# Supplementary material for: Pillararene incorporated metal–organic frameworks for supramolecular recognition and selective separation
Source: Nat Commun. 2023 Aug 15;14:4927. doi: 10.1038/s41467-023-40594-2 (PMC10427641; doi:10.1038/s41467-023-40594-2)
Supplement: Supplementary file 4 — Supplementary Data 1 [file 41467_2023_40594_MOESM4_ESM.zip]

Archive with 33 entries (32 files):
- Supplementary Data 1/
- Supplementary Data 1/(DMA)2@MeModel-MOF-1.cif
- Supplementary Data 1/(DMA)2@MeModel-MOF-1.pdf
- Supplementary Data 1/(DMF)2@Model-MOF-1.cif
- Supplementary Data 1/(DMF)2@Model-MOF-1.pdf
- Supplementary Data 1/(DMF)3@MeP5-MOF-2.cif
- Supplementary Data 1/(DMF)3@MeP5-MOF-2.pdf
- Supplementary Data 1/(Py)2@P5.cif
- Supplementary Data 1/(Py)2@P5.pdf
- Supplementary Data 1/DMF@MeP5-MOF-2.cif
- Supplementary Data 1/DMF@MeP5-MOF-2.pdf
- Supplementary Data 1/MeP5-MOF-1-105K.cif
- Supplementary Data 1/MeP5-MOF-1-105K.pdf
- Supplementary Data 1/MeP5-MOF-1-G.cif
- Supplementary Data 1/MeP5-MOF-1-G.pdf
- Supplementary Data 1/MeP5-MOF-1.cif
- Supplementary Data 1/MeP5-MOF-1.pdf
- Supplementary Data 1/MeP5-MOF-2.cif
- Supplementary Data 1/MeP5-MOF-2.pdf
- Supplementary Data 1/MeP5-MOF-3.cif
- Supplementary Data 1/MeP5-MOF-3.pdf
- Supplementary Data 1/MeP5-MOF-4.cif
- Supplementary Data 1/MeP5-MOF-4.pdf
- Supplementary Data 1/MeP5BPPy.cif
- Supplementary Data 1/MeP5BPPy.pdf
- Supplementary Data 1/Model-MOF-2.cif
- Supplementary Data 1/Model-MOF-2.pdf
- Supplementary Data 1/pR-MeP5-MOF-2.cif
- Supplementary Data 1/pR-MeP5-MOF-2.pdf
- Supplementary Data 1/pS-MeP5-MOF-2.cif
- Supplementary Data 1/pS-MeP5-MOF-2.pdf
- Supplementary Data 1/Tol@MeP5-MOF-2.cif
- Supplementary Data 1/Tol@MeP5-MOF-2.pdf
