# Supplementary material for: Pillararene incorporated metal–organic frameworks for supramolecular recognition and selective separation
Source: Nat Commun. 2023 Aug 15;14:4927. doi: 10.1038/s41467-023-40594-2 (PMC10427641; doi:10.1038/s41467-023-40594-2)
Supplement: Supplementary file 4 — Supplementary Data 1 [file 41467_2023_40594_MOESM4_ESM.zip › Supplementary Data 1/(DMA)2@MeModel-MOF-1.cif]

data_221014_wqangz_098762_0m
_audit_creation_date               2022-10-18
_audit_creation_method
;
Olex2 1.5
(compiled 2022.04.07 svn.rca3783a0 for OlexSys, GUI svn.r6498)
;
_shelx_SHELXL_version_number       '2019/2'
_audit_contact_author_address      ?
_audit_contact_author_email        ?
_audit_contact_author_name         ''
_audit_contact_author_phone        ?
_publ_contact_author_id_orcid      ?
_publ_section_references
;
Dolomanov, O.V., Bourhis, L.J., Gildea, R.J, Howard, J.A.K. & Puschmann, H.
 (2009), J. Appl. Cryst. 42, 339-341.

Sheldrick, G.M. (2015). Acta Cryst. A71, 3-8.

Sheldrick, G.M. (2015). Acta Cryst. C71, 3-8.
;
_chemical_name_common              ?
_chemical_name_systematic          ?
_chemical_formula_moiety           'C72 H48 N2 O10 Zn2, 2(C4 H9 N O)'
_chemical_formula_sum              'C80 H66 N4 O12 Zn2'
_chemical_formula_weight           1406.10
_chemical_melting_point            ?
loop_
  _atom_type_symbol
  _atom_type_description
  _atom_type_scat_dispersion_real
  _atom_type_scat_dispersion_imag
  _atom_type_scat_source
 'C' 'C' 0.0137 0.0067 'International Tables Vol C Tables 4.2.6.8 and 6.1.1.4'
 'H' 'H' 0.0000 0.0000 'International Tables Vol C Tables 4.2.6.8 and 6.1.1.4'
 'N' 'N' 0.0241 0.0134 'International Tables Vol C Tables 4.2.6.8 and 6.1.1.4'
 'O' 'O' 0.0389 0.0241 'International Tables Vol C Tables 4.2.6.8 and 6.1.1.4'
 'Zn' 'Zn' -2.7473 0.5279
 'International Tables Vol C Tables 4.2.6.8 and 6.1.1.4'

_shelx_space_group_comment
;
The symmetry employed for this shelxl refinement is uniquely defined
by the following loop, which should always be used as a source of
symmetry information in preference to the above space-group names.
They are only intended as comments.
;
_space_group_crystal_system        'triclinic'
_space_group_IT_number             2
_space_group_name_H-M_alt          'P -1'
_space_group_name_Hall             '-P 1'
loop_
  _space_group_symop_operation_xyz
 'x, y, z'
 '-x, -y, -z'

_cell_length_a                     16.380(3)
_cell_length_b                     18.015(3)
_cell_length_c                     20.210(4)
_cell_angle_alpha                  102.337(8)
_cell_angle_beta                   90.337(9)
_cell_angle_gamma                  115.845(8)
_cell_volume                       5209.9(17)
_cell_formula_units_Z              2
_cell_measurement_reflns_used      9561
_cell_measurement_temperature      262.00
_cell_measurement_theta_max        52.78
_cell_measurement_theta_min        2.44
_shelx_estimated_absorpt_T_max     0.942
_shelx_estimated_absorpt_T_min     0.926
_exptl_absorpt_coefficient_mu      0.604
_exptl_absorpt_correction_T_max    0.7512
_exptl_absorpt_correction_T_min    0.5539
_exptl_absorpt_correction_type     multi-scan
_exptl_absorpt_process_details
;
SADABS-2016/2 (Bruker,2016/2) was used for absorption correction.
wR2(int) was 0.1506 before and 0.0983 after correction.
The Ratio of minimum to maximum transmission is 0.7374.
The \l/2 correction factor is Not present.
;
_exptl_absorpt_special_details     ?
_exptl_crystal_colour              ?
_exptl_crystal_density_diffrn      0.896
_exptl_crystal_density_meas        ?
_exptl_crystal_density_method      ?
_exptl_crystal_description         block
_exptl_crystal_F_000               1460
_exptl_crystal_size_max            0.13
_exptl_crystal_size_mid            0.12
_exptl_crystal_size_min            0.1
_exptl_transmission_factor_max     ?
_exptl_transmission_factor_min     ?
_diffrn_reflns_av_R_equivalents    0.1097
_diffrn_reflns_av_unetI/netI       0.0935
_diffrn_reflns_Laue_measured_fraction_full  0.995
_diffrn_reflns_Laue_measured_fraction_max  0.994
_diffrn_reflns_limit_h_max         19
_diffrn_reflns_limit_h_min         -19
_diffrn_reflns_limit_k_max         21
_diffrn_reflns_limit_k_min         -20
_diffrn_reflns_limit_l_max         24
_diffrn_reflns_limit_l_min         -24
_diffrn_reflns_number              97206
_diffrn_reflns_point_group_measured_fraction_full  0.995
_diffrn_reflns_point_group_measured_fraction_max  0.994
_diffrn_reflns_theta_full          53.594
_diffrn_reflns_theta_max           53.907
_diffrn_reflns_theta_min           1.959
_diffrn_ambient_temperature        262.00
_diffrn_detector                   CPAD
_diffrn_detector_area_resol_mean   7.41
_diffrn_detector_type              'Bruker PHOTON II'
_diffrn_measured_fraction_theta_full  0.995
_diffrn_measured_fraction_theta_max  0.994
_diffrn_measurement_device         'four-circle diffractometer'
_diffrn_measurement_device_type    'Bruker D8 VENTURE Metaljet PHOTON II'
_diffrn_measurement_method         '\w and \f shutterless scans'
_diffrn_measurement_specimen_support  'nylon loop'
_diffrn_radiation_monochromator    'Helios Multi-layer Optic'
_diffrn_radiation_probe            X-ray
_diffrn_radiation_type             GaK\a
_diffrn_radiation_wavelength       1.34139
_diffrn_source                     MetalJet
_diffrn_source_current             2.86
_diffrn_source_power               0.19937059999999998
_diffrn_source_type                'Liquid Metal source'
_diffrn_source_voltage             69.71
_diffrn_standards_number           0
_reflns_Friedel_coverage           0.000
_reflns_Friedel_fraction_full      .
_reflns_Friedel_fraction_max       .
_reflns_number_gt                  8256
_reflns_number_total               18977
_reflns_special_details
;
 Reflections were merged by SHELXL according to the crystal
 class for the calculation of statistics and refinement.
 
 Structure factors included contributions from the .fab file.
 
 _reflns_Friedel_fraction is defined as the number of unique
 Friedel pairs measured divided by the number that would be
 possible theoretically, ignoring centric projections and
 systematic absences.
;
_reflns_threshold_expression       'I > 2\s(I)'
_computing_cell_refinement         'SAINT V8.40B (Bruker, 2019)'
_computing_data_collection         'APEX4 V2022.1-1 (Bruker, 2022)'
_computing_data_reduction          'SAINT V8.40B (Bruker, 2019)'
_computing_molecular_graphics      'Olex2 1.5 (Dolomanov et al., 2009)'
_computing_publication_material    'Olex2 1.5 (Dolomanov et al., 2009)'
_computing_structure_refinement    'SHELXL 2019/2 (Sheldrick, 2015)'
_computing_structure_solution      'SHELXT  (Sheldrick, 2015)'
_refine_diff_density_max           0.963
_refine_diff_density_min           -0.747
_refine_diff_density_rms           0.092
_refine_ls_extinction_coef         0.00260(19)
_refine_ls_extinction_expression  
 'Fc^*^=kFc[1+0.001xFc^2^\l^3^/sin(2\q)]^-1/4^'
_refine_ls_extinction_method       'SHELXL-2019/2 (Sheldrick 2019)'
_refine_ls_goodness_of_fit_ref     1.031
_refine_ls_hydrogen_treatment      constr
_refine_ls_matrix_type             full
_refine_ls_number_parameters       917
_refine_ls_number_reflns           18977
_refine_ls_number_restraints       134
_refine_ls_R_factor_all            0.1676
_refine_ls_R_factor_gt             0.0999
_refine_ls_restrained_S_all        1.034
_refine_ls_shift/su_max            0.002
_refine_ls_shift/su_mean           0.000
_refine_ls_structure_factor_coef   Fsqd
_refine_ls_weighting_details      
 'w=1/[\s^2^(Fo^2^)+(0.1000P)^2^+8.0000P] where P=(Fo^2^+2Fc^2^)/3'
_refine_ls_weighting_scheme        calc
_refine_ls_wR_factor_gt            0.2486
_refine_ls_wR_factor_ref           0.2852
_refine_special_details            ?
_olex2_refinement_description
;
1. Fixed Uiso
 At 1.2 times of:
  All C(H) groups
 At 1.5 times of:
  All C(H,H,H) groups
2. Restrained distances
 C2A-C3 = C1A-C2A = C4A-C3 = C5A-C4A = N1-C5A = N1-C1A
 1.39 with sigma of 0.005
 N4-C76 = N4-C75
 1.5 with sigma of 0.005
 N4-C74
 1.35 with sigma of 0.005
 C73-C74
 1.5 with sigma of 0.005
 C2A-N1
 2.4 with sigma of 0.005
 C2A-C4A
 2.4 with sigma of 0.005
 C1A-C5A
 2.4 with sigma of 0.005
 C3-C5A
 2.4 with sigma of 0.005
 C1A-C3
 2.4 with sigma of 0.005
 C76-C75
 2.5 with sigma of 0.005
 N4-C73
 2.4 with sigma of 0.005
3. Restrained planarity
 N1, C3, C5A, C4A, C2A, C1A
 with sigma of 0.1
4. Uiso/Uaniso restraints and constraints
O11 \\sim C74 \\sim N4 \\sim C73 \\sim C76 \\sim C75: within 2A with sigma of
0.01 and sigma for terminal atoms of 0.02 within 2A
C1A \\sim C2A \\sim C2 \\sim C1 \\sim C4A \\sim C5A \\sim C5 \\sim C4: within
2A with sigma of 0.01 and sigma for terminal atoms of 0.02 within 2A
5. Others
 Sof(C5A)=Sof(H5A)=Sof(C4A)=Sof(H4A)=Sof(C2A)=Sof(H2A)=Sof(C1A)=Sof(H1A)=1-
 FVAR(1)
 Sof(C1)=Sof(H1)=Sof(C2)=Sof(H2)=Sof(C4)=Sof(H4)=Sof(C5)=Sof(H5)=FVAR(1)
6.a Aromatic/amide H refined with riding coordinates:
 C1(H1), C2(H2), C4(H4), C5(H5), C18(H18), C17(H17), C24(H24), C58(H58),
 C34(H34), C57(H57), C30(H30), C25(H25), C61(H61), C27(H27), C48(H48), C62(H62),
  C28(H28), C21(H21), C31(H31), C41(H41), C35(H35), C38(H38), C55(H55),
 C22(H22), C70(H70), C16(H16), C67(H67), C71(H71), C37(H37), C49(H49), C51(H51),
  C52(H52), C10(H10), C40(H40), C68(H68), C65(H65), C15(H15), C43(H43),
 C54(H54), C64(H64), C7(H7), C44(H44), C5A(H5A), C4A(H4A), C2A(H2A), C1A(H1A)
6.b Fitted hexagon refined as free rotating group:
 N1(C1,C2,C3,C4,C5)
6.c Idealised Me refined as rotating group:
 C13(H13A,H13B,H13C), C12(H12A,H12B,H12C), C80(H80A,H80B,H80C), C77(H77A,H77B,
 H77C), C73(H73A,H73B,H73C), C79(H79A,H79B,H79C), C76(H76A,H76B,H76C), C75(H75A,
 H75B,H75C)
;
_atom_sites_solution_hydrogens     geom
_atom_sites_solution_primary       dual
_atom_sites_solution_secondary     ?
loop_
  _atom_site_label
  _atom_site_type_symbol
  _atom_site_fract_x
  _atom_site_fract_y
  _atom_site_fract_z
  _atom_site_U_iso_or_equiv
  _atom_site_adp_type
  _atom_site_occupancy
  _atom_site_site_symmetry_order
  _atom_site_calc_flag
  _atom_site_refinement_flags_posn
  _atom_site_refinement_flags_adp
  _atom_site_refinement_flags_occupancy
  _atom_site_disorder_assembly
  _atom_site_disorder_group
 Zn1 Zn -0.02287(6) 0.59515(5) 0.66366(4) 0.0662(3) Uani 1 1 d . . . . .
 Zn2 Zn 0.05520(6) 0.78316(5) -0.30229(4) 0.0672(3) Uani 1 1 d . . . . .
 O3 O 0.0786(3) 0.6328(3) 0.60202(19) 0.0768(12) Uani 1 1 d . . . . .
 O5 O 0.8863(3) 0.5767(3) 0.58696(19) 0.0744(12) Uani 1 1 d . . . . .
 O6 O 0.9518(3) 0.7216(3) 0.6167(2) 0.0798(13) Uani 1 1 d . . . . .
 O4 O 0.1405(3) 0.7760(3) 0.62850(19) 0.0748(12) Uani 1 1 d . . . . .
 O8 O 0.9552(3) 0.7452(3) -0.2407(2) 0.0795(13) Uani 1 1 d . . . . .
 O7 O 0.8894(3) 0.6002(3) -0.2677(2) 0.0759(12) Uani 1 1 d . . . . .
 O9 O 0.0786(3) 0.6584(3) -0.2549(2) 0.0829(13) Uani 1 1 d . . . . .
 O10 O 0.1480(3) 0.8028(3) -0.2251(2) 0.0863(13) Uani 1 1 d . . . . .
 N2 N -0.0238(4) 0.4837(3) 0.6639(2) 0.0717(14) Uani 1 1 d . . . . .
 N1 N 0.0560(3) -0.1021(2) 0.7034(2) 0.0682(13) Uani 1 1 d DG . . . .
 C1 C 0.0968(5) -0.0560(4) 0.6558(3) 0.104(3) Uani 0.577(6) 1 d G U P A 1
 H1 H 0.130896 -0.073438 0.625241 0.125 Uiso 0.577(6) 1 calc R U P A 1
 C2 C 0.0868(6) 0.0162(4) 0.6537(4) 0.105(3) Uani 0.577(6) 1 d G U P A 1
 H2 H 0.114096 0.047118 0.621831 0.125 Uiso 0.577(6) 1 calc R U P A 1
 C3 C 0.0359(4) 0.0423(3) 0.6994(3) 0.087(2) Uani 1 1 d DG . . A .
 C4 C -0.0050(6) -0.0038(4) 0.7470(4) 0.112(3) Uani 0.577(6) 1 d G U P A 1
 H4 H -0.039049 0.013621 0.777565 0.134 Uiso 0.577(6) 1 calc R U P A 1
 C5 C 0.0051(5) -0.0761(4) 0.7491(3) 0.115(3) Uani 0.577(6) 1 d G U P A 1
 H5 H -0.022249 -0.106936 0.780977 0.138 Uiso 0.577(6) 1 calc R U P A 1
 O1 O 0.0894(4) 0.1865(3) 0.8069(3) 0.1071(16) Uani 1 1 d . . . . .
 O2 O -0.0678(5) 0.1894(3) 0.5664(3) 0.127(2) Uani 1 1 d . . . . .
 C47 C 0.5989(5) 0.6722(4) 0.2374(3) 0.0682(17) Uani 1 1 d . . . . .
 C18 C -0.0402(5) 0.4529(4) 0.7207(3) 0.082(2) Uani 1 1 d . . . . .
 H18 H -0.056369 0.482579 0.757496 0.099 Uiso 1 1 calc R U . . .
 C19 C 0.1331(5) 0.7041(5) 0.5936(3) 0.0725(18) Uani 1 1 d . . . . .
 C29 C 0.4317(5) 0.6979(5) 0.2466(3) 0.0734(18) Uani 1 1 d . . . . .
 C20 C 0.1932(4) 0.7070(4) 0.5378(3) 0.0675(16) Uani 1 1 d . . . . .
 O12 O 0.0404(5) 0.4231(5) 0.8901(4) 0.149(2) Uani 1 1 d . . . . .
 C59 C 0.8965(5) 0.6490(5) 0.5785(3) 0.0757(19) Uani 1 1 d . . . . .
 C17 C -0.0347(5) 0.3810(4) 0.7278(3) 0.086(2) Uani 1 1 d . . . . .
 H17 H -0.046212 0.363672 0.768377 0.103 Uiso 1 1 calc R U . . .
 C24 C 0.3031(5) 0.7824(4) 0.4681(3) 0.087(2) Uani 1 1 d . . . . .
 H24 H 0.342997 0.833870 0.459199 0.104 Uiso 1 1 calc R U . . .
 C33 C 0.4277(5) 0.6983(4) 0.1222(3) 0.0749(18) Uani 1 1 d . . . . .
 C56 C 0.8411(5) 0.6482(5) 0.5192(3) 0.0733(18) Uani 1 1 d . . . . .
 C23 C 0.2952(5) 0.7058(4) 0.4270(3) 0.0780(19) Uani 1 1 d . . . . .
 C58 C 0.7201(5) 0.5777(5) 0.4262(3) 0.085(2) Uani 1 1 d . . . . .
 H58 H 0.672475 0.527452 0.401416 0.101 Uiso 1 1 calc R U . . .
 C26 C 0.3449(5) 0.7037(4) 0.3652(3) 0.0742(18) Uani 1 1 d . . . . .
 C60 C 0.5995(5) 0.6800(4) 0.1152(3) 0.0728(17) Uani 1 1 d . . . . .
 C69 C 0.8387(5) 0.6714(4) -0.1763(3) 0.079(2) Uani 1 1 d . . . . .
 C34 C 0.4072(5) 0.6410(4) 0.0590(3) 0.083(2) Uani 1 1 d . . . . .
 H34 H 0.424806 0.597714 0.053780 0.099 Uiso 1 1 calc R U . . .
 C57 C 0.7719(5) 0.5769(5) 0.4814(3) 0.0800(19) Uani 1 1 d . . . . .
 H57 H 0.757983 0.525348 0.492306 0.096 Uiso 1 1 calc R U . . .
 C30 C 0.4777(5) 0.7607(5) 0.3060(3) 0.086(2) Uani 1 1 d . . . . .
 H30 H 0.538065 0.800304 0.307016 0.103 Uiso 1 1 calc R U . . .
 C36 C 0.3360(5) 0.7123(4) 0.0105(3) 0.0807(19) Uani 1 1 d . . . . .
 C25 C 0.2509(5) 0.7809(5) 0.5223(3) 0.089(2) Uani 1 1 d . . . . .
 H25 H 0.255546 0.832019 0.548619 0.106 Uiso 1 1 calc R U . . .
 C50 C 0.6894(6) 0.6569(5) 0.3499(3) 0.0754(18) Uani 1 1 d . . . . .
 C42 C 0.1903(5) 0.7273(5) -0.1580(3) 0.0795(19) Uani 1 1 d . . . . .
 C53 C 0.7408(5) 0.6547(5) 0.4087(3) 0.0784(19) Uani 1 1 d . . . . .
 C32 C 0.4751(5) 0.6911(4) 0.1823(3) 0.0746(18) Uani 1 1 d . . . . .
 C61 C 0.6104(5) 0.6085(5) 0.0852(3) 0.085(2) Uani 1 1 d . . . . .
 H61 H 0.590013 0.562521 0.105246 0.102 Uiso 1 1 calc R U . . .
 C66 C 0.7350(5) 0.6732(5) -0.0665(3) 0.080(2) Uani 1 1 d . . . . .
 C27 C 0.2998(5) 0.6410(5) 0.3055(3) 0.084(2) Uani 1 1 d . . . . .
 H27 H 0.240398 0.599780 0.304879 0.101 Uiso 1 1 calc R U . . .
 C48 C 0.6878(6) 0.7219(5) 0.2568(3) 0.090(2) Uani 1 1 d . . . . .
 H48 H 0.719717 0.761856 0.232267 0.108 Uiso 1 1 calc R U . . .
 C63 C 0.6860(5) 0.6743(4) -0.0042(3) 0.0783(19) Uani 1 1 d . . . . .
 C72 C 0.8988(5) 0.6725(5) -0.2329(3) 0.081(2) Uani 1 1 d . . . . .
 C62 C 0.6507(5) 0.6052(4) 0.0266(3) 0.086(2) Uani 1 1 d . . . . .
 H62 H 0.655035 0.555806 0.006352 0.103 Uiso 1 1 calc R U . . .
 C45 C 0.1352(6) 0.7283(6) -0.2176(4) 0.086(2) Uani 1 1 d . . . . .
 C28 C 0.3430(5) 0.6407(4) 0.2483(3) 0.0769(18) Uani 1 1 d . . . . .
 H28 H 0.311077 0.599898 0.208553 0.092 Uiso 1 1 calc R U . . .
 C21 C 0.1870(4) 0.6308(4) 0.4981(3) 0.0756(18) Uani 1 1 d . . . . .
 H21 H 0.147899 0.579639 0.507974 0.091 Uiso 1 1 calc R U . . .
 C46 C 0.5518(5) 0.6812(4) 0.1791(3) 0.0772(18) Uani 1 1 d . . . . .
 C14 C -0.0115(5) 0.3337(4) 0.6729(4) 0.084(2) Uani 1 1 d . . . . .
 C11 C 0.0494(5) 0.1896(5) 0.7493(4) 0.091(2) Uani 1 1 d . . . . .
 C31 C 0.4330(6) 0.7630(5) 0.3626(3) 0.090(2) Uani 1 1 d . . . . .
 H31 H 0.463180 0.806632 0.401163 0.108 Uiso 1 1 calc R U . . .
 C41 C 0.1761(5) 0.6484(5) -0.1487(3) 0.083(2) Uani 1 1 d . . . . .
 H41 H 0.133909 0.598358 -0.178105 0.100 Uiso 1 1 calc R U . . .
 C35 C 0.3625(5) 0.6463(5) 0.0049(3) 0.087(2) Uani 1 1 d . . . . .
 H35 H 0.349090 0.606184 -0.036257 0.105 Uiso 1 1 calc R U . . .
 C38 C 0.4021(5) 0.7611(5) 0.1267(3) 0.091(2) Uani 1 1 d . . . . .
 H38 H 0.415524 0.800463 0.168283 0.109 Uiso 1 1 calc R U . . .
 C55 C 0.8587(5) 0.7251(4) 0.5034(3) 0.089(2) Uani 1 1 d . . . . .
 H55 H 0.903667 0.775827 0.530018 0.106 Uiso 1 1 calc R U . . .
 C6 C 0.0239(5) 0.1191(5) 0.6936(4) 0.093(2) Uani 1 1 d . . . . .
 C22 C 0.2386(5) 0.6308(5) 0.4445(3) 0.084(2) Uani 1 1 d . . . . .
 H22 H 0.235312 0.579666 0.419498 0.100 Uiso 1 1 calc R U . . .
 C70 C 0.8598(6) 0.7501(5) -0.1275(3) 0.097(2) Uani 1 1 d . . . . .
 H70 H 0.906778 0.801149 -0.131790 0.117 Uiso 1 1 calc R U . . .
 C16 C -0.0026(5) 0.4378(4) 0.6121(3) 0.091(2) Uani 1 1 d . . . . .
 H16 H 0.007398 0.455608 0.571713 0.109 Uiso 1 1 calc R U . . .
 C39 C 0.2880(6) 0.7189(5) -0.0481(4) 0.088(2) Uani 1 1 d . . . . .
 C67 C 0.7131(5) 0.5979(5) -0.1147(3) 0.097(2) Uani 1 1 d . . . . .
 H67 H 0.663949 0.547971 -0.110470 0.116 Uiso 1 1 calc R U . . .
 C71 C 0.8070(6) 0.7464(5) -0.0740(4) 0.100(3) Uani 1 1 d . . . . .
 H71 H 0.821161 0.796363 -0.041200 0.120 Uiso 1 1 calc R U . . .
 N3 N 0.0504(7) 0.4058(5) 0.9937(5) 0.130(3) Uani 1 1 d . . . . .
 C37 C 0.3574(6) 0.7700(5) 0.0732(3) 0.100(2) Uani 1 1 d . . . . .
 H37 H 0.341564 0.814547 0.079175 0.120 Uiso 1 1 calc R U . . .
 C49 C 0.7355(6) 0.7171(5) 0.3121(4) 0.096(2) Uani 1 1 d . . . . .
 H49 H 0.797403 0.753509 0.323729 0.115 Uiso 1 1 calc R U . . .
 C51 C 0.6011(6) 0.6041(5) 0.3283(3) 0.089(2) Uani 1 1 d . . . . .
 H51 H 0.570147 0.561973 0.351255 0.107 Uiso 1 1 calc R U . . .
 C52 C 0.5534(5) 0.6090(5) 0.2735(3) 0.090(2) Uani 1 1 d . . . . .
 H52 H 0.492073 0.571133 0.260720 0.107 Uiso 1 1 calc R U . . .
 C10 C 0.0348(5) 0.2569(4) 0.7400(4) 0.097(2) Uani 1 1 d . . . . .
 H10 H 0.050431 0.303569 0.776638 0.116 Uiso 1 1 calc R U . . .
 C40 C 0.2267(5) 0.6465(5) -0.0945(4) 0.084(2) Uani 1 1 d . . . . .
 H40 H 0.219056 0.593981 -0.088981 0.101 Uiso 1 1 calc R U . . .
 C68 C 0.7646(5) 0.5966(5) -0.1696(3) 0.095(2) Uani 1 1 d . . . . .
 H68 H 0.749404 0.545992 -0.201856 0.113 Uiso 1 1 calc R U . . .
 C65 C 0.6321(5) 0.7463(5) 0.0846(3) 0.089(2) Uani 1 1 d . . . . .
 H65 H 0.625683 0.794861 0.103952 0.107 Uiso 1 1 calc R U . . .
 C9 C -0.0026(6) 0.2581(5) 0.6778(4) 0.094(2) Uani 1 1 d . . . . .
 C15 C 0.0052(5) 0.3657(4) 0.6152(4) 0.093(2) Uani 1 1 d . . . . .
 H15 H 0.022018 0.337660 0.577754 0.112 Uiso 1 1 calc R U . . .
 C8 C -0.0276(6) 0.1871(5) 0.6244(4) 0.101(2) Uani 1 1 d . . . . .
 C43 C 0.2523(6) 0.7998(5) -0.1130(4) 0.101(2) Uani 1 1 d . . . . .
 H43 H 0.262013 0.852525 -0.119467 0.122 Uiso 1 1 calc R U . . .
 C54 C 0.8093(6) 0.7256(5) 0.4482(4) 0.096(2) Uani 1 1 d . . . . .
 H54 H 0.823675 0.777382 0.437590 0.116 Uiso 1 1 calc R U . . .
 C64 C 0.6742(5) 0.7437(4) 0.0255(3) 0.087(2) Uani 1 1 d . . . . .
 H64 H 0.694820 0.790001 0.005945 0.105 Uiso 1 1 calc R U . . .
 C7 C -0.0167(6) 0.1168(5) 0.6311(4) 0.106(3) Uani 1 1 d . . . . .
 H7 H -0.035911 0.069039 0.594944 0.127 Uiso 1 1 calc R U . . .
 C78 C 0.0013(9) 0.3990(7) 0.9396(6) 0.133(4) Uani 1 1 d . . . . .
 C44 C 0.2999(6) 0.7964(5) -0.0592(4) 0.104(3) Uani 1 1 d . . . . .
 H44 H 0.340990 0.846659 -0.029482 0.125 Uiso 1 1 calc R U . . .
 C13 C -0.1015(9) 0.1153(7) 0.5106(5) 0.177(5) Uani 1 1 d . . . . .
 H13A H -0.137139 0.121722 0.476360 0.265 Uiso 1 1 calc R U . . .
 H13B H -0.138957 0.066056 0.526815 0.265 Uiso 1 1 calc R U . . .
 H13C H -0.051026 0.108492 0.491387 0.265 Uiso 1 1 calc R U . . .
 C12 C 0.1240(7) 0.2604(5) 0.8605(5) 0.130(3) Uani 1 1 d . . . . .
 H12A H 0.158937 0.309001 0.842745 0.195 Uiso 1 1 calc R U . . .
 H12B H 0.162377 0.255761 0.893811 0.195 Uiso 1 1 calc R U . . .
 H12C H 0.074235 0.266891 0.881364 0.195 Uiso 1 1 calc R U . . .
 C80 C 0.1484(8) 0.4353(8) 0.9928(6) 0.166(4) Uani 1 1 d . . . . .
 H80A H 0.164044 0.440631 0.947785 0.249 Uiso 1 1 calc R U . . .
 H80B H 0.165441 0.395249 1.005586 0.249 Uiso 1 1 calc R U . . .
 H80C H 0.180201 0.489616 1.024468 0.249 Uiso 1 1 calc R U . . .
 C74 C 0.3008(9) 0.5421(9) -0.2332(7) 0.239(6) Uani 1 1 d D U . . .
 C77 C -0.0977(9) 0.3696(7) 0.9398(6) 0.174(5) Uani 1 1 d . . . . .
 H77A H -0.124755 0.315189 0.950744 0.261 Uiso 1 1 calc R U . . .
 H77B H -0.123978 0.364842 0.895619 0.261 Uiso 1 1 calc R U . . .
 H77C H -0.108969 0.409716 0.973285 0.261 Uiso 1 1 calc R U . . .
 N4 N 0.3137(9) 0.6041(8) -0.2649(7) 0.266(6) Uani 1 1 d D U . . .
 O11 O 0.3706(10) 0.5591(10) -0.1838(6) 0.309(6) Uani 1 1 d . U . . .
 C73 C 0.2075(10) 0.4694(8) -0.2480(8) 0.266(7) Uani 1 1 d D U . . .
 H73A H 0.162798 0.490684 -0.243608 0.399 Uiso 1 1 calc R U . . .
 H73B H 0.199775 0.434671 -0.216269 0.399 Uiso 1 1 calc R U . . .
 H73C H 0.199864 0.436114 -0.293555 0.399 Uiso 1 1 calc R U . . .
 C79 C 0.0113(9) 0.3802(9) 1.0554(6) 0.200(6) Uani 1 1 d . . . . .
 H79A H -0.042909 0.387992 1.060451 0.299 Uiso 1 1 calc R U . . .
 H79B H 0.055062 0.414569 1.094640 0.299 Uiso 1 1 calc R U . . .
 H79C H -0.003682 0.321545 1.051342 0.299 Uiso 1 1 calc R U . . .
 C5A C -0.0286(4) -0.1090(4) 0.6817(7) 0.115(3) Uani 0.423(6) 1 d D U P A 2
 H5A H -0.078672 -0.162289 0.669076 0.138 Uiso 0.423(6) 1 calc R U P A 2
 C76 C 0.4041(9) 0.6811(11) -0.2515(9) 0.295(8) Uani 1 1 d D U . . .
 H76A H 0.434565 0.686808 -0.208604 0.442 Uiso 1 1 calc R U . . .
 H76B H 0.395041 0.730559 -0.249926 0.442 Uiso 1 1 calc R U . . .
 H76C H 0.440732 0.675242 -0.287235 0.442 Uiso 1 1 calc R U . . .
 C75 C 0.2479(9) 0.6043(11) -0.3163(7) 0.282(7) Uani 1 1 d D U . . .
 H75A H 0.249979 0.572125 -0.360166 0.423 Uiso 1 1 calc R U . . .
 H75B H 0.264256 0.661720 -0.318462 0.423 Uiso 1 1 calc R U . . .
 H75C H 0.187354 0.579230 -0.303241 0.423 Uiso 1 1 calc R U . . .
 C4A C -0.0388(5) -0.0370(5) 0.6786(8) 0.111(3) Uani 0.423(6) 1 d D U P A 2
 H4A H -0.094784 -0.041920 0.662809 0.133 Uiso 0.423(6) 1 calc R U P A 2
 C2A C 0.1205(5) 0.0490(4) 0.7184(8) 0.119(4) Uani 0.423(6) 1 d D U P A 2
 H2A H 0.170698 0.102218 0.730652 0.143 Uiso 0.423(6) 1 calc R U P A 2
 C1A C 0.1309(4) -0.0232(4) 0.7195(8) 0.116(4) Uani 0.423(6) 1 d D U P A 2
 H1A H 0.188368 -0.018428 0.730984 0.140 Uiso 0.423(6) 1 calc R U P A 2

loop_
  _atom_site_aniso_label
  _atom_site_aniso_U_11
  _atom_site_aniso_U_22
  _atom_site_aniso_U_33
  _atom_site_aniso_U_23
  _atom_site_aniso_U_13
  _atom_site_aniso_U_12
 Zn1 0.1002(7) 0.0743(6) 0.0564(5) 0.0288(4) 0.0277(5) 0.0619(6)
 Zn2 0.1041(7) 0.0748(6) 0.0566(5) 0.0288(4) 0.0280(5) 0.0644(6)
 O3 0.111(4) 0.093(3) 0.068(3) 0.035(2) 0.044(3) 0.074(3)
 O5 0.102(3) 0.089(3) 0.060(2) 0.027(2) 0.022(2) 0.063(3)
 O6 0.113(4) 0.086(3) 0.074(3) 0.028(3) 0.018(3) 0.070(3)
 O4 0.106(3) 0.076(3) 0.063(2) 0.021(2) 0.026(2) 0.057(3)
 O8 0.122(4) 0.086(3) 0.071(3) 0.041(2) 0.045(3) 0.072(3)
 O7 0.110(3) 0.081(3) 0.066(3) 0.032(2) 0.037(2) 0.063(3)
 O9 0.110(4) 0.092(3) 0.068(3) 0.016(3) -0.002(3) 0.065(3)
 O10 0.122(4) 0.094(3) 0.069(3) 0.025(2) 0.008(3) 0.070(3)
 N2 0.109(4) 0.069(3) 0.060(3) 0.027(3) 0.028(3) 0.056(3)
 N1 0.097(4) 0.074(3) 0.062(3) 0.031(3) 0.025(3) 0.057(3)
 C1 0.165(7) 0.094(6) 0.117(6) 0.054(5) 0.073(6) 0.102(5)
 C2 0.166(7) 0.096(6) 0.119(6) 0.061(5) 0.072(6) 0.102(5)
 C3 0.116(6) 0.078(4) 0.105(5) 0.047(4) 0.019(5) 0.066(5)
 C4 0.178(8) 0.095(6) 0.131(7) 0.057(6) 0.079(7) 0.108(6)
 C5 0.182(8) 0.100(6) 0.127(7) 0.061(6) 0.078(7) 0.104(6)
 O1 0.136(5) 0.100(4) 0.119(4) 0.039(3) 0.003(4) 0.078(4)
 O2 0.195(6) 0.090(4) 0.125(5) 0.022(3) -0.013(4) 0.091(4)
 C47 0.081(5) 0.095(5) 0.054(4) 0.032(3) 0.018(3) 0.056(4)
 C18 0.123(6) 0.092(5) 0.076(4) 0.041(4) 0.040(4) 0.078(5)
 C19 0.101(5) 0.086(5) 0.059(4) 0.033(4) 0.027(4) 0.059(4)
 C29 0.094(5) 0.103(5) 0.058(4) 0.035(4) 0.024(4) 0.068(5)
 C20 0.086(4) 0.078(4) 0.066(4) 0.034(3) 0.037(3) 0.052(4)
 O12 0.168(6) 0.189(7) 0.133(5) 0.063(5) 0.053(5) 0.109(5)
 C59 0.107(6) 0.095(5) 0.062(4) 0.028(4) 0.027(4) 0.074(5)
 C17 0.128(6) 0.086(5) 0.084(5) 0.042(4) 0.028(4) 0.074(5)
 C24 0.124(6) 0.088(5) 0.073(4) 0.035(4) 0.051(4) 0.061(5)
 C33 0.093(5) 0.101(5) 0.056(4) 0.020(3) 0.023(3) 0.066(4)
 C56 0.102(5) 0.086(5) 0.055(4) 0.019(4) 0.010(4) 0.062(4)
 C23 0.103(5) 0.095(5) 0.062(4) 0.028(4) 0.034(4) 0.062(4)
 C58 0.111(6) 0.092(5) 0.066(4) 0.021(4) 0.001(4) 0.058(5)
 C26 0.106(6) 0.082(5) 0.057(4) 0.023(3) 0.024(4) 0.060(4)
 C60 0.100(5) 0.087(4) 0.056(4) 0.026(3) 0.027(3) 0.059(4)
 C69 0.122(6) 0.089(5) 0.067(4) 0.033(4) 0.042(4) 0.077(5)
 C34 0.110(6) 0.098(5) 0.068(4) 0.021(4) 0.014(4) 0.071(5)
 C57 0.118(6) 0.089(5) 0.056(4) 0.028(4) 0.009(4) 0.063(5)
 C30 0.108(6) 0.113(6) 0.058(4) 0.025(4) 0.026(4) 0.066(5)
 C36 0.111(6) 0.099(5) 0.057(4) 0.031(4) 0.016(4) 0.065(5)
 C25 0.138(6) 0.094(5) 0.074(4) 0.034(4) 0.043(4) 0.081(5)
 C50 0.093(5) 0.093(5) 0.063(4) 0.025(4) 0.012(4) 0.059(5)
 C42 0.111(6) 0.101(5) 0.058(4) 0.034(4) 0.016(4) 0.068(5)
 C53 0.103(6) 0.094(5) 0.060(4) 0.026(4) 0.008(4) 0.061(5)
 C32 0.110(5) 0.100(5) 0.048(3) 0.026(3) 0.021(3) 0.074(4)
 C61 0.121(6) 0.108(5) 0.062(4) 0.039(4) 0.043(4) 0.075(5)
 C66 0.122(6) 0.094(5) 0.058(4) 0.035(4) 0.045(4) 0.071(5)
 C27 0.099(5) 0.098(5) 0.069(4) 0.032(4) 0.027(4) 0.052(4)
 C48 0.114(7) 0.106(6) 0.073(5) 0.041(4) 0.010(5) 0.060(5)
 C63 0.102(5) 0.097(5) 0.062(4) 0.031(4) 0.034(4) 0.063(4)
 C72 0.123(6) 0.110(6) 0.056(4) 0.037(4) 0.024(4) 0.085(5)
 C62 0.124(6) 0.089(5) 0.076(4) 0.037(4) 0.042(4) 0.067(5)
 C45 0.114(6) 0.120(7) 0.067(5) 0.041(5) 0.034(4) 0.082(6)
 C28 0.096(5) 0.089(5) 0.055(4) 0.015(3) 0.019(4) 0.052(4)
 C21 0.088(5) 0.077(4) 0.074(4) 0.030(3) 0.037(4) 0.042(4)
 C46 0.109(5) 0.093(5) 0.056(4) 0.030(3) 0.029(4) 0.064(4)
 C14 0.116(6) 0.076(4) 0.090(5) 0.039(4) 0.030(4) 0.061(4)
 C11 0.107(6) 0.080(5) 0.110(6) 0.045(5) 0.013(5) 0.052(5)
 C31 0.105(6) 0.107(6) 0.071(4) 0.027(4) 0.030(4) 0.056(5)
 C41 0.109(6) 0.105(5) 0.067(4) 0.027(4) 0.013(4) 0.072(5)
 C35 0.116(6) 0.114(6) 0.064(4) 0.033(4) 0.019(4) 0.074(5)
 C38 0.134(7) 0.104(5) 0.063(4) 0.011(4) 0.010(4) 0.082(5)
 C55 0.121(6) 0.078(5) 0.077(5) 0.024(4) -0.006(4) 0.052(4)
 C6 0.111(6) 0.078(5) 0.121(6) 0.042(5) 0.018(5) 0.063(5)
 C22 0.120(6) 0.093(5) 0.067(4) 0.030(4) 0.038(4) 0.068(5)
 C70 0.141(7) 0.097(5) 0.084(5) 0.039(4) 0.062(5) 0.073(5)
 C16 0.152(7) 0.098(5) 0.079(4) 0.041(4) 0.056(5) 0.098(5)
 C39 0.117(6) 0.108(6) 0.065(4) 0.030(4) 0.010(4) 0.071(5)
 C67 0.123(6) 0.102(6) 0.076(5) 0.036(4) 0.053(5) 0.053(5)
 C71 0.153(7) 0.078(5) 0.087(5) 0.027(4) 0.071(5) 0.063(5)
 N3 0.163(8) 0.152(7) 0.125(7) 0.067(6) 0.043(6) 0.100(6)
 C37 0.145(7) 0.122(6) 0.065(4) 0.008(4) 0.005(5) 0.095(6)
 C49 0.105(6) 0.127(6) 0.081(5) 0.048(5) 0.023(4) 0.064(5)
 C51 0.122(7) 0.102(6) 0.072(5) 0.035(4) 0.011(5) 0.069(5)
 C52 0.094(5) 0.120(6) 0.073(4) 0.044(4) 0.019(4) 0.054(5)
 C10 0.142(7) 0.079(5) 0.115(6) 0.042(4) 0.040(5) 0.081(5)
 C40 0.110(6) 0.096(5) 0.074(4) 0.034(4) 0.011(4) 0.065(5)
 C68 0.137(7) 0.077(5) 0.079(5) 0.024(4) 0.056(5) 0.053(5)
 C65 0.131(6) 0.100(5) 0.075(4) 0.040(4) 0.050(4) 0.077(5)
 C9 0.148(7) 0.097(5) 0.092(5) 0.045(4) 0.031(5) 0.093(5)
 C15 0.134(6) 0.084(5) 0.100(5) 0.033(4) 0.051(5) 0.078(5)
 C8 0.149(7) 0.090(5) 0.105(6) 0.034(5) 0.013(5) 0.085(6)
 C43 0.149(7) 0.102(6) 0.072(5) 0.023(4) -0.010(5) 0.073(6)
 C54 0.131(7) 0.091(6) 0.080(5) 0.038(4) -0.006(5) 0.054(5)
 C64 0.128(6) 0.088(5) 0.076(4) 0.037(4) 0.047(4) 0.068(5)
 C7 0.152(7) 0.083(5) 0.118(6) 0.037(5) 0.015(6) 0.079(5)
 C78 0.153(10) 0.180(10) 0.119(8) 0.064(8) 0.058(8) 0.110(9)
 C44 0.153(8) 0.098(6) 0.084(5) 0.026(4) -0.007(5) 0.075(6)
 C13 0.254(14) 0.138(9) 0.155(9) -0.013(8) -0.074(9) 0.125(10)
 C12 0.180(9) 0.089(6) 0.137(7) 0.005(6) -0.021(7) 0.086(6)
 C80 0.144(10) 0.208(12) 0.197(12) 0.070(9) 0.044(9) 0.114(9)
 C74 0.268(10) 0.330(12) 0.198(10) -0.028(10) 0.030(9) 0.246(10)
 C77 0.183(12) 0.174(11) 0.184(11) 0.021(9) 0.040(10) 0.107(10)
 N4 0.265(10) 0.367(13) 0.202(10) -0.032(10) 0.009(9) 0.218(10)
 O11 0.372(13) 0.411(13) 0.231(10) -0.031(10) -0.024(10) 0.303(11)
 C73 0.236(14) 0.305(16) 0.247(13) -0.049(13) 0.055(12) 0.164(12)
 C79 0.234(14) 0.305(17) 0.145(10) 0.136(11) 0.077(10) 0.160(13)
 C5A 0.178(7) 0.100(6) 0.125(6) 0.059(6) 0.067(7) 0.099(6)
 C76 0.266(16) 0.374(19) 0.240(14) 0.044(14) -0.026(14) 0.152(14)
 C75 0.265(15) 0.402(17) 0.193(13) -0.042(13) -0.010(11) 0.213(13)
 C4A 0.173(7) 0.099(6) 0.128(6) 0.057(6) 0.070(7) 0.106(6)
 C2A 0.169(8) 0.106(7) 0.137(7) 0.063(7) 0.056(8) 0.096(7)
 C1A 0.166(8) 0.106(7) 0.138(7) 0.058(7) 0.062(8) 0.102(6)

_geom_special_details
;
 All esds (except the esd in the dihedral angle between two l.s. planes)
 are estimated using the full covariance matrix.  The cell esds are taken
 into account individually in the estimation of esds in distances, angles
 and torsion angles; correlations between esds in cell parameters are only
 used when they are defined by crystal symmetry.  An approximate (isotropic)
 treatment of cell esds is used for estimating esds involving l.s. planes.
;
loop_
  _geom_bond_atom_site_label_1
  _geom_bond_atom_site_label_2
  _geom_bond_distance
  _geom_bond_site_symmetry_2
  _geom_bond_publ_flag
 Zn1 Zn2 2.9662(13) 1_556 ?
 Zn1 O3 2.044(4) . ?
 Zn1 O5 2.013(4) 1_455 ?
 Zn1 O7 2.020(4) 1_456 ?
 Zn1 O9 2.069(5) 1_556 ?
 Zn1 N2 2.003(4) . ?
 Zn2 O6 2.082(5) 1_454 ?
 Zn2 O4 2.006(4) 1_554 ?
 Zn2 O8 2.027(4) 1_455 ?
 Zn2 O10 2.034(4) . ?
 Zn2 N1 2.039(3) 1_564 ?
 O3 C19 1.254(7) . ?
 O5 C59 1.288(7) . ?
 O6 C59 1.285(8) . ?
 O4 C19 1.289(7) . ?
 O8 C72 1.277(8) . ?
 O7 C72 1.283(7) . ?
 O9 C45 1.258(9) . ?
 O10 C45 1.308(8) . ?
 N2 C18 1.358(7) . ?
 N2 C16 1.336(7) . ?
 N1 C1 1.3900 . ?
 N1 C5 1.3900 . ?
 N1 C5A 1.396(4) . ?
 N1 C1A 1.383(4) . ?
 C1 H1 0.9300 . ?
 C1 C2 1.3900 . ?
 C2 H2 0.9300 . ?
 C2 C3 1.3900 . ?
 C3 C4 1.3900 . ?
 C3 C6 1.506(7) . ?
 C3 C4A 1.388(4) . ?
 C3 C2A 1.383(4) . ?
 C4 H4 0.9300 . ?
 C4 C5 1.3900 . ?
 C5 H5 0.9300 . ?
 O1 C11 1.355(8) . ?
 O1 C12 1.409(8) . ?
 O2 C8 1.358(8) . ?
 O2 C13 1.437(10) . ?
 C47 C48 1.336(9) . ?
 C47 C46 1.479(8) . ?
 C47 C52 1.416(8) . ?
 C18 H18 0.9300 . ?
 C18 C17 1.374(8) . ?
 C19 C20 1.494(8) . ?
 C29 C30 1.398(9) . ?
 C29 C32 1.494(8) . ?
 C29 C28 1.374(9) . ?
 C20 C25 1.360(8) . ?
 C20 C21 1.396(8) . ?
 O12 C78 1.246(10) . ?
 C59 C56 1.491(9) . ?
 C17 H17 0.9300 . ?
 C17 C14 1.408(8) . ?
 C24 H24 0.9300 . ?
 C24 C23 1.401(8) . ?
 C24 C25 1.391(8) . ?
 C33 C34 1.392(8) . ?
 C33 C32 1.496(8) . ?
 C33 C38 1.354(8) . ?
 C56 C57 1.349(9) . ?
 C56 C55 1.396(8) . ?
 C23 C26 1.497(8) . ?
 C23 C22 1.388(9) . ?
 C58 H58 0.9300 . ?
 C58 C57 1.403(8) . ?
 C58 C53 1.404(9) . ?
 C26 C27 1.400(9) . ?
 C26 C31 1.381(9) . ?
 C60 C61 1.388(8) . ?
 C60 C46 1.514(8) . ?
 C60 C65 1.363(8) . ?
 C69 C72 1.511(8) . ?
 C69 C70 1.440(9) . ?
 C69 C68 1.399(9) . ?
 C34 H34 0.9300 . ?
 C34 C35 1.355(8) . ?
 C57 H57 0.9300 . ?
 C30 H30 0.9300 . ?
 C30 C31 1.364(8) . ?
 C36 C35 1.419(8) . ?
 C36 C39 1.470(9) . ?
 C36 C37 1.388(9) . ?
 C25 H25 0.9300 . ?
 C50 C53 1.469(9) . ?
 C50 C49 1.407(9) . ?
 C50 C51 1.342(9) . ?
 C42 C45 1.509(9) . ?
 C42 C41 1.392(9) . ?
 C42 C43 1.375(9) . ?
 C53 C54 1.353(9) . ?
 C32 C46 1.344(8) . ?
 C61 H61 0.9300 . ?
 C61 C62 1.362(8) . ?
 C66 C63 1.499(8) . ?
 C66 C67 1.387(9) . ?
 C66 C71 1.373(9) . ?
 C27 H27 0.9300 . ?
 C27 C28 1.359(8) . ?
 C48 H48 0.9300 . ?
 C48 C49 1.398(9) . ?
 C63 C62 1.407(8) . ?
 C63 C64 1.360(8) . ?
 C62 H62 0.9300 . ?
 C28 H28 0.9300 . ?
 C21 H21 0.9300 . ?
 C21 C22 1.378(8) . ?
 C14 C9 1.456(8) . ?
 C14 C15 1.384(8) . ?
 C11 C6 1.406(10) . ?
 C11 C10 1.385(8) . ?
 C31 H31 0.9300 . ?
 C41 H41 0.9300 . ?
 C41 C40 1.386(8) . ?
 C35 H35 0.9300 . ?
 C38 H38 0.9300 . ?
 C38 C37 1.378(9) . ?
 C55 H55 0.9300 . ?
 C55 C54 1.380(9) . ?
 C6 C7 1.409(10) . ?
 C22 H22 0.9300 . ?
 C70 H70 0.9300 . ?
 C70 C71 1.382(8) . ?
 C16 H16 0.9300 . ?
 C16 C15 1.374(8) . ?
 C39 C40 1.383(9) . ?
 C39 C44 1.392(9) . ?
 C67 H67 0.9300 . ?
 C67 C68 1.401(8) . ?
 C71 H71 0.9300 . ?
 N3 C78 1.305(12) . ?
 N3 C80 1.455(11) . ?
 N3 C79 1.475(11) . ?
 C37 H37 0.9300 . ?
 C49 H49 0.9300 . ?
 C51 H51 0.9300 . ?
 C51 C52 1.393(9) . ?
 C52 H52 0.9300 . ?
 C10 H10 0.9300 . ?
 C10 C9 1.402(9) . ?
 C40 H40 0.9300 . ?
 C68 H68 0.9300 . ?
 C65 H65 0.9300 . ?
 C65 C64 1.384(8) . ?
 C9 C8 1.384(10) . ?
 C15 H15 0.9300 . ?
 C8 C7 1.388(9) . ?
 C43 H43 0.9300 . ?
 C43 C44 1.361(9) . ?
 C54 H54 0.9300 . ?
 C64 H64 0.9300 . ?
 C7 H7 0.9300 . ?
 C78 C77 1.470(14) . ?
 C44 H44 0.9300 . ?
 C13 H13A 0.9600 . ?
 C13 H13B 0.9600 . ?
 C13 H13C 0.9600 . ?
 C12 H12A 0.9600 . ?
 C12 H12B 0.9600 . ?
 C12 H12C 0.9600 . ?
 C80 H80A 0.9600 . ?
 C80 H80B 0.9600 . ?
 C80 H80C 0.9600 . ?
 C74 N4 1.343(5) . ?
 C74 O11 1.395(13) . ?
 C74 C73 1.491(5) . ?
 C77 H77A 0.9600 . ?
 C77 H77B 0.9600 . ?
 C77 H77C 0.9600 . ?
 N4 C76 1.494(5) . ?
 N4 C75 1.493(5) . ?
 C73 H73A 0.9600 . ?
 C73 H73B 0.9600 . ?
 C73 H73C 0.9600 . ?
 C79 H79A 0.9600 . ?
 C79 H79B 0.9600 . ?
 C79 H79C 0.9600 . ?
 C5A H5A 0.9300 . ?
 C5A C4A 1.393(5) . ?
 C76 H76A 0.9600 . ?
 C76 H76B 0.9600 . ?
 C76 H76C 0.9600 . ?
 C75 H75A 0.9600 . ?
 C75 H75B 0.9600 . ?
 C75 H75C 0.9600 . ?
 C4A H4A 0.9300 . ?
 C2A H2A 0.9300 . ?
 C2A C1A 1.388(4) . ?
 C1A H1A 0.9300 . ?

loop_
  _geom_angle_atom_site_label_1
  _geom_angle_atom_site_label_2
  _geom_angle_atom_site_label_3
  _geom_angle
  _geom_angle_site_symmetry_1
  _geom_angle_site_symmetry_3
  _geom_angle_publ_flag
 O3 Zn1 Zn2 75.30(12) . 1_556 ?
 O3 Zn1 O9 86.86(19) . 1_556 ?
 O5 Zn1 Zn2 95.03(12) 1_455 1_556 ?
 O5 Zn1 O3 89.26(17) 1_455 . ?
 O5 Zn1 O7 90.86(16) 1_455 1_456 ?
 O5 Zn1 O9 159.40(17) 1_455 1_556 ?
 O7 Zn1 Zn2 85.44(12) 1_456 1_556 ?
 O7 Zn1 O3 160.67(17) 1_456 . ?
 O7 Zn1 O9 86.25(18) 1_456 1_556 ?
 O9 Zn1 Zn2 64.42(13) 1_556 1_556 ?
 N2 Zn1 Zn2 154.99(16) . 1_556 ?
 N2 Zn1 O3 96.59(18) . . ?
 N2 Zn1 O5 108.7(2) . 1_455 ?
 N2 Zn1 O7 101.67(17) . 1_456 ?
 N2 Zn1 O9 91.89(19) . 1_556 ?
 O6 Zn2 Zn1 65.47(11) 1_454 1_554 ?
 O4 Zn2 Zn1 84.53(12) 1_554 1_554 ?
 O4 Zn2 O6 86.28(17) 1_554 1_454 ?
 O4 Zn2 O8 159.46(17) 1_554 1_455 ?
 O4 Zn2 O10 91.21(17) 1_554 . ?
 O4 Zn2 N1 104.84(17) 1_554 1_564 ?
 O8 Zn2 Zn1 74.99(12) 1_455 1_554 ?
 O8 Zn2 O6 86.59(18) 1_455 1_454 ?
 O8 Zn2 O10 89.28(18) 1_455 . ?
 O8 Zn2 N1 94.75(17) 1_455 1_564 ?
 O10 Zn2 Zn1 95.48(13) . 1_554 ?
 O10 Zn2 O6 160.93(17) . 1_454 ?
 O10 Zn2 N1 105.93(19) . 1_564 ?
 N1 Zn2 Zn1 156.24(15) 1_564 1_554 ?
 N1 Zn2 O6 92.97(18) 1_564 1_454 ?
 C19 O3 Zn1 133.0(4) . . ?
 C59 O5 Zn1 109.7(4) . 1_655 ?
 C59 O6 Zn2 144.8(4) . 1_656 ?
 C19 O4 Zn2 121.9(4) . 1_556 ?
 C72 O8 Zn2 133.3(4) . 1_655 ?
 C72 O7 Zn1 119.9(4) . 1_654 ?
 C45 O9 Zn1 147.7(4) . 1_554 ?
 C45 O10 Zn2 107.5(5) . . ?
 C18 N2 Zn1 120.5(4) . . ?
 C16 N2 Zn1 124.1(4) . . ?
 C16 N2 C18 115.2(5) . . ?
 C1 N1 Zn2 119.9(2) . 1_546 ?
 C1 N1 C5 120.0 . . ?
 C5 N1 Zn2 119.5(2) . 1_546 ?
 C1A N1 C5A 119.4(2) . . ?
 N1 C1 H1 120.0 . . ?
 N1 C1 C2 120.0 . . ?
 C2 C1 H1 120.0 . . ?
 C1 C2 H2 120.0 . . ?
 C3 C2 C1 120.0 . . ?
 C3 C2 H2 120.0 . . ?
 C2 C3 C4 120.0 . . ?
 C2 C3 C6 118.1(5) . . ?
 C4 C3 C6 121.8(5) . . ?
 C4A C3 C6 118.1(6) . . ?
 C2A C3 C6 121.4(5) . . ?
 C2A C3 C4A 120.2(3) . . ?
 C3 C4 H4 120.0 . . ?
 C3 C4 C5 120.0 . . ?
 C5 C4 H4 120.0 . . ?
 N1 C5 H5 120.0 . . ?
 C4 C5 N1 120.0 . . ?
 C4 C5 H5 120.0 . . ?
 C11 O1 C12 116.9(6) . . ?
 C8 O2 C13 118.3(6) . . ?
 C48 C47 C46 121.0(6) . . ?
 C48 C47 C52 116.8(6) . . ?
 C52 C47 C46 122.1(7) . . ?
 N2 C18 H18 117.6 . . ?
 N2 C18 C17 124.8(6) . . ?
 C17 C18 H18 117.6 . . ?
 O3 C19 O4 125.1(5) . . ?
 O3 C19 C20 118.2(6) . . ?
 O4 C19 C20 116.7(6) . . ?
 C30 C29 C32 122.7(7) . . ?
 C28 C29 C30 118.0(6) . . ?
 C28 C29 C32 119.3(6) . . ?
 C25 C20 C19 122.5(6) . . ?
 C25 C20 C21 118.5(5) . . ?
 C21 C20 C19 118.9(6) . . ?
 O5 C59 C56 117.3(7) . . ?
 O6 C59 O5 124.8(6) . . ?
 O6 C59 C56 117.9(6) . . ?
 C18 C17 H17 120.4 . . ?
 C18 C17 C14 119.2(6) . . ?
 C14 C17 H17 120.4 . . ?
 C23 C24 H24 120.2 . . ?
 C25 C24 H24 120.2 . . ?
 C25 C24 C23 119.7(6) . . ?
 C34 C33 C32 122.1(5) . . ?
 C38 C33 C34 116.5(6) . . ?
 C38 C33 C32 121.4(6) . . ?
 C57 C56 C59 123.3(6) . . ?
 C57 C56 C55 117.8(6) . . ?
 C55 C56 C59 118.8(7) . . ?
 C24 C23 C26 121.7(6) . . ?
 C22 C23 C24 118.1(6) . . ?
 C22 C23 C26 120.2(6) . . ?
 C57 C58 H58 120.2 . . ?
 C57 C58 C53 119.6(7) . . ?
 C53 C58 H58 120.2 . . ?
 C27 C26 C23 119.3(7) . . ?
 C31 C26 C23 123.5(6) . . ?
 C31 C26 C27 117.1(6) . . ?
 C61 C60 C46 119.6(5) . . ?
 C65 C60 C61 117.5(5) . . ?
 C65 C60 C46 122.9(5) . . ?
 C70 C69 C72 118.3(6) . . ?
 C68 C69 C72 122.2(6) . . ?
 C68 C69 C70 119.5(6) . . ?
 C33 C34 H34 118.9 . . ?
 C35 C34 C33 122.2(6) . . ?
 C35 C34 H34 118.9 . . ?
 C56 C57 C58 122.3(6) . . ?
 C56 C57 H57 118.8 . . ?
 C58 C57 H57 118.8 . . ?
 C29 C30 H30 120.5 . . ?
 C31 C30 C29 119.1(7) . . ?
 C31 C30 H30 120.5 . . ?
 C35 C36 C39 121.0(6) . . ?
 C37 C36 C35 117.1(6) . . ?
 C37 C36 C39 121.9(6) . . ?
 C20 C25 C24 121.9(6) . . ?
 C20 C25 H25 119.0 . . ?
 C24 C25 H25 119.0 . . ?
 C49 C50 C53 118.4(7) . . ?
 C51 C50 C53 124.8(7) . . ?
 C51 C50 C49 116.8(7) . . ?
 C41 C42 C45 117.4(7) . . ?
 C43 C42 C45 123.2(7) . . ?
 C43 C42 C41 119.4(6) . . ?
 C58 C53 C50 120.6(7) . . ?
 C54 C53 C58 117.0(6) . . ?
 C54 C53 C50 122.4(7) . . ?
 C29 C32 C33 114.7(5) . . ?
 C46 C32 C29 122.5(5) . . ?
 C46 C32 C33 122.8(5) . . ?
 C60 C61 H61 119.8 . . ?
 C62 C61 C60 120.4(6) . . ?
 C62 C61 H61 119.8 . . ?
 C67 C66 C63 121.0(6) . . ?
 C71 C66 C63 119.8(6) . . ?
 C71 C66 C67 119.0(6) . . ?
 C26 C27 H27 120.1 . . ?
 C28 C27 C26 119.9(7) . . ?
 C28 C27 H27 120.1 . . ?
 C47 C48 H48 118.2 . . ?
 C47 C48 C49 123.5(7) . . ?
 C49 C48 H48 118.2 . . ?
 C62 C63 C66 122.4(6) . . ?
 C64 C63 C66 120.7(6) . . ?
 C64 C63 C62 116.8(6) . . ?
 O8 C72 O7 126.1(6) . . ?
 O8 C72 C69 117.0(6) . . ?
 O7 C72 C69 116.9(7) . . ?
 C61 C62 C63 122.0(6) . . ?
 C61 C62 H62 119.0 . . ?
 C63 C62 H62 119.0 . . ?
 O9 C45 O10 124.7(7) . . ?
 O9 C45 C42 118.4(7) . . ?
 O10 C45 C42 116.9(8) . . ?
 C29 C28 H28 118.6 . . ?
 C27 C28 C29 122.8(7) . . ?
 C27 C28 H28 118.6 . . ?
 C20 C21 H21 119.8 . . ?
 C22 C21 C20 120.5(6) . . ?
 C22 C21 H21 119.8 . . ?
 C47 C46 C60 113.4(5) . . ?
 C32 C46 C47 123.8(5) . . ?
 C32 C46 C60 122.7(5) . . ?
 C17 C14 C9 121.8(6) . . ?
 C15 C14 C17 115.6(5) . . ?
 C15 C14 C9 122.6(6) . . ?
 O1 C11 C6 116.6(6) . . ?
 O1 C11 C10 125.8(8) . . ?
 C10 C11 C6 117.6(7) . . ?
 C26 C31 H31 118.4 . . ?
 C30 C31 C26 123.1(7) . . ?
 C30 C31 H31 118.4 . . ?
 C42 C41 H41 121.0 . . ?
 C40 C41 C42 118.0(7) . . ?
 C40 C41 H41 121.0 . . ?
 C34 C35 C36 120.6(6) . . ?
 C34 C35 H35 119.7 . . ?
 C36 C35 H35 119.7 . . ?
 C33 C38 H38 118.1 . . ?
 C33 C38 C37 123.8(6) . . ?
 C37 C38 H38 118.1 . . ?
 C56 C55 H55 120.1 . . ?
 C54 C55 C56 119.8(7) . . ?
 C54 C55 H55 120.1 . . ?
 C11 C6 C3 121.3(7) . . ?
 C11 C6 C7 120.9(6) . . ?
 C7 C6 C3 117.8(7) . . ?
 C23 C22 H22 119.4 . . ?
 C21 C22 C23 121.2(6) . . ?
 C21 C22 H22 119.4 . . ?
 C69 C70 H70 121.4 . . ?
 C71 C70 C69 117.1(7) . . ?
 C71 C70 H70 121.4 . . ?
 N2 C16 H16 118.2 . . ?
 N2 C16 C15 123.6(6) . . ?
 C15 C16 H16 118.2 . . ?
 C40 C39 C36 120.5(6) . . ?
 C40 C39 C44 116.8(7) . . ?
 C44 C39 C36 122.7(7) . . ?
 C66 C67 H67 119.9 . . ?
 C66 C67 C68 120.3(7) . . ?
 C68 C67 H67 119.9 . . ?
 C66 C71 C70 123.7(6) . . ?
 C66 C71 H71 118.1 . . ?
 C70 C71 H71 118.1 . . ?
 C78 N3 C80 119.4(9) . . ?
 C78 N3 C79 123.4(10) . . ?
 C80 N3 C79 117.2(10) . . ?
 C36 C37 H37 120.1 . . ?
 C38 C37 C36 119.8(6) . . ?
 C38 C37 H37 120.1 . . ?
 C50 C49 H49 120.2 . . ?
 C48 C49 C50 119.7(8) . . ?
 C48 C49 H49 120.2 . . ?
 C50 C51 H51 118.2 . . ?
 C50 C51 C52 123.5(7) . . ?
 C52 C51 H51 118.2 . . ?
 C47 C52 H52 120.2 . . ?
 C51 C52 C47 119.5(7) . . ?
 C51 C52 H52 120.2 . . ?
 C11 C10 H10 118.5 . . ?
 C11 C10 C9 123.1(7) . . ?
 C9 C10 H10 118.5 . . ?
 C41 C40 H40 118.4 . . ?
 C39 C40 C41 123.2(7) . . ?
 C39 C40 H40 118.4 . . ?
 C69 C68 C67 120.3(6) . . ?
 C69 C68 H68 119.9 . . ?
 C67 C68 H68 119.9 . . ?
 C60 C65 H65 118.9 . . ?
 C60 C65 C64 122.3(6) . . ?
 C64 C65 H65 118.9 . . ?
 C10 C9 C14 118.5(7) . . ?
 C8 C9 C14 124.0(7) . . ?
 C8 C9 C10 117.5(6) . . ?
 C14 C15 H15 119.3 . . ?
 C16 C15 C14 121.5(6) . . ?
 C16 C15 H15 119.3 . . ?
 O2 C8 C9 115.4(6) . . ?
 O2 C8 C7 122.4(7) . . ?
 C9 C8 C7 122.1(8) . . ?
 C42 C43 H43 119.2 . . ?
 C44 C43 C42 121.6(7) . . ?
 C44 C43 H43 119.2 . . ?
 C53 C54 C55 123.4(7) . . ?
 C53 C54 H54 118.3 . . ?
 C55 C54 H54 118.3 . . ?
 C63 C64 C65 120.9(6) . . ?
 C63 C64 H64 119.5 . . ?
 C65 C64 H64 119.5 . . ?
 C6 C7 H7 120.6 . . ?
 C8 C7 C6 118.7(7) . . ?
 C8 C7 H7 120.6 . . ?
 O12 C78 N3 118.8(11) . . ?
 O12 C78 C77 121.0(12) . . ?
 N3 C78 C77 120.0(11) . . ?
 C39 C44 H44 119.5 . . ?
 C43 C44 C39 121.0(8) . . ?
 C43 C44 H44 119.5 . . ?
 O2 C13 H13A 109.5 . . ?
 O2 C13 H13B 109.5 . . ?
 O2 C13 H13C 109.5 . . ?
 H13A C13 H13B 109.5 . . ?
 H13A C13 H13C 109.5 . . ?
 H13B C13 H13C 109.5 . . ?
 O1 C12 H12A 109.5 . . ?
 O1 C12 H12B 109.5 . . ?
 O1 C12 H12C 109.5 . . ?
 H12A C12 H12B 109.5 . . ?
 H12A C12 H12C 109.5 . . ?
 H12B C12 H12C 109.5 . . ?
 N3 C80 H80A 109.5 . . ?
 N3 C80 H80B 109.5 . . ?
 N3 C80 H80C 109.5 . . ?
 H80A C80 H80B 109.5 . . ?
 H80A C80 H80C 109.5 . . ?
 H80B C80 H80C 109.5 . . ?
 N4 C74 O11 116.5(13) . . ?
 N4 C74 C73 114.8(6) . . ?
 O11 C74 C73 128.0(13) . . ?
 C78 C77 H77A 109.5 . . ?
 C78 C77 H77B 109.5 . . ?
 C78 C77 H77C 109.5 . . ?
 H77A C77 H77B 109.5 . . ?
 H77A C77 H77C 109.5 . . ?
 H77B C77 H77C 109.5 . . ?
 C74 N4 C76 118.8(11) . . ?
 C74 N4 C75 127.2(11) . . ?
 C75 N4 C76 113.9(5) . . ?
 C74 C73 H73A 109.5 . . ?
 C74 C73 H73B 109.5 . . ?
 C74 C73 H73C 109.5 . . ?
 H73A C73 H73B 109.5 . . ?
 H73A C73 H73C 109.5 . . ?
 H73B C73 H73C 109.5 . . ?
 N3 C79 H79A 109.5 . . ?
 N3 C79 H79B 109.5 . . ?
 N3 C79 H79C 109.5 . . ?
 H79A C79 H79B 109.5 . . ?
 H79A C79 H79C 109.5 . . ?
 H79B C79 H79C 109.5 . . ?
 N1 C5A H5A 119.7 . . ?
 C4A C5A N1 120.7(4) . . ?
 C4A C5A H5A 119.7 . . ?
 N4 C76 H76A 109.5 . . ?
 N4 C76 H76B 109.5 . . ?
 N4 C76 H76C 109.5 . . ?
 H76A C76 H76B 109.5 . . ?
 H76A C76 H76C 109.5 . . ?
 H76B C76 H76C 109.5 . . ?
 N4 C75 H75A 109.5 . . ?
 N4 C75 H75B 109.5 . . ?
 N4 C75 H75C 109.5 . . ?
 H75A C75 H75B 109.5 . . ?
 H75A C75 H75C 109.5 . . ?
 H75B C75 H75C 109.5 . . ?
 C3 C4A C5A 119.1(5) . . ?
 C3 C4A H4A 120.4 . . ?
 C5A C4A H4A 120.4 . . ?
 C3 C2A H2A 119.8 . . ?
 C3 C2A C1A 120.4(4) . . ?
 C1A C2A H2A 119.8 . . ?
 N1 C1A C2A 120.0(3) . . ?
 N1 C1A H1A 120.0 . . ?
 C2A C1A H1A 120.0 . . ?

loop_
  _geom_torsion_atom_site_label_1
  _geom_torsion_atom_site_label_2
  _geom_torsion_atom_site_label_3
  _geom_torsion_atom_site_label_4
  _geom_torsion
  _geom_torsion_site_symmetry_1
  _geom_torsion_site_symmetry_2
  _geom_torsion_site_symmetry_3
  _geom_torsion_site_symmetry_4
  _geom_torsion_publ_flag
 Zn1 O3 C19 O4 4.8(10) . . . . ?
 Zn1 O3 C19 C20 -173.8(4) . . . . ?
 Zn1 O5 C59 O6 -4.7(7) 1_655 . . . ?
 Zn1 O5 C59 C56 174.1(4) 1_655 . . . ?
 Zn1 O7 C72 O8 6.4(9) 1_654 . . . ?
 Zn1 O7 C72 C69 -172.2(4) 1_654 . . . ?
 Zn1 O9 C45 O10 -1.8(13) 1_554 . . . ?
 Zn1 O9 C45 C42 175.8(5) 1_554 . . . ?
 Zn1 N2 C18 C17 -174.3(6) . . . . ?
 Zn1 N2 C16 C15 173.5(6) . . . . ?
 Zn2 O6 C59 O5 5.9(11) 1_656 . . . ?
 Zn2 O6 C59 C56 -172.9(4) 1_656 . . . ?
 Zn2 O4 C19 O3 -5.8(9) 1_556 . . . ?
 Zn2 O4 C19 C20 172.8(4) 1_556 . . . ?
 Zn2 O8 C72 O7 -3.7(10) 1_655 . . . ?
 Zn2 O8 C72 C69 175.0(4) 1_655 . . . ?
 Zn2 O10 C45 O9 3.9(8) . . . . ?
 Zn2 O10 C45 C42 -173.8(4) . . . . ?
 Zn2 N1 C1 C2 171.2(3) 1_546 . . . ?
 Zn2 N1 C5 C4 -171.2(3) 1_546 . . . ?
 Zn2 N1 C5A C4A -176.3(9) 1_546 . . . ?
 Zn2 N1 C1A C2A 177.3(10) 1_546 . . . ?
 O3 C19 C20 C25 176.4(6) . . . . ?
 O3 C19 C20 C21 -0.7(9) . . . . ?
 O5 C59 C56 C57 10.9(9) . . . . ?
 O5 C59 C56 C55 -171.9(6) . . . . ?
 O6 C59 C56 C57 -170.2(6) . . . . ?
 O6 C59 C56 C55 7.0(9) . . . . ?
 O4 C19 C20 C25 -2.3(9) . . . . ?
 O4 C19 C20 C21 -179.4(6) . . . . ?
 N2 C18 C17 C14 -0.8(12) . . . . ?
 N2 C16 C15 C14 2.0(13) . . . . ?
 N1 C1 C2 C3 0.0 . . . . ?
 N1 C5A C4A C3 -1.8(17) . . . . ?
 C1 N1 C5 C4 0.0 . . . . ?
 C1 C2 C3 C4 0.0 . . . . ?
 C1 C2 C3 C6 -177.8(6) . . . . ?
 C2 C3 C4 C5 0.0 . . . . ?
 C2 C3 C6 C11 -124.1(7) . . . . ?
 C2 C3 C6 C7 58.2(9) . . . . ?
 C3 C4 C5 N1 0.0 . . . . ?
 C3 C6 C7 C8 -179.4(7) . . . . ?
 C3 C2A C1A N1 -2(2) . . . . ?
 C4 C3 C6 C11 58.2(9) . . . . ?
 C4 C3 C6 C7 -119.6(8) . . . . ?
 C5 N1 C1 C2 0.0 . . . . ?
 O1 C11 C6 C3 3.3(11) . . . . ?
 O1 C11 C6 C7 -179.0(7) . . . . ?
 O1 C11 C10 C9 176.5(7) . . . . ?
 O2 C8 C7 C6 -178.7(8) . . . . ?
 C47 C48 C49 C50 0.5(11) . . . . ?
 C18 N2 C16 C15 -1.9(11) . . . . ?
 C18 C17 C14 C9 178.6(7) . . . . ?
 C18 C17 C14 C15 0.7(11) . . . . ?
 C19 C20 C25 C24 -176.8(6) . . . . ?
 C19 C20 C21 C22 177.3(6) . . . . ?
 C29 C30 C31 C26 3.1(10) . . . . ?
 C29 C32 C46 C47 2.9(11) . . . . ?
 C29 C32 C46 C60 -175.9(6) . . . . ?
 C20 C21 C22 C23 -2.3(10) . . . . ?
 C59 C56 C57 C58 179.4(6) . . . . ?
 C59 C56 C55 C54 179.0(6) . . . . ?
 C17 C14 C9 C10 -36.6(11) . . . . ?
 C17 C14 C9 C8 144.3(8) . . . . ?
 C17 C14 C15 C16 -1.3(12) . . . . ?
 C24 C23 C26 C27 -138.1(7) . . . . ?
 C24 C23 C26 C31 39.0(10) . . . . ?
 C24 C23 C22 C21 3.9(10) . . . . ?
 C33 C34 C35 C36 1.2(11) . . . . ?
 C33 C32 C46 C47 -178.7(6) . . . . ?
 C33 C32 C46 C60 2.5(11) . . . . ?
 C33 C38 C37 C36 0.2(13) . . . . ?
 C56 C55 C54 C53 2.4(12) . . . . ?
 C23 C24 C25 C20 1.4(11) . . . . ?
 C23 C26 C27 C28 177.2(6) . . . . ?
 C23 C26 C31 C30 -179.9(6) . . . . ?
 C58 C53 C54 C55 0.5(11) . . . . ?
 C26 C23 C22 C21 -175.2(6) . . . . ?
 C26 C27 C28 C29 2.5(10) . . . . ?
 C60 C61 C62 C63 2.6(11) . . . . ?
 C60 C65 C64 C63 -0.7(12) . . . . ?
 C69 C70 C71 C66 -2.2(12) . . . . ?
 C34 C33 C32 C29 -132.1(7) . . . . ?
 C34 C33 C32 C46 49.4(10) . . . . ?
 C34 C33 C38 C37 0.6(11) . . . . ?
 C57 C56 C55 C54 -3.6(10) . . . . ?
 C57 C58 C53 C50 178.2(6) . . . . ?
 C57 C58 C53 C54 -1.9(10) . . . . ?
 C30 C29 C32 C33 -120.6(7) . . . . ?
 C30 C29 C32 C46 57.9(9) . . . . ?
 C30 C29 C28 C27 -2.2(9) . . . . ?
 C36 C39 C40 C41 176.7(6) . . . . ?
 C36 C39 C44 C43 -178.1(7) . . . . ?
 C25 C20 C21 C22 0.1(10) . . . . ?
 C25 C24 C23 C26 175.6(6) . . . . ?
 C25 C24 C23 C22 -3.5(10) . . . . ?
 C50 C53 C54 C55 -179.7(7) . . . . ?
 C50 C51 C52 C47 0.4(11) . . . . ?
 C42 C41 C40 C39 2.2(10) . . . . ?
 C42 C43 C44 C39 0.6(12) . . . . ?
 C53 C58 C57 C56 0.6(10) . . . . ?
 C53 C50 C49 C48 -178.6(6) . . . . ?
 C53 C50 C51 C52 178.3(6) . . . . ?
 C32 C29 C30 C31 179.4(6) . . . . ?
 C32 C29 C28 C27 177.8(6) . . . . ?
 C32 C33 C34 C35 178.5(7) . . . . ?
 C32 C33 C38 C37 -179.2(7) . . . . ?
 C61 C60 C46 C47 61.3(9) . . . . ?
 C61 C60 C46 C32 -119.7(8) . . . . ?
 C61 C60 C65 C64 0.2(11) . . . . ?
 C66 C63 C62 C61 176.5(7) . . . . ?
 C66 C63 C64 C65 -177.5(7) . . . . ?
 C66 C67 C68 C69 0.2(11) . . . . ?
 C27 C26 C31 C30 -2.8(10) . . . . ?
 C48 C47 C46 C60 51.4(8) . . . . ?
 C48 C47 C46 C32 -127.6(8) . . . . ?
 C48 C47 C52 C51 2.8(10) . . . . ?
 C63 C66 C67 C68 -174.6(6) . . . . ?
 C63 C66 C71 C70 175.7(7) . . . . ?
 C72 C69 C70 C71 -176.3(6) . . . . ?
 C72 C69 C68 C67 177.2(6) . . . . ?
 C62 C63 C64 C65 2.0(11) . . . . ?
 C45 C42 C41 C40 179.6(6) . . . . ?
 C45 C42 C43 C44 179.1(7) . . . . ?
 C28 C29 C30 C31 -0.5(9) . . . . ?
 C28 C29 C32 C33 59.4(8) . . . . ?
 C28 C29 C32 C46 -122.1(8) . . . . ?
 C21 C20 C25 C24 0.3(11) . . . . ?
 C46 C47 C48 C49 179.0(6) . . . . ?
 C46 C47 C52 C51 -179.4(6) . . . . ?
 C46 C60 C61 C62 178.0(7) . . . . ?
 C46 C60 C65 C64 -178.9(7) . . . . ?
 C14 C9 C8 O2 -4.2(12) . . . . ?
 C14 C9 C8 C7 179.1(8) . . . . ?
 C11 C6 C7 C8 2.8(12) . . . . ?
 C11 C10 C9 C14 -177.5(7) . . . . ?
 C11 C10 C9 C8 1.7(12) . . . . ?
 C31 C26 C27 C28 0.0(9) . . . . ?
 C41 C42 C45 O9 1.1(9) . . . . ?
 C41 C42 C45 O10 179.0(6) . . . . ?
 C41 C42 C43 C44 -0.5(12) . . . . ?
 C35 C36 C39 C40 34.6(10) . . . . ?
 C35 C36 C39 C44 -146.6(7) . . . . ?
 C35 C36 C37 C38 -0.3(11) . . . . ?
 C38 C33 C34 C35 -1.2(11) . . . . ?
 C38 C33 C32 C29 47.7(9) . . . . ?
 C38 C33 C32 C46 -130.8(8) . . . . ?
 C55 C56 C57 C58 2.2(10) . . . . ?
 C6 C3 C4 C5 177.7(6) . . . . ?
 C6 C3 C4A C5A 178.2(10) . . . . ?
 C6 C3 C2A C1A -176.1(12) . . . . ?
 C6 C11 C10 C9 -1.0(12) . . . . ?
 C22 C23 C26 C27 41.1(9) . . . . ?
 C22 C23 C26 C31 -141.9(7) . . . . ?
 C70 C69 C72 O8 -11.3(9) . . . . ?
 C70 C69 C72 O7 167.5(6) . . . . ?
 C70 C69 C68 C67 -2.2(11) . . . . ?
 C16 N2 C18 C17 1.3(11) . . . . ?
 C39 C36 C35 C34 179.6(7) . . . . ?
 C39 C36 C37 C38 179.8(7) . . . . ?
 C67 C66 C63 C62 30.9(10) . . . . ?
 C67 C66 C63 C64 -149.5(7) . . . . ?
 C67 C66 C71 C70 0.3(12) . . . . ?
 C71 C66 C63 C62 -144.5(7) . . . . ?
 C71 C66 C63 C64 35.1(10) . . . . ?
 C71 C66 C67 C68 0.8(11) . . . . ?
 C37 C36 C35 C34 -0.4(11) . . . . ?
 C37 C36 C39 C40 -145.5(8) . . . . ?
 C37 C36 C39 C44 33.3(11) . . . . ?
 C49 C50 C53 C58 -146.7(7) . . . . ?
 C49 C50 C53 C54 33.5(10) . . . . ?
 C49 C50 C51 C52 -3.2(10) . . . . ?
 C51 C50 C53 C58 31.8(10) . . . . ?
 C51 C50 C53 C54 -148.0(8) . . . . ?
 C51 C50 C49 C48 2.8(10) . . . . ?
 C52 C47 C48 C49 -3.2(10) . . . . ?
 C52 C47 C46 C60 -126.3(7) . . . . ?
 C52 C47 C46 C32 54.8(10) . . . . ?
 C10 C11 C6 C3 -179.0(6) . . . . ?
 C10 C11 C6 C7 -1.3(12) . . . . ?
 C10 C9 C8 O2 176.7(7) . . . . ?
 C10 C9 C8 C7 0.0(13) . . . . ?
 C40 C39 C44 C43 0.7(11) . . . . ?
 C68 C69 C72 O8 169.3(6) . . . . ?
 C68 C69 C72 O7 -11.9(9) . . . . ?
 C68 C69 C70 C71 3.1(10) . . . . ?
 C65 C60 C61 C62 -1.2(11) . . . . ?
 C65 C60 C46 C47 -119.5(7) . . . . ?
 C65 C60 C46 C32 59.4(10) . . . . ?
 C9 C14 C15 C16 -179.2(8) . . . . ?
 C9 C8 C7 C6 -2.1(13) . . . . ?
 C15 C14 C9 C10 141.1(8) . . . . ?
 C15 C14 C9 C8 -38.0(13) . . . . ?
 C43 C42 C45 O9 -178.5(7) . . . . ?
 C43 C42 C45 O10 -0.6(10) . . . . ?
 C43 C42 C41 C40 -0.8(10) . . . . ?
 C64 C63 C62 C61 -3.0(11) . . . . ?
 C44 C39 C40 C41 -2.1(11) . . . . ?
 C13 O2 C8 C9 -175.5(9) . . . . ?
 C13 O2 C8 C7 1.2(13) . . . . ?
 C12 O1 C11 C6 173.3(7) . . . . ?
 C12 O1 C11 C10 -4.1(11) . . . . ?
 C80 N3 C78 O12 -4.5(15) . . . . ?
 C80 N3 C78 C77 -179.7(9) . . . . ?
 O11 C74 N4 C76 7(2) . . . . ?
 O11 C74 N4 C75 -176.2(12) . . . . ?
 C73 C74 N4 C76 178.0(13) . . . . ?
 C73 C74 N4 C75 -5(2) . . . . ?
 C79 N3 C78 O12 179.2(10) . . . . ?
 C79 N3 C78 C77 4.0(16) . . . . ?
 C5A N1 C1A C2A 4.5(18) . . . . ?
 C4A C3 C6 C11 128.5(10) . . . . ?
 C4A C3 C6 C7 -49.2(11) . . . . ?
 C4A C3 C2A C1A -2.4(19) . . . . ?
 C2A C3 C6 C11 -57.7(12) . . . . ?
 C2A C3 C6 C7 124.6(11) . . . . ?
 C2A C3 C4A C5A 4.3(17) . . . . ?
 C1A N1 C5A C4A -2.6(14) . . . . ?

_smtbx_masks_special_details       ?
loop_
  _smtbx_masks_void_nr
  _smtbx_masks_void_average_x
  _smtbx_masks_void_average_y
  _smtbx_masks_void_average_z
  _smtbx_masks_void_volume
  _smtbx_masks_void_count_electrons
  _smtbx_masks_void_content
 1 -0.824 -0.622 -0.554 2364.2 582.6 ?

_smtbx_masks_void_probe_radius     1.2
_smtbx_masks_void_truncation_radius  1.2
_shelx_res_file
;
TITL 221014_wqangz_098762_0m_a.res in P-1
    221014_wqangz_098762_0m.res
    created by SHELXL-2019/2 at 08:51:29 on 18-Oct-2022
REM Old TITL 221014_WQANGZ_098762_0m in P1
REM SHELXT solution in P-1: R1 0.373, Rweak 0.023, Alpha 0.114
REM <I/s> 0.000 for 0 systematic absences, Orientation as input
REM Formula found by SHELXT: C65 N17 O14 Zn2
CELL 1.34139 16.3799 18.0155 20.2096 102.337 90.337 115.845
ZERR 2 0.0031 0.0032 0.0036 0.008 0.009 0.008
LATT 1
SFAC C H N O Zn
DISP C 0.0137 0.0067 57.1
DISP H 0 0 0.6
DISP N 0.0241 0.0134 109.9
DISP O 0.0389 0.0241 193.4
DISP Zn -2.7473 0.5279 4188.7
UNIT 160 132 8 24 4
DFIX 1.39 0.005 C2A C3 C1A C2A C4A C3 C5A C4A N1 C5A N1 C1A
DANG 2.4 0.005 C2A N1
FLAT N1 C3 C5A C4A C2A C1A
DANG 2.4 0.005 C2A C4A
DANG 2.4 0.005 C1A C5A
DANG 2.4 0.005 C3 C5A
DANG 2.4 0.005 C1A C3
DFIX 1.5 0.005 N4 C76 N4 C75
DFIX 1.35 0.005 N4 C74
SIMU 0.01 0.02 2 O11 C74 N4 C73 C76 C75
DANG 2.5 0.005 C76 C75
DFIX 1.5 0.005 C73 C74
DANG 2.4 0.005 N4 C73
SIMU 0.01 0.02 2 C1A C2A C2 C1 C4A C5A C5 C4

L.S. 10 0 0
PLAN  20
SIZE 0.1 0.12 0.13
TEMP -11.15
CONF
list 4
MORE -1
ABIN
BOND $H
fmap 2 53
acta
SIZE 0.1 0.12 0.13
SHEL 999 0.83
OMIT 0 1 0
OMIT -1 0 1
OMIT 1 0 0
OMIT 0 -3 3
OMIT -2 1 3
OMIT -2 -1 3
OMIT -3 1 5
OMIT -3 1 1
OMIT 2 3 0
OMIT -3 5 6
OMIT -2 4 2
OMIT -3 6 4
OMIT -1 5 1
OMIT 1 -4 2
OMIT 3 -6 1
OMIT -3 4 2
OMIT 0 -1 1
OMIT -2 1 0
OMIT 0 3 1
OMIT -1 2 2
OMIT 0 1 1
REM <olex2.extras>
REM <HklSrc "%.\\221014_WQANGZ_098762_0m.hkl">
REM </olex2.extras>

WGHT    0.100000    8.000000
EXTI    0.002598
FVAR       0.24190   0.57706
ZN1   5   -0.022866    0.595153    0.663664    11.00000    0.10021    0.07435 =
         0.05635    0.02880    0.02766    0.06188
ZN2   5    0.055202    0.783161   -0.302290    11.00000    0.10412    0.07481 =
         0.05657    0.02878    0.02799    0.06441
O3    4    0.078641    0.632830    0.602023    11.00000    0.11054    0.09286 =
         0.06754    0.03489    0.04402    0.07450
O5    4    0.886271    0.576726    0.586960    11.00000    0.10194    0.08863 =
         0.06024    0.02741    0.02187    0.06302
O6    4    0.951783    0.721574    0.616673    11.00000    0.11341    0.08555 =
         0.07374    0.02822    0.01837    0.07028
O4    4    0.140453    0.776007    0.628499    11.00000    0.10570    0.07598 =
         0.06281    0.02105    0.02565    0.05661
O8    4    0.955197    0.745195   -0.240728    11.00000    0.12234    0.08557 =
         0.07060    0.04067    0.04491    0.07210
O7    4    0.889374    0.600250   -0.267723    11.00000    0.11024    0.08141 =
         0.06589    0.03229    0.03657    0.06262
O9    4    0.078614    0.658402   -0.254950    11.00000    0.10997    0.09183 =
         0.06797    0.01647   -0.00172    0.06546
O10   4    0.148010    0.802810   -0.225120    11.00000    0.12226    0.09383 =
         0.06930    0.02465    0.00844    0.06992
N2    3   -0.023755    0.483714    0.663935    11.00000    0.10932    0.06932 =
         0.06034    0.02687    0.02831    0.05602
AFIX  66
N1    3    0.055989   -0.102139    0.703446    11.00000    0.09650    0.07436 =
         0.06237    0.03100    0.02514    0.05713
PART 1
C1    1    0.096834   -0.055989    0.655771    21.00000    0.16499    0.09410 =
         0.11713    0.05418    0.07274    0.10169
AFIX  43
H1    2    0.130896   -0.073438    0.625241    21.00000   -1.20000
AFIX  65
C2    1    0.086768    0.016241    0.653728    21.00000    0.16559    0.09634 =
         0.11863    0.06089    0.07208    0.10218
AFIX  43
H2    2    0.114096    0.047118    0.621831    21.00000   -1.20000
AFIX  65
PART 0
C3    1    0.035858    0.042321    0.699360    11.00000    0.11592    0.07762 =
         0.10538    0.04704    0.01906    0.06597
PART 1
C4    1   -0.004986   -0.003829    0.747035    21.00000    0.17790    0.09484 =
         0.13057    0.05707    0.07861    0.10766
AFIX  43
H4    2   -0.039049    0.013621    0.777565    21.00000   -1.20000
AFIX  65
C5    1    0.005078   -0.076059    0.749079    21.00000    0.18173    0.10047 =
         0.12667    0.06064    0.07775    0.10433
AFIX  43
H5    2   -0.022249   -0.106936    0.780977    21.00000   -1.20000
AFIX   0
PART 0
O1    4    0.089362    0.186495    0.806929    11.00000    0.13565    0.10010 =
         0.11926    0.03873    0.00261    0.07762
O2    4   -0.067796    0.189395    0.566385    11.00000    0.19454    0.08991 =
         0.12545    0.02214   -0.01294    0.09148
C47   1    0.598856    0.672160    0.237382    11.00000    0.08076    0.09509 =
         0.05411    0.03153    0.01830    0.05590
C18   1   -0.040210    0.452861    0.720719    11.00000    0.12253    0.09207 =
         0.07633    0.04107    0.03955    0.07778
AFIX  43
H18   2   -0.056369    0.482579    0.757496    11.00000   -1.20000
AFIX   0
C19   1    0.133120    0.704133    0.593550    11.00000    0.10083    0.08568 =
         0.05871    0.03334    0.02713    0.05904
C29   1    0.431735    0.697924    0.246630    11.00000    0.09399    0.10322 =
         0.05758    0.03460    0.02428    0.06809
C20   1    0.193164    0.707045    0.537821    11.00000    0.08567    0.07767 =
         0.06582    0.03420    0.03663    0.05241

O12   4    0.040440    0.423062    0.890142    11.00000    0.16817    0.18938 =
         0.13329    0.06311    0.05287    0.10894
C59   1    0.896489    0.649046    0.578502    11.00000    0.10710    0.09516 =
         0.06196    0.02797    0.02731    0.07407
C17   1   -0.034729    0.380965    0.727797    11.00000    0.12773    0.08633 =
         0.08362    0.04237    0.02847    0.07435
AFIX  43
H17   2   -0.046212    0.363672    0.768377    11.00000   -1.20000
AFIX   0
C24   1    0.303058    0.782353    0.468090    11.00000    0.12416    0.08756 =
         0.07278    0.03504    0.05132    0.06119
AFIX  43
H24   2    0.342997    0.833870    0.459199    11.00000   -1.20000
AFIX   0
C33   1    0.427666    0.698302    0.122176    11.00000    0.09323    0.10136 =
         0.05566    0.02038    0.02349    0.06564
C56   1    0.841129    0.648173    0.519222    11.00000    0.10212    0.08625 =
         0.05515    0.01872    0.01046    0.06239
C23   1    0.295198    0.705833    0.426985    11.00000    0.10262    0.09469 =
         0.06189    0.02815    0.03425    0.06229
C58   1    0.720150    0.577659    0.426209    11.00000    0.11078    0.09176 =
         0.06626    0.02064    0.00146    0.05830
AFIX  43
H58   2    0.672475    0.527452    0.401416    11.00000   -1.20000
AFIX   0
C26   1    0.344922    0.703700    0.365248    11.00000    0.10618    0.08230 =
         0.05687    0.02287    0.02354    0.05954
C60   1    0.599543    0.680010    0.115242    11.00000    0.10002    0.08679 =
         0.05555    0.02602    0.02692    0.05904
C69   1    0.838714    0.671353   -0.176270    11.00000    0.12241    0.08885 =
         0.06723    0.03317    0.04178    0.07732
C34   1    0.407204    0.641042    0.059023    11.00000    0.10969    0.09804 =
         0.06779    0.02070    0.01421    0.07116
AFIX  43
H34   2    0.424806    0.597714    0.053780    11.00000   -1.20000
AFIX   0
C57   1    0.771898    0.576850    0.481408    11.00000    0.11811    0.08899 =
         0.05623    0.02752    0.00875    0.06285
AFIX  43
H57   2    0.757983    0.525348    0.492306    11.00000   -1.20000
AFIX   0
C30   1    0.477749    0.760682    0.306043    11.00000    0.10784    0.11330 =
         0.05811    0.02504    0.02600    0.06614
AFIX  43
H30   2    0.538065    0.800304    0.307016    11.00000   -1.20000
AFIX   0
C36   1    0.335967    0.712344    0.010454    11.00000    0.11113    0.09949 =
         0.05705    0.03075    0.01590    0.06467
C25   1    0.250861    0.780939    0.522262    11.00000    0.13790    0.09402 =
         0.07410    0.03434    0.04306    0.08133
AFIX  43
H25   2    0.255546    0.832019    0.548619    11.00000   -1.20000
AFIX   0
C50   1    0.689389    0.656897    0.349925    11.00000    0.09309    0.09307 =
         0.06287    0.02512    0.01197    0.05929
C42   1    0.190250    0.727302   -0.157974    11.00000    0.11104    0.10055 =
         0.05763    0.03369    0.01552    0.06811
C53   1    0.740809    0.654727    0.408661    11.00000    0.10318    0.09429 =
         0.05990    0.02593    0.00766    0.06076
C32   1    0.475108    0.691086    0.182251    11.00000    0.11033    0.10024 =
         0.04804    0.02645    0.02064    0.07417
C61   1    0.610393    0.608493    0.085222    11.00000    0.12117    0.10776 =
         0.06249    0.03893    0.04319    0.07490
AFIX  43
H61   2    0.590013    0.562521    0.105246    11.00000   -1.20000
AFIX   0
C66   1    0.735008    0.673153   -0.066481    11.00000    0.12176    0.09442 =
         0.05829    0.03481    0.04517    0.07148
C27   1    0.299794    0.641046    0.305457    11.00000    0.09901    0.09844 =
         0.06906    0.03160    0.02652    0.05236
AFIX  43
H27   2    0.240398    0.599780    0.304879    11.00000   -1.20000
AFIX   0
C48   1    0.687813    0.721900    0.256809    11.00000    0.11358    0.10644 =
         0.07333    0.04083    0.00993    0.06045
AFIX  43
H48   2    0.719717    0.761856    0.232267    11.00000   -1.20000
AFIX   0
C63   1    0.685972    0.674324   -0.004177    11.00000    0.10232    0.09747 =
         0.06173    0.03088    0.03398    0.06286
C72   1    0.898759    0.672461   -0.232866    11.00000    0.12263    0.11048 =
         0.05568    0.03730    0.02381    0.08530
C62   1    0.650700    0.605219    0.026619    11.00000    0.12388    0.08900 =
         0.07579    0.03671    0.04160    0.06749
AFIX  43
H62   2    0.655035    0.555806    0.006352    11.00000   -1.20000
AFIX   0
C45   1    0.135151    0.728322   -0.217562    11.00000    0.11384    0.12027 =
         0.06708    0.04068    0.03373    0.08154
C28   1    0.342971    0.640656    0.248262    11.00000    0.09644    0.08940 =
         0.05494    0.01509    0.01902    0.05151
AFIX  43
H28   2    0.311077    0.599898    0.208553    11.00000   -1.20000
AFIX   0
C21   1    0.187029    0.630811    0.498134    11.00000    0.08832    0.07673 =
         0.07362    0.02964    0.03689    0.04209
AFIX  43
H21   2    0.147899    0.579639    0.507974    11.00000   -1.20000
AFIX   0
C46   1    0.551840    0.681231    0.179130    11.00000    0.10924    0.09331 =
         0.05628    0.02960    0.02914    0.06427
C14   1   -0.011520    0.333743    0.672894    11.00000    0.11618    0.07625 =
         0.09012    0.03909    0.03027    0.06120
C11   1    0.049419    0.189561    0.749314    11.00000    0.10693    0.07978 =
         0.11037    0.04489    0.01259    0.05233
C31   1    0.432964    0.763014    0.362583    11.00000    0.10534    0.10656 =
         0.07111    0.02674    0.03005    0.05575
AFIX  43
H31   2    0.463180    0.806632    0.401163    11.00000   -1.20000
AFIX   0
C41   1    0.176080    0.648353   -0.148739    11.00000    0.10878    0.10471 =
         0.06690    0.02726    0.01333    0.07230
AFIX  43
H41   2    0.133909    0.598358   -0.178105    11.00000   -1.20000
AFIX   0
C35   1    0.362504    0.646279    0.004911    11.00000    0.11608    0.11392 =
         0.06359    0.03335    0.01921    0.07388
AFIX  43
H35   2    0.349090    0.606184   -0.036257    11.00000   -1.20000
AFIX   0
C38   1    0.402112    0.761091    0.126698    11.00000    0.13423    0.10375 =
         0.06250    0.01129    0.01028    0.08226
AFIX  43
H38   2    0.415524    0.800463    0.168283    11.00000   -1.20000
AFIX   0
C55   1    0.858733    0.725097    0.503415    11.00000    0.12094    0.07771 =
         0.07737    0.02394   -0.00588    0.05156
AFIX  43
H55   2    0.903667    0.775827    0.530018    11.00000   -1.20000
AFIX   0
C6    1    0.023934    0.119058    0.693565    11.00000    0.11106    0.07838 =
         0.12114    0.04157    0.01806    0.06268
C22   1    0.238559    0.630824    0.444452    11.00000    0.11990    0.09253 =
         0.06712    0.02977    0.03812    0.06842
AFIX  43
H22   2    0.235312    0.579666    0.419498    11.00000   -1.20000
AFIX   0
C70   1    0.859755    0.750058   -0.127486    11.00000    0.14138    0.09716 =
         0.08422    0.03868    0.06160    0.07271
AFIX  43
H70   2    0.906778    0.801149   -0.131790    11.00000   -1.20000
AFIX   0
C16   1   -0.002611    0.437772    0.612124    11.00000    0.15155    0.09839 =
         0.07924    0.04133    0.05566    0.09767
AFIX  43
H16   2    0.007398    0.455608    0.571713    11.00000   -1.20000
AFIX   0
C39   1    0.288005    0.718901   -0.048103    11.00000    0.11721    0.10817 =
         0.06473    0.03039    0.01046    0.07063
C67   1    0.713052    0.597855   -0.114667    11.00000    0.12272    0.10200 =
         0.07599    0.03560    0.05263    0.05255
AFIX  43
H67   2    0.663949    0.547971   -0.110470    11.00000   -1.20000
AFIX   0
C71   1    0.807042    0.746386   -0.073987    11.00000    0.15254    0.07806 =
         0.08739    0.02742    0.07138    0.06348
AFIX  43
H71   2    0.821161    0.796363   -0.041200    11.00000   -1.20000
AFIX   0

N3    3    0.050436    0.405813    0.993711    11.00000    0.16276    0.15160 =
         0.12514    0.06727    0.04270    0.10007
C37   1    0.357365    0.770026    0.073221    11.00000    0.14541    0.12159 =
         0.06457    0.00779    0.00465    0.09475
AFIX  43
H37   2    0.341564    0.814547    0.079175    11.00000   -1.20000
AFIX   0
C49   1    0.735512    0.717099    0.312063    11.00000    0.10518    0.12686 =
         0.08111    0.04807    0.02270    0.06384
AFIX  43
H49   2    0.797403    0.753509    0.323729    11.00000   -1.20000
AFIX   0
C51   1    0.601104    0.604106    0.328350    11.00000    0.12190    0.10200 =
         0.07194    0.03502    0.01064    0.06945
AFIX  43
H51   2    0.570147    0.561973    0.351255    11.00000   -1.20000
AFIX   0
C52   1    0.553370    0.609032    0.273509    11.00000    0.09391    0.12006 =
         0.07275    0.04421    0.01935    0.05442
AFIX  43
H52   2    0.492073    0.571133    0.260720    11.00000   -1.20000
AFIX   0
C10   1    0.034763    0.256920    0.739970    11.00000    0.14222    0.07931 =
         0.11493    0.04220    0.03984    0.08148
AFIX  43
H10   2    0.050431    0.303569    0.776638    11.00000   -1.20000
AFIX   0
C40   1    0.226690    0.646492   -0.094482    11.00000    0.11040    0.09572 =
         0.07401    0.03421    0.01108    0.06550
AFIX  43
H40   2    0.219056    0.593981   -0.088981    11.00000   -1.20000
AFIX   0
C68   1    0.764559    0.596646   -0.169643    11.00000    0.13716    0.07661 =
         0.07927    0.02399    0.05642    0.05344
AFIX  43
H68   2    0.749404    0.545992   -0.201856    11.00000   -1.20000
AFIX   0
C65   1    0.632056    0.746251    0.084562    11.00000    0.13051    0.10037 =
         0.07453    0.04007    0.04969    0.07703
AFIX  43
H65   2    0.625683    0.794861    0.103952    11.00000   -1.20000
AFIX   0
C9    1   -0.002590    0.258103    0.677823    11.00000    0.14757    0.09719 =
         0.09201    0.04493    0.03113    0.09252
C15   1    0.005166    0.365665    0.615228    11.00000    0.13397    0.08386 =
         0.09988    0.03281    0.05064    0.07816
AFIX  43
H15   2    0.022018    0.337660    0.577754    11.00000   -1.20000
AFIX   0
C8    1   -0.027643    0.187134    0.624440    11.00000    0.14948    0.08968 =
         0.10466    0.03350    0.01330    0.08548
C43   1    0.252319    0.799847   -0.112992    11.00000    0.14949    0.10242 =
         0.07168    0.02307   -0.01021    0.07335
AFIX  43
H43   2    0.262013    0.852525   -0.119467    11.00000   -1.20000
AFIX   0
C54   1    0.809255    0.725633    0.448196    11.00000    0.13123    0.09120 =
         0.07983    0.03840   -0.00552    0.05381
AFIX  43
H54   2    0.823675    0.777382    0.437590    11.00000   -1.20000
AFIX   0
C64   1    0.674230    0.743662    0.025542    11.00000    0.12821    0.08788 =
         0.07583    0.03672    0.04653    0.06764
AFIX  43
H64   2    0.694820    0.790001    0.005945    11.00000   -1.20000
AFIX   0
C7    1   -0.016736    0.116781    0.631070    11.00000    0.15228    0.08295 =
         0.11790    0.03694    0.01482    0.07907
AFIX  43
H7    2   -0.035911    0.069039    0.594944    11.00000   -1.20000
AFIX   0

C78   1    0.001255    0.398964    0.939640    11.00000    0.15337    0.17998 =
         0.11853    0.06357    0.05800    0.10980
C44   1    0.299906    0.796433   -0.059228    11.00000    0.15314    0.09797 =
         0.08433    0.02621   -0.00672    0.07484
AFIX  43
H44   2    0.340990    0.846659   -0.029482    11.00000   -1.20000
AFIX   0
C13   1   -0.101530    0.115262    0.510606    11.00000    0.25410    0.13766 =
         0.15494   -0.01266   -0.07394    0.12530
AFIX 137
H13A  2   -0.137139    0.121722    0.476360    11.00000   -1.50000
H13B  2   -0.138957    0.066056    0.526815    11.00000   -1.50000
H13C  2   -0.051026    0.108492    0.491387    11.00000   -1.50000
AFIX   0
C12   1    0.123986    0.260426    0.860478    11.00000    0.18043    0.08936 =
         0.13702    0.00476   -0.02103    0.08582
AFIX 137
H12A  2    0.158937    0.309001    0.842745    11.00000   -1.50000
H12B  2    0.162377    0.255761    0.893811    11.00000   -1.50000
H12C  2    0.074235    0.266891    0.881364    11.00000   -1.50000
AFIX   0

C80   1    0.148357    0.435338    0.992811    11.00000    0.14400    0.20804 =
         0.19749    0.06976    0.04427    0.11427
AFIX 137
H80A  2    0.164044    0.440631    0.947785    11.00000   -1.50000
H80B  2    0.165441    0.395249    1.005586    11.00000   -1.50000
H80C  2    0.180201    0.489616    1.024468    11.00000   -1.50000
AFIX   0

C74   1    0.300829    0.542132   -0.233151    11.00000    0.26757    0.33005 =
         0.19805   -0.02848    0.03044    0.24605
C77   1   -0.097692    0.369635    0.939839    11.00000    0.18278    0.17444 =
         0.18431    0.02133    0.03989    0.10719
AFIX 137
H77A  2   -0.124755    0.315189    0.950744    11.00000   -1.50000
H77B  2   -0.123978    0.364842    0.895619    11.00000   -1.50000
H77C  2   -0.108969    0.409716    0.973285    11.00000   -1.50000
AFIX   0

N4    3    0.313685    0.604119   -0.264868    11.00000    0.26460    0.36668 =
         0.20217   -0.03186    0.00911    0.21816
O11   4    0.370635    0.559058   -0.183822    11.00000    0.37235    0.41103 =
         0.23132   -0.03101   -0.02395    0.30294
C73   1    0.207507    0.469427   -0.247965    11.00000    0.23606    0.30508 =
         0.24719   -0.04944    0.05544    0.16398
AFIX 137
H73A  2    0.162798    0.490684   -0.243608    11.00000   -1.50000
H73B  2    0.199775    0.434671   -0.216269    11.00000   -1.50000
H73C  2    0.199864    0.436114   -0.293555    11.00000   -1.50000
AFIX   0

C79   1    0.011312    0.380248    1.055423    11.00000    0.23368    0.30488 =
         0.14545    0.13574    0.07749    0.15952
AFIX 137
H79A  2   -0.042909    0.387992    1.060451    11.00000   -1.50000
H79B  2    0.055062    0.414569    1.094640    11.00000   -1.50000
H79C  2   -0.003682    0.321545    1.051342    11.00000   -1.50000
AFIX   0

PART 2
C5A   1   -0.028599   -0.109043    0.681660   -21.00000    0.17757    0.09985 =
         0.12505    0.05857    0.06703    0.09922
AFIX  43
H5A   2   -0.078672   -0.162289    0.669076   -21.00000   -1.20000
AFIX   0

PART 0
C76   1    0.404085    0.681059   -0.251460    11.00000    0.26579    0.37392 =
         0.23970    0.04425   -0.02560    0.15222
AFIX 137
H76A  2    0.434565    0.686808   -0.208604    11.00000   -1.50000
H76B  2    0.395041    0.730559   -0.249926    11.00000   -1.50000
H76C  2    0.440732    0.675242   -0.287235    11.00000   -1.50000
AFIX   0
C75   1    0.247948    0.604316   -0.316275    11.00000    0.26505    0.40173 =
         0.19309   -0.04190   -0.01012    0.21318
AFIX 137
H75A  2    0.249979    0.572125   -0.360166    11.00000   -1.50000
H75B  2    0.264256    0.661720   -0.318462    11.00000   -1.50000
H75C  2    0.187354    0.579230   -0.303241    11.00000   -1.50000
AFIX   0

PART 2
C4A   1   -0.038755   -0.036972    0.678580   -21.00000    0.17268    0.09870 =
         0.12757    0.05706    0.07035    0.10551
AFIX  43
H4A   2   -0.094784   -0.041920    0.662809   -21.00000   -1.20000
AFIX   0
C2A   1    0.120492    0.049028    0.718446   -21.00000    0.16941    0.10598 =
         0.13743    0.06259    0.05585    0.09592
AFIX  43
H2A   2    0.170698    0.102218    0.730652   -21.00000   -1.20000
AFIX   0
C1A   1    0.130939   -0.023178    0.719490   -21.00000    0.16635    0.10588 =
         0.13761    0.05791    0.06169    0.10199
AFIX  43
H1A   2    0.188368   -0.018428    0.730984   -21.00000   -1.20000
AFIX   0
HKLF 4


REM  221014_wqangz_098762_0m_a.res in P-1
REM wR2 = 0.2852, GooF = S = 1.031, Restrained GooF = 1.034 for all data
REM R1 = 0.0999 for 8256 Fo > 4sig(Fo) and 0.1676 for all 18977 data
REM 917 parameters refined using 134 restraints

END

WGHT      0.1891      0.0000

REM Highest difference peak  0.963,  deepest hole -0.747,  1-sigma level  0.092
Q1    1   0.9151  0.5614  0.6223  11.00000  0.05    0.96
Q2    1   0.0409  0.6229 -0.3020  11.00000  0.05    0.82
Q3    1   0.9857  0.7415  0.6575  11.00000  0.05    0.80
Q4    1   0.3060  0.4814 -0.1482  11.00000  0.05    0.58
Q5    1   0.1272  0.8150 -0.2645  11.00000  0.05    0.46
Q6    1   0.0166  0.6220  0.6416  11.00000  0.05    0.46
Q7    1   0.9410  0.6819  0.6037  11.00000  0.05    0.40
Q8    1   0.1320  0.6822  0.5041  11.00000  0.05    0.39
Q9    1   0.0443  0.6955  0.6395  11.00000  0.05    0.38
Q10   1   0.0515  0.7009 -0.2966  11.00000  0.05    0.37
Q11   1   0.6862  0.6851  0.3565  11.00000  0.05    0.35
Q12   1  -0.0801 -0.0537  0.6167  11.00000  0.05    0.35
Q13   1   0.5347  0.7061  0.1981  11.00000  0.05    0.35
Q14   1  -0.0922  0.0525  0.6018  11.00000  0.05    0.34
Q15   1   0.8086  0.6366  0.4984  11.00000  0.05    0.34
Q16   1  -0.0170  0.6774  0.6589  11.00000  0.05    0.34
Q17   1   0.0087  0.5972  0.5590  11.00000  0.05    0.33
Q18   1   0.1876  0.7546 -0.1392  11.00000  0.05    0.32
Q19   1   0.1044  0.5929  0.4504  11.00000  0.05    0.32
Q20   1   0.8320  0.5439  0.5629  11.00000  0.05    0.32
;
_shelx_res_checksum                71322
_shelx_hkl_file
;
  -1   0   0 1759.26 95.3103  14
  -1   0   0 1549.29 95.3291  25
  -1   0   0 1579.40 95.1868  28
   1   0   0 1512.16 95.3263  25
   1   0   0 1530.58 95.2827  15
   1   0   0 1463.30 95.2480  17
  -2   0   0 752.061 47.1070  25
  -2   0   0 838.863 47.0465  14
  -2   0   0 761.287 46.8030  28
   2   0   0 767.577 47.0201  15
   2   0   0 753.817 47.1204  25
   2   0   0 730.378 46.9442  17
  -3   0   0 2022.42 123.920  28
  -3   0   0 2169.46 124.268  14
  -3   0   0 2056.95 124.404  25
   3   0   0 2002.82 124.230  15
   3   0   0 1906.42 124.355  25
   3   0   0 1966.01 124.132  17
   3   0   0 2122.27 124.333  13
  -4   0   0 11.3651 2.25307  14
  -4   0   0 16.5821 1.96830  28
  -4   0   0 13.9546 2.96331  25
   4   0   0 17.2537 1.93593  27
   4   0   0 10.8656 2.53624  13
  -5   0   0 37.8984 3.19265  28
  -5   0   0 31.6947 3.86336  14
  -5   0   0 30.9002 3.23346  27
  -5   0   0 37.1708 5.27888  25
   5   0   0 35.0308 3.74537  17
   5   0   0 29.6322 2.79510  27
   5   0   0 36.2509 4.99459  25
   5   0   0 34.4986 4.14708  15
   5   0   0 35.8172 4.37717  13
  -6   0   0 -0.4953 1.33817  28
  -6   0   0 3.31809 1.56411  27
  -6   0   0 -0.1743 3.27190  25
  -6   0   0 1.09051 1.91215  14
   6   0   0 -0.2803 1.15052  27
   6   0   0 -0.8233 2.62641  13
   6   0   0 -2.3844 1.61974  17
   6   0   0 -1.1752 2.11494  15
   6   0   0 0.57644 2.63713  25
  -7   0   0 39.9503 5.17238  14
  -7   0   0 55.0435 7.44901  25
  -7   0   0 48.1961 4.72120  27
  -7   0   0 39.5039 9.49127   7
   7   0   0 51.8607 4.14953  27
   7   0   0 65.3825 7.36586  25
   7   0   0 54.0984 5.87621  15
   7   0   0 44.4916 6.99946  13
   7   0   0 63.8817 5.50408  17
  -8   0   0 10.6280 2.95228  14
  -8   0   0 11.7482 2.61253  27
   8   0   0 18.6720 3.47060  17
   8   0   0 20.9902 4.88661  25
   8   0   0 18.3495 3.59592  15
   8   0   0 7.17340 5.31653  13
   8   0   0 13.3048 2.05993  27
   8   0   0 15.7729 3.20252   5
   8   0   0 10.1918 2.51054   4
  -9   0   0 -0.9714 2.25437  14
  -9   0   0 -0.2723 1.98602  27
   9   0   0 2.65445 4.43460  25
   9   0   0 2.99262 2.73395  17
   9   0   0 3.87018 3.11116  15
   9   0   0 4.52949 1.63931  27
   9   0   0 4.29052 2.58465   5
 -10   0   0 7.97545 2.87164  27
 -10   0   0 10.0742 3.93838  14
  10   0   0 20.8450 6.40963  25
  10   0   0 4.99397 1.91794  27
  10   0   0 11.2652 3.50017  17
  10   0   0 9.05785 3.98249  15
  10   0   0 9.95685 2.32870   4
  10   0   0 13.0870 3.42810   5
 -11   0   0 13.1640 4.21724  14
 -11   0   0 8.36326 3.56708  27
  11   0   0 13.3762 2.72215   4
  11   0   0 19.5696 7.97757  25
  11   0   0 14.7981 3.66073   5
  11   0   0 18.2442 4.89146  15
  11   0   0 19.3388 4.86684  17
 -12   0   0 0.77565 3.11741  27
 -12   0   0 2.33458 3.79548  14
  12   0   0 -1.8309 9.57347  25
  12   0   0 -0.7424 4.08695  15
  12   0   0 0.46361 4.15767  17
  12   0   0 0.02474 3.04154   5
 -13   0   0 9.53838 4.08593  27
 -13   0   0 3.60827 4.50492  14
  13   0   0 -4.0662 5.02225  15
  13   0   0 -2.6210 14.1474  25
  13   0   0 3.94029 4.93630  17
  13   0   0 2.61773 3.60509   5
  13   0   0 4.08620 1.85785   4
 -14   0   0 -3.1953 4.38611  14
 -14   0   0 -1.2755 3.65276  27
  14   0   0 3.41776 5.29699  17
  14   0   0 -2.4375 3.56736   5
  14   0   0 4.21175 6.74902  15
  14   0   0 1.93119 2.28107   4
 -15   0   0 1.03810 5.17888  14
 -15   0   0 1.20519 5.23228  27
  15   0   0 3.59285 4.17319   5
  15   0   0 -8.5306 6.56019  15
  15   0   0 0.71009 6.68073  17
 -16   0   0 -1.1554 5.97536  14
  16   0   0 -0.6396 2.26534  12
  16   0   0 -14.376 8.29001  15
  16   0   0 1.12438 9.27060  17
  17   0   0 -3.9260 3.28492  12
  18   0   0 2.00266 4.06635  12
  18  -1   0 -1.8907 3.58558  12
  17  -1   0 -1.6630 9.87458  15
  17  -1   0 3.18852 7.40212   5
  17  -1   0 -1.2710 2.46012  12
 -17   1   0 -8.8385 7.34518  14
  16  -1   0 11.4425 8.66176  15
  16  -1   0 -2.7406 4.02777   5
  16  -1   0 2.09848 2.80184  12
  16  -1   0 -17.320 9.51253  17
 -16   1   0 -2.1154 6.96334  27
 -16   1   0 9.94338 5.58836  14
  15  -1   0 3.93987 6.60005  15
  15  -1   0 -6.6357 6.01767  17
  15  -1   0 2.57342 3.77702   5
 -15   1   0 3.74945 5.34587  14
 -15   1   0 -0.0110 4.23025  27
  14  -1   0 15.6409 5.44703  17
  14  -1   0 -38.002 42.2655  25
  14  -1   0 0.23345 3.69387   5
  14  -1   0 2.64439 6.11951  15
 -14   1   0 2.69680 4.09787  27
 -14   1   0 4.84238 4.76136  14
  13  -1   0 19.9067 6.18203  15
  13  -1   0 22.2680 13.0286  25
  13  -1   0 16.2607 4.31667   5
  13  -1   0 25.2024 5.56492  17
 -13   1   0 7.01481 4.71278  14
 -13   1   0 11.6772 4.34847  27
  12  -1   0 9.46110 3.57273   5
  12  -1   0 17.0979 4.69310  17
  12  -1   0 19.6493 5.39727  15
  12  -1   0 10.4571 8.84981  25
 -12   1   0 1.95414 3.36256  27
 -12   1   0 3.57524 3.68029  14
  11  -1   0 11.8522 2.35639   4
  11  -1   0 15.3551 4.44358  15
  11  -1   0 24.4171 7.39907  25
  11  -1   0 21.5735 4.12250   5
 -11   1   0 12.3360 3.45630  27
 -11   1   0 11.5164 4.32249  14
  10  -1   0 2.90699 2.67515   5
  10  -1   0 -0.4285 1.62423   4
  10  -1   0 0.30384 1.64875  27
  10  -1   0 -1.0671 2.89430  15
  10  -1   0 10.1932 5.07025  25
  10  -1   0 -0.5587 2.52414  17
 -10   1   0 3.51075 2.75581  14
 -10   1   0 -0.1571 2.15147  27
   9  -1   0 0.98475 3.85626  25
   9  -1   0 0.30909 2.57116  15
   9  -1   0 1.17660 2.42748  17
   9  -1   0 -0.5130 1.27169  27
  -9   1   0 -1.2815 2.24742  14
  -9   1   0 0.83671 1.85930  27
  -9   1   0 2.24847 2.05411  28
   8  -1   0 -10.787 4.24587  13
   8  -1   0 2.16824 2.08845  17
   8  -1   0 -0.9277 2.31207  15
   8  -1   0 -3.3902 3.14709  25
   8  -1   0 0.01082 1.19612  27
  -8   1   0 -0.2986 1.60206  28
  -8   1   0 -2.4330 1.44086  27
  -8   1   0 -0.9957 2.21910  14
  -8   1   0 -2.1002 9.10723  25
   7  -1   0 66.3904 5.01776  27
   7  -1   0 65.6828 5.81211  17
   7  -1   0 65.9229 6.40231  15
   7  -1   0 78.0950 7.62558  25
   7  -1   0 52.7127 7.35701  13
  -7   1   0 67.1802 6.35483  14
  -7   1   0 72.1829 8.70598  25
  -7   1   0 74.2380 5.43837  28
   6  -1   0 46.6815 4.97385  15
   6  -1   0 53.6513 5.82557  25
   6  -1   0 43.8033 5.49380  13
   6  -1   0 52.3068 4.62300  17
   6  -1   0 50.8330 3.77606  27
  -6   1   0 49.3866 4.83756  14
  -6   1   0 47.5894 4.32238  27
  -6   1   0 53.4955 8.29631   7
  -6   1   0 56.8186 6.43209  25
  -6   1   0 50.2134 4.03325  28
   5  -1   0 140.530 10.0626  27
   5  -1   0 160.110 11.1338  13
   5  -1   0 157.433 11.1634  25
   5  -1   0 160.233 10.6521  17
   5  -1   0 150.492 10.7703  15
  -5   1   0 157.500 10.2736  28
  -5   1   0 165.545 10.8146  14
  -5   1   0 169.320 11.3567  25
  -5   1   0 156.207 10.6712  19
  -5   1   0 172.901 10.4877  27
   4  -1   0 78.2386 5.14445  27
   4  -1   0 73.1887 5.95693  15
   4  -1   0 71.6711 6.20257  25
   4  -1   0 72.0668 6.13063  13
   4  -1   0 72.0191 5.62567  17
  -4   1   0 88.1385 5.75632  19
  -4   1   0 84.5767 6.59774  25
  -4   1   0 73.6999 5.32586  28
  -4   1   0 70.8899 5.85660  14
  -4   1   0 79.6170 5.49844  27
   3  -1   0 280.355 17.1059  13
   3  -1   0 257.996 16.9008  15
   3  -1   0 262.984 16.7511  17
   3  -1   0 260.473 16.9648  25
  -3   1   0 250.340 16.6199  28
  -3   1   0 248.147 16.8804  14
  -3   1   0 278.355 16.8650  19
  -3   1   0 271.455 17.0881  13
  -3   1   0 291.614 17.0748  25
  -3   1   0 280.635 16.6364  27
   2  -1   0 51.0236 3.72215  15
   2  -1   0 49.5482 3.73664  25
   2  -1   0 58.0010 3.92013  13
  -2   1   0 50.5862 4.40173   7
  -2   1   0 52.2771 3.73911  14
  -2   1   0 54.5273 3.77525  25
  -2   1   0 59.7623 3.66736  19
  -2   1   0 54.9632 3.88819  13
  -2   1   0 52.0324 3.53657  28
   1  -1   0 182.562 11.1591  13
   1  -1   0 175.462 11.2592   7
  -1   1   0 168.889 11.2484   7
  -1   1   0 188.053 11.1601  13
  -1   1   0 175.319 10.9732  28
   0  -1   0 324.747 19.8476  25
   0  -1   0 328.354 19.8001   7
   0   1   0 304.708 19.7207  15
   0   1   0 335.506 19.8521  25
   0   1   0 301.806 19.7312  17
   0   1   0 339.371 19.8230   7
  -1  -1   0 34.5326 3.06064  25
  -1  -1   0 35.2421 2.68078  14
   1   1   0 38.3197 2.79840  17
   1   1   0 37.8203 2.84465  15
   1   1   0 38.6831 3.13957  25
  -2  -1   0 45.2174 3.87875  14
  -2  -1   0 55.8347 4.65108  25
   2   1   0 51.2823 4.21655  15
   2   1   0 51.5098 4.69028  25
  -3  -1   0 164.582 10.7925  27
  -3  -1   0 165.184 11.7253  25
  -3  -1   0 164.679 11.0879  14
   3   1   0 166.115 10.5978  27
   3   1   0 165.882 11.1455  17
   3   1   0 170.962 11.3808  15
   3   1   0 171.400 11.8954  25
  -4  -1   0 67.7521 5.04511  27
  -4  -1   0 65.7494 6.31794  25
  -4  -1   0 68.0999 5.43173  14
   4   1   0 70.3944 4.71084  27
   4   1   0 59.8373 5.40977  17
   4   1   0 65.5135 5.74097  15
   4   1   0 70.2288 6.60643  25
  -5  -1   0 15.8760 3.72522  25
  -5  -1   0 13.4042 2.11013  27
  -5  -1   0 9.06878 2.40765  14
   5   1   0 16.1467 3.05377  15
   5   1   0 13.8101 1.75662  27
   5   1   0 13.0368 3.22183  25
   5   1   0 10.9786 2.33650  17
  -6  -1   0 21.0872 3.42867  14
  -6  -1   0 13.5988 5.12044  25
  -6  -1   0 24.3799 3.01257  27
   6   1   0 24.0364 3.79131  15
   6   1   0 22.4343 4.40451  25
   6   1   0 25.1766 3.95288  17
   6   1   0 19.7332 3.95041  13
   6   1   0 23.1877 2.62020  27
   6   1   0 27.2830 3.63975   4
  -7  -1   0 15.7532 3.40395  14
  -7  -1   0 12.3216 2.55987  27
   7   1   0 20.8459 3.11236   5
   7   1   0 13.1732 2.10063  27
   7   1   0 16.1266 3.26631  17
   7   1   0 13.8033 3.41795  15
   7   1   0 12.2120 4.25658  25
   7   1   0 20.0419 3.02656   4
   7   1   0 9.19230 4.29146  13
  -8  -1   0 48.6552 5.03093  27
   8   1   0 48.6416 6.19610  15
   8   1   0 48.3790 4.13387  27
   8   1   0 42.9907 4.60792   5
   8   1   0 46.2266 5.67435  17
   8   1   0 56.0960 8.41423  25
  -9  -1   0 23.0161 3.79521  27
  -9  -1   0 17.1892 4.26902  14
   9   1   0 17.5618 2.95766   4
   9   1   0 28.5841 6.62255  25
   9   1   0 24.9608 2.98212  27
 -10  -1   0 19.7675 5.10867  14
 -10  -1   0 24.1247 4.24781  27
  10   1   0 27.6619 5.09201  17
  10   1   0 24.2931 7.63580  25
  10   1   0 29.3361 5.58145  15
  10   1   0 29.7751 4.40334   5
  10   1   0 22.4754 3.26398   4
 -11  -1   0 10.8327 4.13584  27
 -11  -1   0 22.1917 5.40507  14
  11   1   0 21.8531 3.20311   4
  11   1   0 32.7289 6.30917  15
  11   1   0 30.6300 5.95151  17
  11   1   0 6.31305 8.93118  25
  11   1   0 19.5466 4.26173   5
 -12  -1   0 2.65145 3.74248  27
 -12  -1   0 2.88302 4.17688  14
  12   1   0 13.0697 5.37668  15
  12   1   0 6.37583 3.78252   5
  12   1   0 -1.7735 11.5384  25
  12   1   0 3.93201 1.58327   4
  12   1   0 9.94030 5.01931  17
 -13  -1   0 3.13048 4.93810  14
  13   1   0 6.69600 5.78168  15
  13   1   0 6.11405 3.84848   5
  13   1   0 7.58190 5.38966  17
 -14  -1   0 6.99872 4.82286  27
 -14  -1   0 3.07307 5.07513  14
  14   1   0 4.56300 5.63628  17
  14   1   0 1.60373 4.22905   5
  14   1   0 7.72923 6.82484  15
 -15  -1   0 -6.4631 5.50395  14
  15   1   0 -1.2739 7.66725  15
  15   1   0 -1.0655 6.75037  17
 -16  -1   0 -1.8906 7.60556  14
  16   1   0 -3.6569 10.0319  15
  16   1   0 0.30578 2.13783  12
  16   1   0 6.66635 9.67064  17
  17   1   0 3.85779 4.33952  12
  18  -2   0 0.98149 4.25131  12
  17  -2   0 0.93807 1.89024  12
  17  -2   0 7.02687 3.86935   5
  17  -2   0 0.40469 9.21675  15
 -17   2   0 0.50454 6.90799  14
  16  -2   0 3.19816 7.86537  15
  16  -2   0 2.93533 3.78332   5
 -16   2   0 0.47854 4.61240  27
 -16   2   0 5.73766 6.18489  14
  15  -2   0 3.79426 6.19766  15
  15  -2   0 4.32821 3.67274   5
  15  -2   0 -3.6418 5.70772  17
 -15   2   0 -2.3309 4.15802  14
 -15   2   0 -7.7988 3.72514  27
  14  -2   0 -2.3010 4.49322  17
  14  -2   0 -6.4721 17.6339  25
  14  -2   0 -1.3636 5.30568  15
  14  -2   0 3.62039 3.44056   5
 -14   2   0 4.12033 3.50976  27
 -14   2   0 2.73206 4.60035  14
  13  -2   0 -13.214 10.7869  25
  13  -2   0 1.95638 3.08079   5
  13  -2   0 5.45042 2.77354   4
  13  -2   0 5.72969 4.02720  17
  13  -2   0 3.08182 4.41968  15
 -13   2   0 -2.1549 2.99073  27
 -13   2   0 -2.1154 3.15352  14
  12  -2   0 1.51429 8.08250  25
  12  -2   0 3.68860 3.83842  15
  12  -2   0 6.02161 3.31241   5
  12  -2   0 -1.7984 1.98898   4
  12  -2   0 -1.4299 3.29347  17
 -12   2   0 3.56064 2.89045  27
 -12   2   0 1.30552 3.35070  14
  11  -2   0 -4.4688 2.65738   5
  11  -2   0 3.33353 5.65249  25
  11  -2   0 4.11268 1.78170   4
  11  -2   0 -0.6538 2.24842  27
  11  -2   0 -1.7247 2.99835  15
  11  -2   0 -3.1795 2.68552  17
 -11   2   0 2.01802 2.18699  27
 -11   2   0 3.69629 2.72352  14
  10  -2   0 6.73141 2.79482  17
  10  -2   0 6.41753 1.97125   4
  10  -2   0 5.58538 3.47712  15
  10  -2   0 4.50446 2.93288   5
  10  -2   0 1.30075 4.54890  25
  10  -2   0 2.17401 1.61609  27
 -10   2   0 1.43812 2.04027  27
 -10   2   0 -0.0380 2.48102  14
 -10   2   0 2.29748 2.25896  28
   9  -2   0 3.44780 3.75816  25
   9  -2   0 0.46776 1.38782  27
   9  -2   0 2.17002 2.19361  17
   9  -2   0 -2.0007 2.12171  15
   9  -2   0 5.33407 1.93996   4
  -9   2   0 4.28125 2.50384  14
  -9   2   0 1.63915 1.67156  28
   8  -2   0 2.05168 1.32106  27
   8  -2   0 2.65286 2.47939  15
   8  -2   0 -2.7312 3.01968  25
   8  -2   0 0.13587 4.40914  13
   8  -2   0 -0.4239 2.00506  17
  -8   2   0 -0.4931 1.93362  14
  -8   2   0 0.75511 1.52150  28
  -8   2   0 -0.0207 2.27948  27
  -8   2   0 -2.3964 4.26560  25
   7  -2   0 1.72473 1.82453  17
   7  -2   0 -1.5013 3.21125  13
   7  -2   0 1.87149 2.23523  15
   7  -2   0 -0.2930 1.08977  27
   7  -2   0 3.95126 2.86135  25
  -7   2   0 2.54611 2.06894  14
  -7   2   0 7.63154 6.43456   7
  -7   2   0 5.03133 2.09401  19
  -7   2   0 3.77849 3.34061  25
  -7   2   0 0.66773 2.08658  27
   6  -2   0 0.22214 2.20725  13
   6  -2   0 4.20146 2.38923  25
   6  -2   0 4.32712 1.60961  17
   6  -2   0 6.48076 1.21905  27
   6  -2   0 5.45652 2.09465  15
  -6   2   0 1.94440 1.76823  19
  -6   2   0 -2.0262 4.31741   7
  -6   2   0 1.83469 1.20947  28
  -6   2   0 4.27505 1.75653  27
  -6   2   0 3.20509 1.82405  14
  -6   2   0 4.65886 2.68870  25
   5  -2   0 -0.9304 1.94551  26
   5  -2   0 3.28213 1.70168  15
   5  -2   0 3.59592 1.81158  25
   5  -2   0 -0.0871 1.36086  17
   5  -2   0 2.62441 0.94088  27
   5  -2   0 1.94521 1.87211  13
  -5   2   0 0.66115 1.57322  14
  -5   2   0 2.40006 2.13211  25
  -5   2   0 0.82394 1.15191  28
  -5   2   0 0.61255 1.86859  13
  -5   2   0 1.73884 1.35988  27
  -5   2   0 -1.3714 3.49632   7
  -5   2   0 1.04466 1.55255  19
   4  -2   0 9.78747 3.05672  26
   4  -2   0 6.64585 2.02229  13
  -4   2   0 4.89970 1.57240  14
  -4   2   0 4.47714 1.75829  19
  -4   2   0 13.6792 4.19352   7
  -4   2   0 7.05702 2.13898  13
  -4   2   0 7.05758 1.37304  28
  -4   2   0 6.15102 1.29280  27
   3  -2   0 44.1076 3.87573  13
  -3   2   0 37.0125 2.92491  28
  -3   2   0 36.2933 2.69122  27
  -3   2   0 33.6386 3.01771  19
  -3   2   0 43.7410 3.82814  13
  -3   2   0 39.7135 5.32312   7
  -3   2   0 35.5455 3.32693  14
   2  -2   0 138.382 8.80298  13
   2  -2   0 123.393 9.13531   7
  -2   2   0 141.081 8.80844  13
  -2   2   0 136.101 8.39332  28
  -2   2   0 120.387 9.12077   7
   1  -2   0 367.007 22.3123  13
   1  -2   0 344.266 21.9979  25
   1  -2   0 356.866 22.2949   7
  -1   2   0 355.101 22.2897   7
  -1   2   0 362.347 22.2612  13
   0  -2   0 1408.38 84.4787   7
   0  -2   0 1397.76 84.5706  25
   0   2   0 1479.67 84.6542  13
   0   2   0 1313.88 84.3230  15
   0   2   0 1290.81 84.3341  17
   0   2   0 1413.68 84.5791  25
  -1  -2   0 237.330 15.4307  25
  -1  -2   0 255.578 15.0394  14
   1   2   0 231.399 15.0761  15
   1   2   0 242.942 15.4595  25
   1   2   0 225.712 15.0477  17
  -2  -2   0 556.680 31.9662  14
  -2  -2   0 516.661 32.4367  25
  -2  -2   0 500.678 31.7313  27
   2   2   0 525.816 31.5749  27
   2   2   0 501.504 31.9972  15
   2   2   0 525.999 32.4725  25
   2   2   0 471.356 31.9052  17
  -3  -2   0 146.106 10.8657  25
  -3  -2   0 137.525 9.74332  27
  -3  -2   0 155.630 10.0574  14
   3   2   0 160.572 10.9871  25
   3   2   0 145.470 10.1938  15
   3   2   0 143.395 10.0671  17
   3   2   0 146.692 9.47727  27
  -4  -2   0 250.465 16.2977  27
  -4  -2   0 251.525 16.6435  14
  -4  -2   0 234.463 17.3678  25
   4   2   0 248.896 16.5504  17
   4   2   0 275.711 17.5333  25
   4   2   0 268.803 15.9870  27
   4   2   0 248.880 16.7217  15
   4   2   0 248.653 16.2917   4
   4   2   0 252.859 15.9831   5
  -5  -2   0 201.030 14.3383  14
  -5  -2   0 194.941 15.7605  25
  -5  -2   0 194.038 13.8927  27
   5   2   0 201.841 14.1906  17
   5   2   0 222.090 13.5966   5
   5   2   0 210.493 14.4684  15
   5   2   0 213.187 13.4920  27
   5   2   0 226.458 13.8998   4
   5   2   0 225.948 15.4976  25
  -6  -2   0 1.66729 1.89593  27
  -6  -2   0 0.41205 2.18834  14
   6   2   0 -0.8082 2.39048  15
   6   2   0 0.30708 1.19508  27
   6   2   0 1.26262 3.33319  25
   6   2   0 4.76189 2.01782   4
   6   2   0 2.94697 2.17236  17
   6   2   0 1.38278 1.79086   5
  -7  -2   0 1.34221 2.29966  14
  -7  -2   0 1.72993 1.98661  27
   7   2   0 6.49648 4.66275  13
   7   2   0 2.44159 1.69580   4
   7   2   0 -1.7659 2.36392  15
   7   2   0 -0.3084 2.34307  17
   7   2   0 6.82364 3.92815  25
   7   2   0 0.20779 1.34784  27
   7   2   0 -0.9709 1.97227   5
  -8  -2   0 199.036 14.6378  27
  -8  -2   0 187.713 15.4604  14
   8   2   0 220.729 14.1619   5
   8   2   0 195.895 13.7910  27
   8   2   0 221.772 15.0786  17
   8   2   0 204.705 14.0757   4
   8   2   0 223.043 15.7504  15
   8   2   0 231.426 17.6576  25
  -9  -2   0 93.0644 9.17949  27
  -9  -2   0 105.730 10.4287  14
   9   2   0 120.046 8.78011   5
   9   2   0 131.752 10.7923  15
   9   2   0 98.5528 8.11863  27
   9   2   0 134.853 10.1526  17
   9   2   0 117.742 8.52952   4
 -10  -2   0 33.7241 5.13109  27
  10   2   0 29.8729 6.09700  15
  10   2   0 55.3125 10.3099  25
  10   2   0 39.7859 4.24607   4
  10   2   0 36.9089 5.00348   5
  10   2   0 49.2688 6.92581  17
 -11  -2   0 6.34726 3.74524  27
 -11  -2   0 1.93220 3.62161  14
  11   2   0 11.8569 4.78498  17
  11   2   0 5.56718 9.81289  25
  11   2   0 22.2192 5.88127  15
  11   2   0 7.91089 3.81898   5
  11   2   0 5.10539 2.34463  27
  11   2   0 8.03497 2.22885   4
 -12  -2   0 -4.0685 3.83811  14
 -12  -2   0 3.42962 3.23434  27
  12   2   0 3.35194 4.48307  17
  12   2   0 -1.2903 3.35688   5
  12   2   0 1.80624 1.57638   4
  12   2   0 4.66099 13.3818  25
  12   2   0 -0.0084 5.23906  15
 -13  -2   0 -8.3826 4.23562  14
 -13  -2   0 -8.0341 3.95353  27
  13   2   0 1.44116 5.00584  17
  13   2   0 -0.2423 1.17177   4
  13   2   0 -7.7308 5.83683  15
  13   2   0 -3.6117 4.05964   5
 -14  -2   0 3.81535 5.76262  14
  14   2   0 -4.5478 6.89739  15
  14   2   0 0.03911 1.58737   4
  14   2   0 -2.0481 5.54634  17
  15   2   0 10.7120 9.63743  15
  15   2   0 -1.1902 7.03390  17
  15   2   0 -0.4039 2.66143  12
  16   2   0 17.0418 15.8448  15
  17   2   0 2.57305 3.96422  12
  19  -3   0 1.56106 4.07290  12
  18  -3   0 1.47545 3.52621  12
  18  -3   0 -5.0297 4.34194   5
 -18   3   0 5.62219 8.70181  14
  17  -3   0 -12.791 8.50180  15
  17  -3   0 2.04179 3.63683   5
  17  -3   0 0.24269 2.14344  12
 -17   3   0 4.87295 5.59235  27
 -17   3   0 -4.6531 5.79613  14
  16  -3   0 2.22654 6.91013  15
  16  -3   0 -1.2682 3.30875   5
 -16   3   0 13.9787 4.81898  27
 -16   3   0 2.51074 5.60331  14
  15  -3   0 -11.983 5.40948  15
  15  -3   0 4.23602 6.28844  17
  15  -3   0 -0.5247 3.13905   5
 -15   3   0 3.76919 4.83404  14
 -15   3   0 1.44946 3.48625  27
  14  -3   0 3.49241 4.76967  15
  14  -3   0 11.5518 4.82748  17
  14  -3   0 -5.0090 18.1618  25
  14  -3   0 1.58494 3.26294   5
 -14   3   0 -0.9531 3.01428  27
 -14   3   0 2.78575 3.82831  14
  13  -3   0 -6.2962 3.22458  17
  13  -3   0 -21.640 10.3181  25
  13  -3   0 0.64236 3.09616   5
  13  -3   0 -4.4548 4.01991  15
 -13   3   0 6.28477 3.87465  14
 -13   3   0 -0.7168 2.74679  27
  12  -3   0 9.36621 7.87234  25
  12  -3   0 26.1534 5.18197  15
  12  -3   0 25.3293 4.51396  17
  12  -3   0 20.2116 4.50209   5
 -12   3   0 19.2649 4.05113  27
 -12   3   0 17.9121 3.71236  28
 -12   3   0 8.37955 4.53498  14
  11  -3   0 25.6015 6.58668  25
  11  -3   0 37.1480 5.23212  17
  11  -3   0 32.2965 5.47397  15
  11  -3   0 34.7204 4.98088   5
 -11   3   0 23.9918 4.95929  14
 -11   3   0 28.1791 4.33772  27
 -11   3   0 35.3022 4.52020  28
  10  -3   0 159.150 11.3975  17
  10  -3   0 154.088 12.0393  15
  10  -3   0 146.048 13.2458  25
 -10   3   0 171.953 11.1609  28
 -10   3   0 140.811 12.0965  14
   9  -3   0 169.719 12.0898  15
   9  -3   0 146.963 10.6512  27
   9  -3   0 166.415 11.4492  17
   9  -3   0 181.574 13.1471  25
  -9   3   0 152.648 12.2208  14
  -9   3   0 159.107 12.0731  19
  -9   3   0 143.434 11.4656  27
  -9   3   0 186.613 11.3173  28
   8  -3   0 89.7346 6.28616  27
   8  -3   0 88.8873 8.42070  25
   8  -3   0 88.0057 9.88719  13
   8  -3   0 94.2924 7.67297  15
   8  -3   0 87.8286 7.00165  17
  -8   3   0 90.1519 6.98444  27
  -8   3   0 97.6809 6.82373  28
  -8   3   0 97.1386 7.79277  14
  -8   3   0 86.6183 7.41372  19
   7  -3   0 167.763 11.2452  27
   7  -3   0 162.605 12.3939  25
   7  -3   0 177.946 13.3359  13
   7  -3   0 173.356 11.7450  17
   7  -3   0 163.817 12.1521  15
  -7   3   0 196.500 13.0547  13
  -7   3   0 192.954 11.7271  27
  -7   3   0 181.253 12.5075  14
  -7   3   0 188.815 12.3065  19
  -7   3   0 174.079 11.6332  28
  -7   3   0 160.683 15.8918   7
   6  -3   0 0.51660 2.21218  13
   6  -3   0 1.04130 0.92255  27
   6  -3   0 -0.0501 2.11838  26
   6  -3   0 1.70271 1.48548  17
   6  -3   0 -0.2941 1.56819  15
  -6   3   0 -0.7347 1.89548  13
  -6   3   0 1.60845 0.98691   8
  -6   3   0 -3.6453 3.98690   7
  -6   3   0 1.76573 1.60237  14
  -6   3   0 -0.7818 1.06435  28
  -6   3   0 -0.7730 1.45561  19
  -6   3   0 0.24799 1.24207  27
   5  -3   0 192.158 12.0354  26
   5  -3   0 175.608 11.7375  17
   5  -3   0 170.221 11.9413  15
   5  -3   0 202.385 12.9019  13
  -5   3   0 196.015 12.2064  19
  -5   3   0 195.010 12.6928  13
  -5   3   0 174.837 14.0282   7
  -5   3   0 190.337 12.3357  14
  -5   3   0 170.362 11.6149   8
  -5   3   0 174.786 11.7902  28
  -5   3   0 189.002 11.6730  27
   4  -3   0 287.612 18.4202  15
   4  -3   0 293.406 19.1983  13
   4  -3   0 306.206 18.5374  26
  -4   3   0 298.310 18.4114  28
  -4   3   0 327.873 18.7714  19
  -4   3   0 285.014 19.9829   7
  -4   3   0 290.703 18.7059  14
  -4   3   0 286.397 18.1868  27
  -4   3   0 307.492 19.1226  13
  -4   3   0 260.582 18.3005   8
   3  -3   0 157.270 11.0485  13
   3  -3   0 156.077 11.6592   7
  -3   3   0 165.867 11.0274  13
  -3   3   0 151.511 11.7471   7
  -3   3   0 156.116 10.0731  27
  -3   3   0 156.502 10.3348  28
  -3   3   0 183.482 10.6828  19
   2  -3   0 98.7518 7.91436   7
   2  -3   0 102.996 7.57198  13
  -2   3   0 117.424 7.20858  19
  -2   3   0 101.660 7.97859   7
  -2   3   0 110.799 6.62592  27
  -2   3   0 99.0645 7.45783  13
  -2   3   0 96.2443 6.85047  28
   1  -3   0 20.6407 2.86299   7
   1  -3   0 20.7030 2.72444  25
   1  -3   0 22.4900 2.78877  13
  -1   3   0 23.1725 2.94742   7
  -1   3   0 18.2237 2.65654  25
  -1   3   0 19.3824 1.96790  15
  -1   3   0 26.1887 3.41543  13
  -1   3   0 20.5518 2.40225  19
  -1   3   0 17.0319 1.97142  17
   0  -3   0 3377.33 207.901  25
   0   3   0 3364.22 207.566  15
   0   3   0 3172.71 207.555  17
   0   3   0 3527.68 208.023  13
   0   3   0 3537.63 207.958  25
   0   3   0 3482.96 207.546   4
  -1  -3   0 749.130 46.6871   7
  -1  -3   0 739.136 46.8737  25
   1   3   0 722.376 46.2620   4
   1   3   0 807.286 46.0971  27
   1   3   0 711.381 46.3811  17
   1   3   0 776.047 46.9324  25
   1   3   0 764.145 46.4456  15
  -2  -3   0 22.8884 2.54057  27
  -2  -3   0 22.2826 2.64884  14
  -2  -3   0 21.7927 3.49400  25
   2   3   0 21.5062 2.27355  27
   2   3   0 22.5227 3.56070  25
  -3  -3   0 55.7064 5.25147  27
  -3  -3   0 68.9787 5.61208  14
  -3  -3   0 72.3215 7.12013  25
   3   3   0 66.2620 5.79304  15
   3   3   0 63.9176 4.82849  27
   3   3   0 78.4207 6.98515  25
   3   3   0 77.1557 5.77452  17
  -4  -3   0 59.3500 5.36930  14
  -4  -3   0 49.0416 4.90511  27
  -4  -3   0 59.3388 7.53328  25
   4   3   0 53.9898 4.29603  27
   4   3   0 54.2585 4.16334   5
   4   3   0 63.5014 5.63921  15
   4   3   0 62.9587 5.53014  17
  -5  -3   0 21.5751 3.36550  14
  -5  -3   0 25.9321 3.35646  27
   5   3   0 32.8874 4.66973  15
   5   3   0 26.4395 2.73791   5
   5   3   0 25.6693 4.92493  25
   5   3   0 28.5734 4.31970  17
   5   3   0 20.1677 2.64452  27
  -6  -3   0 0.82915 1.88606  27
  -6  -3   0 -0.3957 2.10159  14
   6   3   0 0.55232 2.51937  17
   6   3   0 1.83111 1.73166   5
   6   3   0 7.19047 2.98726  15
   6   3   0 3.43387 2.02087   4
   6   3   0 4.06594 1.54623  27
   6   3   0 2.25104 3.57471  25
  -7  -3   0 4.08705 2.27967  27
  -7  -3   0 5.13838 2.80844  14
   7   3   0 4.55652 4.50905  25
   7   3   0 6.53554 3.49956  15
   7   3   0 2.42938 2.45104  17
   7   3   0 5.47270 2.03730   4
   7   3   0 6.88561 2.27097   5
   7   3   0 4.36924 1.74869  27
  -8  -3   0 16.7617 3.97268  14
  -8  -3   0 14.5590 3.52343  27
   8   3   0 25.2865 3.58578   5
   8   3   0 24.0355 3.25207   4
   8   3   0 22.4363 4.74375  15
   8   3   0 21.8446 4.22427  17
   8   3   0 25.1762 6.71844  25
   8   3   0 16.8676 2.73093  27
  -9  -3   0 -2.0290 2.77482  14
  -9  -3   0 1.62170 2.76609  27
   9   3   0 0.00610 1.85029   4
   9   3   0 -1.5548 1.57352  27
   9   3   0 -7.2231 6.51947  25
   9   3   0 1.54115 2.91027   5
   9   3   0 0.31800 3.16582  15
   9   3   0 -1.5446 2.97826  17
 -10  -3   0 -5.5984 3.18145  14
 -10  -3   0 -3.9120 2.61878  27
  10   3   0 0.30018 3.13119   5
  10   3   0 1.82022 4.12694  17
  10   3   0 -4.5822 8.43435  25
  10   3   0 -1.7151 1.50422   4
  10   3   0 1.25000 1.69544  27
  10   3   0 -4.1438 3.49069  15
 -11  -3   0 2.99330 4.35179  14
 -11  -3   0 3.41550 3.03966  27
  11   3   0 1.36286 3.83517  17
  11   3   0 0.51585 4.49115  15
  11   3   0 -0.2608 1.56425   4
  11   3   0 -24.463 11.2171  25
  11   3   0 3.48258 3.80794   5
 -12  -3   0 13.6403 4.57568  27
 -12  -3   0 -0.8940 4.49460  14
  12   3   0 0.07604 4.72084  17
  12   3   0 -1.3136 1.15940   4
 -13  -3   0 2.94763 5.04412  14
  13   3   0 2.22636 1.56316   4
  13   3   0 1.28553 5.74682  17
  13   3   0 0.25702 6.21852  15
  14   3   0 1.18472 6.18607  17
  14   3   0 -0.2414 2.11132   4
  14   3   0 7.94872 7.73999  15
  15   3   0 -5.7682 10.0634  15
  15   3   0 -0.0090 2.36390  12
  15   3   0 -9.8707 7.43910  17
  16   3   0 0.83929 3.49320  12
  19  -4   0 0.73985 4.65335   5
  19  -4   0 -0.9688 3.72919  12
  18  -4   0 2.59210 3.28181  12
  18  -4   0 -3.1411 3.60421   5
 -18   4   0 0.50703 10.2866  27
 -18   4   0 -5.1833 6.02016  14
  17  -4   0 2.07718 2.04874  12
  17  -4   0 4.67734 8.64510  15
  17  -4   0 1.54666 3.35053   5
 -17   4   0 4.00263 5.98746  14
 -17   4   0 -8.7491 4.58062  27
  16  -4   0 2.50518 3.58005   5
  16  -4   0 6.09091 6.94283  15
 -16   4   0 -6.1909 4.92388  14
 -16   4   0 -6.2781 3.60335  27
  15  -4   0 -1.9453 5.49056  15
  15  -4   0 1.18338 3.30852   5
 -15   4   0 1.84208 3.39840  27
 -15   4   0 -3.8882 4.46526  14
  14  -4   0 -2.9055 4.34120  15
  14  -4   0 -0.7285 3.14028   5
  14  -4   0 -1.0296 4.60030  17
 -14   4   0 2.62815 4.01174  14
 -14   4   0 2.63889 3.31313  27
  13  -4   0 9.49998 4.64425  15
  13  -4   0 9.69400 3.84665   5
  13  -4   0 -0.0047 9.93706  25
 -13   4   0 15.5022 3.75260  28
 -13   4   0 10.1356 4.61013  14
 -13   4   0 4.40135 3.16122  27
  12  -4   0 126.730 10.3313   5
  12  -4   0 128.241 11.3369  15
 -12   4   0 123.764 10.3171  27
 -12   4   0 135.702 10.1685  28
 -12   4   0 114.307 11.4038  14
  11  -4   0 109.440 10.1531  15
  11  -4   0 109.857 11.9159  25
  11  -4   0 123.012 9.15373  17
 -11   4   0 112.076 10.5461  14
 -11   4   0 122.979 9.10321  28
  10  -4   0 132.629 9.39187  17
  10  -4   0 130.858 10.1283  15
 -10   4   0 117.561 10.0633  19
 -10   4   0 124.145 10.3377  14
 -10   4   0 100.528 9.32269  27
 -10   4   0 134.852 9.20520  28
   9  -4   0 52.6802 5.62305  15
   9  -4   0 41.2749 3.99672  27
   9  -4   0 49.3354 4.72216  17
  -9   4   0 58.4994 4.79302  28
  -9   4   0 43.2182 5.01647  19
  -9   4   0 50.9864 6.00965  14
  -9   4   0 48.3994 4.78138  27
   8  -4   0 1.20820 2.23722  15
   8  -4   0 3.55057 1.84726  17
   8  -4   0 1.52747 1.22883  27
   8  -4   0 -3.1684 4.04579  13
  -8   4   0 3.13583 1.84071  27
  -8   4   0 0.12742 1.95592  19
  -8   4   0 1.83054 2.12432  14
  -8   4   0 -0.0281 1.51722  28
  -8   4   0 -0.0573 2.72580  13
   7  -4   0 -2.1889 3.00927  13
   7  -4   0 1.17886 2.48845  26
   7  -4   0 1.24822 1.11472  27
   7  -4   0 0.22680 1.83556  15
   7  -4   0 1.21180 1.46021  17
  -7   4   0 1.51788 1.34488  28
  -7   4   0 -1.0401 2.18720  13
  -7   4   0 1.74360 1.37161  27
  -7   4   0 -9.3650 5.12791   7
  -7   4   0 1.53518 1.93992  14
  -7   4   0 0.00750 1.80868  19
  -7   4   0 0.70181 1.16899   8
   6  -4   0 42.4013 3.89526  26
   6  -4   0 37.5226 3.54146  17
   6  -4   0 38.9931 3.96240  15
   6  -4   0 43.3492 5.50920  13
  -6   4   0 40.9163 6.87126   7
  -6   4   0 46.8774 3.45453  27
  -6   4   0 45.9153 4.35667  14
  -6   4   0 43.2637 3.36979   8
  -6   4   0 46.1509 3.74283  28
  -6   4   0 41.6934 4.91112  13
  -6   4   0 47.9593 4.05774  19
   5  -4   0 25.6752 3.87115  13
   5  -4   0 28.6338 2.84538  15
   5  -4   0 19.4122 2.80787  26
  -5   4   0 24.0147 2.97459  14
  -5   4   0 22.7837 2.69803  19
  -5   4   0 27.7056 5.01032   7
  -5   4   0 24.2921 3.60637  13
  -5   4   0 21.8266 2.47040  28
  -5   4   0 20.6718 2.20603   8
  -5   4   0 21.1103 2.12022  27
   4  -4   0 17.1680 3.22070  13
   4  -4   0 19.2695 2.40962  26
  -4   4   0 23.5623 3.00835  14
  -4   4   0 14.6067 1.78314  27
  -4   4   0 19.7032 2.97495  13
  -4   4   0 17.4371 2.48539  19
  -4   4   0 20.5127 4.26659   7
  -4   4   0 18.9621 2.03494   8
  -4   4   0 17.4351 2.27957  28
   3  -4   0 319.471 19.1680  26
   3  -4   0 295.880 20.3316   7
   3  -4   0 302.705 19.9690  13
  -3   4   0 281.148 19.0516   8
  -3   4   0 314.980 18.8610  27
  -3   4   0 301.548 19.1632  28
  -3   4   0 303.642 20.4888   7
  -3   4   0 323.150 19.9609  13
   2  -4   0 75.1091 5.68978  26
   2  -4   0 73.3678 5.95675  25
   2  -4   0 76.4182 7.25807   7
   2  -4   0 88.0326 6.84772  13
  -2   4   0 85.2147 6.79215  13
  -2   4   0 76.1136 5.60204   8
  -2   4   0 78.5932 7.30854   7
  -2   4   0 87.9598 6.09660  19
  -2   4   0 90.8070 5.25848  27
  -2   4   0 82.9980 5.78718  28
  -2   4   0 69.5896 5.42656  17
   1  -4   0 57.2211 4.22196  26
   1  -4   0 54.7525 5.59857   7
   1  -4   0 49.8380 5.42138  13
   1  -4   0 38.7972 4.76803  25
  -1   4   0 46.4413 5.23724   7
  -1   4   0 55.0414 5.19820  13
  -1   4   0 49.9651 4.72303  25
  -1   4   0 44.8406 3.85477  15
  -1   4   0 45.3384 3.83973  17
   0  -4   0 77.6870 6.49400  25
   0   4   0 74.0321 5.58832  15
   0   4   0 81.0242 5.09221  27
   0   4   0 63.9620 5.56676  17
   0   4   0 83.0683 6.55483  13
   0   4   0 73.6374 6.57187  25
  -1  -4   0 85.2273 6.80832  27
  -1  -4   0 103.766 8.17090  25
   1   4   0 100.589 7.32163  15
   1   4   0 105.550 6.70837  27
   1   4   0 102.417 7.32236  17
   1   4   0 115.224 8.35227  25
  -2  -4   0 5.14059 2.93528  25
  -2  -4   0 8.21072 1.77034  27
   2   4   0 9.82671 2.50750  15
   2   4   0 7.10914 2.09440  17
   2   4   0 12.8862 3.40909  25
   2   4   0 10.8029 1.54662  27
  -3  -4   0 11.1672 2.60652  14
  -3  -4   0 24.0928 4.62139  25
  -3  -4   0 17.6698 2.61912  27
   3   4   0 17.4306 3.14622  15
   3   4   0 19.2286 4.09440  25
   3   4   0 16.9147 2.07176  27
   3   4   0 24.2108 2.88612   4
  -4  -4   0 93.1004 7.03217  27
  -4  -4   0 88.4766 7.52860  14
   4   4   0 87.9339 7.75076  15
   4   4   0 87.2106 6.43997  27
   4   4   0 96.0013 6.89148   4
   4   4   0 91.0143 7.56283  17
   4   4   0 89.1049 9.20108  25
  -5  -4   0 30.3232 4.42464  14
  -5  -4   0 28.7235 3.72904  27
   5   4   0 33.6985 4.81210  17
   5   4   0 30.9194 5.79412  25
   5   4   0 34.5936 5.15660  15
   5   4   0 28.5661 3.06640   5
   5   4   0 29.8514 3.15828  27
  -6  -4   0 10.3147 2.58358  27
  -6  -4   0 8.19566 3.16087  14
   6   4   0 12.3652 2.36985   5
   6   4   0 11.6169 4.78443  25
   6   4   0 10.3198 3.05449  17
   6   4   0 8.47723 1.94442  27
   6   4   0 8.61356 3.04617  15
  -7  -4   0 3.10330 2.38345  27
  -7  -4   0 -0.8795 2.59020  14
   7   4   0 2.47794 1.99502   4
   7   4   0 3.33446 2.34590   5
   7   4   0 2.28523 3.10532  15
   7   4   0 -0.6863 1.39884  27
   7   4   0 4.53013 2.89432  17
   7   4   0 4.11535 4.91800  25
  -8  -4   0 41.1815 6.08775  14
   8   4   0 59.6117 7.62981  15
   8   4   0 46.0488 4.69428   5
   8   4   0 34.7561 4.36889  27
   8   4   0 56.0724 6.71663  17
   8   4   0 50.2418 9.31717  25
   8   4   0 50.2326 4.83419   4
  -9  -4   0 2.94414 2.95592  27
  -9  -4   0 5.55943 4.26139  14
   9   4   0 13.8518 8.32082  25
   9   4   0 12.6470 4.58079  17
   9   4   0 10.1738 4.54218  15
   9   4   0 8.17958 2.27843   4
   9   4   0 2.37161 1.77556  27
   9   4   0 6.45933 3.53941   5
 -10  -4   0 -1.3839 2.83680  27
 -10  -4   0 7.32298 4.76968  14
  10   4   0 6.00297 4.60372  17
  10   4   0 -13.675 9.92552  25
  10   4   0 2.64523 2.15497   4
  10   4   0 -0.3147 4.20247  15
  10   4   0 -0.3903 1.86501  27
 -11  -4   0 2.82997 4.28687  14
 -11  -4   0 7.38953 4.06787  27
  11   4   0 -0.1196 4.42582  17
  11   4   0 0.61164 1.57269   4
  11   4   0 2.63096 2.63776  27
  11   4   0 -8.5218 19.8206  25
  11   4   0 6.19232 6.29659  15
  12   4   0 0.03650 1.22694   4
  12   4   0 5.47083 5.21299  17
  12   4   0 -4.3175 6.47913  15
  13   4   0 1.54293 5.91751  17
  13   4   0 -6.4006 6.90697  15
  13   4   0 -2.6936 1.80430   4
  14   4   0 3.52219 2.69089  12
  14   4   0 -3.3494 6.32226  17
  14   4   0 4.23213 2.47871   4
  14   4   0 -5.2770 8.69089  15
  15   4   0 -1.7502 3.04433  12
  16   4   0 -2.0770 3.39639  12
  19  -5   0 -0.4888 3.57618  12
  19  -5   0 -3.8760 4.55192   5
  18  -5   0 1.55375 3.56083   5
  18  -5   0 8.01449 3.30210  12
  18  -5   0 19.0023 19.5105  15
 -18   5   0 -0.4012 6.87547  14
 -18   5   0 -4.2368 5.80617  27
  17  -5   0 2.81954 2.20633  12
  17  -5   0 3.65063 3.31424   5
  17  -5   0 7.11987 8.93378  15
 -17   5   0 -4.9541 4.20754  14
 -17   5   0 2.35640 4.19163  27
  16  -5   0 -5.7541 6.53243  15
  16  -5   0 -3.2226 2.77708   5
 -16   5   0 -2.3807 3.38009  27
 -16   5   0 -3.2817 4.74487  14
  15  -5   0 -7.3560 5.40473  15
  15  -5   0 -2.3499 3.16893   5
 -15   5   0 -3.3700 4.14549  14
 -15   5   0 1.04342 3.48201  27
  14  -5   0 -3.2761 2.98933   5
  14  -5   0 -5.8622 5.58991  17
  14  -5   0 -4.0152 4.63947  15
 -14   5   0 -1.3377 2.77884  27
 -14   5   0 1.96138 3.24300  28
 -14   5   0 -0.6579 3.52732  14
  13  -5   0 -0.4171 3.14861   5
  13  -5   0 2.38475 3.98825  15
  13  -5   0 -2.2050 3.65475  17
 -13   5   0 3.72993 2.99604  27
 -13   5   0 4.22470 3.71578  14
 -13   5   0 5.21890 2.92466  28
  12  -5   0 1.78339 2.89416  17
  12  -5   0 5.13454 3.45425   5
  12  -5   0 -1.8345 3.41010  15
 -12   5   0 -0.7782 2.22730  28
 -12   5   0 5.49384 3.27940  27
 -12   5   0 3.80849 3.38691  14
  11  -5   0 -0.3565 3.01722  15
 -11   5   0 1.05631 2.80796  27
 -11   5   0 -0.2486 2.51631  14
 -11   5   0 2.06864 2.87020  19
 -11   5   0 3.68861 2.09236  28
  10  -5   0 4.20241 2.24401  17
  10  -5   0 5.96086 2.75833  15
 -10   5   0 4.94580 2.61353  27
 -10   5   0 5.92487 2.14381  28
 -10   5   0 2.71701 2.91887  14
 -10   5   0 6.10922 2.84729  19
   9  -5   0 5.11782 2.44080  15
  -9   5   0 5.34512 1.88996  28
  -9   5   0 1.68461 2.42189  14
  -9   5   0 3.84905 2.08751  27
  -9   5   0 4.36731 3.22103  13
  -9   5   0 1.46975 2.30491  19
   8  -5   0 4.52570 2.87276  26
   8  -5   0 6.14305 2.33504  15
  -8   5   0 -0.5639 2.56426  13
  -8   5   0 4.44436 1.49275   8
  -8   5   0 3.92214 1.54539  27
  -8   5   0 3.13755 1.50630  28
  -8   5   0 6.61330 2.41873  14
  -8   5   0 2.63379 2.11682  19
   7  -5   0 3.28086 3.22792  13
   7  -5   0 0.45330 2.13932  26
   7  -5   0 1.47163 1.80415  15
  -7   5   0 1.96306 2.33212  13
  -7   5   0 0.77803 1.74287  19
  -7   5   0 1.77710 1.33996  28
  -7   5   0 2.06645 1.25765   8
  -7   5   0 2.00410 1.30495  27
  -7   5   0 2.61212 2.08533  14
  -7   5   0 1.41009 6.03623   7
   6  -5   0 35.4318 3.73046  15
   6  -5   0 39.9586 5.85537  13
   6  -5   0 42.6866 3.99048  26
  -6   5   0 46.4262 4.40328  14
  -6   5   0 44.5593 5.12931  13
  -6   5   0 45.2976 3.83148  28
  -6   5   0 37.3279 6.47098   7
  -6   5   0 45.4539 3.35037  27
  -6   5   0 46.7327 4.19597  19
  -6   5   0 41.1206 3.44005   8
   5  -5   0 18.8894 2.87231  26
   5  -5   0 13.3734 3.27020  13
  -5   5   0 15.3513 1.94272   8
  -5   5   0 14.1816 2.85307  13
  -5   5   0 13.2982 4.47194   7
  -5   5   0 14.4069 2.50605  19
  -5   5   0 16.1591 2.58937  14
  -5   5   0 13.6396 1.70875  27
  -5   5   0 11.6444 1.88204  28
   4  -5   0 131.121 8.75818  26
   4  -5   0 123.171 10.2391   7
   4  -5   0 129.829 10.0118  13
  -4   5   0 123.729 8.58622   8
  -4   5   0 129.733 8.76164  28
  -4   5   0 119.519 10.5887   7
  -4   5   0 138.495 8.35933  27
  -4   5   0 145.199 9.26747  19
  -4   5   0 125.993 9.68792  13
   3  -5   0 379.368 23.9998  13
   3  -5   0 357.336 23.9542   7
   3  -5   0 356.585 22.8892  26
  -3   5   0 393.978 22.5553  27
  -3   5   0 358.562 22.8790  28
  -3   5   0 342.385 22.8040   8
  -3   5   0 363.505 23.7232  13
  -3   5   0 369.400 24.1239   7
   2  -5   0 843.595 54.7403  25
   2  -5   0 917.152 55.2927   7
   2  -5   0 939.981 54.6049  26
  -2   5   0 818.130 54.3552  17
  -2   5   0 961.876 54.2302  27
  -2   5   0 830.948 54.4706   8
  -2   5   0 911.478 55.3446  13
  -2   5   0 873.771 55.3271   7
   1  -5   0 1109.87 62.6824  26
   1  -5   0 1090.73 63.1170   7
   1  -5   0 967.338 62.9439  25
  -1   5   0 1075.61 63.3597  13
  -1   5   0 914.557 62.4429  17
  -1   5   0 1003.69 63.0138  25
  -1   5   0 970.482 62.4102  15
   0  -5   0 934.366 59.2381  25
   0   5   0 850.631 58.4358   4
   0   5   0 988.231 59.3396  25
   0   5   0 916.912 58.6018  17
   0   5   0 926.313 58.5962  15
   0   5   0 1003.04 59.4206  13
   0   5   0 1045.00 58.2902  27
  -1  -5   0 25.8453 3.03266  27
  -1  -5   0 35.0191 4.92304  25
   1   5   0 37.1256 4.89561  13
   1   5   0 34.7049 3.72005  17
   1   5   0 32.3927 2.82935  27
   1   5   0 37.9428 5.13918  25
   1   5   0 29.0838 3.70998  15
  -2  -5   0 22.8239 4.79817  25
  -2  -5   0 25.8028 3.14978  27
   2   5   0 21.2030 2.64494  27
   2   5   0 33.2912 3.83848  17
   2   5   0 28.6520 3.21165   4
   2   5   0 29.1111 3.86154  15
   2   5   0 26.1474 4.52598  25
  -3  -5   0 60.2868 5.53932  27
   3   5   0 63.6772 6.33241  15
   3   5   0 74.3857 5.57771   4
   3   5   0 71.5567 5.12089  27
   3   5   0 61.7641 8.06170  25
   3   5   0 64.5597 6.16597  17
   4   5   0 2.79013 3.54081  25
   4   5   0 1.72312 2.33560  17
   4   5   0 0.21769 1.21607  27
   4   5   0 3.64494 2.57632  15
   4   5   0 4.44700 2.05404   4
  -5  -5   0 2.31052 2.00894  27
  -5  -5   0 1.72189 2.51283  14
   5   5   0 2.51885 2.05970   4
   5   5   0 0.99741 1.33669  27
   5   5   0 -1.4747 2.48740  15
   5   5   0 0.14549 2.22656  17
   5   5   0 2.37434 3.90826  25
  -6  -5   0 39.5977 4.70822  27
  -6  -5   0 37.1315 5.56947  14
   6   5   0 35.9420 7.24703  25
   6   5   0 31.3232 3.94033   5
   6   5   0 32.5074 3.64696  27
   6   5   0 34.7266 5.50442  15
   6   5   0 43.5540 5.60112  17
  -7  -5   0 4.62420 3.04104  14
  -7  -5   0 2.65724 2.37652  27
   7   5   0 2.45258 2.29650   4
   7   5   0 6.40766 5.94272  25
   7   5   0 -0.4043 2.82367  17
   7   5   0 2.40955 3.15667  15
   7   5   0 0.70185 1.58787  27
  -8  -5   0 1.50998 2.55382  27
  -8  -5   0 4.91571 3.60578  14
   8   5   0 0.35583 7.50396  25
   8   5   0 4.89882 2.00646  27
   8   5   0 10.1071 2.50678   4
   8   5   0 9.97660 4.52523  15
   8   5   0 8.73160 4.41523  17
  -9  -5   0 -0.9204 2.91828  27
   9   5   0 -1.1435 3.82071  17
   9   5   0 -2.1918 1.67090  27
   9   5   0 -1.0875 4.42027  15
   9   5   0 9.51575 9.40158  25
   9   5   0 0.44228 1.59209   4
 -10  -5   0 -4.0082 3.70893  27
  10   5   0 -0.3070 2.10674  27
  10   5   0 2.85009 4.86403  17
  10   5   0 -0.1449 5.57634  15
  10   5   0 8.46467 12.6579  25
  10   5   0 -0.2153 1.83913   4
  11   5   0 -1.8422 4.56997  17
  11   5   0 1.02034 1.61382   4
  11   5   0 -8.7407 3.60120  27
  11   5   0 3.73217 6.55292  15
  12   5   0 -5.3533 6.62937  15
  12   5   0 0.54410 1.08729   4
  12   5   0 -0.9707 5.83497  17
  13   5   0 1.14506 5.69660  17
  13   5   0 -2.6882 1.72514   4
  13   5   0 -1.6547 2.04148  12
  13   5   0 -3.1897 8.82292  15
  14   5   0 -13.216 10.9566  15
  14   5   0 3.33887 3.05576  12
  14   5   0 7.85092 7.21686  17
  14   5   0 -1.5684 2.17466   4
  15   5   0 -0.0028 3.37370  12
  20  -6   0 -1.9385 5.41722   5
  19  -6   0 -2.3240 3.73770   5
  19  -6   0 -1.7238 3.49806  12
  18  -6   0 3.80658 3.77457   5
  18  -6   0 2.04454 2.61923  12
 -18   6   0 -6.4538 4.86059  14
 -18   6   0 -1.9538 5.27189  27
  17  -6   0 -0.9868 3.00672   5
  17  -6   0 6.33014 9.64104  15
 -17   6   0 8.36397 4.08962  27
 -17   6   0 3.31651 5.58999  14
  16  -6   0 2.06220 2.44506  12
  16  -6   0 3.10045 6.90547  15
  16  -6   0 2.90728 3.50122   5
 -16   6   0 -3.6792 4.05020  14
 -16   6   0 5.18007 3.49485  27
  15  -6   0 3.30314 3.67927   5
  15  -6   0 12.8740 5.93649  15
 -15   6   0 3.83624 4.38715  14
 -15   6   0 3.57055 3.45921  27
 -15   6   0 1.13032 4.10430  28
  14  -6   0 9.71385 4.71934  15
  14  -6   0 0.71685 3.50357   5
 -14   6   0 3.64714 3.58747  28
 -14   6   0 2.66945 3.30407  27
 -14   6   0 8.71919 4.88606  14
  13  -6   0 47.4721 6.78475  15
  13  -6   0 34.4346 5.70340   5
 -13   6   0 47.1738 5.67657  28
 -13   6   0 31.6919 6.14057  14
  12  -6   0 245.196 17.1546  15
 -12   6   0 237.511 17.8934  14
 -12   6   0 203.459 17.2493  19
 -12   6   0 248.603 16.2434  28
  11  -6   0 179.976 12.9771  15
 -11   6   0 163.294 13.2273  19
 -11   6   0 193.924 12.3210  28
 -11   6   0 154.890 12.1273  27
 -11   6   0 158.932 13.4877  14
  10  -6   0 59.0543 6.49114  15
 -10   6   0 68.2934 7.17959  14
 -10   6   0 80.9963 6.27814  28
 -10   6   0 74.0002 5.98699  27
 -10   6   0 60.1879 6.68633  19
 -10   6   0 89.6715 9.11465  13
   9  -6   0 0.78443 2.34431  26
   9  -6   0 -1.4516 2.08085  15
  -9   6   0 2.38610 2.89179  13
  -9   6   0 0.46365 1.41621   8
  -9   6   0 0.72259 1.53069  27
  -9   6   0 0.96480 1.54352  28
  -9   6   0 0.70992 2.12929  19
  -9   6   0 1.96670 2.43208  14
   8  -6   0 54.0391 5.25622  26
   8  -6   0 48.9301 5.11144  15
  -8   6   0 55.0987 5.40356  19
  -8   6   0 55.4007 4.81898  28
  -8   6   0 63.0643 4.56846  27
  -8   6   0 58.1752 5.73267  14
  -8   6   0 56.6186 4.53186   8
  -8   6   0 57.8686 6.66941  13
   7  -6   0 34.4630 3.95609  26
  -7   6   0 35.7262 3.73930  28
  -7   6   0 41.4485 4.52539  14
  -7   6   0 37.0724 4.06056  19
  -7   6   0 43.5886 3.34002  27
  -7   6   0 33.9157 3.31085   8
  -7   6   0 40.2424 5.55992  13
   6  -6   0 243.493 14.7633  26
   6  -6   0 207.869 16.3195  13
  -6   6   0 226.291 15.8149  13
  -6   6   0 233.009 14.1685  27
  -6   6   0 210.974 14.5496  28
  -6   6   0 223.523 15.1401  19
  -6   6   0 239.294 15.1571  14
  -6   6   0 212.574 14.3280   8
  -6   6   0 208.867 17.6501   7
   5  -6   0 347.172 21.1793  26
  -5   6   0 311.037 20.9231   8
  -5   6   0 346.441 21.6909  19
  -5   6   0 330.715 21.1251  28
  -5   6   0 312.561 23.2065   7
  -5   6   0 327.051 20.7197   4
  -5   6   0 331.494 22.1797  13
  -5   6   0 351.567 20.7155  27
   4  -6   0 230.992 14.7809  26
   4  -6   0 238.308 16.3563  13
   4  -6   0 223.145 16.3573   7
  -4   6   0 230.244 15.8791  13
  -4   6   0 243.908 15.3986  19
  -4   6   0 227.907 14.8071  28
  -4   6   0 230.373 14.3486  27
  -4   6   0 226.384 14.4882   4
  -4   6   0 223.789 16.5780   7
  -4   6   0 213.432 14.6397   8
   3  -6   0 39.3980 5.72615   7
   3  -6   0 44.7560 5.83207  13
   3  -6   0 37.1611 4.27785  25
   3  -6   0 42.9987 3.82689  26
  -3   6   0 48.1173 5.18754  13
  -3   6   0 38.7474 5.61418   7
  -3   6   0 43.5370 3.18034  27
  -3   6   0 45.7423 3.80867  28
  -3   6   0 41.1469 3.70811   8
  -3   6   0 38.4357 3.45864  17
  -3   6   0 42.9966 4.21203  19
  -3   6   0 43.7052 3.41179   4
   2  -6   0 427.444 26.3466   7
   2  -6   0 406.541 26.7101  13
   2  -6   0 424.828 25.4535  26
   2  -6   0 383.103 25.7664  25
  -2   6   0 387.267 25.2973   8
  -2   6   0 366.963 25.1677  17
  -2   6   0 421.082 25.9677  19
  -2   6   0 426.479 24.9680  27
  -2   6   0 409.842 26.3642  13
  -2   6   0 386.035 26.2365   7
   1  -6   0 958.844 62.0524  25
   1  -6   0 1049.66 61.5990  26
  -1   6   0 1066.85 61.1003  27
  -1   6   0 948.678 61.3216  15
  -1   6   0 948.568 61.4119  17
  -1   6   0 1012.54 62.3916  13
  -1   6   0 999.168 62.1125  25
   0  -6   0 482.216 30.1856  26
   0  -6   0 478.472 30.9640  25
   0   6   0 499.190 31.0394  13
   0   6   0 440.404 29.9289  15
   0   6   0 478.155 30.0420  17
   0   6   0 484.603 30.9275  25
  -1  -6   0 17.7029 2.51983  27
  -1  -6   0 23.3314 4.80120  25
   1   6   0 19.8122 4.00193  25
   1   6   0 19.9802 3.80647  13
   1   6   0 26.2528 3.70608  15
   1   6   0 24.9112 2.53487  27
  -2  -6   0 0.03103 1.50357  27
   2   6   0 1.03495 2.05976  17
   2   6   0 0.46348 1.20647  27
   2   6   0 0.71497 1.92450   4
   2   6   0 -1.0294 2.05426  15
   2   6   0 1.09760 3.32539  25
   2   6   0 -0.9743 2.74060  13
  -3  -6   0 41.4072 4.24194  27
   3   6   0 40.7506 5.37707  15
   3   6   0 41.0704 5.06823  17
   3   6   0 41.6519 6.45938  25
   3   6   0 37.8576 3.72928  27
  -4  -6   0 5.08874 2.06497  27
   4   6   0 4.78320 2.48587   4
   4   6   0 0.40927 2.42654  15
   4   6   0 1.23234 2.64528  17
   4   6   0 2.60838 1.43947  27
   4   6   0 -3.4753 4.05973  25
  -5  -6   0 3.31623 2.26077  27
   5   6   0 0.82221 1.97357   4
   5   6   0 4.30673 2.94360  17
   5   6   0 5.75519 5.01325  25
   5   6   0 3.42792 2.93393  15
   5   6   0 0.76981 1.33248  27
  -6  -6   0 -0.0734 9.32323   7
  -6  -6   0 -0.1386 2.41687  27
   6   6   0 -0.1354 1.31761  27
   6   6   0 1.83969 3.11264  17
   6   6   0 2.27941 5.98912  25
   6   6   0 -1.6280 2.91003  15
   6   6   0 -2.6931 1.50171   4
  -7  -6   0 1.56222 2.35998  27
  -7  -6   0 5.04379 12.3959   7
   7   6   0 4.94079 3.95259  15
   7   6   0 -0.4394 1.60084   4
   7   6   0 5.05457 3.95286  17
   7   6   0 -0.6013 1.66228  27
   7   6   0 -9.0527 6.73679  25
  -8  -6   0 -0.0081 2.98223  27
  -8  -6   0 -21.525 17.3357   7
   8   6   0 0.54647 1.75402  27
   8   6   0 -1.9244 1.91969   4
   8   6   0 -7.2349 3.79075  15
   8   6   0 -0.1915 8.69158  25
   8   6   0 -0.3398 3.49120  17
   8   6   0 8.28681 8.54536  13
  -9  -6   0 -8.0815 27.6585   7
  -9  -6   0 -5.9770 4.34322  27
   9   6   0 -9.5387 11.5678  13
   9   6   0 0.77594 4.21812  17
   9   6   0 0.87082 2.16404   4
   9   6   0 -6.8674 11.5954  25
   9   6   0 6.23384 5.23595  15
   9   6   0 -0.4044 1.68531  27
  10   6   0 -1.2651 0.86878   4
  10   6   0 -4.0850 2.24384  27
  10   6   0 -70.028 33.7564  13
  10   6   0 -1.5075 5.30246  15
  10   6   0 2.49772 5.15896  17
  11   6   0 -1.5662 4.01716   8
  11   6   0 -2.5352 6.44950  15
  11   6   0 -1.8025 5.16922  17
  11   6   0 0.11205 1.21625   4
  12   6   0 -1.5291 2.20308  12
  12   6   0 0.29604 1.86873   4
  12   6   0 -0.5819 4.73417  17
  12   6   0 3.64119 8.85012  15
  13   6   0 1.17928 9.25307  15
  13   6   0 -0.3114 5.64469  17
  13   6   0 1.13196 2.07509  12
  13   6   0 -3.0973 1.98610   4
  14   6   0 -2.7411 2.72909  12
  14   6   0 -0.2249 2.44460   4
 -16  -6   0 0.91310 5.38273  26
  20  -7   0 1.64012 4.62469   5
  20  -7   0 1.43931 3.63095  12
  19  -7   0 -0.2284 4.27962   5
  19  -7   0 -1.1718 3.17822  12
 -19   7   0 2.04422 6.34552  27
  18  -7   0 1.80176 3.60927   5
  18  -7   0 1.06877 2.61862  12
 -18   7   0 -6.4041 4.29187  27
 -18   7   0 2.40645 5.56230  14
  17  -7   0 -0.9134 2.08036  12
  17  -7   0 2.85273 3.68741   5
 -17   7   0 8.65533 5.36436  14
 -17   7   0 8.73478 3.84033  27
  16  -7   0 -11.876 7.65014  15
  16  -7   0 2.86338 3.30519   5
  16  -7   0 -1.5438 2.26775  12
 -16   7   0 1.88243 4.80367  14
 -16   7   0 7.78072 4.41502  28
 -16   7   0 3.82651 3.56953  27
  15  -7   0 1.84742 6.23608  15
  15  -7   0 1.92230 3.40753   5
 -15   7   0 3.45639 3.57531  27
 -15   7   0 3.15184 3.57829  28
 -15   7   0 4.51192 4.55011  14
  14  -7   0 1.10590 3.02836   5
  14  -7   0 -6.9759 4.54684  15
 -14   7   0 6.04604 3.03678  28
 -14   7   0 3.46529 3.64358  14
 -14   7   0 2.04218 3.56247  27
  13  -7   0 14.5125 4.24483   5
 -13   7   0 8.58533 4.06690  27
 -13   7   0 20.4857 3.68588  28
 -13   7   0 21.1068 5.10756  14
 -13   7   0 15.0149 4.91885  19
  12  -7   0 79.6082 7.70507  15
 -12   7   0 61.8968 6.82976  27
 -12   7   0 74.5293 8.55980  14
 -12   7   0 79.5720 6.85864  28
 -12   7   0 56.4371 7.47813  19
  11  -7   0 40.1248 5.45431  15
 -11   7   0 25.6932 6.05504  13
 -11   7   0 36.9579 5.69147  14
 -11   7   0 35.1411 4.49632  28
 -11   7   0 24.9542 3.92152  27
 -11   7   0 28.9191 5.04684  19
  10  -7   0 6.17176 2.86565  26
  10  -7   0 12.6802 3.08519  15
 -10   7   0 8.90420 3.00643  19
 -10   7   0 9.26720 2.98289  14
 -10   7   0 10.2151 3.97170  13
 -10   7   0 9.53838 2.14170   8
 -10   7   0 6.99044 2.18881  27
 -10   7   0 8.11673 2.40969  28
   9  -7   0 2.53141 2.85461  26
   9  -7   0 1.89717 2.23252  15
  -9   7   0 7.53644 1.87990   8
  -9   7   0 7.41276 3.32515  13
  -9   7   0 4.36169 1.75256  27
  -9   7   0 5.96508 2.49050  19
  -9   7   0 4.18656 1.80821  28
   8  -7   0 3.44389 2.52732  26
  -8   7   0 3.15877 1.51511   8
  -8   7   0 2.34530 1.99513  19
  -8   7   0 4.97973 2.47229  14
  -8   7   0 3.66669 1.77132  28
  -8   7   0 -1.4600 2.49227  13
  -8   7   0 3.94029 1.43059  27
   7  -7   0 -1.6321 2.31031  26
  -7   7   0 -0.4107 1.35272  28
  -7   7   0 1.79066 2.43453  13
  -7   7   0 0.59762 1.26747   8
  -7   7   0 1.61359 1.16921  27
  -7   7   0 2.62788 2.14199  14
  -7   7   0 2.19004 1.92019  19
   6  -7   0 5.52036 2.65010  26
  -6   7   0 4.42380 3.29535  13
  -6   7   0 8.87808 5.45972   7
  -6   7   0 9.79646 2.83875  14
  -6   7   0 6.62153 1.63765   8
  -6   7   0 5.17676 1.74721  28
  -6   7   0 4.63155 2.45087  19
  -6   7   0 5.23661 1.37071  27
   5  -7   0 12.9219 2.52750  26
   5  -7   0 12.2472 3.49905  13
  -5   7   0 6.92306 1.66677   8
  -5   7   0 7.70096 1.29808  27
  -5   7   0 7.74085 2.37052  19
  -5   7   0 11.1367 4.57998   7
  -5   7   0 9.55131 2.83927  13
  -5   7   0 8.08797 1.84663  28
   4  -7   0 1.43483 3.39635   7
   4  -7   0 7.71609 2.47196  26
   4  -7   0 0.72147 3.31644  13
  -4   7   0 4.69905 1.10411  27
  -4   7   0 3.40422 1.52043   8
  -4   7   0 1.18294 1.65409  19
  -4   7   0 3.90563 1.54058  28
  -4   7   0 1.16560 1.33472   4
  -4   7   0 3.75812 2.46967  13
  -4   7   0 11.3825 4.15553   7
   3  -7   0 19.1103 4.97898  13
   3  -7   0 21.9214 4.48512   7
  -3   7   0 18.5332 2.47074  17
  -3   7   0 18.8935 4.51698   7
  -3   7   0 18.2722 2.70498   8
  -3   7   0 12.9502 2.26951   4
  -3   7   0 14.1109 1.90366  27
  -3   7   0 19.1149 3.00226  19
  -3   7   0 21.0415 2.75335  28
  -3   7   0 19.7030 3.98669  13
   2  -7   0 23.2757 3.08217  26
   2  -7   0 24.1239 3.94002  25
   2  -7   0 27.9813 4.71662   7
  -2   7   0 21.1582 2.95289   8
  -2   7   0 18.1006 3.09458  19
  -2   7   0 23.4527 2.23974  27
  -2   7   0 17.3389 2.91421   4
  -2   7   0 20.6523 2.90080  17
  -2   7   0 31.6732 4.91166   7
  -2   7   0 23.6465 3.97996  13
   1  -7   0 98.4228 7.55270  26
   1  -7   0 105.366 9.19457  25
  -1   7   0 103.414 8.97188  13
  -1   7   0 107.004 8.86465  25
  -1   7   0 102.325 7.33639  15
  -1   7   0 96.5482 7.40632  17
  -1   7   0 93.6057 7.88323  19
   0  -7   0 39.3911 4.77365  26
   0  -7   0 42.7564 6.15509  25
   0  -7   0 33.3603 3.50708  27
   0   7   0 44.4337 6.20403  13
   0   7   0 37.1268 4.08376   4
   0   7   0 42.2952 3.47053  27
   0   7   0 54.2481 6.65593  25
   0   7   0 44.1175 4.39547  17
   0   7   0 45.9817 4.57718  15
  -1  -7   0 -0.7992 1.41257  27
   1   7   0 2.70593 3.34719  25
   1   7   0 -1.1899 2.17471  15
   1   7   0 4.44833 3.10956  13
   1   7   0 0.63870 2.25996  17
   1   7   0 -0.4487 0.98876  27
   1   7   0 3.00292 1.82428   4
  -2  -7   0 -1.2733 1.51794  27
   2   7   0 0.91288 1.24923  27
   2   7   0 2.82206 2.10264   4
   2   7   0 -0.0811 3.74704  25
   2   7   0 3.82221 2.52398  15
   2   7   0 0.01135 3.16230  13
  -3  -7   0 4.45155 2.19532  27
   3   7   0 8.46801 3.21591  17
   3   7   0 8.66533 3.21830  15
   3   7   0 6.86726 2.66187   4
   3   7   0 3.96929 1.44799  27
   3   7   0 11.1632 4.86231  25
   3   7   0 7.01333 4.06105  13
  -4  -7   0 16.1553 3.04650  27
   4   7   0 16.8752 4.10828  17
   4   7   0 34.2448 7.33251  25
   4   7   0 24.7758 4.75516  15
   4   7   0 18.1171 3.34095   4
   4   7   0 6.65996 4.87733  13
  -5  -7   0 -1.2101 2.18543  27
   5   7   0 3.50378 5.42514  13
   5   7   0 4.10206 2.28588   4
   5   7   0 9.99137 3.99651  15
   5   7   0 9.64803 6.44527  25
   5   7   0 5.08175 1.86468  27
   6   7   0 20.0910 3.03022  27
   6   7   0 38.2747 7.02924  15
   6   7   0 10.8634 7.37805  13
   6   7   0 30.8596 4.09374   4
  -7  -7   0 7.08752 3.62250  27
   7   7   0 12.8722 2.48440  27
   7   7   0 7.46076 8.64224  13
   7   7   0 15.9382 3.64850   4
   8   7   0 45.4366 12.4728  25
   8   7   0 29.0209 6.29440  17
   8   7   0 -13.613 11.1648  13
   8   7   0 14.4738 6.33829  15
   9   7   0 6.96250 1.98788   4
   9   7   0 13.2523 17.4897  13
  10   7   0 4.27482 3.18899   8
  10   7   0 13.6323 7.40898  15
  10   7   0 2.33956 2.04637   4
  10   7   0 7.98390 5.90062  17
  10   7   0 0.86187 2.85477  27
  11   7   0 29.2826 8.93116  15
  11   7   0 1.33354 2.53399  12
  11   7   0 8.87497 5.70021  17
  12   7   0 -0.9068 1.97288   4
  12   7   0 9.41178 9.36812  15
  12   7   0 -1.8810 5.21432  17
  12   7   0 3.36470 2.20929  12
  13   7   0 15.6252 17.9226  15
  13   7   0 3.78604 2.93729  12
  13   7   0 0.09958 1.99320   4
  13   7   0 -6.9521 6.37271  17
  14   7   0 0.28747 3.09517   4
  14   7   0 -1.0262 3.53469  12
 -15  -7   0 0.02913 4.81918  26
  20  -8   0 7.34776 3.82335  12
  20  -8   0 -1.8180 3.41365   5
  19  -8   0 -0.5074 3.02221  12
  19  -8   0 0.47398 4.81350   5
 -19   8   0 8.02050 10.1182  14
 -19   8   0 -4.9354 5.40770  27
  18  -8   0 0.55795 2.74880  12
  18  -8   0 1.11343 3.90834   5
 -18   8   0 -7.6275 4.47477  14
 -18   8   0 0.28701 3.72392  27
  17  -8   0 0.36183 3.16024   5
  17  -8   0 -0.6326 2.34774  12
 -17   8   0 5.36717 3.72185  27
 -17   8   0 0.43198 5.10433  14
  16  -8   0 -0.7359 11.9107  15
  16  -8   0 2.25734 3.12760   5
  16  -8   0 1.32732 2.09090  12
 -16   8   0 -1.5727 4.11887  28
 -16   8   0 0.48894 3.30860  27
 -16   8   0 -0.7737 4.98457  14
  15  -8   0 -2.8198 3.34839   5
  15  -8   0 1.04565 2.30794  12
  15  -8   0 3.98562 6.97482  15
 -15   8   0 -0.5718 3.86423  14
 -15   8   0 -3.6252 3.07918  28
  14  -8   0 1.86033 5.33921  15
  14  -8   0 2.39203 3.85173   5
 -14   8   0 -7.4062 3.93243  19
 -14   8   0 -3.0480 3.29988  27
 -14   8   0 -3.8844 2.59601  28
 -14   8   0 2.73898 3.87864  14
  13  -8   0 0.63624 3.67494   5
  13  -8   0 -6.0882 4.05061  15
 -13   8   0 -1.6911 3.32286  19
 -13   8   0 3.33945 3.49251  14
 -13   8   0 1.84043 3.21772  27
 -13   8   0 -1.6446 2.31977  28
  12  -8   0 6.67542 3.49071  15
 -12   8   0 -4.8772 2.88562  19
 -12   8   0 2.60557 2.33321  28
 -12   8   0 -9.8805 4.90632  13
 -12   8   0 -2.1850 3.02790  14
 -12   8   0 2.47070 2.70400  27
 -11   8   0 14.4861 4.18693  14
 -11   8   0 10.8583 3.61782  19
 -11   8   0 17.9167 2.70426   8
 -11   8   0 16.3262 3.20893  28
 -11   8   0 14.7261 4.92954  13
 -11   8   0 11.9747 2.84454  27
  10  -8   0 36.5520 4.48102  26
 -10   8   0 43.2733 5.63751  14
 -10   8   0 40.3387 3.99350   8
 -10   8   0 44.4342 4.23174  27
 -10   8   0 42.8752 4.56124  28
 -10   8   0 37.2473 5.13529  19
 -10   8   0 31.8617 5.82091  13
   9  -8   0 153.889 12.1677  26
  -9   8   0 171.263 13.2237  14
  -9   8   0 183.854 12.3404  28
  -9   8   0 188.020 11.8127  27
  -9   8   0 180.621 13.0327  19
  -9   8   0 182.699 14.4428  13
  -9   8   0 175.252 11.8569   8
  -8   8   0 274.114 18.1310  19
  -8   8   0 261.964 19.1279  13
  -8   8   0 249.493 17.2533  28
  -8   8   0 259.308 16.9400   8
  -8   8   0 257.060 17.9467  14
  -8   8   0 270.090 16.7751  27
   7  -8   0 61.9350 5.44977  26
   7  -8   0 71.4241 4.61102  12
  -7   8   0 58.1521 6.19298  14
  -7   8   0 65.7418 4.89261  27
  -7   8   0 62.0694 5.15028   8
  -7   8   0 68.2515 5.56765  28
  -7   8   0 68.6000 7.32780  13
  -7   8   0 64.7677 6.26612  19
   6  -8   0 940.420 57.5613  26
  -6   8   0 991.608 57.0380  27
  -6   8   0 849.672 56.9996   4
  -6   8   0 937.038 57.5657  28
  -6   8   0 963.443 59.0727  13
  -6   8   0 901.055 57.3384   8
  -6   8   0 916.370 58.2981  19
   5  -8   0 1344.43 79.4897  26
  -5   8   0 1298.04 79.5043  28
  -5   8   0 1219.00 79.0789   4
  -5   8   0 1231.21 81.6260   7
  -5   8   0 1364.44 78.9678  27
  -5   8   0 1290.37 79.3484   8
  -5   8   0 1343.67 80.9655  13
  -5   8   0 1223.52 80.1493  19
   4  -8   0 718.473 44.7494  26
   4  -8   0 744.005 46.3237   7
  -4   8   0 654.009 44.4071   4
  -4   8   0 767.514 46.2104  13
  -4   8   0 716.619 44.6613   8
  -4   8   0 755.596 44.2302  27
  -4   8   0 704.740 44.3946  17
  -4   8   0 677.053 46.5194   7
  -4   8   0 730.077 44.7489  28
   3  -8   0 690.600 43.7243  25
   3  -8   0 747.079 44.5233   7
   3  -8   0 712.888 43.1479  26
  -3   8   0 696.020 43.0789   8
  -3   8   0 719.648 42.6037  27
  -3   8   0 724.139 44.6090  13
  -3   8   0 646.900 44.4614   7
  -3   8   0 649.337 42.8562  17
  -3   8   0 683.330 43.1167  28
  -3   8   0 651.708 42.8845   4
   2  -8   0 254.481 16.8376  26
   2  -8   0 247.839 18.2006  25
   2  -8   0 280.491 18.3036   7
  -2   8   0 257.774 16.7540   8
  -2   8   0 252.337 16.1919  27
  -2   8   0 247.646 16.6781  17
  -2   8   0 249.039 18.4629   7
  -2   8   0 251.506 16.6404   4
  -2   8   0 268.699 18.3358  13
   1  -8   0 213.461 15.6130  26
   1  -8   0 239.968 17.7222  25
  -1   8   0 231.792 15.5844  17
  -1   8   0 258.205 17.2872  13
  -1   8   0 233.702 14.9615  27
  -1   8   0 248.523 17.1146  25
  -1   8   0 223.667 15.4134  15
   0  -8   0 4.18213 2.11063  27
   0  -8   0 12.7014 3.91971  26
   0   8   0 10.4136 2.79426  15
   0   8   0 7.75763 3.66106  25
   0   8   0 7.95970 3.24108  13
   0   8   0 3.87350 1.46822  27
   0   8   0 7.22298 2.60895  17
   1   8   0 55.9644 7.78043  25
   1   8   0 52.5321 5.33657  17
   1   8   0 55.4173 5.86467  15
   1   8   0 55.3281 7.33256  13
   1   8   0 51.8037 4.99031   4
   1   8   0 43.0531 4.15299  27
  -2  -8   0 30.2929 3.97892  27
   2   8   0 37.9117 6.99359  25
   2   8   0 38.5930 4.30447   4
   2   8   0 29.5589 3.43407  27
   2   8   0 39.5686 5.33472  17
   2   8   0 47.1457 5.70276  15
   2   8   0 27.6847 5.48614  13
   3   8   0 70.7716 6.39091   4
   3   8   0 78.0378 7.51217  17
   3   8   0 68.5308 7.87010  15
   3   8   0 65.1260 9.56483  25
   4   8   0 92.3022 12.0246  25
   4   8   0 79.9044 9.07963  15
   4   8   0 75.8263 8.12441  17
   4   8   0 94.1452 7.49472   4
   5   8   0 20.2063 3.92029   4
   5   8   0 30.9137 9.27203  25
   5   8   0 12.1778 2.54000  27
   5   8   0 18.3400 4.42462  17
   5   8   0 14.7809 7.42029  13
   5   8   0 21.9932 5.54805  15
   6   8   0 7.28471 7.30815  13
   6   8   0 11.0651 9.12458  25
   6   8   0 17.5375 5.86751  15
   6   8   0 11.6349 5.11448  17
   6   8   0 15.1045 3.41348   4
   7   8   0 24.8000 11.2477  25
   7   8   0 17.1414 6.12657  17
   7   8   0 18.4014 6.28959  15
   7   8   0 11.2726 3.10196   4
   7   8   0 -4.1157 9.63739  13
   7   8   0 5.45046 2.36590  27
   8   8   0 3.73362 5.71661  15
   8   8   0 12.9583 13.6357  13
   8   8   0 5.17221 5.08840  17
   8   8   0 1.96222 2.13168  27
   8   8   0 2.34629 2.45886   4
   9   8   0 -1.3170 2.66339  19
   9   8   0 1.95545 2.30714  27
   9   8   0 1.64626 6.00670  17
   9   8   0 3.02745 2.72619   4
   9   8   0 9.06490 7.41069  15
   9   8   0 0.53297 3.69414   8
  10   8   0 9.82712 8.18259  15
  10   8   0 -3.6439 3.20697   8
  10   8   0 0.43891 1.38637   4
  10   8   0 4.14072 5.46812  17
  10   8   0 6.17982 5.01556  27
  10   8   0 1.47316 2.39554  12
  11   8   0 -0.5411 2.01628  12
  11   8   0 7.92200 4.91323  17
  11   8   0 -14.715 8.70650  15
  11   8   0 0.28700 1.90856   4
  12   8   0 30.2711 11.2693  15
  12   8   0 2.50525 2.68990  12
  12   8   0 -2.7037 5.54134  17
 -13  -8   0 0.93774 3.67984  26
  13   8   0 3.27234 3.23456  12
  13   8   0 -3.0097 2.10606   4
 -14  -8   0 6.45766 5.96210  26
  20  -9   0 7.09158 4.08266  12
  20  -9   0 -6.2081 2.88191   5
  19  -9   0 1.63191 4.55796   5
  19  -9   0 1.94170 3.17263  12
 -19   9   0 9.65716 5.44031  27
 -19   9   0 -1.5558 5.35851  14
  18  -9   0 -1.0701 3.67118   5
  18  -9   0 -0.4494 2.58209  12
 -18   9   0 -0.1073 4.98549  14
 -18   9   0 -1.5818 3.47213  27
  17  -9   0 -2.3780 2.96590   5
  17  -9   0 7.38125 2.89314  12
 -17   9   0 2.42617 5.62655  14
 -17   9   0 2.12155 3.72934  27
 -17   9   0 3.93141 4.92923  28
  16  -9   0 1.62688 3.53213   5
  16  -9   0 -0.1024 2.62410  12
 -16   9   0 4.83082 4.41968  14
 -16   9   0 2.97816 3.97701  28
  15  -9   0 -2.3903 1.97652  12
  15  -9   0 -1.0617 3.61152   5
 -15   9   0 3.09790 4.20529  14
 -15   9   0 4.57868 3.34504  28
 -15   9   0 -0.0327 3.55475  27
  14  -9   0 5.05696 2.41934  12
  14  -9   0 4.54278 3.95056   5
 -14   9   0 -1.0050 4.17349  19
 -14   9   0 -0.1206 3.00264  27
 -14   9   0 -0.7819 4.09669  14
 -14   9   0 0.10441 2.75074  28
  13  -9   0 4.49653 2.51337  12
  13  -9   0 0.09772 3.63063   5
 -13   9   0 -2.1819 3.47353  14
 -13   9   0 4.30423 3.75681  19
 -13   9   0 0.35227 2.86530  27
 -13   9   0 1.13929 2.65941  28
  12  -9   0 5.73561 2.15156  12
 -12   9   0 3.98370 3.43150  19
 -12   9   0 6.18336 3.83876  14
 -12   9   0 6.32548 2.81652  28
 -12   9   0 3.96106 2.52933  27
 -12   9   0 2.25619 5.52225  13
  11  -9   0 74.5642 5.83763  12
 -11   9   0 73.9214 7.97702  14
 -11   9   0 73.5895 7.83466  19
 -11   9   0 75.7774 6.07273   8
 -11   9   0 72.6869 6.20572  27
 -11   9   0 67.9786 10.3409  13
 -11   9   0 77.6041 6.84125  28
  10  -9   0 35.0008 4.56773  26
  10  -9   0 43.8343 3.77291  12
 -10   9   0 48.7398 4.22284  27
 -10   9   0 44.1033 4.33306   8
 -10   9   0 43.8363 5.51659  19
 -10   9   0 36.7630 6.63010  13
 -10   9   0 33.8586 5.22909  14
 -10   9   0 43.7900 4.77218  28
   9  -9   0 56.4344 4.51180  12
  -9   9   0 58.9032 5.59880  28
  -9   9   0 60.4046 8.08105  13
  -9   9   0 60.7439 5.11497   8
  -9   9   0 58.9318 6.14520  19
  -9   9   0 62.9936 4.93939  27
  -9   9   0 54.6808 6.48331  14
   8  -9   0 11.6460 1.53844  12
   8  -9   0 6.03202 2.45118  26
  -8   9   0 6.17095 2.62316  19
  -8   9   0 5.46176 3.02111  13
  -8   9   0 5.23860 1.90476   8
  -8   9   0 7.67392 2.06686  28
  -8   9   0 8.34251 2.89645  14
  -8   9   0 8.04864 1.74592  27
   7  -9   0 10.1846 3.08340  26
  -7   9   0 3.69132 2.78675  14
  -7   9   0 5.99382 1.90499   8
  -7   9   0 8.60844 2.27627  28
  -7   9   0 0.09881 2.70897  13
  -7   9   0 5.40355 2.80161  19
  -7   9   0 7.67282 1.66089  27
   6  -9   0 164.987 11.4287  26
  -6   9   0 161.032 11.2077   8
  -6   9   0 171.577 10.7729  27
  -6   9   0 158.341 11.4056  28
  -6   9   0 152.671 12.0738  19
  -6   9   0 170.677 10.9582   4
   5  -9   0 97.4353 7.27006  26
  -5   9   0 91.3720 7.39211  28
  -5   9   0 92.5383 7.14422   8
  -5   9   0 96.7534 6.59636  27
  -5   9   0 104.899 9.30530  13
  -5   9   0 79.0781 11.9225   7
  -5   9   0 96.3965 7.99173  19
  -5   9   0 95.6829 6.90038   4
   4  -9   0 1.62876 4.37864   7
   4  -9   0 6.23774 2.79439  26
  -4   9   0 1.04971 1.66110   4
  -4   9   0 3.67346 1.90682   8
  -4   9   0 3.91737 1.28943  27
  -4   9   0 -3.3692 5.15912   7
  -4   9   0 6.32818 2.11554  28
  -4   9   0 7.33635 2.00621  17
  -4   9   0 4.60717 2.95533  13
  -4   9   0 2.94215 1.99394  19
   3  -9   0 25.4161 5.56417   7
   3  -9   0 23.7627 5.22118  25
   3  -9   0 24.6470 3.83918  26
  -3   9   0 22.2456 3.31294   8
  -3   9   0 20.0665 3.15442  17
  -3   9   0 23.0188 2.43845  27
  -3   9   0 22.9420 3.47666  28
  -3   9   0 20.3827 3.70232  19
  -3   9   0 38.2573 6.59449  13
  -3   9   0 22.0579 2.94737   4
  -3   9   0 21.3183 5.65464   7
   2  -9   0 -2.3239 4.87263  25
   2  -9   0 4.45805 2.57217  26
  -2   9   0 2.06786 1.72654  17
  -2   9   0 0.93666 1.75617  19
  -2   9   0 0.27554 2.92672  13
  -2   9   0 1.37684 1.09703  27
  -2   9   0 1.48989 1.74604   8
  -2   9   0 4.64463 2.22995   4
   1  -9   0 8.73846 3.44048  26
  -1   9   0 13.0348 4.29858  13
  -1   9   0 7.87322 1.59349  27
  -1   9   0 11.8732 2.80249  17
  -1   9   0 8.69587 2.70593   4
  -1   9   0 4.17016 2.10139  19
  -1   9   0 10.2315 2.59492   8
   0  -9   0 -0.7145 3.02966  26
   0   9   0 1.45619 2.12398  17
   0   9   0 1.81378 4.22681  25
   0   9   0 1.50886 1.31258  12
   0   9   0 8.61008 2.81442   4
   0   9   0 0.88173 1.80532  19
   0   9   0 -4.5309 3.53468  13
   0   9   0 3.52819 2.55117  15
   0   9   0 2.92053 1.46459  27
  -1  -9   0 2.92638 3.35507  27
  -1  -9   0 3.64446 3.93349  26
   1   9   0 1.43587 1.52410  19
   1   9   0 3.11979 2.01318   4
   1   9   0 -4.8091 4.23049  25
   1   9   0 -0.1743 1.41701  27
   1   9   0 1.16972 3.87218  13
   1   9   0 -0.5323 2.54514  15
   1   9   0 1.32007 2.34754  17
  -2  -9   0 7.58607 4.29640  26
   2   9   0 3.08386 5.43283  25
   2   9   0 2.98285 3.24741  15
   2   9   0 3.17329 2.09551   4
   2   9   0 -7.3098 4.93584  13
   2   9   0 0.02018 1.36693  27
   2   9   0 2.96203 2.90539  17
   3   9   0 5.30795 5.49591  13
   3   9   0 -2.6518 3.21117  15
   3   9   0 5.64570 2.65850   4
   3   9   0 -3.4412 2.70265  17
   3   9   0 -2.3099 6.11207  25
   3   9   0 0.92303 1.71172  27
   4   9   0 -1.8789 1.50667  27
   4   9   0 -0.9021 6.24228  13
   4   9   0 2.61125 2.38287   4
   4   9   0 -0.3881 3.75573  15
   4   9   0 20.5205 8.15046  25
   4   9   0 -1.0948 2.94511  17
   5   9   0 0.72116 2.14266   4
   5   9   0 1.38840 4.40647  15
   5   9   0 -2.6192 3.62743  17
   5   9   0 7.49424 8.90849  25
   5   9   0 1.48685 1.96038  27
   5   9   0 -5.9569 7.97821  13
   6   9   0 4.37252 4.42937  17
   6   9   0 -0.4855 5.03506  15
   6   9   0 14.6336 9.92675  13
   6   9   0 1.13659 2.05791  27
   6   9   0 -0.8164 1.87229   4
   6   9   0 -8.9956 10.9381  25
   7   9   0 1.15548 2.20293  27
   7   9   0 3.34718 3.54494   8
   7   9   0 1.29036 2.19652   4
   7   9   0 2.30612 2.09810  19
   7   9   0 -13.321 12.4651  13
   7   9   0 -3.6495 3.96283  17
   7   9   0 11.9787 6.31457  15
   8   9   0 11.6970 7.72926  15
   8   9   0 -2.9680 1.93934  27
   8   9   0 0.35524 1.74724   4
   8   9   0 2.61881 2.58365  12
   8   9   0 -1.3725 2.41215  19
   8   9   0 -0.1771 5.03748  17
   8   9   0 -1.5811 3.98541   8
   9   9   0 0.66365 2.62640  27
   9   9   0 2.95687 2.34632  12
   9   9   0 -0.1778 1.32086   4
   9   9   0 -3.9523 3.49477  19
   9   9   0 -1.7948 4.68750  17
   9   9   0 -3.2497 2.86647   8
   9   9   0 5.88375 7.44000  15
  10   9   0 1.58048 5.05772  17
  10   9   0 -5.0794 8.71305  15
  10   9   0 -0.4051 2.93698   8
  10   9   0 1.20663 1.70118   4
  10   9   0 -2.1244 2.56237  12
 -11  -9   0 0.19909 2.81710  26
  11   9   0 3.35202 10.6161  15
  11   9   0 1.60695 2.53823   4
  11   9   0 1.54652 2.65722  12
  11   9   0 -1.9208 5.17763  17
 -12  -9   0 -1.9361 1.62354  26
  12   9   0 1.93627 2.45214   4
  12   9   0 -1.1921 2.84095  12
 -13  -9   0 -2.1902 6.32807  26
  13   9   0 0.65346 2.75569   4
  20 -10   0 0.23197 2.68185   5
 -20  10   0 -3.8361 7.26515  27
  19 -10   0 -0.7025 4.50427   5
  19 -10   0 -6.1911 3.57564  12
 -19  10   0 7.66926 9.08552  14
 -19  10   0 2.29636 4.45053  27
  18 -10   0 2.80034 3.83953   5
  18 -10   0 -3.9931 2.98580  12
 -18  10   0 -0.6286 5.58206  14
 -18  10   0 -2.1424 9.29259  28
 -18  10   0 -0.6372 3.71113  27
  17 -10   0 -1.7241 2.89827   5
  17 -10   0 0.31045 2.49047  12
 -17  10   0 1.73277 3.50427  27
 -17  10   0 3.60890 4.47756  14
 -17  10   0 -4.3000 4.81747  28
  16 -10   0 -3.8757 2.92096   5
  16 -10   0 2.69453 2.49782  12
 -16  10   0 -7.6482 3.38811  27
 -16  10   0 -1.8114 3.61203  28
 -16  10   0 4.25497 5.76349  14
  15 -10   0 -0.0368 2.06753  12
  15 -10   0 6.56131 4.09849   5
 -15  10   0 2.63138 4.85251  19
 -15  10   0 6.43455 3.45456  28
 -15  10   0 1.43783 4.12123  14
 -15  10   0 -2.1230 3.44784  27
  14 -10   0 4.34699 2.13059  12
  14 -10   0 12.4397 4.46486   5
 -14  10   0 4.01410 4.48226  19
 -14  10   0 9.58098 3.64914  28
 -14  10   0 6.67161 3.83107  27
 -14  10   0 4.58735 4.47674  14
  13 -10   0 7.62438 3.99229   5
 -13  10   0 15.0847 3.57866  27
 -13  10   0 12.8480 4.59766  14
 -13  10   0 9.83542 3.62671  28
 -13  10   0 27.7718 8.43250  13
 -13  10   0 10.2751 4.76660  19
  12 -10   0 1.65461 1.87207  12
  12 -10   0 11.0848 4.28435   5
 -12  10   0 4.41047 6.09218  13
 -12  10   0 2.18467 3.46750  19
 -12  10   0 3.50971 2.60174  27
 -12  10   0 12.7865 3.32081  28
 -12  10   0 7.17343 2.51023   8
 -12  10   0 10.1731 3.84123  14
  11 -10   0 0.74586 1.55989  12
 -11  10   0 4.49379 2.17271  27
 -11  10   0 8.37308 5.25665  13
 -11  10   0 5.38585 2.49755  28
 -11  10   0 5.29588 3.18175  14
 -11  10   0 4.45359 3.32703  19
 -11  10   0 2.33990 2.20378   8
  10 -10   0 0.69710 2.12583  26
  10 -10   0 -1.2422 1.50533  12
 -10  10   0 -0.4884 1.89952   8
 -10  10   0 0.22642 1.88147  28
 -10  10   0 1.34800 2.47142  19
 -10  10   0 -0.4456 4.06591  13
 -10  10   0 -0.4704 1.58777  27
 -10  10   0 2.39937 3.02040  14
   9 -10   0 2.00715 1.61677  12
   9 -10   0 0.52299 2.07514  26
  -9  10   0 1.44788 3.40329  13
  -9  10   0 0.35818 2.27231  19
  -9  10   0 -3.0156 2.00278  14
  -9  10   0 0.69149 1.42815  27
  -9  10   0 -0.0232 1.60409   8
  -9  10   0 1.16011 1.68211  28
   8 -10   0 1.78343 2.23788  26
  -8  10   0 -0.1372 1.28708  27
  -8  10   0 0.08820 2.18223  14
  -8  10   0 2.21141 3.13297  13
  -8  10   0 -1.0720 1.88695  19
  -8  10   0 -1.3999 1.40812   8
  -8  10   0 1.59012 1.63077  28
   7 -10   0 7.60923 3.06148  26
  -7  10   0 8.76388 3.55358  13
  -7  10   0 4.48784 2.07440   8
  -7  10   0 4.78194 2.12583   4
  -7  10   0 5.52028 1.57844  27
  -7  10   0 4.65270 2.63961  19
  -7  10   0 5.81020 2.07150  28
   6 -10   0 31.4312 4.31576  26
  -6  10   0 14.4600 3.41584  19
  -6  10   0 16.8579 3.01382  28
  -6  10   0 21.7977 3.15676   4
  -6  10   0 22.1914 3.32150   8
  -6  10   0 20.6357 2.41750  27
  -6  10   0 17.0501 4.45674  13
   5 -10   0 1.57515 2.11826  26
  -5  10   0 1.11702 1.12889  27
  -5  10   0 1.19148 1.86685  28
  -5  10   0 -3.1787 1.61511   4
  -5  10   0 -4.9406 2.48254  13
  -5  10   0 -0.6240 1.56710  19
  -5  10   0 -0.5049 1.50094   8
   4 -10   0 72.1162 9.25960   7
   4 -10   0 74.2214 8.07339  25
   4 -10   0 56.0826 5.21012  26
   4 -10   0 50.3904 4.54982   5
  -4  10   0 50.3845 5.81048  19
  -4  10   0 60.1192 7.59665  13
  -4  10   0 55.2634 9.17385   7
  -4  10   0 61.5627 4.45045  27
  -4  10   0 58.3888 5.11816  17
  -4  10   0 47.5536 4.76356   4
  -4  10   0 57.1146 5.38046  28
  -4  10   0 58.5532 5.23252   8
   3 -10   0 3.57053 4.69286   7
   3 -10   0 3.57625 6.38199  25
   3 -10   0 8.54072 3.07611  26
   3 -10   0 5.71744 1.76768   5
  -3  10   0 3.73166 1.34638  27
  -3  10   0 3.05216 2.08613   4
  -3  10   0 6.54405 2.28247  28
  -3  10   0 7.48068 3.86120  13
  -3  10   0 6.59443 2.39963  17
  -3  10   0 7.03877 2.20935   8
  -3  10   0 4.56457 2.35356  19
   2 -10   0 24.7180 4.41902  26
  -2  10   0 35.8321 4.05542  17
  -2  10   0 22.3703 3.50249   4
  -2  10   0 31.2668 3.96647   8
  -2  10   0 31.1339 2.99814  27
  -2  10   0 26.4879 5.60223  13
  -1  10   0 38.1622 6.65012  13
  -1  10   0 47.2515 4.96345  17
  -1  10   0 28.9965 4.15733   4
  -1  10   0 46.2163 4.74505   8
  -1  10   0 36.0227 3.61250  27
   0  10   0 62.8700 5.41859  27
   0  10   0 61.5062 9.29581  13
   0  10   0 81.8299 7.00384  17
   0  10   0 56.4202 5.98603   4
   0  10   0 67.5510 6.33879   8
   0  10   0 76.6066 7.01111  15
  -1 -10   0 2.52088 3.75573  26
   1  10   0 3.06721 1.70894  12
   1  10   0 0.11206 2.58284   8
   1  10   0 3.62212 2.27331   4
   1  10   0 4.37008 5.51686  25
   1  10   0 1.94507 1.52527  27
   1  10   0 -1.2385 5.17958  13
   1  10   0 4.13242 3.18812  15
   1  10   0 -1.2779 2.81646  17
   1  10   0 -0.2685 1.26438  19
   2  10   0 30.4849 3.37846  12
   2  10   0 42.6221 6.08921  17
   2  10   0 30.2400 4.42021   4
   2  10   0 29.9810 8.73581  25
   2  10   0 16.4483 7.12675  13
   2  10   0 33.9980 6.04665  15
   3  10   0 5.94310 7.60463  13
   3  10   0 20.5777 3.11167  27
   3  10   0 39.6024 9.51559  25
  -4 -10   0 4.80301 4.89035  26
   4  10   0 13.1427 3.29426   4
   4  10   0 14.0987 8.87371  13
   4  10   0 9.64560 5.53492  15
   4  10   0 22.6533 9.56458  25
   4  10   0 12.4873 4.92870  17
  -5 -10   0 -4.1378 3.85566  26
   5  10   0 -5.1560 10.9930  25
   5  10   0 -0.3339 1.96413  27
   5  10   0 1.42373 1.93118   4
   5  10   0 0.67268 2.17932  19
   5  10   0 4.00560 5.52670  15
   5  10   0 1.85500 2.40508  12
   5  10   0 7.12020 4.92045  17
   5  10   0 -14.225 9.13580  13
   5  10   0 -0.5081 3.01432   8
  -6 -10   0 -0.0704 4.43789  26
   6  10   0 -0.4183 2.05054  27
   6  10   0 1.75395 5.90307  15
   6  10   0 1.55726 2.52566  12
   6  10   0 -2.0528 3.09730   8
   6  10   0 -1.9683 1.75594  19
   6  10   0 0.14650 2.62000   4
   6  10   0 -1.0506 12.8230  13
  -7 -10   0 4.59629 4.99486  26
   7  10   0 -2.1717 2.48216  19
   7  10   0 0.57541 6.99053  15
   7  10   0 -1.8863 5.00689  17
   7  10   0 -16.345 30.1802  13
   7  10   0 1.50610 2.53053  12
   7  10   0 1.46532 2.14295  27
   7  10   0 -1.7413 1.89539   4
   7  10   0 -0.6919 3.72735   8
  -8 -10   0 3.03792 3.76107  26
   8  10   0 1.97061 2.62058  12
   8  10   0 0.10739 3.09283  19
   8  10   0 -1.6043 2.37831  27
   8  10   0 0.03993 1.35917   4
   8  10   0 -7.0554 3.98299   8
   8  10   0 -5.0709 4.81289  17
   8  10   0 6.28285 8.65650  15
  -9 -10   0 -0.7964 3.18801  26
   9  10   0 0.63445 1.14356   4
   9  10   0 1.87476 8.72137  15
   9  10   0 -1.1036 4.80732  17
   9  10   0 -1.0714 2.51722  12
   9  10   0 2.04949 2.26930   8
   9  10   0 2.92311 5.13219  27
 -10 -10   0 0.17664 3.33004  26
  10  10   0 1.08331 2.66443   4
  10  10   0 10.2079 10.7866  15
  10  10   0 -1.4704 4.94626  17
  10  10   0 -3.0551 2.95415  12
 -11 -10   0 -1.1250 3.21505  26
  11  10   0 -1.4672 2.34555   4
  11  10   0 -3.5334 5.32436  12
 -12 -10   0 -1.2359 1.63311  26
  12  10   0 -2.4578 3.03884   4
 -13 -10   0 1.34682 4.48500  26
  20 -11   0 -2.6325 5.28174   5
 -20  11   0 -1.2667 6.59763  27
  19 -11   0 -1.1667 4.72050   5
 -19  11   0 -2.4738 4.16783  27
 -19  11   0 -20.862 8.21768  14
  18 -11   0 -1.4634 3.82837   5
  18 -11   0 -2.1413 4.67613  12
 -18  11   0 1.03274 3.64196  27
 -18  11   0 2.84661 6.65458  28
 -18  11   0 1.27829 5.54002  14
  17 -11   0 -1.4849 2.99982   5
  17 -11   0 -2.6752 3.43420  12
 -17  11   0 -7.4917 4.24202  28
 -17  11   0 -4.2512 4.38884  14
  16 -11   0 -3.1698 2.78760  12
  16 -11   0 5.01157 4.03940   5
 -16  11   0 4.05164 3.85721  28
 -16  11   0 9.88901 6.58915  19
 -16  11   0 6.06854 5.32063  14
 -16  11   0 0.10634 3.77372  27
 -15  11   0 14.2963 4.13565  28
 -15  11   0 11.7348 4.37310  27
 -15  11   0 -1.4960 5.19663  19
 -15  11   0 26.2263 6.81214  14
  14 -11   0 34.5700 6.17230   5
 -14  11   0 19.1915 12.1207  13
 -14  11   0 24.4630 6.64422  19
 -14  11   0 38.9958 5.58115  27
 -14  11   0 43.5415 5.74155  28
 -14  11   0 39.6564 6.90896  14
  13 -11   0 26.6805 5.19244   5
 -13  11   0 36.0760 6.33310  19
 -13  11   0 32.0786 9.14604  13
 -13  11   0 28.2667 4.44727  27
 -13  11   0 34.1267 5.17493  28
 -13  11   0 31.9197 6.10365  14
  12 -11   0 38.4500 5.86205   5
 -12  11   0 42.0129 5.61413  28
 -12  11   0 39.4851 8.51867  13
 -12  11   0 39.5335 6.59092  19
 -12  11   0 43.2171 4.82968   8
 -12  11   0 35.8092 5.94733  14
 -12  11   0 39.8646 4.67740  27
 -11  11   0 52.1855 5.75784  28
 -11  11   0 52.3231 5.24714   8
 -11  11   0 54.1789 5.10197  27
 -11  11   0 52.1840 7.00443  14
 -11  11   0 42.9615 8.06354  13
 -11  11   0 44.7699 6.20575  19
  10 -11   0 -0.4041 1.83808  26
 -10  11   0 -0.2351 1.99933  28
 -10  11   0 -2.7938 1.71735   8
 -10  11   0 -0.4755 2.48230  19
 -10  11   0 0.37138 4.35473  13
 -10  11   0 -2.0092 2.64455  14
 -10  11   0 0.47162 1.63738  27
   9 -11   0 -0.2310 2.18644  26
  -9  11   0 0.91416 1.92934  28
  -9  11   0 0.85807 2.27999  19
  -9  11   0 1.21941 1.59254  27
  -9  11   0 -1.1107 3.79137  13
  -9  11   0 1.10934 2.51576  14
  -9  11   0 -0.8576 1.80859   8
   8 -11   0 62.7851 6.06174  26
  -8  11   0 59.0209 8.60164  13
  -8  11   0 57.1886 6.62442  19
  -8  11   0 60.2696 6.89697  14
  -8  11   0 66.1868 5.64692   8
  -8  11   0 63.2604 5.11106  27
  -8  11   0 63.5531 5.93384  28
   7 -11   0 92.4760 7.34584  26
  -7  11   0 94.7114 6.73483   4
  -7  11   0 78.9663 7.91049  19
  -7  11   0 85.2573 6.41978  27
  -7  11   0 80.2212 6.94820   8
  -7  11   0 87.7639 9.68005  13
  -7  11   0 92.4197 7.40698  28
   6 -11   0 27.5764 3.85091  26
  -6  11   0 25.0470 2.96010  27
  -6  11   0 31.9505 6.20956  13
  -6  11   0 28.5901 3.78299   8
  -6  11   0 25.6568 3.60872  28
  -6  11   0 33.9054 3.53068   4
  -6  11   0 25.5288 4.41938  19
   5 -11   0 12.0990 2.76147   5
   5 -11   0 14.3630 3.38436  26
  -5  11   0 17.9655 2.99164   8
  -5  11   0 17.7155 3.25852  28
  -5  11   0 13.7782 2.05298  27
  -5  11   0 9.21009 2.74132  19
  -5  11   0 19.0796 4.83570  13
   4 -11   0 87.3492 7.00318  26
   4 -11   0 98.2095 13.9032  25
  -4  11   0 89.6732 12.2323   7
  -4  11   0 82.0994 6.14183  27
  -4  11   0 90.1289 7.06125   8
  -4  11   0 77.3326 7.65408  19
  -4  11   0 88.8880 7.08091  28
  -4  11   0 89.1734 9.64732  13
  -4  11   0 77.4391 6.59598   4
  -4  11   0 80.9409 6.88115  17
   3 -11   0 35.9969 4.19026  26
  -3  11   0 35.8885 4.46349  28
  -3  11   0 37.7889 4.57048   8
  -3  11   0 37.3873 6.24100  13
  -3  11   0 32.4909 4.41059  17
  -3  11   0 31.5258 3.93434   4
  -3  11   0 34.5349 3.35798  27
  -2  11   0 212.063 13.7651   4
  -2  11   0 172.570 12.9024  27
  -2  11   0 195.108 13.8715  17
  -2  11   0 192.536 13.8985  28
  -2  11   0 212.237 13.9498   8
  -2  11   0 198.710 16.5796  13
  -1  11   0 91.9760 7.64828   8
  -1  11   0 84.5629 7.66723  17
  -1  11   0 81.7604 10.9700  13
   0 -11   0 15.4560 4.25494  26
   0  11   0 8.15822 5.72312  13
   0  11   0 3.64627 1.89892  27
   0  11   0 5.67586 2.33157   8
   0  11   0 7.68943 3.38256  17
   1  11   0 20.2073 7.78492  13
   1  11   0 17.4972 2.76135  27
  -2 -11   0 3.83460 4.49995  26
   2  11   0 7.05884 4.27920  17
   2  11   0 1.81344 1.88426  27
   2  11   0 1.22841 2.82764   4
   2  11   0 1.20980 6.61021  13
   2  11   0 4.88642 4.39397  15
   2  11   0 3.00267 2.90493   8
  -3 -11   0 6.14119 4.96192  26
   3  11   0 5.42774 2.83594   4
   3  11   0 2.59328 2.04323  27
   3  11   0 -0.2466 3.72588  17
   3  11   0 3.75483 2.39947  12
   3  11   0 -1.1125 9.15323  13
   3  11   0 1.32350 3.16054   8
   3  11   0 1.35340 4.68149  15
   3  11   0 -1.2789 1.78280  19
  -4 -11   0 -2.2217 5.20051  26
   4  11   0 5.72453 3.36235   8
   4  11   0 -0.5487 4.49015  17
   4  11   0 0.20788 2.00137  27
   4  11   0 0.80641 2.61444  12
   4  11   0 2.76914 11.2848  13
   4  11   0 1.37508 3.22978   4
   4  11   0 0.99303 5.55612  15
   4  11   0 -0.3615 2.10933  19
  -5 -11   0 1.92596 6.15285  26
   5  11   0 1.82065 2.03838  27
   5  11   0 -7.6338 5.73095  15
   5  11   0 0.40941 3.18253   8
   5  11   0 2.69044 12.8295  13
   5  11   0 0.04187 2.72419  12
   5  11   0 -3.5491 2.04989  19
   5  11   0 0.29858 2.72773   4
   5  11   0 4.11558 5.05237  17
  -6 -11   0 -0.2426 5.19219  26
   6  11   0 3.39099 7.23136  15
   6  11   0 1.49448 2.30502  19
   6  11   0 5.70134 2.84227  12
   6  11   0 0.32970 3.36998   8
   6  11   0 -2.9278 1.96833  27
   6  11   0 -2.5905 1.89415   4
  -7 -11   0 1.78810 5.18264  26
   7  11   0 -0.3339 8.33565  15
   7  11   0 0.14332 2.07144   4
   7  11   0 -6.7713 3.91913   8
   7  11   0 -1.2451 2.92810  12
   7  11   0 -0.3214 2.92219  19
   7  11   0 1.64759 2.27848  27
   7  11   0 -0.6545 4.60224  17
  -8 -11   0 0.29618 2.95150  26
   8  11   0 -2.8392 3.20300  12
   8  11   0 3.90458 5.24245  17
   8  11   0 1.35223 2.82385  19
   8  11   0 1.62478 2.84636  27
   8  11   0 -0.5705 2.20328   8
   8  11   0 -0.7422 1.44017   4
   8  11   0 18.0684 9.92711  15
  -9 -11   0 -2.2121 2.42943  26
   9  11   0 -0.7231 1.14190   4
   9  11   0 0.26677 2.71384   8
   9  11   0 -5.6077 4.83426  17
 -10 -11   0 3.13238 4.03171  26
  10  11   0 1.51233 3.11735   4
  10  11   0 -2.6063 7.07599  17
 -11 -11   0 -1.8009 3.43735  26
  11  11   0 -1.7460 2.81770   4
 -12 -11   0 -5.2091 4.38711  26
  20 -12   0 -0.7993 5.49153   5
 -20  12   0 10.6954 5.81178  27
  19 -12   0 3.76520 4.91021   5
 -19  12   0 7.35159 4.36560  27
  18 -12   0 4.30243 4.22039   5
 -18  12   0 14.8940 6.40062  28
 -18  12   0 9.75944 5.28540  14
 -18  12   0 7.82092 4.50291  27
  17 -12   0 1.86299 3.62987   5
 -17  12   0 -2.8140 5.42606  14
 -17  12   0 -0.9673 3.90751  27
 -17  12   0 3.97996 4.56468  28
  16 -12   0 8.83812 4.62534   5
 -16  12   0 16.5976 6.51725  14
 -16  12   0 2.93959 6.44184  19
 -16  12   0 16.6593 4.45003  28
 -16  12   0 5.04165 4.06200  27
  15 -12   0 9.07555 4.85099   5
 -15  12   0 2.97447 3.67648  27
 -15  12   0 -0.6972 4.77435  14
 -15  12   0 7.15204 5.17706  19
 -15  12   0 12.1607 3.82783  28
  14 -12   0 17.7515 5.10597   5
 -14  12   0 23.5548 4.62202  28
 -14  12   0 18.2294 3.95585  27
 -14  12   0 22.2595 6.11477  14
 -14  12   0 18.5412 5.75498  19
  13 -12   0 -0.1049 3.66481   5
 -13  12   0 2.28244 2.81510   8
 -13  12   0 1.93451 4.11433  14
 -13  12   0 -1.6010 3.47901  19
 -13  12   0 3.27862 2.63329  27
 -13  12   0 -6.6861 8.58303  13
 -13  12   0 3.05861 2.98362  28
  12 -12   0 3.25262 3.68327   5
  12 -12   0 -0.5539 1.58523  26
 -12  12   0 -0.4290 3.22884  19
 -12  12   0 3.68646 3.66554  14
 -12  12   0 2.26905 2.58935   8
 -12  12   0 -0.4405 1.88497  27
 -12  12   0 1.80772 2.63594  28
 -12  12   0 10.0559 6.63830  13
  11 -12   0 -0.9591 1.61601  26
  11 -12   0 3.51058 3.59304   5
 -11  12   0 5.64170 3.52434  14
 -11  12   0 4.59337 5.90956  13
 -11  12   0 1.97628 2.48263   8
 -11  12   0 2.89585 2.41309  28
 -11  12   0 -0.4125 1.89849  27
 -11  12   0 -1.2359 2.40760  19
  10 -12   0 24.3100 4.83764   5
 -10  12   0 10.9972 6.09143  13
 -10  12   0 16.0521 2.80682  27
 -10  12   0 18.3681 4.28638  19
 -10  12   0 16.6922 3.64006  28
 -10  12   0 18.6169 3.33374   8
 -10  12   0 16.1412 4.16190  14
   9 -12   0 35.2504 4.94906   5
  -9  12   0 18.3040 4.05011  19
  -9  12   0 25.9931 3.80504   8
  -9  12   0 26.7520 4.76525  14
  -9  12   0 26.0885 4.14853  28
  -9  12   0 27.4713 6.71141  13
  -9  12   0 28.1797 3.37703  27
   8 -12   0 62.5019 6.14897  26
   8 -12   0 68.9841 6.19992   5
  -8  12   0 50.9299 6.69633  19
  -8  12   0 62.4494 5.81842   8
  -8  12   0 62.8106 6.14219  28
  -8  12   0 62.1535 7.06368  14
  -8  12   0 61.4288 9.43876  13
  -8  12   0 62.6825 5.17192  27
   7 -12   0 49.8217 4.79409   5
   7 -12   0 41.1776 5.04507  26
  -7  12   0 49.1537 5.23675  28
  -7  12   0 52.3086 4.57016   4
  -7  12   0 45.9133 4.07363  27
  -7  12   0 36.1852 4.61710   8
  -7  12   0 37.0494 5.44907  19
  -7  12   0 43.1931 7.17441  13
   6 -12   0 4.02179 2.40542   5
   6 -12   0 -0.4281 2.69078  26
  -6  12   0 0.61760 1.20900  27
  -6  12   0 -6.2507 4.13113  13
  -6  12   0 -2.3572 1.91682   4
  -6  12   0 -0.4439 2.59945  28
  -6  12   0 2.53659 2.09916   8
  -6  12   0 1.26516 2.22033  19
   5 -12   0 37.0637 4.25924  26
  -5  12   0 31.7920 3.96419   4
  -5  12   0 34.0171 3.38664  27
  -5  12   0 40.3035 7.14477  13
  -5  12   0 25.3541 4.97675  19
  -5  12   0 31.0677 4.24818   8
  -5  12   0 36.9843 4.71891  28
   4 -12   0 4.69023 3.12359  26
  -4  12   0 5.99950 2.59863  17
  -4  12   0 10.6113 2.98499   4
  -4  12   0 4.40690 2.38440   8
  -4  12   0 6.94795 1.68583  27
  -4  12   0 5.34101 2.67685  28
  -4  12   0 1.95555 4.03092  13
  -4  12   0 1.47438 2.28642  19
   3 -12   0 -1.5924 2.48598  26
  -3  12   0 2.30411 2.55102   8
  -3  12   0 0.05855 2.16389  28
  -3  12   0 1.54644 1.31671  27
  -3  12   0 4.73995 2.60719   4
  -3  12   0 0.00290 1.89883  19
  -3  12   0 2.05254 2.67533  17
  -3  12   0 0.98469 4.33020  13
   2 -12   0 11.4923 3.69068  26
  -2  12   0 7.21136 3.20712  17
  -2  12   0 6.70191 2.89943   8
  -2  12   0 -5.8568 5.41545  13
  -2  12   0 9.34408 3.09406  28
  -2  12   0 6.60591 1.80395  27
   1 -12   0 8.43151 3.84234  26
  -1  12   0 1.71563 1.72128  27
  -1  12   0 5.58517 2.90061   8
  -1  12   0 1.24147 2.91604  17
  -1  12   0 12.0695 6.70690  13
  -1  12   0 0.84208 1.53470  19
  -1  12   0 1.05148 2.47640   4
  -1  12   0 3.45614 2.76074  28
   0 -12   0 3.95270 3.82303  26
   0  12   0 3.75512 2.76295   4
   0  12   0 -0.8894 6.78960  13
   0  12   0 3.66230 3.27335  17
   0  12   0 1.49350 1.62836  27
   0  12   0 0.46483 1.53178  19
   0  12   0 1.65354 2.56793   8
  -1 -12   0 6.53241 4.16900  26
   1  12   0 -11.976 8.09469  13
   1  12   0 -0.4250 1.79398  27
   1  12   0 -2.7841 2.60044   8
   1  12   0 0.71023 3.49340  17
   1  12   0 0.64713 1.29385  19
   1  12   0 0.45163 2.69747   4
  -2 -12   0 -0.9010 4.23766  26
   2  12   0 -2.2835 3.84240  17
   2  12   0 0.49989 2.02626  19
   2  12   0 -2.5212 2.42526   8
   2  12   0 -0.5281 1.80342  27
   2  12   0 -2.6268 9.91897  13
   2  12   0 0.12903 3.28638   4
  -3 -12   0 -1.7654 4.56888  26
   3  12   0 0.19273 3.10593   4
   3  12   0 -2.7838 4.18619  17
   3  12   0 12.9364 11.0645  13
   3  12   0 1.37581 2.16550  27
   3  12   0 5.28887 6.17062  15
   3  12   0 0.29520 3.11158   8
   3  12   0 -0.7745 2.21581  19
  -4 -12   0 -5.5436 3.96827  26
   4  12   0 2.01111 6.67022  15
   4  12   0 1.30391 2.96111   4
   4  12   0 -2.6831 15.6594  13
   4  12   0 -7.6292 4.31730  17
   4  12   0 1.58439 2.17780  27
   4  12   0 0.23946 3.03812   8
   4  12   0 0.47421 2.30670  19
  -5 -12   0 -5.7589 4.45105  26
   5  12   0 0.77738 2.74225  19
   5  12   0 2.10432 2.21620  27
   5  12   0 3.71390 4.92494  17
   5  12   0 1.90467 3.21602   4
   5  12   0 -11.021 7.13603  15
  -6 -12   0 -0.8486 3.51845  26
   6  12   0 3.19210 3.21650  19
   6  12   0 -1.6414 2.19862   8
   6  12   0 -2.4158 2.06229  27
   6  12   0 -0.6392 2.15678   4
   6  12   0 4.46908 5.04834  17
  -7 -12   0 -1.2935 3.72667  26
   7  12   0 -1.1591 2.65807  27
   7  12   0 -2.9770 2.05004  19
   7  12   0 -2.7639 6.40691  28
   7  12   0 2.01432 5.26430  17
   7  12   0 1.45868 2.03429   4
   7  12   0 3.73713 2.29618   8
  -8 -12   0 1.63823 2.86392  26
   8  12   0 0.26087 5.72898  17
   8  12   0 0.93204 1.42384   4
   8  12   0 -1.1210 2.34700   8
  -9 -12   0 0.68585 3.25502  26
   9  12   0 2.02647 2.84093   4
   9  12   0 0.85652 7.11928  17
 -10 -12   0 0.84543 2.52647  26
  10  12   0 1.36171 2.97240   4
 -11 -12   0 0.07936 2.50457  26
  20 -13   0 -5.2071 4.38264   5
 -20  13   0 2.36402 7.18009  27
  19 -13   0 2.40703 5.77136   5
 -19  13   0 1.20205 3.98351  27
  18 -13   0 0.61560 3.89851   5
 -18  13   0 5.00584 5.60022  28
 -18  13   0 7.05779 6.54413  14
  17 -13   0 -1.7203 3.36855   5
 -17  13   0 2.27234 3.97587  27
 -17  13   0 -1.2548 4.71225  14
 -17  13   0 -3.7011 4.13321  28
  16 -13   0 -2.6664 2.87851   5
 -16  13   0 0.53210 3.63172  27
 -16  13   0 1.54044 4.48778  14
 -16  13   0 1.59938 3.48967  28
 -16  13   0 11.8830 6.53358  19
  15 -13   0 -0.5232 2.93260   5
 -15  13   0 -4.0076 4.89094  19
 -15  13   0 -0.6261 2.95621  27
 -15  13   0 -0.3671 3.10243  28
 -15  13   0 4.23158 5.45628  14
  14 -13   0 5.06394 4.26488   5
 -14  13   0 3.39461 4.15462  14
 -14  13   0 3.22379 3.44266  28
 -14  13   0 6.51730 4.53992  19
 -14  13   0 1.77286 2.65723  27
  13 -13   0 7.94070 4.16605   5
  13 -13   0 0.47422 1.41585  26
 -13  13   0 -2.1182 2.72227  28
 -13  13   0 2.24741 3.69652  19
 -13  13   0 3.19229 2.61663  27
 -13  13   0 -11.762 10.6273  13
 -13  13   0 -6.8835 3.42704  14
 -13  13   0 2.47982 2.82033   8
  12 -13   0 -0.4350 1.46434  26
  12 -13   0 3.74959 3.71274   5
 -12  13   0 12.4577 8.06256  13
 -12  13   0 0.03233 3.28385  19
 -12  13   0 0.38309 2.59628   8
 -12  13   0 0.62925 3.79402  14
 -12  13   0 -0.9247 1.93661  27
 -12  13   0 -0.8650 2.41410  28
  11 -13   0 9.74796 4.04566   5
  11 -13   0 1.87323 2.03567  26
 -11  13   0 1.73226 3.00166  19
 -11  13   0 2.97867 3.50999  14
 -11  13   0 2.88145 2.76385  28
 -11  13   0 7.18254 2.96960   8
 -11  13   0 -1.3281 6.56267  13
 -11  13   0 2.82442 2.13715  27
  10 -13   0 7.54445 3.46284   5
 -10  13   0 9.72741 3.68455  14
 -10  13   0 1.94196 5.61903  13
 -10  13   0 9.60754 2.93685   8
 -10  13   0 7.88324 2.18567  27
 -10  13   0 13.5991 4.17264  19
 -10  13   0 2.19942 2.30548  28
   9 -13   0 12.1944 3.85249   5
   9 -13   0 3.67647 2.53386  26
  -9  13   0 7.37381 2.10954  27
  -9  13   0 4.51418 3.21111  14
  -9  13   0 4.87218 2.95637  19
  -9  13   0 11.7326 5.59110  13
  -9  13   0 10.9491 3.07543  28
  -9  13   0 8.53271 2.76885   8
   8 -13   0 12.9300 3.50790   5
   8 -13   0 13.3947 4.15800  26
  -8  13   0 13.9425 4.15088  14
  -8  13   0 11.0579 5.23277  13
  -8  13   0 9.62675 3.71201  19
  -8  13   0 13.7678 3.29355   8
  -8  13   0 14.3524 2.41594  27
  -8  13   0 9.47016 2.82417  28
   7 -13   0 36.5549 5.45083  26
  -7  13   0 28.3674 6.39716  13
  -7  13   0 24.0327 3.80096  28
  -7  13   0 24.0904 3.15366  27
  -7  13   0 20.7774 3.58865   8
  -7  13   0 32.6176 4.36939   4
  -7  13   0 24.8263 4.93019  19
   6 -13   0 31.0682 4.82208  26
  -6  13   0 20.9666 4.68687  19
  -6  13   0 18.6748 3.83495   4
  -6  13   0 16.6008 5.20919  13
  -6  13   0 28.1082 4.46531  28
  -6  13   0 24.1542 3.99910   8
  -6  13   0 19.6547 2.74636  27
   5 -13   0 48.7687 5.42118  26
  -5  13   0 52.6312 5.25188   4
  -5  13   0 54.1393 5.52430   8
  -5  13   0 53.8461 5.85890  28
  -5  13   0 37.0446 7.00486  19
  -5  13   0 58.8465 4.68441  27
  -5  13   0 56.8100 8.91707  13
   4 -13   0 31.6997 5.24297  26
  -4  13   0 38.6120 4.01734  27
  -4  13   0 45.1179 4.80913   4
  -4  13   0 42.4645 5.26940   8
  -4  13   0 46.5492 5.47579  28
  -4  13   0 39.1604 8.37549  13
  -4  13   0 47.1152 5.48728  17
  -3  13   0 15.3008 2.64023  27
  -3  13   0 22.0796 4.43088   8
  -3  13   0 26.1407 4.87069  17
  -3  13   0 27.5271 4.65449   4
  -3  13   0 15.9038 3.58792  28
  -3  13   0 8.58315 6.37007  13
  -2  13   0 13.7766 3.59341   8
  -2  13   0 9.01447 2.28871  27
  -2  13   0 8.76473 3.37151  28
  -2  13   0 6.78087 6.96982  13
  -1  13   0 8.59723 2.36088  27
  -1  13   0 14.9729 3.86088   4
  -1  13   0 3.05221 7.96378  13
  -1  13   0 13.2095 4.53391  17
  -1  13   0 14.2959 3.94661  28
  -1  13   0 1.66512 2.18252  19
  -1  13   0 5.85606 3.31904   8
   0  13   0 20.7355 5.39855  17
   0  13   0 8.97017 3.28221   8
   0  13   0 8.24967 2.51122  27
   0  13   0 14.6135 4.65926  28
   0  13   0 23.6638 10.7072  13
   0  13   0 11.7354 4.49416   4
   1  13   0 92.2703 16.2548  13
  -2 -13   0 4.64470 5.23436  26
   2  13   0 -0.1212 5.16827  17
   2  13   0 -0.8031 2.89557   8
   2  13   0 -9.0907 3.38849  28
   2  13   0 0.72197 2.19724  19
   2  13   0 3.93188 3.40050   4
   2  13   0 -26.166 13.3454  13
   2  13   0 -1.4962 1.89751  27
  -3 -13   0 4.43431 5.15450  26
   3  13   0 11.6873 4.80263   4
   3  13   0 17.7483 6.57301  17
   3  13   0 2.31012 2.84570   8
   3  13   0 2.37371 2.55855  19
   3  13   0 6.91700 2.78540  27
   3  13   0 6.89283 4.08835  28
  -4 -13   0 -0.8791 4.28722  26
   4  13   0 -0.0527 1.31662  19
   4  13   0 -3.1386 4.32789  28
   4  13   0 5.68380 5.26686  17
   4  13   0 7.13507 3.37676   4
   4  13   0 -0.0741 2.41058   8
   4  13   0 1.35059 2.27824  27
  -5 -13   0 -0.7932 4.09490  26
   5  13   0 1.01842 2.49287   8
   5  13   0 1.59625 5.19239  17
   5  13   0 -0.3251 1.99842  19
   5  13   0 0.17419 2.29558  27
   5  13   0 -3.2183 2.09202   4
   5  13   0 2.44002 4.61850  28
  -6 -13   0 3.43392 4.16723  26
   6  13   0 7.31467 6.55582  17
   6  13   0 1.58545 2.07376   4
   6  13   0 2.71355 2.56227  27
   6  13   0 -0.0404 2.13530   8
   6  13   0 3.10701 2.39504  19
   6  13   0 11.2118 5.89255  28
  -7 -13   0 3.72951 5.07226  26
   7  13   0 3.44453 6.18688  17
   7  13   0 -3.4386 4.61397  27
   7  13   0 1.98327 2.89518   4
   7  13   0 1.56127 2.22923   8
  -8 -13   0 4.23817 4.48271  26
   8  13   0 0.45066 8.08788  17
   8  13   0 0.23640 2.18366   4
   8  13   0 -2.2170 2.72856   8
  -9 -13   0 1.19313 5.06398  26
   9  13   0 1.85384 3.93094   4
 -10 -13   0 -2.0289 3.80959  26
  19 -14   0 -2.2892 5.52120   5
 -19  14   0 3.29931 4.79803  27
  18 -14   0 -0.0113 4.09980   5
 -18  14   0 -3.3750 6.92296  14
 -18  14   0 3.91765 5.73709  28
  17 -14   0 -0.0252 3.23674   5
 -17  14   0 -2.5493 4.05588  27
 -17  14   0 2.54439 10.3924  19
 -17  14   0 11.2333 4.70505  28
 -17  14   0 -0.7168 4.90493  14
  16 -14   0 8.26973 4.56253   5
 -16  14   0 13.9596 4.29709  28
 -16  14   0 8.68182 5.61528  14
 -16  14   0 5.03682 6.55926  19
 -16  14   0 -0.6021 3.62417  27
  15 -14   0 -1.4234 2.88285   5
 -15  14   0 -3.5973 4.85230  19
 -15  14   0 7.97998 3.73536  28
 -15  14   0 4.49187 3.54934  27
 -15  14   0 4.70775 5.44861  14
  14 -14   0 21.4605 5.23208   5
 -14  14   0 29.6740 4.52161   8
 -14  14   0 24.0400 6.39204  14
 -14  14   0 12.7184 5.90677  19
 -14  14   0 16.6266 3.92963  27
 -14  14   0 34.1521 5.61057  28
  13 -14   0 -4.5732 3.10086   5
  13 -14   0 1.04966 1.48524  26
 -13  14   0 -2.5465 3.58240  19
 -13  14   0 -1.6102 2.87586  28
 -13  14   0 -2.9190 3.87824  14
 -13  14   0 -4.1586 2.83105   8
 -13  14   0 -0.7210 1.94595  27
  12 -14   0 0.12983 1.47867  26
  12 -14   0 4.74437 3.91845   5
 -12  14   0 4.99866 2.90360   8
 -12  14   0 3.88295 3.87566  19
 -12  14   0 2.09862 2.18663  27
 -12  14   0 2.55696 2.76002  28
 -12  14   0 -1.1465 3.84774  14
  11 -14   0 14.8786 4.70565   5
 -11  14   0 20.6216 5.14113  14
 -11  14   0 28.8785 4.93215  28
 -11  14   0 21.3548 5.33125  19
 -11  14   0 37.5713 9.04861  13
 -11  14   0 28.4143 4.51893   8
 -11  14   0 24.7103 3.54455  27
  10 -14   0 62.5056 6.76878   5
 -10  14   0 53.4557 7.31249  14
 -10  14   0 63.5797 6.68793  28
 -10  14   0 63.8482 6.17609   8
 -10  14   0 55.6638 9.92066  13
 -10  14   0 52.2809 7.24742  19
 -10  14   0 60.4245 5.56654  27
   9 -14   0 62.2023 6.06614   5
  -9  14   0 45.9995 6.92529  14
  -9  14   0 53.8857 8.11669  19
  -9  14   0 60.6187 6.44091  28
  -9  14   0 61.5965 5.31087  27
  -9  14   0 35.0541 8.50873  13
  -9  14   0 59.3478 5.98263   8
   8 -14   0 81.9623 7.62150  26
  -8  14   0 85.5293 7.79923  28
  -8  14   0 63.6358 10.5998  13
  -8  14   0 85.5907 7.44561   8
  -8  14   0 89.7323 9.12790  14
  -8  14   0 79.1563 8.70583  19
  -8  14   0 86.4086 6.64214  27
   7 -14   0 64.8512 6.73224  26
  -7  14   0 69.8564 5.77242  27
  -7  14   0 61.0360 10.1438  13
  -7  14   0 73.0183 7.06372  28
  -7  14   0 75.8172 6.87017   8
  -7  14   0 71.5849 6.38179   4
  -7  14   0 70.4651 8.00558  19
   6 -14   0 34.0000 5.30304  26
  -6  14   0 27.0936 3.50441  27
  -6  14   0 22.0652 6.19462  13
  -6  14   0 33.9049 4.64025   8
  -6  14   0 33.2378 4.29674   4
  -6  14   0 18.6343 4.54230  19
  -6  14   0 25.7408 4.71576  28
   5 -14   0 67.1552 7.14398  26
  -5  14   0 89.6087 7.57867   8
  -5  14   0 83.8842 6.49733  27
  -5  14   0 74.3083 7.60684  28
  -5  14   0 92.7305 7.39704   4
   4 -14   0 11.8279 4.22582  26
  -4  14   0 29.7465 4.93789   8
  -4  14   0 21.2967 3.05838  27
  -4  14   0 22.6739 4.40838  17
  -4  14   0 15.1702 7.46580  13
  -4  14   0 20.3360 4.00986  28
  -3  14   0 32.7720 9.44998  13
  -3  14   0 48.3209 5.85774   8
  -3  14   0 30.7616 4.13010  27
  -3  14   0 33.1895 5.33783  28
  -3  14   0 38.9407 6.13156  17
  -3  14   0 47.2695 5.45352   4
   2 -14   0 27.0016 5.31423  26
  -2  14   0 10.5132 8.94233  13
  -2  14   0 21.3706 3.17669  27
  -2  14   0 23.1300 5.16921  28
   1 -14   0 23.1104 5.01502  26
  -1  14   0 9.26657 10.5926  13
  -1  14   0 15.1472 4.60043  28
   0 -14   0 1.87561 4.31701  26
   0  14   0 -2.0226 4.65374  17
   0  14   0 -0.3813 1.49762  19
   0  14   0 -6.6055 12.1744  13
   0  14   0 1.07792 2.29105   8
   0  14   0 1.25295 4.09326  28
   0  14   0 2.63489 2.31551  27
   0  14   0 2.77270 3.33641   4
  -1 -14   0 12.0606 5.89384  26
   1  14   0 28.4862 5.79314   4
   1  14   0 16.7617 6.26223  17
   1  14   0 14.5861 5.26041  28
  -2 -14   0 6.35334 4.89039  26
   2  14   0 -0.5382 1.50808  19
   2  14   0 2.77803 2.57913  27
   2  14   0 1.56988 3.06671   4
   2  14   0 2.38902 2.83011   8
   2  14   0 5.44736 5.25718  17
   2  14   0 4.42315 4.31086  28
  -3 -14   0 -2.5808 4.61154  26
   3  14   0 -6.5667 5.25402  17
   3  14   0 2.94116 2.40578  27
   3  14   0 -0.3327 1.65742  19
   3  14   0 0.29765 2.47590   8
   3  14   0 3.77621 3.63740   4
   3  14   0 5.84794 4.20647  28
  -4 -14   0 3.84142 5.07802  26
   4  14   0 0.87161 1.82675  19
   4  14   0 2.58632 6.11336  17
   4  14   0 -2.9909 2.22568   8
   4  14   0 0.84266 3.03945   4
   4  14   0 -2.1772 4.51164  28
   4  14   0 -1.5921 2.23633  27
  -5 -14   0 2.19934 4.36266  26
   5  14   0 0.88195 2.08732   8
   5  14   0 2.46903 5.58663  28
   5  14   0 6.15959 6.51695  17
   5  14   0 -0.6293 2.65764   4
   5  14   0 -0.6543 2.57765  27
   5  14   0 0.65753 2.24754  19
  -6 -14   0 1.00599 4.18492  26
   6  14   0 -6.1781 6.56647  17
   6  14   0 3.22930 2.26132   8
   6  14   0 -1.7591 3.89222  19
   6  14   0 2.23158 3.47895   4
   6  14   0 0.39240 3.32791  27
  -7 -14   0 -5.5787 4.83169  26
   7  14   0 1.35528 2.57917   8
   7  14   0 -0.7853 2.28635   4
  -8 -14   0 2.80494 5.51051  26
   8  14   0 -1.9637 3.36742   4
  -9 -14   0 4.94228 4.63611  26
  19 -15   0 2.48605 5.40639   5
 -19  15   0 1.57267 4.55913  27
  18 -15   0 -0.2985 4.00396   5
 -18  15   0 2.69797 4.77347  27
  17 -15   0 2.45661 3.69838   5
 -17  15   0 -3.3372 6.00018  14
 -17  15   0 2.80883 4.15049  27
 -17  15   0 -6.3488 4.45007  28
 -17  15   0 8.95470 12.4184  19
  16 -15   0 -2.4305 3.10781   5
 -16  15   0 2.28049 7.04880  19
 -16  15   0 1.80234 3.58187  27
 -16  15   0 6.79507 4.07128  28
 -16  15   0 -9.8791 5.40641  14
  15 -15   0 -1.0300 3.24214   5
 -15  15   0 -1.1651 4.74748  14
 -15  15   0 2.31022 3.63539  28
 -15  15   0 -0.2310 5.23045  19
 -15  15   0 1.91748 2.83213  27
  14 -15   0 2.35136 3.43676   5
 -14  15   0 4.46037 3.44324  28
 -14  15   0 -4.1036 4.19099  14
 -14  15   0 -2.3704 4.05778  19
 -14  15   0 -1.2303 2.23705  27
  13 -15   0 13.6013 4.31769   5
 -13  15   0 29.5436 4.75318  28
 -13  15   0 17.1690 3.07972  27
 -13  15   0 23.4142 5.95523  14
 -13  15   0 19.2070 6.22532  19
  12 -15   0 11.5263 4.14567   5
 -12  15   0 8.17941 3.41666   8
 -12  15   0 14.9755 3.05264  27
 -12  15   0 6.07973 3.43429  28
 -12  15   0 5.52780 4.17449  19
 -12  15   0 11.3600 4.84142  14
  11 -15   0 15.5762 4.31997   5
 -11  15   0 19.2589 3.87054   8
 -11  15   0 7.64356 4.40728  14
 -11  15   0 11.0789 2.84758  27
 -11  15   0 16.2931 3.54986  28
 -11  15   0 11.5050 5.18674  19
 -10  15   0 12.2095 3.51805   8
 -10  15   0 6.61750 4.35550  14
 -10  15   0 8.15628 3.08989  28
 -10  15   0 12.4690 2.71659  27
 -10  15   0 8.79788 4.44270  19
 -10  15   0 10.2657 8.65610  13
   9 -15   0 -0.7241 2.44959   5
  -9  15   0 4.20262 2.10585  27
  -9  15   0 2.71530 2.83307  19
  -9  15   0 0.04241 2.34438  28
  -9  15   0 13.7390 7.37024  13
  -9  15   0 -1.0917 2.16219   8
  -9  15   0 6.75488 3.46040  14
   8 -15   0 6.46632 3.03617   5
   8 -15   0 5.88630 3.85523  26
  -8  15   0 3.43539 1.87760  27
  -8  15   0 1.02683 2.68596  19
  -8  15   0 2.96291 2.52969  28
  -8  15   0 3.13508 2.54555   8
  -8  15   0 1.16579 3.42313  14
  -8  15   0 7.73424 7.37621  13
   7 -15   0 -1.3564 3.23474  26
  -7  15   0 2.99923 3.04960  19
  -7  15   0 3.70456 3.03045   8
  -7  15   0 2.28572 3.01928   4
  -7  15   0 0.21840 2.38406  28
  -7  15   0 2.30505 1.82580  27
  -7  15   0 4.06682 6.27966  13
   6 -15   0 4.42413 3.47256  26
  -6  15   0 -3.0047 2.27312  28
  -6  15   0 3.63890 2.85981   8
  -6  15   0 1.71991 3.32338   4
  -6  15   0 7.92567 7.41439  13
   5 -15   0 -3.6812 2.95395  26
  -5  15   0 1.47738 2.99022   8
  -5  15   0 3.94209 2.85880  28
  -5  15   0 1.74646 3.38765   4
  -5  15   0 -1.5318 1.49573  19
  -5  15   0 1.11764 5.98105  13
  -5  15   0 1.04124 1.65711  27
   4 -15   0 -1.2963 3.33256  26
  -4  15   0 -2.0582 2.50171   8
  -4  15   0 0.72106 2.91167   4
  -4  15   0 -0.1873 1.60650  27
  -4  15   0 0.08578 1.53738  19
  -4  15   0 5.46664 8.65368  13
  -4  15   0 2.71044 3.00174  28
   3 -15   0 -6.9674 2.97614  26
  -3  15   0 -2.6741 2.54247   8
  -3  15   0 -0.6585 1.70020  19
  -3  15   0 2.11652 3.09675   4
  -3  15   0 2.11211 4.15678  17
  -3  15   0 -0.9336 1.78271  27
  -3  15   0 -18.979 9.04696  13
  -3  15   0 2.19539 2.82545  28
   2 -15   0 1.62656 3.65329  26
  -2  15   0 2.58512 2.59206   8
  -2  15   0 6.20740 3.78713  28
  -2  15   0 3.19993 3.40274   4
  -2  15   0 12.4240 4.81055  17
  -2  15   0 4.47812 2.31232  27
  -2  15   0 0.67294 1.55067  19
  -2  15   0 1.38462 11.5144  13
   1 -15   0 -5.2638 2.94895  26
  -1  15   0 3.63845 2.36112  27
  -1  15   0 0.10756 2.08711   8
  -1  15   0 1.46388 3.36294   4
  -1  15   0 0.57955 1.83875  19
  -1  15   0 3.30981 4.91221  17
  -1  15   0 4.13032 3.59076  28
   0 -15   0 -2.8941 3.80860  26
   0  15   0 0.18054 1.39566  19
   0  15   0 2.54024 2.43214  27
   0  15   0 8.13234 4.67786  28
   0  15   0 5.34100 4.40183   4
   0  15   0 9.71262 5.86974  17
   0  15   0 1.85647 2.73473   8
  -1 -15   0 5.48866 4.35918  26
   1  15   0 10.6158 2.98887  27
   1  15   0 14.8274 4.30130   4
   1  15   0 9.08605 3.43681   8
   1  15   0 9.87500 4.48613  28
  -2 -15   0 -0.7542 4.22684  26
   2  15   0 2.31901 3.58834  28
   2  15   0 -0.1550 2.30992  27
   2  15   0 0.07601 1.53462  19
   2  15   0 1.43189 3.13574   4
   2  15   0 -9.0674 5.91328  17
   2  15   0 1.86910 2.73783   8
  -3 -15   0 -3.5946 4.06660  26
   3  15   0 1.35192 2.27812   8
   3  15   0 8.26461 4.64384   4
   3  15   0 5.00664 4.61314  28
  -4 -15   0 -3.3318 3.97902  26
   4  15   0 4.25068 4.16889   4
   4  15   0 0.48988 2.08665  19
   4  15   0 -0.5435 5.32473  28
   4  15   0 0.71878 2.59112  27
   4  15   0 9.05500 7.45618  17
   4  15   0 1.21500 2.66812   8
  -5 -15   0 0.66225 3.39780  26
   5  15   0 3.68550 7.75052  17
   5  15   0 -1.9031 3.21751  27
   5  15   0 -1.3367 2.84119   4
   5  15   0 1.26172 2.16602   8
  -6 -15   0 6.97002 5.55268  26
   6  15   0 0.90360 2.57995   8
   6  15   0 2.62970 2.71534   4
  -7 -15   0 -1.9969 3.78000  26
   7  15   0 6.60246 6.16226   8
   7  15   0 0.62533 3.21288   4
  -8 -15   0 -1.9916 4.27746  26
  19 -16   0 -1.6703 3.81123   5
  18 -16   0 0.68433 5.44611   5
 -18  16   0 1.43265 4.87112  27
  17 -16   0 -2.0854 3.29372   5
 -17  16   0 1.00172 5.06045  28
 -17  16   0 1.49801 4.18836  27
 -17  16   0 0.75761 5.16072  14
  16 -16   0 -4.2001 3.26270   5
 -16  16   0 -1.5782 3.76445  28
 -16  16   0 2.79385 3.08382  27
 -16  16   0 -3.5466 7.10774  19
 -16  16   0 1.62992 6.46221  14
  15 -16   0 0.62748 3.26977   5
 -15  16   0 3.58644 2.82064  27
 -15  16   0 0.12532 3.64109  28
 -15  16   0 0.61069 5.65062  19
 -15  16   0 -6.3900 4.72638  14
  14 -16   0 5.08029 3.26891   5
 -14  16   0 0.87667 4.27336  14
 -14  16   0 3.96626 3.37417  28
 -14  16   0 -6.2761 3.17910   8
 -14  16   0 0.10396 2.35441  27
 -14  16   0 3.44023 4.85225  19
  13 -16   0 9.94354 4.54237   5
 -13  16   0 18.1998 5.63176  14
 -13  16   0 4.91329 2.44540  27
 -13  16   0 24.0725 4.63870   8
 -13  16   0 7.91685 5.17328  19
 -13  16   0 15.2702 4.05155  28
  12 -16   0 18.2157 4.67529   5
 -12  16   0 6.58109 4.69685  19
 -12  16   0 13.4839 3.20503  27
 -12  16   0 12.3538 5.42661  14
 -12  16   0 18.9396 4.22011   8
 -12  16   0 10.9695 3.68438  28
 -11  16   0 12.2206 2.90416  27
 -11  16   0 12.6391 4.83603  19
 -11  16   0 3.90460 4.75553  14
 -11  16   0 17.3907 4.00925   8
 -11  16   0 16.1184 3.89116  28
 -10  16   0 12.5379 3.23129  28
 -10  16   0 17.5319 3.95816   8
 -10  16   0 11.5232 4.35160  19
 -10  16   0 15.9169 2.96034  27
 -10  16   0 13.9083 4.98126  14
  -9  16   0 7.68209 2.33200  27
  -9  16   0 8.26588 4.08672  14
  -9  16   0 7.99541 3.22549  28
  -9  16   0 4.99270 2.83799  19
  -9  16   0 10.4346 3.63416   8
   8 -16   0 1.26150 3.66541  26
  -8  16   0 3.67585 3.85784  14
  -8  16   0 1.29531 2.61695   8
  -8  16   0 0.25020 1.74534  27
  -8  16   0 3.25748 2.77916  19
  -8  16   0 2.52418 3.18155  28
   7 -16   0 0.75648 3.45320  26
  -7  16   0 0.22803 2.71914  19
  -7  16   0 0.02408 1.61853  27
  -7  16   0 2.50171 2.60370  28
  -7  16   0 -2.4140 2.43703   8
  -7  16   0 -5.2872 3.34704   4
   6 -16   0 1.01533 3.51860  26
  -6  16   0 -2.3062 1.88206  19
  -6  16   0 4.72884 3.00766  28
  -6  16   0 1.91533 1.90141  27
  -6  16   0 1.12975 3.09700   8
  -6  16   0 5.91124 3.71859   4
   5 -16   0 0.11576 3.02849  26
  -5  16   0 1.47220 2.90109  28
  -5  16   0 0.82534 3.26153   8
  -5  16   0 1.28233 1.76640  19
  -5  16   0 -1.0595 1.53017  27
   4 -16   0 3.96444 3.64079  26
  -4  16   0 9.02994 3.63586   4
  -4  16   0 3.01168 2.68679  19
  -4  16   0 6.89324 2.35795  27
  -4  16   0 9.48614 3.93448  28
  -4  16   0 9.29081 3.58111   8
   3 -16   0 -0.1307 3.82358  26
  -3  16   0 -1.8511 3.18965  28
  -3  16   0 0.13303 5.13537  17
  -3  16   0 0.69822 2.06282  27
  -3  16   0 -2.4003 2.47296   8
  -3  16   0 0.62271 2.16089  19
  -3  16   0 3.48386 3.60626   4
   2 -16   0 -0.6306 3.80450  26
  -2  16   0 0.15950 3.54361  28
  -2  16   0 1.79251 1.93207  19
  -2  16   0 0.34533 2.14693   8
  -2  16   0 2.84654 3.57324   4
  -2  16   0 3.02369 2.39378  27
  -2  16   0 -6.7491 5.44618  17
   1 -16   0 -2.8734 3.49842  26
  -1  16   0 0.18067 2.34670   8
  -1  16   0 -0.1123 3.24290  28
  -1  16   0 3.55971 4.50663   4
  -1  16   0 -0.2217 1.69254  19
  -1  16   0 -0.4049 2.18416  27
  -1  16   0 -1.6506 5.91078  17
   0 -16   0 -5.0503 3.97236  26
   0  16   0 -2.0960 4.47952  28
   0  16   0 1.34191 2.01936   8
   0  16   0 -0.1016 2.43376  27
   0  16   0 12.3502 5.60667   4
   0  16   0 8.87780 6.93670  17
   0  16   0 -0.8757 1.43303  19
  -1 -16   0 -2.4994 4.66871  26
   1  16   0 -1.2085 1.34422  19
   1  16   0 16.7162 5.74207  28
   1  16   0 4.38547 7.16365  17
   1  16   0 1.66420 2.62719  27
   1  16   0 -0.1845 2.55741   8
  -2 -16   0 -5.5516 3.91087  26
   2  16   0 2.19827 3.11790   4
   2  16   0 -4.0850 3.84050  28
   2  16   0 1.06881 1.87981  19
   2  16   0 6.42141 7.37736  17
   2  16   0 -3.4926 2.36607  27
   2  16   0 1.02198 2.42241   8
  -3 -16   0 4.17164 4.48971  26
   3  16   0 -0.7211 5.62244  28
   3  16   0 -5.1673 8.29763  17
   3  16   0 -0.9898 2.35318   8
   3  16   0 -2.6187 2.65944  27
   3  16   0 -0.1587 1.96591  19
   3  16   0 1.29032 4.19382   4
  -4 -16   0 -2.6990 3.82884  26
   4  16   0 -0.4376 4.01744   4
   4  16   0 5.17795 3.00366   8
   4  16   0 -22.850 10.5852  17
   4  16   0 1.10569 3.49386  27
  -5 -16   0 5.30422 5.07022  26
   5  16   0 -2.1647 2.70053   8
   5  16   0 -2.1457 4.37846   4
  -6 -16   0 -3.9898 4.41099  26
   6  16   0 -8.6674 6.28850   8
   6  16   0 1.50891 3.26302   4
  18 -17   0 0.19991 3.65803   5
 -18  17   0 -2.7547 5.06968  27
  17 -17   0 -0.4967 4.10534   5
 -17  17   0 -4.7589 4.48217  27
  16 -17   0 6.90903 4.67607   5
 -16  17   0 2.02641 8.09659  19
 -16  17   0 11.7151 6.03718  14
 -16  17   0 5.65015 4.05990  27
  15 -17   0 12.9266 4.69177   5
 -15  17   0 30.4962 7.97132  14
 -15  17   0 17.4875 4.01471  27
 -15  17   0 13.3376 6.70341  19
 -15  17   0 30.1362 5.71740  28
  14 -17   0 3.50071 4.08113   5
 -14  17   0 8.87436 5.96613  14
 -14  17   0 9.55210 3.94856  28
 -14  17   0 5.83400 5.07562  19
 -14  17   0 7.30231 3.06939  27
 -14  17   0 15.8736 4.40349   8
 -13  17   0 45.0923 8.07212  14
 -13  17   0 31.4248 6.73752  19
 -13  17   0 40.0148 4.63051  27
 -13  17   0 53.2365 6.56256  28
  12 -17   0 -0.7278 3.34456   5
  12 -17   0 3.49897 2.86717  26
 -12  17   0 0.72699 4.98547  14
 -12  17   0 5.83144 3.22103  28
 -12  17   0 11.8015 3.81254   8
 -12  17   0 1.93175 4.28720  19
 -12  17   0 4.98303 2.65754  27
  11 -17   0 -2.7306 4.06016   5
  11 -17   0 -0.5305 2.54459  26
 -11  17   0 3.52971 4.11961  19
 -11  17   0 -2.5697 4.28905  14
 -11  17   0 3.56557 3.16133   8
 -11  17   0 1.06492 3.00295  28
 -11  17   0 3.47831 2.17820  27
  10 -17   0 -1.7596 2.45835  26
 -10  17   0 0.69221 2.35961  19
 -10  17   0 3.61513 3.08725   8
 -10  17   0 -3.5643 2.49514  28
 -10  17   0 2.86512 3.54436  14
 -10  17   0 0.65693 1.97877  27
  -9  17   0 5.08640 3.30857   8
  -9  17   0 6.63218 3.53035  28
  -9  17   0 1.11508 1.96708  27
  -9  17   0 -0.2045 2.40952  19
  -9  17   0 8.68602 4.03604  14
   8 -17   0 -4.3845 3.44777  26
  -8  17   0 -1.1833 2.50655  28
  -8  17   0 -0.7468 1.59787  27
  -8  17   0 0.99117 2.81879  19
  -8  17   0 1.36808 2.98534   8
  -8  17   0 2.85193 3.97242  14
   7 -17   0 -0.7996 3.69446  26
  -7  17   0 3.50168 2.90305  28
  -7  17   0 -2.0807 2.44167  19
  -7  17   0 -0.9242 4.06726   4
  -7  17   0 1.17121 3.17582   8
  -7  17   0 -0.8448 1.67424  27
   6 -17   0 0.11294 3.57811  26
  -6  17   0 0.88508 1.82520  27
  -6  17   0 5.50357 3.68343   4
  -6  17   0 0.47171 2.47127  19
  -6  17   0 1.51063 3.10676  28
  -6  17   0 1.23355 3.52166   8
   5 -17   0 -0.8725 3.77530  26
  -5  17   0 -0.0524 2.89916   8
  -5  17   0 0.14171 2.38444  19
  -5  17   0 2.22583 2.00874  27
  -5  17   0 3.58342 3.37757   4
  -5  17   0 0.81855 2.50012  28
   4 -17   0 7.65639 4.38496  26
  -4  17   0 2.18086 2.32073  27
  -4  17   0 14.3520 4.08766   4
  -4  17   0 15.4409 4.38432  28
  -4  17   0 7.34638 3.52225   8
   3 -17   0 5.63883 3.68296  26
  -3  17   0 0.90576 3.27018   4
  -3  17   0 -1.7885 3.32324   8
  -3  17   0 0.67691 1.94680  27
  -3  17   0 7.62987 3.51703  28
  -3  17   0 1.57419 2.01499  19
   2 -17   0 -0.5148 3.84974  26
  -2  17   0 -1.3340 1.46589  19
  -2  17   0 -0.7975 4.07180  28
  -2  17   0 -0.1929 2.44087  27
  -2  17   0 2.79820 3.38926   8
  -2  17   0 -3.2159 7.13010  17
  -2  17   0 4.09475 3.91688   4
   1 -17   0 -2.5064 3.98770  26
  -1  17   0 -1.7575 3.88934   4
  -1  17   0 -9.8747 7.46875  17
  -1  17   0 0.89949 1.38802  19
  -1  17   0 -1.0383 2.34848  27
  -1  17   0 -0.5341 1.53613   8
  -1  17   0 4.40283 3.85611  28
   0 -17   0 -5.8973 4.19988  26
   0  17   0 1.72707 1.70775  19
   0  17   0 -1.3332 4.04996  28
   0  17   0 -1.9114 2.30099  27
   0  17   0 5.15242 5.23048   4
   0  17   0 13.8544 8.08025  17
   0  17   0 -1.5451 2.59405   8
  -1 -17   0 2.76939 4.35816  26
   1  17   0 -0.9635 2.43298  27
   1  17   0 -0.4455 8.74913  17
   1  17   0 -0.7885 2.17100  19
   1  17   0 0.88406 4.40842   4
   1  17   0 0.39618 3.07790   8
   1  17   0 -0.6429 4.80752  28
  -2 -17   0 4.20052 4.94538  26
   2  17   0 0.34667 3.27914   8
   2  17   0 2.61182 6.32716   4
   2  17   0 3.30271 2.59459  19
   2  17   0 6.40303 6.53582  28
   2  17   0 17.1400 9.74069  17
   2  17   0 1.84683 2.79576  27
  -3 -17   0 -0.6199 4.66105  26
   3  17   0 -5.7320 5.00023   4
   3  17   0 0.04876 3.23338   8
   3  17   0 5.71272 3.58356  27
  -4 -17   0 -0.7769 5.99887  26
   4  17   0 0.70071 4.62177   8
   4  17   0 -1.5824 5.50242   4
  -5 -17   0 -5.6057 5.36948  26
  17 -18   0 -1.5448 3.29034   5
 -17  18   0 0.96053 5.16401  27
  16 -18   0 -2.5894 3.08245   5
 -16  18   0 -6.8316 3.80566  27
 -16  18   0 2.12042 6.43645  28
  15 -18   0 -0.9583 3.19099   5
 -15  18   0 -0.6414 6.80586  14
 -15  18   0 -6.6012 4.24980  28
 -15  18   0 7.31719 6.47821  19
 -15  18   0 2.36216 2.97149  27
  14 -18   0 5.26250 3.44007   5
 -14  18   0 -4.6221 3.35108  28
 -14  18   0 -2.4907 2.42549  27
 -14  18   0 -3.3622 5.21763  19
 -14  18   0 5.72123 4.08855   8
 -14  18   0 -8.0955 5.96856  14
  13 -18   0 0.62070 4.00655   5
 -13  18   0 3.49296 2.40344  27
 -13  18   0 8.28535 4.14410   8
 -13  18   0 2.95060 4.58866  19
 -13  18   0 5.90657 5.32128  14
 -13  18   0 4.71467 3.29713  28
 -12  18   0 2.01072 3.15089   8
 -12  18   0 3.61441 3.86346  19
 -12  18   0 -1.8914 4.07203  14
 -12  18   0 0.11397 3.53867  28
 -12  18   0 0.05625 2.10771  27
 -11  18   0 -4.5677 4.52173  14
 -11  18   0 0.88511 3.42126  19
 -11  18   0 -3.1399 2.78392   8
 -11  18   0 1.43756 2.07415  27
 -11  18   0 -2.5648 2.62789  28
  10 -18   0 -1.0782 2.94737  26
 -10  18   0 1.15212 2.00444  27
 -10  18   0 1.24249 3.07814  19
 -10  18   0 -3.0509 4.01430  14
 -10  18   0 -6.2139 2.53498  28
 -10  18   0 0.51887 2.90103   8
   9 -18   0 -2.2921 2.21983  26
  -9  18   0 1.45304 3.15626   8
  -9  18   0 1.20688 1.88819  27
  -9  18   0 -3.7938 3.93702  14
  -9  18   0 1.40658 2.62255  28
  -9  18   0 4.99188 3.82993  19
   8 -18   0 0.85275 2.23843  26
  -8  18   0 1.63370 2.46414  19
  -8  18   0 2.40068 1.93980  27
  -8  18   0 4.89554 3.40773   8
  -8  18   0 3.62065 3.26083  28
  -8  18   0 2.91059 4.33809  14
   7 -18   0 1.87381 3.74306  26
  -7  18   0 -4.4019 4.72366   4
  -7  18   0 -0.2808 1.90993  27
  -7  18   0 -0.0305 3.43397  28
  -7  18   0 -0.6827 3.40609   8
  -7  18   0 -0.5470 2.33689  19
  -7  18   0 3.03096 4.82688  14
   6 -18   0 -0.0366 3.58586  26
  -6  18   0 3.10540 2.12153  27
  -6  18   0 -0.1220 2.60979  28
  -6  18   0 -0.9675 3.90432   4
  -6  18   0 8.42890 3.80748   8
  -6  18   0 0.39882 3.20281  19
   5 -18   0 -1.3938 3.83504  26
  -5  18   0 -1.0931 2.54880  19
  -5  18   0 9.14277 5.04064   4
  -5  18   0 1.43291 2.19335  27
  -5  18   0 5.80583 4.23272   8
  -5  18   0 4.78054 3.97295  28
   4 -18   0 -2.4128 4.05657  26
  -4  18   0 5.02690 2.42464  27
  -4  18   0 5.10817 4.05994   8
  -4  18   0 7.37454 3.23374  28
  -4  18   0 3.34745 3.93538  19
  -4  18   0 9.54848 4.58992   4
   3 -18   0 -4.3356 4.01243  26
  -3  18   0 6.29631 4.58392  28
  -3  18   0 0.07788 3.69512   4
  -3  18   0 -2.0183 2.31914  27
  -3  18   0 7.54356 3.87194   8
  -3  18   0 -0.5831 1.47421  19
   2 -18   0 -1.2939 4.38837  26
  -2  18   0 -0.1802 2.26010  27
  -2  18   0 -1.3600 2.66807   8
  -2  18   0 5.15319 4.16227   4
  -2  18   0 -1.7712 4.37739  28
  -2  18   0 -0.1203 2.27550  19
   1 -18   0 -1.1041 4.30313  26
  -1  18   0 -1.8678 1.49360  19
  -1  18   0 -1.5239 2.40838  27
  -1  18   0 6.09922 5.57223   4
  -1  18   0 0.90293 4.88230  28
  -1  18   0 1.11571 3.01558   8
   0 -18   0 -7.7347 4.77289  26
   0  18   0 -2.7096 5.21155  28
   0  18   0 1.41928 3.45523   8
   0  18   0 2.08501 2.65504  27
   0  18   0 -0.6543 4.52010   4
   0  18   0 -1.9959 2.03775  19
  -1 -18   0 1.34888 4.94888  26
   1  18   0 1.69694 3.88479   8
   1  18   0 -7.3574 2.79062  27
   1  18   0 -1.2240 5.77577   4
  -2 -18   0 2.89687 5.83343  26
   2  18   0 0.04932 6.21905   4
   2  18   0 3.07568 3.88387  27
   2  18   0 7.90944 6.57098   8
  -3 -18   0 14.1290 6.76234  26
   3  18   0 -6.0656 5.86672   4
   3  18   0 7.05644 5.70993   8
 -16  19   0 -0.2533 4.37005  27
 -15  19   0 3.63459 6.04218  28
 -15  19   0 3.80117 3.74584  27
 -14  19   0 1.60426 4.23675   8
 -14  19   0 -2.3245 5.69408  19
 -14  19   0 -2.4209 4.11962  28
 -14  19   0 -2.4708 5.32839  14
 -14  19   0 1.50631 2.85263  27
 -13  19   0 -6.0494 5.47124  14
 -13  19   0 -0.9848 3.21816  28
 -13  19   0 1.84466 4.03529   8
 -13  19   0 -1.0512 1.92845  27
 -13  19   0 1.76297 5.16291  19
 -12  19   0 5.75719 2.84488  27
 -12  19   0 4.01747 3.87614  19
 -12  19   0 10.4051 3.97139  28
 -12  19   0 13.2505 3.96984   8
 -12  19   0 6.78515 5.23708  14
 -11  19   0 10.2093 4.85438  19
 -11  19   0 11.1409 4.36877  28
 -11  19   0 15.6756 6.12846  14
 -11  19   0 12.6658 3.27038  27
 -10  19   0 22.8918 5.11343  28
 -10  19   0 16.6670 3.32869  27
 -10  19   0 21.2311 4.65675   8
 -10  19   0 22.5215 5.95632  14
 -10  19   0 9.80289 4.70600  19
  -9  19   0 18.2213 5.70541  14
  -9  19   0 15.5674 4.44159  28
  -9  19   0 27.1814 3.64389  27
  -8  19   0 14.9956 3.27533  27
  -8  19   0 17.3862 4.19901  28
  -8  19   0 8.29194 5.70234  14
  -8  19   0 21.3594 4.84599   8
   7 -19   0 3.65366 4.71092  26
  -7  19   0 21.9913 4.96568   8
  -7  19   0 10.6227 3.97115  28
  -7  19   0 2.44923 5.15088  14
  -7  19   0 3.11764 4.11813  19
  -7  19   0 8.12987 2.76255  27
   6 -19   0 -2.9880 4.54540  26
  -6  19   0 4.47396 3.60769  19
  -6  19   0 12.4221 4.17462  28
  -6  19   0 7.28593 2.89936  27
  -6  19   0 20.4092 5.78352   4
   5 -19   0 -1.1437 4.55622  26
  -5  19   0 1.13840 3.41979  28
  -5  19   0 3.94742 2.68381  27
  -5  19   0 7.90989 5.31161   8
  -5  19   0 13.0784 5.60106   4
  -5  19   0 -3.5990 2.87817  19
   4 -19   0 6.20925 4.41315  26
  -4  19   0 7.48965 5.11718   8
  -4  19   0 2.30123 5.12845   4
  -4  19   0 2.57660 2.50631  27
  -4  19   0 2.32894 3.44314  19
  -4  19   0 3.61167 4.85844  28
   3 -19   0 -1.5406 4.07212  26
  -3  19   0 -0.6694 4.87762  28
  -3  19   0 3.26166 2.58001  27
  -3  19   0 1.56407 2.75976  19
  -3  19   0 4.86052 5.71874   8
  -3  19   0 6.69557 4.87222   4
   2 -19   0 4.78656 4.96258  26
  -2  19   0 -1.1524 4.63724  28
  -2  19   0 3.66144 6.81328   8
  -2  19   0 -3.5713 2.40149  27
  -2  19   0 3.92698 4.46896  19
  -2  19   0 9.21557 5.91414   4
   1 -19   0 9.48396 5.51709  26
  -1  19   0 -1.2823 7.31695   8
  -1  19   0 -0.2343 5.81266   4
  -1  19   0 -2.8969 2.54876  27
   0 -19   0 -5.3636 5.96819  26
   0  19   0 3.98159 7.68198   8
   0  19   0 3.37739 6.91988   4
   0  19   0 -5.0604 3.10598  27
  -1 -19   0 -0.8479 5.71211  26
   1  19   0 4.11104 7.18102   8
   1  19   0 -1.3987 6.68489   4
 -15  20   0 1.09255 4.01337  27
 -14  20   0 15.1240 4.63560   8
 -14  20   0 0.23399 3.68828  27
 -13  20   0 -1.3602 2.65350  27
 -13  20   0 2.01298 3.98484  28
 -13  20   0 -0.6715 4.35890   8
 -12  20   0 1.40475 5.31943  19
 -12  20   0 5.24058 3.95113  28
 -12  20   0 5.52774 2.95850  27
 -11  20   0 1.97690 5.93776  14
 -11  20   0 20.5925 4.76700  28
 -11  20   0 2.66789 3.62454  19
 -11  20   0 10.2722 3.33140  27
 -11  20   0 15.9341 4.39625   8
 -10  20   0 6.97253 4.19509  28
 -10  20   0 8.57255 6.19081  14
 -10  20   0 4.56522 2.73631  27
 -10  20   0 12.1493 4.94294   8
 -10  20   0 2.03454 4.56440  19
  -9  20   0 8.25157 4.24627  19
  -9  20   0 9.60686 4.53227  28
  -9  20   0 13.6797 4.95286   8
  -9  20   0 6.74701 5.95286  14
  -9  20   0 10.6037 3.05594  27
  -8  20   0 6.04281 2.70814  27
  -8  20   0 6.83797 5.30208   8
  -8  20   0 -1.1262 5.34817  14
  -8  20   0 1.75758 3.97606  19
  -8  20   0 8.34823 4.00272  28
  -7  20   0 2.75244 2.50018  27
  -7  20   0 -5.4590 5.88126  14
  -7  20   0 3.95403 5.18896   8
  -7  20   0 1.32970 3.19821  19
  -7  20   0 0.58575 3.60941  28
  -6  20   0 4.16658 3.81216  28
  -6  20   0 -2.2697 3.34706  19
  -6  20   0 7.63896 6.48867  14
  -6  20   0 1.52038 2.57682  27
  -6  20   0 0.74192 6.00595   8
  -5  20   0 -7.5356 5.63667   4
  -5  20   0 -1.5495 4.62649  28
  -5  20   0 -1.1450 2.36487  27
  -5  20   0 0.23472 3.75180  19
  -5  20   0 0.71666 6.26342   8
  -4  20   0 2.59394 7.50546   8
  -4  20   0 -0.1921 5.23612  28
  -4  20   0 3.49032 5.62142   4
  -4  20   0 -2.0254 2.57243  27
  -3  20   0 -8.6378 7.18745   8
  -3  20   0 2.65001 2.86189  27
  -3  20   0 2.18217 5.79699   4
  -2  20   0 4.72958 8.02645   8
  -2  20   0 5.46051 3.47832  27
  -2  20   0 2.69700 7.04757   4
  -1  20   0 9.75575 8.21127   8
  -1  20   0 -7.2190 6.48754  27
  -1  20   0 2.93809 8.38167   4
 -13  21   0 2.60836 2.78755  27
 -13  21   0 -1.3512 4.48889   8
 -12  21   0 24.3104 5.38084   8
 -11  21   0 0.01654 4.55205   8
 -11  21   0 -3.0152 2.79174  27
 -10  21   0 4.80408 4.62358   8
 -10  21   0 0.23421 2.83561  27
  -9  21   0 -4.7810 5.60709   8
  -9  21   0 2.66955 2.93459  27
  -8  21   0 -3.0874 6.46639   8
  -8  21   0 -3.1258 2.81877  27
  -7  21   0 -2.4483 2.70584  27
  -7  21   0 -1.2262 6.52867   8
  -6  21   0 3.38118 7.18265   8
  -6  21   0 -0.3843 2.92618  27
  -5  21   0 0.82327 3.29539  27
  -5  21   0 -1.0201 7.96453   8
  -4  21   0 0.84633 3.34765  27
  -4  21   0 -0.3145 7.60305   8
  -3  21   0 -12.186 8.62060   8
 -11  22   0 5.54029 6.09556   8
 -10  22   0 -0.1961 5.42666   8
  -9  22   0 -2.7428 5.74538   8
  -8  22   0 -4.3277 5.67667   8
  -7  22  -1 4.43267 3.69379  27
  -7  22  -1 0.36717 6.73589   8
  -8  22  -1 0.34784 3.11980  27
  -8  22  -1 3.98152 5.88431   8
  -9  22  -1 -1.2164 3.01374  27
  -9  22  -1 -0.3973 6.02084   8
 -10  22  -1 6.29541 3.06838  27
 -10  22  -1 -1.0347 5.20749   8
 -11  22  -1 -4.2065 5.19530   8
 -12  22  -1 -2.2588 6.91993   8
  -3  21  -1 17.0391 8.05254   8
  -3  21  -1 -2.4689 8.65565   4
  -4  21  -1 -4.1380 6.64992   4
  -4  21  -1 14.2597 7.89183   8
  -4  21  -1 1.62685 3.39497  27
  -5  21  -1 -2.5285 7.36726   8
  -5  21  -1 -1.5797 2.77950  27
  -6  21  -1 -2.7376 8.15514   8
  -6  21  -1 1.64858 2.87401  27
  -7  21  -1 6.03188 7.24444   8
  -7  21  -1 -1.8901 2.68700  27
  -8  21  -1 -4.0217 2.56748  27
  -8  21  -1 -2.7211 5.01057  28
  -8  21  -1 -3.0585 5.97599   8
  -9  21  -1 -0.6526 2.58050  27
  -9  21  -1 -5.2396 5.14826   8
  -9  21  -1 6.93844 5.37868  28
 -10  21  -1 9.78456 7.04861  28
 -10  21  -1 8.44011 3.00564  27
 -10  21  -1 7.99468 5.07557   8
 -11  21  -1 7.92629 3.14185  27
 -11  21  -1 10.6688 4.98415   8
 -12  21  -1 14.2631 5.30600   8
 -12  21  -1 -0.2663 2.56977  27
 -13  21  -1 2.19483 4.49331   8
 -14  21  -1 1.00596 3.73905  27
 -14  21  -1 -0.9130 7.15606   8
  -1  20  -1 8.94204 7.95182   4
  -1  20  -1 -1.9653 7.62742   8
  -2  20  -1 -1.5805 6.91882   4
  -2  20  -1 -3.4625 8.73034   8
  -2  20  -1 -7.5758 3.04920  27
  -3  20  -1 -4.1426 2.64362  27
  -3  20  -1 -2.1411 5.43010   4
  -3  20  -1 -0.9883 8.06502   8
  -4  20  -1 -7.4946 5.40713   4
  -4  20  -1 -2.5148 2.47428  27
  -4  20  -1 1.16078 4.64623  28
  -4  20  -1 1.01456 4.78824  19
  -4  20  -1 2.28009 7.12231   8
  -5  20  -1 -1.2367 2.37262  27
  -5  20  -1 -4.0995 4.20039  28
  -5  20  -1 15.0632 12.6637  14
  -5  20  -1 -0.7954 6.54420   8
  -5  20  -1 -5.1012 5.03426   4
  -5  20  -1 -3.1048 3.99586  19
  -6  20  -1 7.41890 2.77297  27
  -6  20  -1 -1.8383 3.81070  28
  -6  20  -1 9.55457 6.87404  14
  -6  20  -1 7.49607 5.82607   8
  -6  20  -1 0.52191 3.17171  19
  -7  20  -1 5.51101 2.83509  27
  -7  20  -1 13.4469 4.79945  28
  -7  20  -1 3.11281 6.33002  14
  -8  20  -1 11.9102 6.12119  14
  -8  20  -1 2.49131 2.97074  19
  -8  20  -1 6.45150 2.70036  27
  -8  20  -1 14.0515 5.06769   8
  -8  20  -1 8.70214 3.81286  28
  -9  20  -1 0.83151 2.94985  19
  -9  20  -1 4.23294 4.05892  28
  -9  20  -1 20.1364 5.08617   8
  -9  20  -1 9.17094 5.76828  14
  -9  20  -1 8.73208 3.01899  27
 -10  20  -1 9.10079 5.97299  14
 -10  20  -1 18.8493 3.48494  27
 -10  20  -1 28.1544 5.14588   8
 -10  20  -1 25.9067 5.31186  28
 -11  20  -1 8.74712 6.25447  14
 -11  20  -1 31.1257 5.34766   8
 -11  20  -1 21.0314 3.79073  27
 -11  20  -1 8.26578 4.56180  28
 -11  20  -1 16.8664 5.64389  19
 -12  20  -1 7.46685 2.91330  27
 -12  20  -1 7.93038 7.17890  14
 -12  20  -1 -2.9081 5.15071  19
 -12  20  -1 10.2025 4.17157  28
 -12  20  -1 11.9794 4.22490   8
 -13  20  -1 3.54934 4.39582  28
 -13  20  -1 9.87020 4.37757   8
 -13  20  -1 1.63619 2.19999  27
 -14  20  -1 0.38445 3.47205  27
 -15  20  -1 4.72633 4.26277  27
   1  19  -1 3.31952 7.28047   8
   1  19  -1 -2.9160 6.19349   4
  -1 -19   1 -4.4945 6.51892  26
   0  19  -1 -0.7287 5.97285   4
   0  19  -1 2.57325 3.30882  27
   0  19  -1 -1.2694 7.01482   8
   0 -19   1 3.54688 5.95229  26
  -1  19  -1 -0.7999 2.76639  27
  -1  19  -1 3.05519 6.00136   4
  -1  19  -1 4.52224 6.89610   8
   1 -19   1 2.34096 5.58085  26
  -2  19  -1 2.06728 3.83614  19
  -2  19  -1 6.59363 2.69354  27
  -2  19  -1 -0.1548 4.61228  28
  -2  19  -1 -7.4702 5.76904   8
  -2  19  -1 3.60513 5.12103   4
   2 -19   1 6.16473 5.50764  26
  -3  19  -1 1.00917 4.58450  28
  -3  19  -1 -1.3433 4.60073   4
  -3  19  -1 2.88453 2.53832  27
  -3  19  -1 0.04478 2.96612  19
  -3  19  -1 -2.0119 5.03429   8
   3 -19   1 -7.0520 4.57572  26
  -4  19  -1 -3.1971 2.02570  27
  -4  19  -1 -3.7850 3.91635  28
  -4  19  -1 -1.2163 2.79238  19
  -4  19  -1 -0.4481 4.13758   4
  -4  19  -1 -3.1874 4.51070   8
   4 -19   1 7.04708 4.89534  26
  -5  19  -1 2.68009 3.04468  19
  -5  19  -1 -6.0906 3.24420  28
  -5  19  -1 -0.3449 4.39180   8
  -5  19  -1 5.08816 4.94050   4
  -5  19  -1 -1.5379 1.95822  27
   5 -19   1 2.89414 4.87392  26
  -6  19  -1 3.90312 4.79029   4
  -6  19  -1 10.7587 5.34816  14
  -6  19  -1 6.93042 4.62208   8
  -6  19  -1 -2.7514 2.66282  19
  -6  19  -1 1.49446 3.37007  28
  -7  19  -1 3.98716 3.81966   8
  -7  19  -1 -0.0021 1.99853  27
  -7  19  -1 3.64557 2.77328  28
  -7  19  -1 0.15866 5.12542  14
  -7  19  -1 2.62098 2.86639  19
  -8  19  -1 3.19120 3.09014  28
  -8  19  -1 0.87239 2.08817  27
  -8  19  -1 -0.0316 4.63322  14
  -8  19  -1 1.87928 2.73505  19
  -8  19  -1 6.69114 3.88947   8
  -9  19  -1 -0.2614 2.81505  19
  -9  19  -1 -3.1179 3.09895   8
  -9  19  -1 1.82546 3.15820  28
  -9  19  -1 -2.1222 4.06998  14
  -9  19  -1 2.00630 2.16333  27
 -10  19  -1 -0.3880 3.03349  28
 -10  19  -1 -1.2120 3.06062  19
 -10  19  -1 2.80282 2.20273  27
 -10  19  -1 4.65083 4.79208  14
 -10  19  -1 -0.2732 3.23628   8
 -11  19  -1 -3.3701 2.99403  28
 -11  19  -1 6.00272 3.68518   8
 -11  19  -1 0.62167 2.72397  19
 -11  19  -1 0.69499 2.27444  27
 -11  19  -1 -1.7943 4.81620  14
 -12  19  -1 1.56845 5.67269  14
 -12  19  -1 -2.1373 2.70231  28
 -12  19  -1 0.43872 1.93557  27
 -12  19  -1 -2.8937 3.13041   8
 -12  19  -1 -6.2748 4.03596  19
 -13  19  -1 -1.4710 3.57572  28
 -13  19  -1 3.25758 4.79982  14
 -13  19  -1 -2.6164 1.92875  27
 -13  19  -1 1.11196 4.16092  19
 -13  19  -1 1.35081 3.88533   8
 -14  19  -1 -3.8358 3.58332  28
 -14  19  -1 2.29178 6.76526  14
 -14  19  -1 -9.8520 4.92999  19
 -14  19  -1 2.18919 3.06378  27
 -14  19  -1 6.12932 4.04730   8
 -15  19  -1 4.40747 4.70843  28
 -15  19  -1 -2.0860 3.31554  27
 -15  19  -1 10.2363 6.50590   8
 -16  19  -1 -6.3380 4.25352  27
  16 -19   1 -3.5395 4.22163   5
 -17  19  -1 0.05446 5.02280  27
  -4 -18   1 -0.8053 6.62705  26
   3  18  -1 -6.9089 6.41390   4
   3  18  -1 1.08698 6.15961   8
  -3 -18   1 -7.7692 5.56046  26
   2  18  -1 -9.6255 4.96124   8
   2  18  -1 0.75468 7.25520   4
  -2 -18   1 -6.6348 5.83240  26
   1  18  -1 -2.1311 5.63743   8
   1  18  -1 4.37023 3.16604  27
   1  18  -1 1.51549 5.70091   4
  -1 -18   1 4.51702 5.04937  26
   0  18  -1 2.94219 3.42525  19
   0  18  -1 -0.3698 4.96965   8
   0  18  -1 1.79595 2.70083  27
   0  18  -1 -7.0166 4.45727  28
   0  18  -1 2.95467 5.52358   4
  -1  18  -1 0.52592 2.29073  27
  -1  18  -1 2.46448 4.18076   4
  -1  18  -1 -4.2971 4.44564  28
  -1  18  -1 -0.6301 3.18690  19
  -1  18  -1 0.83980 5.31130   8
   1 -18   1 0.17548 5.10176  26
  -2  18  -1 6.51302 4.91181   4
  -2  18  -1 3.58774 4.64450   8
  -2  18  -1 -3.2390 3.48961  28
  -2  18  -1 -0.2794 2.36702  27
  -2  18  -1 1.37980 3.50896  19
   2 -18   1 -3.6150 4.25777  26
  -3  18  -1 8.82457 5.12104   8
  -3  18  -1 7.80961 4.12615  28
  -3  18  -1 5.40754 4.87753   4
  -3  18  -1 -0.1172 2.89119  19
  -3  18  -1 0.55128 2.21568  27
   3 -18   1 0.75748 4.65928  26
  -4  18  -1 -0.8564 2.14232  27
  -4  18  -1 6.92908 4.27313   8
  -4  18  -1 1.82872 3.34565  19
  -4  18  -1 9.77927 4.83365   4
  -4  18  -1 3.49830 3.24912  28
   4 -18   1 -5.1637 3.77477  26
  -5  18  -1 9.31231 2.90625  27
  -5  18  -1 7.77838 3.85916  28
  -5  18  -1 2.78637 3.25304  19
  -5  18  -1 18.0283 4.76469   4
  -5  18  -1 14.3777 5.07212   8
   5 -18   1 3.40148 3.88177  26
  -6  18  -1 2.96654 3.68901  19
  -6  18  -1 6.20300 2.99347  28
  -6  18  -1 8.91352 4.08163   8
  -6  18  -1 16.1557 5.25847   4
  -6  18  -1 7.28296 2.55294  27
   6 -18   1 -2.2799 3.76628  26
  -7  18  -1 13.9778 2.99630  27
  -7  18  -1 27.8339 5.35420  28
  -7  18  -1 27.5120 5.92161   4
  -7  18  -1 18.2557 5.52480  14
  -8  18  -1 3.82004 3.13210  19
  -8  18  -1 12.8642 2.80696  27
  -8  18  -1 19.5202 4.48536  28
  -8  18  -1 11.5756 3.84074   8
  -8  18  -1 11.6196 5.09630  14
  -9  18  -1 5.88491 2.33689  27
  -9  18  -1 6.62477 3.97749   8
  -9  18  -1 5.52678 3.03655  28
  -9  18  -1 4.16816 4.09346  14
  -9  18  -1 3.76096 2.81945  19
 -10  18  -1 1.39343 2.68925  19
 -10  18  -1 10.0114 3.85914   8
 -10  18  -1 8.73983 2.65222  27
 -10  18  -1 2.53582 4.69012  14
 -10  18  -1 5.23582 3.48065  28
 -11  18  -1 2.80266 4.42326  14
 -11  18  -1 9.04384 3.60771   8
 -11  18  -1 4.68207 2.91883  19
 -11  18  -1 3.90706 3.26817  28
 -11  18  -1 7.72367 2.50240  27
 -12  18  -1 4.71876 3.57082   8
 -12  18  -1 2.21222 4.46855  19
 -12  18  -1 1.17959 2.90124  28
 -12  18  -1 1.95975 4.95187  14
 -12  18  -1 1.08681 2.00747  27
  12 -18   1 0.95424 6.86349   5
 -13  18  -1 7.75480 5.32960  14
 -13  18  -1 5.95263 5.11901  19
 -13  18  -1 7.97176 2.62166  27
 -13  18  -1 11.5541 3.98235  28
 -13  18  -1 14.6825 4.54431   8
  13 -18   1 -0.0864 3.97282   5
 -14  18  -1 13.0972 4.45773  28
 -14  18  -1 10.2352 3.33874  27
 -14  18  -1 12.0453 5.87949  14
 -14  18  -1 8.30095 5.55774  19
 -14  18  -1 19.2006 4.51518   8
  14 -18   1 5.49900 4.32169   5
 -15  18  -1 6.76752 4.69309  28
 -15  18  -1 -0.4443 6.45981  19
 -15  18  -1 0.93119 3.41779  27
 -15  18  -1 13.1547 5.88314  14
 -15  18  -1 3.36817 4.54814   8
  15 -18   1 5.49962 3.96744   5
 -16  18  -1 9.23583 4.60190  28
 -16  18  -1 5.55044 4.10462  27
  16 -18   1 4.59226 4.29112   5
 -17  18  -1 7.30361 4.62798  27
  17 -18   1 -1.3858 3.78885   5
  18 -18   1 0.19315 3.40167   5
  -5 -17   1 -1.3695 6.18805  26
   4  17  -1 0.87282 3.88390   8
   4  17  -1 -1.0131 3.80436   4
  -4 -17   1 6.70083 5.51682  26
   3  17  -1 -2.9221 4.38838   4
   3  17  -1 -5.5986 4.39724  27
   3  17  -1 1.01631 4.44903   8
  -3 -17   1 -1.3319 5.13906  26
   2  17  -1 1.20910 2.82955  27
   2  17  -1 7.67813 5.88226  28
   2  17  -1 10.9850 4.78435   4
   2  17  -1 26.9518 9.38195  17
  -2 -17   1 0.90099 5.18773  26
   1  17  -1 10.4659 4.32101   4
   1  17  -1 -0.6360 1.74150  19
   1  17  -1 0.28117 2.99423   8
   1  17  -1 -2.7094 2.37055  27
   1  17  -1 -5.6693 7.93518  17
   1  17  -1 -5.0323 4.69555  28
  -1 -17   1 -3.4025 4.29192  26
   0  17  -1 6.00158 2.97662  27
   0  17  -1 13.4661 4.88903  28
   0  17  -1 6.71311 3.29346   8
   0 -17   1 -4.7765 4.85660  26
  -1  17  -1 33.6450 6.50009   4
  -1  17  -1 35.5749 8.47448  17
  -1  17  -1 17.4941 5.81658  28
   1 -17   1 4.33597 4.94448  26
  -2  17  -1 1.58497 2.30392  27
  -2  17  -1 2.27297 3.15540   8
  -2  17  -1 0.54914 3.43808  28
  -2  17  -1 0.38770 1.35641  19
  -2  17  -1 0.45947 3.52675   4
   2 -17   1 -3.2042 3.86438  26
  -3  17  -1 16.5817 4.32216   8
  -3  17  -1 18.0873 4.30896   4
  -3  17  -1 11.2905 4.18232  28
   3 -17   1 4.05529 4.36530  26
  -4  17  -1 3.45236 2.17742  27
  -4  17  -1 1.46693 2.25262  19
  -4  17  -1 5.43990 3.20777   8
  -4  17  -1 3.36083 2.94322  28
  -4  17  -1 7.95073 3.85702   4
   4 -17   1 0.97020 3.75243  26
  -5  17  -1 1.22924 3.08356  19
  -5  17  -1 -0.1618 3.70219   4
  -5  17  -1 1.57442 3.13651   8
  -5  17  -1 2.48434 2.79126  28
  -5  17  -1 -0.5481 1.92155  27
   5 -17   1 0.30252 4.01680  26
  -6  17  -1 0.14251 2.87711  28
  -6  17  -1 2.28225 1.93681  27
  -6  17  -1 7.74515 4.01425   4
  -6  17  -1 2.77872 2.63173  19
  -6  17  -1 -1.4056 3.11134   8
   6 -17   1 0.76776 3.58106  26
  -7  17  -1 2.52544 3.01142   8
  -7  17  -1 -5.7975 2.48320  28
  -7  17  -1 0.08250 3.88070  14
  -7  17  -1 -1.8991 1.87918  19
  -7  17  -1 -0.5418 1.67567  27
  -7  17  -1 0.64425 3.63728   4
   7 -17   1 3.40515 3.84213  26
  -8  17  -1 -2.4470 1.51504  27
  -8  17  -1 -3.9400 3.68166  14
  -8  17  -1 1.17429 2.90628   8
  -8  17  -1 1.48194 2.29353  28
  -8  17  -1 1.10558 2.81594  19
   8 -17   1 -0.8243 1.35429  26
  -9  17  -1 1.61089 1.92037  27
  -9  17  -1 0.17316 3.07394   8
  -9  17  -1 0.89623 2.67434  28
  -9  17  -1 1.30077 2.58962  19
  -9  17  -1 3.22542 3.44393  14
   9 -17   1 -0.6681 1.45624  26
 -10  17  -1 1.77898 2.99734   8
 -10  17  -1 1.07486 2.05595  27
 -10  17  -1 0.07727 4.00838  14
 -10  17  -1 2.57540 2.67986  28
 -10  17  -1 -0.5339 2.24535  19
  10 -17   1 1.68928 1.99596  26
 -11  17  -1 0.41761 3.46142  19
 -11  17  -1 -0.7723 2.94869   8
 -11  17  -1 -3.2391 3.98248  14
 -11  17  -1 1.48083 2.06712  27
 -11  17  -1 2.75155 2.81990  28
  11 -17   1 6.29143 3.56185   5
  11 -17   1 0.66343 2.01822  26
 -12  17  -1 11.9325 2.81009  27
 -12  17  -1 10.5673 4.87059  19
 -12  17  -1 17.1281 4.17866   8
 -12  17  -1 8.28554 5.33286  14
 -12  17  -1 15.4053 4.27654  28
 -13  17  -1 -1.3818 4.26535  19
 -13  17  -1 7.31193 3.85025  28
 -13  17  -1 4.16795 2.10010  27
 -13  17  -1 3.25737 4.65738  14
  13 -17   1 8.88774 3.94681   5
 -14  17  -1 1.47747 4.79014  19
 -14  17  -1 0.79560 4.81154  14
 -14  17  -1 10.9776 3.95240  28
 -14  17  -1 3.61107 2.62941  27
  14 -17   1 1.22087 3.36710   5
 -15  17  -1 -2.4865 5.78782  19
 -15  17  -1 3.18851 5.98027  14
 -15  17  -1 -2.0985 3.82666  28
 -15  17  -1 5.26996 4.29116   8
 -15  17  -1 -0.7465 2.61998  27
  15 -17   1 -4.7651 3.02087   5
 -16  17  -1 5.08054 4.01084  28
 -16  17  -1 7.82738 7.37832  19
 -16  17  -1 -1.8846 3.75403  27
 -16  17  -1 -5.8315 6.31308  14
  16 -17   1 2.30757 3.84180   5
 -17  17  -1 -7.0406 9.25838  28
 -17  17  -1 -0.5062 4.24481  27
  17 -17   1 -1.5767 4.32029   5
 -18  17  -1 4.47579 5.11449  27
  18 -17   1 4.68292 4.71023   5
  -7 -16   1 7.08394 7.02744  26
   6  16  -1 2.22415 6.63891   8
   6  16  -1 1.22495 3.33422   4
  -6 -16   1 0.28511 5.93424  26
   5  16  -1 0.68283 3.45927   4
   5  16  -1 -1.8299 3.49984   8
  -5 -16   1 -0.9578 4.38829  26
   4  16  -1 0.30813 2.53566   8
   4  16  -1 0.15565 4.32138   4
   4  16  -1 -3.4307 3.94437  27
   4  16  -1 0.94266 9.02018  17
  -4 -16   1 -5.3440 3.98323  26
   3  16  -1 3.04496 2.91764   8
   3  16  -1 1.06602 2.05087  19
   3  16  -1 -1.2036 2.80324  27
   3  16  -1 2.28748 7.91350  17
   3  16  -1 -0.5967 5.21652  28
   3  16  -1 2.54726 4.78206   4
  -3 -16   1 0.34038 4.17504  26
   2  16  -1 0.61975 4.66825  28
   2  16  -1 -0.3119 3.02073   4
   2  16  -1 -3.5742 6.96747  17
   2  16  -1 0.35341 2.37161   8
   2  16  -1 0.16272 1.74828  19
   2  16  -1 -1.7521 2.22017  27
  -2 -16   1 4.29940 4.55714  26
   1  16  -1 0.55597 1.84873  19
   1  16  -1 2.02581 2.51714   8
   1  16  -1 -9.9398 6.41343  17
   1  16  -1 1.67213 3.70243  28
   1  16  -1 -3.2628 2.14410  27
   1  16  -1 4.05065 3.77647   4
  -1 -16   1 1.60646 4.04634  26
   0  16  -1 10.4945 4.55727  28
   0  16  -1 15.6956 6.92754  17
   0  16  -1 14.7758 5.42657   4
   0  16  -1 6.61624 2.76455  27
   0 -16   1 0.04389 4.06868  26
  -1  16  -1 -2.4543 3.69984  28
  -1  16  -1 -0.8506 1.30728  19
  -1  16  -1 -0.6015 2.27711  27
  -1  16  -1 8.16429 6.21470  17
  -1  16  -1 0.88910 2.40591   8
  -1  16  -1 -3.0455 3.75285   4
   1 -16   1 -1.6511 3.94210  26
  -2  16  -1 -0.1488 1.83829  19
  -2  16  -1 7.70828 4.01662  28
  -2  16  -1 2.73201 2.45261   8
  -2  16  -1 -6.0248 5.25836  17
  -2  16  -1 4.88303 3.95715   4
  -2  16  -1 -1.4040 1.90228  27
   2 -16   1 -6.2255 3.40068  26
  -3  16  -1 1.75472 3.27066  28
  -3  16  -1 -1.1017 3.00397   4
  -3  16  -1 0.18672 1.96124  27
  -3  16  -1 0.39271 1.32160  19
  -3  16  -1 0.02964 2.87021   8
   3 -16   1 -2.2928 3.46117  26
  -4  16  -1 1.86522 3.28818   8
  -4  16  -1 0.40971 3.07404  28
  -4  16  -1 -0.3211 1.26567  19
  -4  16  -1 1.45220 3.00646   4
  -4  16  -1 1.26455 1.89105  27
   4 -16   1 -3.6988 3.29457  26
  -5  16  -1 6.97080 3.73134   4
  -5  16  -1 4.93536 2.14119  27
  -5  16  -1 1.35706 2.30298  19
  -5  16  -1 4.17621 2.99978  28
  -5  16  -1 4.68430 3.01251   8
   5 -16   1 7.27501 4.11675  26
  -6  16  -1 13.1125 3.89497   4
  -6  16  -1 5.18241 3.09149   8
  -6  16  -1 5.01390 2.11217  27
  -6  16  -1 3.72649 3.13324  28
  -6  16  -1 0.75909 2.98999  19
   6 -16   1 0.02360 3.26567  26
  -7  16  -1 -1.1615 2.04921  28
  -7  16  -1 -1.3444 2.81690  19
  -7  16  -1 -0.7717 1.61901  27
  -7  16  -1 0.00419 2.55635   8
  -7  16  -1 -0.4192 3.43878   4
   7 -16   1 -1.2763 3.50284  26
  -8  16  -1 1.30258 3.89265  14
  -8  16  -1 -0.7677 2.23387  28
  -8  16  -1 -0.1120 1.77911  27
  -8  16  -1 2.87946 2.89881   8
  -8  16  -1 -0.3614 2.61270  19
   8 -16   1 2.23793 3.36878  26
  -9  16  -1 1.72016 2.86533  19
  -9  16  -1 1.55087 3.66390  14
  -9  16  -1 6.36787 3.37686   8
  -9  16  -1 2.17012 2.61766  28
  -9  16  -1 1.32176 1.76837  27
   9 -16   1 0.55998 1.71919  26
   9 -16   1 0.17450 3.18890   5
 -10  16  -1 0.70939 3.90197  14
 -10  16  -1 4.37919 3.17020   8
 -10  16  -1 3.98505 2.88564  28
 -10  16  -1 1.99125 2.97765  19
 -10  16  -1 -0.4560 1.96848  27
  10 -16   1 1.63942 3.05511   5
  10 -16   1 -0.0640 1.72762  26
 -11  16  -1 0.71436 2.68868  28
 -11  16  -1 7.14168 3.38226   8
 -11  16  -1 1.45474 4.08183  14
 -11  16  -1 4.45845 2.32672  27
 -11  16  -1 0.55624 3.18363  19
  11 -16   1 -4.2861 2.58142   5
 -12  16  -1 18.1924 5.70439  19
 -12  16  -1 34.0425 5.06302   8
 -12  16  -1 13.9946 5.89043  14
 -12  16  -1 26.3498 4.75779  28
 -12  16  -1 24.2067 3.74863  27
  12 -16   1 20.3251 5.12112   5
 -13  16  -1 4.59711 4.34124  19
 -13  16  -1 13.4260 5.59430  14
 -13  16  -1 20.2442 4.14549   8
 -13  16  -1 9.33420 3.97313  28
  13 -16   1 13.9641 4.37513   5
 -14  16  -1 17.0885 3.72923  27
 -14  16  -1 10.3221 5.21233  19
 -14  16  -1 11.7301 4.42430  28
 -14  16  -1 9.49419 5.96777  14
  14 -16   1 21.0308 4.66778   5
 -15  16  -1 1.47628 4.70917  14
 -15  16  -1 3.83565 5.59887  19
 -15  16  -1 7.13360 3.97782  28
 -15  16  -1 -3.5313 2.43441  27
  15 -16   1 1.88253 3.33750   5
 -16  16  -1 2.44604 5.09946  14
 -16  16  -1 -6.1761 6.89448  19
 -16  16  -1 1.21636 3.82552  27
 -16  16  -1 6.10629 4.27915  28
  16 -16   1 -2.9860 2.99207   5
 -17  16  -1 9.91817 5.08735  28
 -17  16  -1 5.88159 6.47244  14
 -17  16  -1 3.71873 4.40214  27
  17 -16   1 1.87472 4.24150   5
 -18  16  -1 -2.0711 4.53552  27
  18 -16   1 -4.1800 4.50916   5
 -19  16  -1 1.37655 5.12654  27
  19 -16   1 1.37580 5.62925   5
  -8 -15   1 -0.1684 5.19300  26
   7  15  -1 1.80073 8.42163   8
   7  15  -1 0.04215 2.55747   4
  -7 -15   1 -2.4598 4.88846  26
   6  15  -1 0.13088 3.41554   4
   6  15  -1 -1.9298 2.45069   8
  -6 -15   1 1.11446 5.52767  26
   5  15  -1 -2.3149 6.79329  17
   5  15  -1 1.88566 3.09502  19
   5  15  -1 -0.4682 5.15096  27
   5  15  -1 -0.0248 2.92496   4
   5  15  -1 -0.1806 2.38700   8
  -5 -15   1 1.74544 5.05132  26
   4  15  -1 2.47656 5.65520  28
   4  15  -1 0.68313 2.99944   4
   4  15  -1 -1.3572 2.71684  27
   4  15  -1 -0.3973 6.26705  17
   4  15  -1 0.25674 2.00380  19
   4  15  -1 0.23465 2.13131   8
  -4 -15   1 -0.1704 4.40705  26
   3  15  -1 3.02910 3.74521   4
   3  15  -1 -4.6757 6.30256  17
   3  15  -1 -0.2882 1.56003  19
   3  15  -1 -4.1030 2.18551  27
   3  15  -1 -9.2320 4.11602  28
   3  15  -1 -0.2718 2.14797   8
  -3 -15   1 0.92351 4.10118  26
   2  15  -1 1.77886 2.67432   8
   2  15  -1 2.59617 2.68056  27
   2  15  -1 0.68650 4.24900  28
  -2 -15   1 2.57524 4.77732  26
   1  15  -1 11.3768 6.37927  17
   1  15  -1 2.73779 3.02122   8
   1  15  -1 12.7503 4.96508  28
   1  15  -1 5.38648 3.07621  27
  -1 -15   1 8.50672 5.46460  26
   0  15  -1 30.3603 5.30681  28
   0  15  -1 15.7291 3.62046  27
   0 -15   1 14.4634 5.21648  26
  -1  15  -1 0.19227 1.55446  19
  -1  15  -1 4.98786 3.47790  28
  -1  15  -1 10.4669 5.18393  17
  -1  15  -1 3.57258 2.23406  27
  -1  15  -1 -0.1121 2.38227   8
  -1  15  -1 3.98887 3.68974   4
   1 -15   1 -0.1023 3.59512  26
  -2  15  -1 -2.1036 2.65551   4
  -2  15  -1 -2.7877 1.39751  19
  -2  15  -1 -2.0479 4.17405  17
  -2  15  -1 -1.1328 10.7300  13
  -2  15  -1 -1.5262 2.40745   8
  -2  15  -1 5.75688 3.54199  28
  -2  15  -1 -0.2806 1.95327  27
   2 -15   1 3.69902 3.71687  26
  -3  15  -1 0.11310 4.15350  17
  -3  15  -1 -0.7237 2.85198  28
  -3  15  -1 -1.1723 2.34567   8
  -3  15  -1 -1.1838 2.45013   4
  -3  15  -1 -0.6133 9.21975  13
  -3  15  -1 0.81180 1.75167  19
  -3  15  -1 1.30652 1.89250  27
   3 -15   1 -0.8424 3.16618  26
  -4  15  -1 1.26694 2.24067  19
  -4  15  -1 0.46397 7.81750  13
  -4  15  -1 -0.5652 3.16396   4
  -4  15  -1 1.90273 1.72253  27
  -4  15  -1 3.02466 2.96592  28
  -4  15  -1 4.96858 2.98442   8
   4 -15   1 0.97590 3.24877  26
  -5  15  -1 -0.1735 1.51656  27
  -5  15  -1 2.47881 2.67687   8
  -5  15  -1 1.85999 2.48906  28
  -5  15  -1 3.04235 2.55992  19
  -5  15  -1 7.33004 3.29842   4
  -5  15  -1 -11.196 7.29203  13
   5 -15   1 4.65801 3.30775  26
  -6  15  -1 28.5582 3.70344  27
  -6  15  -1 36.2205 5.03561   8
  -6  15  -1 18.6136 5.26462  19
  -6  15  -1 30.5980 4.87156  28
  -6  15  -1 34.9399 4.91846   4
  -6  15  -1 24.0747 7.60147  13
   6 -15   1 39.6707 5.90836  26
  -7  15  -1 13.4908 3.86938   4
  -7  15  -1 10.9876 3.17456   8
  -7  15  -1 19.5965 7.25699  13
  -7  15  -1 11.1737 4.08211  19
  -7  15  -1 7.84233 2.61711  28
  -7  15  -1 14.1080 2.65099  27
   7 -15   1 7.36121 3.94528  26
  -8  15  -1 9.78807 7.05490  13
  -8  15  -1 17.5604 2.90588  27
  -8  15  -1 16.1580 4.59960  14
  -8  15  -1 11.8399 3.03145  28
  -8  15  -1 23.5490 4.59969   8
  -8  15  -1 17.8740 4.41468  19
   8 -15   1 21.8768 4.74376  26
   8 -15   1 13.9899 3.13201   5
  -9  15  -1 41.3004 5.60570  28
  -9  15  -1 58.6635 7.23103  14
  -9  15  -1 50.9485 4.65120  27
  -9  15  -1 47.9481 9.71562  13
  -9  15  -1 32.3071 5.66080  19
   9 -15   1 37.7467 4.63622  26
 -10  15  -1 37.3646 6.16578  14
 -10  15  -1 42.8492 5.67872   8
 -10  15  -1 25.9358 8.47174  13
 -10  15  -1 44.9274 5.98802  28
 -10  15  -1 47.7952 4.85413  27
 -10  15  -1 53.0307 8.33193  19
  10 -15   1 48.0981 6.24864   5
 -11  15  -1 50.9794 5.93300   8
 -11  15  -1 46.1793 6.78916  14
 -11  15  -1 49.2503 5.14809  27
 -11  15  -1 50.9608 6.48951  28
  11 -15   1 49.1867 6.96790   5
 -12  15  -1 69.1339 7.40133  28
 -12  15  -1 72.9832 6.90695   8
 -12  15  -1 51.7199 8.10420  14
 -12  15  -1 67.8579 6.15157  27
 -12  15  -1 49.0309 8.85803  19
  12 -15   1 58.1959 7.37584   5
 -13  15  -1 14.4047 3.92089  28
 -13  15  -1 4.20781 4.39388  19
 -13  15  -1 6.86273 5.28377  14
 -13  15  -1 10.2242 2.37415  27
 -13  15  -1 17.3129 4.10890   8
  13 -15   1 12.6614 5.17965   5
 -14  15  -1 14.3731 3.62852  27
 -14  15  -1 6.04656 5.38196  19
 -14  15  -1 15.2225 4.56335  28
 -14  15  -1 13.6058 5.54247  14
 -14  15  -1 15.4326 4.10813   8
  14 -15   1 6.68393 4.16060   5
 -15  15  -1 -1.3552 5.00625  19
 -15  15  -1 1.05655 4.46757  14
 -15  15  -1 -1.0771 2.83333  27
 -15  15  -1 7.23884 3.81184  28
  15 -15   1 2.22142 3.23056   5
 -16  15  -1 1.09684 3.83225  27
 -16  15  -1 -5.3271 3.61750  28
 -16  15  -1 -4.8840 5.70529  14
 -16  15  -1 4.65357 6.68112  19
  16 -15   1 0.13854 3.52461   5
 -17  15  -1 0.57639 5.05862  14
 -17  15  -1 6.21398 4.56778  28
 -17  15  -1 -7.6202 8.50369  19
 -17  15  -1 -0.6697 4.13456  27
  17 -15   1 3.89230 3.82674   5
 -18  15  -1 -8.8443 10.3127  14
  18 -15   1 -8.2354 3.51032   5
 -19  15  -1 10.4755 4.97227  27
  19 -15   1 -4.3239 5.41411   5
  -9 -14   1 -1.8088 4.54073  26
   8  14  -1 1.68332 4.10340   4
  -8 -14   1 -3.4570 5.25299  26
   7  14  -1 -1.1125 6.64104  17
   7  14  -1 -0.7638 2.31518   4
   7  14  -1 -3.1165 2.53749   8
  -7 -14   1 1.75255 5.08225  26
   6  14  -1 -1.2341 6.38902  17
   6  14  -1 -1.6672 2.38541   4
   6  14  -1 0.98910 2.13254   8
  -6 -14   1 -4.5147 3.67402  26
   5  14  -1 -4.2336 2.58565  27
   5  14  -1 -0.4106 2.50055   4
   5  14  -1 -7.3652 5.54282  28
   5  14  -1 3.10406 6.35997  17
   5  14  -1 2.06531 2.28162   8
   5  14  -1 -1.5725 2.12881  19
  -5 -14   1 4.40800 4.89563  26
   4  14  -1 0.22200 2.21170   8
   4  14  -1 4.42667 6.40139  17
   4  14  -1 -7.7951 4.19348  28
   4  14  -1 0.34602 2.75592   4
   4  14  -1 -0.2822 1.79028  19
   4  14  -1 -5.1669 2.23094  27
  -4 -14   1 0.75369 4.74937  26
   3  14  -1 5.81969 5.50628  17
   3  14  -1 0.97752 2.34614   8
   3  14  -1 1.74686 3.46315   4
   3  14  -1 0.94928 2.16263  27
   3  14  -1 0.25853 1.51948  19
   3  14  -1 3.56701 3.75568  28
  -3 -14   1 -3.3368 4.30271  26
   2  14  -1 5.02053 5.41377  17
   2  14  -1 9.99237 4.56252   4
   2  14  -1 0.61134 2.26671  27
   2  14  -1 -2.3961 2.40754   8
   2  14  -1 4.47046 3.52230  28
   2  14  -1 -2.4145 1.50032  19
  -2 -14   1 -0.1583 4.54896  26
   1  14  -1 15.8290 5.01247   4
   1  14  -1 11.4582 4.39795  28
   1  14  -1 1.13635 2.35867   8
   1  14  -1 12.0572 5.76860  17
   1  14  -1 -12.013 14.7485  13
   1  14  -1 4.53412 2.46904  27
  -1 -14   1 2.63613 3.62886  26
   0  14  -1 28.9067 5.32684  28
   0  14  -1 34.0509 12.4250  13
   0  14  -1 24.1616 3.77856  27
  -1  14  -1 3.13166 9.10545  13
  -1  14  -1 16.2212 4.45765  28
  -1  14  -1 6.61236 3.11313   8
  -1  14  -1 11.7271 4.69266  17
  -1  14  -1 13.1624 3.81425   4
  -1  14  -1 6.87466 2.52194  27
   1 -14   1 1.70677 3.69855  26
  -2  14  -1 72.0158 8.10713  17
  -2  14  -1 64.3670 11.4134  13
  -2  14  -1 81.1154 7.42444   4
  -2  14  -1 60.7363 6.03381  27
  -2  14  -1 65.2212 7.67329  28
  -2  14  -1 82.5968 7.55979   8
  -3  14  -1 3.68393 6.79042  13
  -3  14  -1 4.95105 2.68608  28
  -3  14  -1 1.82853 2.77099   8
  -3  14  -1 0.36580 1.63096  19
  -3  14  -1 3.22456 1.93714  27
  -3  14  -1 4.62499 3.03569   4
  -3  14  -1 6.40281 3.73533  17
  -4  14  -1 22.3516 4.06433   8
  -4  14  -1 13.0254 3.87372  19
  -4  14  -1 19.4516 2.87332  27
  -4  14  -1 10.1989 6.35177  13
  -4  14  -1 22.3731 3.96711  28
  -4  14  -1 30.7598 4.94800   4
   4 -14   1 16.7784 4.43546  26
  -5  14  -1 47.8941 5.18670   4
  -5  14  -1 42.6516 4.29789  27
  -5  14  -1 46.2981 5.46874   8
  -5  14  -1 44.6604 5.56891  28
   5 -14   1 37.8665 5.05181  26
  -6  14  -1 20.7416 2.78294  27
  -6  14  -1 21.8977 4.32865   4
  -6  14  -1 14.3701 3.29571   8
  -6  14  -1 16.6547 6.71481  13
  -6  14  -1 19.6127 5.01967  19
  -6  14  -1 15.1312 3.28437  28
   6 -14   1 24.5412 4.87528  26
  -7  14  -1 21.8468 5.05447  19
  -7  14  -1 33.5126 4.89602   8
  -7  14  -1 23.3286 4.51932   4
  -7  14  -1 25.6862 4.28623  28
  -7  14  -1 31.3959 8.82533  13
  -7  14  -1 25.6448 3.46000  27
   7 -14   1 34.1573 5.33176  26
  -8  14  -1 24.1542 4.91507  19
  -8  14  -1 35.4903 4.80269   8
  -8  14  -1 32.2048 5.56415  14
  -8  14  -1 32.3400 7.63779  13
  -8  14  -1 43.3275 3.98214  27
  -8  14  -1 31.6247 4.85948  28
   8 -14   1 35.8625 4.66300  26
  -9  14  -1 27.3743 4.44627   8
  -9  14  -1 25.1759 3.59247  27
  -9  14  -1 31.9694 7.55934  13
  -9  14  -1 22.1115 4.43939  28
  -9  14  -1 30.5717 5.23812  14
   9 -14   1 28.2007 5.00290   5
 -10  14  -1 7.74310 2.41209  27
 -10  14  -1 10.7342 6.96103  13
 -10  14  -1 14.4765 3.56741  28
 -10  14  -1 6.41095 3.50032  19
 -10  14  -1 5.52676 2.85362   8
 -10  14  -1 7.17526 3.62675  14
  10 -14   1 4.38930 3.73606   5
  10 -14   1 1.96518 2.11748  26
 -11  14  -1 -1.3566 2.99206  19
 -11  14  -1 2.56749 2.57885  28
 -11  14  -1 2.48799 1.98664  27
 -11  14  -1 -2.3032 3.25771  14
 -11  14  -1 -3.2713 2.58735   8
 -11  14  -1 3.44994 7.14452  13
  11 -14   1 -1.3413 3.20936   5
  11 -14   1 1.93848 1.94398  26
 -12  14  -1 0.35867 2.16816  27
 -12  14  -1 0.05251 3.60566  14
 -12  14  -1 0.95991 2.70166  28
 -12  14  -1 2.08062 3.64007  19
 -12  14  -1 4.33972 2.99934   8
 -12  14  -1 -0.3892 9.99509  13
  12 -14   1 0.77077 1.73780  26
  12 -14   1 2.62314 3.70453   5
 -13  14  -1 8.67466 3.16969  28
 -13  14  -1 -0.1776 4.09239  14
 -13  14  -1 -2.4304 3.41434  19
 -13  14  -1 -1.8879 2.78046   8
 -13  14  -1 2.89298 2.45429  27
  13 -14   1 -2.4290 3.36020   5
 -14  14  -1 5.73006 4.00371  14
 -14  14  -1 -0.2002 2.51641  27
 -14  14  -1 3.85237 4.67941  19
 -14  14  -1 -3.5251 3.05374   8
 -14  14  -1 -4.7070 2.86792  28
  14 -14   1 0.65745 3.36376   5
 -15  14  -1 -4.7613 4.79326  19
 -15  14  -1 -2.6391 4.87817  14
 -15  14  -1 2.45364 3.68375  28
 -15  14  -1 3.80184 3.06352  27
  15 -14   1 -0.5187 3.35643   5
 -16  14  -1 -0.3032 3.67130  28
 -16  14  -1 2.24946 3.89555  27
 -16  14  -1 1.84978 4.39178  14
 -16  14  -1 -2.1902 6.07238  19
  16 -14   1 0.65192 2.88260   5
 -17  14  -1 -6.7773 6.12633  14
 -17  14  -1 0.04895 3.87636  27
 -17  14  -1 2.85873 8.04942  19
 -17  14  -1 5.48242 4.48041  28
  17 -14   1 0.73911 3.40909   5
 -18  14  -1 12.9042 5.79445  28
 -18  14  -1 0.05753 6.00811  14
  18 -14   1 -1.1052 3.85278   5
 -19  14  -1 -1.7929 4.91964  27
  19 -14   1 -0.9030 4.53979   5
 -10 -13   1 -0.6167 4.70565  26
   9  13  -1 0.52937 3.71700   4
  -9 -13   1 -1.5361 4.68871  26
   8  13  -1 -0.2937 3.10464   8
   8  13  -1 6.00560 6.62271  17
   8  13  -1 0.65805 2.14101   4
  -8 -13   1 2.61971 3.73014  26
   7  13  -1 1.88293 2.47699   4
   7  13  -1 1.24862 2.20248   8
   7  13  -1 1.29712 6.28190  17
  -7 -13   1 2.09485 4.35326  26
   6  13  -1 -3.6116 1.83380   8
   6  13  -1 0.29776 2.33580   4
   6  13  -1 1.09158 5.91654  17
   6  13  -1 0.54830 2.50751  19
   6  13  -1 1.62546 6.28276  28
   6  13  -1 1.75968 2.75749  27
  -6 -13   1 2.37578 4.41893  26
   5  13  -1 0.86941 2.39819  27
   5  13  -1 -0.6928 1.98848   4
   5  13  -1 2.70056 2.27694   8
   5  13  -1 -0.9366 5.28659  17
   5  13  -1 -1.0631 4.64172  28
   5  13  -1 -0.1840 1.92324  19
  -5 -13   1 1.84023 4.66650  26
   4  13  -1 -1.6616 2.09123  27
   4  13  -1 0.64469 3.82382  28
   4  13  -1 5.12781 5.46234  17
   4  13  -1 0.81031 2.54351   8
   4  13  -1 0.00051 1.47716  19
   4  13  -1 1.54775 2.88546   4
  -4 -13   1 6.75939 5.24701  26
   3  13  -1 -3.8291 3.25309  28
   3  13  -1 1.45794 5.03206  17
   3  13  -1 -5.8694 17.6776  13
   3  13  -1 -0.2144 2.44079   8
   3  13  -1 2.77192 3.14363   4
   3  13  -1 -2.3081 2.07343  27
   3  13  -1 0.13413 1.34072  19
  -3 -13   1 1.68813 4.90043  26
   2  13  -1 -17.884 12.9420  13
   2  13  -1 5.72154 3.76234  28
   2  13  -1 1.46795 1.97745  19
   2  13  -1 5.41075 3.35331   4
   2  13  -1 3.42464 2.49641  27
   2  13  -1 -0.0885 1.74499   8
   2  13  -1 1.75694 4.51164  17
  -2 -13   1 0.57255 4.55652  26
   1  13  -1 -1.4517 1.16415  19
   1  13  -1 -7.0562 10.4065  13
   1  13  -1 5.18227 4.48118  17
   1  13  -1 -0.4849 1.98725   8
   1  13  -1 2.45683 2.23547  27
   1  13  -1 1.44109 3.93681  28
   1  13  -1 3.53244 3.33485   4
  -1 -13   1 -0.7867 4.12215  26
   0  13  -1 2.11826 3.34521   4
   0  13  -1 2.97167 2.69577   8
   0  13  -1 1.19676 3.87785  17
   0  13  -1 0.03969 1.71072  19
   0  13  -1 -20.362 8.42913  13
   0  13  -1 2.98833 2.05114  27
   0  13  -1 -0.5902 3.38211  28
   0 -13   1 -2.9456 3.75195  26
  -1  13  -1 -0.0991 1.71145  27
  -1  13  -1 3.57380 3.68338  17
  -1  13  -1 1.64242 2.72225   8
  -1  13  -1 1.92732 3.04021  28
  -1  13  -1 1.18350 1.57040  19
  -1  13  -1 5.53733 3.13741   4
  -1  13  -1 -0.9881 6.78612  13
   1 -13   1 10.9713 4.34905  26
  -2  13  -1 3.34470 2.88473  28
  -2  13  -1 7.01262 3.39189  17
  -2  13  -1 10.3473 6.74086  13
  -2  13  -1 1.61053 1.85274  19
  -2  13  -1 4.60716 1.85235  27
  -2  13  -1 2.11775 2.77368   8
  -2  13  -1 2.81872 2.80777   4
   2 -13   1 2.07612 3.45079  26
  -3  13  -1 12.2467 2.42506  27
  -3  13  -1 20.0103 4.25168  17
  -3  13  -1 19.7482 4.02197   8
  -3  13  -1 17.6323 5.97425  13
  -3  13  -1 14.9834 3.48485  28
   3 -13   1 12.7754 4.07725  26
  -4  13  -1 19.0110 6.71154  13
  -4  13  -1 24.3490 4.20980  17
  -4  13  -1 16.2774 2.61026  27
  -4  13  -1 20.6898 3.77421  28
  -4  13  -1 22.3539 4.31896   8
   4 -13   1 21.7809 4.51139  26
  -5  13  -1 0.76257 1.97942  19
  -5  13  -1 0.31499 2.08767  28
  -5  13  -1 1.03993 2.20789   4
  -5  13  -1 2.05937 4.94012  13
  -5  13  -1 1.76930 2.18905   8
  -5  13  -1 0.78138 1.39118  27
   5 -13   1 -5.8802 2.45721   5
   5 -13   1 3.85190 3.03013  26
  -6  13  -1 28.5440 4.48586   8
  -6  13  -1 30.2666 3.31162  27
  -6  13  -1 18.5649 4.43764  19
  -6  13  -1 30.9803 4.61305  28
  -6  13  -1 27.1554 6.31429  13
  -6  13  -1 40.1071 4.35985   4
   6 -13   1 30.4021 4.31808  26
  -7  13  -1 28.4061 4.30883   8
  -7  13  -1 37.2787 4.34831   4
  -7  13  -1 25.2384 5.04571  19
  -7  13  -1 29.7351 6.66032  13
  -7  13  -1 36.2596 3.56125  27
   7 -13   1 32.8043 4.13671   5
   7 -13   1 38.4114 5.32781  26
  -8  13  -1 61.2276 6.13535  28
  -8  13  -1 64.7646 5.91043   8
  -8  13  -1 54.8242 7.13052  14
  -8  13  -1 47.2273 8.22089  13
  -8  13  -1 44.5335 6.67210  19
  -8  13  -1 60.0920 5.08943  27
   8 -13   1 63.7729 6.04380  26
  -9  13  -1 40.8783 7.99972  13
  -9  13  -1 60.9344 5.00763  27
  -9  13  -1 57.5955 5.63402   8
  -9  13  -1 55.5347 6.89203  14
  -9  13  -1 58.7917 6.05597  28
  -9  13  -1 46.3185 6.64272  19
   9 -13   1 43.1087 5.07080  26
 -10  13  -1 6.01155 2.28570  27
 -10  13  -1 3.48154 3.05985  19
 -10  13  -1 6.05874 6.21868  13
 -10  13  -1 6.56044 3.52318  14
 -10  13  -1 7.15129 2.83308  28
 -10  13  -1 9.65386 2.94974   8
  10 -13   1 1.81511 2.09788  26
 -11  13  -1 6.34586 3.04133   8
 -11  13  -1 -3.5531 5.90806  13
 -11  13  -1 6.85858 2.87454  28
 -11  13  -1 6.64395 3.99206  14
 -11  13  -1 3.92015 2.24888  27
 -11  13  -1 1.51887 3.30293  19
  11 -13   1 9.03320 3.99745   5
 -12  13  -1 4.98519 3.82281  14
 -12  13  -1 0.24799 3.47888  19
 -12  13  -1 -2.2834 1.65173  27
 -12  13  -1 -2.1485 2.59490   8
 -12  13  -1 -7.6386 7.04888  13
 -12  13  -1 1.98125 2.69982  28
  12 -13   1 0.25117 3.35323   5
  12 -13   1 1.61635 1.94954  26
 -13  13  -1 12.2276 3.73321  28
 -13  13  -1 7.61020 4.95413  14
 -13  13  -1 7.66232 4.49876  19
 -13  13  -1 13.7115 3.55096  27
 -13  13  -1 2.70596 9.54230  13
 -13  13  -1 15.0755 3.48590   8
  13 -13   1 14.2365 4.75186   5
 -14  13  -1 6.51845 4.96317  14
 -14  13  -1 8.26464 3.35967  27
 -14  13  -1 6.71063 3.65210  28
 -14  13  -1 1.26221 4.35297  19
  14 -13   1 7.20356 4.41489   5
 -15  13  -1 28.8315 4.99427  28
 -15  13  -1 21.6567 4.91870  27
 -15  13  -1 22.4993 6.92620  19
 -15  13  -1 21.3312 7.11146  14
  15 -13   1 24.7159 5.81158   5
 -16  13  -1 -5.9782 5.76701  19
 -16  13  -1 10.0808 3.91090  28
 -16  13  -1 2.30119 4.03164  27
 -16  13  -1 9.22818 4.76189  14
  16 -13   1 4.44143 4.03177   5
 -17  13  -1 5.59102 6.44664  14
 -17  13  -1 3.97918 7.92701  19
 -17  13  -1 7.93208 4.41399  28
  17 -13   1 11.6260 4.82136   5
 -18  13  -1 1.36898 5.56959  28
 -18  13  -1 0.58221 5.95015  14
  18 -13   1 2.87724 3.92939   5
 -19  13  -1 -1.0733 4.58189  27
  19 -13   1 3.14593 4.97160   5
  20 -13   1 1.60985 4.92806   5
 -11 -12   1 1.24125 2.58320  26
  10  12  -1 0.47249 2.77923   4
 -10 -12   1 2.08720 4.83916  26
   9  12  -1 0.23579 2.79641   4
   9  12  -1 0.87911 6.77761  17
  -9 -12   1 -1.5281 2.68926  26
   8  12  -1 -5.4278 5.41089  17
   8  12  -1 0.66039 2.34166   8
   8  12  -1 1.12344 1.70787   4
  -8 -12   1 -2.2865 3.62285  26
   7  12  -1 -2.3750 5.16606  17
   7  12  -1 -2.7256 2.60118  19
   7  12  -1 6.42850 3.27352  27
   7  12  -1 -3.5962 1.91957   8
   7  12  -1 1.01193 1.97809   4
  -7 -12   1 -4.0951 3.44234  26
   6  12  -1 2.83937 2.27813   8
   6  12  -1 -4.3475 4.77553  17
   6  12  -1 0.13212 1.75608  19
   6  12  -1 3.93895 2.39668  27
   6  12  -1 0.20121 2.45138   4
   6  12  -1 -11.177 4.63958  28
  -6 -12   1 -6.2168 4.82086  26
   5  12  -1 0.63407 1.47968  19
   5  12  -1 1.27111 4.71773  17
   5  12  -1 0.64953 1.90555   4
   5  12  -1 1.48040 2.29886   8
   5  12  -1 1.73161 2.10314  27
  -5 -12   1 5.78021 4.81181  26
   4  12  -1 -20.493 14.0675  13
   4  12  -1 1.25235 1.96699  27
   4  12  -1 0.58062 2.40826   8
   4  12  -1 0.97040 2.31312   4
   4  12  -1 -0.3451 4.38092  17
   4  12  -1 0.59661 1.92986  19
  -4 -12   1 -1.6023 4.66899  26
   3  12  -1 -0.5000 2.18170  19
   3  12  -1 5.34474 2.21991  27
   3  12  -1 14.5628 5.10906  17
   3  12  -1 4.46477 10.3257  13
   3  12  -1 2.82102 3.40452   8
  -3 -12   1 6.31962 5.17795  26
   2  12  -1 -1.4245 2.49329   8
   2  12  -1 3.90254 4.25276  17
   2  12  -1 1.96649 1.93763  27
   2  12  -1 0.80523 2.05963  19
   2  12  -1 14.0752 9.66450  13
   2  12  -1 2.92130 3.35161   4
  -2 -12   1 -4.9449 3.68526  26
   1  12  -1 -4.9173 8.22707  13
   1  12  -1 0.89962 1.90493  27
   1  12  -1 2.06544 2.53830   4
   1  12  -1 0.67536 2.80126   8
   1  12  -1 -0.0810 1.01199  19
   1  12  -1 3.95518 3.78968  17
  -1 -12   1 5.00049 4.20202  26
   0  12  -1 5.36063 6.91856  13
   0  12  -1 5.30898 2.87572   4
   0  12  -1 0.45069 1.98546  19
   0  12  -1 -0.5303 1.57401  27
   0  12  -1 -2.3101 2.83601  28
   0  12  -1 0.10145 3.06774  17
   0  12  -1 -2.5680 2.45087   8
   0 -12   1 4.41790 3.86799  26
  -1  12  -1 237.253 15.1123   4
  -1  12  -1 220.700 15.4418  17
  -1  12  -1 181.787 14.7863  28
  -1  12  -1 186.332 18.3247  13
  -2  12  -1 109.289 8.72800  27
  -2  12  -1 133.746 10.0062   8
  -2  12  -1 131.528 9.71455   4
  -2  12  -1 132.426 10.1564  17
  -2  12  -1 121.552 9.76657  28
  -2  12  -1 121.327 13.1994  13
  -3  12  -1 81.4060 7.69975  17
  -3  12  -1 95.4258 7.39496   4
  -3  12  -1 97.0634 10.9254  13
  -3  12  -1 88.0599 7.54598  28
  -3  12  -1 82.6799 6.53171  27
  -4  12  -1 86.0014 7.16068  28
  -4  12  -1 81.7160 6.70750   4
  -4  12  -1 73.4217 9.92450  13
  -4  12  -1 76.3596 6.89997   8
  -4  12  -1 88.7871 7.17186  17
  -4  12  -1 75.5305 7.71474  19
  -4  12  -1 76.8845 6.03143  27
   4 -12   1 75.6270 6.73827  26
   4 -12   1 94.2223 12.8760   7
  -5  12  -1 -1.0752 2.07975   4
  -5  12  -1 0.82422 1.22979  27
  -5  12  -1 3.90667 3.39308  13
  -5  12  -1 0.08397 1.65166  19
  -5  12  -1 -0.1147 1.92446  28
  -5  12  -1 4.07105 2.29126   8
   5 -12   1 1.69712 2.62661  26
   5 -12   1 -1.6078 1.99291   5
  -6  12  -1 5.25911 3.73739  13
  -6  12  -1 3.78854 2.52452  19
  -6  12  -1 4.76170 2.13641  28
  -6  12  -1 5.51850 2.17901   8
  -6  12  -1 11.4334 3.08027   4
  -6  12  -1 5.44374 1.60781  27
   6 -12   1 11.2710 3.44575  26
  -7  12  -1 45.6221 4.53820   4
  -7  12  -1 35.2813 6.71455  13
  -7  12  -1 37.9352 5.47697  19
  -7  12  -1 41.8236 3.86210  27
  -7  12  -1 41.3304 4.65691   8
  -7  12  -1 38.9883 4.72355  28
   7 -12   1 42.2561 4.81848  26
  -8  12  -1 173.115 11.0940  27
  -8  12  -1 164.790 11.9535  28
  -8  12  -1 153.695 14.6985  13
  -8  12  -1 149.334 12.7553  19
  -8  12  -1 162.593 12.7865  14
  -8  12  -1 165.426 11.6133   8
   8 -12   1 153.716 11.5281  26
  -9  12  -1 97.4742 8.80807  14
  -9  12  -1 92.8108 7.61873   8
  -9  12  -1 100.543 7.19300  27
  -9  12  -1 91.3958 11.1944  13
  -9  12  -1 83.8853 8.72250  19
  -9  12  -1 104.602 8.15073  28
   9 -12   1 85.8660 7.58640  26
 -10  12  -1 14.9608 4.16370  14
 -10  12  -1 6.88238 5.06418  13
 -10  12  -1 17.5397 3.54149   8
 -10  12  -1 11.6192 3.10373  28
 -10  12  -1 14.5080 2.72481  27
 -11  12  -1 0.97907 2.23096  28
 -11  12  -1 5.04549 2.29935  27
 -11  12  -1 2.75415 5.27269  13
 -11  12  -1 5.46021 2.74912   8
 -11  12  -1 -2.9414 2.75523  19
 -11  12  -1 -1.7435 2.91788  14
  11 -12   1 1.58620 2.05919  26
 -12  12  -1 -0.4393 2.47544  28
 -12  12  -1 1.02127 3.07562  19
 -12  12  -1 0.50505 2.46391   8
 -12  12  -1 0.27570 1.82999  27
 -12  12  -1 -0.7232 6.76058  13
 -12  12  -1 -1.3888 3.05323  14
  12 -12   1 0.12171 1.50817  26
 -13  12  -1 5.83127 4.80905  14
 -13  12  -1 4.14139 2.78507  27
 -13  12  -1 8.16296 2.94559   8
 -13  12  -1 -2.4799 8.59195  13
 -13  12  -1 5.29490 3.94566  19
 -13  12  -1 0.43435 2.80788  28
  13 -12   1 10.8328 4.20210   5
 -14  12  -1 6.28223 4.70539  19
 -14  12  -1 1.13624 3.28461  28
 -14  12  -1 8.64366 4.90700  14
 -14  12  -1 10.1906 3.48920  27
  14 -12   1 -1.6261 3.70905   5
 -15  12  -1 13.8438 5.76792  14
 -15  12  -1 1.73236 5.10879  19
 -15  12  -1 20.7213 4.55786  28
 -15  12  -1 9.08890 4.37195  27
  15 -12   1 14.9040 4.80387   5
 -16  12  -1 -0.2162 3.85055  27
 -16  12  -1 5.08573 3.73734  28
 -16  12  -1 8.71016 6.13243  19
 -16  12  -1 8.41744 6.02788  14
  16 -12   1 1.26219 3.51420   5
 -17  12  -1 11.8621 4.66485  28
 -17  12  -1 13.6496 5.12099  14
  17 -12   1 2.91700 4.09659   5
 -18  12  -1 -5.7722 3.30922  27
 -18  12  -1 -1.7321 5.73649  14
 -18  12  -1 -7.8282 5.51796  28
  18 -12   1 -5.9544 3.56161   5
 -19  12  -1 3.67625 4.68534  27
  19 -12   1 -2.7699 5.27121   5
  20 -12   1 1.89435 4.49435   5
 -12 -11   1 1.21452 2.31850  26
  11  11  -1 0.16328 2.63564   4
 -11 -11   1 -0.0361 4.58201  26
  10  11  -1 0.88285 2.34585   4
  10  11  -1 6.03262 6.13884  17
 -10 -11   1 2.49421 4.33159  26
   9  11  -1 4.09217 5.12092  17
   9  11  -1 1.11411 1.74148   4
   9  11  -1 -2.9496 3.41894   8
   9  11  -1 -1.5871 5.27184  12
  -9 -11   1 1.84708 4.15838  26
   8  11  -1 -13.705 8.34391  15
   8  11  -1 -0.5304 2.97975  12
   8  11  -1 -1.9287 2.04674   8
   8  11  -1 12.8734 6.74458  17
   8  11  -1 0.62945 1.78896   4
  -8 -11   1 1.56800 4.83211  26
   7  11  -1 1.57100 4.89040  17
   7  11  -1 0.07631 1.71923   4
   7  11  -1 1.16969 2.20175  27
   7  11  -1 -15.025 7.40187  15
   7  11  -1 1.05469 2.12058   8
   7  11  -1 -4.6341 1.89054  19
   7  11  -1 -0.7057 2.98802  12
  -7 -11   1 0.96935 4.26240  26
   6  11  -1 6.25741 4.99493  17
   6  11  -1 -0.9038 2.07805   8
   6  11  -1 2.29233 2.04163  27
   6  11  -1 -2.9166 20.4464  13
   6  11  -1 0.37196 1.98733   4
   6  11  -1 1.62265 2.67942  12
   6  11  -1 -0.6666 2.44475  19
   6  11  -1 -8.0038 6.94954  15
  -6 -11   1 2.40490 5.34047  26
   5  11  -1 3.31910 3.21762   8
   5  11  -1 6.71948 12.5334  13
   5  11  -1 1.14563 3.16031   4
   5  11  -1 -2.1365 2.00131  27
   5  11  -1 -5.5419 5.66441  15
   5  11  -1 -0.9772 4.29590  17
   5  11  -1 1.61899 2.69939  12
   5  11  -1 -2.6918 1.95095  19
  -5 -11   1 2.75842 4.48719  26
   4  11  -1 0.67262 3.00373   8
   4  11  -1 -1.7694 2.39595  12
   4  11  -1 4.88432 3.45142   4
   4  11  -1 0.70574 2.21153  19
   4  11  -1 6.52277 4.88538  17
   4  11  -1 -6.3819 4.83215  15
   4  11  -1 -4.2104 9.77861  13
   4  11  -1 -1.8625 1.79071  27
  -4 -11   1 0.13770 4.63264  26
   3  11  -1 14.6660 8.43451  13
   3  11  -1 18.1726 5.59903  15
   3  11  -1 9.41145 4.46237  17
   3  11  -1 12.0713 3.13735   4
   3  11  -1 9.58985 2.67394  12
   3  11  -1 6.21758 3.06840   8
  -3 -11   1 3.24147 5.05818  26
   2  11  -1 -1.4816 1.52193  27
   2  11  -1 -0.3707 3.99440  15
   2  11  -1 -0.4153 2.30935   4
   2  11  -1 0.87364 6.81330  13
   2  11  -1 -0.9577 0.92011  19
   2  11  -1 3.98244 2.71364   8
   2  11  -1 4.00846 4.14067  17
  -2 -11   1 0.29519 3.99259  26
   1  11  -1 6.44010 2.73220   8
   1  11  -1 0.52778 1.22898  19
   1  11  -1 1.09848 1.61502  27
   1  11  -1 1.14516 2.35947   4
   1  11  -1 5.08650 5.96189  13
   1  11  -1 -0.7712 2.94552  17
  -1 -11   1 -2.7901 3.50221  26
   0  11  -1 0.46281 2.53336  17
   0  11  -1 1.31019 1.64529  19
   0  11  -1 3.35914 1.60232  27
   0  11  -1 0.16678 4.81234  13
   0  11  -1 7.23047 3.12177   4
   0  11  -1 0.02638 2.17321   8
   0 -11   1 7.83359 3.69536  26
  -1  11  -1 55.2057 5.11267  27
  -1  11  -1 60.2288 5.96330   4
  -1  11  -1 71.7752 9.66838  13
  -1  11  -1 74.1149 6.67564  17
  -1  11  -1 65.7626 6.26844   8
  -1  11  -1 66.6250 6.35956  28
  -2  11  -1 42.4924 7.44115  13
  -2  11  -1 41.2755 4.86285   8
  -2  11  -1 34.8859 3.56193  27
  -2  11  -1 36.8280 4.54577  28
  -2  11  -1 41.0595 4.95201  17
  -2  11  -1 31.5466 4.16499   4
  -3  11  -1 10.5681 4.01604  13
  -3  11  -1 3.24815 2.21174  19
  -3  11  -1 6.39286 2.54523   4
  -3  11  -1 8.97603 2.74523   8
  -3  11  -1 7.29781 2.70494  17
  -3  11  -1 7.08928 2.59065  28
  -3  11  -1 8.00371 1.69470  27
   3 -11   1 5.06612 2.64946  26
   3 -11   1 -0.2800 5.47646   7
  -4  11  -1 3.21880 1.94273   4
  -4  11  -1 5.23653 2.14448  28
  -4  11  -1 2.65891 2.04403  19
  -4  11  -1 5.05391 2.28251   8
  -4  11  -1 1.91332 3.62516  13
  -4  11  -1 4.24642 1.45088  27
  -4  11  -1 6.70093 2.49543  17
   4 -11   1 7.10185 8.27793  25
   4 -11   1 9.87787 3.22380  26
   4 -11   1 3.68432 5.86101   7
  -5  11  -1 6.01988 2.91829  19
  -5  11  -1 8.14494 2.08935   8
  -5  11  -1 11.2978 4.23840  13
  -5  11  -1 6.85267 1.57193  27
  -5  11  -1 10.7437 2.79126   4
  -5  11  -1 6.03055 2.39651  28
   5 -11   1 10.6465 6.14865   7
   5 -11   1 16.4210 3.43920  26
  -6  11  -1 1.88285 3.05064  13
  -6  11  -1 -0.1718 2.06282   4
  -6  11  -1 0.68544 1.17272  27
  -6  11  -1 0.27308 2.14756  19
  -6  11  -1 -0.2348 1.91418   8
  -6  11  -1 1.09740 1.82725  28
   6 -11   1 -2.0823 2.43249  26
  -7  11  -1 -0.8923 1.62123   8
  -7  11  -1 3.19188 2.23159   4
  -7  11  -1 2.96844 4.56609  13
  -7  11  -1 0.95440 1.75458  28
  -7  11  -1 1.05315 1.25918  27
  -7  11  -1 2.57961 2.81562  19
   7 -11   1 -1.1676 2.56767  26
  -8  11  -1 2.52612 1.82389  28
  -8  11  -1 1.41244 2.48383  19
  -8  11  -1 1.84163 1.89448   8
  -8  11  -1 -1.1700 2.47813  14
  -8  11  -1 5.17781 3.64188  13
  -8  11  -1 2.24118 1.53205  27
   8 -11   1 3.22780 2.91882  26
  -9  11  -1 -3.3142 2.23955  14
  -9  11  -1 -0.4566 1.73193  28
  -9  11  -1 1.61325 3.75796  13
  -9  11  -1 -1.0123 1.33655  27
  -9  11  -1 2.04065 1.91339   8
  -9  11  -1 -0.8112 1.81600  19
   9 -11   1 0.73910 2.13191  26
 -10  11  -1 1.25682 2.21468  28
 -10  11  -1 0.68271 4.41442  13
 -10  11  -1 2.14466 2.80890  19
 -10  11  -1 1.43514 1.76570  27
 -10  11  -1 1.92468 2.76298  14
 -10  11  -1 4.68809 2.36669   8
  10 -11   1 2.09886 1.97902  26
 -11  11  -1 2.11219 3.00576  14
 -11  11  -1 1.54467 2.02920  27
 -11  11  -1 0.37061 1.98400  28
 -11  11  -1 -0.2960 2.86801  19
 -11  11  -1 6.39168 5.21671  13
 -11  11  -1 -2.6453 1.95223   8
  11 -11   1 1.93104 2.47529  12
  11 -11   1 1.13132 2.04018  26
 -12  11  -1 2.05277 2.38520  27
 -12  11  -1 4.60827 3.56214  19
 -12  11  -1 -0.9424 2.44235  28
 -12  11  -1 1.76171 2.40773   8
 -12  11  -1 3.03291 6.20463  13
 -12  11  -1 4.71291 3.62386  14
  12 -11   1 -1.4759 1.97710  12
 -13  11  -1 9.75191 4.50011  19
 -13  11  -1 9.41630 3.50845  28
 -13  11  -1 9.88040 3.40457  27
 -13  11  -1 10.0666 4.47144  14
 -13  11  -1 17.6649 8.48643  13
 -14  11  -1 12.9079 5.59635  19
 -14  11  -1 14.6212 4.03390  28
 -14  11  -1 14.9841 4.15829  27
 -14  11  -1 4.23048 4.70016  14
  14 -11   1 11.5490 4.66834   5
  14 -11   1 5.15648 2.51472  12
 -15  11  -1 7.18265 3.62578  28
 -15  11  -1 9.41332 5.33266  19
 -15  11  -1 2.93560 3.52095  27
 -15  11  -1 6.29262 5.62572  14
  15 -11   1 3.08609 2.40255  12
  15 -11   1 4.98233 3.60655   5
 -16  11  -1 1.07703 3.53294  28
 -16  11  -1 -0.9578 4.75329  14
 -16  11  -1 -0.8620 3.85740  27
 -16  11  -1 0.79996 5.78357  19
  16 -11   1 2.86792 2.88571  12
  16 -11   1 -5.7448 2.96339   5
 -17  11  -1 6.24231 4.62842  28
 -17  11  -1 7.75852 5.39956  14
  17 -11   1 3.01514 3.41325   5
  17 -11   1 5.23336 3.42452  12
 -18  11  -1 3.03122 4.02410  27
 -18  11  -1 -1.7580 6.11072  28
 -18  11  -1 7.84469 6.65816  14
  18 -11   1 -6.6892 4.15057  12
  18 -11   1 -1.8617 3.63440   5
 -19  11  -1 3.21658 4.20417  27
  19 -11   1 -2.1566 5.17122   5
  20 -11   1 1.10248 4.99444   5
 -13 -10   1 -7.0239 4.91402  26
  12  10  -1 3.11595 2.60192   4
 -12 -10   1 -2.1094 3.77001  26
  11  10  -1 9.39534 3.46238  12
  11  10  -1 -1.3425 2.06209   4
  11  10  -1 2.09343 6.65969  17
 -11 -10   1 -0.8861 2.34026  26
  10  10  -1 -11.944 10.1117  15
  10  10  -1 -4.3350 2.54175  12
  10  10  -1 -0.1308 1.73404   4
  10  10  -1 1.38415 5.51153  17
 -10 -10   1 -3.3283 2.46818  26
   9  10  -1 0.64068 1.89550   4
   9  10  -1 1.88358 2.63724  12
   9  10  -1 -0.3059 2.37047   8
   9  10  -1 3.60215 4.69693  17
   9  10  -1 1.73760 9.20305  15
   8  10  -1 2.80036 2.68646  12
   8  10  -1 -1.0016 3.46409  19
   8  10  -1 2.15335 2.56991  27
   8  10  -1 0.71140 2.10403   4
   8  10  -1 3.83871 4.89482  17
   8  10  -1 2.16613 7.94330  15
   8  10  -1 -0.5595 2.03511   8
   7  10  -1 -2.0311 1.83703   4
   7  10  -1 0.22456 6.58834  15
   7  10  -1 -3.2813 4.43459  17
   7  10  -1 -0.4627 2.37657  19
   7  10  -1 2.17092 2.59706  12
   7  10  -1 0.47723 1.97695  27
   7  10  -1 -1.5573 3.83159   8
   6  10  -1 -0.9026 2.11949   4
   6  10  -1 0.53895 2.22407  19
   6  10  -1 0.57344 3.12716   8
   6  10  -1 13.5014 11.8631  13
   6  10  -1 4.27719 2.31046  12
   6  10  -1 -4.5604 5.74308  15
   6  10  -1 -2.9341 1.93114  27
   6  10  -1 2.87032 4.32993  17
   5  10  -1 -0.7033 2.75342   8
   5  10  -1 -5.6080 8.74864  13
   5  10  -1 2.08218 2.07076  12
   5  10  -1 4.41395 5.25349  15
   5  10  -1 2.33491 1.95568  27
   5  10  -1 -0.0904 1.72832   4
   5  10  -1 6.30343 4.79028  17
   5  10  -1 2.88555 2.09746  19
   4  10  -1 1.31505 2.04362  12
   4  10  -1 -2.8363 8.28757  13
   4  10  -1 -0.9762 2.05409  19
   4  10  -1 1.34164 2.23545   4
   4  10  -1 -5.5821 4.14825  15
   4  10  -1 -0.3069 1.74223  27
   4  10  -1 -0.6452 8.56995  25
   4  10  -1 3.97974 2.75482   8
   4  10  -1 -0.0862 3.68845  17
   3  10  -1 -3.2951 3.66656  15
   3  10  -1 0.78456 3.39708  17
   3  10  -1 1.35809 1.69638  12
   3  10  -1 0.48033 2.55123   4
   3  10  -1 -0.7860 1.58893  27
   3  10  -1 -8.6400 6.23806  13
   3  10  -1 2.06171 2.05709  19
   3  10  -1 0.48898 7.17935  25
   3  10  -1 2.23209 2.68026   8
  -3 -10   1 2.01170 4.04028  26
   2  10  -1 0.92864 2.79929  17
   2  10  -1 -3.5488 5.77242  13
   2  10  -1 1.96604 1.65205  12
   2  10  -1 -0.9201 0.93063  19
   2  10  -1 -2.9226 2.06392   8
   2  10  -1 -1.0580 2.01471   4
   2  10  -1 1.68218 3.29337  15
   2  10  -1 -0.5792 1.36883  27
  -2 -10   1 -1.7929 4.03570  26
  -2 -10   1 4.86894 4.03244  27
   1  10  -1 11.4754 5.35644  13
   1  10  -1 2.62337 3.00961  15
   1  10  -1 6.06791 2.41744   8
   1  10  -1 6.40017 3.05041  17
   1  10  -1 6.75249 1.64814  12
   1  10  -1 2.31066 1.56355  27
  -1 -10   1 -0.3698 2.36016  27
   0  10  -1 16.2405 4.88884  13
   0  10  -1 12.5372 2.57004   8
   0 -10   1 19.2039 4.44680  26
  -1  10  -1 43.1302 3.73631  27
  -1  10  -1 35.9817 4.72192  19
   1 -10   1 40.5337 4.74137  26
  -2  10  -1 4.72860 2.24440  28
  -2  10  -1 1.35416 1.21190  27
  -2  10  -1 1.89735 2.15822   8
  -2  10  -1 -1.5121 1.40709  19
  -2  10  -1 0.69443 1.90389   4
  -2  10  -1 2.13884 2.01409  17
  -2  10  -1 3.68460 3.84068  13
   2 -10   1 -0.4125 4.93871   7
   2 -10   1 1.78399 2.40190  26
  -3  10  -1 53.9868 5.19103   8
  -3  10  -1 49.4774 5.70892  19
  -3  10  -1 62.0291 7.57510  13
  -3  10  -1 54.5591 5.20745  17
  -3  10  -1 55.3034 5.20092  28
  -3  10  -1 55.1591 4.98421   4
  -3  10  -1 43.5408 8.58645   7
  -3  10  -1 58.4275 4.39747  27
   3 -10   1 51.2785 8.69216  25
   3 -10   1 65.3753 8.58945   7
   3 -10   1 56.7026 5.05037  26
  -4  10  -1 11.0829 2.47341  28
  -4  10  -1 11.1241 1.66742  27
  -4  10  -1 10.4532 3.59578  13
  -4  10  -1 10.2957 2.36916   8
  -4  10  -1 9.47549 2.33984   4
  -4  10  -1 10.3124 2.97482  19
  -4  10  -1 15.7603 2.90033  17
  -4  10  -1 8.07525 7.34781   7
   4 -10   1 16.5154 5.91385   7
   4 -10   1 16.3506 3.48365  26
   4 -10   1 10.7834 5.28184  25
  -5  10  -1 112.180 8.80729  28
  -5  10  -1 117.497 8.08776  27
  -5  10  -1 115.216 10.6568  13
  -5  10  -1 114.054 8.64798   8
  -5  10  -1 115.048 9.72439  19
  -5  10  -1 125.297 8.55905   4
   5 -10   1 132.125 12.5901   7
   5 -10   1 122.291 8.72958  26
  -6  10  -1 62.3158 7.55523  13
  -6  10  -1 63.7064 4.64862  27
  -6  10  -1 52.9488 4.93663   4
  -6  10  -1 59.1530 5.17187   8
  -6  10  -1 52.7875 5.82748  19
  -6  10  -1 60.0809 5.48158  28
   6 -10   1 57.7003 5.27704  26
   6 -10   1 72.6163 9.93611   7
  -7  10  -1 2.06748 1.32591  27
  -7  10  -1 1.69088 1.55473  28
  -7  10  -1 1.52367 1.83116   8
  -7  10  -1 2.52026 2.72874  14
  -7  10  -1 4.73722 2.61385  19
  -7  10  -1 4.69968 3.08990  13
   7 -10   1 5.41624 2.88357  26
  -8  10  -1 5.00496 1.50190  27
  -8  10  -1 2.54960 2.18167  19
  -8  10  -1 4.49078 2.09934  28
  -8  10  -1 2.85767 3.13840  13
  -8  10  -1 1.83461 2.33966  14
  -8  10  -1 4.32873 1.81198   8
   8 -10   1 5.30465 2.39081  26
  -9  10  -1 12.3024 2.57030  28
  -9  10  -1 16.5561 2.83182   8
  -9  10  -1 12.2710 3.34191  19
  -9  10  -1 18.4949 6.38610  13
  -9  10  -1 22.6164 3.96814  14
  -9  10  -1 12.5831 2.22759  27
   9 -10   1 9.52080 2.73855  26
 -10  10  -1 98.4224 11.2020  13
 -10  10  -1 94.5442 8.03931  28
 -10  10  -1 99.7349 7.50125  27
 -10  10  -1 105.868 9.34214  14
 -10  10  -1 91.6964 8.88017  19
 -10  10  -1 101.993 7.72034   8
 -11  10  -1 101.258 9.27209  14
 -11  10  -1 90.8191 7.31939  27
 -11  10  -1 98.0289 8.11434  28
 -11  10  -1 88.9184 11.6311  13
 -11  10  -1 84.9412 9.16468  19
 -11  10  -1 93.2005 7.43677   8
 -12  10  -1 81.3638 7.28010  27
 -12  10  -1 78.9810 12.0273  13
 -12  10  -1 87.3018 6.98864   8
 -12  10  -1 66.7939 8.56641  19
 -12  10  -1 94.2916 8.05138  28
 -12  10  -1 87.3405 9.19750  14
 -13  10  -1 35.6822 7.02764  14
 -13  10  -1 36.6085 5.26023  28
 -13  10  -1 25.1114 9.30275  13
 -13  10  -1 42.8123 5.29552  27
 -13  10  -1 30.8866 6.40721  19
 -14  10  -1 48.8544 6.22771  28
 -14  10  -1 35.9180 5.61459  27
 -14  10  -1 25.1117 6.23452  19
 -14  10  -1 38.1278 6.72962  14
  14 -10   1 37.9548 6.00209   5
 -15  10  -1 9.40627 4.48770  27
 -15  10  -1 14.7901 6.43303  19
 -15  10  -1 17.4264 5.80046  14
 -15  10  -1 28.2756 4.81091  28
  15 -10   1 22.2355 5.28744   5
 -16  10  -1 -5.5758 3.46221  28
 -16  10  -1 -5.5288 4.68038  14
  16 -10   1 -0.2803 2.43328  12
  16 -10   1 -0.1768 3.32498   5
 -17  10  -1 -2.8962 4.43228  28
 -17  10  -1 6.97285 4.92348  14
 -17  10  -1 2.64682 3.79831  27
  17 -10   1 -1.3075 2.58928  12
  17 -10   1 1.35511 3.42631   5
 -18  10  -1 -6.2911 5.82244  14
 -18  10  -1 0.11253 5.88168  28
 -18  10  -1 1.48217 3.72237  27
  18 -10   1 0.65100 3.85453   5
  18 -10   1 -1.1267 3.04415  12
 -19  10  -1 -2.7024 7.87036  14
 -19  10  -1 -4.2417 4.79955  27
  19 -10   1 0.21617 4.57294   5
  19 -10   1 2.21156 3.71809  12
  20 -10   1 -3.3590 4.57975   5
 -14  -9   1 2.49382 5.61489  26
  13   9  -1 -0.9548 2.57685   4
 -13  -9   1 1.83431 4.27746  26
  12   9  -1 -2.4074 2.81702  12
  12   9  -1 0.73665 2.24822   4
 -12  -9   1 2.81363 4.09020  26
  11   9  -1 -1.0428 5.06603  17
  11   9  -1 2.73160 2.57461  12
  11   9  -1 -11.632 10.6105  15
  11   9  -1 0.35784 2.01220   4
  10   9  -1 3.80051 5.44139  17
  10   9  -1 -2.7746 8.71142  15
  10   9  -1 0.43303 1.41978   4
  10   9  -1 0.67618 2.56226  12
   9   9  -1 0.10883 1.19866   4
   9   9  -1 1.84420 4.13865  27
   9   9  -1 4.53663 2.71817  12
   9   9  -1 0.50653 7.85290  15
   9   9  -1 -2.1838 2.22199   8
   9   9  -1 3.30106 5.10994  17
   8   9  -1 -2.1010 2.48574  19
   8   9  -1 4.10607 2.45163   4
   8   9  -1 6.21163 4.85844  17
   8   9  -1 0.82914 2.26057  12
   8   9  -1 -2.5385 3.61296   8
   8   9  -1 7.35428 7.14417  15
   8   9  -1 -2.5790 2.10664  27
   7   9  -1 6.18057 5.22513  17
   7   9  -1 5.84048 2.52942   4
   7   9  -1 2.20427 2.05334  27
   7   9  -1 5.85380 2.69175  12
   7   9  -1 -0.6237 2.33002  19
   7   9  -1 -12.576 11.5650  13
   7   9  -1 11.5949 6.61242  15
   7   9  -1 1.65490 3.66295   8
   6   9  -1 17.6666 5.81070  15
   6   9  -1 21.3607 5.75448  17
   6   9  -1 10.9592 2.76241   4
   6   9  -1 6.83324 10.6169  25
   6   9  -1 11.1762 9.00537  13
   6   9  -1 5.63942 2.41990  27
   6   9  -1 3.53069 3.44994   8
   5   9  -1 10.9733 3.31562   8
   5   9  -1 15.8739 9.40751  25
   5   9  -1 25.7355 6.12238  15
   5   9  -1 4.49757 2.23427  27
   5   9  -1 6.13720 8.30710  13
   5   9  -1 18.9826 5.06284  17
   4   9  -1 41.2031 4.85698  27
   4   9  -1 59.3905 11.4377  25
   4   9  -1 65.4461 8.38539  15
   4   9  -1 58.3307 5.80457   4
   4   9  -1 41.3744 9.18021  13
   4   9  -1 66.6779 7.59638  17
   3   9  -1 47.4600 8.91889  13
   3   9  -1 47.5583 4.59705  27
   2   9  -1 39.4083 4.67670   8
   2   9  -1 45.1529 4.59454   4
   2   9  -1 38.7531 7.42483  25
   2   9  -1 34.1063 6.76237  13
   2   9  -1 28.4153 3.56633  27
   2   9  -1 41.3267 5.92660  15
  -2  -9   1 27.7632 3.74453  27
   1   9  -1 71.8408 6.47355  17
   1   9  -1 64.8004 5.83486   8
   1   9  -1 64.2149 6.57898  15
   1   9  -1 60.5865 4.55015  12
   1   9  -1 51.7075 7.84847  13
   1   9  -1 58.7392 4.90461  27
   1   9  -1 75.6111 9.84026  25
  -1  -9   1 49.6292 5.21761  27
   0   9  -1 126.618 8.99174   8
   0   9  -1 131.608 9.41281  17
   0   9  -1 109.262 8.18933  27
   0   9  -1 140.487 11.2139  13
   0   9  -1 123.784 9.02184   4
   0   9  -1 127.277 9.33321  15
   0   9  -1 101.952 7.74843  12
  -1   9  -1 66.6351 5.33346   8
  -1   9  -1 62.4062 4.48014  27
  -1   9  -1 58.7617 7.52111  13
  -1   9  -1 43.3199 5.38939  19
  -1   9  -1 59.9656 5.47318  17
   1  -9   1 47.4450 5.22590  26
   1  -9   1 57.1184 4.62832  27
  -2   9  -1 4.50749 2.05264  17
  -2   9  -1 2.41731 1.86711  19
  -2   9  -1 6.07927 2.31616  28
  -2   9  -1 5.34875 1.40903  27
  -2   9  -1 3.76978 2.27176   4
  -2   9  -1 3.09631 3.13773  13
  -2   9  -1 6.59481 2.02838   8
  -2   9  -1 8.69758 5.28120   7
   2  -9   1 4.66298 1.56363  27
   2  -9   1 9.02632 4.58054   7
   2  -9   1 -1.7420 4.80921  25
   2  -9   1 3.56227 2.69539  26
  -3   9  -1 59.5872 5.16048  28
  -3   9  -1 52.7389 4.81555   4
  -3   9  -1 67.4610 8.83227   7
  -3   9  -1 50.4142 6.83037  13
  -3   9  -1 52.8246 5.02675   8
  -3   9  -1 52.1150 5.49592  19
  -3   9  -1 50.3967 4.94623  17
  -3   9  -1 62.8618 4.35649  27
   3  -9   1 63.7451 8.56761   7
   3  -9   1 59.0483 4.96031  26
   3  -9   1 60.9173 7.28603  25
  -4   9  -1 22.1794 4.68850  13
  -4   9  -1 21.6606 3.08202  17
  -4   9  -1 15.1876 6.40337   7
  -4   9  -1 14.0040 2.62124   8
  -4   9  -1 11.0787 2.88297  19
  -4   9  -1 16.0130 2.90133   4
  -4   9  -1 17.7765 2.87948  28
  -4   9  -1 17.5598 2.16941  27
   4  -9   1 16.7803 5.41582   7
   4  -9   1 24.9343 3.86642  26
   4  -9   1 19.7427 4.32942  25
  -5   9  -1 169.172 12.7316  13
  -5   9  -1 145.882 10.1967  27
  -5   9  -1 136.743 11.4303  19
  -5   9  -1 145.185 15.0493   7
  -5   9  -1 161.851 10.7847   8
  -5   9  -1 155.222 10.5731   4
  -5   9  -1 160.923 10.9725  28
   5  -9   1 156.587 13.9315   7
   5  -9   1 168.289 10.8366  26
  -6   9  -1 7.26108 2.09115   4
  -6   9  -1 6.46639 1.45756  27
  -6   9  -1 8.34641 2.06095  28
  -6   9  -1 4.81755 2.66724  19
  -6   9  -1 7.50828 4.26743  13
  -6   9  -1 7.03638 2.08637   8
   6  -9   1 6.46402 2.71504  26
   6  -9   1 1.17691 4.59212   7
  -7   9  -1 4.56697 2.46876  14
  -7   9  -1 6.10357 1.98281  28
  -7   9  -1 8.06868 3.55685  13
  -7   9  -1 3.56164 2.25689  19
  -7   9  -1 3.33173 1.43620  27
  -7   9  -1 4.69704 1.99656   8
   7  -9   1 8.43897 2.80896  26
  -8   9  -1 6.53522 3.36968  13
  -8   9  -1 5.60663 2.69969  14
  -8   9  -1 7.53673 1.75848  27
  -8   9  -1 3.36171 2.30285  19
  -8   9  -1 4.53120 1.99889  28
  -8   9  -1 4.42738 1.70401   8
   8  -9   1 5.91597 2.72806  26
  -9   9  -1 0.66786 1.68051  28
  -9   9  -1 0.81778 2.29788  14
  -9   9  -1 0.25172 2.22411  19
  -9   9  -1 2.21660 1.72524   8
  -9   9  -1 4.35960 3.69439  13
  -9   9  -1 -0.4502 1.33156  27
   9  -9   1 3.37619 2.35242  26
 -10   9  -1 18.8647 5.30889  13
 -10   9  -1 13.9083 2.48787  27
 -10   9  -1 12.6343 3.58489  19
 -10   9  -1 9.19031 3.33773  14
 -10   9  -1 17.4381 3.00527  28
 -10   9  -1 15.0537 2.83790   8
  10  -9   1 11.1188 2.94340  26
 -11   9  -1 4.12617 3.19993  19
 -11   9  -1 1.75302 2.93817  14
 -11   9  -1 8.64427 2.76577  28
 -11   9  -1 5.62287 2.38648  27
 -11   9  -1 2.20606 4.63110  13
 -12   9  -1 -0.6319 5.45072  13
 -12   9  -1 3.24365 3.28434  19
 -12   9  -1 -0.1669 2.41879  28
 -12   9  -1 0.71306 3.40396  14
 -12   9  -1 -0.5974 2.28267  27
 -13   9  -1 1.78889 2.60840  28
 -13   9  -1 1.52961 3.31661  19
 -13   9  -1 1.86040 3.25638  27
 -13   9  -1 6.10829 3.86723  14
  13  -9   1 -7.7767 4.38603  15
 -14   9  -1 -2.6552 2.51091  28
 -14   9  -1 1.92111 3.77767  14
 -14   9  -1 1.89078 3.40384  27
 -14   9  -1 -3.1022 3.86172  19
  14  -9   1 1.26323 3.52615   5
  14  -9   1 1.06394 5.79183  15
 -15   9  -1 -2.1389 3.43671  27
 -15   9  -1 2.09964 3.28442  28
 -15   9  -1 -3.4404 4.18014  14
  15  -9   1 3.20593 3.76806   5
  15  -9   1 0.04499 2.34543  12
  15  -9   1 5.26735 8.25502  15
 -16   9  -1 0.17712 4.28503  14
 -16   9  -1 1.90016 3.74543  28
 -16   9  -1 6.02921 3.39854  27
  16  -9   1 2.33756 2.21618  12
  16  -9   1 -1.4882 3.22454   5
 -17   9  -1 11.2203 5.21393  14
 -17   9  -1 3.90071 3.40886  27
 -17   9  -1 -1.4800 4.64164  28
  17  -9   1 1.02481 2.70804  12
  17  -9   1 0.60791 3.21664   5
 -18   9  -1 0.16423 3.86980  27
 -18   9  -1 -2.9162 5.48089  14
  18  -9   1 -1.0685 3.25237   5
  18  -9   1 -3.5598 2.70700  12
 -19   9  -1 -0.5940 5.81082  27
 -19   9  -1 2.46433 8.85926  14
  19  -9   1 -2.2201 4.20032   5
  19  -9   1 -4.3337 2.87824  12
  20  -9   1 4.77194 4.87793   5
  20  -9   1 -3.8138 3.78347  12
 -14  -8   1 0.02830 4.48775  26
  13   8  -1 -0.7005 2.23124   4
  13   8  -1 -1.1189 2.72386  12
  12   8  -1 2.29692 5.64365  17
  12   8  -1 -15.897 10.9903  15
  12   8  -1 -1.0519 2.24048  12
  12   8  -1 1.15005 2.12004   4
  11   8  -1 -0.8921 4.87738  17
  11   8  -1 -1.8479 1.99292   4
  11   8  -1 2.87279 9.09767  15
  11   8  -1 1.31741 2.14815  12
  10   8  -1 9.78095 8.64206  15
  10   8  -1 6.90686 5.12132  17
  10   8  -1 -1.8243 3.41821   8
  10   8  -1 1.51457 1.44773   4
  10   8  -1 0.83903 2.28055  12
   9   8  -1 11.0675 7.30967  15
   9   8  -1 2.47800 2.30805   4
   9   8  -1 -2.1171 2.57119  27
   9   8  -1 -0.1961 2.76696   8
   9   8  -1 1.04152 3.33533  19
   9   8  -1 5.19110 2.68972  12
   9   8  -1 13.4502 6.19603  17
   8   8  -1 10.8675 2.80258   4
   8   8  -1 5.63547 3.98858   8
   8   8  -1 20.2636 12.9173  13
   7   8  -1 -0.7852 10.3147  25
   7   8  -1 0.57250 3.41960   8
   7   8  -1 8.10665 3.17879   4
   7   8  -1 4.13754 2.23700  27
   7   8  -1 17.0508 5.91731  17
   7   8  -1 -0.0801 9.15024  13
  -7  -8   1 7.35661 3.88044  27
   6   8  -1 26.3330 5.66866  17
   6   8  -1 22.8223 9.42049  25
   6   8  -1 7.19407 8.31586  13
   6   8  -1 30.9030 4.19723   4
   6   8  -1 25.9317 6.20632  15
   5   8  -1 40.4020 4.66171  27
   5   8  -1 67.1544 7.49785  17
   5   8  -1 57.3414 10.4213  25
   5   8  -1 53.0085 5.35548   4
   4   8  -1 12.9746 3.37197   4
   4   8  -1 14.9657 2.47660  27
   4   8  -1 24.2285 4.92966  15
   4   8  -1 18.1089 4.02631  17
   4   8  -1 26.0395 7.25423  25
   4   8  -1 18.8249 6.52726  13
   3   8  -1 65.0926 6.56013  17
   3   8  -1 51.8174 4.77140  27
   3   8  -1 57.8938 8.65615  13
   3   8  -1 68.1169 7.26336  15
   3   8  -1 70.5993 10.5521  25
   3   8  -1 48.8993 5.15739   4
  -3  -8   1 54.6280 5.30495  27
   2   8  -1 13.8638 4.16653  13
   2   8  -1 14.0601 3.48092  17
   2   8  -1 12.4283 3.56794  15
   2   8  -1 12.5264 5.01793  25
   2   8  -1 8.21599 1.81439  27
  -2  -8   1 4.99480 2.12990  27
   1   8  -1 14.6395 5.01503  25
   1   8  -1 13.0254 3.22810  15
   1   8  -1 10.4035 2.75191  17
   1   8  -1 9.08126 2.68882   4
   1   8  -1 16.0568 4.39547  13
   1   8  -1 10.2715 1.84945  27
  -1  -8   1 8.63418 2.20270  27
   0   8  -1 11.1459 1.45565  12
   0   8  -1 1.93162 2.20598  19
   0   8  -1 10.4483 2.84472  15
   0   8  -1 6.22266 2.05228   8
   0   8  -1 6.65344 3.62496  13
   0   8  -1 6.89426 1.53158  27
   0   8  -1 12.8339 4.26652  25
   0   8  -1 10.3229 2.71738  17
   0   8  -1 5.15297 2.21461   4
   0  -8   1 6.41008 1.75118  27
   0  -8   1 10.6818 3.53053  26
   0  -8   1 6.09277 4.61249   7
  -1   8  -1 32.5302 2.87230  27
  -1   8  -1 31.6302 4.97771  13
  -1   8  -1 23.5026 3.39145   4
  -1   8  -1 29.7011 3.89132  17
  -1   8  -1 33.6662 3.71545   8
   1  -8   1 31.6465 3.83695  26
   1  -8   1 39.8494 6.11382   7
   1  -8   1 32.6884 5.68805  25
   1  -8   1 28.7212 3.07770  27
  -2   8  -1 89.1909 9.80784   7
  -2   8  -1 96.2788 8.71154  13
  -2   8  -1 90.0221 6.98300  28
  -2   8  -1 93.2085 6.93554   8
  -2   8  -1 90.4835 6.26062  27
  -2   8  -1 83.0107 6.86249  17
  -2   8  -1 89.4773 7.45651  19
   2  -8   1 99.3985 9.50636   7
   2  -8   1 86.6665 9.17288  25
   2  -8   1 97.4837 6.98193  26
   2  -8   1 89.1078 6.25666  27
  -3   8  -1 13.7665 4.20820  13
  -3   8  -1 10.8218 2.33824  17
  -3   8  -1 8.58145 2.26464  28
  -3   8  -1 2.37487 4.56053   7
  -3   8  -1 7.04720 2.29616  19
  -3   8  -1 13.0076 2.56454   8
  -3   8  -1 5.19550 1.87954   4
  -3   8  -1 9.19206 1.53518  27
   3  -8   1 15.6893 2.89370  26
   3  -8   1 11.2129 1.60682  27
   3  -8   1 8.71216 3.40691  25
   3  -8   1 13.5817 4.64630   7
  -4   8  -1 43.7435 3.57989  27
  -4   8  -1 38.5725 4.65538  19
  -4   8  -1 60.7198 8.35754   7
  -4   8  -1 42.4224 4.16501   8
  -4   8  -1 45.6414 6.06311  13
  -4   8  -1 42.7135 4.37713  28
   4  -8   1 47.7014 4.22768  26
   4  -8   1 60.4747 7.77516   7
  -5   8  -1 61.2512 9.31997   7
  -5   8  -1 48.2111 5.02717  19
  -5   8  -1 52.5115 4.44172   8
  -5   8  -1 49.4188 6.33290  13
  -5   8  -1 41.5752 4.12730   4
  -5   8  -1 48.5885 3.84215  27
  -5   8  -1 56.9225 4.76031  28
   5  -8   1 61.1515 8.40769   7
   5  -8   1 48.3079 4.42869  26
  -6   8  -1 108.211 7.17122   4
  -6   8  -1 106.917 8.30949  14
  -6   8  -1 99.3137 7.50738  28
  -6   8  -1 102.142 9.26469  13
  -6   8  -1 93.2699 7.27589   8
  -6   8  -1 101.456 6.93269  27
  -6   8  -1 91.3315 8.17698  19
   6  -8   1 119.380 10.9673   7
   6  -8   1 98.3066 7.48182  26
  -7   8  -1 1.60610 2.01985  14
  -7   8  -1 -1.1773 1.43709  28
  -7   8  -1 -0.0922 2.03872  19
  -7   8  -1 2.27946 2.39918  13
  -7   8  -1 0.03538 1.44406   8
  -7   8  -1 0.14221 1.18525  27
   7  -8   1 3.23355 2.57935  26
  -8   8  -1 22.7605 3.77916  14
  -8   8  -1 24.5887 3.08435   8
  -8   8  -1 18.4788 3.83449  19
  -8   8  -1 25.5262 2.78416  27
  -8   8  -1 24.7824 4.83701  13
  -8   8  -1 28.2659 3.54338  28
   8  -8   1 24.8002 3.33465  26
  -9   8  -1 56.7974 5.00052   8
  -9   8  -1 51.6706 7.62050  13
  -9   8  -1 60.4580 6.08484  19
  -9   8  -1 58.6807 5.35807  28
  -9   8  -1 59.4971 4.95736  27
  -9   8  -1 72.1717 6.52966  14
 -10   8  -1 13.1772 3.53453  14
 -10   8  -1 11.6873 2.54740  27
 -10   8  -1 15.2731 2.63675  28
 -10   8  -1 10.8088 3.76290  19
 -10   8  -1 12.1222 4.61413  13
 -10   8  -1 13.6069 2.50333   8
  10  -8   1 11.7458 2.99628  15
  10  -8   1 9.03821 3.12066  26
 -11   8  -1 2.05304 3.02207  19
 -11   8  -1 2.74101 2.33568  27
 -11   8  -1 2.26260 2.19392  28
 -11   8  -1 6.50163 3.46829  14
 -11   8  -1 -1.1553 4.56009  13
  11  -8   1 5.05341 2.87845  15
 -12   8  -1 3.01373 2.93012  27
 -12   8  -1 -1.8904 2.99012  19
 -12   8  -1 1.40012 2.27557  28
 -12   8  -1 7.59538 3.72645  14
  12  -8   1 -2.0627 3.40353  15
 -13   8  -1 6.45773 4.10766  19
 -13   8  -1 2.62546 3.34267  27
 -13   8  -1 11.0220 4.12581  14
 -13   8  -1 14.4050 3.43855  28
  13  -8   1 5.07905 3.77898  15
 -14   8  -1 -1.4619 4.05964  19
 -14   8  -1 3.85962 4.11063  14
 -14   8  -1 0.29975 3.63454  27
 -14   8  -1 -1.5272 2.70377  28
  14  -8   1 -9.0809 4.61474  15
  14  -8   1 -2.3974 3.29281   5
 -15   8  -1 4.88019 3.44814  28
 -15   8  -1 5.50081 4.31328  14
  15  -8   1 -0.8186 2.97873   5
  15  -8   1 -10.352 5.81415  15
 -16   8  -1 10.3845 4.23374  28
 -16   8  -1 -0.3846 3.45750  27
 -16   8  -1 3.61779 5.10030  14
  16  -8   1 4.99047 2.89905  12
  16  -8   1 7.99527 8.43387  15
  16  -8   1 -1.0275 3.33644   5
 -17   8  -1 -0.8639 3.59188  27
 -17   8  -1 -2.8251 4.28467  14
  17  -8   1 3.66029 2.23883  12
  17  -8   1 -2.7849 3.22103   5
 -18   8  -1 1.64409 5.94166  14
  18  -8   1 1.70997 3.22802   5
  18  -8   1 1.17089 2.64279  12
 -19   8  -1 -10.757 7.19289  27
  19  -8   1 -2.1553 2.88005  12
  19  -8   1 -2.6380 3.81229   5
  20  -8   1 -1.2468 3.43752   5
  20  -8   1 -5.4073 3.30862  12
  14   7  -1 1.63495 3.06929  12
  14   7  -1 3.30108 3.07602   4
  13   7  -1 2.93122 2.54805  12
  13   7  -1 -5.9062 11.9303  15
  13   7  -1 -0.6867 2.16289   4
  13   7  -1 1.52557 6.46914  17
  12   7  -1 -0.9199 1.74632   4
  12   7  -1 -0.1421 1.87543  12
  12   7  -1 7.93427 5.35158  17
  12   7  -1 0.59109 9.91731  15
  11   7  -1 -0.0494 7.31992  15
  11   7  -1 -0.7842 1.93984  12
  11   7  -1 0.69528 4.89736  17
  11   7  -1 -0.6882 1.30975   4
  10   7  -1 5.43939 5.78095  17
  10   7  -1 1.80721 7.56461  15
  10   7  -1 -0.2479 2.26262  12
  10   7  -1 -5.2715 3.09852   8
  10   7  -1 0.15379 1.69862   4
   9   7  -1 -0.6341 1.72243   4
   9   7  -1 2.75607 4.72346  17
   9   7  -1 -5.5349 2.00997  27
   9   7  -1 5.15046 3.56739   8
   9   7  -1 6.79379 5.95962  15
   9   7  -1 -36.932 14.1149  13
  -9  -7   1 -7.5043 7.01446  27
   8   7  -1 1.03757 2.26367   4
   8   7  -1 -22.033 10.3460  25
   8   7  -1 4.73049 4.42393  17
   8   7  -1 -1.3417 4.64457  15
   8   7  -1 -2.1943 1.64423  27
  -8  -7   1 -9.9417 21.9710   7
  -8  -7   1 -0.9659 3.26813  27
   7   7  -1 -0.9534 1.66927   4
   7   7  -1 9.00404 8.24627  13
   7   7  -1 1.78521 3.40541  17
   7   7  -1 -8.0211 8.29546  25
   7   7  -1 9.72549 4.66417  15
   7   7  -1 1.19772 1.76999  27
  -7  -7   1 -2.7323 2.65905  27
  -7  -7   1 -15.689 14.8469   7
   6   7  -1 -1.8360 6.50184  25
   6   7  -1 3.21499 3.42943  17
   6   7  -1 -0.0797 1.57301  27
   6   7  -1 1.72050 2.32664   4
   6   7  -1 5.44449 3.85299  15
   6   7  -1 -10.390 5.75750  13
  -6  -7   1 -1.0577 2.39741  27
  -6  -7   1 -14.523 10.6583   7
   5   7  -1 0.47121 1.42703  27
   5   7  -1 2.28105 2.63546  17
   5   7  -1 -9.8924 5.50874  25
   5   7  -1 -0.6986 3.11716  15
   5   7  -1 1.63081 4.55345  13
   5   7  -1 4.22256 2.19145   4
  -5  -7   1 6.70067 8.49589   7
  -5  -7   1 -0.4024 2.17224  27
   4   7  -1 0.16318 1.31119  27
   4   7  -1 -7.5842 4.42316  25
   4   7  -1 -0.1498 2.12621   4
   4   7  -1 7.60250 3.40015  15
   4   7  -1 0.66745 2.51700  17
   4   7  -1 1.38328 3.91101  13
  -4  -7   1 1.44085 2.06931  27
   3   7  -1 -1.5411 3.19652  13
   3   7  -1 2.54125 2.69565  15
   3   7  -1 -4.2657 3.71968  25
   3   7  -1 3.03068 2.20448   4
   3   7  -1 0.98791 2.23007  17
  -3  -7   1 0.80957 1.88359  27
   2   7  -1 -0.6271 1.06071  27
   2   7  -1 1.76094 1.81810   4
   2   7  -1 2.16736 2.53865  15
   2   7  -1 6.02015 3.51641  13
   2   7  -1 2.86230 2.16400  17
   2   7  -1 6.04202 4.00201  25
  -2  -7   1 2.90348 1.76539  27
   1   7  -1 3.87162 1.39892  27
   1   7  -1 5.72617 2.26383  17
   1   7  -1 7.27728 2.54915  15
   1   7  -1 6.75346 3.24255  13
   1   7  -1 4.05027 3.53231  25
  -1  -7   1 1.42328 1.68234  27
   0   7  -1 214.431 14.8634  17
   0   7  -1 236.894 15.9974  13
   0   7  -1 212.222 14.8655  15
   0   7  -1 208.840 14.1733  27
   0   7  -1 225.245 16.2348  25
   0  -7   1 219.845 16.4956  25
   0  -7   1 250.178 16.4289   7
  -1   7  -1 150.967 12.1414  19
  -1   7  -1 176.758 13.5945   7
  -1   7  -1 181.918 11.7841   8
  -1   7  -1 184.847 13.0890  13
  -1   7  -1 181.706 11.2858  27
  -1   7  -1 166.407 11.8399  17
   1  -7   1 165.153 13.1825  25
   1  -7   1 201.964 13.5804   7
   1  -7   1 187.228 11.9372  26
   1  -7   1 162.731 11.3348  27
  -2   7  -1 412.044 28.2284  17
  -2   7  -1 444.710 28.2912   8
  -2   7  -1 452.471 27.8789  27
  -2   7  -1 457.236 29.4827  13
  -2   7  -1 424.569 29.6693   7
  -2   7  -1 500.946 28.3347   4
  -2   7  -1 452.333 28.9799  19
  -2   7  -1 458.692 28.3239  28
   2  -7   1 423.578 29.0789  25
   2  -7   1 426.393 27.8522  27
   2  -7   1 473.175 29.7282   7
   2  -7   1 468.002 30.0010  13
   2  -7   1 463.387 28.3413  26
  -3   7  -1 288.148 19.5603  17
  -3   7  -1 326.071 20.9073  13
  -3   7  -1 280.950 21.2946   7
  -3   7  -1 312.308 20.4051  19
  -3   7  -1 327.097 19.2974  27
  -3   7  -1 296.470 19.5565   4
  -3   7  -1 313.430 19.7271  28
  -3   7  -1 308.686 19.6997   8
   3  -7   1 312.450 19.2396  27
   3  -7   1 324.221 21.3511   7
   3  -7   1 312.312 21.4866  13
   3  -7   1 328.673 19.6934  26
   3  -7   1 281.852 20.2524  25
  -4   7  -1 263.553 16.1677  27
  -4   7  -1 251.219 16.5294   8
  -4   7  -1 259.842 18.8903   7
  -4   7  -1 256.155 16.6472  28
  -4   7  -1 239.281 17.1479  19
  -4   7  -1 269.069 16.4480   4
  -4   7  -1 255.561 17.8332  13
   4  -7   1 252.456 18.3692   7
   4  -7   1 241.189 18.2292  13
   4  -7   1 274.241 16.5797  26
  -5   7  -1 388.530 25.6433   8
  -5   7  -1 443.940 26.5779  19
  -5   7  -1 404.120 25.7985  28
  -5   7  -1 439.447 27.1664  13
  -5   7  -1 413.218 25.3498  27
  -5   7  -1 380.205 25.4599   4
  -5   7  -1 377.642 28.1160   7
   5  -7   1 389.819 27.4642  13
   5  -7   1 438.600 25.7756  26
   5  -7   1 404.083 27.7431   7
  -6   7  -1 38.7920 4.39428  14
  -6   7  -1 35.1522 3.06681  27
  -6   7  -1 34.4617 3.39170   8
  -6   7  -1 46.7526 7.91831   7
  -6   7  -1 35.5122 5.34483  13
  -6   7  -1 30.4735 3.63285  28
  -6   7  -1 36.3580 4.17185  19
   6  -7   1 37.9811 6.38497   7
   6  -7   1 35.9332 3.66356  26
  -7   7  -1 28.3652 3.37480  28
  -7   7  -1 24.2971 2.93480   8
  -7   7  -1 25.2101 3.80741  19
  -7   7  -1 23.1715 4.20922  13
  -7   7  -1 21.1069 3.44532  14
  -7   7  -1 24.2673 2.67678  27
   7  -7   1 32.3612 4.11839  26
  -8   7  -1 2.68136 2.27892  14
  -8   7  -1 0.90923 1.30306  27
  -8   7  -1 1.49144 1.52002  28
  -8   7  -1 1.76308 2.00883  19
  -8   7  -1 0.76119 2.65582  13
  -8   7  -1 3.11186 1.55008   8
   8  -7   1 0.14352 2.03542  27
   8  -7   1 1.69357 2.49535  26
  -9   7  -1 21.0133 3.12165  28
  -9   7  -1 17.4369 4.67328  13
  -9   7  -1 21.2534 2.79580  27
  -9   7  -1 22.2784 4.03535  14
  -9   7  -1 24.6546 2.97776   8
  -9   7  -1 20.5833 3.81895  19
   9  -7   1 13.7082 3.29616  26
   9  -7   1 21.0724 3.54562  15
   9  -7   1 20.0636 3.78728  27
 -10   7  -1 1.99668 1.87011  28
 -10   7  -1 -1.1791 1.57402   8
 -10   7  -1 -0.6173 2.25299  14
 -10   7  -1 -1.7993 3.39062  13
 -10   7  -1 -0.8077 1.87302  27
 -10   7  -1 1.79417 2.50947  19
  10  -7   1 1.87835 2.38709  15
 -11   7  -1 94.8668 8.23502  27
 -11   7  -1 115.102 8.38935  28
 -11   7  -1 93.3598 9.18102  19
 -11   7  -1 98.6326 9.72487  14
  11  -7   1 106.544 8.74487  15
 -12   7  -1 62.0533 8.35092  19
 -12   7  -1 61.4955 7.40133  27
 -12   7  -1 104.958 9.33788  14
 -12   7  -1 97.3063 7.57661  28
  12  -7   1 83.7848 8.35144  15
 -13   7  -1 75.4809 6.96088  28
 -13   7  -1 57.6168 8.24362  19
 -13   7  -1 45.4092 7.69263  14
  13  -7   1 69.3001 8.14324  15
 -14   7  -1 16.8895 3.86081  28
 -14   7  -1 14.0371 4.80009  14
  14  -7   1 8.24371 4.95601  15
  14  -7   1 8.69622 3.95640   5
 -15   7  -1 5.21675 4.68825  14
 -15   7  -1 7.77525 3.80912  27
 -15   7  -1 7.12019 3.80305  28
  15  -7   1 3.57145 3.61668   5
  15  -7   1 -4.2594 5.30038  15
 -16   7  -1 0.04870 4.24327  28
 -16   7  -1 1.84248 5.31628  14
 -16   7  -1 10.0065 4.09607  27
  16  -7   1 -1.8490 7.17398  15
  16  -7   1 2.04811 3.60128   5
 -17   7  -1 -1.0458 3.60326  27
 -17   7  -1 -0.8369 4.61442  14
  17  -7   1 2.13889 3.36475   5
  17  -7   1 -4.8974 1.94992  12
  17  -7   1 -2.9781 10.4746  15
 -18   7  -1 4.09275 5.11141  27
 -18   7  -1 -1.1687 5.27829  14
  18  -7   1 -5.4566 3.12588   5
  18  -7   1 1.14341 2.81382  12
  19  -7   1 0.51375 4.15385   5
  19  -7   1 2.08528 3.06113  12
  20  -7   1 -1.9280 4.97150   5
  20  -7   1 3.40386 3.67396  12
  15   6  -1 -0.8841 3.30438  12
  14   6  -1 4.65575 2.89164   4
  14   6  -1 0.04079 2.72575  12
  13   6  -1 -1.4051 1.85175   4
  13   6  -1 0.88197 6.03457  17
  13   6  -1 -1.1111 9.73717  15
  13   6  -1 -2.5213 1.93741  12
  12   6  -1 3.60693 1.95837   4
  12   6  -1 -1.8918 7.73293  15
  12   6  -1 -1.1457 5.37392  17
  12   6  -1 0.09731 1.90671  12
  11   6  -1 1.19665 2.35966  12
  11   6  -1 -8.4037 6.85556  15
  11   6  -1 -0.1546 1.38312   4
  11   6  -1 1.45259 5.60533  17
  10   6  -1 4.51766 5.20218  17
  10   6  -1 -1.8998 2.68196  27
  10   6  -1 -0.6706 1.77670   4
  10   6  -1 -1.4679 2.83175   8
  10   6  -1 8.06417 6.07569  15
 -10  -6   1 -2.8318 4.32603  27
   9   6  -1 -0.1135 1.69405   4
   9   6  -1 -0.9869 1.75803  27
   9   6  -1 -2.2243 4.81160  15
   9   6  -1 -26.131 10.2690  25
   9   6  -1 2.07326 4.35574  17
   9   6  -1 13.0956 12.0129  13
  -9  -6   1 0.05981 3.08462  27
  -9  -6   1 10.4298 24.3184   7
   8   6  -1 10.8870 4.93365  15
   8   6  -1 0.27917 1.69715  27
   8   6  -1 2.30794 8.77231  25
   8   6  -1 1.65663 8.57324  13
   8   6  -1 -1.1557 3.15435  17
   8   6  -1 0.18799 1.92806   4
  -8  -6   1 -2.1454 2.42370  27
  -8  -6   1 -8.9950 17.1599   7
   7   6  -1 0.67151 1.73600   4
   7   6  -1 1.22402 2.72896  17
   7   6  -1 4.70312 6.90406  25
   7   6  -1 -0.0082 1.70444  27
   7   6  -1 1.82110 6.29537  13
   7   6  -1 0.81433 3.62072  15
  -7  -6   1 4.54389 2.76877  27
  -7  -6   1 -21.926 12.6580   7
   6   6  -1 3.07825 1.71162  27
   6   6  -1 9.68083 3.61798  17
   6   6  -1 8.25566 3.56768  15
   6   6  -1 4.55065 5.24437  13
   6   6  -1 13.7596 6.26748  25
   6   6  -1 12.1154 2.92783   4
  -6  -6   1 4.78693 2.61214  27
  -6  -6   1 -1.4137 9.59033   7
   5   6  -1 32.3147 4.94536  17
   5   6  -1 40.9118 7.36000  25
   5   6  -1 30.3338 4.96846  15
   5   6  -1 24.2994 3.07672  27
   5   6  -1 18.1249 3.26347   4
  -5  -6   1 21.6733 8.37918   7
  -5  -6   1 27.3457 3.79555  27
   4   6  -1 27.7620 4.65052  15
   4   6  -1 41.6377 6.73058  25
   4   6  -1 31.8530 5.02707  17
  -4  -6   1 27.2629 3.86592  27
  -4  -6   1 27.0572 6.85146   7
   3   6  -1 6.91088 4.25605  25
   3   6  -1 8.68031 1.84177  27
   3   6  -1 12.1450 3.14393  17
   3   6  -1 10.8832 3.17493  15
   3   6  -1 10.2395 3.85687  13
   3   6  -1 16.6058 3.00123   4
  -3  -6   1 10.9998 2.45203  27
  -3  -6   1 19.8315 5.90334   7
   2   6  -1 8.98222 1.67363  27
   2   6  -1 15.7334 3.26668  15
   2   6  -1 14.6610 3.02966  17
   2   6  -1 13.5722 4.18752  25
   2   6  -1 6.82636 3.07681  13
  -2  -6   1 7.39487 2.13287  27
   1   6  -1 38.2889 4.42508  15
   1   6  -1 40.1087 4.10580  17
   1   6  -1 32.1778 3.16330  27
   1   6  -1 40.1604 5.40649  13
   1   6  -1 44.6500 6.06550  25
  -1  -6   1 47.7871 6.38347   7
  -1  -6   1 33.6067 3.64774  27
  -1  -6   1 37.5361 5.62972  25
   0   6  -1 250.532 16.5663  13
   0   6  -1 240.906 15.7290  15
   0   6  -1 230.062 15.6634  17
   0   6  -1 248.920 16.7661  25
   0   6  -1 254.522 15.5069   4
   0   6  -1 246.997 15.1424  27
   0  -6   1 210.829 15.2004  27
   0  -6   1 252.007 16.7794   7
   0  -6   1 223.319 16.7264  25
  -1   6  -1 510.736 32.4817  13
  -1   6  -1 475.600 31.5950  17
  -1   6  -1 496.137 32.6797   7
  -1   6  -1 524.618 31.2411  27
  -1   6  -1 482.432 31.5522   8
   1  -6   1 495.901 32.3883  25
   1  -6   1 530.944 31.6928  26
   1  -6   1 541.347 32.6971   7
   1  -6   1 501.637 31.2891  27
  -2   6  -1 152.643 11.3004  13
  -2   6  -1 142.666 10.1236  17
  -2   6  -1 139.292 11.5636   7
  -2   6  -1 142.145 10.0371   4
  -2   6  -1 157.484 10.2725  28
  -2   6  -1 147.489 10.1736   8
  -2   6  -1 169.962 9.80230  27
  -2   6  -1 168.700 10.8439  19
   2  -6   1 164.944 11.7731  13
   2  -6   1 144.940 9.78377  27
   2  -6   1 143.315 10.9218  25
   2  -6   1 155.665 11.7244   7
   2  -6   1 160.804 10.2107  26
  -3   6  -1 17.2133 2.84096  19
  -3   6  -1 17.0087 2.33990   4
  -3   6  -1 17.5993 3.97716   7
  -3   6  -1 26.1446 2.13449  27
  -3   6  -1 25.5825 2.77717  28
  -3   6  -1 22.5791 2.68907  17
  -3   6  -1 22.8764 2.72336   8
  -3   6  -1 23.5589 3.68177  13
   3  -6   1 26.0804 2.73198  26
   3  -6   1 21.8721 4.22937   7
   3  -6   1 19.8805 3.70847  13
  -4   6  -1 395.668 23.6061  27
  -4   6  -1 371.197 23.8765   8
  -4   6  -1 364.673 23.7515   4
  -4   6  -1 376.849 24.5086  19
  -4   6  -1 397.403 25.0484  13
  -4   6  -1 360.515 25.7932   7
   4  -6   1 403.742 23.9004  26
   4  -6   1 374.088 25.4588   7
   4  -6   1 379.549 25.2941  13
  -5   6  -1 298.866 19.6204  13
  -5   6  -1 297.074 18.1022  27
  -5   6  -1 276.288 20.7621   7
  -5   6  -1 269.359 18.3045   8
  -5   6  -1 303.005 18.8954  14
  -5   6  -1 285.587 18.4691  28
  -5   6  -1 294.641 19.1092  19
   5  -6   1 281.274 19.9147  13
   5  -6   1 283.683 18.3945  26
   5  -6   1 286.639 20.4730   7
   5  -6   1 303.089 18.0654  27
  -6   6  -1 0.04611 1.07126   8
  -6   6  -1 4.95086 2.50169  13
  -6   6  -1 1.76226 1.82754  14
  -6   6  -1 0.67084 1.04533  27
  -6   6  -1 -3.7322 4.57668   7
  -6   6  -1 0.61109 1.63913  19
  -6   6  -1 -0.3403 1.23995  28
   6  -6   1 0.00539 0.96531  27
   6  -6   1 -1.9457 1.44179  15
   6  -6   1 -0.6747 2.98582  13
   6  -6   1 1.91233 2.21658  26
  -7   6  -1 88.3502 8.02490  13
  -7   6  -1 89.5123 6.16175   8
  -7   6  -1 86.8290 6.00936  27
  -7   6  -1 91.2284 6.50473  28
  -7   6  -1 90.9977 6.99688  19
  -7   6  -1 79.0490 7.04561  14
   7  -6   1 79.3395 11.1679  13
   7  -6   1 86.0986 6.41120  26
   7  -6   1 77.8401 5.70642  27
   7  -6   1 72.7818 6.38276  15
  -8   6  -1 5.14540 3.01449  13
  -8   6  -1 1.43622 1.39209  27
  -8   6  -1 -0.3094 1.96173  19
  -8   6  -1 -0.9638 1.27413   8
  -8   6  -1 1.31374 2.06220  14
  -8   6  -1 0.04855 1.52857  28
   8  -6   1 0.04125 2.22010  26
   8  -6   1 1.42733 1.14956  27
  -9   6  -1 0.79763 2.21404  19
  -9   6  -1 0.11912 1.51519   8
  -9   6  -1 -0.8005 1.63743  27
  -9   6  -1 -0.0545 1.64027  28
  -9   6  -1 2.81366 3.00787  13
  -9   6  -1 -0.3559 2.29021  14
   9  -6   1 -2.8061 1.93865  15
   9  -6   1 0.95433 1.34865  27
 -10   6  -1 7.51096 3.08964  14
 -10   6  -1 10.5667 2.71889  27
 -10   6  -1 12.1606 4.22159  13
 -10   6  -1 7.20417 3.26115  19
 -10   6  -1 8.99710 2.42850  28
  10  -6   1 14.4802 3.47826  15
 -11   6  -1 4.59041 3.47380  14
 -11   6  -1 11.8979 2.78814  28
 -11   6  -1 11.6670 3.12053  27
 -11   6  -1 9.74143 3.66662  19
  11  -6   1 9.23080 3.49532  15
 -12   6  -1 0.98869 3.08825  19
 -12   6  -1 1.62171 2.98906  14
 -12   6  -1 1.56594 2.46528  28
 -12   6  -1 5.08908 3.43406  27
  12  -6   1 -3.4524 3.26601  15
 -13   6  -1 -0.1175 3.90496  14
 -13   6  -1 -1.7846 2.47628  28
  13  -6   1 1.88736 3.84181  15
 -14   6  -1 -3.4751 3.95327  14
 -14   6  -1 3.28356 3.28591  27
 -14   6  -1 -1.9525 3.25137  28
  14  -6   1 3.48796 3.79957   5
  14  -6   1 -4.2006 4.41002  15
 -15   6  -1 -0.6803 3.01568  27
 -15   6  -1 -1.8418 3.76048  28
 -15   6  -1 0.09421 4.38312  14
  15  -6   1 -0.4895 5.10547  15
  15  -6   1 1.93728 3.71511   5
 -16   6  -1 -1.1052 3.27151  27
 -16   6  -1 -2.9044 4.12532  14
  16  -6   1 2.75504 6.93406  15
  16  -6   1 0.13720 3.19153   5
 -17   6  -1 -8.2264 3.87740  27
 -17   6  -1 -0.8055 4.27813  14
  17  -6   1 0.85241 8.87513  15
  17  -6   1 1.23473 2.28673  12
  17  -6   1 0.13187 3.00755   5
 -18   6  -1 6.17607 6.11126  27
 -18   6  -1 9.45369 6.31742  14
  18  -6   1 0.22887 3.15463   5
  18  -6   1 10.9394 16.0594  15
  19  -6   1 8.23580 3.68660  12
  19  -6   1 0.22163 4.23721   5
  16   5  -1 9.56952 6.55788  24
  15   5  -1 2.02970 3.59536  12
  14   5  -1 4.57622 2.58975   4
  14   5  -1 -9.4528 9.94268  15
  14   5  -1 -1.8982 7.03641  17
  14   5  -1 -2.0685 2.50070  12
  13   5  -1 7.65797 8.64029  15
  13   5  -1 10.7636 6.14874  17
  12   5  -1 3.50173 7.52552  15
  12   5  -1 0.24594 1.11740   4
  12   5  -1 -1.9575 5.10705  17
  12   5  -1 1.78515 2.44240  12
  11   5  -1 -0.2408 5.85135  15
  11   5  -1 0.09136 1.54366   4
 -11  -5   1 -3.7471 4.40157  27
  10   5  -1 -0.4387 5.78559  15
  10   5  -1 1.59315 4.12012  17
  10   5  -1 -3.3235 11.6218  25
  10   5  -1 -7.6890 13.5609  13
  10   5  -1 -0.9288 2.43783  27
  10   5  -1 -0.0211 1.50585   4
 -10  -5   1 -3.7438 3.10848  27
   9   5  -1 1.80382 1.75127   4
   9   5  -1 -0.3595 1.73615  27
   9   5  -1 1.86665 4.50321  15
   9   5  -1 1.70136 3.54251  17
   9   5  -1 -2.6400 9.06943  25
  -9  -5   1 -0.5185 2.46865  27
   8   5  -1 13.2537 7.47277  25
   8   5  -1 1.31080 3.82861  15
   8   5  -1 -1.3196 2.57622  17
   8   5  -1 -1.7775 1.72453   4
   8   5  -1 0.11922 1.42526  27
  -8  -5   1 4.66209 3.45153  14
  -8  -5   1 1.71323 2.59678  27
   7   5  -1 4.56190 3.49152  15
   7   5  -1 5.87964 5.63437  25
   7   5  -1 -1.0172 2.63492   5
   7   5  -1 8.04758 3.39113  17
   7   5  -1 -0.4295 1.53668   4
   7   5  -1 1.23781 1.63531  27
  -7  -5   1 3.11094 2.60070  27
  -7  -5   1 1.73138 2.87198  14
   6   5  -1 5.39738 2.36281   5
   6   5  -1 5.47683 2.92646  17
   6   5  -1 9.33248 5.67966  25
   6   5  -1 0.65301 1.43546  27
   6   5  -1 6.64315 3.28128  15
  -6  -5   1 3.07283 2.32855  27
  -6  -5   1 4.33520 2.80614  14
   5   5  -1 3.53743 2.94897  15
   5   5  -1 1.19340 1.88123   4
   5   5  -1 3.89733 1.60372  27
   5   5  -1 2.26777 1.92698   5
   5   5  -1 9.27345 3.06992  17
   5   5  -1 2.07135 4.11810  25
  -5  -5   1 5.28518 2.55829  14
  -5  -5   1 5.30069 2.28883  27
   4   5  -1 7.58881 2.95875  15
   4   5  -1 3.90179 1.47583  27
   4   5  -1 3.40496 2.31261  17
   4   5  -1 6.10102 4.08531  25
   4   5  -1 1.56609 1.75471   4
  -4  -5   1 3.59879 2.07797  27
   3   5  -1 16.2941 4.26741  25
   3   5  -1 7.58072 1.65158  27
   3   5  -1 12.4951 2.76283  17
   3   5  -1 9.84474 2.88289  15
  -3  -5   1 7.28546 4.76729   7
  -3  -5   1 12.3670 2.35472  27
   2   5  -1 4.35930 1.24684  27
   2   5  -1 4.88980 2.56708  13
   2   5  -1 3.54929 2.85091  25
   2   5  -1 3.11912 2.16048  17
   2   5  -1 6.33316 2.29268  15
   2   5  -1 9.00331 2.75733   4
  -2  -5   1 7.92712 3.38009  25
  -2  -5   1 5.37923 1.79144  27
  -2  -5   1 6.20125 3.81334   7
   1   5  -1 2.27287 1.78338  15
   1   5  -1 4.85746 1.68265   4
   1   5  -1 2.42606 2.29722  25
   1   5  -1 0.18793 1.58016  17
   1   5  -1 2.63548 1.99323  13
   1   5  -1 0.41692 0.89369  27
  -1  -5   1 2.30597 2.64480  25
  -1  -5   1 0.57173 1.31800  27
  -1  -5   1 2.28411 2.81666   7
   0   5  -1 6.42860 2.51517  25
   0   5  -1 4.88671 1.19632  27
   0   5  -1 9.85138 1.89580   4
   0   5  -1 6.07245 1.87403  15
   0   5  -1 3.67324 1.69346  17
   0   5  -1 5.11030 2.28207  13
   0  -5   1 1.61584 2.34541  25
   0  -5   1 4.82443 1.36706  27
   0  -5   1 4.20784 2.84777   7
  -1   5  -1 267.360 17.6558  13
  -1   5  -1 261.159 16.8731   8
  -1   5  -1 276.646 16.5630  27
  -1   5  -1 239.697 16.8626  17
  -1   5  -1 262.049 17.9286   7
  -1   5  -1 292.060 17.3805  19
   1  -5   1 289.057 16.9906  26
   1  -5   1 236.594 17.4642  25
   1  -5   1 275.750 17.9533  13
   1  -5   1 262.416 16.6303  27
   1  -5   1 263.819 17.8945   7
  -2   5  -1 7.64098 1.56166  28
  -2   5  -1 7.76932 2.28171  13
  -2   5  -1 6.18235 1.61267   8
  -2   5  -1 6.56030 1.12356  27
  -2   5  -1 4.78518 2.92960   7
  -2   5  -1 9.22204 2.06496  19
  -2   5  -1 8.28266 1.68437  17
  -2   5  -1 3.49030 1.42343   4
   2  -5   1 5.33312 1.97211  26
   2  -5   1 7.55921 2.48567  13
   2  -5   1 8.92063 3.17983   7
   2  -5   1 5.25658 1.97154  25
  -3   5  -1 488.634 27.9059  27
  -3   5  -1 457.939 28.2102  28
  -3   5  -1 436.734 28.1327   8
  -3   5  -1 450.934 28.9922  13
  -3   5  -1 414.135 28.0219   4
  -3   5  -1 440.914 29.5532   7
   3  -5   1 490.176 28.1458  26
   3  -5   1 457.985 29.1703  13
   3  -5   1 439.240 28.4154  25
   3  -5   1 450.101 29.3797   7
  -4   5  -1 40.4118 3.11780  27
  -4   5  -1 41.2213 4.74580  13
  -4   5  -1 39.4339 3.55032  28
  -4   5  -1 48.8488 6.31095   7
  -4   5  -1 37.5713 3.36691   8
  -4   5  -1 40.7439 3.92509  19
   4  -5   1 43.9591 3.50592  26
   4  -5   1 50.3007 5.93421  13
   4  -5   1 41.6521 5.63538   7
  -5   5  -1 3.72857 3.68773   7
  -5   5  -1 -0.3128 1.67677  13
  -5   5  -1 1.21051 1.17545   8
  -5   5  -1 -0.1077 1.11255  28
  -5   5  -1 0.69901 1.60342  14
  -5   5  -1 1.62768 1.49252  19
  -5   5  -1 2.37087 0.97233  27
   5  -5   1 -0.6861 2.74535   7
   5  -5   1 1.68854 3.69052  13
   5  -5   1 2.41088 1.46739  15
   5  -5   1 0.52031 0.84361  27
   5  -5   1 2.99436 1.94955  26
  -6   5  -1 26.3769 3.05451  28
  -6   5  -1 27.8532 2.60777  27
  -6   5  -1 29.8664 4.43674  13
  -6   5  -1 36.7183 6.62864   7
  -6   5  -1 27.5760 3.64907  14
  -6   5  -1 33.4133 3.47725  19
  -6   5  -1 26.6649 2.75601   8
   6  -5   1 30.3839 3.09309  26
   6  -5   1 22.0662 4.30761  13
   6  -5   1 24.5554 3.30842  15
   6  -5   1 29.1585 2.44626  27
  -7   5  -1 22.6316 3.85765  13
  -7   5  -1 29.4895 2.84149  27
  -7   5  -1 23.6343 3.03224  28
  -7   5  -1 23.0086 2.76296   8
  -7   5  -1 24.1158 3.52495  19
  -7   5  -1 31.4069 4.35707  14
   7  -5   1 23.2518 4.93856  13
   7  -5   1 27.6733 2.45533  27
   7  -5   1 26.5244 3.42079  26
  -8   5  -1 0.94623 2.03643  19
  -8   5  -1 1.60265 1.59462  28
  -8   5  -1 -2.3298 1.95404  14
  -8   5  -1 0.43401 1.36929   8
  -8   5  -1 2.08595 1.68004  27
  -8   5  -1 1.83895 2.71655  13
   8  -5   1 1.68918 1.76311  17
   8  -5   1 1.86289 2.10224  15
   8  -5   1 2.29991 1.13697  27
  -9   5  -1 8.05155 2.12495  28
  -9   5  -1 6.66437 2.86516  19
  -9   5  -1 5.17531 2.26378  27
  -9   5  -1 2.15977 2.61655  14
   9  -5   1 3.16301 2.58765  15
   9  -5   1 7.49661 1.57942  27
   9  -5   1 6.59263 2.22092  17
 -10   5  -1 48.8523 5.56605  27
 -10   5  -1 65.8111 5.55925  28
 -10   5  -1 63.8183 6.67360  14
 -10   5  -1 49.8230 5.94601  19
  10  -5   1 64.5766 5.67684  17
  10  -5   1 64.2758 6.44585  15
  10  -5   1 49.8042 4.53416  27
 -11   5  -1 177.531 12.5857  28
 -11   5  -1 191.895 14.1655  14
  11  -5   1 177.824 13.4554  15
  11  -5   1 169.138 12.4655  17
 -12   5  -1 81.0965 9.29582  14
 -12   5  -1 94.0439 7.80912  28
  12  -5   1 88.7641 9.13022  15
 -13   5  -1 24.9333 4.35767  28
 -13   5  -1 14.6387 5.44477  14
 -13   5  -1 14.6760 4.12554  27
  13  -5   1 23.8712 5.40471  15
  13  -5   1 28.6760 5.20471   5
 -14   5  -1 2.06109 3.22830  27
 -14   5  -1 -6.6025 3.80880  14
 -14   5  -1 1.41283 3.32987  28
  14  -5   1 -4.2735 4.62890  17
  14  -5   1 4.35102 3.65569   5
  14  -5   1 2.20281 4.67881  15
 -15   5  -1 -1.9410 4.17463  14
 -15   5  -1 0.49316 3.07686  27
  15  -5   1 -3.1620 3.04866   5
  15  -5   1 1.89305 5.28199  15
 -16   5  -1 3.37483 4.08131  27
 -16   5  -1 -0.2970 4.94460  14
  16  -5   1 -0.3881 3.20471   5
  16  -5   1 9.98242 6.86629  15
 -17   5  -1 0.36585 4.64223  27
 -17   5  -1 -4.9460 5.88426  14
  17  -5   1 -0.8235 2.16070  12
  17  -5   1 -2.1495 3.07435   5
  17  -5   1 16.5504 8.58959  15
 -18   5  -1 5.77711 6.37509  14
  18  -5   1 -1.2512 3.63397   5
  18  -5   1 -7.7560 13.6655  15
  18  -5   1 -0.3701 1.85272  12
  19  -5   1 -1.0764 4.06590  12
  19  -5   1 -1.0660 4.38825   5
  16   4  -1 -2.0458 3.75167  12
  16   4  -1 -7.5852 4.40982  24
  15   4  -1 -2.4406 2.76874  12
  15   4  -1 -24.668 17.3345  15
  14   4  -1 8.25343 9.34635  15
  14   4  -1 9.06892 6.95337  17
  13   4  -1 4.58913 5.59750  17
  13   4  -1 10.8633 8.07894  15
  12   4  -1 8.75948 5.11841  17
  12   4  -1 8.44121 6.82856  15
 -12  -4   1 -2.9188 4.47371  27
  11   4  -1 -3.1448 13.4635  25
  11   4  -1 6.74308 5.44252  15
  11   4  -1 -0.3665 1.15300   4
  11   4  -1 -0.1956 4.43905  17
 -11  -4   1 -0.7768 4.25035  14
 -11  -4   1 -1.3761 3.15245  27
  10   4  -1 2.89481 3.65626  17
  10   4  -1 9.89087 9.93336  25
  10   4  -1 0.42241 2.13217  27
  10   4  -1 1.46968 1.60791   4
  10   4  -1 -2.5843 4.01772  15
  10   4  -1 0.51571 3.52079   5
 -10  -4   1 -0.7476 3.06824  27
 -10  -4   1 0.87037 4.20065  14
   9   4  -1 1.11402 3.19334   5
   9   4  -1 -2.8954 2.46509  17
   9   4  -1 5.79564 4.44256  15
   9   4  -1 0.90909 1.89905   4
   9   4  -1 -0.8935 7.53413  25
  -9  -4   1 1.88336 3.84797  14
  -9  -4   1 -3.8101 2.44570  27
   8   4  -1 -4.1914 5.65815  25
   8   4  -1 1.56035 1.56502  27
   8   4  -1 -1.3634 2.65461   5
   8   4  -1 2.72332 3.34541  17
   8   4  -1 1.26811 1.97890   4
   8   4  -1 0.32400 3.23141  15
  -8  -4   1 -0.1532 2.74637  14
  -8  -4   1 3.50118 2.57768  27
   7   4  -1 -4.1262 4.79370  25
   7   4  -1 3.87745 1.94380   4
   7   4  -1 2.25835 2.40527   5
   7   4  -1 0.25722 2.83778  15
   7   4  -1 2.52095 2.61352  17
   7   4  -1 2.96511 1.67220  27
  -7  -4   1 0.76990 2.24642  27
   6   4  -1 0.12795 1.82859   5
   6   4  -1 1.44354 2.32433  17
   6   4  -1 2.71994 4.14512  25
   6   4  -1 1.62104 1.80582   4
   6   4  -1 0.82126 1.29032  27
   6   4  -1 0.54351 2.58294  15
  -6  -4   1 0.46120 1.86992  27
  -6  -4   1 -1.0005 2.34407  14
   5   4  -1 7.49076 2.37873   4
   5   4  -1 8.77019 4.15957  25
   5   4  -1 14.8386 2.26032   5
   5   4  -1 6.78256 2.92147  15
   5   4  -1 8.23675 1.73970  27
   5   4  -1 9.55898 2.93203  17
  -5  -4   1 10.2009 2.75524  14
  -5  -4   1 7.97763 2.42016  27
   4   4  -1 50.8514 5.53005  15
   4   4  -1 59.0140 7.15452  25
   4   4  -1 40.3175 3.79394   5
   4   4  -1 52.7326 5.13767  17
   4   4  -1 48.0368 3.89232  27
  -4  -4   1 47.0777 4.58838  27
  -4  -4   1 45.3797 5.00914  14
   3   4  -1 2.66160 2.87241  25
   3   4  -1 -0.6033 1.03845  27
   3   4  -1 0.03179 1.60231  17
   3   4  -1 1.88358 1.89168  15
  -3  -4   1 3.16790 1.57162  27
  -3  -4   1 -0.7546 3.25069  25
  -3  -4   1 0.03574 1.54175  14
   2   4  -1 16.6365 1.94754  27
   2   4  -1 16.2962 2.83310  15
   2   4  -1 15.8432 2.68928  17
   2   4  -1 16.4755 3.33998  25
  -2  -4   1 17.6691 2.36394  27
  -2  -4   1 17.7211 3.54220  25
   1   4  -1 1.79315 1.88721  13
   1   4  -1 0.36528 2.19725  25
   1   4  -1 2.70231 1.02633  27
   1   4  -1 2.73386 1.67320  17
   1   4  -1 3.02338 1.67440  15
  -1  -4   1 2.11136 2.89007   7
  -1  -4   1 1.53015 2.35439  25
  -1  -4   1 0.62634 1.29746  27
   0   4  -1 157.355 10.7609  15
   0   4  -1 167.909 11.3192  13
   0   4  -1 158.403 10.6865  17
   0   4  -1 169.570 11.4629  25
   0   4  -1 177.644 10.2923  27
   0   4  -1 149.410 10.4916   4
   0  -4   1 148.049 11.3469  25
   0  -4   1 160.897 10.4260  27
   0  -4   1 171.086 11.6025   7
  -1   4  -1 1136.79 73.0037   7
  -1   4  -1 1243.81 72.8706  13
  -1   4  -1 1159.26 72.2796   8
  -1   4  -1 1083.16 72.2699  17
  -1   4  -1 1105.14 72.2507   4
  -1   4  -1 1278.68 72.0821  27
   1  -4   1 1271.32 73.0508  13
   1  -4   1 1172.44 72.7475  25
   1  -4   1 1187.31 73.0046   7
  -2   4  -1 0.15793 2.92708   7
  -2   4  -1 1.48751 1.42931  17
  -2   4  -1 0.88308 0.80120  27
  -2   4  -1 0.94369 1.28726   4
  -2   4  -1 1.14854 1.81522  13
  -2   4  -1 1.96952 1.56229  19
  -2   4  -1 1.99524 1.34810   8
  -2   4  -1 1.29649 1.20559  28
   2  -4   1 0.49210 3.16005   7
   2  -4   1 1.51075 1.82134  13
   2  -4   1 0.23470 1.62258  25
  -3   4  -1 577.430 39.2351   8
  -3   4  -1 645.095 39.3410  28
  -3   4  -1 694.143 39.8058  19
  -3   4  -1 647.929 40.0025  13
  -3   4  -1 661.679 39.0938  27
  -3   4  -1 631.426 40.5677   7
   3  -4   1 616.957 40.0786  13
   3  -4   1 632.832 40.4337   7
  -4   4  -1 3.51896 1.00432  27
  -4   4  -1 7.04153 1.77517  14
  -4   4  -1 6.41464 2.09834  13
  -4   4  -1 3.28860 1.68254  19
  -4   4  -1 5.30786 1.27530  28
  -4   4  -1 4.18130 3.36272   7
   4  -4   1 3.91158 1.61588  15
   4  -4   1 6.40366 1.88177  26
   4  -4   1 6.03755 1.87543  13
   4  -4   1 4.11499 3.26476   7
   4  -4   1 1.89139 1.16848  27
  -5   4  -1 133.003 9.29098  13
  -5   4  -1 108.646 10.5136   7
  -5   4  -1 127.802 8.23941  28
  -5   4  -1 136.403 8.68389  14
  -5   4  -1 110.071 7.97652   8
  -5   4  -1 127.869 7.92544  27
  -5   4  -1 117.032 8.54074  19
   5  -4   1 117.071 7.79297  27
   5  -4   1 111.839 8.21838  15
   5  -4   1 123.826 9.43694  13
   5  -4   1 126.305 8.21345  26
  -6   4  -1 42.9093 3.98002  19
  -6   4  -1 37.9354 3.32392   8
  -6   4  -1 40.7380 4.12036  14
  -6   4  -1 40.5803 3.54677  28
  -6   4  -1 33.6560 4.86033  13
  -6   4  -1 46.1360 3.37356  27
  -6   4  -1 31.6452 6.14218   7
   6  -4   1 41.8850 3.74753  26
   6  -4   1 37.5640 4.03735  15
   6  -4   1 38.2611 5.37284  13
   6  -4   1 36.8658 3.06487  27
  -7   4  -1 91.2874 7.26273  14
  -7   4  -1 85.8526 7.03962  19
  -7   4  -1 92.2578 6.48715  28
  -7   4  -1 89.1602 6.08188   8
  -7   4  -1 80.4216 11.8700   7
  -7   4  -1 100.498 8.10591  13
   7  -4   1 77.9010 7.10981  25
   7  -4   1 91.1042 6.49103  17
   7  -4   1 80.4310 6.90769  15
   7  -4   1 76.9787 8.55444  13
   7  -4   1 76.4292 5.82196  27
  -8   4  -1 5.10903 2.33103  19
  -8   4  -1 3.67814 1.71719  28
  -8   4  -1 4.67343 2.23463  27
  -8   4  -1 2.10231 2.37654  14
   8  -4   1 6.25373 2.21425  17
   8  -4   1 4.52236 2.80573  25
   8  -4   1 3.76627 1.36209  27
   8  -4   1 6.25248 2.54890  15
  -9   4  -1 19.8700 3.86189  14
  -9   4  -1 15.0158 3.61697  19
  -9   4  -1 14.9783 2.57720  28
  -9   4  -1 25.6026 3.58352  27
   9  -4   1 19.3341 2.44991  27
   9  -4   1 24.1112 4.08551  15
   9  -4   1 26.1948 4.62165  25
   9  -4   1 27.9051 3.89613  17
 -10   4  -1 141.585 11.5079  14
 -10   4  -1 159.663 10.4357  28
 -10   4  -1 129.371 11.2995  19
  10  -4   1 121.513 9.56804  27
  10  -4   1 152.209 12.5614  25
  10  -4   1 148.253 11.2840  15
  10  -4   1 149.840 10.5359  17
 -11   4  -1 147.228 13.3013  14
 -11   4  -1 162.917 11.8342  28
  11  -4   1 160.260 14.4347  25
  11  -4   1 174.113 12.1000  17
  11  -4   1 172.018 12.9745  15
 -12   4  -1 31.1793 4.72893  27
 -12   4  -1 43.9546 5.54671  28
  12  -4   1 44.1556 8.01494  25
  12  -4   1 30.8516 5.85171  15
  12  -4   1 43.6256 5.51368  17
 -13   4  -1 1.65312 3.43504  14
 -13   4  -1 5.29936 3.21796  28
 -13   4  -1 3.35715 3.04576  27
  13  -4   1 8.93324 3.33962  17
  13  -4   1 6.30219 3.76613   5
  13  -4   1 -6.2791 9.79241  25
  13  -4   1 5.21634 4.57084  15
 -14   4  -1 -2.0651 3.46900  14
 -14   4  -1 -0.2950 3.01773  27
  14  -4   1 -3.6329 16.8867  25
  14  -4   1 0.78251 4.52129  15
  14  -4   1 -2.2512 4.28631  17
  14  -4   1 -0.5593 3.35972   5
 -15   4  -1 -3.4658 4.36777  14
 -15   4  -1 3.84581 3.69785  27
  15  -4   1 2.23966 5.63681  15
  15  -4   1 -0.4307 3.06288   5
  15  -4   1 6.52649 6.44918  17
 -16   4  -1 1.83633 4.76466  14
 -16   4  -1 -3.6918 4.02457  27
  16  -4   1 -7.4168 6.68792  15
  16  -4   1 -0.1088 2.95283   5
 -17   4  -1 0.13361 6.06685  27
 -17   4  -1 5.97901 5.43676  14
  17  -4   1 -1.5315 2.08957  12
  17  -4   1 -8.1746 7.86264  15
  17  -4   1 -5.0251 3.17572   5
 -18   4  -1 0.17005 7.03570  14
  18  -4   1 0.54372 2.07635  12
  18  -4   1 5.79161 4.25595   5
  19  -4   1 0.49511 4.10927  12
  19  -4   1 1.27708 4.98582   5
  16   3  -1 1.51820 3.99429  12
  15   3  -1 13.3297 8.13638  17
  15   3  -1 16.0095 10.0223  15
  14   3  -1 2.79838 6.36467  17
  14   3  -1 0.46230 1.51795   4
  14   3  -1 -11.706 8.24079  15
  14   3  -1 -1.9915 2.35434  12
  13   3  -1 -2.4867 6.85727  15
  13   3  -1 -2.1193 5.41853  17
  13   3  -1 -0.4606 1.33243   4
 -13  -3   1 1.14565 4.94266  27
 -13  -3   1 0.83837 4.88023  14
  12   3  -1 -2.4690 3.86199   5
  12   3  -1 3.79962 6.32237  15
  12   3  -1 0.57623 1.52401   4
  12   3  -1 3.87657 4.97318  17
 -12  -3   1 -4.5538 3.12687  27
 -12  -3   1 7.01812 5.02058  14
  11   3  -1 -0.2583 3.58711   5
  11   3  -1 2.02513 4.22040  17
  11   3  -1 -9.3737 10.8523  25
  11   3  -1 1.20058 1.56277   4
  11   3  -1 6.15041 5.41670  15
 -11  -3   1 2.01614 3.21243  27
 -11  -3   1 -2.5482 4.12573  14
  10   3  -1 26.8582 9.33558  25
  10   3  -1 27.3347 4.62051   5
  10   3  -1 27.2026 5.59220  17
  10   3  -1 30.7312 6.68396  15
  10   3  -1 29.7261 3.80524   4
 -10  -3   1 24.2082 5.92699  14
 -10  -3   1 21.7909 4.57730  27
   9   3  -1 54.2618 7.01193  17
   9   3  -1 52.9217 4.82514   4
   9   3  -1 52.7916 9.39167  25
   9   3  -1 41.6507 4.99885   5
  -9  -3   1 45.7011 5.88346  27
  -9  -3   1 40.1323 6.53641  14
   8   3  -1 23.9177 4.45992  17
   8   3  -1 15.4069 3.14223   4
   8   3  -1 21.1147 4.51593  15
   8   3  -1 23.4809 6.96798  25
   8   3  -1 23.1316 3.52828   5
  -8  -3   1 11.2409 3.71381  14
  -8  -3   1 20.1722 3.65386  27
   7   3  -1 29.2534 6.11186  25
   7   3  -1 15.1587 5.43799  13
   7   3  -1 28.4657 3.49258   5
   7   3  -1 35.3547 3.47451   4
   7   3  -1 31.9306 4.69298  17
   7   3  -1 29.2837 4.85369  15
   7   3  -1 21.8620 2.88544  27
  -7  -3   1 17.5010 3.72143  14
  -7  -3   1 23.9749 3.82735  27
   6   3  -1 3.38913 2.11040   5
   6   3  -1 5.72628 2.02797   4
   6   3  -1 6.33662 2.56293  17
   6   3  -1 6.24294 3.07618  15
   6   3  -1 3.01177 3.81603  25
   6   3  -1 6.03670 1.69550  27
  -6  -3   1 5.53590 2.14384  27
  -6  -3   1 4.94901 2.24737  14
   5   3  -1 3.80587 1.78088   5
   5   3  -1 9.25815 2.20373   4
   5   3  -1 4.03939 3.21912  25
   5   3  -1 0.91334 2.20373  15
   5   3  -1 -0.2192 1.87613  17
   5   3  -1 0.97329 1.14289  27
  -5  -3   1 0.19474 1.79007  14
  -5  -3   1 2.42947 1.86402  27
   4   3  -1 77.7944 6.45289  15
   4   3  -1 70.6058 5.05066  27
   4   3  -1 79.0949 7.54317  25
   4   3  -1 74.8926 6.03368  17
   4   3  -1 61.0492 5.05377   5
  -4  -3   1 70.4472 7.82275  25
  -4  -3   1 67.4531 5.91229  14
  -4  -3   1 69.0457 5.60587  27
   3   3  -1 101.194 6.86698  27
   3   3  -1 114.725 8.84700  25
   3   3  -1 103.093 7.76403  15
   3   3  -1 108.360 7.59386  17
  -3  -3   1 93.5424 7.39802  14
  -3  -3   1 99.8126 7.25180  27
  -3  -3   1 103.854 8.68528  25
   2   3  -1 713.071 41.9522  25
   2   3  -1 636.802 41.1479  17
   2   3  -1 675.712 41.3141  15
   2   3  -1 622.739 40.9396   4
   2   3  -1 675.592 40.7685  27
  -2  -3   1 674.660 41.1109  14
  -2  -3   1 651.969 40.9677  27
  -2  -3   1 666.782 41.8095  25
   1   3  -1 137.131 10.0520  25
   1   3  -1 132.474 9.37059  17
   1   3  -1 138.553 9.46188  15
   1   3  -1 157.321 8.89716  27
   1   3  -1 146.089 9.69074  13
   1   3  -1 123.539 9.06143   4
  -1  -3   1 145.062 9.10378  27
  -1  -3   1 137.215 10.5165   7
  -1  -3   1 131.326 10.0438  25
   0   3  -1 360.906 23.1230  15
   0   3  -1 380.707 23.7913   7
   0   3  -1 335.209 23.0532  17
   0   3  -1 375.119 23.5543  25
   0   3  -1 365.238 23.3975  13
   0   3  -1 402.787 22.8441  27
   0  -3   1 365.425 23.6617   7
   0  -3   1 369.364 23.5252  25
   0  -3   1 385.901 23.5441  13
  -1   3  -1 714.947 43.8398  13
  -1   3  -1 674.700 43.9981   7
  -1   3  -1 673.437 43.4225  17
  -1   3  -1 709.888 43.4062  28
   1  -3   1 749.636 43.9192  13
   1  -3   1 719.754 43.7666  25
   1  -3   1 718.128 44.0463   7
  -2   3  -1 40.2518 3.23931  28
  -2   3  -1 46.2074 3.55666  19
  -2   3  -1 40.4606 5.04814   7
  -2   3  -1 42.7204 2.99576  27
  -2   3  -1 39.4377 4.00991  13
   2  -3   1 45.4846 4.06607  13
   2  -3   1 42.5555 5.11897   7
  -3   3  -1 76.1182 7.69285   7
  -3   3  -1 72.9867 5.47649   8
  -3   3  -1 81.5693 5.36018  27
  -3   3  -1 83.2712 5.95911  14
  -3   3  -1 89.6692 6.58277  13
  -3   3  -1 94.6676 6.01170  19
   3  -3   1 84.5555 7.79119   7
   3  -3   1 77.2118 6.50151  13
  -4   3  -1 202.732 12.9350  14
  -4   3  -1 171.974 12.4043   8
  -4   3  -1 195.898 12.5740  28
  -4   3  -1 196.428 12.3593  27
  -4   3  -1 192.022 14.4156   7
  -4   3  -1 200.784 13.3612  13
   4  -3   1 206.555 12.3310  27
   4  -3   1 194.990 13.3823  13
   4  -3   1 198.424 14.2194   7
   4  -3   1 208.766 12.5891  26
  -5   3  -1 4.26779 1.24609  28
  -5   3  -1 5.08525 1.26618   8
  -5   3  -1 7.64626 2.26628  13
  -5   3  -1 9.34213 3.72808   7
  -5   3  -1 3.73771 1.52644  14
  -5   3  -1 6.34802 1.87946  19
  -5   3  -1 10.1742 1.50713  27
   5  -3   1 5.77797 2.05950  26
   5  -3   1 5.99311 1.13964  27
   5  -3   1 7.13332 2.20143  13
   5  -3   1 6.27832 1.94759  25
   5  -3   1 6.95738 1.91740  15
  -6   3  -1 5.37647 1.71849  27
  -6   3  -1 6.78537 4.46017   7
  -6   3  -1 8.03416 2.24434  19
  -6   3  -1 3.72613 2.36652  13
  -6   3  -1 5.98608 2.16395  14
  -6   3  -1 6.63061 1.60771  28
   6  -3   1 2.79035 2.55186  13
   6  -3   1 7.11604 2.35893  25
   6  -3   1 10.0702 1.44121  27
   6  -3   1 10.7123 2.37273  15
   6  -3   1 11.1767 2.04258  17
  -7   3  -1 -0.0453 1.82899  27
  -7   3  -1 7.51610 5.94356   7
  -7   3  -1 -0.6843 1.86058  14
  -7   3  -1 -0.2666 1.40070  28
  -7   3  -1 1.20640 1.79946  19
   7  -3   1 -0.9458 2.25943  25
   7  -3   1 2.87918 1.84517  17
   7  -3   1 1.17707 1.96472  15
   7  -3   1 -1.2566 3.02157  13
   7  -3   1 -0.3915 1.05882  27
  -8   3  -1 23.6227 3.18437  28
  -8   3  -1 16.9756 3.20621  27
  -8   3  -1 26.1729 3.97354  19
  -8   3  -1 17.4753 3.47357  14
   8  -3   1 24.7464 4.27215  25
   8  -3   1 26.6093 3.96643  15
   8  -3   1 17.8398 5.65097  13
   8  -3   1 23.0447 2.53681  27
  -9   3  -1 0.82430 2.30658  27
  -9   3  -1 1.80970 1.71831  28
  -9   3  -1 5.57936 2.79473  19
  -9   3  -1 0.75863 2.35088  14
   9  -3   1 2.93727 2.76543  15
   9  -3   1 6.64168 1.59229  27
   9  -3   1 3.78092 3.85973  25
   9  -3   1 7.22645 2.66032  17
 -10   3  -1 3.23033 2.05800  28
 -10   3  -1 4.87416 2.86281  14
  10  -3   1 -0.4349 2.39936  17
  10  -3   1 -0.1157 1.62945  27
  10  -3   1 0.45746 4.25181  25
  10  -3   1 -0.0249 2.84192  15
 -11   3  -1 3.44938 2.48064  28
 -11   3  -1 2.01640 2.50118  27
 -11   3  -1 3.30514 3.44824  14
  11  -3   1 0.50010 5.63938  25
  11  -3   1 4.48115 1.90651   4
  11  -3   1 2.68391 2.97566  17
  11  -3   1 2.67897 3.32015  15
  11  -3   1 0.62084 1.75795  27
 -12   3  -1 1.84477 2.61604  27
 -12   3  -1 -0.9322 3.06288  14
  12  -3   1 1.97338 1.85243   4
  12  -3   1 -8.5340 6.75671  25
  12  -3   1 -0.0412 3.06775   5
  12  -3   1 1.53828 3.27824  17
  12  -3   1 -0.1070 3.73477  15
 -13   3  -1 1.60658 3.47541  14
 -13   3  -1 -2.9521 2.75721  27
  13  -3   1 -1.4583 3.93439  15
  13  -3   1 -0.1175 3.68638  17
  13  -3   1 14.1095 10.6577  25
  13  -3   1 3.89882 3.58128   5
 -14   3  -1 1.15046 3.26397  27
 -14   3  -1 -1.9437 3.85287  14
  14  -3   1 -2.0242 3.07983   5
  14  -3   1 30.6385 16.5815  25
  14  -3   1 -3.9608 4.07486  17
  14  -3   1 3.77156 5.33764  15
 -15   3  -1 3.10985 5.05366  14
 -15   3  -1 -2.3215 3.54152  27
  15  -3   1 9.14861 6.02329  15
  15  -3   1 0.53289 5.70516  17
  15  -3   1 2.31054 3.50530   5
 -16   3  -1 -6.6212 4.59510  27
 -16   3  -1 -7.4794 4.38922  14
  16  -3   1 10.9023 7.68263  15
  16  -3   1 1.67876 3.52098   5
 -17   3  -1 -3.0505 4.67093  14
  17  -3   1 -0.4879 2.25819  12
  17  -3   1 -15.512 8.40148  15
  17  -3   1 -1.7744 3.75813   5
  18  -3   1 -10.724 3.85590   5
  18  -3   1 -1.6839 2.71036  12
  19  -3   1 1.11195 4.13739  12
  17   2  -1 -1.7393 4.01048  12
  16   2  -1 3.89324 3.61656  12
  16   2  -1 -0.5395 12.5290  15
  15   2  -1 -0.3893 2.21875  12
  15   2  -1 7.06698 7.42414  17
  15   2  -1 -1.2745 8.37414  15
  14   2  -1 0.51484 1.78103   4
  14   2  -1 6.30502 6.95574  15
  14   2  -1 -2.1227 2.09123  12
  14   2  -1 -5.9596 5.61318  17
 -14  -2   1 -0.6350 5.13737  14
 -14  -2   1 4.01536 5.16308  27
  13   2  -1 3.19673 5.10201  17
  13   2  -1 0.23824 1.65505   4
  13   2  -1 -0.7842 3.66200   5
  13   2  -1 -2.1234 5.52339  15
 -13  -2   1 1.98450 3.77110  27
 -13  -2   1 -0.9533 4.96164  14
  12   2  -1 5.50250 13.3972  25
  12   2  -1 10.8203 5.34867  17
  12   2  -1 11.7464 3.97736   5
  12   2  -1 -4.2560 4.87155  15
 -12  -2   1 -0.9109 3.74283  14
 -12  -2   1 3.93547 3.98374  27
  11   2  -1 18.9180 4.14196   5
  11   2  -1 15.5379 5.59396  15
  11   2  -1 18.0724 5.00075  17
  11   2  -1 24.4194 9.82577  25
 -11  -2   1 7.81468 3.84304  27
 -11  -2   1 6.54869 4.34486  14
  10   2  -1 34.5051 6.09530  15
  10   2  -1 34.9041 5.85003  17
  10   2  -1 28.8822 4.58713   5
  10   2  -1 34.1781 8.88901  25
  10   2  -1 22.4780 3.37449   4
 -10  -2   1 21.4493 5.03983  14
 -10  -2   1 23.2462 4.20745  27
   9   2  -1 17.9216 2.80477  27
   9   2  -1 32.6636 5.19229  17
   9   2  -1 32.9439 4.08384   5
   9   2  -1 26.4197 5.04821  15
   9   2  -1 25.5742 7.22408  25
   9   2  -1 13.6170 2.81924   4
  -9  -2   1 22.4241 4.29065  14
  -9  -2   1 25.9316 3.98623  27
   8   2  -1 3.48783 1.79114   4
   8   2  -1 4.19162 2.96243  15
   8   2  -1 2.85115 1.52401  27
   8   2  -1 -1.0094 2.50528  17
   8   2  -1 8.08751 5.01193  25
   8   2  -1 2.75417 2.26371   5
  -8  -2   1 1.42397 2.74967  14
  -8  -2   1 0.99954 2.19483  27
   7   2  -1 10.3892 2.93168  17
   7   2  -1 7.23596 4.11891  25
   7   2  -1 8.22954 2.51568   5
   7   2  -1 5.93617 1.61503  27
   7   2  -1 9.28965 4.51448  13
   7   2  -1 9.72427 3.13287  15
  -7  -2   1 8.77858 2.50854  27
  -7  -2   1 1.52706 2.57589  14
   6   2  -1 15.8820 2.73570   4
   6   2  -1 7.01643 3.46282  13
   6   2  -1 16.5639 3.66507  15
   6   2  -1 14.6998 3.09481  17
   6   2  -1 16.9584 4.24511  25
   6   2  -1 13.0043 2.02144  27
   6   2  -1 13.5901 2.57922   5
  -6  -2   1 14.2757 2.64657  27
  -6  -2   1 8.09662 2.49491  14
   5   2  -1 10.0867 3.42169  25
   5   2  -1 5.82530 1.47973  27
   5   2  -1 8.56718 2.70693  15
   5   2  -1 8.11544 1.92895   4
   5   2  -1 6.69919 2.25437  17
   5   2  -1 5.20252 1.82482   5
  -5  -2   1 9.20013 2.11678  27
  -5  -2   1 9.51707 3.74868  25
   4   2  -1 97.3023 7.22859  15
   4   2  -1 87.0305 6.17808   5
   4   2  -1 82.6033 6.09799  27
  -4  -2   1 95.4230 6.83086  14
  -4  -2   1 105.586 8.25268  25
  -4  -2   1 81.1810 6.46620  27
   3   2  -1 123.193 8.04545  27
   3   2  -1 113.843 8.21578   4
   3   2  -1 125.823 8.86366  15
   3   2  -1 128.108 8.65085  17
   3   2  -1 140.709 9.61067  25
  -3  -2   1 119.326 9.39063  25
  -3  -2   1 121.533 8.52905  14
  -3  -2   1 122.134 8.35480  27
   2   2  -1 1258.59 78.3829  17
   2   2  -1 1330.11 78.0834  27
   2   2  -1 1156.11 78.1786   4
   2   2  -1 1346.39 78.9314  25
   2   2  -1 1300.63 78.5193  15
  -2  -2   1 1272.45 78.2346  27
  -2  -2   1 1277.75 78.8432  25
  -2  -2   1 1300.92 78.3367  14
   1   2  -1 37.8854 3.37413  17
   1   2  -1 39.9936 3.98786  25
   1   2  -1 39.1214 3.44661  15
  -1  -2   1 34.6021 3.87447  25
  -1  -2   1 47.1362 3.10540  14
   0   2  -1 11.7855 1.50759  13
   0   2  -1 11.9807 2.06049   7
   0   2  -1 12.7671 1.82429  25
   0   2  -1 10.6514 1.54956  15
   0   2  -1 11.2386 1.31702  19
   0   2  -1 10.1111 1.47342  17
   0  -2   1 12.2038 2.08270   7
   0  -2   1 9.83016 1.50226  13
   0  -2   1 10.2718 1.60084  25
  -1   2  -1 151.117 9.45105  13
  -1   2  -1 139.412 9.72029   7
  -1   2  -1 136.285 9.15075  17
  -1   2  -1 149.366 9.13595  28
   1  -2   1 147.171 9.75718   7
   1  -2   1 150.812 9.46583  13
  -2   2  -1 88.9759 6.96722   7
  -2   2  -1 89.3258 6.02181  14
  -2   2  -1 89.8035 5.90309  28
  -2   2  -1 93.5429 6.36761  13
  -2   2  -1 95.9562 6.12867  19
   2  -2   1 93.4026 6.38105  13
   2  -2   1 85.0570 6.85506   7
  -3   2  -1 126.275 8.50106  14
  -3   2  -1 119.152 8.07569  27
  -3   2  -1 118.674 8.19287  28
  -3   2  -1 138.276 8.54538  19
  -3   2  -1 127.633 9.82801   7
  -3   2  -1 134.810 8.87501  13
   3  -2   1 132.452 8.92574  13
   3  -2   1 123.330 8.45391  15
   3  -2   1 132.608 9.93025   7
   3  -2   1 127.501 8.60640  25
  -4   2  -1 46.8944 3.69863  28
  -4   2  -1 50.0870 5.03646  13
  -4   2  -1 37.8222 3.33563   8
  -4   2  -1 43.6433 6.58317   7
  -4   2  -1 44.6758 4.10159  19
  -4   2  -1 47.7070 3.55624  27
  -4   2  -1 45.2997 4.14684  14
   4  -2   1 49.8020 3.29600  27
   4  -2   1 42.7528 4.29632  15
   4  -2   1 40.2947 4.68817  13
   4  -2   1 42.8151 4.58284  25
  -5   2  -1 9.60305 1.86281  27
  -5   2  -1 -1.2134 3.20074   7
  -5   2  -1 4.27453 1.83697  19
  -5   2  -1 7.18318 2.62426  25
  -5   2  -1 5.43960 1.84447  14
  -5   2  -1 5.65683 1.41512  28
   5  -2   1 7.19560 2.12480  15
   5  -2   1 11.8119 2.45058  25
   5  -2   1 2.77350 2.25941  13
   5  -2   1 9.73849 1.90828  17
   5  -2   1 9.24722 1.31277  27
  -6   2  -1 81.2155 7.15031  25
  -6   2  -1 71.6201 5.12615  28
  -6   2  -1 63.7893 5.72792  14
  -6   2  -1 65.9830 5.19469  27
  -6   2  -1 59.6169 8.69757   7
  -6   2  -1 64.8262 5.67358  19
   6  -2   1 70.5015 4.73842  27
   6  -2   1 59.1409 6.60684  13
   6  -2   1 66.7067 6.31931  25
   6  -2   1 67.2702 5.46639  17
   6  -2   1 62.6133 5.84378  15
  -7   2  -1 1.72636 1.45847  28
  -7   2  -1 1.31318 2.17430  27
  -7   2  -1 -1.7718 1.69939  14
  -7   2  -1 6.15015 3.86945  25
  -7   2  -1 0.82557 1.94843  19
  -7   2  -1 -7.6072 5.77473   7
   7  -2   1 -2.3129 1.74383  17
   7  -2   1 -1.3731 2.05208  15
   7  -2   1 -0.7490 1.06971  27
   7  -2   1 1.22271 3.18263  13
   7  -2   1 0.36599 2.47826  25
  -8   2  -1 219.186 16.4658  14
  -8   2  -1 239.071 18.5328  25
  -8   2  -1 244.973 15.6676  28
   8  -2   1 231.463 15.9897  17
   8  -2   1 257.718 17.3369  25
   8  -2   1 239.186 16.4850  15
   8  -2   1 237.110 15.2472  27
  -9   2  -1 55.6506 6.66378  14
  -9   2  -1 66.9883 5.90934  27
  -9   2  -1 70.7342 5.92464  28
   9  -2   1 73.7816 9.12577  25
   9  -2   1 61.8465 6.27045  17
   9  -2   1 62.9376 5.13662  27
   9  -2   1 68.9705 6.99625  15
 -10   2  -1 19.6894 4.29187  14
 -10   2  -1 15.5202 3.22431  27
 -10   2  -1 23.3487 3.47901  28
  10  -2   1 12.3656 5.47501  25
  10  -2   1 16.7066 2.51991  27
  10  -2   1 17.2861 4.23319  15
  10  -2   1 18.1402 3.72662  17
 -11   2  -1 6.21189 2.91063  27
 -11   2  -1 5.42337 3.62314  14
  11  -2   1 8.47322 3.50353   5
  11  -2   1 9.98986 6.23266  25
  11  -2   1 8.16888 3.42593  17
  11  -2   1 6.85283 3.70224  15
 -12   2  -1 -0.5271 2.70198  27
 -12   2  -1 1.70580 3.55721  14
  12  -2   1 6.69727 4.19645  15
  12  -2   1 9.27255 8.03505  25
  12  -2   1 -3.3815 2.67068  27
  12  -2   1 2.22903 3.21842   5
  12  -2   1 3.96229 3.37515  17
  12  -2   1 0.27816 1.63719   4
 -13   2  -1 2.34516 3.37881  14
 -13   2  -1 3.67327 3.37955  27
  13  -2   1 -1.4947 1.77108   4
  13  -2   1 7.86407 3.66885   5
  13  -2   1 21.9305 12.0640  25
  13  -2   1 0.95630 4.61235  15
 -14   2  -1 8.21605 4.60765  14
 -14   2  -1 4.26129 3.64891  27
  14  -2   1 13.8138 5.11008  17
  14  -2   1 1.49431 3.56053   5
  14  -2   1 17.0621 17.5394  25
  14  -2   1 14.9291 5.78962  15
 -15   2  -1 -0.4428 4.05367  27
 -15   2  -1 5.71532 6.00491  14
  15  -2   1 4.22580 3.95668   5
  15  -2   1 10.8423 6.84498  15
  15  -2   1 8.52918 6.18212  17
 -16   2  -1 2.52458 5.11476  14
 -16   2  -1 -14.841 6.43494  27
  16  -2   1 -2.6527 9.13656  17
  16  -2   1 5.84666 4.30777   5
  16  -2   1 4.91323 7.55202  15
 -17   2  -1 3.37134 5.67374  14
  17  -2   1 -1.5472 4.01878   5
  17  -2   1 -0.9934 2.60091  12
  17  -2   1 -6.7221 8.67770  15
  18  -2   1 3.19243 4.32438  12
  17   1  -1 -0.5480 3.44816  12
  16   1  -1 10.2504 11.0486  17
  16   1  -1 8.87404 9.59426  15
  16   1  -1 2.82158 5.49895  24
 -16  -1   1 -3.4262 7.78590  14
  15   1  -1 16.2711 7.31140  17
  15   1  -1 2.24301 6.19246   5
  15   1  -1 0.42045 2.37764  12
  15   1  -1 4.78517 7.95905  15
 -15  -1   1 2.35345 5.81511  14
 -15  -1   1 2.84175 5.69085  27
  14   1  -1 3.93823 2.86952   4
  14   1  -1 1.48766 3.88771   5
  14   1  -1 8.25985 5.67260  17
  14   1  -1 -1.0395 6.45157  15
 -14  -1   1 0.14342 5.29669  14
 -14  -1   1 6.17197 4.12889  27
  13   1  -1 -0.1522 1.75840   4
  13   1  -1 -16.474 18.6921  25
  13   1  -1 0.96355 3.27639   5
  13   1  -1 3.74714 5.27422  15
  13   1  -1 7.72049 5.07316  17
 -13  -1   1 0.00077 3.65134  27
 -13  -1   1 3.29463 4.72677  14
  12   1  -1 -6.2108 3.98437  17
  12   1  -1 5.36116 3.51204   5
  12   1  -1 -1.3389 1.43205   4
  12   1  -1 9.23281 5.40444  15
  12   1  -1 12.0681 11.3875  25
 -12  -1   1 2.18113 3.26553  27
 -12  -1   1 1.72667 4.14341  14
  11   1  -1 8.51458 4.00294  17
  11   1  -1 4.60029 4.00757  15
  11   1  -1 5.84448 8.63866  25
  11   1  -1 8.80843 3.67370   5
 -11  -1   1 6.55740 3.48556  27
 -11  -1   1 3.96401 3.71457  14
  10   1  -1 26.2191 4.38889   5
  10   1  -1 41.1191 6.28844  17
  10   1  -1 23.9005 7.81596  25
  10   1  -1 30.0351 5.73466  15
  10   1  -1 34.6707 3.67917   4
 -10  -1   1 18.8562 4.85023  14
 -10  -1   1 30.1598 4.70962  27
   9   1  -1 73.1442 7.69568  15
   9   1  -1 65.9633 6.01322   5
   9   1  -1 64.1630 9.26404  25
   9   1  -1 69.3373 7.03431  17
   9   1  -1 69.4274 5.52224   4
  -9  -1   1 68.1186 6.47741  27
  -9  -1   1 60.9625 7.12605  14
   8   1  -1 -2.2606 5.08511  13
   8   1  -1 7.68234 2.71324  17
   8   1  -1 9.57419 3.28912  15
   8   1  -1 12.4966 4.47814  25
   8   1  -1 4.88748 2.37199   5
   8   1  -1 7.29795 1.71438  27
   8   1  -1 3.10364 1.74894   4
  -8  -1   1 4.75073 2.79129  14
  -8  -1   1 5.78560 2.32167  27
   7   1  -1 106.177 8.45359  17
   7   1  -1 109.881 9.00413  15
   7   1  -1 107.968 7.88367   5
   7   1  -1 108.123 10.3719  25
   7   1  -1 116.906 7.71371   4
   7   1  -1 102.414 7.40407  27
  -7  -1   1 110.942 8.15881  27
  -7  -1   1 98.8155 8.63458  14
   6   1  -1 15.4135 2.89154  17
   6   1  -1 22.1471 2.97731   5
   6   1  -1 14.9307 2.03214  27
   6   1  -1 16.9539 3.64186  15
   6   1  -1 18.1486 4.05900  25
  -6  -1   1 12.3913 2.87152  14
  -6  -1   1 15.2886 4.69884  25
  -6  -1   1 10.6170 2.38075  27
   5   1  -1 116.566 9.18228  13
   5   1  -1 144.757 10.2057  25
   5   1  -1 135.939 8.53172   4
   5   1  -1 136.408 9.08041  17
   5   1  -1 122.568 8.54384   5
   5   1  -1 115.555 8.24496  27
   5   1  -1 125.432 9.27973  15
  -5  -1   1 127.901 8.67166  27
  -5  -1   1 113.706 9.01164  14
  -5  -1   1 125.049 10.1189  25
   4   1  -1 827.958 49.1153   5
   4   1  -1 826.916 48.9542  27
   4   1  -1 817.938 49.9701  25
   4   1  -1 773.601 49.5204  15
   4   1  -1 749.533 49.3049  17
  -4  -1   1 846.466 49.2036  27
  -4  -1   1 775.937 49.8749  25
  -4  -1   1 771.424 49.3905  14
   3   1  -1 2185.54 128.407  17
   3   1  -1 2148.58 128.547  15
   3   1  -1 2258.69 128.895  25
   3   1  -1 2137.32 128.206   4
  -3  -1   1 2040.98 128.778  25
  -3  -1   1 2002.57 128.370  14
  -3  -1   1 1949.96 128.199  27
   2   1  -1 253.617 16.5385  15
   2   1  -1 246.614 16.4009  17
   2   1  -1 271.644 16.8724  25
  -2  -1   1 256.939 16.7875  25
  -2  -1   1 277.974 16.3784  14
   1   1  -1 1066.23 65.6302  15
   1   1  -1 1007.12 65.5389  17
   1   1  -1 1089.52 65.7958  25
  -1  -1   1 1067.13 65.7723  25
  -1  -1   1 1140.43 65.4772  14
   0   1  -1 339.839 21.7974   7
   0   1  -1 363.934 21.5280  13
   0   1  -1 328.103 21.5146  17
   0   1  -1 365.380 21.4156  28
   0  -1   1 359.924 21.8073   7
   0  -1   1 347.597 21.5288  13
  -1   1  -1 817.606 47.0183  13
  -1   1  -1 757.676 46.8039  28
  -1   1  -1 778.524 46.8432  14
  -1   1  -1 738.419 47.1698   7
   1  -1   1 789.230 47.0140  13
   1  -1   1 725.420 47.1400   7
  -2   1  -1 321.188 19.9371  28
  -2   1  -1 347.306 20.3060  13
  -2   1  -1 348.263 20.1167  14
  -2   1  -1 318.928 20.5730   7
   2  -1   1 315.020 20.5250   7
   2  -1   1 302.183 20.0311  15
   2  -1   1 305.213 20.1041  25
   2  -1   1 332.899 20.2846  13
  -3   1  -1 39.4850 5.39499   7
  -3   1  -1 38.3299 3.10437  28
  -3   1  -1 42.8073 3.44276  19
  -3   1  -1 37.4338 3.57420  14
  -3   1  -1 40.5257 3.23831  27
   3  -1   1 42.9496 4.05859  13
   3  -1   1 35.2275 2.89932  27
   3  -1   1 40.1715 4.17245  25
   3  -1   1 35.2967 3.72951  15
  -4   1  -1 267.500 16.7106  27
  -4   1  -1 270.404 17.0280  14
  -4   1  -1 244.882 18.2471   7
  -4   1  -1 253.874 16.6273  28
  -4   1  -1 284.328 17.5858  25
  -4   1  -1 291.876 17.1622  19
   4  -1   1 271.668 16.4852  27
   4  -1   1 252.915 17.3403  13
   4  -1   1 255.334 17.2613  25
   4  -1   1 254.594 17.0576  15
  -5   1  -1 1.96063 3.42596   7
  -5   1  -1 -1.0677 1.05281  28
  -5   1  -1 0.96925 2.28373  25
  -5   1  -1 0.44815 1.53298  14
  -5   1  -1 0.40409 1.71021  19
  -5   1  -1 0.73242 1.71244  27
   5  -1   1 0.10771 1.63445  17
   5  -1   1 0.48001 2.00755  15
   5  -1   1 -3.1159 1.77579  13
   5  -1   1 -1.0482 0.90253  27
   5  -1   1 -1.1577 1.93530  25
  -6   1  -1 7.58837 3.43723  25
  -6   1  -1 3.49967 4.76459   7
  -6   1  -1 7.18402 1.71710  28
  -6   1  -1 4.18696 2.10144  14
   6  -1   1 3.94038 2.13475  15
   6  -1   1 6.96930 1.36983  27
   6  -1   1 7.63087 2.93577  13
   6  -1   1 6.45641 2.05713  17
   6  -1   1 5.06694 2.53089  25
  -7   1  -1 31.9072 3.48900  28
  -7   1  -1 21.1646 3.47608  14
  -7   1  -1 28.5406 3.52123  27
  -7   1  -1 37.3321 5.67814  25
   7  -1   1 29.7112 4.79618  25
   7  -1   1 26.7238 2.83891  27
   7  -1   1 32.3227 4.60288  15
   7  -1   1 26.0528 3.88247  17
   7  -1   1 21.8828 4.75745  13
  -8   1  -1 4.75624 2.65065  14
  -8   1  -1 10.4210 2.45026  28
  -8   1  -1 6.72980 2.22102  27
   8  -1   1 5.57305 3.04758  15
   8  -1   1 9.90107 2.86795  17
   8  -1   1 7.88256 1.82328  27
   8  -1   1 11.3220 4.05431  25
  -9   1  -1 1.71124 2.00370  27
  -9   1  -1 -1.3087 2.42337  14
   9  -1   1 3.53574 2.63555  17
   9  -1   1 3.71919 1.59240  27
   9  -1   1 0.79095 4.13514  25
   9  -1   1 3.74093 2.88184  15
 -10   1  -1 0.62097 2.30643  14
 -10   1  -1 -1.0135 2.20775  27
  10  -1   1 0.61976 1.80434   4
  10  -1   1 -0.6852 2.73168  15
  10  -1   1 4.27566 5.15253  25
  10  -1   1 4.23161 2.92766  17
  10  -1   1 0.15871 1.54333  27
 -11   1  -1 2.53142 2.93583  14
 -11   1  -1 -1.5536 2.50496  27
  11  -1   1 -6.5835 2.81476  15
  11  -1   1 0.31490 1.60259   4
  11  -1   1 -4.2609 1.53744  27
  11  -1   1 4.54150 3.45626  17
  11  -1   1 -1.4859 6.36217  25
  11  -1   1 5.01105 3.07054   5
 -12   1  -1 1.23240 3.08275  27
 -12   1  -1 3.68385 4.12775  14
  12  -1   1 -0.7056 3.14423   5
  12  -1   1 -0.8470 2.45492  27
  12  -1   1 -0.2509 8.69339  25
  12  -1   1 -2.9957 3.66491  15
  12  -1   1 3.53119 3.90086  17
  12  -1   1 -0.9392 1.39563   4
 -13   1  -1 -0.4911 4.02333  14
 -13   1  -1 2.69432 3.56633  27
  13  -1   1 2.35844 3.51797   5
  13  -1   1 3.57380 4.36075  17
  13  -1   1 3.50117 12.4678  25
  13  -1   1 7.05952 4.78211  15
 -14   1  -1 -1.8575 3.62694  27
 -14   1  -1 3.30920 4.73387  14
  14  -1   1 2.49359 3.35795   5
  14  -1   1 0.76232 5.78462  15
  14  -1   1 2.85755 4.90199  17
  14  -1   1 1.63547 2.29233   4
 -15   1  -1 5.16033 5.52333  27
 -15   1  -1 5.97581 5.12448  14
  15  -1   1 -1.8994 6.50895  15
  15  -1   1 1.53558 3.94766   5
  15  -1   1 3.55374 6.12047  17
 -16   1  -1 7.16259 6.50079  14
  16  -1   1 3.95958 8.37855  17
  16  -1   1 4.38581 4.11893   5
  16  -1   1 -1.8210 8.06743  15
 -17   1  -1 -12.381 7.32053  14
  17  -1   1 0.33257 3.15757  12
  17  -1   1 -3.7809 10.3914  15
  18  -1   1 1.13376 4.01387  12
  18   0  -1 -4.9047 3.47643  12
  17   0  -1 1.46990 3.39875  12
  16   0  -1 5.79921 9.03018  15
  16   0  -1 19.7414 13.2410  17
  16   0  -1 3.89428 4.52892   5
  16   0  -1 -0.1717 1.81174  12
 -16   0   1 2.94555 6.68905  14
 -16   0   1 -5.2397 7.04889  27
  15   0  -1 3.38729 7.48928  15
  15   0  -1 0.71029 4.15446   5
  15   0  -1 5.41540 3.01059  12
  15   0  -1 13.6001 6.72898  17
 -15   0   1 8.45924 5.43859  14
 -15   0   1 6.00810 4.66533  27
  14   0  -1 18.1726 6.88431  15
  14   0  -1 5.12759 3.80748   5
  14   0  -1 10.5379 5.62078  17
 -14   0   1 2.12257 5.39653  14
 -14   0   1 5.03188 4.20238  27
  13   0  -1 9.27734 14.6209  25
  13   0  -1 22.7142 5.82509  17
  13   0  -1 27.0352 6.79006  15
  13   0  -1 13.5459 4.55052   5
 -13   0   1 16.7517 4.87127  27
 -13   0   1 18.9452 5.94300  14
  12   0  -1 48.7788 8.43884  15
  12   0  -1 45.0428 6.01730   5
  12   0  -1 61.4093 7.96308  17
  12   0  -1 56.0450 11.4527  25
 -12   0   1 40.7790 7.09279  14
 -12   0   1 43.2858 6.30219  27
  11   0  -1 31.0238 4.52132   5
  11   0  -1 19.5100 2.92001   4
  11   0  -1 34.7459 6.09658  15
  11   0  -1 22.9463 8.41245  25
 -11   0   1 15.5369 4.95302  14
 -11   0   1 30.8101 4.82693  27
  10   0  -1 49.5496 6.75352  15
  10   0  -1 57.9861 6.47293  17
  10   0  -1 50.5612 8.69505  25
  10   0  -1 46.6362 5.12173   5
  10   0  -1 41.9894 4.29711   4
 -10   0   1 63.3616 5.89894  27
   9   0  -1 30.3138 3.96997   5
   9   0  -1 28.1004 3.12766  27
   9   0  -1 36.0804 4.96614  17
   9   0  -1 34.6645 5.09380  15
   9   0  -1 30.2147 6.08192  25
  -9   0   1 34.9998 4.32775  27
  -9   0   1 24.2028 4.20424  14
   8   0  -1 1.73503 1.64765   4
   8   0  -1 2.95472 2.82572  15
   8   0  -1 0.59726 1.27040  27
   8   0  -1 -0.1349 2.04290  17
   8   0  -1 5.73903 4.61182  13
   8   0  -1 1.21055 2.20574   5
   8   0  -1 -5.7946 3.12273  25
  -8   0   1 2.54955 1.93553  27
  -8   0   1 2.46786 2.33645  14
   7   0  -1 2.79470 2.42828   5
   7   0  -1 3.45921 2.23442  17
   7   0  -1 0.58968 1.54629   4
   7   0  -1 1.39873 3.15671  25
   7   0  -1 2.38012 1.35376  27
   7   0  -1 4.14677 2.64950  15
   7   0  -1 1.59054 3.34156  13
  -7   0   1 2.24643 1.57820  27
  -7   0   1 -0.0276 4.41700  25
  -7   0   1 2.45311 2.22587  14
   6   0  -1 -2.5604 2.60319  25
   6   0  -1 -0.5243 2.28987  13
   6   0  -1 0.42167 1.12502  27
   6   0  -1 3.31042 1.50040   4
   6   0  -1 2.46470 1.86464  17
   6   0  -1 1.07425 2.16267   5
   6   0  -1 5.12083 2.27537  15
  -6   0   1 3.96748 3.19892  25
  -6   0   1 0.07826 1.74009  14
  -6   0   1 3.59867 1.48499  28
  -6   0   1 -0.8669 1.39011  27
   5   0  -1 37.1914 3.31475   4
   5   0  -1 40.6961 5.04169  25
   5   0  -1 38.0446 3.08774  27
   5   0  -1 35.9745 3.88248  17
   5   0  -1 35.6141 4.17426  13
   5   0  -1 40.7032 4.27882  15
  -5   0   1 39.2039 5.09828  25
  -5   0   1 42.9440 3.33015  28
  -5   0   1 42.3739 4.00028  14
   4   0  -1 786.522 51.1006  15
   4   0  -1 834.599 51.1261  13
   4   0  -1 829.400 51.3899  25
   4   0  -1 781.321 50.9086  17
   4   0  -1 899.495 50.9418   4
  -4   0   1 791.042 51.3072  25
  -4   0   1 853.917 51.1052  14
  -4   0   1 842.802 50.6545  28
   3   0  -1 168.433 10.8545  17
   3   0  -1 159.690 11.0196  15
   3   0  -1 180.624 10.9569  13
   3   0  -1 172.112 11.3412  25
  -3   0   1 160.639 10.4711  28
  -3   0   1 159.536 10.8661  14
  -3   0   1 163.108 11.2092  25
  -3   0   1 174.055 10.7043  27
   2   0  -1 379.477 22.5702  13
   2   0  -1 407.279 22.5101  19
   2   0  -1 338.235 22.5481  17
   2   0  -1 349.392 22.6788  15
   2   0  -1 369.727 22.8088  25
  -2   0   1 352.758 22.3746  28
  -2   0   1 381.247 22.6222  14
  -2   0   1 350.296 22.7579  25
   1   0  -1 739.456 47.9837  17
   1   0  -1 761.749 48.0699  15
   1   0  -1 819.386 47.9346  13
  -1   0   1 735.955 47.8646  28
  -1   0   1 807.424 47.9877  14
  -1   0   1 850.561 47.9310  13
  -1   0   1 797.194 48.1200  25
   0   0   1 338.595 20.7716   7
   0   0   1 336.641 20.6003  14
  -1   0  -1 174.157 10.5749  25
  -1   0  -1 190.403 10.3641  28
  -1   0  -1 155.689 10.5765   7
   1   0   1 166.721 10.5470  25
   1   0   1 154.874 10.4216  15
   1   0   1 159.254 10.5528   7
  -2   0  -1 18.3583 2.70731   7
  -2   0  -1 17.2386 1.73387  28
  -2   0  -1 17.8427 2.27918  25
  -2   0  -1 19.8202 2.07720  14
   2   0   1 17.0407 2.20735  25
   2   0   1 16.3426 2.01163  15
  -3   0  -1 178.741 10.7676  27
  -3   0  -1 172.824 11.0661  14
  -3   0  -1 157.645 11.8567   7
  -3   0  -1 167.672 10.7291  28
  -3   0  -1 173.604 11.6813  25
   3   0   1 166.777 11.5296  25
   3   0   1 177.030 10.5602  27
   3   0   1 155.551 11.1629  15
   3   0   1 156.407 10.9976  17
  -4   0  -1 342.942 21.3417  14
  -4   0  -1 344.531 21.8559  25
  -4   0  -1 323.575 22.1729   7
  -4   0  -1 317.443 20.9534  27
  -4   0  -1 358.896 20.9883  28
   4   0   1 339.319 21.6315  13
   4   0   1 337.842 21.3964  15
   4   0   1 325.035 21.2311  17
   4   0   1 328.746 20.7527  27
   4   0   1 329.168 21.7044  25
  -5   0  -1 2.15304 1.45547  28
  -5   0  -1 3.46238 3.94274   7
  -5   0  -1 3.52326 2.95551  25
  -5   0  -1 -0.3309 1.25837  27
  -5   0  -1 2.65405 1.67024  14
   5   0   1 -0.0654 1.59101  17
   5   0   1 0.58887 0.98642  27
   5   0   1 -1.8998 1.98822  25
   5   0   1 1.98045 1.95952  15
   5   0   1 2.16130 2.22991  13
  -6   0  -1 -1.2859 1.34939  27
  -6   0  -1 -10.399 5.24662   7
  -6   0  -1 0.43149 2.04264  14
  -6   0  -1 -0.9549 1.41460  28
  -6   0  -1 -6.8494 3.46109  25
   6   0   1 -0.2077 2.04059  15
   6   0   1 2.05037 2.87356  25
   6   0   1 -1.7308 2.76799  13
   6   0   1 0.52959 1.13302  27
   6   0   1 0.61722 1.65445  17
  -7   0  -1 29.5747 3.76600  27
  -7   0  -1 38.0568 9.33836   7
   7   0   1 33.4840 4.59344  17
   7   0   1 34.7757 3.32382  27
   7   0   1 37.5564 5.58661  25
   7   0   1 40.3116 5.23095  15
  -8   0  -1 2.05890 2.55631  14
  -8   0  -1 0.84501 1.87431  27
   8   0   1 -3.3784 3.71802  25
   8   0   1 2.05839 1.48294  27
   8   0   1 -0.5784 2.51547  15
   8   0   1 -0.7659 2.21990  17
  -9   0  -1 45.7433 5.22730  27
  -9   0  -1 35.9623 5.64353  14
   9   0   1 48.5341 4.32165  27
   9   0   1 56.8861 6.08459  17
   9   0   1 49.1500 7.59293  25
   9   0   1 58.0077 6.55525  15
 -10   0  -1 24.7880 4.31240  27
 -10   0  -1 17.6154 4.09127  14
  10   0   1 38.3610 4.73663   5
  10   0   1 27.5702 3.41970   4
  10   0   1 26.4204 7.14092  25
  10   0   1 35.0904 6.02152  15
  10   0   1 21.6369 3.14568  27
 -11   0  -1 11.9432 3.71883  27
 -11   0  -1 17.5181 4.42137  14
  11   0   1 22.6105 5.54819  15
  11   0   1 9.05097 7.93181  25
  11   0   1 16.6362 4.04615   5
  11   0   1 20.1253 4.67758  17
  11   0   1 10.5164 2.52842   4
 -12   0  -1 8.72095 5.25400  14
 -12   0  -1 18.7299 4.55216  27
  12   0   1 30.8013 6.64752  15
  12   0   1 7.65939 10.4166  25
  12   0   1 21.3247 4.54140   5
 -13   0  -1 9.53058 5.10706  14
 -13   0  -1 3.11416 3.32352  27
  13   0   1 0.45628 1.41011   4
  13   0   1 8.36827 5.84450  15
  13   0   1 3.13983 3.78803   5
  13   0   1 -12.878 14.2613  25
  13   0   1 8.47442 5.43171  17
 -14   0  -1 3.67141 4.79665  14
 -14   0  -1 -3.3195 4.45200  27
  14   0   1 5.56107 4.07389   5
  14   0   1 4.96178 6.67009  15
  14   0   1 -8.9143 4.99461  17
  14   0   1 2.90019 1.83809   4
 -15   0  -1 9.56619 6.70170  14
  15   0   1 6.55932 7.65921  15
  15   0   1 2.93533 6.42134  17
  15   0   1 7.65115 4.35698   5
 -16   0  -1 -2.0111 5.99294  14
  16   0   1 5.56031 9.02863  17
  16   0   1 4.67918 9.14449  15
  17   0   1 -2.1731 2.80236  12
  18   0   1 2.47531 4.03275  12
  18  -1  -1 2.41681 4.25886  12
  17  -1  -1 -6.0509 9.59776  15
  17  -1  -1 3.04450 3.11715  12
  17  -1  -1 -4.2896 4.21612   5
 -17   1   1 7.69667 8.32600  14
  16  -1  -1 15.1107 8.69928  15
  16  -1  -1 7.41082 4.48247   5
  16  -1  -1 -2.4417 1.70624  12
 -16   1   1 2.90540 4.78706  27
 -16   1   1 2.96252 5.71316  14
  15  -1  -1 -2.3404 6.56856  15
  15  -1  -1 15.0442 4.00013   5
  15  -1  -1 -6.3384 6.22424  17
 -15   1   1 5.91838 5.61172  14
 -15   1   1 4.24311 4.34525  27
  14  -1  -1 22.8438 6.30282  17
  14  -1  -1 13.8665 6.24274  15
 -14   1   1 3.53942 5.32722  14
 -14   1   1 4.25123 3.76597  27
  13  -1  -1 12.5400 5.70235  15
  13  -1  -1 11.4233 4.80540  17
  13  -1  -1 4.43118 3.40431   5
  13  -1  -1 -2.7030 3.04689   4
  13  -1  -1 0.57460 12.9910  25
 -13   1   1 2.57867 3.97224  14
 -13   1   1 5.85901 3.67293  27
  12  -1  -1 8.99002 4.09386  17
  12  -1  -1 3.63437 4.14586  15
  12  -1  -1 -10.710 8.40970  25
  12  -1  -1 5.78055 3.44634   5
 -12   1   1 6.56790 3.46084  27
 -12   1   1 9.00876 3.92201  14
  11  -1  -1 7.48657 3.51365  17
  11  -1  -1 -1.0264 1.65902   4
  11  -1  -1 0.21993 3.33259  15
  11  -1  -1 -1.6298 2.45946   5
  11  -1  -1 -5.7417 6.35090  25
 -11   1   1 0.16276 2.42311  27
 -11   1   1 1.15054 2.84493  14
  10  -1  -1 0.29749 2.52069  17
  10  -1  -1 -0.6919 2.66141  15
  10  -1  -1 5.06240 2.76591   5
  10  -1  -1 2.89945 1.78768   4
  10  -1  -1 -9.0168 4.50096  25
  10  -1  -1 -1.1206 1.92842  27
 -10   1   1 4.70121 2.85389  14
 -10   1   1 0.04866 1.97122  27
   9  -1  -1 -1.7616 2.25107   5
   9  -1  -1 -1.2085 1.49235  27
   9  -1  -1 -7.4209 7.28819  13
   9  -1  -1 -0.1433 2.65194  15
   9  -1  -1 -0.3136 2.12289  17
   9  -1  -1 -0.5998 1.42624   4
   9  -1  -1 -7.3483 3.84680  25
  -9   1   1 -0.8395 2.08144  14
  -9   1   1 0.03580 1.72768  28
  -9   1   1 0.53140 1.89720  27
   8  -1  -1 0.45329 2.02755  17
   8  -1  -1 4.03379 1.60842   4
   8  -1  -1 4.54602 2.51922   5
   8  -1  -1 -8.8861 3.93263  13
   8  -1  -1 1.27133 2.58421  15
   8  -1  -1 2.97128 3.33536  25
   8  -1  -1 -0.8985 1.31551  27
  -8   1   1 4.77802 5.08018  25
  -8   1   1 -1.3229 2.10775  14
  -8   1   1 0.74270 1.62212  28
  -8   1   1 -0.2923 1.52850  27
   7  -1  -1 35.1096 3.40163  27
   7  -1  -1 47.3894 5.03170  15
   7  -1  -1 42.5281 6.19609  25
   7  -1  -1 47.1775 3.64140   4
   7  -1  -1 31.2509 5.09081  13
   7  -1  -1 40.2576 4.50793  17
  -7   1   1 33.1568 4.32337  27
  -7   1   1 50.8205 6.00396  25
  -7   1   1 43.4697 4.78278  14
  -7   1   1 48.9671 3.85930  28
   6  -1  -1 3.11361 1.95932  15
   6  -1  -1 1.65716 2.35231  25
   6  -1  -1 1.90123 1.65686  17
   6  -1  -1 2.32997 2.29716  13
   6  -1  -1 -0.6803 0.98233  27
   6  -1  -1 5.60123 1.70221   4
  -6   1   1 1.60003 1.70834  14
  -6   1   1 0.50140 1.82529  27
  -6   1   1 2.97247 1.23200  28
  -6   1   1 -1.4494 2.74325  25
   5  -1  -1 78.9157 6.39618  13
   5  -1  -1 73.2401 5.82124  17
   5  -1  -1 74.3272 6.20627  15
   5  -1  -1 76.6657 6.56318  25
  -5   1   1 82.5165 6.23411  14
  -5   1   1 78.1647 5.48568  28
  -5   1   1 85.4528 5.85002  19
  -5   1   1 75.7113 6.64425  25
  -5   1   1 93.0458 5.77089  27
   4  -1  -1 8.47977 2.21823  25
   4  -1  -1 10.3344 2.25607  15
   4  -1  -1 12.7267 3.10874  26
   4  -1  -1 8.34498 2.01934  13
  -4   1   1 6.04750 1.45227  28
  -4   1   1 10.0116 2.30401  25
  -4   1   1 6.42698 2.08312  14
  -4   1   1 7.93910 1.68119  27
  -4   1   1 7.63440 2.29100  13
  -4   1   1 9.68473 1.81664  19
   3  -1  -1 197.845 12.6993  25
   3  -1  -1 214.582 12.5766  26
   3  -1  -1 189.593 12.6236  15
   3  -1  -1 217.119 12.7813  13
   3  -1  -1 187.495 12.4072  17
  -3   1   1 198.519 12.6659  13
  -3   1   1 191.000 12.2553  27
  -3   1   1 192.285 12.6150  14
  -3   1   1 202.468 12.6593  25
  -3   1   1 203.273 12.4130  19
  -3   1   1 180.356 12.2644  28
   2  -1  -1 19.2332 1.89003  15
   2  -1  -1 19.6597 2.00011  13
  -2   1   1 19.0462 1.54855  28
  -2   1   1 22.1660 1.62147  19
  -2   1   1 18.8641 1.93014  13
  -2   1   1 19.1905 1.85166  14
   1  -1  -1 229.330 12.9032  13
  -1   1   1 181.524 12.8102  13
   0  -1  -1 24.5061 2.04129  25
   0   1   1 21.9778 2.00050  25
   0   1   1 23.4277 1.75813  15
  -1  -1  -1 557.060 32.9344  14
  -1  -1  -1 549.603 33.1231  25
   1   1   1 545.297 33.1057  25
   1   1   1 492.351 32.8892  17
   1   1   1 533.206 32.8864  15
  -2  -1  -1 151.234 10.4879  25
  -2  -1  -1 163.452 9.98531  14
   2   1   1 145.993 9.50292  27
   2   1   1 155.173 10.4882  25
   2   1   1 144.269 10.0380  15
   2   1   1 150.012 10.0260  17
  -3  -1  -1 436.737 26.3313  27
  -3  -1  -1 434.177 27.1265  25
  -3  -1  -1 442.651 26.6540  14
   3   1   1 406.791 26.5980  15
   3   1   1 453.325 26.1379  27
   3   1   1 384.826 26.5114  17
   3   1   1 407.974 27.0094  25
  -4  -1  -1 653.948 40.9902  25
  -4  -1  -1 675.198 40.4738  14
  -4  -1  -1 633.954 40.0441  27
   4   1   1 627.774 40.3286  17
   4   1   1 620.980 40.3990  15
   4   1   1 638.274 40.8510  25
   4   1   1 684.563 39.8325  27
  -5  -1  -1 25.8016 3.65990  14
  -5  -1  -1 24.6666 4.67915  25
  -5  -1  -1 19.3008 4.66214   7
  -5  -1  -1 26.6317 3.11585  27
   5   1   1 26.4711 2.60537  27
   5   1   1 29.3955 4.10943  15
   5   1   1 28.5528 4.28238  25
   5   1   1 29.3872 3.62613  17
  -6  -1  -1 21.4089 3.84248  14
  -6  -1  -1 23.9947 5.67754  25
  -6  -1  -1 19.7229 6.61439   7
  -6  -1  -1 21.8398 2.99195  27
   6   1   1 20.0804 3.39825  17
   6   1   1 22.2843 4.60999  25
   6   1   1 11.7548 3.77805  13
   6   1   1 15.6667 3.44934  15
   6   1   1 27.0192 2.66146  27
  -7  -1  -1 97.5898 7.67039  27
  -7  -1  -1 87.5987 8.35377  14
  -7  -1  -1 88.1937 13.1963   7
   7   1   1 119.783 10.5000  25
   7   1   1 100.452 7.13227  27
   7   1   1 102.608 8.74250  15
   7   1   1 99.0838 8.22371  17
  -8  -1  -1 33.2178 5.08011  14
  -8  -1  -1 43.0022 4.60476  27
   8   1   1 40.2839 5.25760  17
   8   1   1 44.4482 5.86884  15
   8   1   1 32.4241 4.08052   4
   8   1   1 33.8143 4.01058   5
   8   1   1 41.7223 3.79863  27
   8   1   1 46.0534 6.98146  25
  -9  -1  -1 158.883 13.1978  27
   9   1   1 197.186 14.5192  15
   9   1   1 196.215 12.9663   5
   9   1   1 178.825 12.5301  27
   9   1   1 177.110 12.7507   4
   9   1   1 212.198 14.1017  17
 -10  -1  -1 89.5517 8.95629  27
 -10  -1  -1 85.1104 10.2460  14
  10   1   1 115.314 8.27230   4
  10   1   1 114.864 9.98006  17
  10   1   1 132.206 14.5946  25
  10   1   1 106.281 8.53757   5
  10   1   1 114.119 10.7118  15
 -11  -1  -1 25.8599 4.79599  27
 -11  -1  -1 26.2241 5.95612  14
  11   1   1 32.0114 6.58880  15
  11   1   1 34.7786 5.17033   5
  11   1   1 35.8321 9.93618  25
 -12  -1  -1 24.0770 6.04196  14
  12   1   1 31.7770 12.4268  25
  12   1   1 22.2029 6.23966  15
  12   1   1 33.8580 6.38148  17
  12   1   1 24.9363 3.61238   4
  12   1   1 18.8338 4.71007   5
 -13  -1  -1 6.11741 4.79496  14
 -13  -1  -1 1.21376 3.97065  27
  13   1   1 0.39383 1.27573   4
  13   1   1 0.72665 3.82017   5
  13   1   1 1.98506 4.92015  17
  13   1   1 -3.9600 5.18882  15
 -14  -1  -1 -8.2035 4.94326  14
  14   1   1 -2.1299 6.66880  15
  14   1   1 -4.8010 5.71452  17
  14   1   1 -1.6458 1.27722   4
  14   1   1 -0.1747 4.43254   5
 -15  -1  -1 8.46902 6.19150  14
  15   1   1 -12.042 6.14521  17
  15   1   1 -4.1841 7.81795  15
  16   1   1 2.52748 9.61333  15
  16   1   1 -0.2368 3.16564  12
  16   1   1 1.72384 9.60861  17
  17   1   1 -2.3475 3.51092  12
  18  -2  -1 -0.1644 4.72688   5
  18  -2  -1 0.29150 3.63937  12
  17  -2  -1 -3.3497 4.06360   5
  17  -2  -1 14.7229 9.80976  15
  17  -2  -1 0.42597 3.00809  12
 -17   2   1 -2.1211 7.19923  14
 -17   2   1 -4.7465 5.83697  27
  16  -2  -1 6.72566 7.44884  15
  16  -2  -1 -2.9421 2.96031   5
  16  -2  -1 1.89734 2.47567  12
 -16   2   1 6.30847 4.42915  27
 -16   2   1 1.67538 5.58266  14
  15  -2  -1 2.99964 6.10742  15
  15  -2  -1 -1.0037 3.39198   5
  15  -2  -1 -4.0776 6.16950  17
 -15   2   1 3.99999 3.72035  27
 -15   2   1 0.34453 4.86903  14
  14  -2  -1 2.56619 5.86029  15
  14  -2  -1 -4.5522 4.38223  17
  14  -2  -1 -2.0049 2.90704   5
 -14   2   1 -5.5073 2.99303  27
 -14   2   1 0.11095 3.77683  14
  13  -2  -1 -1.8459 3.83519  17
  13  -2  -1 3.55038 11.1810  25
  13  -2  -1 0.28985 3.01042   5
  13  -2  -1 1.36373 4.42472  15
 -13   2   1 -5.1777 3.31547  14
 -13   2   1 2.80748 3.30922  27
  12  -2  -1 -2.6597 3.07754  17
  12  -2  -1 5.69414 2.93937   4
  12  -2  -1 -0.8449 2.89614   5
  12  -2  -1 3.25588 3.92849  15
  12  -2  -1 -8.4012 7.61210  25
 -12   2   1 3.99473 3.67075  14
 -12   2   1 -0.0857 2.72490  27
  11  -2  -1 13.8345 6.47662  25
  11  -2  -1 9.67777 4.00698  15
  11  -2  -1 8.61834 3.38278   5
  11  -2  -1 6.78297 3.48543  17
 -11   2   1 -0.0654 2.83094  14
 -11   2   1 6.95215 2.79306  27
  10  -2  -1 14.1537 3.53032   5
  10  -2  -1 8.38741 3.41459  15
  10  -2  -1 5.30720 4.81091  25
  10  -2  -1 9.89053 3.05689  17
 -10   2   1 7.19484 2.49929  27
 -10   2   1 9.87545 2.51273  28
 -10   2   1 8.55173 3.29389  14
   9  -2  -1 8.83602 6.02503  13
   9  -2  -1 14.5248 3.65166  15
   9  -2  -1 10.6305 2.15851  27
   9  -2  -1 19.7142 3.46906   5
   9  -2  -1 13.1753 3.01924  17
   9  -2  -1 13.1182 4.34324  25
  -9   2   1 17.1556 2.64776  28
  -9   2   1 20.4080 6.38547  25
  -9   2   1 14.5582 3.42872  14
   8  -2  -1 72.9882 4.84946   4
   8  -2  -1 76.9412 6.47089  15
   8  -2  -1 54.3011 7.32760  13
   8  -2  -1 56.6971 4.83364  27
   8  -2  -1 68.5133 7.38921  25
   8  -2  -1 68.2641 5.73109  17
  -8   2   1 73.7568 5.33431  28
  -8   2   1 59.8110 6.16419  14
  -8   2   1 68.7064 9.07332  25
  -8   2   1 51.5707 5.69886  27
   7  -2  -1 20.9585 3.46883  15
   7  -2  -1 20.2622 2.58067   4
   7  -2  -1 25.5126 3.19979  17
   7  -2  -1 18.6760 4.14119  13
   7  -2  -1 19.6695 3.70561  25
   7  -2  -1 20.1961 2.72799  27
  -7   2   1 21.5581 3.05775  19
  -7   2   1 27.1535 7.17737   7
  -7   2   1 23.6929 4.37095  25
  -7   2   1 22.9206 3.09644  27
  -7   2   1 20.7708 3.20597  14
  -7   2   1 19.6286 2.68248  28
   6  -2  -1 14.7060 3.08163  13
   6  -2  -1 22.6130 3.27208  26
   6  -2  -1 19.9818 3.09292  25
   6  -2  -1 17.5851 2.82259  15
   6  -2  -1 17.2109 2.67835  17
  -6   2   1 14.8517 2.57586  14
  -6   2   1 15.0628 2.01317  28
  -6   2   1 19.9649 3.20519  25
  -6   2   1 18.8491 2.37199  27
  -6   2   1 16.6233 2.59302  19
   5  -2  -1 12.5751 2.39273  25
   5  -2  -1 17.6901 2.32594  17
   5  -2  -1 13.8943 2.53347  13
   5  -2  -1 18.5735 3.14054  26
   5  -2  -1 14.5582 2.41986  15
  -5   2   1 14.3645 1.79397  27
  -5   2   1 13.8071 2.47106  13
  -5   2   1 11.3419 2.00852  14
  -5   2   1 12.3226 1.71246  28
  -5   2   1 17.0422 2.16824  19
   4  -2  -1 57.1392 4.23223  17
   4  -2  -1 60.6538 5.16943  13
   4  -2  -1 64.9307 4.62377  26
   4  -2  -1 52.4446 4.64259  15
  -4   2   1 52.8927 4.15380  28
  -4   2   1 56.8982 3.99855  27
  -4   2   1 62.2977 4.33111  19
  -4   2   1 60.2097 4.98705  13
  -4   2   1 55.5989 4.67834  14
  -3   2   1 42.1930 3.30441  19
   2  -2  -1 330.235 20.3093  13
  -2   2   1 297.982 20.4591   7
  -2   2   1 324.388 19.8897  28
  -2   2   1 334.509 20.2912  13
   1  -2  -1 1784.30 106.992  13
  -1   2   1 1759.28 106.775   7
  -1   2   1 1624.37 106.497  17
  -1   2   1 1835.96 106.996  13
   0  -2  -1 193.282 12.6008  25
   0   2   1 201.916 12.6486  25
   0   2   1 191.787 12.3944  17
   0   2   1 200.635 12.3468  15
  -1  -2  -1 1105.89 65.1778  14
  -1  -2  -1 1076.65 65.4264  25
   1   2   1 1036.60 65.1013  15
   1   2   1 1041.49 64.8164  27
   1   2   1 1059.95 65.1604  17
   1   2   1 1060.11 65.4428  25
  -2  -2  -1 598.230 35.8213  14
  -2  -2  -1 579.335 36.2676  25
   2   2   1 568.921 35.8118  15
   2   2   1 563.265 35.8098  17
   2   2   1 572.266 36.2399  25
  -3  -2  -1 394.632 25.7724  25
  -3  -2  -1 361.048 24.7701  27
  -3  -2  -1 413.116 25.2290  14
   3   2   1 425.420 25.2473  15
   3   2   1 370.625 25.0719  17
   3   2   1 389.905 24.5835  27
   3   2   1 431.553 25.8233  25
  -4  -2  -1 15.4467 2.45195  27
  -4  -2  -1 16.1372 3.88685  25
  -4  -2  -1 16.9408 2.98989  14
   4   2   1 18.3500 3.09571  15
   4   2   1 20.0940 2.17213  27
   4   2   1 21.4028 3.87338  25
   4   2   1 14.5415 2.62275  17
  -5  -2  -1 94.3676 7.61263  27
  -5  -2  -1 102.210 8.23130  14
  -5  -2  -1 84.1905 10.4966  25
   5   2   1 113.689 8.47279  15
   5   2   1 102.584 7.17321  27
   5   2   1 120.547 9.84666  25
   5   2   1 111.797 8.23067  17
  -6  -2  -1 9.80460 6.87576   7
  -6  -2  -1 1.62750 1.97496  27
  -6  -2  -1 2.86226 2.17905  14
   6   2   1 2.63162 1.45601  27
   6   2   1 4.13955 2.63946  17
   6   2   1 9.31364 3.97874  25
   6   2   1 7.41073 3.09144  15
  -7  -2  -1 1.47378 2.13915  27
  -7  -2  -1 1.86203 13.5548   7
  -7  -2  -1 2.26673 2.33153  14
   7   2   1 5.03605 3.12107  15
   7   2   1 12.4895 2.81503   4
   7   2   1 1.06931 2.29683  17
   7   2   1 6.70415 2.43856   5
   7   2   1 3.05582 4.03179  25
   7   2   1 5.32143 1.64832  27
  -8  -2  -1 15.1952 3.89884  14
  -8  -2  -1 16.8613 3.24729  27
   8   2   1 15.6004 5.46860  25
   8   2   1 16.1617 2.54935  27
   8   2   1 15.4537 4.10642  15
   8   2   1 17.1218 3.21234   5
   8   2   1 13.2426 3.84440  17
   8   2   1 21.9839 3.18232   4
  -9  -2  -1 6.76158 2.88087  27
  -9  -2  -1 3.90261 3.73082  14
   9   2   1 9.05564 2.25074  27
   9   2   1 7.63043 3.86423  15
   9   2   1 0.95498 6.07715  25
   9   2   1 9.05672 3.08721   5
   9   2   1 11.8023 2.73387   4
   9   2   1 8.86388 3.51112  17
 -10  -2  -1 0.15891 2.72861  27
 -10  -2  -1 5.74389 3.31746  14
  10   2   1 0.59078 3.17890  17
  10   2   1 1.39050 2.82890   5
  10   2   1 -2.8560 3.59276  15
  10   2   1 3.05949 7.58720  25
  10   2   1 -0.4040 1.61900   4
  10   2   1 1.76558 1.77840  27
 -11  -2  -1 2.14543 3.02413  27
 -11  -2  -1 -1.3705 3.61356  14
  11   2   1 0.26974 1.76955  27
  11   2   1 12.1720 10.0908  25
  11   2   1 -8.1231 3.54257  17
  11   2   1 0.36446 1.48126   4
  11   2   1 4.33089 4.45659  15
  11   2   1 3.11239 3.37842   5
 -12  -2  -1 -3.1327 3.71045  14
 -12  -2  -1 -2.2632 3.85267  27
  12   2   1 -0.5806 3.00762  27
  12   2   1 -3.0142 4.45063  17
  12   2   1 -2.7355 13.8253  25
  12   2   1 -1.0859 5.00103  15
  12   2   1 0.23660 1.26583   4
  12   2   1 -6.7435 3.55813   5
 -13  -2  -1 1.23202 5.15582  14
  13   2   1 2.39403 5.29348  17
  13   2   1 -0.0038 6.15693  15
  13   2   1 0.07570 1.15186   4
 -14  -2  -1 1.52922 5.24238  14
  14   2   1 3.93889 7.46763  15
  14   2   1 -4.1079 5.80430  17
  14   2   1 -0.1081 1.34651   4
  15   2   1 -9.2527 8.15627  15
  15   2   1 -8.2286 6.65332  17
  16   2   1 -1.0740 2.76800  12
  17   2   1 -0.0672 3.76994  12
  19  -3  -1 -1.1188 3.64056  12
  18  -3  -1 -0.9198 3.52674  12
  18  -3  -1 -2.7932 4.27304   5
 -18   3   1 -3.6339 9.17795  27
 -18   3   1 -11.686 8.21334  14
  17  -3  -1 -0.2260 2.41915  12
  17  -3  -1 -0.8974 3.44939   5
  17  -3  -1 -13.241 8.63429  15
 -17   3   1 -3.5400 4.60705  27
 -17   3   1 -0.8382 6.24095  14
  16  -3  -1 6.45428 2.42724  12
  16  -3  -1 -15.118 6.82211  15
  16  -3  -1 2.82265 3.53882   5
 -16   3   1 -5.6438 3.61406  27
 -16   3   1 -2.1443 4.82387  14
  15  -3  -1 -1.4365 3.16800   5
  15  -3  -1 11.6582 6.25166  15
 -15   3   1 8.88762 3.88591  27
 -15   3   1 3.77506 4.51204  14
  14  -3  -1 1.81484 5.30667  15
  14  -3  -1 -8.1749 4.64392  17
  14  -3  -1 0.60547 3.09649   5
 -14   3   1 -4.7737 2.74592  27
 -14   3   1 -3.5722 3.82419  14
  13  -3  -1 9.85400 3.65582  17
  13  -3  -1 0.75495 3.20579   5
  13  -3  -1 5.55902 4.51958  15
 -13   3   1 5.26590 3.17124  27
 -13   3   1 2.96530 4.12328  14
  12  -3  -1 12.6749 4.67128  15
  12  -3  -1 19.2143 7.54008  25
  12  -3  -1 20.9943 4.22599   5
 -12   3   1 19.2673 3.67908  28
 -12   3   1 14.1747 4.69318  14
  11  -3  -1 138.688 13.2712  25
  11  -3  -1 128.711 10.2650   5
  11  -3  -1 134.813 10.2885  17
  11  -3  -1 130.585 11.2816  15
 -11   3   1 144.762 10.0915  28
 -11   3   1 107.481 11.2582  14
  10  -3  -1 124.857 9.46579  17
  10  -3  -1 122.382 9.59134   5
  10  -3  -1 134.766 11.7028  25
  10  -3  -1 123.711 10.3232  15
 -10   3   1 132.096 9.21754  28
 -10   3   1 115.207 10.4285  14
   9  -3  -1 53.2636 6.22410  15
   9  -3  -1 60.1233 5.41401  17
   9  -3  -1 60.4500 4.43905   4
   9  -3  -1 73.9659 7.46896  25
   9  -3  -1 44.8342 9.86493  13
  -9   3   1 62.9556 6.42815  14
  -9   3   1 54.7932 5.55726  27
  -9   3   1 55.5239 5.65202  19
  -9   3   1 61.9649 5.09405  28
   8  -3  -1 20.4707 3.86659  25
   8  -3  -1 24.5460 3.29004  17
   8  -3  -1 14.3144 4.73590  13
   8  -3  -1 19.0790 3.51241  15
  -8   3   1 19.7217 3.23655  19
  -8   3   1 20.2717 2.80583  28
  -8   3   1 16.8537 3.47302  14
  -8   3   1 23.6418 3.12358  27
   7  -3  -1 7.48467 3.26759  13
   7  -3  -1 3.81624 1.84003  17
   7  -3  -1 1.97495 2.54700  26
   7  -3  -1 2.10028 2.08942  15
  -7   3   1 3.40553 1.60327  27
  -7   3   1 4.35976 1.52741  28
  -7   3   1 2.35821 2.07938  14
  -7   3   1 3.53536 1.84119  19
  -7   3   1 10.3728 6.05546   7
  -7   3   1 1.26312 2.33523  13
   6  -3  -1 13.6419 3.09394  13
   6  -3  -1 15.3486 2.26415  17
   6  -3  -1 17.5502 2.63609  15
  -6   3   1 11.4002 2.50380  13
  -6   3   1 10.7598 4.70121   7
  -6   3   1 10.2736 1.60627   8
  -6   3   1 12.6320 2.36365  14
  -6   3   1 16.3804 1.91592  27
  -6   3   1 12.8039 2.22721  19
  -6   3   1 11.3314 1.66213  28
   5  -3  -1 87.6575 7.01162  15
   5  -3  -1 109.572 7.18557  26
   5  -3  -1 105.848 7.88592  13
  -5   3   1 98.5532 6.58825  27
  -5   3   1 104.100 7.66303  13
  -5   3   1 97.4777 6.79521  28
  -5   3   1 107.763 7.09527  19
  -5   3   1 93.7368 9.49310   7
  -5   3   1 102.634 7.32717  14
   4  -3  -1 96.0783 7.87547  13
   4  -3  -1 113.893 7.32618  26
  -4   3   1 101.683 7.74547  13
  -4   3   1 96.3074 9.34388   7
  -4   3   1 99.3094 7.39671  14
  -4   3   1 104.635 6.71581  27
  -4   3   1 103.481 7.00231  28
  -4   3   1 117.848 7.34752  19
   3  -3  -1 14.6403 2.49982  13
   3  -3  -1 16.9270 2.37568  26
  -3   3   1 12.8003 2.29806  13
  -3   3   1 18.2487 2.22626  28
  -3   3   1 13.1558 3.52473   7
  -3   3   1 16.4367 2.18557  19
   2  -3  -1 15.1037 2.43568  26
   2  -3  -1 15.3026 2.51939  13
  -2   3   1 17.6964 2.35627  19
  -2   3   1 14.4032 3.07167   7
  -2   3   1 13.2450 2.26840  13
   1  -3  -1 31.7001 3.25368  26
   1  -3  -1 35.3036 3.48043  25
  -1   3   1 36.8850 3.56831  25
  -1   3   1 34.0710 2.98903  17
  -1   3   1 37.3301 4.20052  13
   0   3   1 166.868 10.7926   4
  -1  -3  -1 272.555 18.0731  25
   1   3   1 268.960 17.5757  17
   1   3   1 271.422 18.1767  25
   1   3   1 291.663 17.1030  27
   1   3   1 268.521 17.5431  15
  -2  -3  -1 10.3541 2.95314  25
  -2  -3  -1 5.58142 1.61532  14
   2   3   1 11.5318 1.47321  27
   2   3   1 7.17922 2.10561  17
   2   3   1 11.5145 3.00129  25
   2   3   1 10.1319 2.30605  15
  -3  -3  -1 14.2888 2.31429  27
  -3  -3  -1 19.2004 3.04112  14
  -3  -3  -1 15.0701 3.97974  25
   3   3   1 21.3607 3.21605  15
   3   3   1 18.1448 2.17552  27
   3   3   1 18.8380 3.74385  25
  -4  -3  -1 13.3037 2.65894  27
  -4  -3  -1 20.7857 3.54106  14
  -4  -3  -1 8.97042 4.34598  25
   4   3   1 22.8949 3.64190  17
   4   3   1 16.0399 2.14609  27
   4   3   1 25.3726 2.53685   5
   4   3   1 18.0381 4.09667  25
   4   3   1 23.3335 3.81609  15
  -5  -3  -1 3.48364 1.95007  27
   5   3   1 5.07552 2.53570   4
   5   3   1 8.37223 2.07805   5
   5   3   1 3.12992 2.34068  17
   5   3   1 5.11115 1.57223  27
   5   3   1 4.30005 2.71387  15
   5   3   1 8.35806 3.87892  25
  -6  -3  -1 29.8479 8.63434   7
  -6  -3  -1 13.5919 2.83316  27
  -6  -3  -1 15.1522 3.20488  14
   6   3   1 18.2419 2.35447  27
   6   3   1 13.3225 2.95639   4
   6   3   1 18.3503 4.05502  15
   6   3   1 20.2441 2.74236   5
   6   3   1 16.5899 3.49874  17
   6   3   1 21.3879 4.88626  25
  -7  -3  -1 22.7556 3.41102  27
  -7  -3  -1 18.6681 4.05834  14
   7   3   1 24.5588 3.40798   4
   7   3   1 25.7663 4.44500  17
   7   3   1 19.8006 3.18789   5
   7   3   1 21.0944 2.78090  27
   7   3   1 28.3270 5.25612  15
   7   3   1 25.5312 5.85981  25
  -8  -3  -1 3.60166 3.47228  14
  -8  -3  -1 10.5701 3.07999  27
   8   3   1 5.98210 2.41265   4
   8   3   1 14.6077 4.64611  15
   8   3   1 7.60822 2.72698   5
   8   3   1 9.59589 3.49349  17
   8   3   1 13.1308 6.02927  25
   8   3   1 9.29178 2.09319  27
  -9  -3  -1 12.1492 3.38636  27
  -9  -3  -1 12.6098 4.69883  14
   9   3   1 13.4712 2.64217  27
   9   3   1 5.65145 7.13611  25
   9   3   1 22.3070 4.94974  17
   9   3   1 22.0487 5.17981  15
   9   3   1 11.7747 2.62705   4
   9   3   1 19.9279 3.70028   5
 -10  -3  -1 3.50642 4.11188  14
 -10  -3  -1 -1.6553 2.59358  27
  10   3   1 0.92561 4.34390  15
  10   3   1 -4.3861 3.33568   5
  10   3   1 -9.1664 8.90919  25
  10   3   1 4.69024 3.84784  17
  10   3   1 -0.6742 1.72909  27
 -11  -3  -1 0.71593 3.90423  14
 -11  -3  -1 3.32153 3.65945  27
  11   3   1 1.09398 2.15610  27
  11   3   1 2.25075 4.19416  17
  11   3   1 1.00391 11.7281  25
  11   3   1 -6.8072 3.96065   5
  11   3   1 -0.0446 1.62394   4
  11   3   1 0.92709 4.58061  15
 -12  -3  -1 -5.3055 3.96863  14
  12   3   1 3.81838 3.62937  27
  12   3   1 0.18781 5.48723  15
  12   3   1 -0.2075 1.24436   4
  12   3   1 5.25456 4.73046  17
  13   3   1 3.62052 6.04326  17
  13   3   1 7.92263 7.35761  15
  14   3   1 6.58869 6.32565  17
  14   3   1 5.72903 8.22447  15
  14   3   1 1.21971 2.00168   4
  15   3   1 3.28111 2.98492  12
  15   3   1 2.11575 9.83712  15
  15   3   1 -1.0975 3.56807   4
  15   3   1 -0.3527 7.54037  17
  16   3   1 1.81748 3.64528  12
  19  -4  -1 1.90276 4.39344   5
  19  -4  -1 4.08858 4.26282  12
  18  -4  -1 -5.4860 3.46579   5
  18  -4  -1 1.07857 2.96698  12
 -18   4   1 -1.7738 5.73025  27
 -18   4   1 0.61455 6.66458  14
  17  -4  -1 -2.0465 3.15682   5
  17  -4  -1 -2.6517 2.17295  12
  17  -4  -1 23.0216 9.39857  15
 -17   4   1 -3.3301 4.11131  27
 -17   4   1 1.76448 6.00118  14
  16  -4  -1 -0.4770 2.38997  12
  16  -4  -1 5.06196 3.46459   5
  16  -4  -1 3.24634 7.10473  15
 -16   4   1 -1.7748 3.43448  27
 -16   4   1 -1.8584 4.43438  14
  15  -4  -1 -2.2809 2.87797   5
  15  -4  -1 -7.7851 5.34331  15
 -15   4   1 -0.1304 3.18377  27
 -15   4   1 -1.7452 4.02802  14
  14  -4  -1 -0.8250 3.01987   5
  14  -4  -1 5.20262 4.89162  15
 -14   4   1 1.41266 2.92289  27
 -14   4   1 1.10839 3.75039  14
  13  -4  -1 -0.3383 3.05960   5
  13  -4  -1 -6.9150 3.67834  17
  13  -4  -1 1.60988 4.20408  15
 -13   4   1 -0.3502 2.62771  27
 -13   4   1 4.80367 3.78016  14
 -13   4   1 0.48616 3.15891  28
  12  -4  -1 0.86723 2.87433   5
  12  -4  -1 -1.2191 3.45556  15
  12  -4  -1 5.47046 3.03349  17
  12  -4  -1 -4.6623 2.73915  24
 -12   4   1 3.85462 2.53988  28
 -12   4   1 1.53249 3.13584  14
  11  -4  -1 -0.8502 2.84183   5
  11  -4  -1 4.78074 2.71652  17
  11  -4  -1 -0.3525 2.99333  15
 -11   4   1 -0.0038 2.75551  27
 -11   4   1 3.54743 2.96862  14
 -11   4   1 -1.4617 2.00360  28
  10  -4  -1 3.74373 2.42811  17
  10  -4  -1 5.98530 3.08501  15
  10  -4  -1 3.31046 3.09584   5
 -10   4   1 5.93178 2.84804  19
 -10   4   1 4.09960 2.67236  14
 -10   4   1 9.23804 2.29193  28
 -10   4   1 5.81612 2.58646  27
   9  -4  -1 14.0233 3.29349  15
   9  -4  -1 9.46589 2.38924  17
  -9   4   1 12.3773 2.26321  28
  -9   4   1 8.89076 2.58425  27
  -9   4   1 5.62310 2.69822  19
  -9   4   1 10.3349 2.91012  14
   8  -4  -1 5.24029 2.39399  15
   8  -4  -1 6.12290 3.02708  26
   8  -4  -1 9.54758 4.42236  13
  -8   4   1 3.05738 2.34317  14
  -8   4   1 6.58233 1.88367  27
  -8   4   1 6.76066 2.89936  13
  -8   4   1 4.78268 2.22288  19
  -8   4   1 5.42813 1.73701  28
   7  -4  -1 6.94499 2.29956  15
   7  -4  -1 5.11286 2.73637  26
   7  -4  -1 5.59369 3.32981  13
  -7   4   1 6.20428 1.31975   8
  -7   4   1 5.27195 1.47823  28
  -7   4   1 4.07773 2.38155  13
  -7   4   1 -0.2935 5.64399   7
  -7   4   1 7.34153 2.33290  14
  -7   4   1 5.50203 1.49538  27
  -7   4   1 5.88888 1.93052  19
   6  -4  -1 22.8799 3.48621  26
   6  -4  -1 29.4542 4.32026  13
   6  -4  -1 21.4605 3.02125  15
  -6   4   1 26.1496 2.85969  19
  -6   4   1 22.2816 2.29346  27
  -6   4   1 26.3952 2.70247  28
  -6   4   1 24.7304 5.65831   7
  -6   4   1 24.5712 3.20461  14
  -6   4   1 27.5478 3.91721  13
  -6   4   1 19.4491 2.19781   8
   5  -4  -1 23.1640 3.61585  13
   5  -4  -1 32.3855 3.14952  26
   5  -4  -1 26.3954 2.70510  15
  -5   4   1 21.8076 2.11238  27
  -5   4   1 24.5313 2.24847   8
  -5   4   1 20.4945 2.53373  28
  -5   4   1 19.4444 3.17162  13
  -5   4   1 28.2782 3.52353  14
  -5   4   1 26.6106 2.84701  19
  -5   4   1 27.3537 4.85377   7
   4  -4  -1 153.529 11.0441  13
   4  -4  -1 153.626 10.1577  26
  -4   4   1 155.212 10.8687  13
  -4   4   1 139.912 9.80658   8
  -4   4   1 148.771 10.0061  28
  -4   4   1 171.061 9.66868  27
  -4   4   1 147.004 11.8154   7
   3  -4  -1 77.3383 5.59138  26
   3  -4  -1 74.7057 6.57812  13
  -3   4   1 81.2922 4.98275  27
  -3   4   1 75.7437 6.42744  13
  -3   4   1 69.6785 7.07724   7
  -3   4   1 76.1526 5.47367  28
  -3   4   1 67.3979 5.28057   8
  -3   4   1 85.3310 5.87917  19
   2  -4  -1 1969.78 119.521  13
   2  -4  -1 1880.98 119.107   7
   2  -4  -1 1977.53 118.788  26
  -2   4   1 1946.64 119.232   7
  -2   4   1 1951.40 119.368  13
   1  -4  -1 540.058 29.9623  26
   1  -4  -1 465.599 29.9944  25
  -1   4   1 499.632 30.5355  13
  -1   4   1 430.652 29.6117  17
  -1   4   1 461.955 30.0396  25
  -1   4   1 481.113 29.6181   4
   0  -4  -1 445.156 29.6188  25
   0  -4  -1 501.393 29.4510  26
   0   4   1 460.817 29.1163  15
   0   4   1 502.721 28.8618  27
   0   4   1 466.960 29.9166  13
   0   4   1 457.038 29.1047   4
   0   4   1 468.751 29.7097  25
   0   4   1 445.647 29.1820  17
  -1  -4  -1 107.374 8.55112  25
   1   4   1 108.881 7.70203  15
   1   4   1 111.609 8.61316  25
   1   4   1 104.738 7.02863  27
   1   4   1 102.942 7.67056  17
  -2  -4  -1 139.226 10.6252  25
   2   4   1 122.354 8.64078  27
   2   4   1 143.956 9.48908  17
   2   4   1 127.652 9.44128  15
  -3  -4  -1 83.5866 10.0907  25
  -3  -4  -1 107.372 8.18013  14
   3   4   1 114.569 9.60068  25
   3   4   1 108.110 8.20190  17
   3   4   1 105.703 7.23598  27
   3   4   1 111.219 8.26202  15
  -4  -4  -1 180.313 13.0440  27
  -4  -4  -1 196.155 13.8221  14
   4   4   1 215.415 15.2191  25
   4   4   1 206.243 13.7026  17
   4   4   1 192.085 13.7456  15
   4   4   1 185.259 12.6592  27
  -5  -4  -1 1.65049 1.93266  27
  -5  -4  -1 2.03005 2.26093  14
   5   4   1 -1.8287 1.11203  27
   5   4   1 2.79949 3.73437  25
   5   4   1 0.91824 2.28229  17
   5   4   1 0.49060 1.66116   5
   5   4   1 -0.2023 2.64175  15
   5   4   1 1.59990 2.11765   4
  -6  -4  -1 26.1595 3.78375  27
  -6  -4  -1 36.1227 5.10790  14
  -6  -4  -1 40.0318 10.8088   7
   6   4   1 38.7136 6.63557  25
   6   4   1 37.5172 5.47262  15
   6   4   1 28.6508 3.75819   4
   6   4   1 30.8906 3.44034   5
   6   4   1 31.8540 3.48152  27
   6   4   1 39.8474 5.36707  17
  -7  -4  -1 49.5670 6.54105  14
   7   4   1 51.2978 6.23769  17
   7   4   1 52.4404 8.40624  25
   7   4   1 44.4307 4.45412   5
   7   4   1 53.9307 6.94297  15
   7   4   1 45.1963 4.43601  27
   7   4   1 49.4989 4.84899   4
  -8  -4  -1 8.09700 2.96913  27
  -8  -4  -1 13.4478 4.24584  14
   8   4   1 2.50103 1.83347  27
   8   4   1 7.08342 6.77435  25
   8   4   1 8.23756 2.99881   5
   8   4   1 4.04278 3.46236  17
   8   4   1 4.88655 3.79145  15
   8   4   1 6.84051 2.50102   4
  -9  -4  -1 11.8561 4.72298  14
   9   4   1 7.90876 2.39918  27
   9   4   1 20.5005 5.02381  17
   9   4   1 15.8189 8.78775  25
   9   4   1 18.0539 5.41481  15
   9   4   1 11.5277 2.98298   4
 -10  -4  -1 4.07181 3.79247  27
 -10  -4  -1 2.64131 4.29801  14
  10   4   1 2.38741 4.68410  15
  10   4   1 2.60150 4.46012  17
  10   4   1 1.03132 1.87688   4
  10   4   1 0.83473 1.81758  27
  10   4   1 18.7654 10.6336  25
  11   4   1 -1.3811 3.83494  17
  11   4   1 -3.0174 2.18588  27
  11   4   1 0.13989 1.47606   4
  11   4   1 0.30228 5.50977  15
  12   4   1 0.16628 5.14280  17
  12   4   1 -8.6256 5.76289  15
  12   4   1 -0.0584 1.23863   4
  13   4   1 0.19540 6.40853  17
  13   4   1 7.39472 7.21874  15
  13   4   1 0.90083 2.00070   4
  14   4   1 -1.1242 2.10010   4
  14   4   1 -7.5825 8.23076  15
  14   4   1 3.29004 2.82818  12
  14   4   1 3.87449 6.52975  17
  15   4   1 -1.3195 3.84102   4
  15   4   1 -0.0598 2.91768  12
  16   4   1 0.65659 3.44683  12
  19  -5  -1 0.19242 3.43799  12
  19  -5  -1 -5.0456 4.36827   5
 -19   5   1 -5.8859 10.3899  27
  18  -5  -1 -1.4941 3.40286   5
  18  -5  -1 -0.2257 2.75645  12
 -18   5   1 -3.4421 5.92276  14
 -18   5   1 1.93852 4.78921  27
  17  -5  -1 -3.6689 2.99401   5
  17  -5  -1 -0.9764 9.46345  15
  17  -5  -1 -2.0514 2.35259  12
 -17   5   1 9.28114 6.50135  14
 -17   5   1 6.45900 4.03911  27
  16  -5  -1 0.54464 1.77628  12
  16  -5  -1 5.81905 7.80696  15
  16  -5  -1 0.72916 3.20964   5
 -16   5   1 2.86346 3.54758  27
 -16   5   1 1.06914 4.88524  14
  15  -5  -1 1.29278 5.85065  15
  15  -5  -1 2.89028 3.64048   5
 -15   5   1 1.58666 3.18303  27
 -15   5   1 -2.0366 3.62999  14
  14  -5  -1 13.5201 5.53940  15
  14  -5  -1 12.7295 4.24136   5
 -14   5   1 13.3183 4.03614  28
 -14   5   1 10.0940 4.99931  14
 -14   5   1 10.3497 3.86920  27
  13  -5  -1 24.7984 4.95508   5
  13  -5  -1 26.4471 5.67350  15
 -13   5   1 19.2804 4.86781  14
 -13   5   1 16.0463 3.76348  28
  12  -5  -1 33.5685 5.65230  15
  12  -5  -1 40.4633 5.58794   5
 -12   5   1 30.2565 5.64471  14
 -12   5   1 36.1202 4.79022  28
  11  -5  -1 163.423 12.4185   5
  11  -5  -1 181.209 13.0145  15
 -11   5   1 178.128 11.9436  28
 -11   5   1 174.438 13.4044  14
 -11   5   1 141.540 12.6306  19
  10  -5  -1 99.3224 8.38433  15
 -10   5   1 104.548 8.86107  14
 -10   5   1 89.0061 8.27522  19
 -10   5   1 97.9069 7.42317  28
 -10   5   1 94.8550 7.51343  27
   9  -5  -1 11.7354 3.16877  26
  -9   5   1 10.0508 2.19285  28
  -9   5   1 10.4019 2.24744  27
  -9   5   1 12.5012 2.98430  14
  -9   5   1 12.7961 3.82271  13
  -9   5   1 11.4635 2.99450  19
   8  -5  -1 52.0484 5.20299  15
   8  -5  -1 50.3714 5.30302  26
   8  -5  -1 58.7109 8.20037  13
  -8   5   1 52.3291 4.16695   8
  -8   5   1 56.4902 5.15852  19
  -8   5   1 56.7497 4.71092  28
  -8   5   1 58.7704 4.54993  27
  -8   5   1 56.3590 6.49582  13
  -8   5   1 57.2379 5.51958  14
   7  -5  -1 28.0819 3.54719  26
   7  -5  -1 28.9165 3.38731  15
   7  -5  -1 29.8966 4.96301  13
  -7   5   1 27.6625 2.53832  27
  -7   5   1 20.9583 2.49056   8
  -7   5   1 23.6810 3.59288  14
  -7   5   1 21.7412 3.24045  19
  -7   5   1 20.1302 3.54631  13
  -7   5   1 28.1644 3.06595  28
   6  -5  -1 9.35865 2.84995  26
   6  -5  -1 13.7984 3.69417  13
  -6   5   1 9.37117 1.55299   8
  -6   5   1 11.1670 2.45872  14
  -6   5   1 11.4587 5.05319   7
  -6   5   1 6.94339 2.46645  13
  -6   5   1 11.6027 1.96879  28
  -6   5   1 12.8996 2.29088  19
  -6   5   1 11.8428 1.55490  27
   5  -5  -1 23.5669 3.99280  13
   5  -5  -1 22.6485 2.83181  26
  -5   5   1 18.6883 2.68517  19
  -5   5   1 19.4433 1.89942  27
  -5   5   1 23.4579 4.89571   7
  -5   5   1 16.6101 2.12478   8
  -5   5   1 18.9126 3.18394  13
  -5   5   1 18.8942 2.53612  28
   4  -5  -1 118.183 7.75624  26
   4  -5  -1 109.695 9.02628  13
  -4   5   1 101.686 7.45837   8
  -4   5   1 115.284 7.66970  28
  -4   5   1 117.916 8.12678  19
  -4   5   1 104.954 9.49835   7
  -4   5   1 103.846 8.61075  13
  -4   5   1 115.545 7.18090  27
   3  -5  -1 200.074 14.5477  13
   3  -5  -1 201.086 13.4380  26
  -3   5   1 203.150 13.3757  28
  -3   5   1 190.615 13.1985   8
  -3   5   1 206.711 14.5140   7
  -3   5   1 200.448 14.3043  13
  -3   5   1 224.549 12.9056  27
  -3   5   1 223.800 13.9098  19
   2  -5  -1 51.1241 4.67485  25
   2  -5  -1 43.3699 5.41245   7
   2  -5  -1 53.3359 4.39649  26
  -2   5   1 55.6191 3.65887  27
  -2   5   1 55.3172 4.70824  19
  -2   5   1 46.6929 5.28651   7
  -2   5   1 54.0035 5.56474  13
   1  -5  -1 10.6356 2.40805  25
   1  -5  -1 10.6684 2.72157  26
  -1   5   1 8.59615 1.85146  17
  -1   5   1 9.24252 2.80162  13
  -1   5   1 10.0980 2.53438  25
  -1   5   1 9.00700 1.72497  15
  -1   5   1 8.95401 1.74248   4
  -1   5   1 8.28100 1.28593  27
   0  -5  -1 35.4280 4.46440  25
   0  -5  -1 41.6086 4.11659  26
   0   5   1 34.5018 3.82958  17
   0   5   1 34.0342 3.55639  15
   0   5   1 35.2128 4.98812  13
   0   5   1 37.5652 5.06789  25
   0   5   1 34.9244 2.91769  27
  -1  -5  -1 14.4158 3.67415  25
   1   5   1 23.6396 3.44203  15
   1   5   1 17.6595 3.89962  13
  -2  -5  -1 19.5684 4.71371  25
   2   5   1 34.1174 3.44725   4
   2   5   1 28.3970 4.02242  15
   2   5   1 25.6811 2.81706  27
   2   5   1 31.0632 5.02138  25
   2   5   1 28.3623 4.08014  17
  -3  -5  -1 6.44484 1.89399  27
   3   5   1 2.44977 1.46774  27
   3   5   1 5.32241 3.76718  25
   3   5   1 3.08446 2.52788  17
   3   5   1 2.23710 2.52425  15
   3   5   1 1.57362 1.92634   4
  -4  -5  -1 1.85512 1.87186  27
   4   5   1 1.95442 2.70671  15
   4   5   1 -0.3540 3.56595  25
   4   5   1 -0.2062 1.36592  27
   4   5   1 -0.4062 2.49305  17
   4   5   1 0.82529 1.90393   4
  -5  -5  -1 2.88846 2.20181  27
   5   5   1 10.2111 2.53071   4
   5   5   1 5.95890 1.82420  27
   5   5   1 7.75234 3.39027  15
   5   5   1 5.52734 3.07476  17
   5   5   1 4.66031 4.33538  25
  -6  -5  -1 2.98025 2.33059  27
   6   5   1 1.13929 2.90395  15
   6   5   1 2.48822 2.92774  17
   6   5   1 2.77575 4.86324  25
   6   5   1 1.21441 1.53044  27
   6   5   1 1.26302 1.89660   4
  -7  -5  -1 -0.7906 2.35582  27
   7   5   1 2.85411 3.08582  17
   7   5   1 3.42939 2.33532   4
   7   5   1 2.82771 1.61018  27
   7   5   1 1.21040 3.45160  15
  -8  -5  -1 5.22692 3.13390  27
   8   5   1 2.42589 3.26921  17
   8   5   1 1.07288 7.62521  25
   8   5   1 0.82494 2.10057   4
   8   5   1 -1.2557 1.54311  27
   8   5   1 0.57365 3.73008  15
  -9  -5  -1 0.17689 3.94763  27
   9   5   1 -8.1479 9.83386  25
   9   5   1 0.37623 3.76540  17
   9   5   1 3.92102 4.57851  15
   9   5   1 1.35416 2.25733   4
   9   5   1 2.12620 1.97978  27
  10   5   1 -0.2636 1.40082   4
  10   5   1 -1.9274 4.90431  15
  10   5   1 0.55473 4.62129  17
  10   5   1 -0.0574 1.85529  27
  10   5   1 24.7786 15.9104  25
  11   5   1 1.03298 1.41686   4
  11   5   1 -1.2980 4.38963  17
  11   5   1 3.54901 2.44724  27
  11   5   1 -4.3393 6.00621  15
  12   5   1 4.64841 7.53772  15
  12   5   1 6.84672 5.74860  17
  13   5   1 1.21382 6.94818  17
  13   5   1 -2.8610 9.08164  15
  13   5   1 -2.0531 1.69534   4
  14   5   1 -0.5327 11.0952  15
  14   5   1 -1.2897 2.10938   4
  14   5   1 1.89914 2.71539  12
  14   5   1 1.56040 6.96002  17
  15   5   1 0.08654 3.44670  12
  20  -6  -1 -6.9594 4.68311   5
  20  -6  -1 -0.0412 3.90282  12
  19  -6  -1 -1.2437 3.38431  12
  19  -6  -1 3.89177 4.01720   5
 -19   6   1 3.76502 6.25063  27
  18  -6  -1 3.80217 2.67835  12
  18  -6  -1 -2.2326 3.33722   5
 -18   6   1 -1.5320 4.42427  27
 -18   6   1 3.31357 6.81261  14
  17  -6  -1 4.09506 3.32138   5
  17  -6  -1 2.68702 2.99181  12
  17  -6  -1 -4.3201 10.6813  15
 -17   6   1 -2.1966 4.39791  14
 -17   6   1 -0.7751 3.37715  27
  16  -6  -1 1.91768 2.27498  12
  16  -6  -1 -0.4193 3.43897   5
  16  -6  -1 -4.0634 7.68013  15
 -16   6   1 4.56317 5.14800  14
 -16   6   1 9.11695 4.03661  27
  15  -6  -1 3.55456 2.58672  12
  15  -6  -1 3.87304 5.92631  15
  15  -6  -1 0.97586 3.53201   5
 -15   6   1 7.58172 3.81856  27
 -15   6   1 5.65526 4.41558  14
 -15   6   1 8.91416 4.44527  28
  14  -6  -1 23.8179 6.02392  15
  14  -6  -1 20.3100 4.63512   5
 -14   6   1 19.5348 5.53817  14
 -14   6   1 20.5392 4.28361  28
  13  -6  -1 36.3734 5.93873  15
  13  -6  -1 29.8138 5.50647   5
 -13   6   1 25.6335 4.30219  28
 -13   6   1 19.9294 4.94793  14
  12  -6  -1 13.3809 4.30324  15
  12  -6  -1 13.3555 4.26147   5
 -12   6   1 10.2772 3.44581  27
 -12   6   1 17.4637 3.17910  28
 -12   6   1 6.86218 3.83595  14
 -12   6   1 13.7248 4.17653  19
  11  -6  -1 38.4907 5.59978  15
  11  -6  -1 34.5959 4.93657   5
 -11   6   1 33.4837 4.31118  28
 -11   6   1 28.8309 4.95145  19
 -11   6   1 31.8855 4.28589  27
 -11   6   1 29.1051 4.92557  14
  10  -6  -1 -0.4869 2.53325  15
  10  -6  -1 1.20927 2.08181  26
 -10   6   1 0.96499 2.36838  19
 -10   6   1 4.12688 2.05871  27
 -10   6   1 6.17004 3.70802  13
 -10   6   1 3.11408 1.94601  28
 -10   6   1 0.56405 2.78817  14
   9  -6  -1 1.89222 2.86906  26
   9  -6  -1 -1.9261 2.03701  15
  -9   6   1 1.04596 1.51223  28
  -9   6   1 1.81056 1.55041  27
  -9   6   1 0.38224 1.90327  19
  -9   6   1 -0.6952 1.24086   8
  -9   6   1 0.60201 2.08031  14
  -9   6   1 -0.3248 2.71181  13
   8  -6  -1 2.47701 2.91821  26
  -8   6   1 2.01191 1.77092  19
  -8   6   1 3.55917 1.39220   8
  -8   6   1 3.87898 1.39319  27
  -8   6   1 3.28684 2.17604  14
  -8   6   1 2.65374 2.54170  13
  -8   6   1 0.96210 1.36473  28
   7  -6  -1 30.7596 5.82353  13
   7  -6  -1 40.7125 4.45038  26
  -7   6   1 43.4233 3.63196   8
  -7   6   1 45.5909 3.55186  27
  -7   6   1 51.1764 5.71239  13
  -7   6   1 46.6072 4.48397  19
  -7   6   1 44.2191 4.11469  28
  -7   6   1 45.4880 4.88886  14
   6  -6  -1 14.3752 1.75280  12
   6  -6  -1 18.1377 3.18515  26
   6  -6  -1 12.8260 4.05990  13
  -6   6   1 11.2295 2.07234  28
  -6   6   1 13.4369 2.94335  14
  -6   6   1 12.6316 2.70158  19
  -6   6   1 13.0028 3.11672  13
  -6   6   1 12.2765 1.68703  27
  -6   6   1 9.15930 4.85134   7
  -6   6   1 11.3007 1.89585   8
   5  -6  -1 10.9629 3.48725  13
   5  -6  -1 27.4122 3.48070  26
  -5   6   1 16.8789 2.32485   8
  -5   6   1 20.6646 3.57917  13
  -5   6   1 20.9053 2.64778  28
  -5   6   1 20.3886 1.95215  27
  -5   6   1 18.0772 2.87738  19
  -5   6   1 18.4315 5.09224   7
   4  -6  -1 18.6668 3.86889  13
   4  -6  -1 22.9906 2.84883  26
  -4   6   1 21.8136 2.78506  28
  -4   6   1 18.8261 3.43228  13
  -4   6   1 21.0722 3.13268  19
  -4   6   1 19.9073 2.60383   8
  -4   6   1 19.0346 1.91569  27
  -4   6   1 17.6171 4.20453   7
   3  -6  -1 148.899 9.65928  26
   3  -6  -1 136.912 11.2738  13
  -3   6   1 149.970 10.1250  19
  -3   6   1 130.845 9.35591   8
  -3   6   1 146.450 8.97808  27
  -3   6   1 149.835 10.8154  13
  -3   6   1 140.637 10.9183   7
  -3   6   1 125.635 9.08461  17
   2  -6  -1 27.1356 4.00057  25
   2  -6  -1 31.1977 3.32092  26
  -2   6   1 26.6263 3.56682  25
  -2   6   1 25.9046 2.25421  27
  -2   6   1 25.5609 3.86532  13
  -2   6   1 20.3628 2.75561  17
  -2   6   1 29.0014 3.53250  19
   1  -6  -1 48.4753 4.27657  26
   1  -6  -1 36.2677 5.27622  25
  -1   6   1 46.6873 3.32289  27
  -1   6   1 39.9263 4.02177  17
  -1   6   1 42.1454 5.51541  13
  -1   6   1 44.2883 5.04843  25
  -1   6   1 38.1677 3.80935  15
   0  -6  -1 102.220 8.78828  25
   0   6   1 90.1937 7.08066  15
   0   6   1 92.2073 8.46123  13
   0   6   1 88.9683 7.12375  17
   0   6   1 105.805 6.53795  27
   0   6   1 89.7598 8.38144  25
  -1  -6  -1 67.9877 8.40870  25
   1   6   1 63.7491 7.36887  13
   1   6   1 76.3610 7.73196  25
   1   6   1 61.5033 4.87839  27
   1   6   1 54.0312 5.78031  15
   1   6   1 71.6016 5.93862  17
   1   6   1 71.9858 5.47920   4
  -2  -6  -1 24.8305 3.09937  27
   2   6   1 28.2157 5.51040  13
   2   6   1 23.4890 4.99488  25
   2   6   1 17.6629 3.17133   4
   2   6   1 24.0740 3.86956  17
   2   6   1 25.6966 2.75183  27
   2   6   1 24.6194 3.85956  15
  -3  -6  -1 0.16454 1.76644  27
   3   6   1 -5.4032 3.37476  25
   3   6   1 -0.5112 2.17961  17
   3   6   1 2.27968 2.42383  15
   3   6   1 3.90891 2.14603   4
   3   6   1 1.97357 1.36268  27
  -4  -6  -1 4.16177 2.35053  27
   4   6   1 6.67927 2.80363  17
   4   6   1 9.56111 4.94627  25
   4   6   1 6.25574 2.45044   4
   4   6   1 8.28063 3.27851  15
   4   6   1 5.15680 1.73053  27
  -5  -6  -1 1.35396 2.39973  27
   5   6   1 1.77298 2.93295  15
   5   6   1 -0.0217 1.74275   4
   5   6   1 3.46576 1.59572  27
   5   6   1 -0.3117 2.51203  17
   5   6   1 3.30773 4.95765  25
  -6  -6  -1 1.29063 2.71110  27
   6   6   1 -2.8091 1.57466   4
   6   6   1 -1.3899 1.36612  27
   6   6   1 -0.2471 5.86251  25
   6   6   1 2.06803 3.46286  15
   6   6   1 -0.6890 2.78845  17
  -7  -6  -1 -5.1387 3.37823  27
   7   6   1 6.10879 3.05653  17
   7   6   1 0.44658 2.16099   4
   7   6   1 0.64919 1.69006  27
   7   6   1 0.36461 3.53506  15
   7   6   1 -5.4750 7.27937  25
   8   6   1 8.33082 4.61595  15
   8   6   1 30.3727 9.97772  25
   8   6   1 1.29248 1.95750  27
   8   6   1 5.09147 4.35897  17
   8   6   1 3.01403 1.93717   4
   9   6   1 4.06912 5.12197  15
   9   6   1 -12.071 11.4655  13
   9   6   1 2.97698 4.88370  17
   9   6   1 16.7837 12.1701  25
   9   6   1 0.94345 1.94749   4
   9   6   1 2.38985 2.12961  27
  10   6   1 21.7983 7.47087  15
  10   6   1 48.1997 19.3850  13
  11   6   1 0.68423 1.44498   4
  11   6   1 8.89157 6.99824  15
  11   6   1 5.36511 6.31782  17
  11   6   1 1.79787 3.21700  27
  12   6   1 -0.1919 1.64025   4
  12   6   1 3.74995 6.18903  17
  12   6   1 12.0419 8.89748  15
  13   6   1 5.25379 10.3976  15
  13   6   1 4.30812 5.75089  17
  13   6   1 8.64355 2.87886  12
  13   6   1 2.67193 2.32387   4
  14   6   1 1.55465 2.32448   4
  14   6   1 4.42199 3.09892  12
 -15  -6  -1 2.44309 6.11994  26
  20  -7  -1 5.82361 4.07611  12
  20  -7  -1 1.70336 4.56418   5
  19  -7  -1 -2.0151 3.72215   5
  19  -7  -1 5.96902 3.19094  12
 -19   7   1 0.81006 5.43923  27
  18  -7  -1 -1.3607 3.72713   5
  18  -7  -1 2.39285 2.97059  12
 -18   7   1 1.87012 4.35268  27
 -18   7   1 -2.7190 5.72706  14
  17  -7  -1 -0.2761 2.36580  12
  17  -7  -1 0.97360 3.20275   5
 -17   7   1 1.57812 3.52732  27
 -17   7   1 3.97286 5.23255  14
  16  -7  -1 0.30119 3.27100   5
  16  -7  -1 -0.0087 2.56740  12
  16  -7  -1 10.8726 9.16518  15
 -16   7   1 2.10242 3.60501  27
 -16   7   1 4.51229 4.55764  14
 -16   7   1 1.12995 4.73071  28
  15  -7  -1 2.19135 6.72649  15
  15  -7  -1 -0.9810 3.10259   5
  15  -7  -1 -2.1609 1.93723  12
 -15   7   1 -4.1073 3.86507  14
 -15   7   1 3.99936 4.02089  28
  14  -7  -1 -12.796 5.05307  15
  14  -7  -1 -0.1988 3.44382   5
  14  -7  -1 2.92765 2.59893  12
 -14   7   1 3.21357 3.00155  28
 -14   7   1 -1.6204 3.14057  27
 -14   7   1 5.34611 3.94106  14
  13  -7  -1 4.69651 3.85392   5
  13  -7  -1 0.28943 3.95272  15
 -13   7   1 -0.0944 3.28066  14
 -13   7   1 2.98006 3.81494  19
 -13   7   1 3.95427 2.65725  28
 -13   7   1 4.07103 3.43165  27
  12  -7  -1 4.09282 3.60189   5
 -12   7   1 5.00366 3.44026  14
 -12   7   1 -0.1614 3.18421  19
 -12   7   1 5.27694 2.40884  28
 -12   7   1 5.21668 2.95881  27
  11  -7  -1 32.4503 4.73149   5
  11  -7  -1 28.9516 4.62267  15
 -11   7   1 15.9905 5.20785  13
 -11   7   1 23.1495 4.49820  14
 -11   7   1 22.1125 3.45491  27
 -11   7   1 33.6413 4.28923  28
 -11   7   1 25.9386 4.81312  19
  10  -7  -1 17.6944 3.42210  15
 -10   7   1 15.3251 2.31294   8
 -10   7   1 12.4822 4.25303  13
 -10   7   1 10.4682 2.37563  27
 -10   7   1 10.9124 2.38964  28
 -10   7   1 14.2744 3.42028  19
 -10   7   1 14.7320 3.43449  14
   9  -7  -1 3.28631 2.47715  26
  -9   7   1 6.76037 1.76139  27
  -9   7   1 8.81514 2.61552  14
  -9   7   1 6.99780 1.76272   8
  -9   7   1 2.19842 3.12617  13
  -9   7   1 2.99178 2.42852  19
  -9   7   1 2.97332 1.84642  28
   8  -7  -1 4.21901 2.65516  26
  -8   7   1 2.55429 1.66489  28
  -8   7   1 6.61658 2.54782  14
  -8   7   1 4.64578 2.11812  19
  -8   7   1 6.01481 1.65088   8
  -8   7   1 6.47482 3.08648  13
  -8   7   1 6.43636 1.61698  27
   7  -7  -1 27.0780 3.76435  26
   7  -7  -1 31.3629 2.80958  12
  -7   7   1 31.9829 3.60087  28
  -7   7   1 29.9212 4.80220  13
  -7   7   1 33.9910 2.91228  27
  -7   7   1 34.6859 4.17246  19
  -7   7   1 32.4968 3.12261   8
  -7   7   1 29.2726 4.07580  14
   6  -7  -1 47.5797 4.63766  26
   6  -7  -1 49.6267 3.58775  12
  -6   7   1 48.4985 4.94219  19
  -6   7   1 49.9362 4.55023  28
  -6   7   1 45.4432 5.96297  13
  -6   7   1 55.9529 3.86565  27
  -6   7   1 61.3886 9.04487   7
  -6   7   1 47.2156 4.15674   8
   5  -7  -1 187.147 12.1677  26
   5  -7  -1 181.633 14.4783  13
  -5   7   1 187.285 12.1587  28
  -5   7   1 172.042 11.8608   8
  -5   7   1 187.586 13.6018  13
  -5   7   1 166.542 11.5331   4
  -5   7   1 148.860 14.3878   7
  -5   7   1 190.357 12.7831  19
  -5   7   1 192.389 11.5191  27
   4  -7  -1 373.278 22.9497  26
   4  -7  -1 339.145 24.7712  13
  -4   7   1 342.422 24.4103   7
  -4   7   1 378.538 24.2487  13
  -4   7   1 362.452 22.8607  28
  -4   7   1 380.037 22.3150  27
  -4   7   1 325.788 22.6570   8
  -4   7   1 365.690 23.5600  19
   3  -7  -1 361.978 21.5043  26
  -3   7   1 314.705 21.2341   8
  -3   7   1 343.196 22.0823  19
  -3   7   1 306.002 20.9801  17
  -3   7   1 336.170 20.8139  27
  -3   7   1 358.522 22.7963  13
  -3   7   1 329.083 22.5636   7
   2  -7  -1 814.294 46.9399  26
   2  -7  -1 767.890 47.2541  25
  -2   7   1 673.018 46.4566   4
  -2   7   1 750.697 47.2718  25
  -2   7   1 736.157 47.4731  19
  -2   7   1 703.953 46.5244  17
  -2   7   1 824.393 46.2829  27
   1  -7  -1 316.596 20.1498  26
   1  -7  -1 315.063 21.0668  25
  -1   7   1 296.359 19.3501  27
  -1   7   1 299.698 19.7190   4
  -1   7   1 313.719 20.9065  25
  -1   7   1 313.001 19.9268  17
  -1   7   1 324.672 21.3854  13
  -1   7   1 295.142 19.6924  15
   0  -7  -1 141.065 12.7077  25
   0   7   1 151.226 10.7015  17
   0   7   1 168.636 12.4764  13
   0   7   1 143.181 10.5781  15
   0   7   1 137.930 9.87660  27
   0   7   1 169.320 12.3425  25
   1   7   1 119.687 11.0769  13
   1   7   1 125.671 9.43510  17
   1   7   1 141.138 11.4781  25
   1   7   1 120.290 8.47188  27
   1   7   1 119.191 9.46074  15
   2   7   1 2.14489 2.55549  15
   2   7   1 0.08209 2.04643   4
   2   7   1 3.08158 3.48903  13
   2   7   1 -0.3649 1.26717  27
   2   7   1 7.32994 4.33515  25
   2   7   1 2.42694 2.42002  17
  -3  -7  -1 10.3356 2.54140  27
   3   7   1 12.4718 3.54403  17
   3   7   1 10.1405 2.09045  27
   3   7   1 10.6758 4.89515  13
   3   7   1 10.5646 3.56659  15
   3   7   1 2.03690 4.40394  25
  -4  -7  -1 2.75941 2.40130  27
   4   7   1 -2.7970 2.62515  15
   4   7   1 3.98091 2.29163   4
   4   7   1 1.09009 1.54788  27
   4   7   1 4.69118 4.64515  13
   4   7   1 -2.7460 4.91235  25
   4   7   1 2.16654 2.82590  17
   5   7   1 71.3624 8.06180  15
   5   7   1 58.4423 5.92197   4
   5   7   1 63.9644 10.1856  25
   5   7   1 62.1048 7.46644  17
   6   7   1 18.9524 5.57238  15
   6   7   1 -5.3353 6.00813  13
   6   7   1 6.99484 7.66919  25
   6   7   1 7.47512 2.10603  27
   7   7   1 8.88977 3.00089   4
   7   7   1 19.7451 9.57660  25
   7   7   1 6.64872 5.03899  15
   7   7   1 9.96282 4.74907  17
   7   7   1 3.60046 2.10323  27
   7   7   1 -13.165 7.51786  13
   8   7   1 21.5837 6.11993  17
   8   7   1 -10.641 10.3956  13
   8   7   1 9.88516 2.60168  27
   8   7   1 21.6105 7.21211  15
   8   7   1 10.6213 2.59065   4
   8   7   1 4.95243 12.0366  25
   9   7   1 -8.2679 5.39192  15
   9   7   1 0.76372 4.96559  17
   9   7   1 -1.0621 2.06412  27
   9   7   1 12.8903 16.6853  13
   9   7   1 2.06004 1.53214   4
  10   7   1 0.86306 1.73928   4
  10   7   1 1.28550 2.40963  27
  10   7   1 4.40922 5.83509  17
  10   7   1 -0.0272 6.87092  15
  11   7   1 1.63007 1.78918   4
  11   7   1 -7.1989 5.54463  17
  11   7   1 -3.6114 7.89249  15
  11   7   1 2.36980 3.97471   8
  12   7   1 3.34035 5.35891  17
  12   7   1 -0.1462 1.76126   4
  12   7   1 -0.6016 2.00010  12
  12   7   1 2.45632 9.76604  15
  13   7   1 0.98194 2.61635  12
  13   7   1 -7.8081 6.29556  17
  13   7   1 2.62151 2.23057   4
 -14  -7  -1 0.02464 5.06753  26
  14   7   1 3.43220 3.30541  12
 -15  -7  -1 -1.7018 3.55304  26
  20  -8  -1 1.51458 3.66632   5
  20  -8  -1 -0.4951 3.73683  12
  19  -8  -1 0.66909 3.83037   5
  19  -8  -1 -2.4429 2.86686  12
 -19   8   1 24.1380 14.2553  14
 -19   8   1 -2.0533 4.76914  27
  18  -8  -1 6.18433 3.07264  12
  18  -8  -1 -1.1491 3.16586   5
 -18   8   1 1.17484 3.72154  27
 -18   8   1 10.6524 6.69862  14
  17  -8  -1 1.81993 3.01326   5
  17  -8  -1 3.03222 2.58681  12
 -17   8   1 -3.5331 4.91563  14
 -17   8   1 3.71895 3.31263  27
  16  -8  -1 1.01240 3.20038   5
  16  -8  -1 3.36213 2.51796  12
 -16   8   1 -3.8127 3.58344  14
 -16   8   1 2.41523 3.30481  27
 -16   8   1 4.74712 4.08394  28
  15  -8  -1 4.00936 2.69424  12
  15  -8  -1 0.02225 3.40513   5
  15  -8  -1 1.67317 9.60280  15
 -15   8   1 -2.1862 3.31718  27
 -15   8   1 7.23716 5.07770  14
 -15   8   1 0.15982 3.41034  28
  14  -8  -1 9.42982 4.03918   5
  14  -8  -1 -1.0263 5.95428  15
  14  -8  -1 5.27713 2.41806  12
 -14   8   1 -1.6663 3.32615  27
 -14   8   1 10.1126 5.10848  19
 -14   8   1 7.09496 3.16762  28
 -14   8   1 4.50450 3.90488  14
  13  -8  -1 -5.9699 4.75821  15
  13  -8  -1 0.48661 3.30771   5
  13  -8  -1 5.03034 2.52880  12
 -13   8   1 -3.2108 3.57702  19
 -13   8   1 1.62634 3.76248  14
 -13   8   1 5.53273 2.60727  28
 -13   8   1 2.07792 3.09780  27
  12  -8  -1 16.0950 4.29658   5
  12  -8  -1 10.9412 2.79100  12
 -12   8   1 14.0487 5.76851  13
 -12   8   1 10.0269 4.11141  19
 -12   8   1 8.17874 2.82796  27
 -12   8   1 10.4745 4.47383  14
 -12   8   1 7.29554 2.80529  28
  11  -8  -1 1.90606 1.99536  12
  11  -8  -1 4.06448 2.94243   5
  11  -8  -1 1.29647 2.52336  26
 -11   8   1 2.89755 2.89998  14
 -11   8   1 1.19599 2.72927  19
 -11   8   1 2.13270 1.80889   8
 -11   8   1 1.49565 2.03064  28
 -11   8   1 -2.4144 4.03621  13
 -11   8   1 3.59991 2.06421  27
  10  -8  -1 80.9921 7.58515  26
  10  -8  -1 84.1371 6.82650  12
 -10   8   1 89.2640 8.15788  19
 -10   8   1 96.1147 9.91835  13
 -10   8   1 100.959 7.44811  28
 -10   8   1 107.251 7.16398  27
 -10   8   1 92.6931 6.91639   8
 -10   8   1 95.2135 8.73755  14
   9  -8  -1 82.2971 5.96544  12
   9  -8  -1 76.6993 6.82882  26
  -9   8   1 83.7983 7.33432  19
  -9   8   1 86.7447 7.71176  14
  -9   8   1 77.1440 6.15281   8
  -9   8   1 86.6626 6.76196  28
  -9   8   1 84.7851 6.12445  27
  -9   8   1 81.0184 8.84022  13
   8  -8  -1 101.842 7.26913  12
   8  -8  -1 97.8117 8.20933  26
  -8   8   1 112.631 7.55706  27
  -8   8   1 107.253 9.91080  13
  -8   8   1 118.393 8.85221  19
  -8   8   1 103.794 7.68529   8
  -8   8   1 112.128 8.13042  28
  -8   8   1 120.099 9.03536  14
   7  -8  -1 406.689 25.9609  26
   7  -8  -1 372.752 24.9099  12
  -7   8   1 402.666 27.3645  13
  -7   8   1 398.197 26.5406  19
  -7   8   1 445.004 26.5960  14
  -7   8   1 389.384 25.4769   8
  -7   8   1 415.659 25.8222  28
   6  -8  -1 42.0899 4.21048  26
  -6   8   1 29.9317 2.91885  27
  -6   8   1 40.0121 3.62119   8
  -6   8   1 27.9558 4.68057  13
  -6   8   1 25.7716 6.92480   7
  -6   8   1 33.5270 3.83260  28
   5  -8  -1 252.027 16.7137  26
  -5   8   1 235.512 17.3147  19
  -5   8   1 267.638 16.0706  27
  -5   8   1 261.172 16.7181  28
  -5   8   1 263.859 16.2456   4
  -5   8   1 250.337 16.5115   8
  -5   8   1 226.783 19.1036   7
  -5   8   1 262.103 18.3299  13
   4  -8  -1 336.130 21.9916  26
  -4   8   1 317.661 22.5992  19
  -4   8   1 343.037 21.9443  28
  -4   8   1 364.300 21.6157   4
  -4   8   1 360.346 23.5663  13
  -4   8   1 326.083 21.7859   8
  -4   8   1 350.541 21.3055  27
  -4   8   1 326.283 23.7305   7
   3  -8  -1 37.6219 4.50046  26
   3  -8  -1 28.6992 4.43241  25
   3  -8  -1 25.4817 2.64768   5
  -3   8   1 25.1186 4.67707  13
  -3   8   1 26.3460 2.48946  27
  -3   8   1 22.4900 3.05445  17
  -3   8   1 19.2504 3.35079  19
  -3   8   1 29.5537 3.35220   8
   2  -8  -1 58.1543 7.79701  25
   2  -8  -1 66.8688 5.49196  26
  -2   8   1 57.0124 4.45572  27
  -2   8   1 71.8662 7.36532  13
  -2   8   1 58.4656 5.07798  17
  -2   8   1 50.8736 5.68939  19
  -2   8   1 58.3534 6.72015  25
   1  -8  -1 -0.5678 4.69893  25
   1  -8  -1 -0.1502 2.54500  26
  -1   8   1 5.81334 3.37183  25
  -1   8   1 1.07349 1.10764  27
  -1   8   1 2.07228 2.13695  19
  -1   8   1 3.04890 1.93528  17
  -1   8   1 2.57377 2.08230  15
  -1   8   1 2.09766 2.02108   4
  -1   8   1 0.89950 2.68501  13
   0  -8  -1 -1.6230 2.69838  26
   0   8   1 1.29147 2.09666   4
   0   8   1 0.10000 1.04661  27
   0   8   1 4.36899 3.81664  13
   0   8   1 -2.2517 2.18885  15
   0   8   1 2.80330 2.25470  17
   0   8   1 -1.3259 3.41473  25
  -1  -8  -1 -1.7507 3.26928  26
   1   8   1 7.69761 3.97659  13
   1   8   1 1.70571 2.59885  17
   1   8   1 2.34745 2.58690  15
   1   8   1 2.96295 4.22707  25
   1   8   1 1.22428 1.95480   4
   1   8   1 0.60085 1.18511  27
  -2  -8  -1 2.47637 3.62833  26
   2   8   1 1.88856 4.67619  25
   2   8   1 -0.5543 2.11118   4
   2   8   1 2.15118 3.47668  13
   2   8   1 -4.2470 2.38156  15
   2   8   1 1.49256 2.71964  17
   3   8   1 -5.5980 3.82254  13
   3   8   1 6.11855 2.74376   4
   3   8   1 0.22256 3.01407  15
   3   8   1 -0.9292 2.79144  17
   3   8   1 1.82030 1.47674  27
   3   8   1 -0.5452 5.38825  25
   4   8   1 17.0698 4.44016  15
   4   8   1 0.02929 4.78749  13
   4   8   1 6.51278 1.98514  27
   4   8   1 16.0560 7.20779  25
   4   8   1 6.33532 2.60678   4
   5   8   1 2.97985 4.07819  15
   5   8   1 1.02933 1.69434  27
   5   8   1 -13.857 6.18055  13
   5   8   1 2.03870 2.68867   4
   5   8   1 6.14350 7.63408  25
   5   8   1 -0.4663 3.38781  17
   6   8   1 7.57174 8.08385  13
   6   8   1 7.73319 4.78946  17
   6   8   1 4.17860 4.77049  15
   6   8   1 15.9276 9.45243  25
   6   8   1 2.10541 1.92250  27
   7   8   1 -2.8042 5.03326  15
   7   8   1 2.13000 11.2282  13
   7   8   1 -1.5954 1.83406  27
   7   8   1 5.65021 11.5867  25
   7   8   1 2.60333 2.36907   4
   7   8   1 0.66790 4.16198  17
   8   8   1 -0.7781 5.89941  15
   8   8   1 1.38464 4.85846  17
   8   8   1 0.62665 2.10197  27
   8   8   1 -14.901 15.6163  13
   8   8   1 0.76386 1.88014   4
   9   8   1 5.61980 5.29999  17
   9   8   1 -2.4520 2.06554  27
   9   8   1 0.15780 1.70068   4
   9   8   1 -5.1068 7.37339  15
  10   8   1 1.13547 2.28854  12
  10   8   1 -0.1871 2.99770   8
  10   8   1 -1.6320 5.57931  17
  10   8   1 -0.6082 2.88493  27
  10   8   1 -0.2726 1.12720   4
  10   8   1 6.69608 8.36378  15
  10   8   1 3.44042 3.91073  19
  11   8   1 -21.360 9.36454  15
  11   8   1 6.08102 5.25490  17
  11   8   1 0.27073 1.96459   4
  11   8   1 3.49218 2.27575  12
 -12  -8  -1 -0.1796 1.83700  26
  12   8   1 0.29443 5.61972  17
  12   8   1 2.05321 2.71485  12
  12   8   1 -14.662 14.6994  15
  12   8   1 -0.1553 2.02681   4
 -13  -8  -1 -0.0955 4.87678  26
  13   8   1 -3.4751 2.37858   4
  13   8   1 2.82986 3.35402  12
 -14  -8  -1 2.48643 5.81969  26
  20  -9  -1 1.38190 3.94955   5
  20  -9  -1 -6.6069 4.60461  12
 -20   9   1 2.94115 7.12601  27
  19  -9  -1 2.45682 4.98508   5
  19  -9  -1 1.53942 2.92730  12
 -19   9   1 -4.3354 3.98290  27
 -19   9   1 -3.9547 9.31997  14
  18  -9  -1 0.61689 2.95238  12
  18  -9  -1 -0.0603 4.01940   5
 -18   9   1 3.11413 5.68979  14
 -18   9   1 4.45544 4.02121  27
  17  -9  -1 5.42751 3.62011   5
  17  -9  -1 -4.1196 2.48797  12
 -17   9   1 1.43861 3.44101  27
 -17   9   1 -3.3391 5.17097  28
 -17   9   1 3.94422 4.43782  14
  16  -9  -1 3.23290 2.77387  12
  16  -9  -1 5.15891 3.88488   5
 -16   9   1 0.77156 4.08176  28
 -16   9   1 1.61270 4.83790  14
  15  -9  -1 -1.2912 3.25589   5
  15  -9  -1 0.65601 2.54956  12
 -15   9   1 2.95976 3.12151  28
 -15   9   1 4.42354 4.52814  14
 -15   9   1 7.44326 3.94650  27
  14  -9  -1 -2.7897 3.12131   5
  14  -9  -1 6.48305 2.71822  12
 -14   9   1 1.40609 3.37364  27
 -14   9   1 1.80870 3.81275  19
 -14   9   1 3.99137 4.15731  14
 -14   9   1 1.26492 2.62495  28
  13  -9  -1 5.30875 3.95201   5
  13  -9  -1 0.41150 2.16116  12
 -13   9   1 5.05881 4.02617  14
 -13   9   1 3.91818 2.71915  28
 -13   9   1 4.21122 6.88962  13
 -13   9   1 2.97195 3.55840  19
 -13   9   1 1.46673 2.85162  27
  12  -9  -1 8.57407 3.67561   5
  12  -9  -1 10.4469 2.36212  12
 -12   9   1 9.28714 2.76942  27
 -12   9   1 7.57083 2.89143  28
 -12   9   1 0.56532 3.41254  14
 -12   9   1 3.80843 3.42283  19
 -12   9   1 8.27334 5.41102  13
  11  -9  -1 2.52766 2.65066  26
  11  -9  -1 4.07985 3.14803   5
  11  -9  -1 7.18556 2.07868  12
 -11   9   1 6.36728 2.34363  28
 -11   9   1 5.46013 3.03274  14
 -11   9   1 2.34829 2.86415  19
 -11   9   1 7.58152 2.20861   8
 -11   9   1 0.66297 1.93597  27
 -11   9   1 2.27578 4.30208  13
  10  -9  -1 4.68860 2.73305  26
  10  -9  -1 3.48939 1.68282  12
 -10   9   1 5.25643 1.98930   8
 -10   9   1 4.14202 2.57107  19
 -10   9   1 7.22588 2.01469  27
 -10   9   1 4.66663 2.26566  28
 -10   9   1 4.53271 3.74392  13
 -10   9   1 3.57928 2.99739  14
   9  -9  -1 1.86680 2.08913  26
   9  -9  -1 -0.0522 1.34644  12
  -9   9   1 1.12001 1.62157  28
  -9   9   1 0.57279 1.31171  27
  -9   9   1 1.24346 1.65246   8
  -9   9   1 -0.9897 1.88521  19
  -9   9   1 -0.4695 3.30471  13
  -9   9   1 0.57968 2.21762  14
   8  -9  -1 3.47933 2.29960  26
   8  -9  -1 5.30902 1.36315  12
  -8   9   1 4.59006 1.83259  28
  -8   9   1 2.12058 2.46197  19
  -8   9   1 1.67567 2.40991  14
  -8   9   1 4.33528 3.35809  13
  -8   9   1 2.46302 1.55510   8
  -8   9   1 1.67912 1.35492  27
   7  -9  -1 4.79081 2.89162  26
  -7   9   1 1.50656 2.23284  19
  -7   9   1 3.64810 1.83897  28
  -7   9   1 2.75534 1.70502   8
  -7   9   1 3.20461 3.00493  13
  -7   9   1 5.41067 1.41668  27
   6  -9  -1 24.0572 3.49658  26
  -6   9   1 22.4881 4.41467  13
  -6   9   1 23.0339 3.38493  28
  -6   9   1 24.6077 2.57349  27
  -6   9   1 22.1383 3.78973  19
  -6   9   1 23.9520 3.15392   8
  -6   9   1 26.8831 2.92973   4
   5  -9  -1 12.5855 2.77247   5
   5  -9  -1 16.8147 3.43722  26
  -5   9   1 7.48645 6.47789   7
  -5   9   1 9.28717 2.17327   4
  -5   9   1 11.2588 2.32581   8
  -5   9   1 10.0614 1.62732  27
  -5   9   1 12.1260 3.98976  13
  -5   9   1 12.5659 2.66735  28
  -5   9   1 7.57185 2.54286  19
   4  -9  -1 53.6056 4.60138   5
   4  -9  -1 56.8806 5.22269  26
  -4   9   1 61.6653 5.12547   8
  -4   9   1 57.9864 8.22414   7
  -4   9   1 51.3685 4.73496  17
  -4   9   1 60.9384 5.27048  28
  -4   9   1 58.6280 4.28610  27
  -4   9   1 55.6407 7.19185  13
  -4   9   1 57.6988 5.84130  19
   3  -9  -1 23.5166 2.46337   5
   3  -9  -1 21.0362 3.78638  26
   3  -9  -1 19.8292 5.02900  25
  -3   9   1 18.7743 2.31196  27
  -3   9   1 20.9185 3.11306   4
  -3   9   1 23.9880 3.42278   8
  -3   9   1 24.9404 5.18817  13
  -3   9   1 21.8239 3.12624  17
   2  -9  -1 7.88262 3.20798  26
   2  -9  -1 6.29348 5.27458  25
  -2   9   1 3.76553 1.97202  17
  -2   9   1 0.96085 1.12897  27
  -2   9   1 1.63538 4.20172  13
  -2   9   1 4.38793 2.09655  19
  -2   9   1 4.41787 1.81098   8
  -2   9   1 7.21570 2.28963   4
   1  -9  -1 7.88449 3.21605  26
  -1   9   1 10.4550 2.70507  17
  -1   9   1 7.86956 1.72247  27
  -1   9   1 8.88105 2.42247   4
  -1   9   1 2.78059 3.79837  13
  -1   9   1 6.84664 4.04925  25
  -1   9   1 8.63266 2.68248  15
   0   9   1 31.6019 4.44093  17
   0   9   1 19.5103 5.15995  13
   0   9   1 20.5620 5.72602  25
   0   9   1 24.4400 2.91551  27
   0   9   1 26.1986 3.82866   4
   0   9   1 32.3957 4.44931  15
   1   9   1 38.1695 7.39850  13
   1   9   1 72.1309 9.93428  25
   1   9   1 44.9573 5.06665   4
   1   9   1 49.5740 4.31103  27
   2   9   1 28.7068 4.79126   4
   2   9   1 30.3194 5.10578  17
   2   9   1 29.9553 5.23170  15
   2   9   1 25.6667 7.26976  13
   2   9   1 27.2127 7.39986  25
   3   9   1 79.5719 7.79868  17
   3   9   1 55.6539 5.61692  27
   3   9   1 78.8881 11.7036  25
   3   9   1 63.9516 6.49523   4
   3   9   1 77.9338 8.59332  15
   4   9   1 46.2395 6.96143  17
   4   9   1 44.5072 5.50362   4
   4   9   1 61.3187 8.49454  15
   4   9   1 46.6330 10.8551  25
   5   9   1 38.4555 5.13188   4
   5   9   1 12.4379 10.4052  13
   5   9   1 31.0131 7.08016  15
   5   9   1 29.6850 10.6258  25
   5   9   1 45.8407 7.26151  17
   6   9   1 38.4147 7.55776  17
   6   9   1 33.8326 13.1376  25
   6   9   1 37.6807 5.10782   4
   6   9   1 41.4139 7.67156  15
   7   9   1 2.69509 2.30967  27
   7   9   1 4.07705 1.98047   4
   7   9   1 4.61459 13.7471  13
   7   9   1 3.45558 5.19676  17
   7   9   1 15.9387 7.35031  15
   8   9   1 2.66464 2.17054   4
   8   9   1 3.90613 3.07382  19
   8   9   1 3.48802 2.44701  27
   8   9   1 -0.4735 3.99071   8
   8   9   1 9.36250 7.78080  15
   8   9   1 15.7364 5.99710  17
  -9  -9  -1 -0.1435 2.76384  26
   9   9   1 -2.3676 2.31503  12
   9   9   1 4.07070 8.16676  15
   9   9   1 4.71192 3.68816  19
   9   9   1 -0.6975 4.44091   8
   9   9   1 1.07383 2.37115  27
   9   9   1 -1.1507 1.33937   4
   9   9   1 -4.1993 5.51355  17
 -10  -9  -1 -0.0863 3.10697  26
  10   9   1 10.4570 9.17244  15
  10   9   1 4.08217 3.62379   8
  10   9   1 -2.5097 4.86320  17
 -11  -9  -1 -2.5728 1.94224  26
  11   9   1 1.37648 2.77599  12
  11   9   1 -0.1121 2.07074   4
  11   9   1 -4.9391 11.7102  15
  11   9   1 -5.6993 5.08553  17
 -12  -9  -1 3.60567 6.32058  26
  12   9   1 0.87517 3.21953  12
  12   9   1 -0.1546 2.19122   4
 -13  -9  -1 1.69081 5.44787  26
  13   9   1 -1.5899 2.68844   4
  20 -10  -1 0.53313 3.76320   5
 -20  10   1 9.60510 6.39408  27
  19 -10  -1 -2.2969 3.84630  12
  19 -10  -1 1.78662 4.80092   5
 -19  10   1 4.98027 4.28508  27
 -19  10   1 14.5811 8.94114  14
  18 -10  -1 -0.6802 3.66143   5
  18 -10  -1 3.28443 3.15119  12
 -18  10   1 4.89731 6.74973  14
 -18  10   1 -1.6779 3.43819  27
  17 -10  -1 0.32369 2.61976  12
  17 -10  -1 4.69402 3.45734   5
 -17  10   1 -9.7198 5.20469  14
 -17  10   1 -1.7872 5.05148  28
  16 -10  -1 0.88065 3.73159   5
  16 -10  -1 -4.3496 2.40721  12
 -16  10   1 4.84034 3.75488  28
 -16  10   1 -0.5200 3.53182  27
 -16  10   1 -1.4944 4.57692  14
  15 -10  -1 0.71712 2.26026  12
  15 -10  -1 2.05399 3.67017   5
 -15  10   1 -1.7013 3.28415  27
 -15  10   1 10.3661 4.85229  14
 -15  10   1 5.49991 5.27874  19
 -15  10   1 4.96325 3.31550  28
  14 -10  -1 17.7017 5.17772   5
 -14  10   1 11.2795 4.90644  14
 -14  10   1 12.4068 3.49133  28
 -14  10   1 13.8728 4.07638  27
 -14  10   1 16.9288 5.42459  19
  13 -10  -1 30.0563 5.36306   5
 -13  10   1 33.4445 4.47791  27
 -13  10   1 36.9288 9.90569  13
 -13  10   1 31.9972 6.10818  19
 -13  10   1 25.9899 5.71322  14
  12 -10  -1 97.9750 8.76394   5
 -12  10   1 87.4528 7.12610   8
 -12  10   1 89.9357 7.48844  27
 -12  10   1 102.244 8.22106  28
 -12  10   1 75.3272 9.02782  19
 -12  10   1 93.3145 9.67867  14
 -12  10   1 85.0101 12.5813  13
  11 -10  -1 68.5923 7.45765   5
 -11  10   1 79.6659 10.5519  13
 -11  10   1 75.3813 8.17244  14
 -11  10   1 76.9378 6.38486   8
 -11  10   1 81.9005 6.47593  27
 -11  10   1 91.6011 7.17197  28
 -11  10   1 58.8422 7.52961  19
  10 -10  -1 143.717 11.6145   5
 -10  10   1 151.753 14.2228  13
 -10  10   1 159.112 12.4316  19
 -10  10   1 162.435 11.4569  28
 -10  10   1 156.942 10.8929   8
 -10  10   1 157.641 12.6445  14
 -10  10   1 151.509 10.6850  27
   9 -10  -1 65.5352 6.73175   5
  -9  10   1 79.6044 7.59911  14
  -9  10   1 72.6827 6.02125   8
  -9  10   1 76.7174 8.96361  13
  -9  10   1 71.2575 5.67701  27
  -9  10   1 72.9033 7.34772  19
  -9  10   1 77.9072 6.55660  28
   8 -10  -1 59.0723 5.85189   5
   8 -10  -1 61.6462 5.88094  26
  -8  10   1 62.8246 4.94828  27
  -8  10   1 62.7847 5.68894  28
  -8  10   1 61.9222 8.29478  13
  -8  10   1 66.8635 6.84365  14
  -8  10   1 59.7781 5.31525   8
  -8  10   1 58.0851 6.40452  19
   7 -10  -1 114.306 8.54463   5
   7 -10  -1 106.029 8.58853  26
  -7  10   1 102.265 7.81602   4
  -7  10   1 126.397 7.89316  27
  -7  10   1 115.728 9.46842  19
  -7  10   1 117.576 10.9867  13
  -7  10   1 109.818 8.64133  28
  -7  10   1 112.602 8.32724   8
   6 -10  -1 7.40806 2.75490   5
  -6  10   1 13.9908 4.75086  13
  -6  10   1 10.7049 2.38924   8
  -6  10   1 7.51199 2.71907  19
  -6  10   1 8.73033 2.47492  28
  -6  10   1 10.9762 1.75312  27
  -6  10   1 14.9335 2.60171   4
   5 -10  -1 3.99662 2.67649  26
  -5  10   1 -8.1002 6.94759   7
  -5  10   1 4.93803 1.38488  27
  -5  10   1 2.35607 3.08576  13
  -5  10   1 2.48766 2.06161  19
  -5  10   1 3.84631 1.92811   8
  -5  10   1 2.88594 1.90461  28
  -5  10   1 4.25197 1.89415   4
   4 -10  -1 24.0115 2.90316   5
   4 -10  -1 32.7449 4.68629  26
  -4  10   1 22.4940 4.23067  19
  -4  10   1 31.7431 7.04891  13
  -4  10   1 28.9275 3.98175   8
  -4  10   1 20.8075 2.51664  27
  -4  10   1 22.2704 3.59665  28
  -4  10   1 25.1846 7.27744   7
  -4  10   1 20.5557 3.40415   4
  -4  10   1 23.8872 3.41155  17
   3 -10  -1 52.0304 4.93237  26
  -3  10   1 44.2632 3.88541  27
  -3  10   1 46.5034 4.74301  17
  -3  10   1 48.0742 4.79229   8
  -3  10   1 48.8856 5.17322  28
  -3  10   1 40.1493 6.38253  13
   2 -10  -1 4.76608 2.50514  26
  -2  10   1 7.17948 1.60559  27
  -2  10   1 5.27387 2.27567  19
  -2  10   1 6.32501 4.29335  13
  -2  10   1 8.91354 2.66953   8
  -2  10   1 7.74149 2.51881  17
  -2  10   1 12.7668 2.90072   4
  -1  10   1 113.753 8.70700   8
  -1  10   1 121.700 8.98882  17
  -1  10   1 116.948 8.54283   4
  -1  10   1 93.8252 7.74262  27
  -1  10   1 106.110 11.3555  13
   0  10   1 100.539 8.06398  17
   0  10   1 73.4467 6.40373  27
   0  10   1 78.3879 10.7082  13
   0  10   1 83.6588 7.93107  15
   0  10   1 91.1645 11.7026  25
   1  10   1 95.0551 8.93045  17
   1  10   1 91.5411 13.4845  25
   1  10   1 100.601 9.24963  15
  -2 -10  -1 3.61967 4.34255  26
   2  10   1 14.9497 4.33100  17
   2  10   1 13.6264 6.00210  13
   2  10   1 5.92832 2.10540  27
   2  10   1 12.6465 7.83639  25
   2  10   1 6.06788 4.23033  15
  -3 -10  -1 12.1194 6.37899  26
   3  10   1 10.5184 5.10214  15
   3  10   1 -4.3289 8.39217  25
   3  10   1 3.90077 3.84496  17
   3  10   1 9.37454 3.28875   4
   3  10   1 1.25161 2.01809  27
   3  10   1 -2.2695 6.83163  13
  -4 -10  -1 3.59900 5.08131  26
   4  10   1 -7.3443 9.58797  25
   4  10   1 -0.4328 1.70242   4
   4  10   1 2.18625 2.17451  27
   4  10   1 14.7972 9.90313  13
   4  10   1 2.63360 4.08129  17
   4  10   1 -9.3766 4.44209  15
  -5 -10  -1 -8.5305 4.26071  26
   5  10   1 0.18229 3.92241  17
   5  10   1 -1.0586 2.07037  19
   5  10   1 -2.0284 1.94675  27
   5  10   1 -0.2673 2.06644   4
   5  10   1 4.36405 5.55675  15
   5  10   1 -9.9292 9.70673  13
   5  10   1 8.12871 12.0915  25
  -6 -10  -1 2.09670 4.77356  26
   6  10   1 0.52531 4.88778  17
   6  10   1 1.42748 2.15665  27
   6  10   1 -3.1097 5.72947  15
   6  10   1 -0.8328 3.12838   8
   6  10   1 0.28896 1.91396   4
   6  10   1 1.48729 2.06117  19
   6  10   1 2.15649 13.9759  13
  -7 -10  -1 1.85056 5.37515  26
   7  10   1 -4.3041 3.58604   8
   7  10   1 -0.8687 2.26670  19
   7  10   1 -0.8961 1.48553   4
   7  10   1 2.25237 7.13148  15
   7  10   1 -0.2183 2.60631  12
   7  10   1 -4.5119 2.02370  27
   7  10   1 6.07186 5.53774  17
  -8 -10  -1 -0.9253 3.31853  26
   8  10   1 -0.0306 8.49211  15
   8  10   1 -0.6750 2.98650  19
   8  10   1 5.83466 2.74567  12
   8  10   1 2.17082 4.22305   8
   8  10   1 6.58461 5.19568  17
   8  10   1 1.33501 2.37989  27
   8  10   1 1.03865 2.11065   4
  -9 -10  -1 -2.6413 2.47711  26
   9  10   1 2.40580 3.59867   8
   9  10   1 -8.8157 9.10540  15
   9  10   1 3.52729 3.24612  27
   9  10   1 -2.3262 4.79928  17
   9  10   1 5.81551 2.97115  12
   9  10   1 -3.1019 5.35353  19
   9  10   1 -0.0061 1.47246   4
 -10 -10  -1 2.14180 2.91105  26
  10  10   1 3.04151 6.12774  17
  10  10   1 0.22560 3.75504   8
  10  10   1 1.79581 3.20929  12
  10  10   1 2.23413 2.41889   4
  10  10   1 6.01248 11.2145  15
 -11 -10  -1 -0.1352 2.30288  26
  11  10   1 -1.1470 2.88347   4
 -12 -10  -1 -0.3618 5.84043  26
  12  10   1 0.58138 3.15825   4
  20 -11  -1 -2.9048 3.73076   5
 -20  11   1 -3.8768 5.52337  27
  19 -11  -1 4.40170 5.78690   5
 -19  11   1 7.08199 4.55086  27
  18 -11  -1 1.01779 3.94151   5
 -18  11   1 -0.2122 3.52588  27
 -18  11   1 5.83995 6.49952  14
  17 -11  -1 10.3932 4.24403   5
 -17  11   1 25.4619 7.59116  14
  16 -11  -1 -0.8984 3.02152  12
  16 -11  -1 9.96020 4.17760   5
 -16  11   1 16.9539 6.56538  14
 -16  11   1 21.0804 7.51874  19
 -16  11   1 20.8686 4.74428  28
 -16  11   1 5.33295 4.13073  27
  15 -11  -1 31.6824 5.73613   5
 -15  11   1 49.1235 8.04318  14
 -15  11   1 46.3866 5.94394  27
 -15  11   1 29.9502 7.52052  19
  14 -11  -1 46.6870 7.25615   5
 -14  11   1 22.8458 12.0544  13
 -14  11   1 33.3630 7.05309  19
 -14  11   1 29.0801 4.96867  27
 -14  11   1 40.4648 6.77505  14
  13 -11  -1 59.5959 7.24830   5
 -13  11   1 68.8391 9.03752  14
 -13  11   1 69.2095 7.12091  28
 -13  11   1 42.0951 10.6147  13
 -13  11   1 49.4240 7.90369  19
 -13  11   1 62.3528 6.10422  27
  12 -11  -1 49.9455 6.79184   5
 -12  11   1 35.1000 4.97693  28
 -12  11   1 43.7009 4.79157  27
 -12  11   1 41.7624 8.29240  13
 -12  11   1 30.3031 5.74890  19
 -12  11   1 43.4545 6.74806  14
  11 -11  -1 3.68753 3.44256   5
  11 -11  -1 2.00926 2.02112  26
 -11  11   1 6.43242 2.64797  28
 -11  11   1 5.07180 2.48393   8
 -11  11   1 5.69121 3.39809  19
 -11  11   1 7.22902 2.22675  27
 -11  11   1 5.36866 5.56563  13
 -11  11   1 8.02036 3.75868  14
  10 -11  -1 -0.3247 2.02698  26
  10 -11  -1 0.93650 2.95867   5
 -10  11   1 1.93336 1.80950  27
 -10  11   1 2.22761 2.04541   8
 -10  11   1 4.29115 2.93707  14
 -10  11   1 1.80992 1.99029  28
 -10  11   1 2.40171 2.51808  19
 -10  11   1 -1.1302 4.42743  13
   9 -11  -1 12.4011 3.61513   5
  -9  11   1 11.1972 4.74357  13
  -9  11   1 8.26834 3.39399  14
  -9  11   1 8.45705 2.00322  27
  -9  11   1 8.63131 2.46335   8
  -9  11   1 7.94118 2.66566  28
  -9  11   1 7.27380 3.04847  19
   8 -11  -1 5.98439 2.96917   5
   8 -11  -1 3.24312 3.19840  26
  -8  11   1 1.88068 1.44458  27
  -8  11   1 4.77786 1.98366  28
  -8  11   1 1.88963 2.56436  19
  -8  11   1 -1.6842 2.67929  14
  -8  11   1 5.01879 3.72514  13
  -8  11   1 0.34103 1.75330   8
   7 -11  -1 -0.1906 2.87695  26
   7 -11  -1 -2.8389 2.09156   5
  -7  11   1 -0.1530 1.84044   8
  -7  11   1 1.30009 1.98676  19
  -7  11   1 0.45001 3.58438  13
  -7  11   1 1.84709 1.91198   4
  -7  11   1 3.33088 1.92881  28
  -7  11   1 -0.0262 1.13131  27
   6 -11  -1 36.3963 3.95981   5
   6 -11  -1 38.1976 4.36766  26
  -6  11   1 36.3087 3.38573  27
  -6  11   1 32.5599 4.67220  19
  -6  11   1 34.3884 4.44303  28
  -6  11   1 30.6004 3.94507   8
  -6  11   1 51.6076 8.61310  13
   5 -11  -1 17.2355 3.59069  26
   5 -11  -1 13.0733 2.52828   5
  -5  11   1 12.9253 1.98661  27
  -5  11   1 17.5770 2.97802   4
  -5  11   1 16.9656 3.25991   8
  -5  11   1 11.4825 4.34114  13
  -5  11   1 5.97767 3.23956  19
  -5  11   1 13.7920 3.14706  28
   4 -11  -1 4.27039 2.78757  26
   4 -11  -1 -1.0113 1.89208   5
  -4  11   1 3.39056 1.43951  27
  -4  11   1 7.01033 2.55744  17
  -4  11   1 7.70808 4.20685  13
  -4  11   1 6.72192 2.50114  28
  -4  11   1 3.33358 2.21308   4
  -4  11   1 3.71797 2.67322  19
  -4  11   1 5.15537 2.26048   8
   3 -11  -1 11.6836 3.37398  26
  -3  11   1 1.34414 1.94950  19
  -3  11   1 2.68129 4.48965  13
  -3  11   1 10.4766 2.67648   4
  -3  11   1 3.85125 2.18416  17
  -3  11   1 5.16969 1.48070  27
  -3  11   1 5.81588 2.24404   8
  -3  11   1 2.50425 2.50353  28
   2 -11  -1 2.57356 2.69397  26
  -2  11   1 -1.0005 1.71689   8
  -2  11   1 3.79271 2.49305   4
  -2  11   1 -1.7779 1.45727  19
  -2  11   1 -2.6282 4.17116  13
  -2  11   1 0.18044 1.29200  27
  -2  11   1 1.11128 2.14989  17
   1 -11  -1 4.68854 3.29160  26
  -1  11   1 1.16916 1.40471  27
  -1  11   1 5.19200 5.12989  13
  -1  11   1 1.84589 2.65136  17
  -1  11   1 0.05224 1.78082  19
  -1  11   1 3.22827 2.68440   8
  -1  11   1 1.46358 2.55804   4
   0 -11  -1 3.76360 3.75447  26
   0  11   1 1.82235 1.95528  19
   0  11   1 -0.4136 2.29955   8
   0  11   1 2.16382 2.83929  17
   0  11   1 5.93261 5.10342  13
   0  11   1 -0.4577 2.59121   4
   0  11   1 1.90612 1.58870  27
  -1 -11  -1 -0.6034 3.77913  26
   1  11   1 2.43788 1.92786  27
   1  11   1 2.71521 2.52855   8
   1  11   1 7.05773 4.01026  15
   1  11   1 -0.5134 1.53588  19
   1  11   1 -1.8459 5.88150  13
   1  11   1 10.0371 7.59676  25
   1  11   1 5.53328 3.42732   4
   1  11   1 2.68933 3.39904  17
  -2 -11  -1 -3.7155 3.70178  26
   2  11   1 0.59346 1.36430  19
   2  11   1 -0.8222 1.64300  27
   2  11   1 1.30022 3.09502   8
   2  11   1 0.94402 2.22035   4
   2  11   1 -6.7150 8.12606  13
   2  11   1 2.74691 4.07698  17
   2  11   1 -5.3976 4.40282  15
   2  11   1 -10.572 8.67791  25
  -3 -11  -1 -0.0358 4.85815  26
   3  11   1 2.77217 2.30212  19
   3  11   1 -1.1331 2.95630   8
   3  11   1 11.7794 9.41630  13
   3  11   1 3.89052 4.70317  17
   3  11   1 0.99650 2.66702   4
   3  11   1 2.43661 2.75056  12
   3  11   1 0.41249 1.89427  27
   3  11   1 9.14834 5.54557  15
   3  11   1 7.62349 10.7969  25
  -4 -11  -1 2.73733 4.37420  26
   4  11   1 10.6386 12.7751  13
   4  11   1 8.84398 13.7153  25
   4  11   1 0.86114 2.01462  27
   4  11   1 1.15716 2.25876   4
   4  11   1 -1.6292 2.34041  19
   4  11   1 3.27111 3.46341   8
   4  11   1 1.22493 2.74630  12
   4  11   1 5.20541 6.07864  15
   4  11   1 1.90990 4.48455  17
  -5 -11  -1 3.09288 4.98507  26
   5  11   1 -5.2060 4.27260  17
   5  11   1 -0.4669 2.71440  19
   5  11   1 3.50348 3.48808   8
   5  11   1 -0.5166 2.45680   4
   5  11   1 -0.0083 2.61465  12
   5  11   1 13.0964 14.4448  13
   5  11   1 1.15891 2.22177  27
   5  11   1 -3.0626 6.16226  15
  -6 -11  -1 0.87755 4.94130  26
   6  11   1 0.40103 3.20314   8
   6  11   1 -0.3695 1.99094  27
   6  11   1 2.42084 5.26338  17
   6  11   1 -0.1449 3.06930  19
   6  11   1 3.46450 2.98105  12
   6  11   1 0.19280 1.77687   4
   6  11   1 -6.1828 7.26253  15
  -7 -11  -1 0.92217 3.06723  26
   7  11   1 2.23387 8.36723  15
   7  11   1 1.13481 3.07571  12
   7  11   1 0.18399 4.85385  17
   7  11   1 -0.9786 2.87595  19
   7  11   1 -0.0010 1.31132   4
   7  11   1 0.52864 3.79965   8
   7  11   1 -2.7266 2.21986  27
  -8 -11  -1 4.42529 5.18616  26
   8  11   1 -4.9577 5.17334  17
   8  11   1 -0.7268 1.76057   4
   8  11   1 4.48852 4.46571  19
   8  11   1 -1.6404 9.59514  15
   8  11   1 -1.4826 2.66713  27
   8  11   1 -1.9877 2.08615   8
  -9 -11  -1 -1.9026 3.07098  26
   9  11   1 0.62277 5.71484  17
   9  11   1 4.89851 11.9660  15
   9  11   1 -0.9629 1.19725   4
   9  11   1 -1.7216 2.47710   8
 -10 -11  -1 -0.0080 2.37804  26
  10  11   1 1.38255 3.43788   4
 -11 -11  -1 -0.8312 2.96358  26
  11  11   1 1.73379 2.91156   4
 -12 -11  -1 -5.7608 3.73602  26
  20 -12  -1 1.77282 3.94124   5
 -20  12   1 6.56931 5.48230  27
  19 -12  -1 -0.7368 5.23924   5
 -19  12   1 -1.5570 4.25829  27
  18 -12  -1 0.16807 3.87269   5
 -18  12   1 1.05146 7.47035  28
 -18  12   1 6.37495 6.43178  14
  17 -12  -1 4.44778 3.91875   5
 -17  12   1 5.88961 5.75726  14
 -17  12   1 5.33944 4.73383  28
 -17  12   1 0.02731 3.55768  27
  16 -12  -1 9.03991 4.26328   5
 -16  12   1 -2.1248 4.19985  14
 -16  12   1 7.00298 6.98576  19
 -16  12   1 -0.2422 3.42648  27
 -16  12   1 13.3821 4.24649  28
  15 -12  -1 1.52271 3.42772   5
 -15  12   1 2.65351 3.35653  28
 -15  12   1 1.30009 4.36028  14
 -15  12   1 2.11955 3.05109  27
 -15  12   1 1.49283 5.24317  19
  14 -12  -1 -2.7067 2.92594   5
 -14  12   1 7.54104 4.88133  14
 -14  12   1 0.78425 2.68775  27
 -14  12   1 -0.8439 2.82241  28
 -14  12   1 -2.5682 3.97552  19
  13 -12  -1 0.48247 1.33227  26
  13 -12  -1 5.81992 3.60691   5
 -13  12   1 0.16022 2.41400  27
 -13  12   1 9.01851 9.03915  13
 -13  12   1 3.09654 2.69246   8
 -13  12   1 2.01827 4.19366  14
 -13  12   1 4.06880 2.75766  28
 -13  12   1 0.78267 3.61644  19
  12 -12  -1 -0.1951 1.86959  26
  12 -12  -1 -3.2235 3.18690   5
[truncated: 3,537,217 more chars]
