# Supplementary material for: Pillararene incorporated metal–organic frameworks for supramolecular recognition and selective separation
Source: Nat Commun. 2023 Aug 15;14:4927. doi: 10.1038/s41467-023-40594-2 (PMC10427641; doi:10.1038/s41467-023-40594-2)
Supplement: Supplementary file 4 — Supplementary Data 1 [file 41467_2023_40594_MOESM4_ESM.zip › Supplementary Data 1/(DMF)2@Model-MOF-1.cif]

data_221031_wqangz_289057_0m_5_sq
_audit_creation_date               2022-11-03
_audit_creation_method
;
Olex2 1.5
(compiled 2022.04.07 svn.rca3783a0 for OlexSys, GUI svn.r6498)
;
_shelx_SHELXL_version_number       '2019/2'
_audit_contact_author_address      ?
_audit_contact_author_email        ?
_audit_contact_author_name         ''
_audit_contact_author_phone        ?
_publ_contact_author_id_orcid      ?
_publ_section_references
;
Dolomanov, O.V., Bourhis, L.J., Gildea, R.J, Howard, J.A.K. & Puschmann, H.
 (2009), J. Appl. Cryst. 42, 339-341.

Sheldrick, G.M. (2015). Acta Cryst. A71, 3-8.

Sheldrick, G.M. (2015). Acta Cryst. C71, 3-8.
;
_chemical_name_common              ?
_chemical_name_systematic          ?
_chemical_formula_moiety           'C70 H44 N2 O8 Zn2, 2(C3 H7 N O)'
_chemical_formula_sum              'C76 H58 N4 O10 Zn2'
_chemical_formula_weight           1318.00
_chemical_melting_point            ?
loop_
  _atom_type_symbol
  _atom_type_description
  _atom_type_scat_dispersion_real
  _atom_type_scat_dispersion_imag
  _atom_type_scat_source
 'C' 'C' 0.0137 0.0067 'International Tables Vol C Tables 4.2.6.8 and 6.1.1.4'
 'H' 'H' 0.0000 0.0000 'International Tables Vol C Tables 4.2.6.8 and 6.1.1.4'
 'N' 'N' 0.0241 0.0134 'International Tables Vol C Tables 4.2.6.8 and 6.1.1.4'
 'O' 'O' 0.0389 0.0241 'International Tables Vol C Tables 4.2.6.8 and 6.1.1.4'
 'Zn' 'Zn' -2.7473 0.5279
 'International Tables Vol C Tables 4.2.6.8 and 6.1.1.4'

_shelx_space_group_comment
;
The symmetry employed for this shelxl refinement is uniquely defined
by the following loop, which should always be used as a source of
symmetry information in preference to the above space-group names.
They are only intended as comments.
;
_space_group_crystal_system        'triclinic'
_space_group_IT_number             2
_space_group_name_H-M_alt          'P -1'
_space_group_name_Hall             '-P 1'
loop_
  _space_group_symop_operation_xyz
 'x, y, z'
 '-x, -y, -z'

_cell_length_a                     16.4239(13)
_cell_length_b                     18.2159(13)
_cell_length_c                     20.2865(15)
_cell_angle_alpha                  78.748(4)
_cell_angle_beta                   89.927(4)
_cell_angle_gamma                  77.576(4)
_cell_volume                       5807.9(8)
_cell_formula_units_Z              2
_cell_measurement_reflns_used      8826
_cell_measurement_temperature      193.00
_cell_measurement_theta_max        58.42
_cell_measurement_theta_min        2.88
_shelx_estimated_absorpt_T_max     0.950
_shelx_estimated_absorpt_T_min     0.935
_exptl_absorpt_coefficient_mu      0.521
_exptl_absorpt_correction_T_max    0.751800
_exptl_absorpt_correction_T_min    0.538169
_exptl_absorpt_correction_type     multi-scan
_exptl_absorpt_process_details
;
 TWINABS-2012/1 (Bruker,2012) was used for absorption correction.
 
For component 1:
 wR2(int) was 0.0936 before and 0.0639 after correction.
 
For component 2:
 wR2(int) was 0.1420 before and 0.0637 after correction.
 The Ratio of minimum to maximum transmission is 0.72.

Final HKLF 4 output contains 78832 reflections, Rint = 0.0996
 (20677 with I > 3sig(I), Rint = 0.0586)
;
_exptl_absorpt_special_details     ?
_exptl_crystal_colour              ?
_exptl_crystal_density_diffrn      0.754
_exptl_crystal_density_meas        ?
_exptl_crystal_density_method      ?
_exptl_crystal_description         block
_exptl_crystal_F_000               1364
_exptl_crystal_size_max            0.13
_exptl_crystal_size_mid            0.12
_exptl_crystal_size_min            0.1
_exptl_transmission_factor_max     ?
_exptl_transmission_factor_min     ?
_diffrn_reflns_av_R_equivalents    0.0996
_diffrn_reflns_av_unetI/netI       0.0986
_diffrn_reflns_Laue_measured_fraction_full  0.965
_diffrn_reflns_Laue_measured_fraction_max  0.964
_diffrn_reflns_limit_h_max         19
_diffrn_reflns_limit_h_min         -19
_diffrn_reflns_limit_k_max         21
_diffrn_reflns_limit_k_min         -21
_diffrn_reflns_limit_l_max         24
_diffrn_reflns_limit_l_min         0
_diffrn_reflns_number              20969
_diffrn_reflns_point_group_measured_fraction_full  0.965
_diffrn_reflns_point_group_measured_fraction_max  0.964
_diffrn_reflns_theta_full          53.594
_diffrn_reflns_theta_max           53.906
_diffrn_reflns_theta_min           1.934
_diffrn_ambient_temperature        193.00
_diffrn_detector                   CPAD
_diffrn_detector_area_resol_mean   7.41
_diffrn_detector_type              'Bruker PHOTON II'
_diffrn_measured_fraction_theta_full  0.965
_diffrn_measured_fraction_theta_max  0.964
_diffrn_measurement_device         'four-circle diffractometer'
_diffrn_measurement_device_type    'Bruker D8 VENTURE Metaljet PHOTON II'
_diffrn_measurement_method         '\w and \f shutterless scans'
_diffrn_measurement_specimen_support  'nylon loop'
_diffrn_radiation_monochromator    'Helios Multi-layer Optic'
_diffrn_radiation_probe            X-ray
_diffrn_radiation_type             GaK\a
_diffrn_radiation_wavelength       1.34139
_diffrn_source                     MetalJet
_diffrn_source_current             2.23
_diffrn_source_power               0.15540869999999998
_diffrn_source_type                'Liquid Metal source'
_diffrn_source_voltage             69.69
_diffrn_special_details            ?
_diffrn_standards_number           0
_reflns_Friedel_coverage           0.000
_reflns_Friedel_fraction_full      .
_reflns_Friedel_fraction_max       .
_reflns_number_gt                  14067
_reflns_number_total               20969
_reflns_special_details
;
 Structure factors included contributions from the .fab file.
 
 _reflns_Friedel_fraction is defined as the number of unique
 Friedel pairs measured divided by the number that would be
 possible theoretically, ignoring centric projections and
 systematic absences. Completness statistics refer to single and
 composite reflections containing twin component 1 only.
;
_reflns_threshold_expression       'I > 2\s(I)'
_computing_cell_refinement         'SAINT V8.40B (Bruker, 2019)'
_computing_data_collection         'APEX4 V2022.1-1 (Bruker, 2022)'
_computing_data_reduction          'SAINT V8.40B (Bruker, 2019)'
_computing_molecular_graphics      'Olex2 1.5 (Dolomanov et al., 2009)'
_computing_publication_material    'Olex2 1.5 (Dolomanov et al., 2009)'
_computing_structure_refinement    'SHELXL 2019/2 (Sheldrick, 2015)'
_computing_structure_solution      'SHELXT  (Sheldrick, 2015)'
_refine_diff_density_max           1.172
_refine_diff_density_min           -0.738
_refine_diff_density_rms           0.140
_refine_ls_extinction_coef         .
_refine_ls_extinction_method       none
_refine_ls_goodness_of_fit_ref     1.130
_refine_ls_hydrogen_treatment      constr
_refine_ls_matrix_type             full
_refine_ls_number_parameters       834
_refine_ls_number_reflns           20969
_refine_ls_number_restraints       84
_refine_ls_R_factor_all            0.1814
_refine_ls_R_factor_gt             0.1388
_refine_ls_restrained_S_all        1.130
_refine_ls_shift/su_max            0.000
_refine_ls_shift/su_mean           0.000
_refine_ls_structure_factor_coef   Fsqd
_refine_ls_weighting_details      
 'w=1/[\s^2^(Fo^2^)+(0.0800P)^2^+50.0000P] where P=(Fo^2^+2Fc^2^)/3'
_refine_ls_weighting_scheme        calc
_refine_ls_wR_factor_gt            0.3246
_refine_ls_wR_factor_ref           0.3489
_refine_special_details            ?
_olex2_refinement_description
;
1. Twinned data refinement
 Scales: 0.640(2)
 0.360(2)
2. Fixed Uiso
 At 1.2 times of:
  All C(H) groups
 At 1.5 times of:
  All C(H,H,H) groups
3. Uiso/Uaniso restraints and constraints
C7 \\sim C8 \\sim C9 \\sim C10 \\sim C11 \\sim C6: within 2A with sigma of 0.01
and sigma for terminal atoms of 0.02 within 2A
C71 \\sim N4 \\sim C73 \\sim C72 \\sim O10: within 2A with sigma of 0.01 and
sigma for terminal atoms of 0.02 within 2A
C74 \\sim O9 \\sim C76 \\sim N3 \\sim C75: within 2A with sigma of 0.01 and
sigma for terminal atoms of 0.02 within 2A
4.a Aromatic/amide H refined with riding coordinates:
 C14(H14), C13(H13), C11(H11), C8(H8), C1(H1), C36(H36), C16(H16), C63(H63),
 C7(H7), C5(H5), C50(H50), C35(H35), C49(H49), C19(H19), C47(H47), C53(H53),
 C20(H20), C55(H55), C46(H46), C4(H4), C68(H68), C42(H42), C2(H2), C69(H69),
 C60(H60), C38(H38), C23(H23), C65(H65), C62(H62), C66(H66), C29(H29), C10(H10),
  C15(H15), C52(H52), C32(H32), C26(H26), C56(H56), C33(H33), C41(H41),
 C25(H25), C59(H59), C28(H28), C39(H39), C22(H22), C76(H76), C73(H73)
4.b Idealised Me refined as rotating group:
 C71(H71A,H71B,H71C), C75(H75A,H75B,H75C), C72(H72A,H72B,H72C), C74(H74A,H74B,
 H74C)
;
_atom_sites_solution_hydrogens     geom
_atom_sites_solution_primary       dual
_atom_sites_solution_secondary     ?
loop_
  _atom_site_label
  _atom_site_type_symbol
  _atom_site_fract_x
  _atom_site_fract_y
  _atom_site_fract_z
  _atom_site_U_iso_or_equiv
  _atom_site_adp_type
  _atom_site_occupancy
  _atom_site_site_symmetry_order
  _atom_site_calc_flag
  _atom_site_refinement_flags_posn
  _atom_site_refinement_flags_adp
  _atom_site_refinement_flags_occupancy
  _atom_site_disorder_assembly
  _atom_site_disorder_group
 Zn1 Zn 0.79942(10) 0.82894(8) -0.01381(7) 0.0327(4) Uani 1 1 d . . . . .
 Zn2 Zn 0.83666(9) 0.65967(8) 0.01349(7) 0.0299(3) Uani 1 1 d . . . . .
 O6 O -0.1160(5) 0.8067(5) 0.9173(4) 0.052(2) Uani 1 1 d . . . . .
 O5 O -0.0808(5) 0.6791(5) 0.9396(4) 0.0438(19) Uani 1 1 d . . . . .
 O8 O 0.7443(5) 0.6976(5) 0.9397(4) 0.0408(18) Uani 1 1 d . . . . .
 O4 O -0.0758(5) 0.6547(4) 0.0853(4) 0.0424(18) Uani 1 1 d . . . . .
 O1 O 0.7161(5) 0.8109(4) 0.0572(4) 0.0451(19) Uani 1 1 d . . . . .
 O2 O 0.7488(5) 0.6814(4) 0.0821(4) 0.0441(19) Uani 1 1 d . . . . .
 N1 N 0.8390(5) 0.5503(5) 0.0147(4) 0.0346(19) Uani 1 1 d . . . . .
 O3 O -0.1082(5) 0.7865(4) 0.0585(4) 0.0403(17) Uani 1 1 d . . . . .
 N2 N 0.8015(6) -0.0597(5) -0.0146(4) 0.037(2) Uani 1 1 d . . . . .
 O7 O 0.7103(5) 0.8265(5) 0.9162(4) 0.056(2) Uani 1 1 d . . . . .
 C12 C 0.8322(7) 0.3972(6) 0.0099(6) 0.042(3) Uani 1 1 d . . . . .
 C14 C 0.8902(6) 0.5037(6) -0.0205(5) 0.034(2) Uani 1 1 d . . . . .
 H14 H 0.931422 0.525122 -0.045522 0.041 Uiso 1 1 calc R U . . .
 C3 C 0.8136(6) 0.0882(6) -0.0030(5) 0.033(2) Uani 1 1 d . . . . .
 C13 C 0.8888(6) 0.4336(6) -0.0236(5) 0.035(2) Uani 1 1 d . . . . .
 H13 H 0.928163 0.407009 -0.049878 0.042 Uiso 1 1 calc R U . . .
 C17 C 0.7086(7) 0.7488(8) 0.0916(6) 0.049(3) Uani 1 1 d . . . . .
 C27 C 0.4071(8) 0.7530(8) 0.4377(6) 0.057(3) Uani 1 1 d . . . . .
 C67 C -0.0132(7) 0.7204(7) 0.1539(5) 0.045(3) Uani 1 1 d . . . . .
 C6 C 0.8238(7) 0.1650(6) 0.0006(6) 0.044(2) Uani 1 1 d . U . . .
 C11 C 0.7481(8) 0.2230(7) 0.0110(6) 0.052(3) Uani 1 1 d . U . . .
 H11 H 0.695942 0.208431 0.016824 0.063 Uiso 1 1 calc R U . . .
 C40 C 0.6470(8) 0.7569(7) 0.8499(6) 0.048(3) Uani 1 1 d . . . . .
 C9 C 0.8298(7) 0.3146(7) 0.0065(6) 0.047(2) Uani 1 1 d . U . . .
 C24 C 0.5029(7) 0.7518(7) 0.3233(5) 0.046(3) Uani 1 1 d . . . . .
 C8 C 0.9030(8) 0.2593(7) 0.0021(6) 0.049(2) Uani 1 1 d . U . . .
 H8 H 0.955231 0.273892 0.001243 0.058 Uiso 1 1 calc R U . . .
 C37 C 0.5449(7) 0.7554(8) 0.7393(6) 0.050(3) Uani 1 1 d . . . . .
 C54 C -0.0245(8) 0.7460(7) 0.8464(6) 0.045(3) Uani 1 1 d . . . . .
 C18 C 0.6506(8) 0.7487(7) 0.1483(6) 0.053(3) Uani 1 1 d . . . . .
 C1 C 0.8593(7) -0.0278(7) -0.0468(7) 0.057(4) Uani 1 1 d . . . . .
 H1 H 0.892064 -0.053374 -0.077631 0.069 Uiso 1 1 calc R U . . .
 C30 C 0.3572(9) 0.7466(8) 0.4997(7) 0.062(4) Uani 1 1 d . . . . .
 C58 C 0.2286(7) 0.7381(8) 0.4385(5) 0.049(3) Uani 1 1 d . . . . .
 C36 C 0.4044(9) 0.6947(8) 0.6214(7) 0.064(4) Uani 1 1 d . . . . .
 H36 H 0.373378 0.656089 0.622272 0.076 Uiso 1 1 calc R U . . .
 C44 C 0.2761(7) 0.7431(8) 0.4987(6) 0.049(3) Uani 1 1 d . . . . .
 C64 C 0.0876(9) 0.7236(8) 0.2607(6) 0.057(3) Uani 1 1 d . . . . .
 O9 O 1.1646(10) -0.0847(9) -0.1736(7) 0.126(4) Uani 1 1 d . U . . .
 C16 C 0.7831(8) 0.4366(7) 0.0544(6) 0.055(3) Uani 1 1 d . . . . .
 H16 H 0.747321 0.412295 0.083692 0.066 Uiso 1 1 calc R U . . .
 C63 C 0.2531(8) 0.6777(8) 0.4052(6) 0.057(3) Uani 1 1 d . . . . .
 H63 H 0.299430 0.637616 0.423215 0.068 Uiso 1 1 calc R U . . .
 C7 C 0.9017(8) 0.1904(7) -0.0008(6) 0.057(3) Uani 1 1 d . U . . .
 H7 H 0.952580 0.154976 -0.004018 0.069 Uiso 1 1 calc R U . . .
 C5 C 0.7491(7) -0.0188(6) 0.0185(6) 0.043(3) Uani 1 1 d . . . . .
 H5 H 0.706050 -0.041251 0.039516 0.052 Uiso 1 1 calc R U . . .
 C50 C 0.1874(8) 0.6866(8) 0.5821(6) 0.053(3) Uani 1 1 d . . . . .
 H50 H 0.195557 0.643999 0.560290 0.064 Uiso 1 1 calc R U . . .
 C21 C 0.5552(8) 0.7497(8) 0.2625(6) 0.052(3) Uani 1 1 d . . . . .
 C57 C -0.0752(7) 0.7440(7) 0.9058(6) 0.046(3) Uani 1 1 d . . . . .
 C70 C -0.0672(8) 0.7207(8) 0.0960(6) 0.055(3) Uani 1 1 d . . . . .
 C34 C 0.4948(8) 0.7520(7) 0.6800(6) 0.051(3) Uani 1 1 d . . . . .
 C61 C 0.1367(7) 0.7299(8) 0.3238(6) 0.052(3) Uani 1 1 d . . . . .
 C35 C 0.4484(8) 0.6956(7) 0.6781(6) 0.055(3) Uani 1 1 d . . . . .
 H35 H 0.447825 0.657315 0.717185 0.065 Uiso 1 1 calc R U . . .
 C49 C 0.1359(9) 0.6884(8) 0.6389(6) 0.060(3) Uani 1 1 d . . . . .
 H49 H 0.110421 0.646568 0.655114 0.072 Uiso 1 1 calc R U . . .
 C51 C 0.0721(9) 0.7486(8) 0.7324(7) 0.063(4) Uani 1 1 d . . . . .
 C43 C 0.7051(8) 0.7622(9) 0.9077(7) 0.057(4) Uani 1 1 d . . . . .
 C19 C 0.6030(9) 0.8188(8) 0.1613(8) 0.065(4) Uani 1 1 d . . . . .
 H19 H 0.603084 0.865870 0.131318 0.078 Uiso 1 1 calc R U . . .
 C47 C 0.1628(8) 0.8082(8) 0.6478(6) 0.058(3) Uani 1 1 d . . . . .
 H47 H 0.158118 0.848862 0.671608 0.069 Uiso 1 1 calc R U . . .
 C53 C -0.0210(9) 0.8094(8) 0.8025(6) 0.062(4) Uani 1 1 d . . . . .
 H53 H -0.054327 0.855963 0.810741 0.074 Uiso 1 1 calc R U . . .
 C20 C 0.5559(9) 0.8176(7) 0.2189(6) 0.059(3) Uani 1 1 d . . . . .
 H20 H 0.523901 0.864383 0.227939 0.070 Uiso 1 1 calc R U . . .
 C55 C 0.0245(8) 0.6805(8) 0.8338(5) 0.055(3) Uani 1 1 d . . . . .
 H55 H 0.025323 0.633702 0.864508 0.066 Uiso 1 1 calc R U . . .
 C46 C 0.2086(10) 0.8084(8) 0.5924(6) 0.065(4) Uani 1 1 d . . . . .
 H46 H 0.230438 0.852313 0.575383 0.078 Uiso 1 1 calc R U . . .
 C4 C 0.7499(8) 0.0543(7) 0.0261(8) 0.064(4) Uani 1 1 d . . . . .
 H4 H 0.708351 0.081198 0.050595 0.077 Uiso 1 1 calc R U . . .
 C68 C 0.0274(8) 0.6560(8) 0.1962(6) 0.056(3) Uani 1 1 d . . . . .
 H68 H 0.021659 0.607654 0.188191 0.068 Uiso 1 1 calc R U . . .
 C42 C 0.5831(9) 0.6913(8) 0.7800(8) 0.065(4) Uani 1 1 d . . . . .
 H42 H 0.576629 0.643072 0.772189 0.078 Uiso 1 1 calc R U . . .
 C31 C 0.4035(7) 0.7485(8) 0.5624(6) 0.051(3) Uani 1 1 d . . . . .
 C45 C 0.2250(8) 0.7467(8) 0.5591(6) 0.053(3) Uani 1 1 d . . . . .
 C2 C 0.8731(7) 0.0401(7) -0.0373(6) 0.050(3) Uani 1 1 d . . . . .
 H2 H 0.922201 0.056109 -0.053329 0.060 Uiso 1 1 calc R U . . .
 C69 C 0.0751(8) 0.6579(7) 0.2487(6) 0.056(3) Uani 1 1 d . . . . .
 H69 H 0.100554 0.611189 0.278042 0.067 Uiso 1 1 calc R U . . .
 C60 C 0.1117(8) 0.7901(9) 0.3587(7) 0.069(4) Uani 1 1 d . . . . .
 H60 H 0.064978 0.830378 0.342060 0.083 Uiso 1 1 calc R U . . .
 C38 C 0.5522(10) 0.8234(8) 0.7564(7) 0.070(4) Uani 1 1 d . . . . .
 H38 H 0.521650 0.869959 0.729726 0.084 Uiso 1 1 calc R U . . .
 C23 C 0.6480(8) 0.6797(7) 0.1909(6) 0.055(3) Uani 1 1 d . . . . .
 H23 H 0.680315 0.632529 0.183028 0.066 Uiso 1 1 calc R U . . .
 C65 C 0.0473(8) 0.7932(8) 0.2193(6) 0.055(3) Uani 1 1 d . . . . .
 H65 H 0.054903 0.840580 0.228336 0.066 Uiso 1 1 calc R U . . .
 C62 C 0.2108(9) 0.6735(7) 0.3445(6) 0.056(3) Uani 1 1 d . . . . .
 H62 H 0.231461 0.634852 0.319498 0.067 Uiso 1 1 calc R U . . .
 C66 C -0.0039(7) 0.7923(7) 0.1649(6) 0.048(3) Uani 1 1 d . . . . .
 H66 H -0.031612 0.838616 0.136158 0.058 Uiso 1 1 calc R U . . .
 C29 C 0.5315(9) 0.6973(8) 0.3828(6) 0.062(3) Uani 1 1 d . . . . .
 H29 H 0.581471 0.659122 0.384491 0.074 Uiso 1 1 calc R U . . .
 C10 C 0.7525(7) 0.2958(7) 0.0123(6) 0.048(2) Uani 1 1 d . U . . .
 H10 H 0.703846 0.333119 0.017083 0.058 Uiso 1 1 calc R U . . .
 N3 N 1.2561(10) -0.1859(10) -0.1995(8) 0.099(4) Uani 1 1 d . U . . .
 C15 C 0.7880(8) 0.5114(6) 0.0547(6) 0.050(3) Uani 1 1 d . . . . .
 H15 H 0.753959 0.537539 0.084491 0.059 Uiso 1 1 calc R U . . .
 C52 C 0.0246(9) 0.8145(9) 0.7476(7) 0.065(4) Uani 1 1 d . . . . .
 H52 H 0.024028 0.863026 0.719726 0.077 Uiso 1 1 calc R U . . .
 C32 C 0.4423(10) 0.8076(8) 0.5642(6) 0.069(4) Uani 1 1 d . . . . .
 H32 H 0.435623 0.849006 0.526622 0.083 Uiso 1 1 calc R U . . .
 C26 C 0.3818(8) 0.8016(8) 0.3784(6) 0.056(3) Uani 1 1 d . . . . .
 H26 H 0.328888 0.836012 0.375741 0.067 Uiso 1 1 calc R U . . .
 C56 C 0.0749(9) 0.6790(8) 0.7762(7) 0.064(4) Uani 1 1 d . . . . .
 H56 H 0.108839 0.632550 0.768313 0.077 Uiso 1 1 calc R U . . .
 C33 C 0.4916(9) 0.8083(8) 0.6202(6) 0.064(4) Uani 1 1 d . . . . .
 H33 H 0.523120 0.846616 0.618230 0.076 Uiso 1 1 calc R U . . .
 C41 C 0.6340(10) 0.6947(9) 0.8357(7) 0.075(4) Uani 1 1 d . . . . .
 H41 H 0.660023 0.647669 0.864219 0.090 Uiso 1 1 calc R U . . .
 C48 C 0.1230(9) 0.7493(8) 0.6701(6) 0.059(3) Uani 1 1 d . . . . .
 C25 C 0.4261(11) 0.8042(9) 0.3241(8) 0.076(4) Uani 1 1 d . . . . .
 H25 H 0.405994 0.841821 0.284903 0.091 Uiso 1 1 calc R U . . .
 C59 C 0.1536(9) 0.7912(8) 0.4158(6) 0.063(4) Uani 1 1 d . . . . .
 H59 H 0.131680 0.828963 0.441377 0.076 Uiso 1 1 calc R U . . .
 C28 C 0.4826(8) 0.7019(8) 0.4397(6) 0.054(3) Uani 1 1 d . . . . .
 H28 H 0.502660 0.668403 0.481139 0.065 Uiso 1 1 calc R U . . .
 C39 C 0.6028(12) 0.8277(9) 0.8118(10) 0.099(6) Uani 1 1 d . . . . .
 H39 H 0.606551 0.875372 0.822605 0.119 Uiso 1 1 calc R U . . .
 C22 C 0.5945(8) 0.6818(7) 0.2475(6) 0.055(3) Uani 1 1 d . . . . .
 H22 H 0.586876 0.635103 0.274547 0.067 Uiso 1 1 calc R U . . .
 N4 N 0.8218(13) -0.1297(12) 0.2523(10) 0.130(5) Uani 1 1 d . U . . .
 C76 C 1.1922(14) -0.1523(12) -0.1755(10) 0.103(4) Uani 1 1 d . U . . .
 H76 H 1.158221 -0.185538 -0.154569 0.123 Uiso 1 1 calc R U . . .
 C71 C 0.7824(14) -0.0961(12) 0.1923(10) 0.120(6) Uani 1 1 d . U . . .
 H71A H 0.721959 -0.086075 0.197535 0.181 Uiso 1 1 calc R U . . .
 H71B H 0.797490 -0.130122 0.160247 0.181 Uiso 1 1 calc R U . . .
 H71C H 0.799227 -0.047550 0.175581 0.181 Uiso 1 1 calc R U . . .
 O10 O 0.8931(11) -0.1269(11) 0.3440(10) 0.155(6) Uani 1 1 d . U . . .
 C75 C 1.2780(13) -0.2709(13) -0.1927(11) 0.120(6) Uani 1 1 d . U . . .
 H75A H 1.235993 -0.293447 -0.166752 0.179 Uiso 1 1 calc R U . . .
 H75B H 1.332876 -0.291387 -0.169505 0.179 Uiso 1 1 calc R U . . .
 H75C H 1.279720 -0.283735 -0.237521 0.179 Uiso 1 1 calc R U . . .
 C73 C 0.8699(15) -0.0983(15) 0.2879(12) 0.123(5) Uani 1 1 d . U . . .
 H73 H 0.885386 -0.052031 0.267350 0.148 Uiso 1 1 calc R U . . .
 C72 C 0.8183(16) -0.2143(15) 0.2807(12) 0.150(8) Uani 1 1 d . U . . .
 H72A H 0.760018 -0.219134 0.282398 0.225 Uiso 1 1 calc R U . . .
 H72B H 0.844365 -0.230240 0.326172 0.225 Uiso 1 1 calc R U . . .
 H72C H 0.848391 -0.247160 0.251597 0.225 Uiso 1 1 calc R U . . .
 C74 C 1.3104(16) -0.1335(15) -0.2338(13) 0.144(7) Uani 1 1 d . U . . .
 H74A H 1.291536 -0.114588 -0.281122 0.216 Uiso 1 1 calc R U . . .
 H74B H 1.368544 -0.162023 -0.231269 0.216 Uiso 1 1 calc R U . . .
 H74C H 1.306300 -0.089956 -0.211317 0.216 Uiso 1 1 calc R U . . .

loop_
  _atom_site_aniso_label
  _atom_site_aniso_U_11
  _atom_site_aniso_U_22
  _atom_site_aniso_U_33
  _atom_site_aniso_U_23
  _atom_site_aniso_U_13
  _atom_site_aniso_U_12
 Zn1 0.0387(8) 0.0322(8) 0.0326(8) -0.0141(6) 0.0072(7) -0.0126(7)
 Zn2 0.0357(8) 0.0302(7) 0.0274(7) -0.0112(6) 0.0037(6) -0.0100(7)
 O6 0.055(5) 0.051(5) 0.050(5) -0.014(4) 0.010(4) -0.011(4)
 O5 0.041(4) 0.056(5) 0.039(4) -0.020(4) 0.013(3) -0.011(4)
 O8 0.042(4) 0.048(5) 0.034(4) -0.012(3) -0.009(3) -0.009(4)
 O4 0.043(4) 0.039(4) 0.049(5) -0.016(4) -0.005(3) -0.012(3)
 O1 0.055(5) 0.032(4) 0.048(5) -0.005(3) 0.014(4) -0.014(4)
 O2 0.056(5) 0.042(4) 0.041(4) -0.016(3) 0.016(4) -0.020(4)
 N1 0.027(4) 0.052(5) 0.030(4) -0.017(4) 0.012(4) -0.012(4)
 O3 0.044(4) 0.040(4) 0.035(4) -0.009(3) 0.002(3) -0.004(3)
 N2 0.043(5) 0.034(5) 0.036(5) -0.008(4) 0.011(4) -0.014(4)
 O7 0.056(5) 0.063(6) 0.055(5) -0.023(4) -0.007(4) -0.016(5)
 C12 0.031(5) 0.027(5) 0.071(8) -0.013(5) 0.022(5) -0.010(5)
 C14 0.032(5) 0.036(6) 0.033(5) -0.003(4) 0.004(4) -0.006(5)
 C3 0.036(6) 0.032(5) 0.037(5) -0.014(4) 0.019(4) -0.013(4)
 C13 0.018(5) 0.053(7) 0.036(6) -0.019(5) 0.012(4) -0.007(5)
 C17 0.044(7) 0.069(9) 0.032(6) -0.002(6) -0.001(5) -0.016(6)
 C27 0.052(8) 0.082(9) 0.035(6) -0.007(6) -0.001(6) -0.016(7)
 C67 0.046(7) 0.056(7) 0.032(6) -0.001(5) -0.002(5) -0.017(6)
 C6 0.044(5) 0.040(5) 0.052(5) -0.015(4) 0.019(4) -0.013(4)
 C11 0.050(5) 0.050(5) 0.063(6) -0.012(5) 0.016(5) -0.025(5)
 C40 0.046(7) 0.047(7) 0.050(7) -0.012(6) -0.003(5) -0.008(6)
 C9 0.041(5) 0.049(5) 0.054(5) -0.018(4) 0.010(4) -0.012(4)
 C24 0.045(7) 0.069(8) 0.024(5) -0.016(5) 0.010(5) -0.007(6)
 C8 0.052(5) 0.048(5) 0.053(5) -0.016(4) 0.018(5) -0.022(5)
 C37 0.041(7) 0.067(8) 0.036(6) -0.005(6) -0.011(5) -0.008(6)
 C54 0.053(7) 0.042(6) 0.041(6) -0.008(5) 0.004(5) -0.014(6)
 C18 0.064(8) 0.051(7) 0.048(7) -0.013(6) 0.023(6) -0.022(6)
 C1 0.049(7) 0.052(7) 0.093(10) -0.049(7) 0.021(7) -0.026(6)
 C30 0.059(8) 0.084(10) 0.046(7) -0.016(7) 0.006(6) -0.020(7)
 C58 0.047(7) 0.080(9) 0.027(6) -0.021(6) 0.000(5) -0.017(6)
 C36 0.075(10) 0.060(8) 0.065(9) -0.031(7) 0.002(7) -0.018(7)
 C44 0.033(6) 0.082(9) 0.032(6) -0.015(6) -0.009(5) -0.011(6)
 C64 0.064(9) 0.057(8) 0.047(7) -0.006(6) -0.012(6) -0.008(7)
 O9 0.145(11) 0.112(10) 0.129(10) -0.036(8) 0.005(9) -0.032(9)
 C16 0.066(9) 0.051(7) 0.054(7) -0.020(6) 0.013(6) -0.019(6)
 C63 0.047(7) 0.077(9) 0.044(7) -0.015(6) -0.011(6) -0.003(6)
 C7 0.056(6) 0.053(5) 0.060(6) -0.017(5) 0.037(5) -0.002(5)
 C5 0.038(6) 0.031(6) 0.064(8) -0.013(5) -0.004(5) -0.013(5)
 C50 0.057(8) 0.069(8) 0.042(6) -0.018(6) 0.015(6) -0.028(7)
 C21 0.057(8) 0.071(9) 0.031(6) -0.012(6) 0.014(5) -0.021(7)
 C57 0.049(7) 0.045(7) 0.045(7) -0.010(5) 0.012(5) -0.014(6)
 C70 0.061(8) 0.066(9) 0.047(7) -0.024(7) 0.011(6) -0.020(7)
 C34 0.050(7) 0.061(8) 0.042(7) -0.011(6) -0.009(5) -0.013(6)
 C61 0.039(7) 0.068(8) 0.043(7) -0.004(6) -0.010(5) -0.003(6)
 C35 0.054(8) 0.052(7) 0.053(7) -0.011(6) -0.007(6) 0.000(6)
 C49 0.079(10) 0.060(8) 0.048(7) -0.015(6) 0.019(7) -0.025(7)
 C51 0.068(9) 0.071(9) 0.060(8) -0.025(7) 0.025(7) -0.024(8)
 C43 0.038(7) 0.087(11) 0.063(9) -0.038(8) 0.016(6) -0.028(7)
 C19 0.062(9) 0.056(8) 0.082(10) -0.012(7) 0.024(7) -0.028(7)
 C47 0.063(8) 0.070(8) 0.047(7) -0.038(6) 0.007(6) -0.003(7)
 C53 0.074(9) 0.059(8) 0.053(8) -0.018(7) 0.034(7) -0.007(7)
 C20 0.078(9) 0.053(8) 0.047(7) -0.017(6) 0.021(7) -0.015(7)
 C55 0.055(8) 0.085(10) 0.025(6) -0.013(6) 0.015(5) -0.012(7)
 C46 0.084(10) 0.071(9) 0.047(7) -0.003(6) 0.015(7) -0.037(8)
 C4 0.054(8) 0.029(6) 0.120(12) -0.042(7) 0.004(8) -0.008(6)
 C68 0.069(9) 0.055(8) 0.050(7) -0.026(6) -0.005(6) -0.009(7)
 C42 0.061(9) 0.046(7) 0.090(11) -0.021(7) -0.017(8) -0.007(7)
 C31 0.041(7) 0.078(9) 0.035(6) -0.007(6) -0.014(5) -0.018(6)
 C45 0.049(7) 0.082(9) 0.030(6) -0.018(6) -0.001(5) -0.011(7)
 C2 0.039(6) 0.051(7) 0.057(7) -0.008(6) 0.028(6) -0.008(5)
 C69 0.069(9) 0.053(8) 0.047(7) -0.010(6) -0.019(6) -0.017(7)
 C60 0.045(8) 0.098(11) 0.063(9) -0.035(8) -0.017(6) 0.004(7)
 C38 0.082(11) 0.062(9) 0.059(9) -0.008(7) -0.034(8) -0.004(8)
 C23 0.064(8) 0.050(7) 0.053(7) -0.006(6) 0.023(6) -0.023(7)
 C65 0.057(8) 0.072(9) 0.039(7) -0.014(6) -0.005(6) -0.019(7)
 C62 0.073(9) 0.050(7) 0.047(7) -0.031(6) -0.010(6) 0.002(7)
 C66 0.050(7) 0.059(8) 0.034(6) -0.018(5) 0.004(5) 0.004(6)
 C29 0.063(8) 0.077(9) 0.040(7) -0.013(6) 0.010(6) -0.001(7)
 C10 0.044(5) 0.044(5) 0.064(6) -0.015(5) 0.012(5) -0.021(4)
 N3 0.100(9) 0.109(9) 0.100(8) -0.049(7) 0.025(7) -0.026(7)
 C15 0.053(7) 0.037(6) 0.060(7) -0.019(5) 0.010(6) -0.003(6)
 C52 0.063(9) 0.066(9) 0.064(9) -0.013(7) 0.007(7) -0.012(7)
 C32 0.103(12) 0.075(9) 0.039(7) -0.004(6) 0.006(7) -0.048(9)
 C26 0.052(7) 0.065(8) 0.045(7) -0.004(6) 0.011(6) -0.007(6)
 C56 0.080(10) 0.055(8) 0.069(9) -0.029(7) 0.032(8) -0.024(7)
 C33 0.088(10) 0.073(9) 0.035(7) -0.002(6) 0.001(6) -0.038(8)
 C41 0.100(12) 0.083(11) 0.049(8) -0.009(7) -0.019(8) -0.039(9)
 C48 0.060(8) 0.071(9) 0.043(7) -0.009(6) 0.011(6) -0.009(7)
 C25 0.096(12) 0.071(10) 0.064(9) -0.012(8) 0.017(8) -0.026(9)
 C59 0.058(8) 0.081(9) 0.056(8) -0.024(7) -0.014(7) -0.017(8)
 C28 0.058(8) 0.073(9) 0.036(6) -0.019(6) 0.010(5) -0.017(7)
 C39 0.130(16) 0.064(10) 0.120(15) -0.060(11) 0.021(13) -0.017(10)
 C22 0.063(8) 0.055(8) 0.041(7) 0.005(6) 0.020(6) -0.012(6)
 N4 0.129(11) 0.140(11) 0.116(10) -0.036(9) -0.008(9) -0.005(9)
 C76 0.113(10) 0.106(10) 0.100(9) -0.043(8) 0.019(8) -0.029(9)
 C71 0.130(15) 0.118(14) 0.110(13) -0.027(11) -0.024(12) -0.018(12)
 O10 0.128(12) 0.171(14) 0.159(14) -0.039(12) -0.025(11) -0.008(10)
 C75 0.100(12) 0.137(14) 0.118(13) -0.051(12) 0.022(11) 0.004(12)
 C73 0.123(11) 0.135(11) 0.115(11) -0.048(10) -0.017(10) -0.015(10)
 C72 0.132(16) 0.164(17) 0.137(15) -0.006(14) -0.024(13) -0.014(15)
 C74 0.134(15) 0.146(16) 0.161(16) -0.069(14) 0.003(14) -0.013(13)

_geom_special_details
;
 All esds (except the esd in the dihedral angle between two l.s. planes)
 are estimated using the full covariance matrix.  The cell esds are taken
 into account individually in the estimation of esds in distances, angles
 and torsion angles; correlations between esds in cell parameters are only
 used when they are defined by crystal symmetry.  An approximate (isotropic)
 treatment of cell esds is used for estimating esds involving l.s. planes.
;
loop_
  _geom_bond_atom_site_label_1
  _geom_bond_atom_site_label_2
  _geom_bond_distance
  _geom_bond_site_symmetry_2
  _geom_bond_publ_flag
 Zn1 Zn2 2.9515(19) . ?
 Zn1 O6 2.005(8) 1_654 ?
 Zn1 O1 2.015(7) . ?
 Zn1 O3 2.026(8) 1_655 ?
 Zn1 N2 2.033(8) 1_565 ?
 Zn1 O7 2.054(8) 1_554 ?
 Zn2 O5 2.050(7) 1_654 ?
 Zn2 O8 2.042(7) 1_554 ?
 Zn2 O4 2.024(7) 1_655 ?
 Zn2 O2 2.035(7) . ?
 Zn2 N1 1.980(8) . ?
 O6 C57 1.259(14) . ?
 O5 C57 1.268(13) . ?
 O8 C43 1.263(16) . ?
 O4 C70 1.298(14) . ?
 O1 C17 1.238(14) . ?
 O2 C17 1.313(15) . ?
 N1 C14 1.367(12) . ?
 N1 C15 1.374(14) . ?
 O3 C70 1.330(15) . ?
 N2 C1 1.325(14) . ?
 N2 C5 1.291(13) . ?
 O7 C43 1.237(15) . ?
 C12 C13 1.361(13) . ?
 C12 C9 1.528(14) . ?
 C12 C16 1.409(15) . ?
 C14 H14 0.9500 . ?
 C14 C13 1.296(14) . ?
 C3 C6 1.460(14) . ?
 C3 C4 1.399(16) . ?
 C3 C2 1.441(14) . ?
 C13 H13 0.9500 . ?
 C17 C18 1.493(16) . ?
 C27 C30 1.498(17) . ?
 C27 C26 1.354(17) . ?
 C27 C28 1.377(18) . ?
 C67 C70 1.473(16) . ?
 C67 C68 1.352(17) . ?
 C67 C66 1.410(16) . ?
 C6 C11 1.493(16) . ?
 C6 C7 1.449(16) . ?
 C11 H11 0.9500 . ?
 C11 C10 1.348(15) . ?
 C40 C43 1.543(17) . ?
 C40 C41 1.283(18) . ?
 C40 C39 1.41(2) . ?
 C9 C8 1.408(16) . ?
 C9 C10 1.384(15) . ?
 C24 C21 1.504(14) . ?
 C24 C29 1.413(17) . ?
 C24 C25 1.411(19) . ?
 C8 H8 0.9500 . ?
 C8 C7 1.273(16) . ?
 C37 C34 1.476(15) . ?
 C37 C42 1.322(17) . ?
 C37 C38 1.379(18) . ?
 C54 C57 1.462(15) . ?
 C54 C53 1.325(17) . ?
 C54 C55 1.357(17) . ?
 C18 C19 1.418(18) . ?
 C18 C23 1.389(16) . ?
 C1 H1 0.9500 . ?
 C1 C2 1.354(15) . ?
 C30 C44 1.348(16) . ?
 C30 C31 1.493(17) . ?
 C58 C44 1.477(14) . ?
 C58 C63 1.389(17) . ?
 C58 C59 1.408(18) . ?
 C36 H36 0.9500 . ?
 C36 C35 1.364(17) . ?
 C36 C31 1.389(18) . ?
 C44 C45 1.488(16) . ?
 C64 C61 1.551(16) . ?
 C64 C69 1.325(17) . ?
 C64 C65 1.406(18) . ?
 O9 C76 1.23(2) . ?
 C16 H16 0.9500 . ?
 C16 C15 1.382(15) . ?
 C63 H63 0.9500 . ?
 C63 C62 1.438(16) . ?
 C7 H7 0.9500 . ?
 C5 H5 0.9500 . ?
 C5 C4 1.373(14) . ?
 C50 H50 0.9500 . ?
 C50 C49 1.432(16) . ?
 C50 C45 1.375(17) . ?
 C21 C20 1.376(17) . ?
 C21 C22 1.358(17) . ?
 C34 C35 1.411(17) . ?
 C34 C33 1.421(17) . ?
 C61 C60 1.408(18) . ?
 C61 C62 1.417(17) . ?
 C35 H35 0.9500 . ?
 C49 H49 0.9500 . ?
 C49 C48 1.359(18) . ?
 C51 C52 1.374(19) . ?
 C51 C56 1.391(19) . ?
 C51 C48 1.514(17) . ?
 C19 H19 0.9500 . ?
 C19 C20 1.400(17) . ?
 C47 H47 0.9500 . ?
 C47 C46 1.351(17) . ?
 C47 C48 1.376(18) . ?
 C53 H53 0.9500 . ?
 C53 C52 1.340(17) . ?
 C20 H20 0.9500 . ?
 C55 H55 0.9500 . ?
 C55 C56 1.433(16) . ?
 C46 H46 0.9500 . ?
 C46 C45 1.401(18) . ?
 C4 H4 0.9500 . ?
 C68 H68 0.9500 . ?
 C68 C69 1.333(16) . ?
 C42 H42 0.9500 . ?
 C42 C41 1.424(18) . ?
 C31 C32 1.370(17) . ?
 C2 H2 0.9500 . ?
 C69 H69 0.9500 . ?
 C60 H60 0.9500 . ?
 C60 C59 1.354(17) . ?
 C38 H38 0.9500 . ?
 C38 C39 1.42(2) . ?
 C23 H23 0.9500 . ?
 C23 C22 1.447(16) . ?
 C65 H65 0.9500 . ?
 C65 C66 1.392(16) . ?
 C62 H62 0.9500 . ?
 C66 H66 0.9500 . ?
 C29 H29 0.9500 . ?
 C29 C28 1.410(16) . ?
 C10 H10 0.9500 . ?
 N3 C76 1.25(2) . ?
 N3 C75 1.49(2) . ?
 N3 C74 1.52(3) . ?
 C15 H15 0.9500 . ?
 C52 H52 0.9500 . ?
 C32 H32 0.9500 . ?
 C32 C33 1.400(18) . ?
 C26 H26 0.9500 . ?
 C26 C25 1.318(18) . ?
 C56 H56 0.9500 . ?
 C33 H33 0.9500 . ?
 C41 H41 0.9500 . ?
 C25 H25 0.9500 . ?
 C59 H59 0.9500 . ?
 C28 H28 0.9500 . ?
 C39 H39 0.9500 . ?
 C22 H22 0.9500 . ?
 N4 C71 1.35(2) . ?
 N4 C73 1.36(3) . ?
 N4 C72 1.55(3) . ?
 C76 H76 0.9500 . ?
 C71 H71A 0.9800 . ?
 C71 H71B 0.9800 . ?
 C71 H71C 0.9800 . ?
 O10 C73 1.18(2) . ?
 C75 H75A 0.9800 . ?
 C75 H75B 0.9800 . ?
 C75 H75C 0.9800 . ?
 C73 H73 0.9500 . ?
 C72 H72A 0.9800 . ?
 C72 H72B 0.9800 . ?
 C72 H72C 0.9800 . ?
 C74 H74A 0.9800 . ?
 C74 H74B 0.9800 . ?
 C74 H74C 0.9800 . ?

loop_
  _geom_angle_atom_site_label_1
  _geom_angle_atom_site_label_2
  _geom_angle_atom_site_label_3
  _geom_angle
  _geom_angle_site_symmetry_1
  _geom_angle_site_symmetry_3
  _geom_angle_publ_flag
 O6 Zn1 Zn2 78.8(2) 1_654 . ?
 O6 Zn1 O1 159.3(3) 1_654 . ?
 O6 Zn1 O3 88.5(3) 1_654 1_655 ?
 O6 Zn1 N2 99.9(3) 1_654 1_565 ?
 O6 Zn1 O7 87.1(3) 1_654 1_554 ?
 O1 Zn1 Zn2 80.9(2) . . ?
 O1 Zn1 O3 88.6(3) . 1_655 ?
 O1 Zn1 N2 100.7(3) . 1_565 ?
 O1 Zn1 O7 87.7(3) . 1_554 ?
 O3 Zn1 Zn2 69.9(2) 1_655 . ?
 O3 Zn1 N2 94.2(3) 1_655 1_565 ?
 O3 Zn1 O7 157.4(3) 1_655 1_554 ?
 N2 Zn1 Zn2 164.0(3) 1_565 . ?
 N2 Zn1 O7 108.4(4) 1_565 1_554 ?
 O7 Zn1 Zn2 87.5(3) 1_554 . ?
 O5 Zn2 Zn1 80.5(2) 1_654 . ?
 O8 Zn2 Zn1 72.4(2) 1_554 . ?
 O8 Zn2 O5 87.1(3) 1_554 1_654 ?
 O4 Zn2 Zn1 91.1(2) 1_655 . ?
 O4 Zn2 O5 90.8(3) 1_655 1_654 ?
 O4 Zn2 O8 163.5(3) 1_655 1_554 ?
 O4 Zn2 O2 87.9(3) 1_655 . ?
 O2 Zn2 Zn1 79.3(2) . . ?
 O2 Zn2 O5 159.7(3) . 1_654 ?
 O2 Zn2 O8 88.5(3) . 1_554 ?
 N1 Zn2 Zn1 165.7(3) . . ?
 N1 Zn2 O5 99.7(3) . 1_654 ?
 N1 Zn2 O8 93.3(3) . 1_554 ?
 N1 Zn2 O4 103.2(3) . 1_655 ?
 N1 Zn2 O2 100.4(3) . . ?
 C57 O6 Zn1 130.8(8) . 1_456 ?
 C57 O5 Zn2 126.0(7) . 1_456 ?
 C43 O8 Zn2 135.9(8) . 1_556 ?
 C70 O4 Zn2 115.2(8) . 1_455 ?
 C17 O1 Zn1 127.6(8) . . ?
 C17 O2 Zn2 127.2(7) . . ?
 C14 N1 Zn2 126.5(7) . . ?
 C14 N1 C15 111.6(8) . . ?
 C15 N1 Zn2 121.9(7) . . ?
 C70 O3 Zn1 141.4(7) . 1_455 ?
 C1 N2 Zn1 120.8(7) . 1_545 ?
 C5 N2 Zn1 121.4(7) . 1_545 ?
 C5 N2 C1 117.8(9) . . ?
 C43 O7 Zn1 116.1(9) . 1_556 ?
 C13 C12 C9 122.1(9) . . ?
 C13 C12 C16 115.8(10) . . ?
 C16 C12 C9 121.7(9) . . ?
 N1 C14 H14 116.4 . . ?
 C13 C14 N1 127.1(9) . . ?
 C13 C14 H14 116.4 . . ?
 C4 C3 C6 125.3(9) . . ?
 C4 C3 C2 114.7(9) . . ?
 C2 C3 C6 120.0(9) . . ?
 C12 C13 H13 119.2 . . ?
 C14 C13 C12 121.6(9) . . ?
 C14 C13 H13 119.2 . . ?
 O1 C17 O2 124.5(11) . . ?
 O1 C17 C18 119.1(12) . . ?
 O2 C17 C18 116.4(10) . . ?
 C26 C27 C30 125.5(13) . . ?
 C26 C27 C28 116.9(12) . . ?
 C28 C27 C30 117.5(12) . . ?
 C68 C67 C70 123.9(12) . . ?
 C68 C67 C66 119.1(11) . . ?
 C66 C67 C70 117.0(11) . . ?
 C3 C6 C11 118.0(9) . . ?
 C7 C6 C3 126.5(10) . . ?
 C7 C6 C11 115.4(10) . . ?
 C6 C11 H11 119.5 . . ?
 C10 C11 C6 121.0(11) . . ?
 C10 C11 H11 119.5 . . ?
 C41 C40 C43 125.7(13) . . ?
 C41 C40 C39 118.5(13) . . ?
 C39 C40 C43 115.8(12) . . ?
 C8 C9 C12 121.8(10) . . ?
 C10 C9 C12 116.4(10) . . ?
 C10 C9 C8 121.6(11) . . ?
 C29 C24 C21 118.3(11) . . ?
 C25 C24 C21 123.7(12) . . ?
 C25 C24 C29 118.0(11) . . ?
 C9 C8 H8 118.9 . . ?
 C7 C8 C9 122.3(12) . . ?
 C7 C8 H8 118.9 . . ?
 C42 C37 C34 120.0(12) . . ?
 C42 C37 C38 116.9(11) . . ?
 C38 C37 C34 123.0(11) . . ?
 C53 C54 C57 124.3(11) . . ?
 C53 C54 C55 115.4(11) . . ?
 C55 C54 C57 120.3(11) . . ?
 C19 C18 C17 120.4(11) . . ?
 C23 C18 C17 119.1(11) . . ?
 C23 C18 C19 120.3(11) . . ?
 N2 C1 H1 118.9 . . ?
 N2 C1 C2 122.2(10) . . ?
 C2 C1 H1 118.9 . . ?
 C44 C30 C27 123.0(12) . . ?
 C44 C30 C31 122.4(11) . . ?
 C31 C30 C27 114.5(11) . . ?
 C63 C58 C44 121.2(12) . . ?
 C63 C58 C59 117.5(11) . . ?
 C59 C58 C44 121.1(11) . . ?
 C35 C36 H36 119.0 . . ?
 C35 C36 C31 122.0(13) . . ?
 C31 C36 H36 119.0 . . ?
 C30 C44 C58 124.3(11) . . ?
 C30 C44 C45 122.0(10) . . ?
 C58 C44 C45 113.6(10) . . ?
 C69 C64 C61 123.5(12) . . ?
 C69 C64 C65 119.8(12) . . ?
 C65 C64 C61 116.3(11) . . ?
 C12 C16 H16 120.7 . . ?
 C15 C16 C12 118.7(11) . . ?
 C15 C16 H16 120.7 . . ?
 C58 C63 H63 118.8 . . ?
 C58 C63 C62 122.4(12) . . ?
 C62 C63 H63 118.8 . . ?
 C6 C7 H7 119.5 . . ?
 C8 C7 C6 121.1(11) . . ?
 C8 C7 H7 119.5 . . ?
 N2 C5 H5 117.1 . . ?
 N2 C5 C4 125.8(11) . . ?
 C4 C5 H5 117.1 . . ?
 C49 C50 H50 120.2 . . ?
 C45 C50 H50 120.2 . . ?
 C45 C50 C49 119.7(11) . . ?
 C20 C21 C24 118.7(12) . . ?
 C22 C21 C24 120.6(11) . . ?
 C22 C21 C20 120.4(11) . . ?
 O6 C57 O5 123.5(10) . . ?
 O6 C57 C54 118.0(11) . . ?
 O5 C57 C54 118.2(10) . . ?
 O4 C70 O3 122.0(11) . . ?
 O4 C70 C67 117.4(12) . . ?
 O3 C70 C67 120.5(11) . . ?
 C35 C34 C37 124.3(12) . . ?
 C35 C34 C33 116.2(11) . . ?
 C33 C34 C37 119.5(11) . . ?
 C60 C61 C64 122.5(11) . . ?
 C60 C61 C62 120.2(11) . . ?
 C62 C61 C64 117.3(11) . . ?
 C36 C35 C34 121.6(13) . . ?
 C36 C35 H35 119.2 . . ?
 C34 C35 H35 119.2 . . ?
 C50 C49 H49 119.6 . . ?
 C48 C49 C50 120.8(12) . . ?
 C48 C49 H49 119.6 . . ?
 C52 C51 C56 119.0(12) . . ?
 C52 C51 C48 122.2(13) . . ?
 C56 C51 C48 118.7(12) . . ?
 O8 C43 C40 113.6(11) . . ?
 O7 C43 O8 128.0(12) . . ?
 O7 C43 C40 118.4(13) . . ?
 C18 C19 H19 120.4 . . ?
 C20 C19 C18 119.1(12) . . ?
 C20 C19 H19 120.4 . . ?
 C46 C47 H47 119.8 . . ?
 C46 C47 C48 120.4(11) . . ?
 C48 C47 H47 119.8 . . ?
 C54 C53 H53 116.6 . . ?
 C54 C53 C52 126.7(13) . . ?
 C52 C53 H53 116.6 . . ?
 C21 C20 C19 120.9(12) . . ?
 C21 C20 H20 119.6 . . ?
 C19 C20 H20 119.6 . . ?
 C54 C55 H55 118.6 . . ?
 C54 C55 C56 122.7(13) . . ?
 C56 C55 H55 118.6 . . ?
 C47 C46 H46 118.7 . . ?
 C47 C46 C45 122.7(12) . . ?
 C45 C46 H46 118.7 . . ?
 C3 C4 H4 120.8 . . ?
 C5 C4 C3 118.4(11) . . ?
 C5 C4 H4 120.8 . . ?
 C67 C68 H68 118.8 . . ?
 C69 C68 C67 122.4(12) . . ?
 C69 C68 H68 118.8 . . ?
 C37 C42 H42 120.1 . . ?
 C37 C42 C41 119.8(13) . . ?
 C41 C42 H42 120.1 . . ?
 C36 C31 C30 122.2(12) . . ?
 C32 C31 C30 119.9(12) . . ?
 C32 C31 C36 117.8(11) . . ?
 C50 C45 C44 117.6(11) . . ?
 C50 C45 C46 117.2(11) . . ?
 C46 C45 C44 125.1(12) . . ?
 C3 C2 H2 120.0 . . ?
 C1 C2 C3 120.1(10) . . ?
 C1 C2 H2 120.0 . . ?
 C64 C69 C68 121.2(13) . . ?
 C64 C69 H69 119.4 . . ?
 C68 C69 H69 119.4 . . ?
 C61 C60 H60 119.7 . . ?
 C59 C60 C61 120.6(13) . . ?
 C59 C60 H60 119.7 . . ?
 C37 C38 H38 118.2 . . ?
 C37 C38 C39 123.7(13) . . ?
 C39 C38 H38 118.2 . . ?
 C18 C23 H23 121.0 . . ?
 C18 C23 C22 118.0(12) . . ?
 C22 C23 H23 121.0 . . ?
 C64 C65 H65 120.2 . . ?
 C66 C65 C64 119.6(13) . . ?
 C66 C65 H65 120.2 . . ?
 C63 C62 H62 121.7 . . ?
 C61 C62 C63 116.5(11) . . ?
 C61 C62 H62 121.7 . . ?
 C67 C66 H66 121.1 . . ?
 C65 C66 C67 117.8(12) . . ?
 C65 C66 H66 121.1 . . ?
 C24 C29 H29 121.5 . . ?
 C28 C29 C24 117.1(12) . . ?
 C28 C29 H29 121.5 . . ?
 C11 C10 C9 118.2(12) . . ?
 C11 C10 H10 120.9 . . ?
 C9 C10 H10 120.9 . . ?
 C76 N3 C75 122.3(19) . . ?
 C76 N3 C74 114.4(19) . . ?
 C75 N3 C74 123.2(17) . . ?
 N1 C15 C16 124.3(10) . . ?
 N1 C15 H15 117.8 . . ?
 C16 C15 H15 117.8 . . ?
 C51 C52 H52 120.5 . . ?
 C53 C52 C51 119.0(14) . . ?
 C53 C52 H52 120.5 . . ?
 C31 C32 H32 119.3 . . ?
 C31 C32 C33 121.4(12) . . ?
 C33 C32 H32 119.3 . . ?
 C27 C26 H26 118.0 . . ?
 C25 C26 C27 124.0(14) . . ?
 C25 C26 H26 118.0 . . ?
 C51 C56 C55 117.1(12) . . ?
 C51 C56 H56 121.5 . . ?
 C55 C56 H56 121.5 . . ?
 C34 C33 H33 119.8 . . ?
 C32 C33 C34 120.5(12) . . ?
 C32 C33 H33 119.8 . . ?
 C40 C41 C42 124.6(15) . . ?
 C40 C41 H41 117.7 . . ?
 C42 C41 H41 117.7 . . ?
 C49 C48 C51 120.2(13) . . ?
 C49 C48 C47 119.1(11) . . ?
 C47 C48 C51 120.5(12) . . ?
 C24 C25 H25 119.5 . . ?
 C26 C25 C24 121.0(14) . . ?
 C26 C25 H25 119.5 . . ?
 C58 C59 H59 119.0 . . ?
 C60 C59 C58 122.0(13) . . ?
 C60 C59 H59 119.0 . . ?
 C27 C28 C29 122.9(12) . . ?
 C27 C28 H28 118.6 . . ?
 C29 C28 H28 118.6 . . ?
 C40 C39 C38 116.1(13) . . ?
 C40 C39 H39 122.0 . . ?
 C38 C39 H39 122.0 . . ?
 C21 C22 C23 120.7(11) . . ?
 C21 C22 H22 119.7 . . ?
 C23 C22 H22 119.7 . . ?
 C71 N4 C73 126(2) . . ?
 C71 N4 C72 118(2) . . ?
 C73 N4 C72 116(2) . . ?
 O9 C76 N3 133(2) . . ?
 O9 C76 H76 113.7 . . ?
 N3 C76 H76 113.7 . . ?
 N4 C71 H71A 109.5 . . ?
 N4 C71 H71B 109.5 . . ?
 N4 C71 H71C 109.5 . . ?
 H71A C71 H71B 109.5 . . ?
 H71A C71 H71C 109.5 . . ?
 H71B C71 H71C 109.5 . . ?
 N3 C75 H75A 109.5 . . ?
 N3 C75 H75B 109.5 . . ?
 N3 C75 H75C 109.5 . . ?
 H75A C75 H75B 109.5 . . ?
 H75A C75 H75C 109.5 . . ?
 H75B C75 H75C 109.5 . . ?
 N4 C73 H73 119.2 . . ?
 O10 C73 N4 122(3) . . ?
 O10 C73 H73 119.2 . . ?
 N4 C72 H72A 109.5 . . ?
 N4 C72 H72B 109.5 . . ?
 N4 C72 H72C 109.5 . . ?
 H72A C72 H72B 109.5 . . ?
 H72A C72 H72C 109.5 . . ?
 H72B C72 H72C 109.5 . . ?
 N3 C74 H74A 109.5 . . ?
 N3 C74 H74B 109.5 . . ?
 N3 C74 H74C 109.5 . . ?
 H74A C74 H74B 109.5 . . ?
 H74A C74 H74C 109.5 . . ?
 H74B C74 H74C 109.5 . . ?

loop_
  _geom_torsion_atom_site_label_1
  _geom_torsion_atom_site_label_2
  _geom_torsion_atom_site_label_3
  _geom_torsion_atom_site_label_4
  _geom_torsion
  _geom_torsion_site_symmetry_1
  _geom_torsion_site_symmetry_2
  _geom_torsion_site_symmetry_3
  _geom_torsion_site_symmetry_4
  _geom_torsion_publ_flag
 Zn1 O6 C57 O5 -1.1(19) 1_456 . . . ?
 Zn1 O6 C57 C54 173.0(8) 1_456 . . . ?
 Zn1 O1 C17 O2 -8.2(17) . . . . ?
 Zn1 O1 C17 C18 171.5(8) . . . . ?
 Zn1 O3 C70 O4 9.6(19) 1_455 . . . ?
 Zn1 O3 C70 C67 -167.4(8) 1_455 . . . ?
 Zn1 N2 C1 C2 -166.3(10) 1_545 . . . ?
 Zn1 N2 C5 C4 173.8(11) 1_545 . . . ?
 Zn1 O7 C43 O8 4.8(17) 1_556 . . . ?
 Zn1 O7 C43 C40 -172.6(8) 1_556 . . . ?
 Zn2 O5 C57 O6 6.1(17) 1_456 . . . ?
 Zn2 O5 C57 C54 -168.0(8) 1_456 . . . ?
 Zn2 O8 C43 O7 -4(2) 1_556 . . . ?
 Zn2 O8 C43 C40 173.0(7) 1_556 . . . ?
 Zn2 O4 C70 O3 -5.4(14) 1_455 . . . ?
 Zn2 O4 C70 C67 171.6(8) 1_455 . . . ?
 Zn2 O2 C17 O1 3.2(17) . . . . ?
 Zn2 O2 C17 C18 -176.5(8) . . . . ?
 Zn2 N1 C14 C13 -175.1(9) . . . . ?
 Zn2 N1 C15 C16 175.6(10) . . . . ?
 O1 C17 C18 C19 1.8(19) . . . . ?
 O1 C17 C18 C23 -173.9(12) . . . . ?
 O2 C17 C18 C19 -178.4(12) . . . . ?
 O2 C17 C18 C23 5.9(17) . . . . ?
 N1 C14 C13 C12 0.3(18) . . . . ?
 N2 C1 C2 C3 -14(2) . . . . ?
 N2 C5 C4 C3 -1(2) . . . . ?
 C12 C9 C8 C7 -179.9(12) . . . . ?
 C12 C9 C10 C11 -178.6(11) . . . . ?
 C12 C16 C15 N1 -1(2) . . . . ?
 C14 N1 C15 C16 -6.0(16) . . . . ?
 C3 C6 C11 C10 -177.5(11) . . . . ?
 C3 C6 C7 C8 179.4(12) . . . . ?
 C13 C12 C9 C8 34.6(18) . . . . ?
 C13 C12 C9 C10 -149.4(12) . . . . ?
 C13 C12 C16 C15 8.0(18) . . . . ?
 C17 C18 C19 C20 -173.3(12) . . . . ?
 C17 C18 C23 C22 176.7(12) . . . . ?
 C27 C30 C44 C58 6(2) . . . . ?
 C27 C30 C44 C45 -172.1(13) . . . . ?
 C27 C30 C31 C36 -131.0(14) . . . . ?
 C27 C30 C31 C32 53.4(19) . . . . ?
 C27 C26 C25 C24 4(2) . . . . ?
 C67 C68 C69 C64 -3(2) . . . . ?
 C6 C3 C4 C5 -179.7(12) . . . . ?
 C6 C3 C2 C1 -173.1(12) . . . . ?
 C6 C11 C10 C9 -2.6(19) . . . . ?
 C11 C6 C7 C8 -4.5(17) . . . . ?
 C9 C12 C13 C14 179.9(11) . . . . ?
 C9 C12 C16 C15 -179.8(12) . . . . ?
 C9 C8 C7 C6 -0.3(19) . . . . ?
 C24 C21 C20 C19 -179.5(12) . . . . ?
 C24 C21 C22 C23 -177.1(12) . . . . ?
 C24 C29 C28 C27 5(2) . . . . ?
 C8 C9 C10 C11 -2.6(19) . . . . ?
 C37 C34 C35 C36 -178.9(12) . . . . ?
 C37 C34 C33 C32 -177.9(13) . . . . ?
 C37 C42 C41 C40 -1(3) . . . . ?
 C37 C38 C39 C40 0(3) . . . . ?
 C54 C53 C52 C51 2(2) . . . . ?
 C54 C55 C56 C51 0(2) . . . . ?
 C18 C19 C20 C21 0(2) . . . . ?
 C18 C23 C22 C21 -7(2) . . . . ?
 C1 N2 C5 C4 -3.3(19) . . . . ?
 C30 C27 C26 C25 -177.7(14) . . . . ?
 C30 C27 C28 C29 173.7(12) . . . . ?
 C30 C44 C45 C50 -122.5(14) . . . . ?
 C30 C44 C45 C46 61.1(19) . . . . ?
 C30 C31 C32 C33 -175.0(13) . . . . ?
 C58 C44 C45 C50 59.4(16) . . . . ?
 C58 C44 C45 C46 -117.0(15) . . . . ?
 C58 C63 C62 C61 -7(2) . . . . ?
 C36 C31 C32 C33 9(2) . . . . ?
 C44 C30 C31 C36 52(2) . . . . ?
 C44 C30 C31 C32 -123.6(16) . . . . ?
 C44 C58 C63 C62 -176.6(12) . . . . ?
 C44 C58 C59 C60 176.3(13) . . . . ?
 C64 C61 C60 C59 176.3(13) . . . . ?
 C64 C61 C62 C63 -176.7(12) . . . . ?
 C64 C65 C66 C67 0.2(18) . . . . ?
 C16 C12 C13 C14 -7.9(17) . . . . ?
 C16 C12 C9 C8 -137.2(13) . . . . ?
 C16 C12 C9 C10 38.8(17) . . . . ?
 C63 C58 C44 C30 59.4(19) . . . . ?
 C63 C58 C44 C45 -122.6(13) . . . . ?
 C63 C58 C59 C60 -8(2) . . . . ?
 C7 C6 C11 C10 6.1(18) . . . . ?
 C5 N2 C1 C2 10.8(19) . . . . ?
 C50 C49 C48 C51 -176.8(13) . . . . ?
 C50 C49 C48 C47 -3(2) . . . . ?
 C21 C24 C29 C28 178.1(11) . . . . ?
 C21 C24 C25 C26 177.9(13) . . . . ?
 C57 C54 C53 C52 179.6(14) . . . . ?
 C57 C54 C55 C56 179.5(12) . . . . ?
 C70 C67 C68 C69 -179.1(13) . . . . ?
 C70 C67 C66 C65 -179.7(11) . . . . ?
 C34 C37 C42 C41 177.6(13) . . . . ?
 C34 C37 C38 C39 -177.5(15) . . . . ?
 C61 C64 C69 C68 175.1(13) . . . . ?
 C61 C64 C65 C66 -174.5(11) . . . . ?
 C61 C60 C59 C58 7(2) . . . . ?
 C35 C36 C31 C30 178.4(13) . . . . ?
 C35 C36 C31 C32 -6(2) . . . . ?
 C35 C34 C33 C32 2(2) . . . . ?
 C49 C50 C45 C44 -178.4(11) . . . . ?
 C49 C50 C45 C46 -1.6(19) . . . . ?
 C43 C40 C41 C42 -176.8(13) . . . . ?
 C43 C40 C39 C38 177.1(13) . . . . ?
 C19 C18 C23 C22 1(2) . . . . ?
 C47 C46 C45 C44 -178.9(13) . . . . ?
 C47 C46 C45 C50 5(2) . . . . ?
 C53 C54 C57 O6 -3(2) . . . . ?
 C53 C54 C57 O5 171.9(13) . . . . ?
 C53 C54 C55 C56 -2(2) . . . . ?
 C20 C21 C22 C23 9(2) . . . . ?
 C55 C54 C57 O6 176.1(11) . . . . ?
 C55 C54 C57 O5 -9.4(18) . . . . ?
 C55 C54 C53 C52 1(2) . . . . ?
 C46 C47 C48 C49 5(2) . . . . ?
 C46 C47 C48 C51 179.7(13) . . . . ?
 C4 C3 C6 C11 -25.3(17) . . . . ?
 C4 C3 C6 C7 150.6(13) . . . . ?
 C4 C3 C2 C1 8.3(18) . . . . ?
 C68 C67 C70 O4 -0.3(18) . . . . ?
 C68 C67 C70 O3 176.8(11) . . . . ?
 C68 C67 C66 C65 0.1(17) . . . . ?
 C42 C37 C34 C35 34(2) . . . . ?
 C42 C37 C34 C33 -146.3(14) . . . . ?
 C42 C37 C38 C39 5(2) . . . . ?
 C31 C30 C44 C58 -177.6(14) . . . . ?
 C31 C30 C44 C45 5(2) . . . . ?
 C31 C36 C35 C34 1(2) . . . . ?
 C31 C32 C33 C34 -7(2) . . . . ?
 C45 C50 C49 C48 1(2) . . . . ?
 C2 C3 C6 C11 156.2(11) . . . . ?
 C2 C3 C6 C7 -27.8(17) . . . . ?
 C2 C3 C4 C5 -1.2(18) . . . . ?
 C69 C64 C61 C60 -140.2(16) . . . . ?
 C69 C64 C61 C62 42.0(19) . . . . ?
 C69 C64 C65 C66 -2(2) . . . . ?
 C60 C61 C62 C63 5(2) . . . . ?
 C38 C37 C34 C35 -143.9(14) . . . . ?
 C38 C37 C34 C33 36(2) . . . . ?
 C38 C37 C42 C41 -5(2) . . . . ?
 C23 C18 C19 C20 2(2) . . . . ?
 C65 C64 C61 C60 32.3(19) . . . . ?
 C65 C64 C61 C62 -145.5(13) . . . . ?
 C65 C64 C69 C68 3(2) . . . . ?
 C62 C61 C60 C59 -6(2) . . . . ?
 C66 C67 C70 O4 179.6(10) . . . . ?
 C66 C67 C70 O3 -3.3(17) . . . . ?
 C66 C67 C68 C69 1(2) . . . . ?
 C29 C24 C21 C20 -147.4(13) . . . . ?
 C29 C24 C21 C22 38.8(18) . . . . ?
 C29 C24 C25 C26 -1(2) . . . . ?
 C10 C9 C8 C7 4.2(19) . . . . ?
 C15 N1 C14 C13 6.6(16) . . . . ?
 C52 C51 C56 C55 3(2) . . . . ?
 C52 C51 C48 C49 -148.6(15) . . . . ?
 C52 C51 C48 C47 37(2) . . . . ?
 C26 C27 C30 C44 46(2) . . . . ?
 C26 C27 C30 C31 -130.8(15) . . . . ?
 C26 C27 C28 C29 -2(2) . . . . ?
 C56 C51 C52 C53 -3(2) . . . . ?
 C56 C51 C48 C49 33(2) . . . . ?
 C56 C51 C48 C47 -141.5(15) . . . . ?
 C33 C34 C35 C36 1.2(19) . . . . ?
 C41 C40 C43 O8 3.6(19) . . . . ?
 C41 C40 C43 O7 -178.6(14) . . . . ?
 C41 C40 C39 C38 -5(2) . . . . ?
 C48 C51 C52 C53 177.9(14) . . . . ?
 C48 C51 C56 C55 -178.6(12) . . . . ?
 C48 C47 C46 C45 -7(2) . . . . ?
 C25 C24 C21 C20 33.8(19) . . . . ?
 C25 C24 C21 C22 -140.0(14) . . . . ?
 C25 C24 C29 C28 -3.0(19) . . . . ?
 C59 C58 C44 C30 -125.5(15) . . . . ?
 C59 C58 C44 C45 52.5(18) . . . . ?
 C59 C58 C63 C62 8(2) . . . . ?
 C28 C27 C30 C44 -129.4(14) . . . . ?
 C28 C27 C30 C31 53.7(18) . . . . ?
 C28 C27 C26 C25 -2(2) . . . . ?
 C39 C40 C43 O8 -179.0(12) . . . . ?
 C39 C40 C43 O7 -1.2(18) . . . . ?
 C39 C40 C41 C42 6(2) . . . . ?
 C22 C21 C20 C19 -6(2) . . . . ?
 C71 N4 C73 O10 170(2) . . . . ?
 C75 N3 C76 O9 177(2) . . . . ?
 C72 N4 C73 O10 -16(3) . . . . ?
 C74 N3 C76 O9 -1(3) . . . . ?

_shelx_res_file
;
TITL 221031_wqangz_289057_0m_4_a.res in P-1
    221031_wqangz_289057_0m_5_sq.res
    created by SHELXL-2019/2 at 09:00:18 on 03-Nov-2022
REM Old TITL 221031_WQANGZ_289057_0m_4 in P-1
REM SHELXT solution in P-1: R1 0.357, Rweak 0.099, Alpha 0.175
REM <I/s> 0.000 for 0 systematic absences, Orientation as input
REM Formula found by SHELXT: C65 N32 O14 Zn2
CELL 1.34139 16.4239 18.2159 20.2865 78.748 89.927 77.576
ZERR 2 0.0013 0.0013 0.0015 0.004 0.004 0.004
LATT 1
SFAC C H N O Zn
DISP C 0.0137 0.0067 57.1
DISP H 0 0 0.6
DISP N 0.0241 0.0134 109.9
DISP O 0.0389 0.0241 193.4
DISP ZN -2.7473 0.5279 4188.7
UNIT 152 116 8 20 4
SIMU 0.01 0.02 2 C7 C8 C9 C10 C11 C6
SIMU 0.01 0.02 2 C71 N4 C73 C72 O10
SIMU 0.01 0.02 2 C74 O9 C76 N3 C75

L.S. 10 0 599
PLAN  10
SIZE 0.1 0.12 0.13
TEMP -80.15
CONF
BOND
MORE -1
ABIN
BOND $H
fmap 2
acta
SIZE 0.1 0.12 0.13
SHEL 999 0.83
OMIT -3 0 1
REM <olex2.extras>
REM <HklSrc "%.\\221031_WQANGZ_289057_0m_5_sq.hkl">
REM </olex2.extras>

WGHT    0.080000   50.000000
BASF   0.36015
FVAR       0.33579
ZN1   5    0.799417    0.828940   -0.013813    11.00000    0.03872    0.03224 =
         0.03260   -0.01407    0.00722   -0.01263
ZN2   5    0.836663    0.659666    0.013490    11.00000    0.03565    0.03024 =
         0.02739   -0.01115    0.00371   -0.00998
O6    4   -0.115969    0.806680    0.917336    11.00000    0.05532    0.05139 =
         0.05008   -0.01370    0.01026   -0.01053
O5    4   -0.080839    0.679055    0.939586    11.00000    0.04092    0.05584 =
         0.03924   -0.02010    0.01338   -0.01109
O8    4    0.744287    0.697610    0.939708    11.00000    0.04210    0.04781 =
         0.03394   -0.01206   -0.00927   -0.00948
O4    4   -0.075760    0.654715    0.085282    11.00000    0.04287    0.03924 =
         0.04949   -0.01589   -0.00475   -0.01197
O1    4    0.716120    0.810878    0.057220    11.00000    0.05539    0.03244 =
         0.04809   -0.00453    0.01407   -0.01434
O2    4    0.748793    0.681367    0.082105    11.00000    0.05592    0.04243 =
         0.04105   -0.01562    0.01638   -0.01999
N1    3    0.838954    0.550298    0.014744    11.00000    0.02668    0.05184 =
         0.03014   -0.01692    0.01150   -0.01154
O3    4   -0.108234    0.786509    0.058461    11.00000    0.04393    0.03964 =
         0.03550   -0.00855    0.00153   -0.00417
N2    3    0.801478   -0.059724   -0.014570    11.00000    0.04321    0.03426 =
         0.03643   -0.00837    0.01122   -0.01409
O7    4    0.710287    0.826494    0.916208    11.00000    0.05590    0.06292 =
         0.05514   -0.02283   -0.00692   -0.01594
C12   1    0.832207    0.397176    0.009864    11.00000    0.03054    0.02710 =
         0.07069   -0.01301    0.02170   -0.00994
C14   1    0.890209    0.503743   -0.020522    11.00000    0.03171    0.03563 =
         0.03337   -0.00323    0.00440   -0.00558
AFIX  43
H14   2    0.931422    0.525122   -0.045522    11.00000   -1.20000
AFIX   0
C3    1    0.813594    0.088183   -0.002995    11.00000    0.03570    0.03235 =
         0.03691   -0.01417    0.01855   -0.01348
C13   1    0.888771    0.433619   -0.023609    11.00000    0.01828    0.05344 =
         0.03578   -0.01876    0.01205   -0.00693
AFIX  43
H13   2    0.928163    0.407009   -0.049878    11.00000   -1.20000
AFIX   0
C17   1    0.708597    0.748795    0.091610    11.00000    0.04416    0.06888 =
         0.03180   -0.00215   -0.00051   -0.01557
C27   1    0.407069    0.753016    0.437736    11.00000    0.05239    0.08167 =
         0.03502   -0.00740   -0.00147   -0.01556
C67   1   -0.013159    0.720444    0.153921    11.00000    0.04589    0.05642 =
         0.03231   -0.00065   -0.00223   -0.01732
C6    1    0.823767    0.165008    0.000610    11.00000    0.04372    0.03955 =
         0.05174   -0.01476    0.01859   -0.01345
C11   1    0.748062    0.223009    0.011020    11.00000    0.05004    0.05028 =
         0.06322   -0.01156    0.01645   -0.02459
AFIX  43
H11   2    0.695942    0.208431    0.016824    11.00000   -1.20000
AFIX   0
C40   1    0.647036    0.756926    0.849929    11.00000    0.04588    0.04721 =
         0.05015   -0.01234   -0.00304   -0.00826
C9    1    0.829841    0.314600    0.006507    11.00000    0.04057    0.04872 =
         0.05434   -0.01779    0.00969   -0.01192
C24   1    0.502937    0.751757    0.323345    11.00000    0.04515    0.06882 =
         0.02444   -0.01630    0.01031   -0.00722
C8    1    0.903029    0.259285    0.002080    11.00000    0.05234    0.04775 =
         0.05327   -0.01598    0.01768   -0.02219
AFIX  43
H8    2    0.955231    0.273892    0.001243    11.00000   -1.20000
AFIX   0
C37   1    0.544922    0.755362    0.739277    11.00000    0.04125    0.06734 =
         0.03642   -0.00489   -0.01077   -0.00769
C54   1   -0.024500    0.746044    0.846400    11.00000    0.05308    0.04237 =
         0.04066   -0.00815    0.00408   -0.01404
C18   1    0.650580    0.748745    0.148298    11.00000    0.06440    0.05093 =
         0.04780   -0.01296    0.02255   -0.02197
C1    1    0.859274   -0.027790   -0.046827    11.00000    0.04855    0.05163 =
         0.09305   -0.04930    0.02066   -0.02592
AFIX  43
H1    2    0.892064   -0.053374   -0.077631    11.00000   -1.20000
AFIX   0
C30   1    0.357212    0.746584    0.499677    11.00000    0.05867    0.08363 =
         0.04628   -0.01585    0.00638   -0.01970
C58   1    0.228646    0.738123    0.438480    11.00000    0.04665    0.08006 =
         0.02680   -0.02063    0.00009   -0.01676
C36   1    0.404375    0.694675    0.621382    11.00000    0.07531    0.05967 =
         0.06497   -0.03088    0.00169   -0.01809
AFIX  43
H36   2    0.373378    0.656089    0.622272    11.00000   -1.20000
AFIX   0
C44   1    0.276065    0.743093    0.498691    11.00000    0.03304    0.08197 =
         0.03215   -0.01455   -0.00884   -0.01145
C64   1    0.087630    0.723617    0.260655    11.00000    0.06409    0.05678 =
         0.04720   -0.00642   -0.01155   -0.00780

O9    4    1.164558   -0.084674   -0.173642    11.00000    0.14472    0.11184 =
         0.12925   -0.03569    0.00511   -0.03196
C16   1    0.783104    0.436603    0.054422    11.00000    0.06579    0.05051 =
         0.05404   -0.01981    0.01254   -0.01861
AFIX  43
H16   2    0.747321    0.412295    0.083692    11.00000   -1.20000
AFIX   0
C63   1    0.253093    0.677653    0.405201    11.00000    0.04680    0.07717 =
         0.04355   -0.01469   -0.01116   -0.00342
AFIX  43
H63   2    0.299430    0.637616    0.423215    11.00000   -1.20000
AFIX   0
C7    1    0.901687    0.190357   -0.000839    11.00000    0.05618    0.05294 =
         0.06010   -0.01654    0.03680   -0.00217
AFIX  43
H7    2    0.952580    0.154976   -0.004018    11.00000   -1.20000
AFIX   0
C5    1    0.749052   -0.018808    0.018546    11.00000    0.03809    0.03125 =
         0.06387   -0.01322   -0.00442   -0.01290
AFIX  43
H5    2    0.706050   -0.041251    0.039516    11.00000   -1.20000
AFIX   0
C50   1    0.187409    0.686554    0.582054    11.00000    0.05724    0.06932 =
         0.04239   -0.01776    0.01509   -0.02774
AFIX  43
H50   2    0.195557    0.643999    0.560290    11.00000   -1.20000
AFIX   0
C21   1    0.555201    0.749745    0.262522    11.00000    0.05748    0.07143 =
         0.03102   -0.01232    0.01412   -0.02083
C57   1   -0.075177    0.743964    0.905769    11.00000    0.04936    0.04487 =
         0.04476   -0.01012    0.01191   -0.01356
C70   1   -0.067246    0.720683    0.096007    11.00000    0.06057    0.06611 =
         0.04738   -0.02367    0.01098   -0.02036
C34   1    0.494804    0.751968    0.680040    11.00000    0.05003    0.06078 =
         0.04168   -0.01074   -0.00932   -0.01277
C61   1    0.136739    0.729893    0.323819    11.00000    0.03857    0.06826 =
         0.04340   -0.00379   -0.01007   -0.00330
C35   1    0.448413    0.695583    0.678078    11.00000    0.05427    0.05150 =
         0.05279   -0.01073   -0.00741   -0.00010
AFIX  43
H35   2    0.447825    0.657315    0.717185    11.00000   -1.20000
AFIX   0
C49   1    0.135891    0.688400    0.638945    11.00000    0.07908    0.06045 =
         0.04786   -0.01531    0.01938   -0.02528
AFIX  43
H49   2    0.110421    0.646568    0.655114    11.00000   -1.20000
AFIX   0
C51   1    0.072094    0.748619    0.732403    11.00000    0.06824    0.07080 =
         0.05993   -0.02484    0.02467   -0.02402
C43   1    0.705117    0.762165    0.907740    11.00000    0.03826    0.08660 =
         0.06266   -0.03838    0.01560   -0.02806
C19   1    0.602989    0.818784    0.161295    11.00000    0.06203    0.05640 =
         0.08172   -0.01193    0.02425   -0.02834
AFIX  43
H19   2    0.603084    0.865870    0.131318    11.00000   -1.20000
AFIX   0
C47   1    0.162818    0.808168    0.647848    11.00000    0.06255    0.06962 =
         0.04747   -0.03837    0.00667   -0.00322
AFIX  43
H47   2    0.158118    0.848862    0.671608    11.00000   -1.20000
AFIX   0
C53   1   -0.021037    0.809383    0.802487    11.00000    0.07355    0.05904 =
         0.05267   -0.01790    0.03384   -0.00710
AFIX  43
H53   2   -0.054327    0.855963    0.810741    11.00000   -1.20000
AFIX   0
C20   1    0.555855    0.817648    0.218880    11.00000    0.07849    0.05311 =
         0.04709   -0.01656    0.02103   -0.01540
AFIX  43
H20   2    0.523901    0.864383    0.227939    11.00000   -1.20000
AFIX   0
C55   1    0.024462    0.680526    0.833840    11.00000    0.05495    0.08452 =
         0.02535   -0.01273    0.01455   -0.01180
AFIX  43
H55   2    0.025323    0.633702    0.864508    11.00000   -1.20000
AFIX   0
C46   1    0.208560    0.808449    0.592426    11.00000    0.08366    0.07105 =
         0.04652   -0.00349    0.01538   -0.03726
AFIX  43
H46   2    0.230438    0.852313    0.575383    11.00000   -1.20000
AFIX   0
C4    1    0.749937    0.054299    0.026149    11.00000    0.05400    0.02949 =
         0.12014   -0.04160    0.00365   -0.00838
AFIX  43
H4    2    0.708351    0.081198    0.050595    11.00000   -1.20000
AFIX   0
C68   1    0.027389    0.656004    0.196200    11.00000    0.06864    0.05477 =
         0.05026   -0.02598   -0.00509   -0.00897
AFIX  43
H68   2    0.021659    0.607654    0.188191    11.00000   -1.20000
AFIX   0
C42   1    0.583105    0.691284    0.780019    11.00000    0.06104    0.04594 =
         0.09015   -0.02073   -0.01667   -0.00732
AFIX  43
H42   2    0.576629    0.643072    0.772189    11.00000   -1.20000
AFIX   0
C31   1    0.403503    0.748499    0.562376    11.00000    0.04095    0.07848 =
         0.03456   -0.00714   -0.01356   -0.01785
C45   1    0.225028    0.746682    0.559083    11.00000    0.04927    0.08193 =
         0.02989   -0.01755   -0.00146   -0.01061
C2    1    0.873146    0.040131   -0.037331    11.00000    0.03898    0.05099 =
         0.05662   -0.00750    0.02775   -0.00755
AFIX  43
H2    2    0.922201    0.056109   -0.053329    11.00000   -1.20000
AFIX   0
C69   1    0.075083    0.657857    0.248679    11.00000    0.06921    0.05258 =
         0.04672   -0.00992   -0.01852   -0.01656
AFIX  43
H69   2    0.100554    0.611189    0.278042    11.00000   -1.20000
AFIX   0
C60   1    0.111701    0.790136    0.358735    11.00000    0.04481    0.09769 =
         0.06344   -0.03482   -0.01671    0.00403
AFIX  43
H60   2    0.064978    0.830378    0.342060    11.00000   -1.20000
AFIX   0
C38   1    0.552151    0.823377    0.756409    11.00000    0.08235    0.06206 =
         0.05877   -0.00832   -0.03436   -0.00435
AFIX  43
H38   2    0.521650    0.869959    0.729726    11.00000   -1.20000
AFIX   0
C23   1    0.647977    0.679698    0.190876    11.00000    0.06413    0.05024 =
         0.05256   -0.00606    0.02321   -0.02281
AFIX  43
H23   2    0.680315    0.632529    0.183028    11.00000   -1.20000
AFIX   0
C65   1    0.047294    0.793209    0.219266    11.00000    0.05712    0.07176 =
         0.03926   -0.01406   -0.00501   -0.01852
AFIX  43
H65   2    0.054903    0.840580    0.228336    11.00000   -1.20000
AFIX   0
C62   1    0.210804    0.673463    0.344476    11.00000    0.07328    0.04990 =
         0.04717   -0.03073   -0.00975    0.00200
AFIX  43
H62   2    0.231461    0.634852    0.319498    11.00000   -1.20000
AFIX   0
C66   1   -0.003870    0.792313    0.164906    11.00000    0.04954    0.05891 =
         0.03354   -0.01837    0.00350    0.00380
AFIX  43
H66   2   -0.031612    0.838616    0.136158    11.00000   -1.20000
AFIX   0
C29   1    0.531515    0.697250    0.382847    11.00000    0.06261    0.07720 =
         0.03999   -0.01328    0.01044   -0.00147
AFIX  43
H29   2    0.581471    0.659122    0.384491    11.00000   -1.20000
AFIX   0
C10   1    0.752504    0.295766    0.012313    11.00000    0.04396    0.04381 =
         0.06450   -0.01501    0.01153   -0.02104
AFIX  43
H10   2    0.703846    0.333119    0.017083    11.00000   -1.20000
AFIX   0

N3    3    1.256053   -0.185911   -0.199546    11.00000    0.09954    0.10928 =
         0.09959   -0.04876    0.02459   -0.02574
C15   1    0.788029    0.511355    0.054705    11.00000    0.05327    0.03655 =
         0.05992   -0.01926    0.00975   -0.00347
AFIX  43
H15   2    0.753959    0.537539    0.084491    11.00000   -1.20000
AFIX   0
C52   1    0.024555    0.814539    0.747647    11.00000    0.06312    0.06584 =
         0.06387   -0.01318    0.00693   -0.01196
AFIX  43
H52   2    0.024028    0.863026    0.719726    11.00000   -1.20000
AFIX   0
C32   1    0.442310    0.807588    0.564198    11.00000    0.10278    0.07519 =
         0.03904   -0.00434    0.00646   -0.04794
AFIX  43
H32   2    0.435623    0.849006    0.526622    11.00000   -1.20000
AFIX   0
C26   1    0.381778    0.801632    0.378408    11.00000    0.05183    0.06452 =
         0.04531   -0.00437    0.01101   -0.00662
AFIX  43
H26   2    0.328888    0.836012    0.375741    11.00000   -1.20000
AFIX   0
C56   1    0.074938    0.679028    0.776221    11.00000    0.08007    0.05529 =
         0.06852   -0.02897    0.03178   -0.02394
AFIX  43
H56   2    0.108839    0.632550    0.768313    11.00000   -1.20000
AFIX   0
C33   1    0.491597    0.808258    0.620221    11.00000    0.08798    0.07347 =
         0.03496   -0.00175    0.00133   -0.03764
AFIX  43
H33   2    0.523120    0.846616    0.618230    11.00000   -1.20000
AFIX   0
C41   1    0.633958    0.694722    0.835663    11.00000    0.09986    0.08300 =
         0.04916   -0.00906   -0.01908   -0.03884
AFIX  43
H41   2    0.660023    0.647669    0.864219    11.00000   -1.20000
AFIX   0
C48   1    0.123002    0.749291    0.670081    11.00000    0.05994    0.07143 =
         0.04260   -0.00927    0.01051   -0.00889
C25   1    0.426091    0.804159    0.324109    11.00000    0.09637    0.07085 =
         0.06409   -0.01218    0.01715   -0.02568
AFIX  43
H25   2    0.405994    0.841821    0.284903    11.00000   -1.20000
AFIX   0
C59   1    0.153588    0.791232    0.415832    11.00000    0.05756    0.08074 =
         0.05597   -0.02366   -0.01377   -0.01729
AFIX  43
H59   2    0.131680    0.828963    0.441377    11.00000   -1.20000
AFIX   0
C28   1    0.482605    0.701947    0.439690    11.00000    0.05774    0.07347 =
         0.03578   -0.01935    0.01008   -0.01683
AFIX  43
H28   2    0.502660    0.668403    0.481139    11.00000   -1.20000
AFIX   0
C39   1    0.602764    0.827710    0.811848    11.00000    0.12986    0.06350 =
         0.11990   -0.05958    0.02116   -0.01667
AFIX  43
H39   2    0.606551    0.875372    0.822605    11.00000   -1.20000
AFIX   0
C22   1    0.594535    0.681764    0.247542    11.00000    0.06349    0.05543 =
         0.04088    0.00514    0.02011   -0.01237
AFIX  43
H22   2    0.586876    0.635103    0.274547    11.00000   -1.20000
AFIX   0

N4    3    0.821783   -0.129726    0.252259    11.00000    0.12892    0.13972 =
         0.11585   -0.03639   -0.00843   -0.00512
C76   1    1.192156   -0.152279   -0.175518    11.00000    0.11315    0.10587 =
         0.10031   -0.04307    0.01875   -0.02856
AFIX  43
H76   2    1.158221   -0.185538   -0.154569    11.00000   -1.20000
AFIX   0

C71   1    0.782440   -0.096081    0.192331    11.00000    0.13046    0.11844 =
         0.11008   -0.02686   -0.02425   -0.01847
AFIX 137
H71A  2    0.721959   -0.086075    0.197535    11.00000   -1.50000
H71B  2    0.797490   -0.130122    0.160247    11.00000   -1.50000
H71C  2    0.799227   -0.047550    0.175581    11.00000   -1.50000
AFIX   0
O10   4    0.893147   -0.126865    0.344035    11.00000    0.12817    0.17069 =
         0.15879   -0.03937   -0.02504   -0.00768

C75   1    1.278044   -0.270900   -0.192749    11.00000    0.10038    0.13717 =
         0.11788   -0.05098    0.02162    0.00364
AFIX 137
H75A  2    1.235993   -0.293447   -0.166752    11.00000   -1.50000
H75B  2    1.332876   -0.291387   -0.169505    11.00000   -1.50000
H75C  2    1.279720   -0.283735   -0.237521    11.00000   -1.50000
AFIX   0

C73   1    0.869924   -0.098255    0.287947    11.00000    0.12271    0.13528 =
         0.11514   -0.04782   -0.01671   -0.01517
AFIX  43
H73   2    0.885386   -0.052031    0.267350    11.00000   -1.20000
AFIX   0
C72   1    0.818321   -0.214346    0.280724    11.00000    0.13200    0.16368 =
         0.13653   -0.00648   -0.02406   -0.01357
AFIX 137
H72A  2    0.760018   -0.219134    0.282398    11.00000   -1.50000
H72B  2    0.844365   -0.230240    0.326172    11.00000   -1.50000
H72C  2    0.848391   -0.247160    0.251597    11.00000   -1.50000
AFIX   0

C74   1    1.310415   -0.133483   -0.233847    11.00000    0.13406    0.14626 =
         0.16069   -0.06908    0.00327   -0.01341
AFIX 137
H74A  2    1.291536   -0.114588   -0.281122    11.00000   -1.50000
H74B  2    1.368544   -0.162023   -0.231269    11.00000   -1.50000
H74C  2    1.306300   -0.089956   -0.211317    11.00000   -1.50000
AFIX   0
HKLF 5


REM  221031_wqangz_289057_0m_4_a.res in P-1
REM wR2 = 0.3489, GooF = S = 1.130, Restrained GooF = 1.130 for all data
REM R1 = 0.1388 for 14067 Fo > 4sig(Fo) and 0.1814 for all 20969 data
REM 834 parameters refined using 84 restraints

END

WGHT      0.2000      0.0000

REM Highest difference peak  1.172,  deepest hole -0.738,  1-sigma level  0.140
Q1    1   0.8015  0.8134  0.0464  11.00000  0.05    1.17
Q2    1   0.8366  0.6734 -0.0512  11.00000  0.05    1.10
Q3    1   0.8439  0.2450 -0.0491  11.00000  0.05    0.97
Q4    1   0.7994  0.0030 -0.0136  11.00000  0.05    0.95
Q5    1   0.8855  0.3765 -0.0124  11.00000  0.05    0.89
Q6    1   0.8429  0.6435  0.0785  11.00000  0.05    0.88
Q7    1   0.8801  0.7940 -0.0092  11.00000  0.05    0.87
Q8    1   0.7961  0.4523 -0.0189  11.00000  0.05    0.74
Q9    1   0.9399  0.2037  0.0165  11.00000  0.05    0.72
Q10   1  -0.0630  0.6416  0.0180  11.00000  0.05    0.71
;
_shelx_res_checksum                3365
_shelx_hkl_file
;
   1   0   0 479.075 26.1530  -2
   1   0   0 479.075 26.1530   1
   2   0   0 498.458 27.3825  -2
   2   0   0 498.458 27.3825   1
   3   0   0 5181.92 206.353  -2
   3   0   0 5181.92 206.353   1
   4   0   0 70.1801 2.70799  -2
   4   0   0 70.1801 2.70799   1
   5   0   0 518.558 13.4235  -2
   5   0   0 518.558 13.4235   1
   6   0   0 200.898 5.80962  -2
   6   0   0 200.898 5.80962   1
   7   0   0 199.415 5.94270  -2
   7   0   0 199.415 5.94270   1
   8   0   0 59.9298 4.39708  -2
   8   0   0 59.9298 4.39708   1
   9   0   0 41.2030 3.98463  -2
   9   0   0 41.2030 3.98463   1
  10   0   0 52.0908 5.27734  -2
  10   0   0 52.0908 5.27734   1
  11   0   0 371.373 15.3229  -2
  11   0   0 371.373 15.3229   1
  12   0   0 84.9044 6.72970  -2
  12   0   0 84.9044 6.72970   1
  13   0   0 13.7856 6.29064  -2
  13   0   0 13.7856 6.29064   1
  14   0   0 4.10734 6.98870  -2
  14   0   0 4.10734 6.98870   1
 -20   1   0 4.71429 7.05227   1
 -19   1   0 0.50759 2.94829   1
 -18   1   0 -0.4960 4.25040   1
  17   1   0 -0.9205 9.61003  -2
 -17   1   0 -0.9205 9.61003   1
  16   1   0 54.8208 11.6631  -2
 -16   1   0 54.8208 11.6631   1
  15   1   0 75.2632 7.93338  -2
 -15   1   0 75.2632 7.93338   1
  14   1   0 2.10894 8.05925  -2
 -14   1   0 2.10894 8.05925   1
  13   1   0 134.082 8.75999  -2
 -13   1   0 134.082 8.75999   1
  12   1   0 130.024 10.1314  -2
 -12   1   0 130.024 10.1314   1
 -11   1   0 0.25221 2.39375   1
 -10   1   0 10.5544 2.34080   1
  -9   1   0 6.47368 2.15478   1
  -8   1   0 0.28133 1.88960   1
  -7   1   0 89.6209 3.92087   1
  -6   1   0 68.5830 3.20644   1
  -5   1   0 18.0986 1.36655   1
  -4   1   0 28.1736 1.56192   1
  -3   1   0 5.62320 3.62252   1
  -2   1   0 9.58576 2.18127   1
  -1   1   0 175.105 9.91454   1
   0   1   0 7.81023 0.60953   1
   1   1   0 270.750 10.9943   1
   2   1   0 227.484 9.53979   1
   3   1   0 8.11897 2.22881   1
   4   1   0 3.96722 1.55966   1
   5   1   0 181.759 5.24753   1
   6   1   0 89.1218 3.28765   1
   7   1   0 187.599 4.87064   1
   8   1   0 1.12832 1.19789   1
   9   1   0 205.704 5.42012   1
  10   1   0 381.709 9.26096   1
 -11   1   0 32.6190 8.32535  -2
  11   1   0 32.6190 8.32535   1
 -12   1   1 206.703 13.6496  -2
  12   1   0 206.703 13.6496   1
 -13   1   1 97.9970 10.5082  -2
  13   1   0 97.9970 10.5082   1
 -14   1   1 -5.7109 9.41571  -2
  14   1   0 -5.7109 9.41571   1
  15   1   0 -0.4880 2.63399   1
  16   1   0 1.76084 3.07705   1
  17   1   0 -2.9329 2.76401   1
  18   1   0 6.15057 3.02722   1
  19   1   0 -0.3127 3.12510   1
  20   1   0 7.85029 6.23536   1
 -19   2   0 2.99829 5.01611   1
 -18   2   0 4.58866 4.33591   1
  17   2   0 25.7500 9.07488  -2
 -16   2   0 25.7500 9.07488   1
  16   2   0 -5.9823 8.41784  -2
 -15   2   0 -5.9823 8.41784   1
  14   2   0 85.4905 10.7802  -2
 -13   2   0 85.4905 10.7802   1
  13   2   0 60.7758 8.10475  -2
 -12   2   0 60.7758 8.10475   1
  12   2   0 182.577 12.2272  -2
 -11   2   0 182.577 12.2272   1
  11   2   0 659.825 33.1586  -2
 -10   2   0 659.825 33.1586   1
  10   2   0 145.306 7.42633  -2
  -9   2   0 145.306 7.42633   1
   9   2   0 291.432 11.9736  -2
  -8   2   0 291.432 11.9736   1
   8   2   0 143.890 5.35113  -2
  -7   2   0 143.890 5.35113   1
   7   2   0 121.941 4.59424  -2
  -6   2   0 121.941 4.59424   1
   6   2   0 599.282 17.2351  -2
  -5   2   0 599.282 17.2351   1
   5   2   0 120.838 4.41313  -2
  -4   2   0 120.838 4.41313   1
   4   2   0 528.982 26.1372  -2
  -3   2   0 528.982 26.1372   1
   3   2   0 87.4394 7.55321  -2
  -2   2   0 87.4394 7.55321   1
   2   2   0 143.067 8.85724  -2
  -1   2   0 143.067 8.85724   1
   1   2   0 3726.78 219.646  -2
   0   2   0 3726.78 219.646   1
   0   2   0 2378.22 140.461  -2
   1   2   0 2378.22 140.461   1
  -1   2   0 80.9128 4.45880  -2
   2   2   0 80.9128 4.45880   1
  -2   2   0 72.2476 5.23237  -2
   3   2   0 72.2476 5.23237   1
  -3   2   0 416.439 14.6892  -2
   4   2   0 416.439 14.6892   1
  -4   2   0 78.3927 2.95240  -2
   5   2   0 78.3927 2.95240   1
  -5   2   0 414.776 9.65126  -2
   6   2   0 414.776 9.65126   1
  -6   2   0 157.286 4.59094  -2
   7   2   0 157.286 4.59094   1
  -7   2   0 195.329 5.50765  -2
   8   2   0 195.329 5.50765   1
  -8   2   0 366.742 9.08881  -2
   9   2   0 366.742 9.08881   1
  -9   2   0 226.409 6.33490  -2
  10   2   0 226.409 6.33490   1
 -10   2   0 968.390 22.3041  -2
  11   2   0 968.390 22.3041   1
 -11   2   0 164.078 6.53749  -2
  12   2   0 164.078 6.53749   1
 -12   2   0 74.3995 6.11553  -2
  13   2   0 74.3995 6.11553   1
 -13   2   0 58.4462 5.66058  -2
  14   2   0 58.4462 5.66058   1
 -14   2   0 22.6980 4.50750  -2
  15   2   0 22.6980 4.50750   1
 -15   2   0 10.9387 4.72541  -2
  16   2   0 10.9387 4.72541   1
 -16   2   0 22.3425 5.45131  -2
  17   2   0 22.3425 5.45131   1
 -17   2   0 -0.2414 5.54005  -2
  18   2   0 -0.2414 5.54005   1
 -18   2   0 17.7390 8.53541  -2
  19   2   0 17.7390 8.53541   1
 -19   2   0 11.2462 7.75360  -2
  20   2   0 11.2462 7.75360   1
  19   3   0 28.0648 6.54098  -2
 -18   3   0 28.0648 6.54098   1
  18   3   0 0.76128 5.93276  -2
 -17   3   0 0.76128 5.93276   1
  17   3   0 14.1787 5.42289  -2
 -16   3   0 14.1787 5.42289   1
  16   3   0 9.96388 4.55401  -2
 -15   3   0 9.96388 4.55401   1
  15   3   0 13.5605 5.54433  -2
 -14   3   0 13.5605 5.54433   1
  14   3   0 103.834 7.00535  -2
 -13   3   0 103.834 7.00535   1
  13   3   0 196.687 8.03942  -2
 -12   3   0 196.687 8.03942   1
  12   3   0 539.738 16.3139  -2
 -11   3   0 539.738 16.3139   1
  11   3   0 263.846 9.33427  -2
 -10   3   0 263.846 9.33427   1
  10   3   0 458.133 13.7769  -2
  -9   3   0 458.133 13.7769   1
   9   3   0 167.613 6.15362  -2
  -8   3   0 167.613 6.15362   1
   8   3   0 33.8561 3.39902  -2
  -7   3   0 33.8561 3.39902   1
   7   3   0 143.417 5.14591  -2
  -6   3   0 143.417 5.14591   1
   6   3   0 69.3225 3.63081  -2
  -5   3   0 69.3225 3.63081   1
   5   3   0 232.534 6.33610  -2
  -4   3   0 232.534 6.33610   1
   4   3   0 175.967 7.77710  -2
  -3   3   0 175.967 7.77710   1
   3   3   0 1035.64 41.8684  -2
  -2   3   0 1035.64 41.8684   1
   2   3   0 1475.21 59.2251  -2
  -1   3   0 1475.21 59.2251   1
   1   3   0 55.0218 7.97576  -2
   0   3   0 55.0218 7.97576   1
   0   3   0 57.2573 8.89605  -2
   1   3   0 57.2573 8.89605   1
  -1   3   0 854.178 34.7360  -2
   2   3   0 854.178 34.7360   1
  -2   3   0 738.184 30.6032  -2
   3   3   0 738.184 30.6032   1
  -3   3   0 200.350 6.09838  -2
   4   3   0 200.350 6.09838   1
  -4   3   0 192.765 5.03858  -2
   5   3   0 192.765 5.03858   1
  -5   3   0 44.2279 2.41068  -2
   6   3   0 44.2279 2.41068   1
  -6   3   0 234.085 6.13949  -2
   7   3   0 234.085 6.13949   1
  -7   3   0 42.7543 2.92090  -2
   8   3   0 42.7543 2.92090   1
  -8   3   0 220.245 6.08005  -2
   9   3   0 220.245 6.08005   1
  -9   3   0 675.887 15.8663  -2
  10   3   0 675.887 15.8663   1
 -10   3   0 194.201 5.86986  -2
  11   3   0 194.201 5.86986   1
 -11   3   0 869.684 20.3399  -2
  12   3   0 869.684 20.3399   1
 -12   3   0 221.799 10.6440  -2
  13   3   0 221.799 10.6440   1
 -13   3   0 77.2369 6.61396  -2
  14   3   0 77.2369 6.61396   1
 -14   3   0 19.2106 6.03146  -2
  15   3   0 19.2106 6.03146   1
 -15   3   0 25.8014 6.72525  -2
  16   3   0 25.8014 6.72525   1
 -16   3   0 30.8769 6.00380  -2
  17   3   0 30.8769 6.00380   1
 -17   3   0 11.0396 5.87561  -2
  18   3   0 11.0396 5.87561   1
 -18   3   0 37.4235 9.72748  -2
  19   3   0 37.4235 9.72748   1
 -19   4   0 -0.8401 7.39605   1
 -18   4   0 -0.8570 2.68685   1
 -17   4   0 -1.2541 3.02660   1
 -16   4   0 8.95601 3.52750   1
  17   4   0 12.6159 10.1674  -2
 -15   4   0 12.6159 10.1674   1
  16   4   0 96.8637 13.4146  -2
 -14   4   0 96.8637 13.4146   1
  15   4   0 20.0735 11.1293  -2
 -13   4   0 20.0735 11.1293   1
  14   4   0 50.3558 11.0922  -2
 -12   4   0 50.3558 11.0922   1
 -13  -4   1 359.984 28.0689  -2
 -11   4   0 359.984 28.0689   1
 -12  -4   1 19.0742 14.0908  -2
 -10   4   0 19.0742 14.0908   1
  -9   4   0 208.785 7.40226   1
  10   4   0 381.959 20.9330  -2
  -8   4   0 381.959 20.9330   1
   9   4   0 49.0025 7.56027  -2
  -7   4   0 49.0025 7.56027   1
   8   4   0 414.801 21.5912  -2
  -6   4   0 414.801 21.5912   1
  -5   4   0 127.392 3.97620   1
  -4   4   0 337.903 8.69228   1
  -3   4   0 548.364 20.5976   1
   4   4   0 38.5069 6.25280  -2
  -2   4   0 38.5069 6.25280   1
   3   4   0 442.180 22.8738  -2
  -1   4   0 442.180 22.8738   1
   0   4   0 4482.53 169.859   1
   1   4   0 749.572 29.1502   1
   2   4   0 740.936 22.2391   1
   3   4   0 48.6480 1.99237   1
   4   4   0 19.1227 1.26789   1
   5   4   0 128.505 3.57311   1
   6   4   0 480.337 10.1577   1
   7   4   0 61.0172 2.35651   1
   8   4   0 226.974 5.37694   1
   9   4   0 7.70462 1.54944   1
  10   4   0 32.1547 2.19517   1
  11   4   0 199.504 5.73997   1
 -10   4   0 17.9811 8.08520  -2
  12   4   0 17.9811 8.08520   1
  13   4   0 88.3931 3.49804   1
 -12   4   0 19.2892 6.23064  -2
  14   4   0 19.2892 6.23064   1
 -13   4   0 9.56337 6.15923  -2
  15   4   0 9.56337 6.15923   1
 -14   4   0 36.5955 8.98902  -2
  16   4   0 36.5955 8.98902   1
 -15   4   0 -2.1356 8.60779  -2
  17   4   0 -2.1356 8.60779   1
 -16   4   0 -11.719 8.29823  -2
  18   4   0 -11.719 8.29823   1
  19   4   0 17.2464 3.41986   1
  20   4   0 4.76603 5.49442   1
  19   5   0 -1.9019 7.00750  -2
 -17   5   0 -1.9019 7.00750   1
  18   5   0 4.71340 6.65877  -2
 -16   5   0 4.71340 6.65877   1
  17   5   0 18.1308 7.43259  -2
 -15   5   0 18.1308 7.43259   1
  16   5   0 7.00906 7.18638  -2
 -14   5   0 7.00906 7.18638   1
  12   5   0 227.728 13.7028  -2
 -10   5   0 227.728 13.7028   1
  11   5   0 128.807 9.51642  -2
  -9   5   0 128.807 9.51642   1
  10   5   0 28.2105 5.44999  -2
  -8   5   0 28.2105 5.44999   1
   9   5   0 319.121 13.2505  -2
  -7   5   0 319.121 13.2505   1
   8   5   0 42.7036 3.16694  -2
  -6   5   0 42.7036 3.16694   1
   7   5   0 59.6617 3.19261  -2
  -5   5   0 59.6617 3.19261   1
   6   5   0 127.255 3.94986  -2
  -4   5   0 127.255 3.94986   1
   5   5   0 7.60540 1.83812  -2
  -3   5   0 7.60540 1.83812   1
   4   5   0 140.281 5.38206  -2
  -2   5   0 140.281 5.38206   1
   3   5   0 296.145 8.35354  -2
  -1   5   0 296.145 8.35354   1
   2   5   0 167.584 5.91217  -2
   0   5   0 167.584 5.91217   1
   1   5   0 3737.62 110.147  -2
   1   5   0 3737.62 110.147   1
   0   5   0 216.315 5.93224  -2
   2   5   0 216.315 5.93224   1
  -1   5   0 357.530 9.36110  -2
   3   5   0 357.530 9.36110   1
  -2   5   0 124.688 3.33778  -2
   4   5   0 124.688 3.33778   1
  -3   5   0 7.18569 1.46877  -2
   5   5   0 7.18569 1.46877   1
  -4   5   0 114.920 3.50838  -2
   6   5   0 114.920 3.50838   1
  -5   5   0 58.2394 2.39104  -2
   7   5   0 58.2394 2.39104   1
  -6   5   0 34.1401 2.21184  -2
   8   5   0 34.1401 2.21184   1
  -7   5   0 277.730 8.83777  -2
   9   5   0 277.730 8.83777   1
  -8   5   0 44.1997 2.87082  -2
  10   5   0 44.1997 2.87082   1
  -9   5   0 88.5864 3.75571  -2
  11   5   0 88.5864 3.75571   1
 -10   5   0 231.947 6.07092  -2
  12   5   0 231.947 6.07092   1
 -11   5   0 11.2451 3.18575  -2
  13   5   0 11.2451 3.18575   1
 -12   5   0 35.7314 3.47358  -2
  14   5   0 35.7314 3.47358   1
 -13   5   0 44.2447 5.09049  -2
  15   5   0 44.2447 5.09049   1
 -14   5   0 3.43688 4.00811  -2
  16   5   0 3.43688 4.00811   1
 -15   5   0 7.73161 9.68828  -2
  17   5   0 7.73161 9.68828   1
 -16   5   0 4.15676 3.30053  -2
  18   5   0 4.15676 3.30053   1
 -18   6   0 -2.2239 7.70846   1
 -17   6   0 6.36784 3.48471   1
 -16   6   0 1.24901 2.82383   1
  17   6   0 7.35260 10.5138  -2
 -15   6   0 7.35260 10.5138   1
  16   6   0 7.35790 7.86127  -2
 -14   6   0 7.35790 7.86127   1
  15   6   0 10.2457 7.22182  -2
 -13   6   0 10.2457 7.22182   1
  14   6   0 15.0260 5.98189  -2
 -12   6   0 15.0260 5.98189   1
  13   6   0 110.888 7.52428  -2
 -11   6   0 110.888 7.52428   1
  12   6   0 4.43662 6.76498  -2
 -10   6   0 4.43662 6.76498   1
  11   6   0 67.8751 15.1685  -2
  -9   6   0 67.8751 15.1685   1
  10   6   0 83.2411 9.67699  -2
  -8   6   0 83.2411 9.67699   1
   9   6   0 2.58290 6.99830  -2
  -7   6   0 2.58290 6.99830   1
   8   6   0 178.074 10.9726  -2
  -6   6   0 178.074 10.9726   1
   7   6   0 280.304 15.8441  -2
  -5   6   0 280.304 15.8441   1
   6   6   0 80.2242 6.83605  -2
  -4   6   0 80.2242 6.83605   1
   5   6   0 648.363 32.0981  -2
  -3   6   0 648.363 32.0981   1
  -2   6   0 259.753 7.50955   1
   3   6   0 229.288 9.87122  -2
  -1   6   0 229.288 9.87122   1
   2   6   0 4285.36 145.046  -2
   0   6   0 4285.36 145.046   1
   1   6   0 40.1520 1.73679   1
   0   6   0 2705.85 126.665  -2
   2   6   0 2705.85 126.665   1
   3   6   0 228.618 6.34705   1
   4   6   0 29.6158 1.69802   1
  -3   6   0 822.913 31.3889  -2
   5   6   0 822.913 31.3889   1
  -4   6   0 99.5583 7.99239  -2
   6   6   0 99.5583 7.99239   1
  -5   6   0 184.040 19.8087  -2
   7   6   0 184.040 19.8087   1
   8   6   0 158.092 3.47050   1
   9   6   0 0.96468 1.38766   1
  10   6   0 -1.3367 1.48995   1
  11   6   0 0.52636 1.63040   1
  12   6   0 0.19594 1.67152   1
  13   6   0 2.49634 2.13078   1
  14   6   0 9.10112 2.28692   1
  15   6   0 3.83990 1.84040   1
  16   6   0 1.48406 2.32258   1
  17   6   0 2.38871 2.61615   1
  18   6   0 4.31351 3.58864   1
  19   6   0 11.8645 5.94566   1
  20   6   0 -2.0089 5.95634   1
 -17   7   0 -0.3845 4.04301   1
 -16   7   0 -1.0677 3.90461   1
  18   7   0 8.14435 8.76114  -2
 -15   7   0 8.14435 8.76114   1
  17   7   0 3.69924 9.90160  -2
 -14   7   0 3.69924 9.90160   1
  16   7   0 0.99927 10.1793  -2
 -13   7   0 0.99927 10.1793   1
  15   7   0 -0.0930 11.3023  -2
 -12   7   0 -0.0930 11.3023   1
  14   7   0 10.1476 7.27763  -2
 -11   7   0 10.1476 7.27763   1
  13   7   0 9.65020 6.85041  -2
 -10   7   0 9.65020 6.85041   1
  12   7   0 25.6455 6.37919  -2
  -9   7   0 25.6455 6.37919   1
  11   7   0 17.9103 5.51401  -2
  -8   7   0 17.9103 5.51401   1
  10   7   0 96.2001 6.55646  -2
  -7   7   0 96.2001 6.55646   1
   9   7   0 96.9703 4.07194  -2
  -6   7   0 96.9703 4.07194   1
   8   7   0 11.6702 2.71571  -2
  -5   7   0 11.6702 2.71571   1
   7   7   0 53.9025 2.75509  -2
  -4   7   0 53.9025 2.75509   1
   6   7   0 91.7769 3.70931  -2
  -3   7   0 91.7769 3.70931   1
   5   7   0 219.339 4.81484  -2
  -2   7   0 219.339 4.81484   1
   4   7   0 919.784 19.2161  -2
  -1   7   0 919.784 19.2161   1
   3   7   0 427.798 10.0351  -2
   0   7   0 427.798 10.0351   1
   2   7   0 662.905 15.1564  -2
   1   7   0 662.905 15.1564   1
   1   7   0 568.544 13.1105  -2
   2   7   0 568.544 13.1105   1
   0   7   0 513.133 11.9473  -2
   3   7   0 513.133 11.9473   1
  -1   7   0 977.888 22.1860  -2
   4   7   0 977.888 22.1860   1
  -2   7   0 231.991 7.15563  -2
   5   7   0 231.991 7.15563   1
  -3   7   0 145.832 4.45578  -2
   6   7   0 145.832 4.45578   1
  -4   7   0 65.2126 3.62344  -2
   7   7   0 65.2126 3.62344   1
  -5   7   0 8.03935 2.12116  -2
   8   7   0 8.03935 2.12116   1
  -6   7   0 148.076 4.45799  -2
   9   7   0 148.076 4.45799   1
  -7   7   0 87.6922 4.23716  -2
  10   7   0 87.6922 4.23716   1
  -8   7   0 17.3385 2.40287  -2
  11   7   0 17.3385 2.40287   1
  -9   7   0 14.9621 3.92618  -2
  12   7   0 14.9621 3.92618   1
 -10   7   0 4.11350 2.80580  -2
  13   7   0 4.11350 2.80580   1
 -11   7   0 11.2738 3.23246  -2
  14   7   0 11.2738 3.23246   1
 -12   7   0 42.9215 14.3750  -2
  15   7   0 42.9215 14.3750   1
 -13   7   0 14.6937 8.40009  -2
  16   7   0 14.6937 8.40009   1
 -14   7   0 16.6138 8.42612  -2
  17   7   0 16.6138 8.42612   1
 -15   7   0 13.5527 10.9319  -2
  18   7   0 13.5527 10.9319   1
 -16   7   0 -3.6408 10.8356  -2
  19   7   0 -3.6408 10.8356   1
 -17   7   0 45.1606 11.0825  -2
  20   7   0 45.1606 11.0825   1
  19   8   0 10.5354 8.19768  -2
 -16   8   0 10.5354 8.19768   1
  18   8   0 4.21566 8.74973  -2
 -15   8   0 4.21566 8.74973   1
  17   8   0 7.43165 9.19948  -2
 -14   8   0 7.43165 9.19948   1
  16   8   0 51.4616 6.20218  -2
 -13   8   0 51.4616 6.20218   1
  15   8   0 7.25197 5.06623  -2
 -12   8   0 7.25197 5.06623   1
  14   8   0 104.043 6.14738  -2
 -11   8   0 104.043 6.14738   1
  13   8   0 72.2208 5.14004  -2
 -10   8   0 72.2208 5.14004   1
  12   8   0 15.0274 4.53798  -2
  -9   8   0 15.0274 4.53798   1
  11   8   0 138.838 5.75833  -2
  -8   8   0 138.838 5.75833   1
  10   8   0 20.8977 3.39456  -2
  -7   8   0 20.8977 3.39456   1
   9   8   0 143.054 5.22638  -2
  -6   8   0 143.054 5.22638   1
   8   8   0 83.5329 3.74250  -2
  -5   8   0 83.5329 3.74250   1
   7   8   0 6.12459 2.30178  -2
  -4   8   0 6.12459 2.30178   1
   6   8   0 63.9465 2.75694  -2
  -3   8   0 63.9465 2.75694   1
   5   8   0 562.947 11.8428  -2
  -2   8   0 562.947 11.8428   1
   4   8   0 185.995 4.54610  -2
  -1   8   0 185.995 4.54610   1
   3   8   0 892.145 20.2444  -2
   0   8   0 892.145 20.2444   1
   2   8   0 840.809 19.1624  -2
   1   8   0 840.809 19.1624   1
   1   8   0 1224.36 27.5471  -2
   2   8   0 1224.36 27.5471   1
   0   8   0 955.245 21.6986  -2
   3   8   0 955.245 21.6986   1
  -1   8   0 123.368 3.90834  -2
   4   8   0 123.368 3.90834   1
  -2   8   0 868.518 22.4096  -2
   5   8   0 868.518 22.4096   1
  -3   8   0 83.9622 4.23229  -2
   6   8   0 83.9622 4.23229   1
  -4   8   0 12.0667 3.57594  -2
   7   8   0 12.0667 3.57594   1
  -5   8   0 72.5992 4.23668  -2
   8   8   0 72.5992 4.23668   1
  -6   8   0 98.4768 4.26151  -2
   9   8   0 98.4768 4.26151   1
  -7   8   0 29.1816 4.28090  -2
  10   8   0 29.1816 4.28090   1
  -8   8   0 170.143 7.93723  -2
  11   8   0 170.143 7.93723   1
  -9   8   0 18.6279 4.59269  -2
  12   8   0 18.6279 4.59269   1
 -10   8   0 86.6694 7.06698  -2
  13   8   0 86.6694 7.06698   1
 -12   8   0 -2.8589 7.52973  -2
  15   8   0 -2.8589 7.52973   1
 -13   8   0 89.3365 12.3376  -2
  16   8   0 89.3365 12.3376   1
 -14   8   0 -1.6517 10.6404  -2
  17   8   0 -1.6517 10.6404   1
 -15   8   0 -1.3390 10.2228  -2
  18   8   0 -1.3390 10.2228   1
 -17   8   0 -4.4582 9.96201  -2
  20   8   0 -4.4582 9.96201   1
 -17   9   0 -1.4356 6.10113   1
 -16   9   0 10.7021 3.90028   1
  19   9   0 20.4121 13.1539  -2
 -15   9   0 20.4121 13.1539   1
 -14   9   0 1.53306 4.79204   1
  17   9   0 60.2279 12.8137  -2
 -13   9   0 60.2279 12.8137   1
  16   9   0 72.7400 14.5094  -2
 -12   9   0 72.7400 14.5094   1
  15   9   0 49.9983 11.6550  -2
 -11   9   0 49.9983 11.6550   1
  14   9   0 144.116 14.0075  -2
 -10   9   0 144.116 14.0075   1
  13   9   0 47.8072 11.0877  -2
  -9   9   0 47.8072 11.0877   1
  12   9   0 181.101 13.3829  -2
  -8   9   0 181.101 13.3829   1
  11   9   0 256.086 16.5165  -2
  -7   9   0 256.086 16.5165   1
  10   9   0 74.1417 8.47699  -2
  -6   9   0 74.1417 8.47699   1
   9   9   0 165.185 11.5844  -2
  -5   9   0 165.185 11.5844   1
   8   9   0 260.855 12.0737  -2
  -4   9   0 260.855 12.0737   1
   7   9   0 108.293 5.72800  -2
  -3   9   0 108.293 5.72800   1
   6   9   0 187.496 6.31556  -2
  -2   9   0 187.496 6.31556   1
   5   9   0 320.279 7.60988  -2
  -1   9   0 320.279 7.60988   1
   4   9   0 8.53244 2.63423  -2
   0   9   0 8.53244 2.63423   1
   3   9   0 103.851 5.64327  -2
   1   9   0 103.851 5.64327   1
   2   9   0 116.609 5.13468  -2
   2   9   0 116.609 5.13468   1
   1   9   0 76.9977 5.04192  -2
   3   9   0 76.9977 5.04192   1
   0   9   0 7.85632 4.12211  -2
   4   9   0 7.85632 4.12211   1
  -1   9   0 195.087 8.14180  -2
   5   9   0 195.087 8.14180   1
  -2   9   0 129.776 6.04083  -2
   6   9   0 129.776 6.04083   1
  -3   9   0 165.470 11.8613  -2
   7   9   0 165.470 11.8613   1
   8   9   0 6.03077 1.36791   1
  -5   9   0 173.305 12.5273  -2
   9   9   0 173.305 12.5273   1
  -6   9   0 110.484 10.6666  -2
  10   9   0 110.484 10.6666   1
  -7   9   0 193.134 13.7168  -2
  11   9   0 193.134 13.7168   1
  12   9   0 172.439 7.47409   1
  -9   9   0 39.7331 8.56263  -2
  13   9   0 39.7331 8.56263   1
 -10   9   0 113.805 11.0016  -2
  14   9   0 113.805 11.0016   1
 -11   9   0 44.7316 13.2718  -2
  15   9   0 44.7316 13.2718   1
  16   9   0 -3.6194 2.98189   1
  17   9   0 15.4188 4.05594   1
  18   9   0 13.9696 6.80651   1
  19   9   0 8.43695 6.06689   1
  20   9   0 -6.5333 5.91436   1
  19  10   0 2.68595 7.89495  -2
 -15  10   0 2.68595 7.89495   1
  18  10   0 4.13984 6.08544  -2
 -14  10   0 4.13984 6.08544   1
  17  10   0 0.38788 6.56744  -2
 -13  10   0 0.38788 6.56744   1
  16  10   0 47.4647 8.54286  -2
 -12  10   0 47.4647 8.54286   1
  15  10   0 38.3120 8.32820  -2
 -11  10   0 38.3120 8.32820   1
  14  10   0 118.937 13.1980  -2
 -10  10   0 118.937 13.1980   1
  13  10   0 265.449 18.6164  -2
  -9  10   0 265.449 18.6164   1
  12  10   0 93.7155 7.65407  -2
  -8  10   0 93.7155 7.65407   1
  11  10   0 181.784 9.10052  -2
  -7  10   0 181.784 9.10052   1
  10  10   0 244.331 10.6242  -2
  -6  10   0 244.331 10.6242   1
   9  10   0 48.5967 4.81723  -2
  -5  10   0 48.5967 4.81723   1
   8  10   0 88.0375 5.33639  -2
  -4  10   0 88.0375 5.33639   1
   7  10   0 137.529 5.41464  -2
  -3  10   0 137.529 5.41464   1
   6  10   0 17.3783 1.75817  -2
  -2  10   0 17.3783 1.75817   1
   5  10   0 66.8613 2.21252  -2
  -1  10   0 66.8613 2.21252   1
   4  10   0 14.0098 1.64954  -2
   0  10   0 14.0098 1.64954   1
   3  10   0 26.7681 2.15246  -2
   1  10   0 26.7681 2.15246   1
   2  10   0 162.928 4.63109  -2
   2  10   0 162.928 4.63109   1
   1  10   0 16.5701 2.05922  -2
   3  10   0 16.5701 2.05922   1
   0  10   0 23.3399 1.77619  -2
   4  10   0 23.3399 1.77619   1
  -1  10   0 80.7148 2.64104  -2
   5  10   0 80.7148 2.64104   1
  -2  10   0 17.9577 1.71826  -2
   6  10   0 17.9577 1.71826   1
  -3  10   0 134.926 4.22925  -2
   7  10   0 134.926 4.22925   1
  -4  10   0 65.5444 3.81600  -2
   8  10   0 65.5444 3.81600   1
  -5  10   0 31.0568 3.39738  -2
   9  10   0 31.0568 3.39738   1
  -6  10   0 168.708 6.25071  -2
  10  10   0 168.708 6.25071   1
  -7  10   0 222.345 7.78773  -2
  11  10   0 222.345 7.78773   1
  -8  10   0 55.3627 4.81205  -2
  12  10   0 55.3627 4.81205   1
  -9  10   0 246.187 11.0720  -2
  13  10   0 246.187 11.0720   1
 -10  10   0 142.553 7.99889  -2
  14  10   0 142.553 7.99889   1
 -11  10   0 33.4478 6.18068  -2
  15  10   0 33.4478 6.18068   1
 -12  10   0 86.3897 7.18349  -2
  16  10   0 86.3897 7.18349   1
 -13  10   0 1.36360 9.76795  -2
  17  10   0 1.36360 9.76795   1
 -14  10   0 2.98954 10.5192  -2
  18  10   0 2.98954 10.5192   1
 -15  10   0 10.9054 10.8293  -2
  19  10   0 10.9054 10.8293   1
 -16  10   0 2.94426 9.81601  -2
  20  10   0 2.94426 9.81601   1
 -15  11   0 2.92263 5.75161   1
 -14  11   0 3.08936 3.95877   1
  17  11   0 32.3175 11.9028  -2
 -13  11   0 32.3175 11.9028   1
  16  11   0 6.80633 9.95829  -2
 -12  11   0 6.80633 9.95829   1
  15  11   0 18.2369 11.6345  -2
 -11  11   0 18.2369 11.6345   1
  14  11   0 153.711 15.0913  -2
 -10  11   0 153.711 15.0913   1
  13  11   0 19.1627 11.1291  -2
  -9  11   0 19.1627 11.1291   1
  12  11   0 115.459 12.7130  -2
  -8  11   0 115.459 12.7130   1
  11  11   0 166.477 14.7469  -2
  -7  11   0 166.477 14.7469   1
  -6  11   0 -1.6303 5.04315   1
   9  11   0 175.411 13.0919  -2
  -5  11   0 175.411 13.0919   1
   8  11   0 200.422 13.4563  -2
  -4  11   0 200.422 13.4563   1
   7  11   0 175.742 8.64430  -2
  -3  11   0 175.742 8.64430   1
   6  11   0 49.4157 3.10640  -2
  -2  11   0 49.4157 3.10640   1
   5  11   0 45.0485 3.02594  -2
  -1  11   0 45.0485 3.02594   1
   4  11   0 113.366 4.00026  -2
   0  11   0 113.366 4.00026   1
   3  11   0 198.552 5.81764  -2
   1  11   0 198.552 5.81764   1
   2  11   0 2.25120 3.17204  -2
   2  11   0 2.25120 3.17204   1
   1  11   0 121.537 4.63539  -2
   3  11   0 121.537 4.63539   1
   0  11   0 87.2207 3.54836  -2
   4  11   0 87.2207 3.54836   1
  -1  11   0 42.8488 3.33875  -2
   5  11   0 42.8488 3.33875   1
  -2  11   0 70.9246 5.76253  -2
   6  11   0 70.9246 5.76253   1
  -3  11   0 252.158 8.48862  -2
   7  11   0 252.158 8.48862   1
  -4  11   0 113.158 7.19326  -2
   8  11   0 113.158 7.19326   1
  -5  11   0 93.8879 6.26875  -2
   9  11   0 93.8879 6.26875   1
  -6  11   0 16.1930 6.37742  -2
  10  11   0 16.1930 6.37742   1
  -7  11   0 70.2882 9.72082  -2
  11  11   0 70.2882 9.72082   1
  -8  11   0 59.0512 24.0829  -2
  12  11   0 59.0512 24.0829   1
  13  11   0 -4.0641 3.46558   1
 -10  11   0 79.4556 8.49332  -2
  14  11   0 79.4556 8.49332   1
  15  11   0 5.12612 3.42847   1
  16  11   0 1.58257 2.98115   1
  17  11   0 27.8565 3.93370   1
  18  11   0 2.98475 6.61715   1
  19  11   0 11.3876 7.09787   1
  20  11   0 0.61071 5.50252   1
 -14  12   0 -1.2501 4.66058   1
 -13  12   0 3.21063 5.27979   1
  17  12   0 1.21897 10.1852  -2
 -12  12   0 1.21897 10.1852   1
  16  12   0 32.4483 11.7344  -2
 -11  12   0 32.4483 11.7344   1
  15  12   0 -10.545 11.3370  -2
 -10  12   0 -10.545 11.3370   1
  14  12   0 7.28429 11.9575  -2
  -9  12   0 7.28429 11.9575   1
  13  12   0 2.71213 6.79088  -2
  -8  12   0 2.71213 6.79088   1
  12  12   0 3.09458 7.01968  -2
  -7  12   0 3.09458 7.01968   1
  11  12   0 113.673 8.35431  -2
  -6  12   0 113.673 8.35431   1
  10  12   0 99.0002 7.43726  -2
  -5  12   0 99.0002 7.43726   1
   9  12   0 36.3360 5.67517  -2
  -4  12   0 36.3360 5.67517   1
   8  12   0 472.191 17.8054  -2
  -3  12   0 472.191 17.8054   1
   6  12   0 92.7269 4.00922  -2
  -1  12   0 92.7269 4.00922   1
   5  12   0 619.167 14.5795  -2
   0  12   0 619.167 14.5795   1
   4  12   0 16.3494 3.01095  -2
   1  12   0 16.3494 3.01095   1
   3  12   0 106.885 4.15093  -2
   2  12   0 106.885 4.15093   1
   2  12   0 95.0010 4.07160  -2
   3  12   0 95.0010 4.07160   1
   1  12   0 20.7245 2.78649  -2
   4  12   0 20.7245 2.78649   1
   0  12   0 513.765 12.6948  -2
   5  12   0 513.765 12.6948   1
  -1  12   0 92.6287 4.28668  -2
   6  12   0 92.6287 4.28668   1
  -2  12   0 180.431 5.74229  -2
   7  12   0 180.431 5.74229   1
  -3  12   0 631.551 17.4351  -2
   8  12   0 631.551 17.4351   1
  -4  12   0 38.8162 5.08253  -2
   9  12   0 38.8162 5.08253   1
  -5  12   0 116.610 6.42554  -2
  10  12   0 116.610 6.42554   1
  -6  12   0 126.908 6.91167  -2
  11  12   0 126.908 6.91167   1
  -7  12   0 6.24521 6.60049  -2
  12  12   0 6.24521 6.60049   1
  -8  12   0 9.81258 6.57261  -2
  13  12   0 9.81258 6.57261   1
  -9  12   0 28.9847 6.59319  -2
  14  12   0 28.9847 6.59319   1
 -10  12   0 -8.0361 6.30053  -2
  15  12   0 -8.0361 6.30053   1
 -11  12   0 51.5224 6.42205  -2
  16  12   0 51.5224 6.42205   1
 -12  12   0 -0.4654 6.08372  -2
  17  12   0 -0.4654 6.08372   1
 -13  12   0 23.5239 11.8989  -2
  18  12   0 23.5239 11.8989   1
 -14  12   0 11.4115 11.5039  -2
  19  12   0 11.4115 11.5039   1
  18  13   0 7.93390 8.87870  -2
 -13  13   0 7.93390 8.87870   1
  17  13   0 16.8854 9.71747  -2
 -12  13   0 16.8854 9.71747   1
  16  13   0 8.48557 10.4243  -2
 -11  13   0 8.48557 10.4243   1
  14  13   0 5.52716 11.6322  -2
  -9  13   0 5.52716 11.6322   1
  13  13   0 5.96724 7.15693  -2
  -8  13   0 5.96724 7.15693   1
  12  13   0 16.6599 6.84059  -2
  -7  13   0 16.6599 6.84059   1
  11  13   0 7.62320 6.28051  -2
  -6  13   0 7.62320 6.28051   1
  10  13   0 32.0688 6.40803  -2
  -5  13   0 32.0688 6.40803   1
   9  13   0 11.3901 5.01985  -2
  -4  13   0 11.3901 5.01985   1
   8  13   0 9.16922 4.65876  -2
  -3  13   0 9.16922 4.65876   1
   7  13   0 54.8579 6.47708  -2
  -2  13   0 54.8579 6.47708   1
   6  13   0 26.7194 4.13432  -2
  -1  13   0 26.7194 4.13432   1
   5  13   0 75.5255 4.52046  -2
   0  13   0 75.5255 4.52046   1
   4  13   0 382.729 13.1670  -2
   1  13   0 382.729 13.1670   1
   3  13   0 73.2715 3.70139  -2
   2  13   0 73.2715 3.70139   1
   2  13   0 95.3026 4.04358  -2
   3  13   0 95.3026 4.04358   1
   1  13   0 314.877 8.20534  -2
   4  13   0 314.877 8.20534   1
   0  13   0 43.4953 3.63295  -2
   5  13   0 43.4953 3.63295   1
  -1  13   0 18.0462 3.37891  -2
   6  13   0 18.0462 3.37891   1
  -2  13   0 66.1078 4.81093  -2
   7  13   0 66.1078 4.81093   1
  -3  13   0 15.2144 4.52624  -2
   8  13   0 15.2144 4.52624   1
  -4  13   0 10.6166 4.64944  -2
   9  13   0 10.6166 4.64944   1
  -5  13   0 27.4203 5.14310  -2
  10  13   0 27.4203 5.14310   1
  -6  13   0 1.96107 5.10439  -2
  11  13   0 1.96107 5.10439   1
  -7  13   0 1.25829 6.60729  -2
  12  13   0 1.25829 6.60729   1
  -8  13   0 2.25648 6.61236  -2
  13  13   0 2.25648 6.61236   1
  -9  13   0 6.99146 6.66340  -2
  14  13   0 6.99146 6.66340   1
 -10  13   0 3.00699 6.55469  -2
  15  13   0 3.00699 6.55469   1
 -11  13   0 6.75260 6.34332  -2
  16  13   0 6.75260 6.34332   1
 -12  13   0 -5.4811 10.8395  -2
  17  13   0 -5.4811 10.8395   1
 -13  13   0 10.5871 11.4735  -2
  18  13   0 10.5871 11.4735   1
 -14  13   0 15.9514 10.5342  -2
  19  13   0 15.9514 10.5342   1
  18  14   0 31.0671 9.40340  -2
 -12  14   0 31.0671 9.40340   1
 -11  14   0 5.19200 5.94528   1
 -10  14   0 4.14581 6.17913   1
  15  14   0 11.1822 9.65847  -2
  -9  14   0 11.1822 9.65847   1
  14  14   0 -4.1223 9.84576  -2
  -8  14   0 -4.1223 9.84576   1
  13  14   0 32.8364 10.2460  -2
  -7  14   0 32.8364 10.2460   1
  12  14   0 10.5509 10.0373  -2
  -6  14   0 10.5509 10.0373   1
  11  14   0 23.1450 9.22104  -2
  -5  14   0 23.1450 9.22104   1
  10  14   0 58.5039 8.67590  -2
  -4  14   0 58.5039 8.67590   1
   9  14   0 16.3391 6.75508  -2
  -3  14   0 16.3391 6.75508   1
  -1  14   0 6.34794 1.52499   1
   6  14   0 251.189 14.7308  -2
   0  14   0 251.189 14.7308   1
   5  14   0 105.263 7.40651  -2
   1  14   0 105.263 7.40651   1
   4  14   0 146.742 8.17300  -2
   2  14   0 146.742 8.17300   1
   3  14   0 93.2437 11.2399  -2
   3  14   0 93.2437 11.2399   1
   2  14   0 117.064 7.76482  -2
   4  14   0 117.064 7.76482   1
   1  14   0 141.461 8.37200  -2
   5  14   0 141.461 8.37200   1
   0  14   0 178.495 7.44142  -2
   6  14   0 178.495 7.44142   1
  -1  14   0 115.501 12.6651  -2
   7  14   0 115.501 12.6651   1
  -2  14   0 79.1809 11.9111  -2
   8  14   0 79.1809 11.9111   1
  -3  14   0 37.2651 10.1476  -2
   9  14   0 37.2651 10.1476   1
  -4  14   0 14.6166 28.4373  -2
  10  14   0 14.6166 28.4373   1
  -5  14   0 32.1451 7.94427  -2
  11  14   0 32.1451 7.94427   1
  -6  14   0 9.63780 11.2480  -2
  12  14   0 9.63780 11.2480   1
  -7  14   0 40.1762 11.3985  -2
  13  14   0 40.1762 11.3985   1
  -8  14   0 2.61981 10.7849  -2
  14  14   0 2.61981 10.7849   1
  15  14   0 3.46238 3.84602   1
  16  14   0 2.49891 3.61827   1
  17  14   0 3.11836 3.43554   1
  18  14   0 11.3951 3.65606   1
  19  14   0 38.5421 7.87363   1
  17  15   0 -0.7529 5.94599  -2
 -11  15   0 -0.7529 5.94599   1
  16  15   0 1.23387 6.51967  -2
 -10  15   0 1.23387 6.51967   1
  15  15   0 15.0771 7.76228  -2
  -9  15   0 15.0771 7.76228   1
  14  15   0 4.97439 7.94658  -2
  -8  15   0 4.97439 7.94658   1
  13  15   0 5.35032 8.41845  -2
  -7  15   0 5.35032 8.41845   1
  12  15   0 125.678 9.87915  -2
  -6  15   0 125.678 9.87915   1
  11  15   0 28.3245 5.37303  -2
  -5  15   0 28.3245 5.37303   1
  10  15   0 22.4009 8.23767  -2
  -4  15   0 22.4009 8.23767   1
   9  15   0 35.4344 8.33599  -2
  -3  15   0 35.4344 8.33599   1
   8  15   0 56.6363 8.74048  -2
  -2  15   0 56.6363 8.74048   1
   7  15   0 -9.7254 2.93002  -2
  -1  15   0 -9.7254 2.93002   1
   6  15   0 13.3654 3.37917  -2
   0  15   0 13.3654 3.37917   1
   5  15   0 74.2402 5.48186  -2
   1  15   0 74.2402 5.48186   1
   4  15   0 9.50834 4.24073  -2
   2  15   0 9.50834 4.24073   1
   3  15   0 5.95918 1.99370  -2
   3  15   0 5.95918 1.99370   1
   2  15   0 5.04662 2.77130  -2
   4  15   0 5.04662 2.77130   1
   1  15   0 47.9132 3.43495  -2
   5  15   0 47.9132 3.43495   1
   0  15   0 42.2652 3.39137  -2
   6  15   0 42.2652 3.39137   1
  -1  15   0 39.6156 4.34696  -2
   7  15   0 39.6156 4.34696   1
  -2  15   0 33.9470 4.32604  -2
   8  15   0 33.9470 4.32604   1
  -3  15   0 64.6021 4.89740  -2
   9  15   0 64.6021 4.89740   1
  -4  15   0 25.7148 4.62545  -2
  10  15   0 25.7148 4.62545   1
  -5  15   0 29.4267 4.57193  -2
  11  15   0 29.4267 4.57193   1
  -6  15   0 101.937 5.83428  -2
  12  15   0 101.937 5.83428   1
  -7  15   0 2.54670 4.19645  -2
  13  15   0 2.54670 4.19645   1
  -8  15   0 5.53300 5.38305  -2
  14  15   0 5.53300 5.38305   1
  -9  15   0 17.0641 6.77302  -2
  15  15   0 17.0641 6.77302   1
 -10  15   0 -0.9859 5.01496  -2
  16  15   0 -0.9859 5.01496   1
 -11  15   0 17.2845 8.69697  -2
  17  15   0 17.2845 8.69697   1
 -12  15   0 -0.4550 8.13222  -2
  18  15   0 -0.4550 8.13222   1
 -10  16   0 3.35793 5.50586   1
  -9  16   0 29.5185 7.78578   1
  -8  16   0 14.0115 7.13149   1
  -7  16   0 5.64068 7.07067   1
  12  16   0 53.6949 13.2177  -2
  -6  16   0 53.6949 13.2177   1
  11  16   0 27.6500 12.8400  -2
  -5  16   0 27.6500 12.8400   1
  -4  16   0 22.6922 7.37413   1
   9  16   0 24.9297 12.3727  -2
  -3  16   0 24.9297 12.3727   1
   8  16   0 10.6224 11.5806  -2
  -2  16   0 10.6224 11.5806   1
   7  16   0 124.747 13.8596  -2
  -1  16   0 124.747 13.8596   1
   6  16   0 43.6830 10.5888  -2
   0  16   0 43.6830 10.5888   1
   5  16   0 20.4570 6.16674  -2
   1  16   0 20.4570 6.16674   1
   4  16   0 8.68915 5.54131  -2
   2  16   0 8.68915 5.54131   1
   3  16   0 1.45935 2.80378  -2
   3  16   0 1.45935 2.80378   1
   2  16   0 6.59120 3.21627  -2
   4  16   0 6.59120 3.21627   1
   1  16   0 8.70321 7.09723  -2
   5  16   0 8.70321 7.09723   1
   0  16   0 21.0051 5.65280  -2
   6  16   0 21.0051 5.65280   1
  -1  16   0 81.3471 6.63240  -2
   7  16   0 81.3471 6.63240   1
  -2  16   0 29.6576 6.10091  -2
   8  16   0 29.6576 6.10091   1
  -3  16   0 12.7465 6.30179  -2
   9  16   0 12.7465 6.30179   1
  -4  16   0 48.1765 8.18082  -2
  10  16   0 48.1765 8.18082   1
  -5  16   0 41.4848 8.35431  -2
  11  16   0 41.4848 8.35431   1
  -6  16   0 19.4278 8.35915  -2
  12  16   0 19.4278 8.35915   1
  -7  16   0 124.518 9.68628  -2
  13  16   0 124.518 9.68628   1
  -8  16   0 2.56177 8.25891  -2
  14  16   0 2.56177 8.25891   1
  -9  16   0 9.32522 13.4627  -2
  15  16   0 9.32522 13.4627   1
  16  16   0 7.29473 4.02495   1
  17  16   0 -5.4798 3.02557   1
  18  16   0 0.90857 6.35505   1
  16  17   0 4.57881 9.23506  -2
  -9  17   0 4.57881 9.23506   1
  15  17   0 9.04055 10.0246  -2
  -8  17   0 9.04055 10.0246   1
  14  17   0 -4.5662 10.3399  -2
  -7  17   0 -4.5662 10.3399   1
  13  17   0 3.80681 10.4773  -2
  -6  17   0 3.80681 10.4773   1
  12  17   0 45.4238 11.5316  -2
  -5  17   0 45.4238 11.5316   1
  11  17   0 54.9529 11.3152  -2
  -4  17   0 54.9529 11.3152   1
  10  17   0 -6.2960 10.3451  -2
  -3  17   0 -6.2960 10.3451   1
   9  17   0 54.5948 11.6554  -2
  -2  17   0 54.5948 11.6554   1
   8  17   0 24.9793 11.1517  -2
  -1  17   0 24.9793 11.1517   1
   7  17   0 14.3938 10.2512  -2
   0  17   0 14.3938 10.2512   1
   6  17   0 6.40770 10.2967  -2
   1  17   0 6.40770 10.2967   1
   5  17   0 -2.7301 5.02472  -2
   2  17   0 -2.7301 5.02472   1
   4  17   0 -1.5475 5.03165  -2
   3  17   0 -1.5475 5.03165   1
   3  17   0 11.6358 2.88524  -2
   4  17   0 11.6358 2.88524   1
   2  17   0 5.84831 2.99642  -2
   5  17   0 5.84831 2.99642   1
   1  17   0 26.4208 7.03860  -2
   6  17   0 26.4208 7.03860   1
   0  17   0 18.6613 5.53345  -2
   7  17   0 18.6613 5.53345   1
  -1  17   0 18.5664 5.73608  -2
   8  17   0 18.5664 5.73608   1
  -2  17   0 53.2402 6.17110  -2
   9  17   0 53.2402 6.17110   1
  -3  17   0 1.09054 5.73197  -2
  10  17   0 1.09054 5.73197   1
  -4  17   0 20.1152 6.09095  -2
  11  17   0 20.1152 6.09095   1
  -5  17   0 32.9757 7.80239  -2
  12  17   0 32.9757 7.80239   1
  -6  17   0 0.89116 7.23338  -2
  13  17   0 0.89116 7.23338   1
  -7  17   0 2.17742 9.42749  -2
  14  17   0 2.17742 9.42749   1
  -8  17   0 21.7192 7.80369  -2
  15  17   0 21.7192 7.80369   1
  -9  17   0 -3.7104 6.30676  -2
  16  17   0 -3.7104 6.30676   1
  15  18   0 -5.8069 9.08396  -2
  -8  18   0 -5.8069 9.08396   1
  14  18   0 14.4968 9.90046  -2
  -7  18   0 14.4968 9.90046   1
  13  18   0 -2.4461 9.72179  -2
  -6  18   0 -2.4461 9.72179   1
  12  18   0 7.59171 10.0210  -2
  -5  18   0 7.59171 10.0210   1
  11  18   0 9.40090 9.95114  -2
  -4  18   0 9.40090 9.95114   1
  10  18   0 19.1500 10.0143  -2
  -3  18   0 19.1500 10.0143   1
   9  18   0 1.59958 10.1823  -2
  -2  18   0 1.59958 10.1823   1
   8  18   0 170.307 14.5428  -2
  -1  18   0 170.307 14.5428   1
   7  18   0 46.0514 7.54540  -2
   0  18   0 46.0514 7.54540   1
   6  18   0 2.83613 3.11243  -2
   1  18   0 2.83613 3.11243   1
   5  18   0 113.760 6.08466  -2
   2  18   0 113.760 6.08466   1
   4  18   0 49.6832 6.59007  -2
   3  18   0 49.6832 6.59007   1
   3  18   0 33.8832 4.69603  -2
   4  18   0 33.8832 4.69603   1
   2  18   0 109.798 7.93058  -2
   5  18   0 109.798 7.93058   1
   1  18   0 4.30402 6.23558  -2
   6  18   0 4.30402 6.23558   1
   0  18   0 31.3584 4.41564  -2
   7  18   0 31.3584 4.41564   1
  -1  18   0 134.120 6.65426  -2
   8  18   0 134.120 6.65426   1
  -2  18   0 10.3590 5.05309  -2
   9  18   0 10.3590 5.05309   1
  -3  18   0 20.1280 5.49032  -2
  10  18   0 20.1280 5.49032   1
  -4  18   0 66.7168 9.49715  -2
  11  18   0 66.7168 9.49715   1
  -5  18   0 1.31229 6.49148  -2
  12  18   0 1.31229 6.49148   1
  -6  18   0 3.59263 6.64452  -2
  13  18   0 3.59263 6.64452   1
  -7  18   0 -1.4975 6.86725  -2
  14  18   0 -1.4975 6.86725   1
  -8  18   0 8.23112 5.60906  -2
  15  18   0 8.23112 5.60906   1
  -7  19   0 4.68789 6.33412   1
  -6  19   0 -4.7113 6.28018   1
  -5  19   0 2.78252 6.56191   1
  -4  19   0 6.35923 7.32661   1
  -3  19   0 1.07584 7.06695   1
  -2  19   0 4.95745 7.50300   1
   9  19   0 59.6885 12.4269  -2
  -1  19   0 59.6885 12.4269   1
   0  19   0 4.87181 6.74117   1
   7  19   0 31.9565 12.1968  -2
   1  19   0 31.9565 12.1968   1
   2  19   0 -1.2431 2.55070   1
   3  19   0 14.0945 4.81992   1
   5  19   0 -11.151 15.9950   1
   6  19   0 76.4002 7.72222   1
   7  19   0 26.6848 5.88815   1
   0  19   0 33.7683 42.6616  -2
   8  19   0 33.7683 42.6616   1
  -1  19   0 -13.130 42.9149  -2
   9  19   0 -13.130 42.9149   1
  -2  19   0 13.4007 10.8869  -2
  10  19   0 13.4007 10.8869   1
  -3  19   0 4.05639 10.7845  -2
  11  19   0 4.05639 10.7845   1
  12  19   0 2.20611 3.96869   1
  13  19   0 -1.6097 4.03375   1
  14  19   0 4.31488 3.53268   1
  15  19   0 5.19042 3.80679   1
  13  20   0 5.58522 7.31783  -2
  -5  20   0 5.58522 7.31783   1
  12  20   0 6.90728 5.97154  -2
  -4  20   0 6.90728 5.97154   1
  11  20   0 8.68070 8.05206  -2
  -3  20   0 8.68070 8.05206   1
  10  20   0 24.6642 6.32570  -2
  -2  20   0 24.6642 6.32570   1
   9  20   0 5.82912 5.57509  -2
  -1  20   0 5.82912 5.57509   1
   8  20   0 14.7938 5.20030  -2
   0  20   0 14.7938 5.20030   1
   7  20   0 6.58832 4.90412  -2
   1  20   0 6.58832 4.90412   1
   6  20   0 15.3536 7.30630  -2
   2  20   0 15.3536 7.30630   1
   5  20   0 13.8155 4.22984  -2
   3  20   0 13.8155 4.22984   1
   4  20   0 2.65832 4.61279  -2
   4  20   0 2.65832 4.61279   1
   3  20   0 25.0005 4.93210  -2
   5  20   0 25.0005 4.93210   1
   2  20   0 11.5985 4.34949  -2
   6  20   0 11.5985 4.34949   1
   1  20   0 19.4751 5.24236  -2
   7  20   0 19.4751 5.24236   1
   0  20   0 17.5125 5.40624  -2
   8  20   0 17.5125 5.40624   1
  -1  20   0 6.16741 4.94149  -2
   9  20   0 6.16741 4.94149   1
  -2  20   0 32.4030 4.32428  -2
  10  20   0 32.4030 4.32428   1
  -3  20   0 18.9366 4.21214  -2
  11  20   0 18.9366 4.21214   1
  -4  20   0 -2.7040 5.18945  -2
  12  20   0 -2.7040 5.18945   1
  -5  20   0 19.8030 6.03174  -2
  13  20   0 19.8030 6.03174   1
  -6  20   0 3.93618 5.10565  -2
  14  20   0 3.93618 5.10565   1
  10  21   0 8.97275 7.65275  -2
  -2  21   0 8.97275 7.65275   1
   9  21   0 4.32624 7.34541  -2
  -1  21   0 4.32624 7.34541   1
   8  21   0 -5.2921 11.1100  -2
   0  21   0 -5.2921 11.1100   1
   7  21   0 5.35598 10.9358  -2
   1  21   0 5.35598 10.9358   1
   6  21   0 -0.3833 10.9628  -2
   2  21   0 -0.3833 10.9628   1
   5  21   0 10.0986 11.1381  -2
   3  21   0 10.0986 11.1381   1
   4  21   0 1.59978 6.02453  -2
   4  21   0 1.59978 6.02453   1
   3  21   0 -1.5365 6.59475  -2
   5  21   0 -1.5365 6.59475   1
   2  21   0 6.50544 5.96173  -2
   6  21   0 6.50544 5.96173   1
   1  21   0 2.97828 8.44221  -2
   7  21   0 2.97828 8.44221   1
   0  21   0 2.10664 8.35928  -2
   8  21   0 2.10664 8.35928   1
  -1  21   0 -6.2725 7.98435  -2
   9  21   0 -6.2725 7.98435   1
  -2  21   0 1.53462 8.59059  -2
  10  21   0 1.53462 8.59059   1
  -3  21   0 -1.0021 8.52995  -2
  11  21   0 -1.0021 8.52995   1
  -4  21   0 -3.4859 7.89824  -2
  12  21   0 -3.4859 7.89824   1
   9  22   0 -0.6022 9.72536  -2
   0  22   0 -0.6022 9.72536   1
   8  22   0 -4.8565 10.0391  -2
   1  22   0 -4.8565 10.0391   1
   7  22   0 -5.2138 9.73947  -2
   2  22   0 -5.2138 9.73947   1
   6  22   0 8.62737 9.62287  -2
   3  22   0 8.62737 9.62287   1
   5  22   0 23.3643 7.47362  -2
   4  22   0 23.3643 7.47362   1
   4  22   0 1.38562 9.71766  -2
   5  22   0 1.38562 9.71766   1
   3  22   0 0.60342 9.26009  -2
   6  22   0 0.60342 9.26009   1
   2  22   0 12.4724 6.23058  -2
   7  22   0 12.4724 6.23058   1
   1  22   0 4.53714 5.86651  -2
   8  22   0 4.53714 5.86651   1
   0  22   0 -0.2810 5.52091  -2
   9  22   0 -0.2810 5.52091   1
   0 -22   1 5.48940 8.26747  -2
  -9 -22   1 5.48940 8.26747   1
  -1 -22   1 3.93143 8.07421  -2
  -8 -22   1 3.93143 8.07421   1
  -2 -22   1 1.92941 6.96696  -2
  -7 -22   1 1.92941 6.96696   1
  -3 -22   1 1.80976 7.01549  -2
  -6 -22   1 1.80976 7.01549   1
  -4 -22   1 3.29067 7.03280  -2
  -5 -22   1 3.29067 7.03280   1
  -5 -22   1 3.39040 6.54630  -2
  -4 -22   1 3.39040 6.54630   1
  -6 -22   1 -1.3950 7.00209  -2
  -3 -22   1 -1.3950 7.00209   1
  -7 -22   1 6.86023 9.07924  -2
  -2 -22   1 6.86023 9.07924   1
  -8 -22   1 -0.8251 9.37858  -2
  -1 -22   1 -0.8251 9.37858   1
  -9 -22   1 -8.2749 8.94587  -2
   0 -22   1 -8.2749 8.94587   1
   3 -21   1 8.44121 8.68780  -2
 -11 -21   1 8.44121 8.68780   1
   2 -21   1 -2.4346 8.97807  -2
 -10 -21   1 -2.4346 8.97807   1
   1 -21   1 -1.6031 8.67767  -2
  -9 -21   1 -1.6031 8.67767   1
   0 -21   1 20.6785 9.22799  -2
  -8 -21   1 20.6785 9.22799   1
  -1 -21   1 5.60289 8.91147  -2
  -7 -21   1 5.60289 8.91147   1
  -3 -21   1 3.79210 8.62113  -2
  -5 -21   1 3.79210 8.62113   1
  -4 -21   1 5.65575 6.52979  -2
  -4 -21   1 5.65575 6.52979   1
  -5 -21   1 2.63627 11.2688  -2
  -3 -21   1 2.63627 11.2688   1
  -6 -21   1 18.5111 11.8585  -2
  -2 -21   1 18.5111 11.8585   1
  -7 -21   1 8.74171 11.9153  -2
  -1 -21   1 8.74171 11.9153   1
  -8 -21   1 16.7117 11.9042  -2
   0 -21   1 16.7117 11.9042   1
  -9 -21   1 -10.990 12.1776  -2
   1 -21   1 -10.990 12.1776   1
 -10 -21   1 -11.938 11.7689  -2
   2 -21   1 -11.938 11.7689   1
 -11 -21   1 6.22028 11.8020  -2
   3 -21   1 6.22028 11.8020   1
   5 -20   1 14.5373 8.63607  -2
 -13 -20   1 14.5373 8.63607   1
   4 -20   1 5.74031 8.27733  -2
 -12 -20   1 5.74031 8.27733   1
   3 -20   1 8.07515 8.80809  -2
 -11 -20   1 8.07515 8.80809   1
   2 -20   1 11.4942 5.97612  -2
 -10 -20   1 11.4942 5.97612   1
   1 -20   1 -5.1069 5.42011  -2
  -9 -20   1 -5.1069 5.42011   1
   0 -20   1 15.9568 5.68337  -2
  -8 -20   1 15.9568 5.68337   1
  -1 -20   1 16.9367 5.18552  -2
  -7 -20   1 16.9367 5.18552   1
  -2 -20   1 2.84052 4.72671  -2
  -6 -20   1 2.84052 4.72671   1
  -3 -20   1 4.53846 4.62194  -2
  -5 -20   1 4.53846 4.62194   1
  -4 -20   1 0.97830 4.57995  -2
  -4 -20   1 0.97830 4.57995   1
  -5 -20   1 4.27451 3.94417  -2
  -3 -20   1 4.27451 3.94417   1
  -6 -20   1 3.44314 4.45802  -2
  -2 -20   1 3.44314 4.45802   1
  -7 -20   1 16.0749 5.03239  -2
  -1 -20   1 16.0749 5.03239   1
  -8 -20   1 13.3967 5.18848  -2
   0 -20   1 13.3967 5.18848   1
  -9 -20   1 6.47489 6.41320  -2
   1 -20   1 6.47489 6.41320   1
 -10 -20   1 4.48463 9.99659  -2
   2 -20   1 4.48463 9.99659   1
 -11 -20   1 9.92063 10.2705  -2
   3 -20   1 9.92063 10.2705   1
 -12 -20   1 -0.3243 9.93226  -2
   4 -20   1 -0.3243 9.93226   1
 -13 -20   1 0.74630 9.43332  -2
   5 -20   1 0.74630 9.43332   1
 -15 -19   1 8.02301 4.11556   1
   6 -19   1 10.9694 12.5106  -2
 -14 -19   1 10.9694 12.5106   1
   5 -19   1 12.9418 8.66449  -2
 -13 -19   1 12.9418 8.66449   1
   4 -19   1 -0.6058 11.1287  -2
 -12 -19   1 -0.6058 11.1287   1
   3 -19   1 32.6852 7.89283  -2
 -11 -19   1 32.6852 7.89283   1
   2 -19   1 8.42926 11.7860  -2
 -10 -19   1 8.42926 11.7860   1
   1 -19   1 23.6900 12.0503  -2
  -9 -19   1 23.6900 12.0503   1
   0 -19   1 -6.0753 11.5889  -2
  -8 -19   1 -6.0753 11.5889   1
  -1 -19   1 51.9415 11.4663  -2
  -7 -19   1 51.9415 11.4663   1
  -2 -19   1 29.7045 11.0548  -2
  -6 -19   1 29.7045 11.0548   1
  -3 -19   1 48.8826 7.69329  -2
  -5 -19   1 48.8826 7.69329   1
  -4 -19   1 -46.964 46.5408  -2
  -4 -19   1 -46.964 46.5408   1
  -5 -19   1 55.2023 5.74069  -2
  -3 -19   1 55.2023 5.74069   1
  -6 -19   1 19.3327 7.34521  -2
  -2 -19   1 19.3327 7.34521   1
  -7 -19   1 50.3023 8.19504  -2
  -1 -19   1 50.3023 8.19504   1
  -8 -19   1 21.5789 7.93647  -2
   0 -19   1 21.5789 7.93647   1
  -9 -19   1 24.7816 8.28757  -2
   1 -19   1 24.7816 8.28757   1
 -10 -19   1 15.4228 8.60837  -2
   2 -19   1 15.4228 8.60837   1
 -11 -19   1 6.68245 8.40281  -2
   3 -19   1 6.68245 8.40281   1
 -12 -19   1 1.56812 13.5165  -2
   4 -19   1 1.56812 13.5165   1
 -13 -19   1 6.48291 13.5752  -2
   5 -19   1 6.48291 13.5752   1
 -14 -19   1 26.1519 13.5253  -2
   6 -19   1 26.1519 13.5253   1
   7 -19   1 2.70587 6.57338   1
   8 -18   1 1.80316 6.60967  -2
 -15 -18   1 1.80316 6.60967   1
   7 -18   1 -0.6822 6.79447  -2
 -14 -18   1 -0.6822 6.79447   1
   6 -18   1 11.1002 6.91432  -2
 -13 -18   1 11.1002 6.91432   1
   5 -18   1 -2.0890 6.64518  -2
 -12 -18   1 -2.0890 6.64518   1
   4 -18   1 -1.4845 5.53097  -2
 -11 -18   1 -1.4845 5.53097   1
   3 -18   1 39.2705 5.57724  -2
 -10 -18   1 39.2705 5.57724   1
   2 -18   1 4.74988 5.14500  -2
  -9 -18   1 4.74988 5.14500   1
   1 -18   1 18.7168 4.64638  -2
  -8 -18   1 18.7168 4.64638   1
   0 -18   1 63.4373 7.47753  -2
  -7 -18   1 63.4373 7.47753   1
  -1 -18   1 11.5413 6.55300  -2
  -6 -18   1 11.5413 6.55300   1
  -2 -18   1 156.885 9.46676  -2
  -5 -18   1 156.885 9.46676   1
  -3 -18   1 45.4310 6.61786  -2
  -4 -18   1 45.4310 6.61786   1
  -4 -18   1 32.9310 5.42352  -2
  -3 -18   1 32.9310 5.42352   1
  -5 -18   1 82.9896 7.76900  -2
  -2 -18   1 82.9896 7.76900   1
  -6 -18   1 9.33652 3.93111  -2
  -1 -18   1 9.33652 3.93111   1
  -7 -18   1 101.473 8.81137  -2
   0 -18   1 101.473 8.81137   1
  -8 -18   1 32.8362 7.94980  -2
   1 -18   1 32.8362 7.94980   1
  -9 -18   1 12.2786 10.6140  -2
   2 -18   1 12.2786 10.6140   1
 -10 -18   1 13.2282 10.7890  -2
   3 -18   1 13.2282 10.7890   1
 -11 -18   1 -2.9976 10.5025  -2
   4 -18   1 -2.9976 10.5025   1
 -12 -18   1 4.26094 10.6821  -2
   5 -18   1 4.26094 10.6821   1
 -14 -18   1 13.3697 10.4174  -2
   7 -18   1 13.3697 10.4174   1
 -15 -18   1 19.3142 10.1659  -2
   8 -18   1 19.3142 10.1659   1
   9 -17   1 13.5567 6.56530  -2
 -16 -17   1 13.5567 6.56530   1
   8 -17   1 13.5373 7.08928  -2
 -15 -17   1 13.5373 7.08928   1
   7 -17   1 28.7373 7.42076  -2
 -14 -17   1 28.7373 7.42076   1
   6 -17   1 6.98256 6.83894  -2
 -13 -17   1 6.98256 6.83894   1
   5 -17   1 24.7024 7.19430  -2
 -12 -17   1 24.7024 7.19430   1
   4 -17   1 8.76671 5.43027  -2
 -11 -17   1 8.76671 5.43027   1
   3 -17   1 12.9787 5.27784  -2
 -10 -17   1 12.9787 5.27784   1
   2 -17   1 33.3426 5.68024  -2
  -9 -17   1 33.3426 5.68024   1
   1 -17   1 13.9228 5.20525  -2
  -8 -17   1 13.9228 5.20525   1
   0 -17   1 51.3922 5.42594  -2
  -7 -17   1 51.3922 5.42594   1
  -1 -17   1 8.76893 6.62763  -2
  -6 -17   1 8.76893 6.62763   1
  -2 -17   1 3.32505 2.92755  -2
  -5 -17   1 3.32505 2.92755   1
  -3 -17   1 -8.4163 4.13720  -2
  -4 -17   1 -8.4163 4.13720   1
  -4 -17   1 10.8755 4.89632  -2
  -3 -17   1 10.8755 4.89632   1
  -5 -17   1 4.80333 4.76150  -2
  -2 -17   1 4.80333 4.76150   1
  -6 -17   1 0.19944 3.36632  -2
  -1 -17   1 0.19944 3.36632   1
  -7 -17   1 59.5912 8.74019  -2
   0 -17   1 59.5912 8.74019   1
  -8 -17   1 0.33293 7.20338  -2
   1 -17   1 0.33293 7.20338   1
  -9 -17   1 60.4810 10.9271  -2
   2 -17   1 60.4810 10.9271   1
 -10 -17   1 4.19228 10.2196  -2
   3 -17   1 4.19228 10.2196   1
 -11 -17   1 19.1886 10.2956  -2
   4 -17   1 19.1886 10.2956   1
 -12 -17   1 24.1979 11.0623  -2
   5 -17   1 24.1979 11.0623   1
 -14 -17   1 24.0869 10.9536  -2
   7 -17   1 24.0869 10.9536   1
 -15 -17   1 -0.7881 10.0398  -2
   8 -17   1 -0.7881 10.0398   1
 -16 -17   1 18.0750 9.47563  -2
   9 -17   1 18.0750 9.47563   1
 -17 -16   1 -0.4770 3.03687   1
 -16 -16   1 1.61524 4.03526   1
 -15 -16   1 4.81553 4.29739   1
 -14 -16   1 10.9241 4.69051   1
   7 -16   1 46.9937 11.0871  -2
 -13 -16   1 46.9937 11.0871   1
   6 -16   1 58.8005 35.0606  -2
 -12 -16   1 58.8005 35.0606   1
   5 -16   1 69.6648 13.1656  -2
 -11 -16   1 69.6648 13.1656   1
   4 -16   1 26.7555 8.60180  -2
 -10 -16   1 26.7555 8.60180   1
   3 -16   1 40.8121 8.76932  -2
  -9 -16   1 40.8121 8.76932   1
   2 -16   1 14.5391 10.0371  -2
  -8 -16   1 14.5391 10.0371   1
   1 -16   1 7.79672 7.24622  -2
  -7 -16   1 7.79672 7.24622   1
   0 -16   1 40.2494 6.83619  -2
  -6 -16   1 40.2494 6.83619   1
  -1 -16   1 47.0543 7.75621  -2
  -5 -16   1 47.0543 7.75621   1
  -2 -16   1 -1.2262 7.40377  -2
  -4 -16   1 -1.2262 7.40377   1
  -3 -16   1 5.14639 6.92053  -2
  -3 -16   1 5.14639 6.92053   1
  -4 -16   1 -2.4404 6.77363  -2
  -2 -16   1 -2.4404 6.77363   1
  -5 -16   1 48.2651 6.82775  -2
  -1 -16   1 48.2651 6.82775   1
  -6 -16   1 42.5855 11.0099  -2
   0 -16   1 42.5855 11.0099   1
   1 -16   1 8.84308 5.97817   1
   2 -16   1 7.86747 6.84675   1
   3 -16   1 41.2271 8.22114   1
   4 -16   1 -0.5066 6.74645   1
   5 -16   1 9.06218 7.13382   1
   6 -16   1 40.3116 8.65034   1
   7 -16   1 -1.5003 6.88702   1
   8 -16   1 -2.4261 6.41918   1
   9 -16   1 24.0828 7.71051   1
  10 -16   1 -1.3877 5.82455   1
  12 -15   1 5.66907 10.2773  -2
 -18 -15   1 5.66907 10.2773   1
  11 -15   1 12.9600 6.16884  -2
 -17 -15   1 12.9600 6.16884   1
  10 -15   1 6.10522 6.34069  -2
 -16 -15   1 6.10522 6.34069   1
   9 -15   1 5.82406 6.40249  -2
 -15 -15   1 5.82406 6.40249   1
   8 -15   1 40.0266 6.52912  -2
 -14 -15   1 40.0266 6.52912   1
   7 -15   1 10.1119 6.18572  -2
 -13 -15   1 10.1119 6.18572   1
   6 -15   1 47.3483 6.58927  -2
 -12 -15   1 47.3483 6.58927   1
   5 -15   1 43.5161 5.13687  -2
 -11 -15   1 43.5161 5.13687   1
   4 -15   1 22.8051 4.75791  -2
 -10 -15   1 22.8051 4.75791   1
   3 -15   1 65.7568 5.02314  -2
  -9 -15   1 65.7568 5.02314   1
   2 -15   1 18.2011 4.16464  -2
  -8 -15   1 18.2011 4.16464   1
   1 -15   1 53.0788 4.39380  -2
  -7 -15   1 53.0788 4.39380   1
   0 -15   1 96.1467 4.26429  -2
  -6 -15   1 96.1467 4.26429   1
  -1 -15   1 2.75236 2.73714  -2
  -5 -15   1 2.75236 2.73714   1
  -2 -15   1 7.67959 3.60043  -2
  -4 -15   1 7.67959 3.60043   1
  -3 -15   1 6.38662 1.32404  -2
  -3 -15   1 6.38662 1.32404   1
  -4 -15   1 8.64689 3.99839  -2
  -2 -15   1 8.64689 3.99839   1
  -5 -15   1 12.1787 4.44657  -2
  -1 -15   1 12.1787 4.44657   1
  -7 -15   1 35.4753 8.41196  -2
   1 -15   1 35.4753 8.41196   1
  -8 -15   1 18.5384 9.37670  -2
   2 -15   1 18.5384 9.37670   1
  -9 -15   1 42.8729 10.2836  -2
   3 -15   1 42.8729 10.2836   1
 -10 -15   1 34.6918 10.5941  -2
   4 -15   1 34.6918 10.5941   1
 -11 -15   1 37.8517 11.3753  -2
   5 -15   1 37.8517 11.3753   1
 -12 -15   1 57.3658 11.8096  -2
   6 -15   1 57.3658 11.8096   1
 -13 -15   1 8.68796 11.0527  -2
   7 -15   1 8.68796 11.0527   1
 -14 -15   1 33.8719 11.4229  -2
   8 -15   1 33.8719 11.4229   1
 -15 -15   1 3.92349 10.2775  -2
   9 -15   1 3.92349 10.2775   1
 -16 -15   1 17.5062 9.77502  -2
  10 -15   1 17.5062 9.77502   1
 -17 -15   1 13.0166 8.97219  -2
  11 -15   1 13.0166 8.97219   1
 -19 -14   1 16.4510 6.37219   1
  12 -14   1 10.4394 13.0634  -2
 -18 -14   1 10.4394 13.0634   1
  11 -14   1 15.8133 13.6195  -2
 -17 -14   1 15.8133 13.6195   1
  10 -14   1 8.97943 12.7700  -2
 -16 -14   1 8.97943 12.7700   1
   9 -14   1 -3.0801 7.75429  -2
 -15 -14   1 -3.0801 7.75429   1
   8 -14   1 0.17279 7.61379  -2
 -14 -14   1 0.17279 7.61379   1
   7 -14   1 12.3863 7.88234  -2
 -13 -14   1 12.3863 7.88234   1
   6 -14   1 6.84165 7.80886  -2
 -12 -14   1 6.84165 7.80886   1
   5 -14   1 57.5614 6.60912  -2
 -11 -14   1 57.5614 6.60912   1
   4 -14   1 32.3842 6.23833  -2
 -10 -14   1 32.3842 6.23833   1
   3 -14   1 24.6427 6.11863  -2
  -9 -14   1 24.6427 6.11863   1
   2 -14   1 65.2989 6.50248  -2
  -8 -14   1 65.2989 6.50248   1
   1 -14   1 51.0254 4.64214  -2
  -7 -14   1 51.0254 4.64214   1
   0 -14   1 23.9116 4.43921  -2
  -6 -14   1 23.9116 4.43921   1
  -1 -14   1 51.6421 5.43408  -2
  -5 -14   1 51.6421 5.43408   1
  -2 -14   1 73.9919 5.67013  -2
  -4 -14   1 73.9919 5.67013   1
  -3 -14   1 63.1183 6.74880  -2
  -3 -14   1 63.1183 6.74880   1
  -4 -14   1 118.124 7.46998  -2
  -2 -14   1 118.124 7.46998   1
  -5 -14   1 35.8250 6.39544  -2
  -1 -14   1 35.8250 6.39544   1
  -6 -14   1 34.2353 5.46089  -2
   0 -14   1 34.2353 5.46089   1
  -7 -14   1 -31.544 18.4354  -2
   1 -14   1 -31.544 18.4354   1
  -8 -14   1 40.9323 11.6797  -2
   2 -14   1 40.9323 11.6797   1
  -9 -14   1 14.1876 12.3119  -2
   3 -14   1 14.1876 12.3119   1
 -10 -14   1 32.7981 7.48426  -2
   4 -14   1 32.7981 7.48426   1
 -11 -14   1 33.5920 7.84669  -2
   5 -14   1 33.5920 7.84669   1
 -12 -14   1 14.2425 8.86910  -2
   6 -14   1 14.2425 8.86910   1
 -13 -14   1 14.2628 7.43507  -2
   7 -14   1 14.2628 7.43507   1
 -14 -14   1 14.4730 7.89062  -2
   8 -14   1 14.4730 7.89062   1
 -15 -14   1 17.7610 10.4121  -2
   9 -14   1 17.7610 10.4121   1
 -16 -14   1 7.35244 9.47685  -2
  10 -14   1 7.35244 9.47685   1
  11 -14   1 -1.6722 6.10131   1
  12 -14   1 6.48611 5.43621   1
  14 -13   1 19.5834 11.2216  -2
 -19 -13   1 19.5834 11.2216   1
  13 -13   1 10.5641 11.4417  -2
 -18 -13   1 10.5641 11.4417   1
  12 -13   1 1.52790 11.3197  -2
 -17 -13   1 1.52790 11.3197   1
  11 -13   1 -2.5812 6.53774  -2
 -16 -13   1 -2.5812 6.53774   1
  10 -13   1 10.2629 6.84262  -2
 -15 -13   1 10.2629 6.84262   1
   9 -13   1 6.94487 6.98674  -2
 -14 -13   1 6.94487 6.98674   1
   8 -13   1 0.07143 7.06285  -2
 -13 -13   1 0.07143 7.06285   1
   7 -13   1 6.30423 6.85475  -2
 -12 -13   1 6.30423 6.85475   1
   6 -13   1 6.23234 5.60395  -2
 -11 -13   1 6.23234 5.60395   1
   5 -13   1 13.2460 5.29586  -2
 -10 -13   1 13.2460 5.29586   1
   4 -13   1 11.4474 4.90504  -2
  -9 -13   1 11.4474 4.90504   1
   3 -13   1 1.97568 4.86564  -2
  -8 -13   1 1.97568 4.86564   1
   2 -13   1 14.9838 3.71690  -2
  -7 -13   1 14.9838 3.71690   1
   1 -13   1 117.012 4.91923  -2
  -6 -13   1 117.012 4.91923   1
   0 -13   1 3.94785 3.62398  -2
  -5 -13   1 3.94785 3.62398   1
  -1 -13   1 242.536 7.08867  -2
  -4 -13   1 242.536 7.08867   1
  -2 -13   1 85.0326 4.14277  -2
  -3 -13   1 85.0326 4.14277   1
  -3 -13   1 57.2148 3.83895  -2
  -2 -13   1 57.2148 3.83895   1
  -4 -13   1 283.615 10.6165  -2
  -1 -13   1 283.615 10.6165   1
  -5 -13   1 -0.4147 7.18125  -2
   0 -13   1 -0.4147 7.18125   1
  -6 -13   1 93.9863 7.14064  -2
   1 -13   1 93.9863 7.14064   1
  -7 -13   1 -0.4738 2.69621  -2
   2 -13   1 -0.4738 2.69621   1
  -8 -13   1 -3.3268 5.15895  -2
   3 -13   1 -3.3268 5.15895   1
  -9 -13   1 6.28377 5.77932  -2
   4 -13   1 6.28377 5.77932   1
 -10 -13   1 33.0380 6.08194  -2
   5 -13   1 33.0380 6.08194   1
 -11 -13   1 3.48539 6.53319  -2
   6 -13   1 3.48539 6.53319   1
 -12 -13   1 9.81191 6.96077  -2
   7 -13   1 9.81191 6.96077   1
 -13 -13   1 0.36246 7.26292  -2
   8 -13   1 0.36246 7.26292   1
 -14 -13   1 0.89302 12.0907  -2
   9 -13   1 0.89302 12.0907   1
 -15 -13   1 5.04656 11.4870  -2
  10 -13   1 5.04656 11.4870   1
 -16 -13   1 -12.933 10.7520  -2
  11 -13   1 -12.933 10.7520   1
 -17 -13   1 12.3398 10.2888  -2
  12 -13   1 12.3398 10.2888   1
 -18 -13   1 -9.8395 9.36374  -2
  13 -13   1 -9.8395 9.36374   1
  14 -12   1 1.06301 11.1265  -2
 -19 -12   1 1.06301 11.1265   1
  13 -12   1 5.18265 10.8295  -2
 -18 -12   1 5.18265 10.8295   1
  12 -12   1 3.64818 5.97027  -2
 -17 -12   1 3.64818 5.97027   1
  11 -12   1 24.0394 6.02482  -2
 -16 -12   1 24.0394 6.02482   1
  10 -12   1 8.71636 6.13994  -2
 -15 -12   1 8.71636 6.13994   1
   9 -12   1 6.90927 6.20994  -2
 -14 -12   1 6.90927 6.20994   1
   8 -12   1 17.1071 22.2753  -2
 -13 -12   1 17.1071 22.2753   1
   7 -12   1 -6.0510 6.14327  -2
 -12 -12   1 -6.0510 6.14327   1
   6 -12   1 203.472 8.03846  -2
 -11 -12   1 203.472 8.03846   1
   5 -12   1 119.354 6.43967  -2
 -10 -12   1 119.354 6.43967   1
   4 -12   1 45.1851 4.93093  -2
  -9 -12   1 45.1851 4.93093   1
   3 -12   1 448.085 13.0744  -2
  -8 -12   1 448.085 13.0744   1
   2 -12   1 108.325 4.47471  -2
  -7 -12   1 108.325 4.47471   1
   1 -12   1 234.390 6.84886  -2
  -6 -12   1 234.390 6.84886   1
   0 -12   1 239.344 6.85332  -2
  -5 -12   1 239.344 6.85332   1
  -1 -12   1 14.9856 3.03686  -2
  -4 -12   1 14.9856 3.03686   1
  -2 -12   1 227.021 7.28418  -2
  -3 -12   1 227.021 7.28418   1
  -3 -12   1 241.618 7.48924  -2
  -2 -12   1 241.618 7.48924   1
  -4 -12   1 13.5314 4.30820  -2
  -1 -12   1 13.5314 4.30820   1
  -5 -12   1 166.904 7.30419  -2
   0 -12   1 166.904 7.30419   1
  -6 -12   1 227.097 7.03500  -2
   1 -12   1 227.097 7.03500   1
  -9 -12   1 39.7408 5.41576  -2
   4 -12   1 39.7408 5.41576   1
 -10 -12   1 90.8429 7.06210  -2
   5 -12   1 90.8429 7.06210   1
 -11 -12   1 176.049 9.79459  -2
   6 -12   1 176.049 9.79459   1
 -12 -12   1 4.28724 6.71492  -2
   7 -12   1 4.28724 6.71492   1
 -13 -12   1 0.60557 7.15037  -2
   8 -12   1 0.60557 7.15037   1
 -14 -12   1 -1.3302 11.5793  -2
   9 -12   1 -1.3302 11.5793   1
 -15 -12   1 0.65937 10.8041  -2
  10 -12   1 0.65937 10.8041   1
 -16 -12   1 0.36066 10.8437  -2
  11 -12   1 0.36066 10.8437   1
 -17 -12   1 9.68612 10.2540  -2
  12 -12   1 9.68612 10.2540   1
 -18 -12   1 -4.1477 9.13812  -2
  13 -12   1 -4.1477 9.13812   1
 -20 -11   1 -0.4945 6.00847   1
 -19 -11   1 1.88722 6.49471   1
 -18 -11   1 -2.8742 6.17377   1
 -17 -11   1 7.75994 3.55852   1
 -16 -11   1 -3.0613 3.06011   1
 -15 -11   1 17.0689 6.25752   1
 -14 -11   1 3.90264 3.46937   1
 -13 -11   1 9.94962 3.40568   1
 -12 -11   1 5.22288 3.51911   1
 -11 -11   1 0.14717 3.27507   1
   6 -11   1 19.5098 9.67425  -2
 -10 -11   1 19.5098 9.67425   1
   5 -11   1 125.865 12.0182  -2
  -9 -11   1 125.865 12.0182   1
   4 -11   1 54.7296 9.24380  -2
  -8 -11   1 54.7296 9.24380   1
   3 -11   1 118.321 10.6016  -2
  -7 -11   1 118.321 10.6016   1
   2 -11   1 157.444 10.7899  -2
  -6 -11   1 157.444 10.7899   1
   1 -11   1 120.563 9.39406  -2
  -5 -11   1 120.563 9.39406   1
   0 -11   1 19.1426 4.93401  -2
  -4 -11   1 19.1426 4.93401   1
  -2 -11   1 18.7446 7.06696  -2
  -3 -11   1 18.7446 7.06696   1
  -1 -11   1 76.9818 8.02066  -2
  -3 -11   1 76.9818 8.02066   1
  -2 -11   1 -0.8640 4.92873  -2
  -2 -11   1 -0.8640 4.92873   1
  -3 -11   1 10.3969 7.36448  -2
  -2 -11   1 10.3969 7.36448   1
  -3 -11   1 86.9009 4.25938  -2
  -1 -11   1 86.9009 4.25938   1
  -4 -11   1 35.2094 15.7948  -2
   0 -11   1 35.2094 15.7948   1
  -5 -11   1 170.769 9.09166  -2
   1 -11   1 170.769 9.09166   1
  -6 -11   1 183.831 19.1836  -2
   2 -11   1 183.831 19.1836   1
   3 -11   1 1.07290 2.31561   1
  -8 -11   1 107.131 8.50882  -2
   4 -11   1 107.131 8.50882   1
  -9 -11   1 169.181 10.0203  -2
   5 -11   1 169.181 10.0203   1
 -10 -11   1 40.4449 10.0360  -2
   6 -11   1 40.4449 10.0360   1
   7 -11   1 38.1462 5.00267   1
 -12 -11   1 47.0342 11.4593  -2
   8 -11   1 47.0342 11.4593   1
 -13 -11   1 16.4872 11.4729  -2
   9 -11   1 16.4872 11.4729   1
 -14 -11   1 59.7758 13.4534  -2
  10 -11   1 59.7758 13.4534   1
 -15 -11   1 36.4502 12.2350  -2
  11 -11   1 36.4502 12.2350   1
  12 -11   1 3.03685 4.33227   1
  13 -11   1 5.04593 4.36430   1
  14 -11   1 -7.7230 3.97768   1
  15 -11   1 0.32827 5.65209   1
  16 -10   1 -5.3690 10.0570  -2
 -20 -10   1 -5.3690 10.0570   1
  15 -10   1 -0.4241 10.8667  -2
 -19 -10   1 -0.4241 10.8667   1
  14 -10   1 28.6077 10.6282  -2
 -18 -10   1 28.6077 10.6282   1
  13 -10   1 22.3731 6.17851  -2
 -17 -10   1 22.3731 6.17851   1
  12 -10   1 53.9479 6.64894  -2
 -16 -10   1 53.9479 6.64894   1
  11 -10   1 48.3695 6.49005  -2
 -15 -10   1 48.3695 6.49005   1
  10 -10   1 34.2630 6.09610  -2
 -14 -10   1 34.2630 6.09610   1
   9 -10   1 168.938 8.59200  -2
 -13 -10   1 168.938 8.59200   1
   8 -10   1 41.6075 5.74386  -2
 -12 -10   1 41.6075 5.74386   1
   7 -10   1 43.7110 5.56341  -2
 -11 -10   1 43.7110 5.56341   1
   6 -10   1 164.803 6.51958  -2
 -10 -10   1 164.803 6.51958   1
   5 -10   1 21.3144 3.60522  -2
  -9 -10   1 21.3144 3.60522   1
   4 -10   1 5.95290 2.51775  -2
  -8 -10   1 5.95290 2.51775   1
   3 -10   1 138.564 4.53226  -2
  -7 -10   1 138.564 4.53226   1
   2 -10   1 42.1676 2.84021  -2
  -6 -10   1 42.1676 2.84021   1
   1 -10   1 30.9769 2.05024  -2
  -5 -10   1 30.9769 2.05024   1
   0 -10   1 117.347 3.38533  -2
  -4 -10   1 117.347 3.38533   1
  -1 -10   1 80.0660 3.01301  -2
  -3 -10   1 80.0660 3.01301   1
  -2 -10   1 1.70620 2.03320  -2
  -2 -10   1 1.70620 2.03320   1
  -3 -10   1 62.3708 2.68653  -2
  -1 -10   1 62.3708 2.68653   1
  -4 -10   1 175.708 4.65912  -2
   0 -10   1 175.708 4.65912   1
  -5 -10   1 41.1419 1.99033  -2
   1 -10   1 41.1419 1.99033   1
  -6 -10   1 49.7897 2.70817  -2
   2 -10   1 49.7897 2.70817   1
  -7 -10   1 226.671 9.35493  -2
   3 -10   1 226.671 9.35493   1
  -8 -10   1 14.6963 4.21932  -2
   4 -10   1 14.6963 4.21932   1
  -9 -10   1 46.3938 5.30478  -2
   5 -10   1 46.3938 5.30478   1
 -10 -10   1 255.611 11.2306  -2
   6 -10   1 255.611 11.2306   1
 -11 -10   1 79.7262 6.76145  -2
   7 -10   1 79.7262 6.76145   1
 -12 -10   1 88.5410 7.56972  -2
   8 -10   1 88.5410 7.56972   1
 -13 -10   1 184.328 16.0403  -2
   9 -10   1 184.328 16.0403   1
 -14 -10   1 36.7142 11.4628  -2
  10 -10   1 36.7142 11.4628   1
 -15 -10   1 54.1760 11.2645  -2
  11 -10   1 54.1760 11.2645   1
 -16 -10   1 13.9369 10.4498  -2
  12 -10   1 13.9369 10.4498   1
 -17 -10   1 17.3965 9.61766  -2
  13 -10   1 17.3965 9.61766   1
 -18 -10   1 12.1096 8.74254  -2
  14 -10   1 12.1096 8.74254   1
 -19 -10   1 3.68436 7.98782  -2
  15 -10   1 3.68436 7.98782   1
 -20  -9   1 5.10221 6.23297   1
 -19  -9   1 4.37051 6.38177   1
 -18  -9   1 -0.2669 6.31808   1
  13  -9   1 19.0340 12.8822  -2
 -17  -9   1 19.0340 12.8822   1
  12  -9   1 3.48266 12.9919  -2
 -16  -9   1 3.48266 12.9919   1
  11  -9   1 88.5117 8.18127  -2
 -15  -9   1 88.5117 8.18127   1
  10  -9   1 74.2234 7.73696  -2
 -14  -9   1 74.2234 7.73696   1
   9  -9   1 54.9348 7.28499  -2
 -13  -9   1 54.9348 7.28499   1
   8  -9   1 194.210 9.75451  -2
 -12  -9   1 194.210 9.75451   1
   7  -9   1 66.2613 7.17143  -2
 -11  -9   1 66.2613 7.17143   1
   6  -9   1 153.533 6.75599  -2
 -10  -9   1 153.533 6.75599   1
   5  -9   1 197.456 11.1061  -2
  -9  -9   1 197.456 11.1061   1
   4  -9   1 25.1765 3.28829  -2
  -8  -9   1 25.1765 3.28829   1
   3  -9   1 126.735 4.99705  -2
  -7  -9   1 126.735 4.99705   1
   2  -9   1 90.4940 4.35480  -2
  -6  -9   1 90.4940 4.35480   1
   1  -9   1 8.82452 2.46794  -2
  -5  -9   1 8.82452 2.46794   1
   0  -9   1 50.1123 3.87432  -2
  -4  -9   1 50.1123 3.87432   1
  -1  -9   1 97.3082 4.42429  -2
  -3  -9   1 97.3082 4.42429   1
  -2  -9   1 22.5213 3.00547  -2
  -2  -9   1 22.5213 3.00547   1
  -3  -9   1 127.308 4.25621  -2
  -1  -9   1 127.308 4.25621   1
  -4  -9   1 56.2556 3.31817  -2
   0  -9   1 56.2556 3.31817   1
  -5  -9   1 11.9822 2.19504  -2
   1  -9   1 11.9822 2.19504   1
  -6  -9   1 122.158 4.24526  -2
   2  -9   1 122.158 4.24526   1
  -7  -9   1 107.838 5.02428  -2
   3  -9   1 107.838 5.02428   1
  -8  -9   1 54.9833 7.24570  -2
   4  -9   1 54.9833 7.24570   1
  -9  -9   1 248.799 11.0370  -2
   5  -9   1 248.799 11.0370   1
 -10  -9   1 96.7116 7.18458  -2
   6  -9   1 96.7116 7.18458   1
 -11  -9   1 74.6443 5.70172  -2
   7  -9   1 74.6443 5.70172   1
 -12  -9   1 190.302 13.3719  -2
   8  -9   1 190.302 13.3719   1
 -13  -9   1 47.7960 5.98043  -2
   9  -9   1 47.7960 5.98043   1
 -14  -9   1 104.297 13.0687  -2
  10  -9   1 104.297 13.0687   1
 -15  -9   1 68.7108 11.9828  -2
  11  -9   1 68.7108 11.9828   1
 -16  -9   1 29.0790 12.7299  -2
  12  -9   1 29.0790 12.7299   1
  13  -9   1 27.5285 6.42904   1
  14  -9   1 -6.6776 4.82413   1
  15  -9   1 -1.1446 4.49925   1
 -20  -9   1 21.0147 10.8533  -2
  16  -9   1 21.0147 10.8533   1
  17  -9   1 0.17048 6.45127   1
  17  -8   1 -2.1734 10.7125  -2
 -20  -8   1 -2.1734 10.7125   1
  16  -8   1 86.6933 12.7424  -2
 -19  -8   1 86.6933 12.7424   1
  15  -8   1 1.70864 11.0481  -2
 -18  -8   1 1.70864 11.0481   1
  14  -8   1 58.9530 11.9751  -2
 -17  -8   1 58.9530 11.9751   1
  13  -8   1 42.8525 11.3779  -2
 -16  -8   1 42.8525 11.3779   1
  12  -8   1 19.2397 7.97145  -2
 -15  -8   1 19.2397 7.97145   1
  10  -8   1 128.731 8.23022  -2
 -13  -8   1 128.731 8.23022   1
   9  -8   1 28.4327 4.88180  -2
 -12  -8   1 28.4327 4.88180   1
   8  -8   1 217.420 9.29713  -2
 -11  -8   1 217.420 9.29713   1
   7  -8   1 100.104 5.19010  -2
 -10  -8   1 100.104 5.19010   1
   6  -8   1 116.899 4.57828  -2
  -9  -8   1 116.899 4.57828   1
   5  -8   1 100.534 5.09099  -2
  -8  -8   1 100.534 5.09099   1
   4  -8   1 28.6668 2.95788  -2
  -7  -8   1 28.6668 2.95788   1
   3  -8   1 83.3873 3.56061  -2
  -6  -8   1 83.3873 3.56061   1
   2  -8   1 169.502 5.91285  -2
  -5  -8   1 169.502 5.91285   1
   1  -8   1 154.934 4.14614  -2
  -4  -8   1 154.934 4.14614   1
   0  -8   1 684.654 17.7679  -2
  -3  -8   1 684.654 17.7679   1
  -1  -8   1 587.310 13.6251  -2
  -2  -8   1 587.310 13.6251   1
  -2  -8   1 407.318 9.79170  -2
  -1  -8   1 407.318 9.79170   1
  -3  -8   1 633.973 14.5746  -2
   0  -8   1 633.973 14.5746   1
  -4  -8   1 141.526 3.71734  -2
   1  -8   1 141.526 3.71734   1
  -5  -8   1 133.355 3.63675  -2
   2  -8   1 133.355 3.63675   1
  -6  -8   1 86.1190 3.37368  -2
   3  -8   1 86.1190 3.37368   1
  -7  -8   1 34.6493 4.23259  -2
   4  -8   1 34.6493 4.23259   1
  -8  -8   1 171.007 6.01433  -2
   5  -8   1 171.007 6.01433   1
  -9  -8   1 138.554 5.19117  -2
   6  -8   1 138.554 5.19117   1
 -10  -8   1 77.5816 4.49879  -2
   7  -8   1 77.5816 4.49879   1
 -11  -8   1 210.067 10.2343  -2
   8  -8   1 210.067 10.2343   1
 -12  -8   1 22.7203 4.89403  -2
   9  -8   1 22.7203 4.89403   1
 -13  -8   1 107.740 6.04362  -2
  10  -8   1 107.740 6.04362   1
 -14  -8   1 118.076 6.44846  -2
  11  -8   1 118.076 6.44846   1
 -15  -8   1 19.6144 8.29154  -2
  12  -8   1 19.6144 8.29154   1
 -16  -8   1 38.7851 7.80479  -2
  13  -8   1 38.7851 7.80479   1
 -17  -8   1 53.8526 7.84832  -2
  14  -8   1 53.8526 7.84832   1
 -18  -8   1 11.6833 6.68364  -2
  15  -8   1 11.6833 6.68364   1
 -19  -8   1 0.80298 8.52211  -2
  16  -8   1 0.80298 8.52211   1
  17  -7   1 4.05847 10.3206  -2
 -20  -7   1 4.05847 10.3206   1
  16  -7   1 13.4136 10.8241  -2
 -19  -7   1 13.4136 10.8241   1
  15  -7   1 10.0658 10.0268  -2
 -18  -7   1 10.0658 10.0268   1
  14  -7   1 -3.8838 8.00543  -2
 -17  -7   1 -3.8838 8.00543   1
  13  -7   1 0.59529 10.0429  -2
 -16  -7   1 0.59529 10.0429   1
  12  -7   1 12.7151 5.34232  -2
 -15  -7   1 12.7151 5.34232   1
  11  -7   1 7.55458 2.90300  -2
 -14  -7   1 7.55458 2.90300   1
  10  -7   1 15.9850 2.65239  -2
 -13  -7   1 15.9850 2.65239   1
   9  -7   1 57.4024 4.13027  -2
 -12  -7   1 57.4024 4.13027   1
   8  -7   1 8.03710 2.10171  -2
 -11  -7   1 8.03710 2.10171   1
   7  -7   1 77.2065 3.91108  -2
 -10  -7   1 77.2065 3.91108   1
   6  -7   1 117.866 3.99323  -2
  -9  -7   1 117.866 3.99323   1
   5  -7   1 33.8513 2.36100  -2
  -8  -7   1 33.8513 2.36100   1
   4  -7   1 163.779 4.92014  -2
  -7  -7   1 163.779 4.92014   1
   3  -7   1 117.057 3.78608  -2
  -6  -7   1 117.057 3.78608   1
   2  -7   1 250.991 6.48960  -2
  -5  -7   1 250.991 6.48960   1
   1  -7   1 692.581 15.9158  -2
  -4  -7   1 692.581 15.9158   1
   0  -7   1 35.6439 2.31439  -2
  -3  -7   1 35.6439 2.31439   1
  -1  -7   1 1030.18 23.2005  -2
  -2  -7   1 1030.18 23.2005   1
  -2  -7   1 1225.62 30.7280  -2
  -1  -7   1 1225.62 30.7280   1
  -3  -7   1 36.6498 2.28092  -2
   0  -7   1 36.6498 2.28092   1
  -4  -7   1 559.323 13.2209  -2
   1  -7   1 559.323 13.2209   1
  -5  -7   1 272.691 6.34019  -2
   2  -7   1 272.691 6.34019   1
  -6  -7   1 89.0577 4.65102  -2
   3  -7   1 89.0577 4.65102   1
  -7  -7   1 109.254 7.25227  -2
   4  -7   1 109.254 7.25227   1
  -8  -7   1 26.8052 2.79339  -2
   5  -7   1 26.8052 2.79339   1
  -9  -7   1 100.374 4.30844  -2
   6  -7   1 100.374 4.30844   1
 -10  -7   1 92.0600 6.11491  -2
   7  -7   1 92.0600 6.11491   1
 -11  -7   1 4.26517 5.60931  -2
   8  -7   1 4.26517 5.60931   1
 -12  -7   1 45.2385 6.36724  -2
   9  -7   1 45.2385 6.36724   1
 -13  -7   1 2.69717 6.28906  -2
  10  -7   1 2.69717 6.28906   1
 -14  -7   1 8.18578 11.4431  -2
  11  -7   1 8.18578 11.4431   1
 -15  -7   1 3.99822 11.4940  -2
  12  -7   1 3.99822 11.4940   1
 -16  -7   1 28.8832 11.0397  -2
  13  -7   1 28.8832 11.0397   1
 -17  -7   1 -6.6811 9.35881  -2
  14  -7   1 -6.6811 9.35881   1
 -18  -7   1 -6.6865 8.81078  -2
  15  -7   1 -6.6865 8.81078   1
 -19  -7   1 13.1364 7.85340  -2
  16  -7   1 13.1364 7.85340   1
  17  -7   1 2.66172 4.13263   1
 -20  -6   1 -5.1224 5.65435   1
 -19  -6   1 19.3768 6.77370   1
 -18  -6   1 8.00570 3.83039   1
 -17  -6   1 -0.7337 2.53519   1
 -16  -6   1 9.39114 2.42933   1
 -15  -6   1 2.51757 1.71851   1
 -14  -6   1 1.13943 1.59561   1
 -13  -6   1 2.78290 1.53644   1
 -12  -6   1 3.86514 2.04860   1
 -11  -6   1 13.0292 1.83423   1
 -10  -6   1 12.8004 1.71380   1
  -9  -6   1 2.49037 1.16428   1
  -8  -6   1 4.29654 1.11418   1
  -7  -6   1 87.1528 2.53985   1
  -6  -6   1 43.7008 1.86477   1
  -5  -6   1 220.346 4.91151   1
  -4  -6   1 32.3035 1.52819   1
  -3  -6   1 322.472 7.65291   1
   0  -6   1 472.120 32.2048  -2
  -2  -6   1 472.120 32.2048   1
  -1  -6   1 10.6061 1.05622   1
   0  -6   1 285.856 6.77249   1
   1  -6   1 184.057 4.29941   1
   2  -6   1 130.790 3.80626   1
   3  -6   1 239.961 6.79555   1
   4  -6   1 50.7964 2.29153   1
   5  -6   1 52.4681 2.45540   1
   6  -6   1 17.5249 1.95464   1
   7  -6   1 6.46170 2.17027   1
   8  -6   1 18.6874 3.14106   1
   9  -6   1 30.7814 3.26892   1
  10  -6   1 2.92359 2.93390   1
  11  -6   1 15.9724 3.60159   1
  12  -6   1 8.43307 3.05144   1
  13  -6   1 2.40608 3.15741   1
  14  -6   1 3.71056 3.19217   1
  15  -6   1 2.42526 3.28752   1
  16  -6   1 5.31068 3.60816   1
  17  -6   1 4.68750 3.36436   1
  18  -6   1 -6.2890 6.12195   1
  16  -5   1 29.2552 14.9866  -2
 -18  -5   1 29.2552 14.9866   1
  15  -5   1 4.10133 3.84466  -2
 -17  -5   1 4.10133 3.84466   1
  14  -5   1 2.63181 3.59641  -2
 -16  -5   1 2.63181 3.59641   1
  13  -5   1 23.0314 5.62998  -2
 -15  -5   1 23.0314 5.62998   1
  12  -5   1 43.7563 3.44731  -2
 -14  -5   1 43.7563 3.44731   1
  11  -5   1 24.4102 3.15591  -2
 -13  -5   1 24.4102 3.15591   1
  10  -5   1 88.0680 4.11707  -2
 -12  -5   1 88.0680 4.11707   1
   9  -5   1 29.5949 2.69720  -2
 -11  -5   1 29.5949 2.69720   1
   8  -5   1 35.8332 2.66661  -2
 -10  -5   1 35.8332 2.66661   1
   7  -5   1 48.5963 2.67289  -2
  -9  -5   1 48.5963 2.67289   1
   6  -5   1 62.2835 2.48841  -2
  -8  -5   1 62.2835 2.48841   1
   5  -5   1 76.8215 2.36410  -2
  -7  -5   1 76.8215 2.36410   1
   4  -5   1 406.634 8.78518  -2
  -6  -5   1 406.634 8.78518   1
   3  -5   1 14.0499 1.54323  -2
  -5  -5   1 14.0499 1.54323   1
   2  -5   1 490.469 12.4439  -2
  -4  -5   1 490.469 12.4439   1
   1  -5   1 803.704 20.3737  -2
  -3  -5   1 803.704 20.3737   1
   0  -5   1 271.436 7.34742  -2
  -2  -5   1 271.436 7.34742   1
  -1  -5   1 403.267 12.4833  -2
  -1  -5   1 403.267 12.4833   1
  -2  -5   1 196.199 4.99343  -2
   0  -5   1 196.199 4.99343   1
  -3  -5   1 1261.85 33.4517  -2
   1  -5   1 1261.85 33.4517   1
  -4  -5   1 549.701 13.0631  -2
   2  -5   1 549.701 13.0631   1
  -5  -5   1 15.4717 2.16418  -2
   3  -5   1 15.4717 2.16418   1
  -6  -5   1 402.745 11.7714  -2
   4  -5   1 402.745 11.7714   1
  -7  -5   1 57.4598 3.16246  -2
   5  -5   1 57.4598 3.16246   1
  -8  -5   1 73.8787 4.12992  -2
   6  -5   1 73.8787 4.12992   1
  -9  -5   1 81.8423 6.69832  -2
   7  -5   1 81.8423 6.69832   1
 -10  -5   1 29.6463 3.61550  -2
   8  -5   1 29.6463 3.61550   1
 -11  -5   1 35.9859 6.54298  -2
   9  -5   1 35.9859 6.54298   1
 -12  -5   1 109.784 8.98273  -2
  10  -5   1 109.784 8.98273   1
 -17  -5   1 8.58081 9.48452  -2
  15  -5   1 8.58081 9.48452   1
 -18  -5   1 13.2425 8.97090  -2
  16  -5   1 13.2425 8.97090   1
 -19  -5   1 12.2145 6.97078  -2
  17  -5   1 12.2145 6.97078   1
 -20  -4   1 8.12099 6.21563   1
  17  -4   1 -6.4020 6.86475  -2
 -19  -4   1 -6.4020 6.86475   1
  16  -4   1 -4.7504 16.6888  -2
 -18  -4   1 -4.7504 16.6888   1
  15  -4   1 2.59091 6.18573  -2
 -17  -4   1 2.59091 6.18573   1
  14  -4   1 22.7164 5.28624  -2
 -16  -4   1 22.7164 5.28624   1
  13  -4   1 8.20601 5.13474  -2
 -15  -4   1 8.20601 5.13474   1
  12  -4   1 21.2050 5.00919  -2
 -14  -4   1 21.2050 5.00919   1
  11  -4   1 156.361 5.78847  -2
 -13  -4   1 156.361 5.78847   1
  10  -4   1 2.83337 3.64869  -2
 -12  -4   1 2.83337 3.64869   1
   9  -4   1 323.820 9.39897  -2
 -11  -4   1 323.820 9.39897   1
   8  -4   1 128.536 4.82590  -2
 -10  -4   1 128.536 4.82590   1
   7  -4   1 7.62425 3.21100  -2
  -9  -4   1 7.62425 3.21100   1
   6  -4   1 138.008 7.71348  -2
  -8  -4   1 138.008 7.71348   1
   5  -4   1 286.957 12.5082  -2
  -7  -4   1 286.957 12.5082   1
   4  -4   1 250.353 11.0001  -2
  -6  -4   1 250.353 11.0001   1
   3  -4   1 647.249 24.8113  -2
  -5  -4   1 647.249 24.8113   1
   2  -4   1 142.672 15.7228  -2
  -4  -4   1 142.672 15.7228   1
   1  -4   1 1274.42 47.3489  -2
  -3  -4   1 1274.42 47.3489   1
   0  -4   1 283.817 11.8318  -2
  -2  -4   1 283.817 11.8318   1
  -1  -4   1 481.136 31.7678  -2
  -1  -4   1 481.136 31.7678   1
  -2  -4   1 453.342 19.1514  -2
   0  -4   1 453.342 19.1514   1
  -3  -4   1 874.835 32.3266  -2
   1  -4   1 874.835 32.3266   1
  -4  -4   1 114.297 6.20572  -2
   2  -4   1 114.297 6.20572   1
  -5  -4   1 475.038 17.8206  -2
   3  -4   1 475.038 17.8206   1
  -6  -4   1 185.467 8.04630  -2
   4  -4   1 185.467 8.04630   1
  -7  -4   1 209.413 9.19083  -2
   5  -4   1 209.413 9.19083   1
  -8  -4   1 195.528 12.1385  -2
   6  -4   1 195.528 12.1385   1
  -9  -4   1 20.6592 5.47557  -2
   7  -4   1 20.6592 5.47557   1
 -10  -4   1 161.951 10.9823  -2
   8  -4   1 161.951 10.9823   1
 -11  -4   1 291.393 16.4923  -2
   9  -4   1 291.393 16.4923   1
 -12  -4   2 15.8953 14.5940  -2
  10  -4   1 15.8953 14.5940   1
 -12  -4   1 25.1436 8.63523  -2
  10  -4   1 25.1436 8.63523   1
 -13  -4   1 248.713 16.3220  -2
  11  -4   1 248.713 16.3220   1
 -14  -4   1 40.4909 10.8921  -2
  12  -4   1 40.4909 10.8921   1
 -15  -4   2 -2.1312 16.6555  -2
  13  -4   1 -2.1312 16.6555   1
 -15  -4   1 17.4356 11.0914  -2
  13  -4   1 17.4356 11.0914   1
 -16  -4   1 38.4320 11.6150  -2
  14  -4   1 38.4320 11.6150   1
  15  -4   1 0.57894 4.76126   1
  16  -4   1 0.39219 3.42328   1
  17  -4   1 -0.7035 3.29767   1
  18  -4   1 -0.7913 3.01751   1
  19  -4   1 8.09644 6.81882   1
 -20  -3   1 -3.2167 5.80679   1
  18  -3   1 4.58882 9.63577  -2
 -19  -3   1 4.58882 9.63577   1
  17  -3   1 5.90125 5.91313  -2
 -18  -3   1 5.90125 5.91313   1
  16  -3   1 3.10532 6.45288  -2
 -17  -3   1 3.10532 6.45288   1
  15  -3   1 49.1515 6.01872  -2
 -16  -3   1 49.1515 6.01872   1
  14  -3   1 17.4863 6.10160  -2
 -15  -3   1 17.4863 6.10160   1
  13  -3   1 92.2092 8.02234  -2
 -14  -3   1 92.2092 8.02234   1
  12  -3   1 236.243 10.7094  -2
 -13  -3   1 236.243 10.7094   1
  11  -3   1 460.103 11.6199  -2
 -12  -3   1 460.103 11.6199   1
  10  -3   1 270.481 7.41070  -2
 -11  -3   1 270.481 7.41070   1
   9  -3   1 626.761 14.8237  -2
 -10  -3   1 626.761 14.8237   1
   8  -3   1 275.839 7.24981  -2
  -9  -3   1 275.839 7.24981   1
   7  -3   1 250.550 6.58839  -2
  -8  -3   1 250.550 6.58839   1
   6  -3   1 70.8200 3.21945  -2
  -7  -3   1 70.8200 3.21945   1
   5  -3   1 7.64713 2.17378  -2
  -6  -3   1 7.64713 2.17378   1
   4  -3   1 41.4491 2.79405  -2
  -5  -3   1 41.4491 2.79405   1
   3  -3   1 358.540 11.2862  -2
  -4  -3   1 358.540 11.2862   1
   2  -3   1 436.145 29.0420  -2
  -3  -3   1 436.145 29.0420   1
   0  -3   1 3170.19 177.624  -2
  -1  -3   1 3170.19 177.624   1
  -1  -3   1 2048.75 79.9269  -2
   0  -3   1 2048.75 79.9269   1
  -2  -3   1 3647.28 118.432  -2
   1  -3   1 3647.28 118.432   1
  -3  -3   1 292.776 9.95747  -2
   2  -3   1 292.776 9.95747   1
  -4  -3   1 288.172 14.5575  -2
   3  -3   1 288.172 14.5575   1
  -5  -3   1 39.2165 2.80680  -2
   4  -3   1 39.2165 2.80680   1
  -6  -3   1 9.51276 2.79448  -2
   5  -3   1 9.51276 2.79448   1
  -7  -3   1 52.1109 3.48436  -2
   6  -3   1 52.1109 3.48436   1
  -8  -3   1 394.128 12.2069  -2
   7  -3   1 394.128 12.2069   1
  -9  -3   1 162.339 5.94288  -2
   8  -3   1 162.339 5.94288   1
 -10  -3   1 439.588 11.2592  -2
   9  -3   1 439.588 11.2592   1
 -11  -3   1 402.025 13.0287  -2
  10  -3   1 402.025 13.0287   1
 -12  -3   1 277.212 9.46583  -2
  11  -3   1 277.212 9.46583   1
 -13  -3   1 239.834 9.32026  -2
  12  -3   1 239.834 9.32026   1
 -14  -3   1 114.566 7.34545  -2
  13  -3   1 114.566 7.34545   1
 -15  -3   1 10.9055 4.59554  -2
  14  -3   1 10.9055 4.59554   1
 -16  -3   1 68.6354 6.90485  -2
  15  -3   1 68.6354 6.90485   1
 -17  -3   1 9.60245 8.08488  -2
  16  -3   1 9.60245 8.08488   1
 -18  -3   1 1.32031 8.33763  -2
  17  -3   1 1.32031 8.33763   1
 -19  -3   1 13.5481 9.56223  -2
  18  -3   1 13.5481 9.56223   1
 -20  -2   1 6.45096 6.29854   1
  18  -2   1 4.19189 5.89558  -2
 -19  -2   1 4.19189 5.89558   1
  17  -2   1 14.1975 5.59568  -2
 -18  -2   1 14.1975 5.59568   1
  16  -2   1 -4.1405 4.44031  -2
 -17  -2   1 -4.1405 4.44031   1
  15  -2   1 16.0913 4.74442  -2
 -16  -2   1 16.0913 4.74442   1
  14  -2   1 20.9947 4.34794  -2
 -15  -2   1 20.9947 4.34794   1
  13  -2   1 87.9492 5.98064  -2
 -14  -2   1 87.9492 5.98064   1
  12  -2   1 117.085 6.50931  -2
 -13  -2   1 117.085 6.50931   1
  11  -2   1 61.3075 3.43098  -2
 -12  -2   1 61.3075 3.43098   1
  10  -2   1 921.309 21.2429  -2
 -11  -2   1 921.309 21.2429   1
   9  -2   1 232.440 6.30528  -2
 -10  -2   1 232.440 6.30528   1
   8  -2   1 137.022 4.37963  -2
  -9  -2   1 137.022 4.37963   1
   7  -2   1 133.770 4.19761  -2
  -8  -2   1 133.770 4.19761   1
   6  -2   1 51.7698 2.50752  -2
  -7  -2   1 51.7698 2.50752   1
   5  -2   1 190.422 4.88316  -2
  -6  -2   1 190.422 4.88316   1
   4  -2   1 49.6018 3.12196  -2
  -5  -2   1 49.6018 3.12196   1
   3  -2   1 706.452 24.3843  -2
  -4  -2   1 706.452 24.3843   1
   2  -2   1 447.918 24.8094  -2
  -3  -2   1 447.918 24.8094   1
   1  -2   1 351.441 14.1189  -2
  -2  -2   1 351.441 14.1189   1
   0  -2   1 447.690 25.7471  -2
  -1  -2   1 447.690 25.7471   1
  -2  -2   1 358.042 14.3752  -2
   1  -2   1 358.042 14.3752   1
  -3  -2   1 681.446 26.9578  -2
   2  -2   1 681.446 26.9578   1
  -4  -2   1 978.658 35.7066  -2
   3  -2   1 978.658 35.7066   1
  -5  -2   1 55.8398 2.85683  -2
   4  -2   1 55.8398 2.85683   1
  -6  -2   1 293.026 8.92756  -2
   5  -2   1 293.026 8.92756   1
  -7  -2   1 80.3250 3.98205  -2
   6  -2   1 80.3250 3.98205   1
  -8  -2   1 119.986 4.74571  -2
   7  -2   1 119.986 4.74571   1
  -9  -2   1 106.885 5.04581  -2
   8  -2   1 106.885 5.04581   1
 -10  -2   1 183.234 8.98462  -2
   9  -2   1 183.234 8.98462   1
 -11  -2   1 718.102 35.9593  -2
  10  -2   1 718.102 35.9593   1
 -12  -2   1 71.2058 8.28183  -2
  11  -2   1 71.2058 8.28183   1
 -13  -2   1 90.3500 9.17554  -2
  12  -2   1 90.3500 9.17554   1
 -15  -2   1 22.0175 8.07145  -2
  14  -2   1 22.0175 8.07145   1
 -16  -2   1 9.11750 8.23289  -2
  15  -2   1 9.11750 8.23289   1
 -19  -2   1 9.30058 7.65973  -2
  18  -2   1 9.30058 7.65973   1
  19  -2   1 -0.4259 4.47946   1
 -20  -1   1 -7.8879 5.53636   1
 -19  -1   1 7.11137 3.34984   1
 -18  -1   1 29.9261 3.53021   1
 -17  -1   1 2.25348 2.96146   1
 -16  -1   1 6.99959 2.93665   1
 -15  -1   1 -0.2437 2.76550   1
 -14  -1   1 3.30695 3.40708   1
 -13   1   0 115.084 11.0617  -2
 -13  -1   1 115.084 11.0617   1
 -12  -1   1 90.4659 4.97761   1
 -11  -1   1 25.1783 1.92931   1
 -10  -1   1 237.884 6.19645   1
  -9  -1   1 90.8367 3.49344   1
  -8  -1   1 51.3506 2.16068   1
  -7  -1   1 5.24456 1.10838   1
  -6  -1   1 34.4136 1.66371   1
  -5  -1   1 108.761 3.06459   1
  -4  -1   1 1182.71 34.6791   1
  -3  -1   1 217.199 9.32399   1
  -2  -1   1 135.774 5.85189   1
  -1  -1   1 982.819 55.1716   1
   0  -1   1 41.4627 1.93917   1
   1  -1   1 737.163 28.7638   1
   2  -1   1 12.9614 2.53857   1
   3  -1   1 87.9684 7.48975   1
   4  -1   1 226.473 6.87129   1
   5  -1   1 43.4679 2.55829   1
   6  -1   1 60.4899 3.11255   1
   7  -1   1 18.9467 2.23127   1
   8  -1   1 -0.0356 1.91961   1
   9  -1   1 10.0045 2.29239   1
  10  -1   1 1.03308 2.17415   1
  11  -1   1 2.47477 2.56203   1
 -12  -1   1 132.501 10.5231  -2
  12  -1   1 132.501 10.5231   1
 -13  -1   1 128.449 12.2686  -2
  13  -1   1 128.449 12.2686   1
 -14  -1   1 8.64605 9.50832  -2
  14  -1   1 8.64605 9.50832   1
  15  -1   1 144.821 5.99578   1
  16  -1   1 22.4978 3.85010   1
  17  -1   1 -6.2624 3.03117   1
  18  -1   1 20.1082 4.63348   1
  19  -1   1 10.0056 3.57727   1
  20  -1   1 17.9851 7.57298   1
  18   0   1 -3.1468 8.60693  -2
 -18   0   1 -3.1468 8.60693   1
  14   0   1 13.9154 8.52259  -2
 -14   0   1 13.9154 8.52259   1
  13   0   1 27.3407 6.33290  -2
 -13   0   1 27.3407 6.33290   1
  12   0   1 51.3226 6.18947  -2
 -12   0   1 51.3226 6.18947   1
  11   0   1 430.493 17.3949  -2
 -11   0   1 430.493 17.3949   1
  10   0   1 42.7134 4.53137  -2
 -10   0   1 42.7134 4.53137   1
   9   0   1 80.0689 4.70367  -2
  -9   0   1 80.0689 4.70367   1
   8   0   1 249.303 10.4858  -2
  -8   0   1 249.303 10.4858   1
   7   0   1 126.092 4.34718  -2
  -7   0   1 126.092 4.34718   1
   6   0   1 45.1666 2.55134  -2
  -6   0   1 45.1666 2.55134   1
   5   0   1 68.8486 3.05710  -2
  -5   0   1 68.8486 3.05710   1
   4   0   1 1107.85 38.0233  -2
  -4   0   1 1107.85 38.0233   1
   3   0   1 1223.04 66.6992  -2
  -3   0   1 1223.04 66.6992   1
   2   0   1 1448.96 56.5574  -2
  -2   0   1 1448.96 56.5574   1
   1   0   1 808.695 45.5715  -2
  -1   0   1 808.695 45.5715   1
   0   0   1 2567.82 143.214   1
  -1   0   1 968.892 38.8784  -2
   1   0   1 968.892 38.8784   1
  -2   0   1 1598.78 63.9869  -2
   2   0   1 1598.78 63.9869   1
  -3   0   1 1434.62 57.5650  -2
   3   0   1 1434.62 57.5650   1
  -4   0   1 1179.31 33.0272  -2
   4   0   1 1179.31 33.0272   1
  -5   0   1 74.3487 2.89481  -2
   5   0   1 74.3487 2.89481   1
  -6   0   1 45.1275 2.53954  -2
   6   0   1 45.1275 2.53954   1
  -7   0   1 138.299 4.62393  -2
   7   0   1 138.299 4.62393   1
  -8   0   1 225.450 6.64313  -2
   8   0   1 225.450 6.64313   1
  -9   0   1 91.1165 4.48380  -2
   9   0   1 91.1165 4.48380   1
 -10   0   1 34.7397 4.54152  -2
  10   0   1 34.7397 4.54152   1
 -11   0   1 377.758 15.5255  -2
  11   0   1 377.758 15.5255   1
 -12   0   1 61.1111 6.59544  -2
  12   0   1 61.1111 6.59544   1
 -13   0   1 13.5194 6.58347  -2
  13   0   1 13.5194 6.58347   1
 -14   0   1 4.94788 5.03072  -2
  14   0   1 4.94788 5.03072   1
 -15   0   1 -1.9289 13.1789  -2
  15   0   1 -1.9289 13.1789   1
 -20   1   1 19.6341 7.31604   1
  19   1   1 4.45755 9.71853  -2
 -19   1   1 4.45755 9.71853   1
  18   1   1 12.0086 10.2453  -2
 -18   1   1 12.0086 10.2453   1
  17   1   1 8.66085 8.39170  -2
 -17   1   1 8.66085 8.39170   1
  16   1   1 51.4856 6.15224  -2
 -16   1   1 51.4856 6.15224   1
  15   1   1 180.156 9.34763  -2
 -15   1   1 180.156 9.34763   1
  14   1   1 2.79331 5.85272  -2
 -14   1   1 2.79331 5.85272   1
  13   1   1 142.957 7.92569  -2
 -13   1   1 142.957 7.92569   1
  12   1   1 61.9975 5.55925  -2
 -12   1   1 61.9975 5.55925   1
  11   1   1 7.72972 4.28750  -2
 -11   1   1 7.72972 4.28750   1
  10   1   1 138.534 7.50343  -2
 -10   1   1 138.534 7.50343   1
   9   1   1 89.8131 6.06846  -2
  -9   1   1 89.8131 6.06846   1
   8   1   1 26.8120 9.72394  -2
  -8   1   1 26.8120 9.72394   1
   7   1   1 74.7284 6.97352  -2
  -7   1   1 74.7284 6.97352   1
   6   1   1 31.5592 5.41473  -2
  -6   1   1 31.5592 5.41473   1
   5   1   1 108.215 10.0285  -2
  -5   1   1 108.215 10.0285   1
  -4   1   1 24.7684 2.20651   1
  -3   1   1 31.4601 2.93431   1
  -2   1   1 12.8278 1.62870   1
  -1   1   1 787.580 44.0686   1
   0   1   1 -0.2098 0.68823   1
   1   1   1 1658.97 66.0311   1
  -2   1   1 216.955 14.5645  -2
   2   1   1 216.955 14.5645   1
  -3   1   1 347.952 22.7408  -2
   3   1   1 347.952 22.7408   1
  -4   1   1 1154.52 69.2042  -2
   4   1   1 1154.52 69.2042   1
  -5   1   1 92.2627 10.9624  -2
   5   1   1 92.2627 10.9624   1
  -6   1   1 62.6912 10.6666  -2
   6   1   1 62.6912 10.6666   1
  -7   1   1 53.3688 10.8604  -2
   7   1   1 53.3688 10.8604   1
  -8   1   1 21.9881 4.00057  -2
   8   1   1 21.9881 4.00057   1
  -9   1   1 126.686 7.25140  -2
   9   1   1 126.686 7.25140   1
 -10   1   1 250.460 14.9217  -2
  10   1   1 250.460 14.9217   1
 -11   1   1 20.3213 7.92368  -2
  11   1   1 20.3213 7.92368   1
 -12   1   1 87.2250 9.92310  -2
  12   1   1 87.2250 9.92310   1
 -13   1   1 91.8667 9.48479  -2
  13   1   1 91.8667 9.48479   1
 -14   1   2 5.20563 9.14052  -2
  14   1   1 5.20563 9.14052   1
 -14   1   1 3.16466 9.33978  -2
  14   1   1 3.16466 9.33978   1
 -15   1   2 94.2949 10.3767  -2
  15   1   1 94.2949 10.3767   1
 -16   1   1 23.0229 9.22021  -2
  16   1   1 23.0229 9.22021   1
  17   1   1 6.04812 2.94312   1
  18   1   1 8.19664 4.96741   1
  19   1   1 30.5938 13.7694   1
  20   1   1 -7.3715 5.93569   1
 -18   2   1 11.9230 4.20050   1
  18   2   1 -3.1760 8.95887  -2
 -17   2   1 -3.1760 8.95887   1
  17   2   0 10.1389 16.0054  -2
 -16   2   1 10.1389 16.0054   1
  14   2   1 105.789 10.7934  -2
 -13   2   1 105.789 10.7934   1
  13   2   1 51.6031 8.07973  -2
 -12   2   1 51.6031 8.07973   1
  12   2   1 109.348 8.03709  -2
 -11   2   1 109.348 8.03709   1
  11   2   1 645.568 24.7350  -2
 -10   2   1 645.568 24.7350   1
  10   2   1 96.3490 4.75366  -2
  -9   2   1 96.3490 4.75366   1
   9   2   1 143.907 7.34755  -2
  -8   2   1 143.907 7.34755   1
   8   2   1 240.273 7.79923  -2
  -7   2   1 240.273 7.79923   1
   7   2   1 47.6492 3.53960  -2
  -6   2   1 47.6492 3.53960   1
   6   2   1 396.454 15.4906  -2
  -5   2   1 396.454 15.4906   1
   5   2   1 234.028 7.37777  -2
  -4   2   1 234.028 7.37777   1
   4   2   1 1775.26 96.8030  -2
  -3   2   1 1775.26 96.8030   1
   3   2   1 85.8496 5.83253  -2
  -2   2   1 85.8496 5.83253   1
  -1   2   1 325.807 13.3461   1
   0   2   1 536.978 32.8851  -2
   1   2   1 536.978 32.8851   1
  -1   2   1 304.425 19.8656  -2
   2   2   1 304.425 19.8656   1
  -2   2   1 143.620 7.96288  -2
   3   2   1 143.620 7.96288   1
  -3   2   1 1618.70 96.7755  -2
   4   2   1 1618.70 96.7755   1
  -4   2   1 148.820 5.14358  -2
   5   2   1 148.820 5.14358   1
  -5   2   1 293.624 7.70650  -2
   6   2   1 293.624 7.70650   1
  -6   2   1 41.5200 2.67616  -2
   7   2   1 41.5200 2.67616   1
  -7   2   1 350.438 8.71375  -2
   8   2   1 350.438 8.71375   1
  -8   2   1 201.732 5.77314  -2
   9   2   1 201.732 5.77314   1
  -9   2   1 145.628 4.88110  -2
  10   2   1 145.628 4.88110   1
 -10   2   1 1008.89 23.2480  -2
  11   2   1 1008.89 23.2480   1
 -11   2   1 109.177 5.76122  -2
  12   2   1 109.177 5.76122   1
 -12   2   1 55.5474 5.10686  -2
  13   2   1 55.5474 5.10686   1
 -13   2   1 92.1879 5.42526  -2
  14   2   1 92.1879 5.42526   1
 -14   2   1 29.3039 4.79120  -2
  15   2   1 29.3039 4.79120   1
 -15   2   1 -7.4209 5.98830  -2
  16   2   1 -7.4209 5.98830   1
 -16   2   1 15.5875 5.87737  -2
  17   2   1 15.5875 5.87737   1
 -17   2   1 8.23444 7.47347  -2
  18   2   1 8.23444 7.47347   1
 -18   2   1 14.3379 8.61432  -2
  19   2   1 14.3379 8.61432   1
 -19   2   1 12.1346 8.54289  -2
  20   2   1 12.1346 8.54289   1
  19   3   1 10.1564 6.49787  -2
 -18   3   1 10.1564 6.49787   1
  18   3   1 35.8877 7.59790  -2
 -17   3   1 35.8877 7.59790   1
  17   3   1 2.30531 4.58792  -2
 -16   3   1 2.30531 4.58792   1
  16   3   1 59.8917 6.45119  -2
 -15   3   1 59.8917 6.45119   1
  15   3   1 15.4770 5.28415  -2
 -14   3   1 15.4770 5.28415   1
  14   3   1 124.786 7.00582  -2
 -13   3   1 124.786 7.00582   1
  13   3   1 215.109 8.50877  -2
 -12   3   1 215.109 8.50877   1
  12   3   1 302.945 10.0095  -2
 -11   3   1 302.945 10.0095   1
  11   3   1 375.542 12.0460  -2
 -10   3   1 375.542 12.0460   1
  10   3   1 488.757 14.6460  -2
  -9   3   1 488.757 14.6460   1
   9   3   1 71.9597 3.88103  -2
  -8   3   1 71.9597 3.88103   1
   8   3   1 135.393 5.32913  -2
  -7   3   1 135.393 5.32913   1
   7   3   1 45.5882 3.09244  -2
  -6   3   1 45.5882 3.09244   1
   6   3   1 45.1557 3.09548  -2
  -5   3   1 45.1557 3.09548   1
   5   3   1 319.407 9.63171  -2
  -4   3   1 319.407 9.63171   1
   4   3   1 1119.86 41.3340  -2
  -3   3   1 1119.86 41.3340   1
   3   3   1 1754.19 103.718  -2
  -2   3   1 1754.19 103.718   1
   2   3   1 524.894 32.2239  -2
  -1   3   1 524.894 32.2239   1
   1   3   1 408.377 26.1201  -2
   0   3   1 408.377 26.1201   1
   0   3   1 644.008 39.3093  -2
   1   3   1 644.008 39.3093   1
  -1   3   1 316.272 21.7074  -2
   2   3   1 316.272 21.7074   1
  -2   3   1 1378.93 55.6497  -2
   3   3   1 1378.93 55.6497   1
  -3   3   1 771.031 17.5085  -2
   4   3   1 771.031 17.5085   1
  -4   3   1 273.396 6.61728  -2
   5   3   1 273.396 6.61728   1
  -5   3   1 33.4541 2.21796  -2
   6   3   1 33.4541 2.21796   1
  -6   3   1 92.8100 4.53145  -2
   7   3   1 92.8100 4.53145   1
  -7   3   1 113.514 3.84848  -2
   8   3   1 113.514 3.84848   1
  -8   3   1 126.534 5.32714  -2
   9   3   1 126.534 5.32714   1
  -9   3   1 715.498 16.7183  -2
  10   3   1 715.498 16.7183   1
 -10   3   1 296.008 7.86131  -2
  11   3   1 296.008 7.86131   1
 -11   3   1 414.262 13.4540  -2
  12   3   1 414.262 13.4540   1
 -12   3   1 217.847 8.80996  -2
  13   3   1 217.847 8.80996   1
 -13   3   1 79.2118 7.45637  -2
  14   3   1 79.2118 7.45637   1
 -14   3   1 20.7846 7.34107  -2
  15   3   1 20.7846 7.34107   1
 -15   3   1 33.4521 8.26299  -2
  16   3   1 33.4521 8.26299   1
 -16   3   1 9.06307 5.80478  -2
  17   3   1 9.06307 5.80478   1
 -17   3   1 33.8682 5.88302  -2
  18   3   1 33.8682 5.88302   1
 -18   3   1 8.55899 9.20630  -2
  19   3   1 8.55899 9.20630   1
 -19   4   1 1.15657 7.60919   1
 -18   4   1 13.9555 4.08539   1
 -17   4   1 -1.2152 2.54903   1
 -16   4   1 -4.2310 2.89670   1
 -15   4   1 2.20302 2.87341   1
 -14   4   1 26.9657 4.44347   1
 -13   4   1 35.3225 4.34403   1
 -12   4   1 23.2842 3.79045   1
  13   4   0 278.412 23.7087  -2
 -11   4   1 278.412 23.7087   1
 -10   4   1 13.6586 2.72896   1
  -9   4   1 152.034 5.90758   1
  -8   4   1 157.907 5.06813   1
  -7   4   1 19.0775 1.87088   1
  -6   4   1 43.4991 2.57457   1
  -5   4   1 646.755 18.6943   1
  -4   4   1 295.314 8.89287   1
  -3   4   1 643.028 15.6362   1
  -2   4   1 368.572 10.0964   1
  -1   4   1 676.843 20.6557   1
   0   4   1 105.776 10.0502   1
   1   4   1 524.378 32.7938   1
   2   4   1 51.8983 2.40670   1
   3   4   1 1388.20 31.5085   1
   4   4   1 256.019 5.55677   1
   5   4   1 215.907 4.45676   1
   6   4   1 286.468 6.33445   1
   7   4   1 25.2320 1.60722   1
   8   4   1 195.520 5.30342   1
   9   4   1 30.1181 1.98814   1
  10   4   1 71.9597 3.18267   1
  11   4   1 253.594 6.12575   1
  12   4   1 1.89452 1.69327   1
  13   4   1 123.727 4.16992   1
  14   4   1 45.9776 3.52425   1
 -13   4   1 15.6656 8.84748  -2
  15   4   1 15.6656 8.84748   1
  16   4   1 27.0877 3.46080   1
  17   4   1 0.05515 2.78709   1
  18   4   1 12.7094 3.06773   1
  19   4   1 5.54658 3.58986   1
  20   4   1 -1.4745 4.25119   1
  19   5   1 39.9584 7.31421  -2
 -17   5   1 39.9584 7.31421   1
  18   5   1 46.5905 8.34542  -2
 -16   5   1 46.5905 8.34542   1
  17   5   1 13.6967 9.08076  -2
 -15   5   1 13.6967 9.08076   1
  16   5   1 -9.4456 9.38625  -2
 -14   5   1 -9.4456 9.38625   1
  12   5   1 295.051 16.7050  -2
 -10   5   1 295.051 16.7050   1
  11   5   1 203.275 12.4103  -2
  -9   5   1 203.275 12.4103   1
  10   5   1 19.0593 5.42339  -2
  -8   5   1 19.0593 5.42339   1
   9   5   1 60.1476 5.30907  -2
  -7   5   1 60.1476 5.30907   1
   8   5   1 9.89071 2.89651  -2
  -6   5   1 9.89071 2.89651   1
   7   5   1 83.5914 3.32540  -2
  -5   5   1 83.5914 3.32540   1
   6   5   1 209.531 5.85588  -2
  -4   5   1 209.531 5.85588   1
   5   5   1 60.7170 2.37111  -2
  -3   5   1 60.7170 2.37111   1
   4   5   1 590.649 15.9846  -2
  -2   5   1 590.649 15.9846   1
   3   5   1 675.210 20.8277  -2
  -1   5   1 675.210 20.8277   1
   2   5   1 65.7383 3.37698  -2
   0   5   1 65.7383 3.37698   1
   1   5   1 802.643 18.0665  -2
   1   5   1 802.643 18.0665   1
   0   5   1 61.2535 2.66055  -2
   2   5   1 61.2535 2.66055   1
  -1   5   1 894.296 22.5775  -2
   3   5   1 894.296 22.5775   1
  -2   5   1 837.958 21.2571  -2
   4   5   1 837.958 21.2571   1
  -3   5   1 71.4005 2.41508  -2
   5   5   1 71.4005 2.41508   1
  -4   5   1 250.610 5.23029  -2
   6   5   1 250.610 5.23029   1
  -5   5   1 116.241 3.13913  -2
   7   5   1 116.241 3.13913   1
  -6   5   1 12.0494 1.75098  -2
   8   5   1 12.0494 1.75098   1
  -7   5   1 59.7896 2.36101  -2
   9   5   1 59.7896 2.36101   1
  -8   5   1 23.7774 1.98667  -2
  10   5   1 23.7774 1.98667   1
  -9   5   1 160.619 4.60227  -2
  11   5   1 160.619 4.60227   1
 -10   5   1 281.731 6.93998  -2
  12   5   1 281.731 6.93998   1
 -11   5   1 4.97294 3.12848  -2
  13   5   1 4.97294 3.12848   1
 -12   5   1 48.9480 4.06686  -2
  14   5   1 48.9480 4.06686   1
 -13   5   1 30.3860 5.47516  -2
  15   5   1 30.3860 5.47516   1
 -14   5   1 7.76317 5.27338  -2
  16   5   1 7.76317 5.27338   1
 -15   5   1 10.7229 7.53337  -2
  17   5   1 10.7229 7.53337   1
 -16   5   1 59.6738 7.31527  -2
  18   5   1 59.6738 7.31527   1
 -18   6   1 0.88344 7.72974   1
  19   6   1 35.7541 8.43986  -2
 -17   6   1 35.7541 8.43986   1
  18   6   1 17.7163 6.36277  -2
 -16   6   1 17.7163 6.36277   1
  17   6   1 21.4147 9.09425  -2
 -15   6   1 21.4147 9.09425   1
  16   6   1 0.56418 5.44089  -2
 -14   6   1 0.56418 5.44089   1
  15   6   1 7.63807 5.32934  -2
 -13   6   1 7.63807 5.32934   1
  14   6   1 2.07390 5.29251  -2
 -12   6   1 2.07390 5.29251   1
  13   6   1 118.041 7.30735  -2
 -11   6   1 118.041 7.30735   1
  12   6   1 12.0114 5.02201  -2
 -10   6   1 12.0114 5.02201   1
  11   6   1 159.446 7.29273  -2
  -9   6   1 159.446 7.29273   1
  10   6   1 69.6660 5.03353  -2
  -8   6   1 69.6660 5.03353   1
   9   6   1 11.6207 5.69152  -2
  -7   6   1 11.6207 5.69152   1
   8   6   1 111.919 7.86276  -2
  -6   6   1 111.919 7.86276   1
   7   6   1 79.8242 5.16014  -2
  -5   6   1 79.8242 5.16014   1
   6   6   1 55.9481 4.67933  -2
  -4   6   1 55.9481 4.67933   1
  -3   6   1 180.677 5.90301   1
   4   6   1 36.4630 5.18358  -2
  -2   6   1 36.4630 5.18358   1
   3   6   1 423.599 16.4905  -2
  -1   6   1 423.599 16.4905   1
   2   6   1 805.692 30.3202  -2
   0   6   1 805.692 30.3202   1
   1   6   1 134.684 6.81770  -2
   1   6   1 134.684 6.81770   1
   0   6   1 574.181 17.2797  -2
   2   6   1 574.181 17.2797   1
  -1   6   1 289.733 9.67807  -2
   3   6   1 289.733 9.67807   1
  -2   6   1 37.1042 3.89969  -2
   4   6   1 37.1042 3.89969   1
  -3   6   1 696.995 20.9776  -2
   5   6   1 696.995 20.9776   1
  -4   6   1 39.9684 4.59607  -2
   6   6   1 39.9684 4.59607   1
  -5   6   1 72.4755 4.33215  -2
   7   6   1 72.4755 4.33215   1
  -6   6   1 47.5382 4.34621  -2
   8   6   1 47.5382 4.34621   1
  -7   6   1 7.13776 3.82885  -2
   9   6   1 7.13776 3.82885   1
  -8   6   1 45.0721 4.49055  -2
  10   6   1 45.0721 4.49055   1
  -9   6   1 98.5916 5.79127  -2
  11   6   1 98.5916 5.79127   1
 -10   6   1 4.37113 4.77957  -2
  12   6   1 4.37113 4.77957   1
 -11   6   1 64.4710 5.97682  -2
  13   6   1 64.4710 5.97682   1
 -12   6   1 19.9199 5.22698  -2
  14   6   1 19.9199 5.22698   1
  15   6   1 4.43798 2.54410   1
 -14   6   1 -0.3424 10.1408  -2
  16   6   1 -0.3424 10.1408   1
  17   6   1 5.09583 2.34025   1
  18   6   1 4.03090 3.10639   1
  19   6   1 0.11046 5.27543   1
  20   6   1 2.31759 5.69913   1
 -16   7   1 9.41222 4.21133   1
 -15   7   1 3.39734 4.28494   1
 -14   7   1 -0.5622 4.52976   1
  16   7   1 16.5961 10.0447  -2
 -13   7   1 16.5961 10.0447   1
  15   7   1 26.3609 12.4418  -2
 -12   7   1 26.3609 12.4418   1
  14   7   1 3.40683 7.42922  -2
 -11   7   1 3.40683 7.42922   1
  13   7   1 73.1393 7.98852  -2
 -10   7   1 73.1393 7.98852   1
  12   7   1 58.6017 6.47653  -2
  -9   7   1 58.6017 6.47653   1
  11   7   1 9.19629 5.73392  -2
  -8   7   1 9.19629 5.73392   1
  10   7   1 103.310 4.81654  -2
  -7   7   1 103.310 4.81654   1
   9   7   1 49.9712 3.63303  -2
  -6   7   1 49.9712 3.63303   1
   8   7   1 6.23968 2.66167  -2
  -5   7   1 6.23968 2.66167   1
   7   7   1 314.843 7.74315  -2
  -4   7   1 314.843 7.74315   1
   6   7   1 9.93152 2.32343  -2
  -3   7   1 9.93152 2.32343   1
   5   7   1 618.526 13.1514  -2
  -2   7   1 618.526 13.1514   1
   4   7   1 962.026 20.0834  -2
  -1   7   1 962.026 20.0834   1
   3   7   1 330.589 7.99413  -2
   0   7   1 330.589 7.99413   1
   2   7   1 1943.15 43.2922  -2
   1   7   1 1943.15 43.2922   1
   1   7   1 1594.13 35.6326  -2
   2   7   1 1594.13 35.6326   1
   0   7   1 353.819 8.55384  -2
   3   7   1 353.819 8.55384   1
  -1   7   1 1050.39 23.7348  -2
   4   7   1 1050.39 23.7348   1
  -2   7   1 428.289 10.2786  -2
   5   7   1 428.289 10.2786   1
  -3   7   1 20.6276 3.64013  -2
   6   7   1 20.6276 3.64013   1
  -4   7   1 260.125 8.00788  -2
   7   7   1 260.125 8.00788   1
  -5   7   1 -1.8208 2.48363  -2
   8   7   1 -1.8208 2.48363   1
  -6   7   1 63.8631 3.78595  -2
   9   7   1 63.8631 3.78595   1
  -7   7   1 130.765 5.04166  -2
  10   7   1 130.765 5.04166   1
  -8   7   1 14.6496 3.39838  -2
  11   7   1 14.6496 3.39838   1
  -9   7   1 53.2772 4.08944  -2
  12   7   1 53.2772 4.08944   1
 -10   7   1 46.3615 5.60631  -2
  13   7   1 46.3615 5.60631   1
 -11   7   1 4.95023 3.21389  -2
  14   7   1 4.95023 3.21389   1
 -12   7   1 18.4232 5.44157  -2
  15   7   1 18.4232 5.44157   1
 -13   7   1 1.33213 4.27969  -2
  16   7   1 1.33213 4.27969   1
 -14   7   1 12.5473 11.1255  -2
  17   7   1 12.5473 11.1255   1
 -15   7   1 15.3120 11.6723  -2
  18   7   1 15.3120 11.6723   1
 -16   7   1 9.87155 10.8065  -2
  19   7   1 9.87155 10.8065   1
  20   7   1 -0.9999 6.16567   1
  19   8   1 37.0841 8.13978  -2
 -16   8   1 37.0841 8.13978   1
  18   8   1 8.29330 8.12183  -2
 -15   8   1 8.29330 8.12183   1
  17   8   1 17.4114 5.57637  -2
 -14   8   1 17.4114 5.57637   1
  16   8   1 54.4331 6.23257  -2
 -13   8   1 54.4331 6.23257   1
  15   8   1 8.95616 4.80072  -2
 -12   8   1 8.95616 4.80072   1
  14   8   1 38.0500 7.45150  -2
 -11   8   1 38.0500 7.45150   1
  13   8   1 77.0973 4.94793  -2
 -10   8   1 77.0973 4.94793   1
  12   8   1 5.64155 3.87991  -2
  -9   8   1 5.64155 3.87991   1
  11   8   1 99.5024 4.66888  -2
  -8   8   1 99.5024 4.66888   1
  10   8   1 110.840 4.61467  -2
  -7   8   1 110.840 4.61467   1
   9   8   1 127.067 4.77245  -2
  -6   8   1 127.067 4.77245   1
   8   8   1 54.5823 2.97293  -2
  -5   8   1 54.5823 2.97293   1
   7   8   1 42.3119 2.65990  -2
  -4   8   1 42.3119 2.65990   1
   6   8   1 57.3999 2.21141  -2
  -3   8   1 57.3999 2.21141   1
   5   8   1 426.015 9.34994  -2
  -2   8   1 426.015 9.34994   1
   4   8   1 125.492 3.76268  -2
  -1   8   1 125.492 3.76268   1
   3   8   1 2102.34 50.4637  -2
   0   8   1 2102.34 50.4637   1
   2   8   1 761.180 17.4017  -2
   1   8   1 761.180 17.4017   1
   1   8   1 1091.23 24.6166  -2
   2   8   1 1091.23 24.6166   1
   0   8   1 1623.53 36.3639  -2
   3   8   1 1623.53 36.3639   1
  -1   8   1 96.0882 2.97322  -2
   4   8   1 96.0882 2.97322   1
  -2   8   1 582.942 13.6125  -2
   5   8   1 582.942 13.6125   1
  -3   8   1 51.8301 2.73670  -2
   6   8   1 51.8301 2.73670   1
  -4   8   1 31.4758 3.29887  -2
   7   8   1 31.4758 3.29887   1
  -5   8   1 58.9248 3.85067  -2
   8   8   1 58.9248 3.85067   1
  -6   8   1 74.7701 4.98202  -2
   9   8   1 74.7701 4.98202   1
  -7   8   1 134.164 5.74892  -2
  10   8   1 134.164 5.74892   1
  -8   8   1 109.943 5.62300  -2
  11   8   1 109.943 5.62300   1
  -9   8   1 8.60813 2.61384  -2
  12   8   1 8.60813 2.61384   1
 -10   8   1 110.696 6.49821  -2
  13   8   1 110.696 6.49821   1
 -11   8   1 58.4604 5.85319  -2
  14   8   1 58.4604 5.85319   1
 -12   8   1 2.42785 10.1717  -2
  15   8   1 2.42785 10.1717   1
 -13   8   1 92.2703 12.5901  -2
  16   8   1 92.2703 12.5901   1
 -14   8   1 29.5924 10.9821  -2
  17   8   1 29.5924 10.9821   1
 -15   8   1 7.44091 10.0255  -2
  18   8   1 7.44091 10.0255   1
 -17   9   1 0.40781 6.29323   1
 -16   9   1 20.8811 5.70884   1
 -15   9   1 20.1524 7.02709   1
 -14   9   1 0.04817 4.06216   1
 -13   9   1 24.6491 4.01211   1
 -12   9   1 35.5234 3.82476   1
 -11   9   1 10.5820 3.11256   1
  14   9   0 157.480 21.8417  -2
 -10   9   1 157.480 21.8417   1
  -9   9   1 25.1593 3.17761   1
  -8   9   1 31.3704 2.75659   1
  -7   9   1 93.5406 3.81870   1
  -6   9   1 48.0408 2.59771   1
  -5   9   1 36.4594 2.20542   1
  -4   9   1 79.2994 3.34170   1
   7   9   1 49.5112 8.78673  -2
  -3   9   1 49.5112 8.78673   1
   6   9   1 136.002 10.9106  -2
  -2   9   1 136.002 10.9106   1
   5   9   1 86.2086 7.01700  -2
  -1   9   1 86.2086 7.01700   1
   4   9   1 83.0023 6.57787  -2
   0   9   1 83.0023 6.57787   1
   3   9   1 43.3907 7.80264  -2
   1   9   1 43.3907 7.80264   1
   2   9   1 183.216 11.9241  -2
   2   9   1 183.216 11.9241   1
   1   9   1 51.4066 7.12914  -2
   3   9   1 51.4066 7.12914   1
   0   9   1 108.453 8.32498  -2
   4   9   1 108.453 8.32498   1
  -1   9   1 60.6301 6.16669  -2
   5   9   1 60.6301 6.16669   1
  -2   9   1 87.2954 6.57257  -2
   6   9   1 87.2954 6.57257   1
   7   9   1 41.5912 2.70694   1
   8   9   1 1.13960 1.97387   1
   9   9   1 80.8605 3.92816   1
  10   9   1 158.998 4.93542   1
  11   9   1 60.1837 3.78639   1
  12   9   1 214.536 7.04019   1
  13   9   1 46.2708 3.60094   1
  14   9   1 30.8369 3.26238   1
  15   9   1 105.416 6.21659   1
  16   9   1 4.06576 3.02972   1
  17   9   1 11.0784 5.61413   1
  18   9   1 -2.8342 5.71404   1
  19   9   1 0.63782 6.00683   1
  20   9   1 7.69746 6.15479   1
  19  10   1 -6.0977 7.66861  -2
 -15  10   1 -6.0977 7.66861   1
  18  10   1 11.5252 8.14713  -2
 -14  10   1 11.5252 8.14713   1
  17  10   1 -10.764 8.68416  -2
 -13  10   1 -10.764 8.68416   1
  16  10   1 56.5761 10.8259  -2
 -12  10   1 56.5761 10.8259   1
  15  10   1 69.1980 11.2980  -2
 -11  10   1 69.1980 11.2980   1
  14  10   1 113.679 12.9859  -2
 -10  10   1 113.679 12.9859   1
  13  10   1 258.963 12.2070  -2
  -9  10   1 258.963 12.2070   1
  12  10   1 132.635 7.92521  -2
  -8  10   1 132.635 7.92521   1
  11  10   1 158.104 6.00597  -2
  -7  10   1 158.104 6.00597   1
  10  10   1 297.241 9.23315  -2
  -6  10   1 297.241 9.23315   1
   9  10   1 111.906 4.49765  -2
  -5  10   1 111.906 4.49765   1
   8  10   1 189.452 6.92678  -2
  -4  10   1 189.452 6.92678   1
   7  10   1 206.038 5.54690  -2
  -3  10   1 206.038 5.54690   1
   6  10   1 23.3715 2.19871  -2
  -2  10   1 23.3715 2.19871   1
   5  10   1 37.5341 2.40446  -2
  -1  10   1 37.5341 2.40446   1
   4  10   1 36.9218 2.28617  -2
   0  10   1 36.9218 2.28617   1
   3  10   1 39.6904 2.53278  -2
   1  10   1 39.6904 2.53278   1
   2  10   1 112.513 3.76638  -2
   2  10   1 112.513 3.76638   1
   1  10   1 42.2545 2.56239  -2
   3  10   1 42.2545 2.56239   1
   0  10   1 39.3051 2.56465  -2
   4  10   1 39.3051 2.56465   1
  -1  10   1 32.1370 2.25789  -2
   5  10   1 32.1370 2.25789   1
  -2  10   1 12.1202 1.80982  -2
   6  10   1 12.1202 1.80982   1
  -3  10   1 141.164 5.37134  -2
   7  10   1 141.164 5.37134   1
  -4  10   1 169.756 6.15530  -2
   8  10   1 169.756 6.15530   1
  -5  10   1 77.6039 4.56791  -2
   9  10   1 77.6039 4.56791   1
  -6  10   1 240.477 8.03741  -2
  10  10   1 240.477 8.03741   1
  -7  10   1 214.067 9.25399  -2
  11  10   1 214.067 9.25399   1
  -8  10   1 79.6620 6.46787  -2
  12  10   1 79.6620 6.46787   1
  -9  10   1 265.589 10.9886  -2
  13  10   1 265.589 10.9886   1
 -10  10   1 134.736 8.02019  -2
  14  10   1 134.736 8.02019   1
 -11  10   1 41.3749 6.43742  -2
  15  10   1 41.3749 6.43742   1
 -12  10   1 72.8371 6.66798  -2
  16  10   1 72.8371 6.66798   1
 -13  10   1 11.6336 5.48638  -2
  17  10   1 11.6336 5.48638   1
 -14  10   1 5.23078 10.1960  -2
  18  10   1 5.23078 10.1960   1
 -15  10   1 -7.9250 10.3080  -2
  19  10   1 -7.9250 10.3080   1
 -16  10   1 -0.0900 9.87932  -2
  20  10   1 -0.0900 9.87932   1
  18  11   1 -1.3720 8.83452  -2
 -14  11   1 -1.3720 8.83452   1
  17  11   1 14.1774 8.82509  -2
 -13  11   1 14.1774 8.82509   1
  16  11   1 7.88437 6.94315  -2
 -12  11   1 7.88437 6.94315   1
  15  11   1 77.1409 8.34543  -2
 -11  11   1 77.1409 8.34543   1
  14  11   1 119.562 9.77751  -2
 -10  11   1 119.562 9.77751   1
  13  11   1 22.4962 10.3651  -2
  -9  11   1 22.4962 10.3651   1
  12  11   1 145.589 12.9336  -2
  -8  11   1 145.589 12.9336   1
  11  11   1 180.919 14.2042  -2
  -7  11   1 180.919 14.2042   1
  10  11   1 28.0759 6.88544  -2
  -6  11   1 28.0759 6.88544   1
   9  11   1 97.0624 7.87624  -2
  -5  11   1 97.0624 7.87624   1
   8  11   1 101.888 6.21950  -2
  -4  11   1 101.888 6.21950   1
   7  11   1 34.2699 2.85150  -2
  -3  11   1 34.2699 2.85150   1
   6  11   1 178.245 5.31645  -2
  -2  11   1 178.245 5.31645   1
   5  11   1 42.7397 2.56167  -2
  -1  11   1 42.7397 2.56167   1
   4  11   1 136.169 4.02865  -2
   0  11   1 136.169 4.02865   1
   3  11   1 223.326 5.46725  -2
   1  11   1 223.326 5.46725   1
   2  11   1 57.7286 3.54786  -2
   2  11   1 57.7286 3.54786   1
   1  11   1 223.384 6.35748  -2
   3  11   1 223.384 6.35748   1
   0  11   1 100.214 3.61831  -2
   4  11   1 100.214 3.61831   1
  -1  11   1 22.1928 2.54180  -2
   5  11   1 22.1928 2.54180   1
  -2  11   1 224.300 9.11342  -2
   6  11   1 224.300 9.11342   1
  -3  11   1 66.9989 4.77615  -2
   7  11   1 66.9989 4.77615   1
  -4  11   1 65.5018 4.98704  -2
   8  11   1 65.5018 4.98704   1
  -5  11   1 75.7789 5.52433  -2
   9  11   1 75.7789 5.52433   1
  -6  11   1 23.2561 5.34746  -2
  10  11   1 23.2561 5.34746   1
  -7  11   1 96.0817 9.85575  -2
  11  11   1 96.0817 9.85575   1
  -8  11   1 112.985 10.5010  -2
  12  11   1 112.985 10.5010   1
  -9  11   1 35.0807 7.44791  -2
  13  11   1 35.0807 7.44791   1
 -10  11   1 83.0718 8.30751  -2
  14  11   1 83.0718 8.30751   1
  15  11   1 67.8848 8.97667   1
  16  11   1 -5.1236 5.15557   1
  17  11   1 5.14046 3.00937   1
 -14  11   1 -5.9014 11.0079  -2
  18  11   1 -5.9014 11.0079   1
  19  11   1 8.34100 7.33549   1
  20  11   1 9.76721 5.71926   1
 -14  12   1 4.77875 5.08813   1
 -13  12   1 1.59968 5.07071   1
 -12  12   1 3.26660 5.54339   1
  16  12   1 22.4007 11.0703  -2
 -11  12   1 22.4007 11.0703   1
  15  12   1 -3.4556 11.3517  -2
 -10  12   1 -3.4556 11.3517   1
  14  12   1 13.5548 12.2671  -2
  -9  12   1 13.5548 12.2671   1
  13  12   1 30.1718 8.14272  -2
  -8  12   1 30.1718 8.14272   1
  12  12   1 14.4363 7.52283  -2
  -7  12   1 14.4363 7.52283   1
  11  12   1 142.300 8.83643  -2
  -6  12   1 142.300 8.83643   1
  10  12   1 83.8952 6.94727  -2
  -5  12   1 83.8952 6.94727   1
   9  12   1 116.539 7.55536  -2
  -4  12   1 116.539 7.55536   1
   8  12   1 534.301 16.4992  -2
  -3  12   1 534.301 16.4992   1
   6  12   1 215.012 5.44702  -2
  -1  12   1 215.012 5.44702   1
   5  12   1 253.502 6.17082  -2
   0  12   1 253.502 6.17082   1
   4  12   1 31.2841 3.29553  -2
   1  12   1 31.2841 3.29553   1
   3  12   1 71.6989 3.69492  -2
   2  12   1 71.6989 3.69492   1
   2  12   1 40.2386 3.46723  -2
   3  12   1 40.2386 3.46723   1
   1  12   1 19.3783 3.25227  -2
   4  12   1 19.3783 3.25227   1
   0  12   1 191.541 5.24195  -2
   5  12   1 191.541 5.24195   1
  -1  12   1 169.883 5.45452  -2
   6  12   1 169.883 5.45452   1
  -2  12   1 127.382 6.08916  -2
   7  12   1 127.382 6.08916   1
  -3  12   1 664.136 18.2584  -2
   8  12   1 664.136 18.2584   1
  -4  12   1 98.9798 5.99851  -2
   9  12   1 98.9798 5.99851   1
  -5  12   1 120.536 6.51351  -2
  10  12   1 120.536 6.51351   1
  -6  12   1 170.182 9.39508  -2
  11  12   1 170.182 9.39508   1
  -7  12   1 -4.2499 11.1040  -2
  12  12   1 -4.2499 11.1040   1
  -8  12   1 16.4549 7.21258  -2
  13  12   1 16.4549 7.21258   1
  -9  12   1 16.9746 7.08273  -2
  14  12   1 16.9746 7.08273   1
 -10  12   1 2.46684 6.73896  -2
  15  12   1 2.46684 6.73896   1
 -11  12   1 5.92725 6.77741  -2
  16  12   1 5.92725 6.77741   1
 -12  12   1 -5.2209 11.5466  -2
  17  12   1 -5.2209 11.5466   1
 -13  12   1 -0.4839 11.8918  -2
  18  12   1 -0.4839 11.8918   1
 -14  12   1 4.08164 11.9515  -2
  19  12   1 4.08164 11.9515   1
  20  12   1 2.67973 6.33163   1
  18  13   1 -9.5975 8.03625  -2
 -13  13   1 -9.5975 8.03625   1
  17  13   1 14.2705 9.08350  -2
 -12  13   1 14.2705 9.08350   1
  16  13   1 11.6072 9.78464  -2
 -11  13   1 11.6072 9.78464   1
  15  13   1 -5.0291 10.4309  -2
 -10  13   1 -5.0291 10.4309   1
  14  13   1 -0.6285 10.6509  -2
  -9  13   1 -0.6285 10.6509   1
  13  13   1 -1.1277 10.6788  -2
  -8  13   1 -1.1277 10.6788   1
  12  13   1 31.5454 10.4456  -2
  -7  13   1 31.5454 10.4456   1
  11  13   1 10.3031 6.31068  -2
  -6  13   1 10.3031 6.31068   1
  10  13   1 54.5098 6.43706  -2
  -5  13   1 54.5098 6.43706   1
   9  13   1 11.7066 5.02258  -2
  -4  13   1 11.7066 5.02258   1
   8  13   1 31.6830 4.83334  -2
  -3  13   1 31.6830 4.83334   1
   7  13   1 88.3880 4.75318  -2
  -2  13   1 88.3880 4.75318   1
   6  13   1 52.0159 3.14223  -2
  -1  13   1 52.0159 3.14223   1
   5  13   1 72.6494 3.32523  -2
   0  13   1 72.6494 3.32523   1
   4  13   1 793.256 18.4314  -2
   1  13   1 793.256 18.4314   1
   3  13   1 124.863 4.87673  -2
   2  13   1 124.863 4.87673   1
   2  13   1 174.054 5.29116  -2
   3  13   1 174.054 5.29116   1
   1  13   1 562.242 13.5766  -2
   4  13   1 562.242 13.5766   1
   0  13   1 35.9829 2.75583  -2
   5  13   1 35.9829 2.75583   1
  -1  13   1 71.5108 3.70711  -2
   6  13   1 71.5108 3.70711   1
  -2  13   1 74.3139 4.86998  -2
   7  13   1 74.3139 4.86998   1
  -3  13   1 26.3714 4.44096  -2
   8  13   1 26.3714 4.44096   1
  -4  13   1 28.0445 4.58603  -2
   9  13   1 28.0445 4.58603   1
  -5  13   1 32.8433 4.93873  -2
  10  13   1 32.8433 4.93873   1
  -6  13   1 4.08837 5.69720  -2
  11  13   1 4.08837 5.69720   1
  -7  13   1 14.9855 6.28670  -2
  12  13   1 14.9855 6.28670   1
  -8  13   1 11.0481 6.06633  -2
  13  13   1 11.0481 6.06633   1
  -9  13   1 6.28011 6.33276  -2
  14  13   1 6.28011 6.33276   1
 -10  13   1 15.1469 6.42418  -2
  15  13   1 15.1469 6.42418   1
 -11  13   1 0.68557 6.12447  -2
  16  13   1 0.68557 6.12447   1
 -12  13   1 1.22838 5.94195  -2
  17  13   1 1.22838 5.94195   1
 -13  13   1 5.78810 11.3141  -2
  18  13   1 5.78810 11.3141   1
 -14  13   1 -0.5897 9.88480  -2
  19  13   1 -0.5897 9.88480   1
 -13  14   1 2.85502 7.68432   1
 -12  14   1 -0.0442 4.18611   1
 -11  14   1 -5.1337 3.91745   1
 -10  14   1 -4.9234 5.69601   1
  15  14   1 84.8314 12.4282  -2
  -9  14   1 84.8314 12.4282   1
  14  14   1 -8.9071 10.5289  -2
  -8  14   1 -8.9071 10.5289   1
  12  14   1 37.8383 22.2451  -2
  -7  14   1 37.8383 22.2451   1
  13  14   1 26.6886 10.8312  -2
  -7  14   1 26.6886 10.8312   1
  -6  14   1 5.23677 4.26133   1
  11  14   1 34.8733 9.51322  -2
  -5  14   1 34.8733 9.51322   1
  10  14   1 80.4509 10.2776  -2
  -4  14   1 80.4509 10.2776   1
   9  14   1 16.6934 9.02851  -2
  -3  14   1 16.6934 9.02851   1
   8  14   1 145.565 10.1003  -2
  -2  14   1 145.565 10.1003   1
  -1  14   1 19.9379 5.59006   1
   6  14   1 157.000 13.5222  -2
   0  14   1 157.000 13.5222   1
   5  14   1 152.278 13.1043  -2
   1  14   1 152.278 13.1043   1
   4  14   1 100.183 10.4254  -2
   2  14   1 100.183 10.4254   1
   2  14   1 55.6739 24.7132  -2
   3  14   1 55.6739 24.7132   1
   3  14   1 81.7243 7.01166  -2
   3  14   1 81.7243 7.01166   1
   1  14   1 30.8103 24.4143  -2
   4  14   1 30.8103 24.4143   1
   2  14   1 101.243 6.76547  -2
   4  14   1 101.243 6.76547   1
   1  14   1 161.018 11.4616  -2
   5  14   1 161.018 11.4616   1
   0  14   1 84.4435 7.65898  -2
   6  14   1 84.4435 7.65898   1
  -1  14   1 18.7092 10.8981  -2
   6  14   1 18.7092 10.8981   1
   7  14   1 39.4447 4.17390   1
   8  14   1 180.821 7.99590   1
   9  14   1 -2.9510 3.23622   1
  10  14   1 34.6584 4.46287   1
  11  14   1 36.5015 4.34865   1
  13  14   1 1.76804 3.52186   1
  14  14   1 12.2025 3.67364   1
  15  14   1 9.68267 3.63145   1
  16  14   1 -2.1123 3.43560   1
  17  14   1 -1.6440 3.26499   1
  18  14   1 16.8998 3.66654   1
  19  14   1 12.1224 6.22909   1
  17  15   1 7.53623 8.18438  -2
 -11  15   1 7.53623 8.18438   1
  16  15   1 2.29424 8.33360  -2
 -10  15   1 2.29424 8.33360   1
  15  15   1 5.19584 9.40385  -2
  -9  15   1 5.19584 9.40385   1
  14  15   1 21.5899 10.1619  -2
  -8  15   1 21.5899 10.1619   1
  13  15   1 9.45507 7.90595  -2
  -7  15   1 9.45507 7.90595   1
  12  15   1 79.1953 6.48288  -2
  -6  15   1 79.1953 6.48288   1
  11  15   1 39.8582 5.64395  -2
  -5  15   1 39.8582 5.64395   1
  10  15   1 26.9693 5.07659  -2
  -4  15   1 26.9693 5.07659   1
   9  15   1 55.4715 8.54422  -2
  -3  15   1 55.4715 8.54422   1
   8  15   1 245.465 15.8783  -2
  -2  15   1 245.465 15.8783   1
   7  15   1 9.98299 5.16999  -2
  -1  15   1 9.98299 5.16999   1
   6  15   1 13.9972 17.1227  -2
   0  15   1 13.9972 17.1227   1
   5  15   1 196.837 8.48116  -2
   1  15   1 196.837 8.48116   1
   4  15   1 51.0272 4.25843  -2
   2  15   1 51.0272 4.25843   1
   3  15   1 17.8979 2.82615  -2
   3  15   1 17.8979 2.82615   1
   2  15   1 32.0923 3.44093  -2
   4  15   1 32.0923 3.44093   1
   1  15   1 125.698 4.93370  -2
   5  15   1 125.698 4.93370   1
   0  15   1 59.9140 4.68864  -2
   6  15   1 59.9140 4.68864   1
  -1  15   1 20.4486 4.58466  -2
   7  15   1 20.4486 4.58466   1
  -2  15   1 171.523 7.36595  -2
   8  15   1 171.523 7.36595   1
  -3  15   1 74.4772 5.58054  -2
   9  15   1 74.4772 5.58054   1
  -4  15   1 37.2107 5.17079  -2
  10  15   1 37.2107 5.17079   1
  -5  15   1 45.8528 5.51174  -2
  11  15   1 45.8528 5.51174   1
  -6  15   1 106.721 7.95222  -2
  12  15   1 106.721 7.95222   1
  -7  15   1 9.78988 6.49825  -2
  13  15   1 9.78988 6.49825   1
  -8  15   1 15.3198 6.59300  -2
  14  15   1 15.3198 6.59300   1
  -9  15   1 4.84664 6.47188  -2
  15  15   1 4.84664 6.47188   1
 -10  15   1 8.98676 6.32768  -2
  16  15   1 8.98676 6.32768   1
 -11  15   1 2.59086 6.18885  -2
  17  15   1 2.59086 6.18885   1
 -12  15   1 4.32282 10.9178  -2
  18  15   1 4.32282 10.9178   1
  16  16   1 1.92613 8.98888  -2
 -10  16   1 1.92613 8.98888   1
  15  16   1 10.0759 10.2096  -2
  -9  16   1 10.0759 10.2096   1
  14  16   1 14.0863 10.9938  -2
  -8  16   1 14.0863 10.9938   1
  -7  16   1 6.95909 6.96621   1
  12  16   1 55.1143 11.8706  -2
  -6  16   1 55.1143 11.8706   1
  11  16   1 66.6269 12.5024  -2
  -5  16   1 66.6269 12.5024   1
  10  16   1 17.6580 11.5954  -2
  -4  16   1 17.6580 11.5954   1
   9  16   1 55.7402 12.4823  -2
  -3  16   1 55.7402 12.4823   1
   8  16   1 1.32056 10.9998  -2
  -2  16   1 1.32056 10.9998   1
   7  16   1 5.27158 10.9678  -2
  -1  16   1 5.27158 10.9678   1
   6  16   1 -10.324 9.08684  -2
   0  16   1 -10.324 9.08684   1
   5  16   1 -3.7778 2.78412  -2
   1  16   1 -3.7778 2.78412   1
   4  16   1 15.7565 6.18893  -2
   2  16   1 15.7565 6.18893   1
   3  16   1 78.6186 6.04475  -2
   3  16   1 78.6186 6.04475   1
   2  16   1 16.0354 4.22164  -2
   4  16   1 16.0354 4.22164   1
   1  16   1 23.7763 6.67815  -2
   5  16   1 23.7763 6.67815   1
   0  16   1 12.3540 5.35375  -2
   6  16   1 12.3540 5.35375   1
  -1  16   1 21.1739 5.64556  -2
   7  16   1 21.1739 5.64556   1
  -2  16   1 6.92290 5.69522  -2
   8  16   1 6.92290 5.69522   1
  -3  16   1 32.7021 6.19514  -2
   9  16   1 32.7021 6.19514   1
  -4  16   1 27.7307 6.29432  -2
  10  16   1 27.7307 6.29432   1
  -5  16   1 86.9749 7.28044  -2
  11  16   1 86.9749 7.28044   1
  -6  16   1 33.3672 8.29138  -2
  12  16   1 33.3672 8.29138   1
  -7  16   1 71.3109 8.60143  -2
  13  16   1 71.3109 8.60143   1
  -8  16   1 26.4465 7.94969  -2
  14  16   1 26.4465 7.94969   1
  -9  16   1 23.7082 7.88692  -2
  15  16   1 23.7082 7.88692   1
 -10  16   1 -5.0001 6.79592  -2
  16  16   1 -5.0001 6.79592   1
 -11  16   1 38.7081 11.3719  -2
  17  16   1 38.7081 11.3719   1
  -9  17   1 2.26539 5.49183   1
  15  17   1 -0.5384 9.79437  -2
  -8  17   1 -0.5384 9.79437   1
  14  17   1 15.6708 10.5900  -2
  -7  17   1 15.6708 10.5900   1
  13  17   1 4.73910 10.6017  -2
  -6  17   1 4.73910 10.6017   1
  12  17   1 38.8821 11.2997  -2
  -5  17   1 38.8821 11.2997   1
  11  17   1 32.8791 11.3129  -2
  -4  17   1 32.8791 11.3129   1
  10  17   1 -2.6532 10.6456  -2
  -3  17   1 -2.6532 10.6456   1
   9  17   1 198.121 16.3446  -2
  -2  17   1 198.121 16.3446   1
   8  17   1 19.6220 11.2140  -2
  -1  17   1 19.6220 11.2140   1
   7  17   1 24.2695 4.57011  -2
   0  17   1 24.2695 4.57011   1
   6  17   1 45.7539 5.31689  -2
   1  17   1 45.7539 5.31689   1
   5  17   1 1.67210 5.06012  -2
   2  17   1 1.67210 5.06012   1
   4  17   1 1.44665 2.92305  -2
   3  17   1 1.44665 2.92305   1
   3  17   1 2.11891 2.92711  -2
   4  17   1 2.11891 2.92711   1
   2  17   1 8.12559 7.06793  -2
   5  17   1 8.12559 7.06793   1
   1  17   1 59.9831 6.01418  -2
   6  17   1 59.9831 6.01418   1
   0  17   1 16.9722 5.80534  -2
   7  17   1 16.9722 5.80534   1
  -1  17   1 20.7673 6.03157  -2
   8  17   1 20.7673 6.03157   1
  -2  17   1 140.072 7.63322  -2
   9  17   1 140.072 7.63322   1
  -3  17   1 12.4266 6.26309  -2
  10  17   1 12.4266 6.26309   1
  -4  17   1 19.7138 6.49568  -2
  11  17   1 19.7138 6.49568   1
  -5  17   1 54.2078 8.35402  -2
  12  17   1 54.2078 8.35402   1
  -6  17   1 -1.3366 7.58467  -2
  13  17   1 -1.3366 7.58467   1
  -7  17   1 18.6046 8.10541  -2
  14  17   1 18.6046 8.10541   1
  -8  17   1 11.0791 7.92178  -2
  15  17   1 11.0791 7.92178   1
  -9  17   1 -2.6280 6.80345  -2
  16  17   1 -2.6280 6.80345   1
 -10  17   1 19.4246 11.8530  -2
  17  17   1 19.4246 11.8530   1
  14  18   1 25.9083 9.10145  -2
  -7  18   1 25.9083 9.10145   1
  13  18   1 8.35707 9.03370  -2
  -6  18   1 8.35707 9.03370   1
  12  18   1 4.53092 9.43347  -2
  -5  18   1 4.53092 9.43347   1
  11  18   1 13.8362 9.50013  -2
  -4  18   1 13.8362 9.50013   1
  10  18   1 63.8204 11.0283  -2
  -3  18   1 63.8204 11.0283   1
   9  18   1 7.04543 9.64538  -2
  -2  18   1 7.04543 9.64538   1
   8  18   1 108.928 12.2796  -2
  -1  18   1 108.928 12.2796   1
   7  18   1 82.7484 10.8880  -2
   0  18   1 82.7484 10.8880   1
   6  18   1 0.58368 6.01562  -2
   1  18   1 0.58368 6.01562   1
   5  18   1 99.8232 5.38575  -2
   2  18   1 99.8232 5.38575   1
   4  18   1 50.9742 4.62372  -2
   3  18   1 50.9742 4.62372   1
   3  18   1 30.5518 5.51674  -2
   4  18   1 30.5518 5.51674   1
   2  18   1 67.9264 25.1485  -2
   5  18   1 67.9264 25.1485   1
   1  18   1 7.74714 3.54404  -2
   6  18   1 7.74714 3.54404   1
   0  18   1 81.4360 5.21315  -2
   7  18   1 81.4360 5.21315   1
  -1  18   1 92.3144 5.94125  -2
   8  18   1 92.3144 5.94125   1
  -2  18   1 3.29117 4.90189  -2
   9  18   1 3.29117 4.90189   1
  -3  18   1 53.1675 5.59588  -2
  10  18   1 53.1675 5.59588   1
  -4  18   1 8.64593 6.32255  -2
  11  18   1 8.64593 6.32255   1
  -5  18   1 3.72503 9.79020  -2
  12  18   1 3.72503 9.79020   1
  -6  18   1 12.9810 6.45618  -2
  13  18   1 12.9810 6.45618   1
  -7  18   1 14.0552 10.2583  -2
  14  18   1 14.0552 10.2583   1
  -8  18   1 5.22323 5.52961  -2
  15  18   1 5.22323 5.52961   1
  -9  18   1 12.2493 5.14418  -2
  16  18   1 12.2493 5.14418   1
  -7  19   1 4.04536 6.40057   1
  -6  19   1 14.2952 7.45630   1
  -5  19   1 -4.8055 6.36959   1
  -4  19   1 12.0980 7.19005   1
  -3  19   1 0.78012 6.96598   1
  -2  19   1 22.0853 7.83616   1
  -1  19   1 6.31215 7.02035   1
   7  19   1 33.1033 12.9317  -2
   0  19   1 33.1033 12.9317   1
   1  19   1 -0.9511 2.99541   1
   2  19   1 5.36258 2.61781   1
   4  19   1 65.1609 10.8518  -2
   3  19   1 65.1609 10.8518   1
   3  19   1 78.3118 11.1895  -2
   4  19   1 78.3118 11.1895   1
   2  19   1 -26.778 11.2760  -2
   5  19   1 -26.778 11.2760   1
   1  19   1 62.5159 12.4093  -2
   6  19   1 62.5159 12.4093   1
   0  19   1 32.8961 13.0467  -2
   7  19   1 32.8961 13.0467   1
  -1  19   1 -23.645 12.4496  -2
   8  19   1 -23.645 12.4496   1
  -2  19   1 109.140 9.14045  -2
   9  19   1 109.140 9.14045   1
  10  19   1 5.04439 3.93291   1
  11  19   1 7.09227 3.94341   1
  12  19   1 -0.0999 3.86860   1
  13  19   1 3.21480 3.56811   1
  14  19   1 3.94395 3.38635   1
  15  19   1 3.88736 3.28136   1
  13  20   1 0.86023 6.76703  -2
  -5  20   1 0.86023 6.76703   1
  12  20   1 -0.1780 7.03032  -2
  -4  20   1 -0.1780 7.03032   1
  11  20   1 7.20679 6.97616  -2
  -3  20   1 7.20679 6.97616   1
  10  20   1 29.1111 7.10033  -2
  -2  20   1 29.1111 7.10033   1
   9  20   1 0.34420 5.59844  -2
  -1  20   1 0.34420 5.59844   1
   8  20   1 18.2454 5.56235  -2
   0  20   1 18.2454 5.56235   1
   7  20   1 19.8395 5.37434  -2
   1  20   1 19.8395 5.37434   1
   6  20   1 -1.3681 6.82528  -2
   2  20   1 -1.3681 6.82528   1
   5  20   1 21.0625 5.85521  -2
   3  20   1 21.0625 5.85521   1
   4  20   1 6.70035 4.04440  -2
   4  20   1 6.70035 4.04440   1
   3  20   1 34.6210 5.08261  -2
   5  20   1 34.6210 5.08261   1
   2  20   1 -2.3822 4.62277  -2
   6  20   1 -2.3822 4.62277   1
   1  20   1 28.8250 5.19381  -2
   7  20   1 28.8250 5.19381   1
   0  20   1 35.2037 5.34679  -2
   8  20   1 35.2037 5.34679   1
  -1  20   1 3.68392 3.77622  -2
   9  20   1 3.68392 3.77622   1
  -2  20   1 48.5436 4.54029  -2
  10  20   1 48.5436 4.54029   1
  -3  20   1 12.1558 4.28087  -2
  11  20   1 12.1558 4.28087   1
  -4  20   1 -0.6092 4.05646  -2
  12  20   1 -0.6092 4.05646   1
  -5  20   1 4.80696 5.18615  -2
  13  20   1 4.80696 5.18615   1
  11  21   1 11.8224 10.2566  -2
  -3  21   1 11.8224 10.2566   1
  10  21   1 6.93984 6.95909  -2
  -2  21   1 6.93984 6.95909   1
   9  21   1 4.94511 6.81755  -2
  -1  21   1 4.94511 6.81755   1
   8  21   1 6.02739 10.3994  -2
   0  21   1 6.02739 10.3994   1
   7  21   1 -3.3493 10.2647  -2
   1  21   1 -3.3493 10.2647   1
   6  21   1 16.8610 10.5074  -2
   2  21   1 16.8610 10.5074   1
   5  21   1 5.04398 10.1561  -2
   3  21   1 5.04398 10.1561   1
   4  21   1 6.77893 5.91126  -2
   4  21   1 6.77893 5.91126   1
   3  21   1 10.1239 5.17469  -2
   5  21   1 10.1239 5.17469   1
   2  21   1 9.50171 5.35639  -2
   6  21   1 9.50171 5.35639   1
   1  21   1 -3.7430 8.10919  -2
   7  21   1 -3.7430 8.10919   1
   0  21   1 -4.7893 7.93884  -2
   8  21   1 -4.7893 7.93884   1
  -1  21   1 -2.2151 8.06683  -2
   9  21   1 -2.2151 8.06683   1
  -2  21   1 -1.3673 7.80672  -2
  10  21   1 -1.3673 7.80672   1
  -3  21   1 -3.2525 7.89715  -2
  11  21   1 -3.2525 7.89715   1
  -4  21   1 3.14847 7.86670  -2
  12  21   1 3.14847 7.86670   1
   9  22   1 11.1694 9.88551  -2
   0  22   1 11.1694 9.88551   1
   8  22   1 17.2087 10.1638  -2
   1  22   1 17.2087 10.1638   1
   7  22   1 -0.7051 9.96822  -2
   2  22   1 -0.7051 9.96822   1
   6  22   1 3.71015 9.82031  -2
   3  22   1 3.71015 9.82031   1
   5  22   1 -0.5247 9.92213  -2
   4  22   1 -0.5247 9.92213   1
   4  22   1 4.62721 9.88262  -2
   5  22   1 4.62721 9.88262   1
   3  22   1 5.06266 8.20970  -2
   6  22   1 5.06266 8.20970   1
   2  22   1 -4.0612 8.45001  -2
   7  22   1 -4.0612 8.45001   1
   1  22   1 0.52343 5.53092  -2
   8  22   1 0.52343 5.53092   1
   0  22   1 3.98679 8.44741  -2
   9  22   1 3.98679 8.44741   1
  -1  22   1 7.99317 7.66508  -2
  10  22   1 7.99317 7.66508   1
  -1 -22   2 7.38757 6.70317  -2
  -8 -22   2 7.38757 6.70317   1
  -2 -22   2 8.30231 6.77110  -2
  -7 -22   2 8.30231 6.77110   1
  -3 -22   2 1.73044 6.88674  -2
  -6 -22   2 1.73044 6.88674   1
  -4 -22   2 3.26070 6.79169  -2
  -5 -22   2 3.26070 6.79169   1
  -5 -22   2 -1.5821 6.24184  -2
  -4 -22   2 -1.5821 6.24184   1
  -6 -22   2 0.77145 7.13662  -2
  -3 -22   2 0.77145 7.13662   1
  -7 -22   2 1.15699 6.99622  -2
  -2 -22   2 1.15699 6.99622   1
  -8 -22   2 11.1789 7.27326  -2
  -1 -22   2 11.1789 7.27326   1
 -12 -21   2 87.2989 10.6825   1
   2 -21   2 -4.3780 12.7398  -2
 -10 -21   2 -4.3780 12.7398   1
   1 -21   2 43.9469 12.6834  -2
  -9 -21   2 43.9469 12.6834   1
   0 -21   2 8.98887 10.9030  -2
  -8 -21   2 8.98887 10.9030   1
  -1 -21   2 10.0773 9.33370  -2
  -7 -21   2 10.0773 9.33370   1
  -2 -21   2 3.27828 5.75538  -2
  -6 -21   2 3.27828 5.75538   1
  -3 -21   2 -7.8617 8.63673  -2
  -5 -21   2 -7.8617 8.63673   1
  -4 -21   2 2.86514 4.82735   1
  -7 -21   2 1.77118 12.6816  -2
  -1 -21   2 1.77118 12.6816   1
  -8 -21   2 -3.9794 13.1921  -2
   0 -21   2 -3.9794 13.1921   1
  -9 -21   2 0.47017 12.6324  -2
   1 -21   2 0.47017 12.6324   1
 -10 -21   2 22.3243 13.0468  -2
   2 -21   2 22.3243 13.0468   1
   5 -20   2 33.1755 8.31532  -2
 -13 -20   2 33.1755 8.31532   1
   4 -20   2 9.66549 8.40851  -2
 -12 -20   2 9.66549 8.40851   1
   3 -20   2 3.74084 8.49635  -2
 -11 -20   2 3.74084 8.49635   1
   2 -20   2 6.32924 5.94092  -2
 -10 -20   2 6.32924 5.94092   1
   1 -20   2 0.41872 5.77817  -2
  -9 -20   2 0.41872 5.77817   1
   0 -20   2 17.3872 5.88555  -2
  -8 -20   2 17.3872 5.88555   1
  -1 -20   2 8.41210 5.49155  -2
  -7 -20   2 8.41210 5.49155   1
  -2 -20   2 0.23806 5.01706  -2
  -6 -20   2 0.23806 5.01706   1
  -3 -20   2 8.12601 5.06214  -2
  -5 -20   2 8.12601 5.06214   1
  -4 -20   2 1.41183 4.59848  -2
  -4 -20   2 1.41183 4.59848   1
  -5 -20   2 10.8775 8.74787  -2
  -3 -20   2 10.8775 8.74787   1
  -6 -20   2 2.25811 4.93268  -2
  -2 -20   2 2.25811 4.93268   1
  -7 -20   2 1.25594 5.17857  -2
  -1 -20   2 1.25594 5.17857   1
  -8 -20   2 23.9842 8.91202  -2
   0 -20   2 23.9842 8.91202   1
  -9 -20   2 2.01827 10.1145  -2
   1 -20   2 2.01827 10.1145   1
 -10 -20   2 9.67007 10.2011  -2
   2 -20   2 9.67007 10.2011   1
 -11 -20   2 1.78436 10.6552  -2
   3 -20   2 1.78436 10.6552   1
 -12 -20   2 13.6028 10.6837  -2
   4 -20   2 13.6028 10.6837   1
   6 -19   2 0.68016 10.2225  -2
 -14 -19   2 0.68016 10.2225   1
   5 -19   2 6.01305 11.0440  -2
 -13 -19   2 6.01305 11.0440   1
   4 -19   2 44.3533 7.95310  -2
 -12 -19   2 44.3533 7.95310   1
   3 -19   2 27.7643 7.40235  -2
 -11 -19   2 27.7643 7.40235   1
   2 -19   2 4.47807 11.2792  -2
 -10 -19   2 4.47807 11.2792   1
   1 -19   2 19.7011 10.7376  -2
  -9 -19   2 19.7011 10.7376   1
   0 -19   2 6.16423 10.8185  -2
  -8 -19   2 6.16423 10.8185   1
  -1 -19   2 8.46432 11.1316  -2
  -7 -19   2 8.46432 11.1316   1
  -2 -19   2 17.0909 7.46108  -2
  -6 -19   2 17.0909 7.46108   1
  -3 -19   2 49.2580 9.99811  -2
  -5 -19   2 49.2580 9.99811   1
  -4 -19   2 30.7141 5.58238  -2
  -4 -19   2 30.7141 5.58238   1
  -5 -19   2 23.9459 6.74320  -2
  -3 -19   2 23.9459 6.74320   1
  -6 -19   2 19.8985 6.98977  -2
  -2 -19   2 19.8985 6.98977   1
  -7 -19   2 30.6353 7.74160  -2
  -1 -19   2 30.6353 7.74160   1
  -8 -19   2 11.5992 7.68605  -2
   0 -19   2 11.5992 7.68605   1
  -9 -19   2 2.33866 7.86051  -2
   1 -19   2 2.33866 7.86051   1
 -10 -19   2 4.00601 8.21860  -2
   2 -19   2 4.00601 8.21860   1
 -11 -19   2 9.76655 8.50715  -2
   3 -19   2 9.76655 8.50715   1
 -12 -19   2 18.7709 13.6305  -2
   4 -19   2 18.7709 13.6305   1
 -13 -19   2 13.3229 13.3758  -2
   5 -19   2 13.3229 13.3758   1
 -14 -19   2 0.82740 8.37429  -2
   6 -19   2 0.82740 8.37429   1
   8 -18   2 -6.1045 9.53375  -2
 -15 -18   2 -6.1045 9.53375   1
   7 -18   2 7.29515 6.85297  -2
 -14 -18   2 7.29515 6.85297   1
   6 -18   2 25.5404 7.33418  -2
 -13 -18   2 25.5404 7.33418   1
   5 -18   2 -4.6834 6.93368  -2
 -12 -18   2 -4.6834 6.93368   1
   4 -18   2 10.2693 6.76797  -2
 -11 -18   2 10.2693 6.76797   1
   3 -18   2 -8.8659 6.67442  -2
 -10 -18   2 -8.8659 6.67442   1
   2 -18   2 -5.6869 5.39341  -2
  -9 -18   2 -5.6869 5.39341   1
   1 -18   2 48.7267 10.3979  -2
  -8 -18   2 48.7267 10.3979   1
   0 -18   2 28.9998 7.24046  -2
  -7 -18   2 28.9998 7.24046   1
  -1 -18   2 -0.2398 6.78140  -2
  -6 -18   2 -0.2398 6.78140   1
  -2 -18   2 102.426 8.57625  -2
  -5 -18   2 102.426 8.57625   1
  -3 -18   2 18.0839 5.89415  -2
  -4 -18   2 18.0839 5.89415   1
  -4 -18   2 48.1361 7.16981  -2
  -3 -18   2 48.1361 7.16981   1
  -5 -18   2 66.2537 8.32787  -2
  -2 -18   2 66.2537 8.32787   1
  -6 -18   2 27.5860 7.71322  -2
  -1 -18   2 27.5860 7.71322   1
  -7 -18   2 53.6900 8.34715  -2
   0 -18   2 53.6900 8.34715   1
  -8 -18   2 43.3076 8.58758  -2
   1 -18   2 43.3076 8.58758   1
  -9 -18   2 3.67182 8.04358  -2
   2 -18   2 3.67182 8.04358   1
 -10 -18   2 21.1485 8.70779  -2
   3 -18   2 21.1485 8.70779   1
 -11 -18   2 -1.0337 11.4673  -2
   4 -18   2 -1.0337 11.4673   1
 -12 -18   2 3.68207 11.4784  -2
   5 -18   2 3.68207 11.4784   1
 -13 -18   2 16.0517 11.5361  -2
   6 -18   2 16.0517 11.5361   1
 -14 -18   2 8.32148 10.9066  -2
   7 -18   2 8.32148 10.9066   1
 -15 -18   2 -1.3237 10.0786  -2
   8 -18   2 -1.3237 10.0786   1
   9 -17   2 0.48624 8.01203  -2
 -16 -17   2 0.48624 8.01203   1
   8 -17   2 23.3899 6.94600  -2
 -15 -17   2 23.3899 6.94600   1
   7 -17   2 20.6796 6.95058  -2
 -14 -17   2 20.6796 6.95058   1
   6 -17   2 -1.5040 6.54148  -2
 -13 -17   2 -1.5040 6.54148   1
   5 -17   2 18.6559 6.84682  -2
 -12 -17   2 18.6559 6.84682   1
   4 -17   2 18.4726 5.20236  -2
 -11 -17   2 18.4726 5.20236   1
   3 -17   2 -2.9414 4.83298  -2
 -10 -17   2 -2.9414 4.83298   1
   2 -17   2 10.3749 4.68173  -2
  -9 -17   2 10.3749 4.68173   1
   1 -17   2 11.2350 4.05270  -2
  -8 -17   2 11.2350 4.05270   1
   0 -17   2 5.35381 3.18148  -2
  -7 -17   2 5.35381 3.18148   1
  -1 -17   2 80.4490 4.95599  -2
  -6 -17   2 80.4490 4.95599   1
  -2 -17   2 10.5355 4.95615  -2
  -5 -17   2 10.5355 4.95615   1
  -3 -17   2 15.7136 4.12760  -2
  -4 -17   2 15.7136 4.12760   1
  -4 -17   2 10.1233 4.09182  -2
  -3 -17   2 10.1233 4.09182   1
  -5 -17   2 13.3961 4.42373  -2
  -2 -17   2 13.3961 4.42373   1
  -6 -17   2 111.501 7.74906  -2
  -1 -17   2 111.501 7.74906   1
  -7 -17   2 6.97720 5.70663  -2
   0 -17   2 6.97720 5.70663   1
  -8 -17   2 12.8766 7.94931  -2
   1 -17   2 12.8766 7.94931   1
  -9 -17   2 2.72342 7.84399  -2
   2 -17   2 2.72342 7.84399   1
 -10 -17   2 0.06951 7.52246  -2
   3 -17   2 0.06951 7.52246   1
 -11 -17   2 20.8715 8.41371  -2
   4 -17   2 20.8715 8.41371   1
 -12 -17   2 7.57139 8.12164  -2
   5 -17   2 7.57139 8.12164   1
 -13 -17   2 -4.4368 7.69069  -2
   6 -17   2 -4.4368 7.69069   1
 -14 -17   2 6.21323 10.2851  -2
   7 -17   2 6.21323 10.2851   1
 -15 -17   2 14.7922 10.1586  -2
   8 -17   2 14.7922 10.1586   1
 -16 -17   2 7.17749 9.15920  -2
   9 -17   2 7.17749 9.15920   1
 -17 -16   2 4.24718 3.73181   1
 -16 -16   2 -2.6926 3.75187   1
 -15 -16   2 4.79949 4.54776   1
 -14 -16   2 3.44056 4.11980   1
 -13 -16   2 14.7187 4.25697   1
 -12 -16   2 2.18013 4.24257   1
 -11 -16   2 17.6088 4.50383   1
 -10 -16   2 31.8070 4.77495   1
  -9 -16   2 -4.1183 3.94479   1
   2 -16   2 2.94046 31.9388  -2
  -8 -16   2 2.94046 31.9388   1
   1 -16   2 22.4458 8.92719  -2
  -7 -16   2 22.4458 8.92719   1
   0 -16   2 7.50469 31.4572  -2
  -6 -16   2 7.50469 31.4572   1
  -1 -16   2 26.7811 31.4016  -2
  -5 -16   2 26.7811 31.4016   1
  -2 -16   2 22.7027 10.7129  -2
  -4 -16   2 22.7027 10.7129   1
  -3 -16   2 -5.4377 9.84778  -2
  -3 -16   2 -5.4377 9.84778   1
  -4 -16   2 51.1727 7.41521  -2
  -2 -16   2 51.1727 7.41521   1
  -5 -16   2 29.5203 11.3593  -2
  -1 -16   2 29.5203 11.3593   1
   0 -16   2 -1.8262 2.04208   1
   1 -16   2 -0.8482 5.97669   1
   2 -16   2 6.96880 6.46889   1
   3 -16   2 4.72147 6.50096   1
   4 -16   2 6.79227 6.81559   1
   5 -16   2 -1.7361 6.72321   1
   6 -16   2 31.4530 7.92564   1
   7 -16   2 0.48291 6.99734   1
   8 -16   2 1.09164 6.33636   1
   9 -16   2 14.9283 7.25671   1
  10 -16   2 -1.7243 5.71233   1
  12 -15   2 3.22901 9.40887  -2
 -18 -15   2 3.22901 9.40887   1
  11 -15   2 28.6777 6.29043  -2
 -17 -15   2 28.6777 6.29043   1
  10 -15   2 11.2482 6.51580  -2
 -16 -15   2 11.2482 6.51580   1
   9 -15   2 9.16980 6.55035  -2
 -15 -15   2 9.16980 6.55035   1
   8 -15   2 11.3883 6.27408  -2
 -14 -15   2 11.3883 6.27408   1
   7 -15   2 13.4273 6.22216  -2
 -13 -15   2 13.4273 6.22216   1
   6 -15   2 0.53680 6.23286  -2
 -12 -15   2 0.53680 6.23286   1
   5 -15   2 25.1077 5.27149  -2
 -11 -15   2 25.1077 5.27149   1
   4 -15   2 49.5248 5.38178  -2
 -10 -15   2 49.5248 5.38178   1
   3 -15   2 83.3973 5.66115  -2
  -9 -15   2 83.3973 5.66115   1
   2 -15   2 24.6947 4.84459  -2
  -8 -15   2 24.6947 4.84459   1
   1 -15   2 59.9848 4.02770  -2
  -7 -15   2 59.9848 4.02770   1
   0 -15   2 79.1489 4.18652  -2
  -6 -15   2 79.1489 4.18652   1
  -1 -15   2 91.7658 5.32018  -2
  -5 -15   2 91.7658 5.32018   1
  -2 -15   2 7.80155 2.07859  -2
  -4 -15   2 7.80155 2.07859   1
  -3 -15   2 153.819 6.51607  -2
  -3 -15   2 153.819 6.51607   1
  -4 -15   2 9.90202 4.01876  -2
  -2 -15   2 9.90202 4.01876   1
  -5 -15   2 129.813 6.75901  -2
  -1 -15   2 129.813 6.75901   1
  -7 -15   2 34.2174 7.79355  -2
   1 -15   2 34.2174 7.79355   1
  -8 -15   2 16.2152 10.1338  -2
   2 -15   2 16.2152 10.1338   1
  -9 -15   2 56.3716 11.3208  -2
   3 -15   2 56.3716 11.3208   1
 -10 -15   2 48.3617 12.0999  -2
   4 -15   2 48.3617 12.0999   1
 -11 -15   2 17.4387 11.5361  -2
   5 -15   2 17.4387 11.5361   1
 -13 -15   2 20.2554 11.4682  -2
   7 -15   2 20.2554 11.4682   1
 -14 -15   2 20.0236 11.2426  -2
   8 -15   2 20.0236 11.2426   1
 -15 -15   2 21.4250 10.8935  -2
   9 -15   2 21.4250 10.8935   1
 -16 -15   2 15.6242 10.3613  -2
  10 -15   2 15.6242 10.3613   1
 -17 -15   2 19.3739 9.69145  -2
  11 -15   2 19.3739 9.69145   1
  12 -14   2 8.93040 12.4998  -2
 -18 -14   2 8.93040 12.4998   1
  11 -14   2 -3.8702 12.7356  -2
 -17 -14   2 -3.8702 12.7356   1
  10 -14   2 9.75501 7.13894  -2
 -16 -14   2 9.75501 7.13894   1
   9 -14   2 44.5983 32.5892  -2
 -15 -14   2 44.5983 32.5892   1
   8 -14   2 9.24099 7.35811  -2
 -14 -14   2 9.24099 7.35811   1
   7 -14   2 21.3644 7.61385  -2
 -13 -14   2 21.3644 7.61385   1
   6 -14   2 4.37764 7.37806  -2
 -12 -14   2 4.37764 7.37806   1
   5 -14   2 65.6605 6.73166  -2
 -11 -14   2 65.6605 6.73166   1
   4 -14   2 69.0420 6.47547  -2
 -10 -14   2 69.0420 6.47547   1
   3 -14   2 26.7808 5.81424  -2
  -9 -14   2 26.7808 5.81424   1
   2 -14   2 126.075 7.18731  -2
  -8 -14   2 126.075 7.18731   1
   1 -14   2 22.2018 4.38777  -2
  -7 -14   2 22.2018 4.38777   1
   0 -14   2 13.2989 5.40478  -2
  -6 -14   2 13.2989 5.40478   1
  -1 -14   2 40.6499 6.13618  -2
  -5 -14   2 40.6499 6.13618   1
  -2 -14   2 19.8112 2.85434  -2
  -4 -14   2 19.8112 2.85434   1
  -3 -14   2 8.22398 2.70119  -2
  -3 -14   2 8.22398 2.70119   1
  -4 -14   2 27.8939 5.26282  -2
  -2 -14   2 27.8939 5.26282   1
  -5 -14   2 30.5115 6.07536  -2
  -1 -14   2 30.5115 6.07536   1
  -6 -14   2 5.90701 9.62837  -2
   0 -14   2 5.90701 9.62837   1
  -7 -14   2 22.7771 8.93757  -2
   1 -14   2 22.7771 8.93757   1
  -8 -14   2 97.7198 12.5579  -2
   2 -14   2 97.7198 12.5579   1
  -9 -14   2 21.0266 11.3870  -2
   3 -14   2 21.0266 11.3870   1
 -10 -14   2 39.1112 12.3091  -2
   4 -14   2 39.1112 12.3091   1
 -11 -14   2 28.6357 6.39308  -2
   5 -14   2 28.6357 6.39308   1
 -12 -14   2 -8.9458 6.58931  -2
   6 -14   2 -8.9458 6.58931   1
 -13 -14   2 41.6415 7.19375  -2
   7 -14   2 41.6415 7.19375   1
 -14 -14   2 10.7039 12.5375  -2
   8 -14   2 10.7039 12.5375   1
 -15 -14   2 -4.3266 12.7124  -2
   9 -14   2 -4.3266 12.7124   1
 -16 -14   2 1.28683 8.96983  -2
  10 -14   2 1.28683 8.96983   1
 -17 -14   2 1.03582 8.27504  -2
  11 -14   2 1.03582 8.27504   1
  12 -14   2 1.86797 5.44218   1
 -19 -13   2 -6.0215 6.38491   1
  13 -13   2 -1.3547 11.4425  -2
 -18 -13   2 -1.3547 11.4425   1
  12 -13   2 -3.6542 11.3933  -2
 -17 -13   2 -3.6542 11.3933   1
  11 -13   2 9.48109 11.2619  -2
 -16 -13   2 9.48109 11.2619   1
  10 -13   2 9.83220 7.11754  -2
 -15 -13   2 9.83220 7.11754   1
   9 -13   2 -0.3681 7.23081  -2
 -14 -13   2 -0.3681 7.23081   1
   8 -13   2 0.44780 11.0879  -2
 -13 -13   2 0.44780 11.0879   1
   7 -13   2 2.39877 7.36193  -2
 -12 -13   2 2.39877 7.36193   1
   6 -13   2 0.40062 6.02053  -2
 -11 -13   2 0.40062 6.02053   1
   5 -13   2 12.8710 6.10259  -2
 -10 -13   2 12.8710 6.10259   1
   4 -13   2 29.4934 5.61177  -2
  -9 -13   2 29.4934 5.61177   1
   3 -13   2 -6.5052 5.25428  -2
  -8 -13   2 -6.5052 5.25428   1
   2 -13   2 137.683 5.57038  -2
  -7 -13   2 137.683 5.57038   1
   1 -13   2 50.9422 4.16267  -2
  -6 -13   2 50.9422 4.16267   1
   0 -13   2 10.3051 3.87158  -2
  -5 -13   2 10.3051 3.87158   1
  -1 -13   2 107.663 4.76554  -2
  -4 -13   2 107.663 4.76554   1
  -2 -13   2 243.804 8.63117  -2
  -3 -13   2 243.804 8.63117   1
  -3 -13   2 184.937 8.82921  -2
  -2 -13   2 184.937 8.82921   1
  -4 -13   2 70.6661 6.19335  -2
  -1 -13   2 70.6661 6.19335   1
  -5 -13   2 18.9449 5.03903  -2
   0 -13   2 18.9449 5.03903   1
  -6 -13   2 28.8153 4.47808  -2
   1 -13   2 28.8153 4.47808   1
  -8 -13   2 1.15911 9.52235  -2
   3 -13   2 1.15911 9.52235   1
  -9 -13   2 42.4935 6.47664  -2
   4 -13   2 42.4935 6.47664   1
 -10 -13   2 24.0030 6.95479  -2
   5 -13   2 24.0030 6.95479   1
 -11 -13   2 0.90819 7.03674  -2
   6 -13   2 0.90819 7.03674   1
 -12 -13   2 -1.3459 7.36455  -2
   7 -13   2 -1.3459 7.36455   1
 -13 -13   2 26.6902 9.59170  -2
   8 -13   2 26.6902 9.59170   1
 -14 -13   2 7.42213 12.4974  -2
   9 -13   2 7.42213 12.4974   1
 -15 -13   2 21.1958 12.3112  -2
  10 -13   2 21.1958 12.3112   1
 -16 -13   2 5.86425 11.9819  -2
  11 -13   2 5.86425 11.9819   1
 -17 -13   2 10.1447 10.7438  -2
  12 -13   2 10.1447 10.7438   1
 -18 -13   2 -8.0977 10.2929  -2
  13 -13   2 -8.0977 10.2929   1
  14 -12   2 -2.8570 10.7449  -2
 -19 -12   2 -2.8570 10.7449   1
  12 -12   2 1.15789 6.98179  -2
 -17 -12   2 1.15789 6.98179   1
  11 -12   2 13.1962 5.88185  -2
 -16 -12   2 13.1962 5.88185   1
  10 -12   2 0.27782 5.79421  -2
 -15 -12   2 0.27782 5.79421   1
   9 -12   2 6.43000 6.01127  -2
 -14 -12   2 6.43000 6.01127   1
   8 -12   2 55.9414 6.88155  -2
 -13 -12   2 55.9414 6.88155   1
   7 -12   2 -3.8481 6.11681  -2
 -12 -12   2 -3.8481 6.11681   1
   6 -12   2 121.636 6.59895  -2
 -11 -12   2 121.636 6.59895   1
   5 -12   2 116.979 6.25663  -2
 -10 -12   2 116.979 6.25663   1
   4 -12   2 50.2596 4.79087  -2
  -9 -12   2 50.2596 4.79087   1
   3 -12   2 312.892 8.93725  -2
  -8 -12   2 312.892 8.93725   1
   2 -12   2 68.1014 3.80373  -2
  -7 -12   2 68.1014 3.80373   1
   1 -12   2 83.0996 4.02521  -2
  -6 -12   2 83.0996 4.02521   1
   0 -12   2 299.720 8.03222  -2
  -5 -12   2 299.720 8.03222   1
  -1 -12   2 3.27594 3.19474  -2
  -4 -12   2 3.27594 3.19474   1
  -2 -12   2 189.657 5.63663  -2
  -3 -12   2 189.657 5.63663   1
  -3 -12   2 231.705 8.35519  -2
  -2 -12   2 231.705 8.35519   1
  -4 -12   2 3.70811 1.94120  -2
  -1 -12   2 3.70811 1.94120   1
  -5 -12   2 192.066 7.52401  -2
   0 -12   2 192.066 7.52401   1
  -6 -12   2 122.849 5.60469  -2
   1 -12   2 122.849 5.60469   1
  -7 -12   2 51.4335 6.56409  -2
   2 -12   2 51.4335 6.56409   1
  -9 -12   2 58.7752 5.51389  -2
   4 -12   2 58.7752 5.51389   1
 -10 -12   2 88.4907 6.61215  -2
   5 -12   2 88.4907 6.61215   1
 -11 -12   2 97.3812 7.16077  -2
   6 -12   2 97.3812 7.16077   1
 -12 -12   2 11.6400 6.11156  -2
   7 -12   2 11.6400 6.11156   1
 -13 -12   2 32.9036 6.21959  -2
   8 -12   2 32.9036 6.21959   1
 -14 -12   2 -1.0155 8.50569  -2
   9 -12   2 -1.0155 8.50569   1
 -15 -12   2 0.91486 7.85473  -2
  10 -12   2 0.91486 7.85473   1
 -16 -12   2 13.8486 10.5450  -2
  11 -12   2 13.8486 10.5450   1
 -17 -12   2 16.1158 9.79248  -2
  12 -12   2 16.1158 9.79248   1
 -18 -12   2 6.03878 9.30034  -2
  13 -12   2 6.03878 9.30034   1
 -19 -12   2 -4.9189 8.33221  -2
  14 -12   2 -4.9189 8.33221   1
 -20 -11   2 13.2915 6.04742   1
 -19 -11   2 1.61936 6.19087   1
 -18 -11   2 4.36517 6.50663   1
 -17 -11   2 4.17265 3.37326   1
 -16 -11   2 -2.3864 3.38090   1
 -15 -11   2 6.86504 3.64916   1
 -14 -11   2 7.98028 3.70937   1
 -13 -11   2 -1.4473 3.40540   1
 -12 -11   2 17.3567 3.79436   1
 -11 -11   2 9.33983 2.94399   1
 -10 -11   2 13.9257 3.00886   1
  -9 -11   2 47.5262 2.94972   1
  -8 -11   2 10.9309 2.37362   1
  -7 -11   2 60.4181 3.67570   1
   1 -11   2 189.844 13.5887  -2
  -6 -11   2 189.844 13.5887   1
  -5 -11   2 60.1909 2.97299   1
  -1 -11   2 204.462 13.7707  -2
  -4 -11   2 204.462 13.7707   1
  -3 -11   2 156.834 5.54387   1
  -2 -11   2 283.947 17.0426  -2
  -2 -11   2 283.947 17.0426   1
  -1 -11   2 68.6956 4.31380   1
   0 -11   2 9.87904 2.24438   1
   1 -11   2 31.0944 2.70421   1
   2 -11   2 96.8999 5.56780   1
  -8 -11   2 20.0651 7.00993  -2
   3 -11   2 20.0651 7.00993   1
  -9 -11   2 70.2597 8.76409  -2
   4 -11   2 70.2597 8.76409   1
   5 -11   2 46.7252 6.02427   1
 -10 -11   2 33.2130 16.1757  -2
   6 -11   2 33.2130 16.1757   1
 -11 -11   2 165.351 22.1327  -2
   7 -11   2 165.351 22.1327   1
 -12 -11   2 133.951 13.9249  -2
   7 -11   2 133.951 13.9249   1
 -13 -11   2 23.3153 12.2062  -2
   8 -11   2 23.3153 12.2062   1
   9 -11   2 8.04908 4.60569   1
  10 -11   2 13.9156 4.67364   1
  11 -11   2 6.68085 4.42308   1
  12 -11   2 16.6150 4.44728   1
  13 -11   2 -1.3330 4.33911   1
  14 -11   2 -0.6315 3.88907   1
  15 -11   2 4.60692 5.09333   1
  16 -10   2 -5.9971 9.77192  -2
 -20 -10   2 -5.9971 9.77192   1
  15 -10   2 24.5292 11.6319  -2
 -19 -10   2 24.5292 11.6319   1
  14 -10   2 5.32842 10.8445  -2
 -18 -10   2 5.32842 10.8445   1
  13 -10   2 20.1430 6.07382  -2
 -17 -10   2 20.1430 6.07382   1
  12 -10   2 37.5671 6.45026  -2
 -16 -10   2 37.5671 6.45026   1
  11 -10   2 13.8484 6.05481  -2
 -15 -10   2 13.8484 6.05481   1
  10 -10   2 72.9632 6.63637  -2
 -14 -10   2 72.9632 6.63637   1
   9 -10   2 62.7684 6.48800  -2
 -13 -10   2 62.7684 6.48800   1
   8 -10   2 17.9320 5.83692  -2
 -12 -10   2 17.9320 5.83692   1
   7 -10   2 64.8109 6.28756  -2
 -11 -10   2 64.8109 6.28756   1
   6 -10   2 68.4031 4.96563  -2
 -10 -10   2 68.4031 4.96563   1
   5 -10   2 33.2862 3.33184  -2
  -9 -10   2 33.2862 3.33184   1
   4 -10   2 53.6125 3.52642  -2
  -8 -10   2 53.6125 3.52642   1
   3 -10   2 107.678 4.24804  -2
  -7 -10   2 107.678 4.24804   1
   2 -10   2 52.5440 3.24385  -2
  -6 -10   2 52.5440 3.24385   1
   1 -10   2 240.057 6.54576  -2
  -5 -10   2 240.057 6.54576   1
   0 -10   2 50.8683 2.94551  -2
  -4 -10   2 50.8683 2.94551   1
  -1 -10   2 15.1682 2.48333  -2
  -3 -10   2 15.1682 2.48333   1
  -2 -10   2 46.9609 2.99082  -2
  -2 -10   2 46.9609 2.99082   1
  -3 -10   2 17.2185 2.30219  -2
  -1 -10   2 17.2185 2.30219   1
  -4 -10   2 67.9247 2.96745  -2
   0 -10   2 67.9247 2.96745   1
  -5 -10   2 228.826 6.70872  -2
   1 -10   2 228.826 6.70872   1
  -6 -10   2 81.3042 3.30678  -2
   2 -10   2 81.3042 3.30678   1
  -7 -10   2 180.398 8.16679  -2
   3 -10   2 180.398 8.16679   1
  -8 -10   2 78.1168 5.73951  -2
   4 -10   2 78.1168 5.73951   1
  -9 -10   2 66.8457 5.84245  -2
   5 -10   2 66.8457 5.84245   1
 -10 -10   2 94.4704 7.23211  -2
   6 -10   2 94.4704 7.23211   1
 -11 -10   2 91.8581 7.48493  -2
   7 -10   2 91.8581 7.48493   1
 -12 -10   2 36.5976 7.15658  -2
   8 -10   2 36.5976 7.15658   1
 -13 -10   2 70.9472 12.5258  -2
   9 -10   2 70.9472 12.5258   1
 -14 -10   2 51.2183 12.2082  -2
  10 -10   2 51.2183 12.2082   1
 -15 -10   2 -0.1577 10.8339  -2
  11 -10   2 -0.1577 10.8339   1
 -16 -10   2 22.1496 10.6369  -2
  12 -10   2 22.1496 10.6369   1
 -17 -10   2 -3.2453 9.43581  -2
  13 -10   2 -3.2453 9.43581   1
 -18 -10   2 9.20417 9.21924  -2
  14 -10   2 9.20417 9.21924   1
 -19 -10   2 16.5351 8.63851  -2
  15 -10   2 16.5351 8.63851   1
 -20  -9   2 -2.7895 5.69888   1
  15  -9   2 9.69374 12.1659  -2
 -19  -9   2 9.69374 12.1659   1
  14  -9   2 25.1424 12.3989  -2
 -18  -9   2 25.1424 12.3989   1
  13  -9   2 18.6941 12.6821  -2
 -17  -9   2 18.6941 12.6821   1
  12  -9   2 21.1820 6.78675  -2
 -16  -9   2 21.1820 6.78675   1
  11  -9   2 32.5609 6.55663  -2
 -15  -9   2 32.5609 6.55663   1
  10  -9   2 73.6682 7.53424  -2
 -14  -9   2 73.6682 7.53424   1
   9  -9   2 11.4519 6.55240  -2
 -13  -9   2 11.4519 6.55240   1
   8  -9   2 172.053 8.98501  -2
 -12  -9   2 172.053 8.98501   1
   7  -9   2 71.9752 7.01972  -2
 -11  -9   2 71.9752 7.01972   1
   6  -9   2 43.7499 3.66520  -2
 -10  -9   2 43.7499 3.66520   1
   5  -9   2 94.5573 5.46274  -2
  -9  -9   2 94.5573 5.46274   1
   4  -9   2 61.8148 3.65504  -2
  -8  -9   2 61.8148 3.65504   1
   3  -9   2 181.673 5.71964  -2
  -7  -9   2 181.673 5.71964   1
   2  -9   2 66.9147 4.87775  -2
  -6  -9   2 66.9147 4.87775   1
   1  -9   2 16.1321 3.10059  -2
  -5  -9   2 16.1321 3.10059   1
   0  -9   2 37.3678 3.14526  -2
  -4  -9   2 37.3678 3.14526   1
  -1  -9   2 98.2841 4.52895  -2
  -3  -9   2 98.2841 4.52895   1
  -2  -9   2 7.70094 3.14246  -2
  -2  -9   2 7.70094 3.14246   1
  -3  -9   2 123.799 4.61948  -2
  -1  -9   2 123.799 4.61948   1
  -4  -9   2 47.6950 2.40525  -2
   0  -9   2 47.6950 2.40525   1
  -5  -9   2 28.7950 2.83488  -2
   1  -9   2 28.7950 2.83488   1
  -6  -9   2 80.9309 3.51915  -2
   2  -9   2 80.9309 3.51915   1
  -7  -9   2 133.154 5.90001  -2
   3  -9   2 133.154 5.90001   1
  -8  -9   2 73.4064 5.37181  -2
   4  -9   2 73.4064 5.37181   1
  -9  -9   2 102.657 6.90713  -2
   5  -9   2 102.657 6.90713   1
 -10  -9   2 34.7623 5.92715  -2
   6  -9   2 34.7623 5.92715   1
 -11  -9   2 122.275 8.58161  -2
   7  -9   2 122.275 8.58161   1
 -12  -9   2 131.079 9.01376  -2
   8  -9   2 131.079 9.01376   1
 -13  -9   2 13.6263 8.32808  -2
   9  -9   2 13.6263 8.32808   1
 -14  -9   2 101.643 9.60333  -2
  10  -9   2 101.643 9.60333   1
 -15  -9   2 29.6009 10.3996  -2
  11  -9   2 29.6009 10.3996   1
  12  -9   2 15.5623 6.52139   1
  13  -9   2 36.6361 7.36960   1
 -18  -9   2 -7.5113 22.5197  -2
  14  -9   2 -7.5113 22.5197   1
  15  -9   2 0.03506 4.76556   1
  16  -9   2 6.26262 4.53669   1
 -20  -8   2 -3.9179 5.88140   1
 -19  -8   2 24.1843 7.37033   1
 -18  -8   2 0.52237 3.89445   1
  14  -8   2 9.44615 11.2348  -2
 -17  -8   2 9.44615 11.2348   1
 -16  -8   2 110.794 5.11862   1
  12  -8   2 3.66541 11.0344  -2
 -15  -8   2 3.66541 11.0344   1
  11  -8   2 124.671 10.8029  -2
 -14  -8   2 124.671 10.8029   1
  10  -8   2 127.365 8.10230  -2
 -13  -8   2 127.365 8.10230   1
   9  -8   2 11.4601 4.48159  -2
 -12  -8   2 11.4601 4.48159   1
   8  -8   2 313.172 11.3650  -2
 -11  -8   2 313.172 11.3650   1
   7  -8   2 119.746 6.51101  -2
 -10  -8   2 119.746 6.51101   1
   6  -8   2 78.7656 3.57951  -2
  -9  -8   2 78.7656 3.57951   1
   5  -8   2 283.589 7.57604  -2
  -8  -8   2 283.589 7.57604   1
   4  -8   2 46.3280 3.12853  -2
  -7  -8   2 46.3280 3.12853   1
   3  -8   2 132.126 4.52550  -2
  -6  -8   2 132.126 4.52550   1
   2  -8   2 172.839 6.03906  -2
  -5  -8   2 172.839 6.03906   1
   1  -8   2 83.9919 4.33148  -2
  -4  -8   2 83.9919 4.33148   1
   0  -8   2 953.843 21.7540  -2
  -3  -8   2 953.843 21.7540   1
  -1  -8   2 325.182 8.08582  -2
  -2  -8   2 325.182 8.08582   1
  -2  -8   2 241.544 6.41583  -2
  -1  -8   2 241.544 6.41583   1
  -3  -8   2 646.642 19.3284  -2
   0  -8   2 646.642 19.3284   1
  -4  -8   2 130.126 4.70357  -2
   1  -8   2 130.126 4.70357   1
  -5  -8   2 158.446 5.22009  -2
   2  -8   2 158.446 5.22009   1
  -6  -8   2 133.678 4.63246  -2
   3  -8   2 133.678 4.63246   1
  -7  -8   2 77.1034 5.19094  -2
   4  -8   2 77.1034 5.19094   1
  -8  -8   2 222.729 9.75610  -2
   5  -8   2 222.729 9.75610   1
  -9  -8   2 70.1147 3.89978  -2
   6  -8   2 70.1147 3.89978   1
 -10  -8   2 95.4956 5.28686  -2
   7  -8   2 95.4956 5.28686   1
 -11  -8   2 246.480 14.6945  -2
   8  -8   2 246.480 14.6945   1
 -12  -8   2 47.7537 6.08228  -2
   9  -8   2 47.7537 6.08228   1
 -13  -8   2 93.3335 10.2113  -2
  10  -8   2 93.3335 10.2113   1
 -14  -8   2 115.494 12.4824  -2
  11  -8   2 115.494 12.4824   1
 -15  -8   2 18.7680 8.15623  -2
  12  -8   2 18.7680 8.15623   1
 -16  -8   2 96.2554 9.00896  -2
  13  -8   2 96.2554 9.00896   1
 -17  -8   2 31.2825 8.10725  -2
  14  -8   2 31.2825 8.10725   1
 -18  -8   2 0.96892 7.07367  -2
  15  -8   2 0.96892 7.07367   1
  16  -8   2 2.88619 4.41018   1
  17  -7   2 3.45559 10.4072  -2
 -20  -7   2 3.45559 10.4072   1
  16  -7   2 5.79540 10.4304  -2
 -19  -7   2 5.79540 10.4304   1
  15  -7   2 17.5520 10.2548  -2
 -18  -7   2 17.5520 10.2548   1
  14  -7   2 14.7423 10.1380  -2
 -17  -7   2 14.7423 10.1380   1
  13  -7   2 7.32807 4.74791  -2
 -16  -7   2 7.32807 4.74791   1
  12  -7   2 11.3351 4.76771  -2
 -15  -7   2 11.3351 4.76771   1
  11  -7   2 12.1583 4.20693  -2
 -14  -7   2 12.1583 4.20693   1
  10  -7   2 19.0702 4.17449  -2
 -13  -7   2 19.0702 4.17449   1
   9  -7   2 104.503 5.11903  -2
 -12  -7   2 104.503 5.11903   1
   8  -7   2 11.4741 3.65942  -2
 -11  -7   2 11.4741 3.65942   1
   7  -7   2 50.6476 3.83162  -2
 -10  -7   2 50.6476 3.83162   1
   6  -7   2 48.7453 2.61747  -2
  -9  -7   2 48.7453 2.61747   1
   5  -7   2 47.9928 3.22331  -2
  -8  -7   2 47.9928 3.22331   1
   4  -7   2 459.538 9.76821  -2
  -7  -7   2 459.538 9.76821   1
   3  -7   2 406.058 8.66581  -2
  -6  -7   2 406.058 8.66581   1
   2  -7   2 77.2958 2.81520  -2
  -5  -7   2 77.2958 2.81520   1
   1  -7   2 616.413 14.3033  -2
  -4  -7   2 616.413 14.3033   1
   0  -7   2 371.530 8.05449  -2
  -3  -7   2 371.530 8.05449   1
  -1  -7   2 646.574 14.7943  -2
  -2  -7   2 646.574 14.7943   1
  -2  -7   2 870.615 19.6619  -2
  -1  -7   2 870.615 19.6619   1
  -3  -7   2 274.924 9.21914  -2
   0  -7   2 274.924 9.21914   1
  -4  -7   2 587.989 13.8978  -2
   1  -7   2 587.989 13.8978   1
  -5  -7   2 112.702 3.53678  -2
   2  -7   2 112.702 3.53678   1
  -6  -7   2 234.774 13.5076  -2
   3  -7   2 234.774 13.5076   1
  -7  -7   2 380.798 14.9092  -2
   4  -7   2 380.798 14.9092   1
  -8  -7   2 40.9825 2.92425  -2
   5  -7   2 40.9825 2.92425   1
 -10  -7   2 52.7760 5.17471  -2
   7  -7   2 52.7760 5.17471   1
 -11  -7   2 5.97073 4.84781  -2
   8  -7   2 5.97073 4.84781   1
 -12  -7   2 73.0686 6.35795  -2
   9  -7   2 73.0686 6.35795   1
 -13  -7   2 30.4474 6.43706  -2
  10  -7   2 30.4474 6.43706   1
 -14  -7   2 1.64008 8.44774  -2
  11  -7   2 1.64008 8.44774   1
 -15  -7   2 4.56759 8.55427  -2
  12  -7   2 4.56759 8.55427   1
 -16  -7   2 10.5864 7.92353  -2
  13  -7   2 10.5864 7.92353   1
 -17  -7   2 -4.4628 8.69414  -2
  14  -7   2 -4.4628 8.69414   1
 -18  -7   2 13.5697 8.60664  -2
  15  -7   2 13.5697 8.60664   1
 -19  -7   2 5.39986 7.83054  -2
  16  -7   2 5.39986 7.83054   1
 -20  -7   2 7.56630 7.67610  -2
  17  -7   2 7.56630 7.67610   1
 -20  -6   2 12.1416 6.59212   1
 -19  -6   2 6.52581 3.93788   1
 -18  -6   2 4.60063 3.71892   1
 -17  -6   2 -3.7436 3.46736   1
 -16  -6   2 21.1438 3.84770   1
 -15  -6   2 0.83362 1.76870   1
 -14  -6   2 4.36498 1.71083   1
 -13  -6   2 5.96154 1.54767   1
 -12  -6   2 0.41707 1.44000   1
 -11  -6   2 -2.8876 1.49846   1
 -10  -6   2 2.35568 1.43681   1
  -9  -6   2 8.89544 1.29719   1
  -8  -6   2 44.7865 2.14068   1
  -7  -6   2 4.34391 1.26813   1
  -6  -6   2 43.5873 2.20023   1
  -5  -6   2 17.5522 1.38271   1
  -4  -6   2 95.9061 2.48860   1
  -3  -6   2 951.898 20.0057   1
  -2  -6   2 461.238 9.02680   1
  -1  -6   2 19.3590 1.20756   1
   0  -6   2 116.468 4.06623   1
   1  -6   2 123.143 2.73334   1
   2  -6   2 6.09885 0.94057   1
  -5  -6   2 372.955 18.3213  -2
   3  -6   2 372.955 18.3213   1
   4  -6   2 61.5529 2.49944   1
   5  -6   2 21.0629 1.93053   1
   6  -6   2 321.853 10.0645   1
   7  -6   2 18.7094 2.47781   1
   8  -6   2 34.4181 3.07980   1
   9  -6   2 16.6458 2.97359   1
  10  -6   2 -0.8232 2.84575   1
  11  -6   2 13.2300 3.68980   1
  12  -6   2 2.63094 3.06395   1
  13  -6   2 0.74518 3.14992   1
  14  -6   2 2.40413 3.13791   1
  15  -6   2 3.15994 4.27823   1
  16  -6   2 1.62774 3.58755   1
  17  -6   2 3.41684 3.35661   1
  18  -6   2 4.96897 7.04192   1
  16  -5   2 26.3032 14.4957  -2
 -18  -5   2 26.3032 14.4957   1
  15  -5   2 19.1339 13.1956  -2
 -17  -5   2 19.1339 13.1956   1
  14  -5   2 -5.5348 3.41149  -2
 -16  -5   2 -5.5348 3.41149   1
  13  -5   2 65.5266 6.14659  -2
 -15  -5   2 65.5266 6.14659   1
  12  -5   2 74.3209 4.68461  -2
 -14  -5   2 74.3209 4.68461   1
  11  -5   2 -1.4618 4.08914  -2
 -13  -5   2 -1.4618 4.08914   1
  10  -5   2 36.0960 3.42708  -2
 -12  -5   2 36.0960 3.42708   1
   9  -5   2 22.7822 3.02767  -2
 -11  -5   2 22.7822 3.02767   1
   8  -5   2 57.1860 3.22037  -2
 -10  -5   2 57.1860 3.22037   1
   7  -5   2 118.949 4.02205  -2
  -9  -5   2 118.949 4.02205   1
   6  -5   2 182.461 5.94602  -2
  -8  -5   2 182.461 5.94602   1
   5  -5   2 247.899 5.32011  -2
  -7  -5   2 247.899 5.32011   1
   4  -5   2 160.170 4.09518  -2
  -6  -5   2 160.170 4.09518   1
   3  -5   2 100.815 3.18809  -2
  -5  -5   2 100.815 3.18809   1
   2  -5   2 609.574 13.8056  -2
  -4  -5   2 609.574 13.8056   1
   1  -5   2 1746.10 44.5659  -2
  -3  -5   2 1746.10 44.5659   1
   0  -5   2 743.877 18.8774  -2
  -2  -5   2 743.877 18.8774   1
  -1  -5   2 746.871 19.9438  -2
  -1  -5   2 746.871 19.9438   1
  -2  -5   2 682.816 15.8820  -2
   0  -5   2 682.816 15.8820   1
  -3  -5   2 1595.78 37.6300  -2
   1  -5   2 1595.78 37.6300   1
  -4  -5   2 847.231 20.4112  -2
   2  -5   2 847.231 20.4112   1
  -5  -5   2 113.968 4.53255  -2
   3  -5   2 113.968 4.53255   1
  -6  -5   2 114.587 4.15278  -2
   4  -5   2 114.587 4.15278   1
  -7  -5   2 170.131 5.68917  -2
   5  -5   2 170.131 5.68917   1
  -8  -5   2 212.828 8.06115  -2
   6  -5   2 212.828 8.06115   1
  -9  -5   2 153.589 6.69432  -2
   7  -5   2 153.589 6.69432   1
 -10  -5   2 43.3467 5.95249  -2
   8  -5   2 43.3467 5.95249   1
 -11  -5   2 47.1157 6.43743  -2
   9  -5   2 47.1157 6.43743   1
 -12  -5   2 31.4844 6.84513  -2
  10  -5   2 31.4844 6.84513   1
 -17  -5   2 5.04627 9.80257  -2
  15  -5   2 5.04627 9.80257   1
 -18  -5   2 7.83885 9.32050  -2
  16  -5   2 7.83885 9.32050   1
 -19  -5   2 7.39090 7.63468  -2
  17  -5   2 7.39090 7.63468   1
 -20  -5   2 16.2034 7.31718  -2
  18  -5   2 16.2034 7.31718   1
 -20  -4   2 -1.1176 5.72603   1
  17  -4   2 12.3737 11.1147  -2
 -19  -4   2 12.3737 11.1147   1
  16  -4   2 11.7501 8.73139  -2
 -18  -4   2 11.7501 8.73139   1
  15  -4   2 9.12992 6.05072  -2
 -17  -4   2 9.12992 6.05072   1
  14  -4   2 33.5660 4.85560  -2
 -16  -4   2 33.5660 4.85560   1
  13  -4   2 13.7678 4.84903  -2
 -15  -4   2 13.7678 4.84903   1
  12  -4   2 111.021 5.37471  -2
 -14  -4   2 111.021 5.37471   1
  11  -4   2 105.834 4.94756  -2
 -13  -4   2 105.834 4.94756   1
  10  -4   2 13.2835 3.45580  -2
 -12  -4   2 13.2835 3.45580   1
   9  -4   2 29.3951 3.75849  -2
 -11  -4   2 29.3951 3.75849   1
   8  -4   2 181.674 5.79228  -2
 -10  -4   2 181.674 5.79228   1
   7  -4   2 11.7599 2.83901  -2
  -9  -4   2 11.7599 2.83901   1
   6  -4   2 363.920 8.90593  -2
  -8  -4   2 363.920 8.90593   1
   5  -4   2 97.4647 2.86971  -2
  -7  -4   2 97.4647 2.86971   1
   4  -4   2 91.7847 3.41004  -2
  -6  -4   2 91.7847 3.41004   1
   3  -4   2 421.019 12.6386  -2
  -5  -4   2 421.019 12.6386   1
  -4  -4   2 3.50758 1.02439   1
   1  -4   2 345.714 22.1856  -2
  -3  -4   2 345.714 22.1856   1
   0  -4   2 275.200 18.4022  -2
  -2  -4   2 275.200 18.4022   1
  -1  -4   2 18.7662 7.96196  -2
  -1  -4   2 18.7662 7.96196   1
  -2  -4   2 183.182 10.8344  -2
   0  -4   2 183.182 10.8344   1
  -3  -4   2 372.296 12.0926  -2
   1  -4   2 372.296 12.0926   1
  -4  -4   2 377.612 10.8336  -2
   2  -4   2 377.612 10.8336   1
  -5  -4   2 577.243 18.1110  -2
   3  -4   2 577.243 18.1110   1
  -6  -4   2 92.2251 3.56196  -2
   4  -4   2 92.2251 3.56196   1
  -7  -4   2 145.520 5.61962  -2
   5  -4   2 145.520 5.61962   1
  -8  -4   2 471.398 12.5912  -2
   6  -4   2 471.398 12.5912   1
  -9  -4   2 24.5105 3.94762  -2
   7  -4   2 24.5105 3.94762   1
 -10  -4   2 274.074 7.75820  -2
   8  -4   2 274.074 7.75820   1
 -11  -4   2 52.6800 5.43669  -2
   9  -4   2 52.6800 5.43669   1
 -12  -4   2 6.77193 7.81327  -2
  10  -4   2 6.77193 7.81327   1
 -13  -4   2 178.957 14.2197  -2
  11  -4   2 178.957 14.2197   1
 -14  -4   2 87.6536 10.9488  -2
  12  -4   2 87.6536 10.9488   1
 -15  -4   2 3.30935 10.5861  -2
  13  -4   2 3.30935 10.5861   1
 -18  -4   2 17.2354 10.2496  -2
  16  -4   2 17.2354 10.2496   1
  17  -4   2 16.7548 12.6879   1
  18  -4   2 5.11122 3.48149   1
  19  -4   2 13.3373 7.83608   1
 -20  -3   2 12.7167 6.45655   1
 -19  -3   2 8.16624 3.68925   1
 -18  -3   2 15.1291 3.83107   1
 -17  -3   2 23.8157 3.15115   1
  15  -3   2 1.33138 8.90063  -2
 -16  -3   2 1.33138 8.90063   1
  14  -3   2 69.6034 10.7042  -2
 -15  -3   2 69.6034 10.7042   1
  13  -3   2 93.3982 10.6985  -2
 -14  -3   2 93.3982 10.6985   1
  12  -3   2 157.448 7.62757  -2
 -13  -3   2 157.448 7.62757   1
  11  -3   2 173.666 6.63004  -2
 -12  -3   2 173.666 6.63004   1
  10  -3   2 148.419 6.90493  -2
 -11  -3   2 148.419 6.90493   1
   9  -3   2 470.802 14.4109  -2
 -10  -3   2 470.802 14.4109   1
   8  -3   2 326.596 9.65475  -2
  -9  -3   2 326.596 9.65475   1
   7  -3   2 287.870 10.5019  -2
  -8  -3   2 287.870 10.5019   1
   6  -3   2 170.322 8.77343  -2
  -7  -3   2 170.322 8.77343   1
   5  -3   2 69.7536 4.22995  -2
  -6  -3   2 69.7536 4.22995   1
  -5  -3   2 3.69856 1.04014   1
  -4  -3   2 493.081 12.3355   1
   2  -3   2 404.364 25.5789  -2
  -3  -3   2 404.364 25.5789   1
   1  -3   2 682.239 40.0734  -2
  -2  -3   2 682.239 40.0734   1
  -1  -3   2 529.477 30.5492   1
   0  -3   2 445.317 25.8084   1
  -2  -3   2 466.710 25.9066  -2
   1  -3   2 466.710 25.9066   1
  -3  -3   2 566.344 32.6028  -2
   2  -3   2 566.344 32.6028   1
  -4  -3   2 700.795 39.9019  -2
   3  -3   2 700.795 39.9019   1
  -5  -3   2 3.11654 2.95643  -2
   4  -3   2 3.11654 2.95643   1
  -6  -3   2 97.1390 4.56794  -2
   5  -3   2 97.1390 4.56794   1
  -7  -3   2 159.739 8.02830  -2
   6  -3   2 159.739 8.02830   1
  -8  -3   2 461.002 14.2330  -2
   7  -3   2 461.002 14.2330   1
  -9  -3   2 240.059 6.78181  -2
   8  -3   2 240.059 6.78181   1
 -10  -3   2 309.139 9.92151  -2
   9  -3   2 309.139 9.92151   1
 -11  -3   2 246.893 9.18116  -2
  10  -3   2 246.893 9.18116   1
 -12  -3   2 118.220 5.95731  -2
  11  -3   2 118.220 5.95731   1
 -13  -3   2 214.184 9.35695  -2
  12  -3   2 214.184 9.35695   1
 -14  -3   2 105.462 5.76308  -2
  13  -3   2 105.462 5.76308   1
 -15  -3   2 23.8528 5.97217  -2
  14  -3   2 23.8528 5.97217   1
 -16  -3   2 9.99843 8.43031  -2
  15  -3   2 9.99843 8.43031   1
 -17  -3   2 10.4297 8.66658  -2
  16  -3   2 10.4297 8.66658   1
 -18  -3   2 21.5224 8.84023  -2
  17  -3   2 21.5224 8.84023   1
 -19  -3   2 -0.4410 10.6788  -2
  18  -3   2 -0.4410 10.6788   1
  19  -3   2 7.88578 3.64290   1
  18  -2   2 5.90914 5.69699  -2
 -19  -2   2 5.90914 5.69699   1
  17  -2   2 5.71315 5.28275  -2
 -18  -2   2 5.71315 5.28275   1
  16  -2   2 13.4159 4.58921  -2
 -17  -2   2 13.4159 4.58921   1
  15  -2   2 8.40604 4.57337  -2
 -16  -2   2 8.40604 4.57337   1
  14  -2   2 39.3155 5.21380  -2
 -15  -2   2 39.3155 5.21380   1
  13  -2   2 100.508 7.04641  -2
 -14  -2   2 100.508 7.04641   1
  12  -2   2 36.7497 4.94870  -2
 -13  -2   2 36.7497 4.94870   1
  11  -2   2 72.3664 3.51090  -2
 -12  -2   2 72.3664 3.51090   1
  10  -2   2 362.449 9.05871  -2
 -11  -2   2 362.449 9.05871   1
   9  -2   2 174.193 5.04687  -2
 -10  -2   2 174.193 5.04687   1
   8  -2   2 153.080 4.51821  -2
  -9  -2   2 153.080 4.51821   1
   7  -2   2 107.554 3.53697  -2
  -8  -2   2 107.554 3.53697   1
   6  -2   2 132.451 3.84582  -2
  -7  -2   2 132.451 3.84582   1
   5  -2   2 63.5127 3.12572  -2
  -6  -2   2 63.5127 3.12572   1
   4  -2   2 328.386 9.70030  -2
  -5  -2   2 328.386 9.70030   1
   3  -2   2 754.918 22.3985  -2
  -4  -2   2 754.918 22.3985   1
   2  -2   2 925.751 36.4933  -2
  -3  -2   2 925.751 36.4933   1
   1  -2   2 660.056 37.9752  -2
  -2  -2   2 660.056 37.9752   1
   0  -2   2 46.3611 5.83926  -2
  -1  -2   2 46.3611 5.83926   1
  -1  -2   2 24.5695 2.58336  -2
   0  -2   2 24.5695 2.58336   1
  -2  -2   2 487.989 19.4505  -2
   1  -2   2 487.989 19.4505   1
  -3  -2   2 985.934 38.8571  -2
   2  -2   2 985.934 38.8571   1
  -4  -2   2 888.931 32.4173  -2
   3  -2   2 888.931 32.4173   1
  -5  -2   2 490.219 14.1213  -2
   4  -2   2 490.219 14.1213   1
  -6  -2   2 52.8768 2.80953  -2
   5  -2   2 52.8768 2.80953   1
  -7  -2   2 191.539 6.49376  -2
   6  -2   2 191.539 6.49376   1
  -8  -2   2 141.938 5.62575  -2
   7  -2   2 141.938 5.62575   1
  -9  -2   2 147.347 6.23807  -2
   8  -2   2 147.347 6.23807   1
 -10  -2   2 159.457 10.1331  -2
   9  -2   2 159.457 10.1331   1
 -11  -2   2 279.332 15.2355  -2
  10  -2   2 279.332 15.2355   1
 -13  -2   2 26.6248 5.01503  -2
  12  -2   2 26.6248 5.01503   1
 -14  -2   2 65.4786 8.27000  -2
  13  -2   2 65.4786 8.27000   1
 -15  -2   2 51.1587 7.93292  -2
  14  -2   2 51.1587 7.93292   1
 -20  -1   2 -5.0722 3.97338   1
 -19  -1   2 2.84452 3.00132   1
 -18  -1   2 16.0166 3.27743   1
 -17  -1   2 22.0272 3.43509   1
 -16  -1   2 -0.9841 2.94693   1
  14  -1   2 19.0810 9.47600  -2
 -15  -1   2 19.0810 9.47600   1
  13  -1   2 55.8603 8.58978  -2
 -14  -1   2 55.8603 8.58978   1
 -13  -1   2 47.8858 3.91934   1
 -12  -1   2 86.3088 4.42068   1
 -11  -1   2 3.20189 1.47982   1
 -10  -1   2 203.786 5.47319   1
  -9  -1   2 168.067 4.60757   1
  -8  -1   2 12.1068 1.31362   1
  -7  -1   2 140.141 3.84825   1
  -6  -1   2 113.428 4.10266   1
  -5  -1   2 30.6595 1.78600   1
  -4  -1   2 754.068 22.3373   1
  -3  -1   2 29.8515 3.19269   1
  -2  -1   2 889.131 50.3096   1
  -1  -1   2 275.954 16.1187   1
   0  -1   2 -0.0659 0.96894   1
   1  -1   2 1.23372 1.27608   1
   2  -1   2 488.509 27.3469   1
   3  -1   2 340.258 12.9541   1
   4  -1   2 640.569 18.2125   1
   5  -1   2 37.2985 2.49607   1
   6  -1   2 80.9931 3.73677   1
   7  -1   2 21.1548 2.22352   1
   8  -1   2 51.4983 3.85987   1
   9  -1   2 28.8571 2.74628   1
  10  -1   2 5.20121 2.51857   1
  11  -1   2 2.58665 2.83479   1
  12  -1   2 47.3373 3.19562   1
  13  -1   2 63.0327 4.02171   1
  14  -1   2 -2.1495 2.56649   1
  15  -1   2 36.3097 3.53955   1
  16  -1   2 24.5470 3.37215   1
  17  -1   2 -1.9468 3.75577   1
  18  -1   2 70.2827 7.95524   1
  19  -1   2 -3.0496 3.45318   1
  20  -1   2 -1.1617 6.84078   1
  19   0   2 11.8186 9.44493  -2
 -19   0   2 11.8186 9.44493   1
  18   0   2 1.01056 9.05844  -2
 -18   0   2 1.01056 9.05844   1
  17   0   2 9.15233 9.06030  -2
 -17   0   2 9.15233 9.06030   1
  14   0   2 29.2281 8.87367  -2
 -14   0   2 29.2281 8.87367   1
  13   0   2 6.05684 6.26334  -2
 -13   0   2 6.05684 6.26334   1
  12   0   2 28.1897 5.79702  -2
 -12   0   2 28.1897 5.79702   1
  11   0   2 177.095 9.30707  -2
 -11   0   2 177.095 9.30707   1
  10   0   2 115.916 4.50488  -2
 -10   0   2 115.916 4.50488   1
   9   0   2 87.9826 3.71305  -2
  -9   0   2 87.9826 3.71305   1
   8   0   2 57.8438 2.68623  -2
  -8   0   2 57.8438 2.68623   1
   7   0   2 55.4558 2.47876  -2
  -7   0   2 55.4558 2.47876   1
   6   0   2 9.75213 2.45100  -2
  -6   0   2 9.75213 2.45100   1
   5   0   2 168.610 6.87576  -2
  -5   0   2 168.610 6.87576   1
   4   0   2 186.706 6.30052  -2
  -4   0   2 186.706 6.30052   1
   3   0   2 3150.99 122.696  -2
  -3   0   2 3150.99 122.696   1
   2   0   2 2667.95 149.500  -2
  -2   0   2 2667.95 149.500   1
   1   0   2 526.785 30.0345  -2
  -1   0   2 526.785 30.0345   1
   0   0   2 1710.30 95.6118   1
  -1   0   2 578.462 31.7117  -2
   1   0   2 578.462 31.7117   1
  -2   0   2 2364.32 128.053  -2
   2   0   2 2364.32 128.053   1
  -3   0   2 4224.91 168.350  -2
   3   0   2 4224.91 168.350   1
  -4   0   2 211.453 5.98047  -2
   4   0   2 211.453 5.98047   1
  -5   0   2 154.969 4.64452  -2
   5   0   2 154.969 4.64452   1
  -6   0   2 12.7473 2.40532  -2
   6   0   2 12.7473 2.40532   1
  -7   0   2 61.9992 3.33752  -2
   7   0   2 61.9992 3.33752   1
  -8   0   2 52.9972 3.21494  -2
   8   0   2 52.9972 3.21494   1
  -9   0   2 94.6843 4.65210  -2
   9   0   2 94.6843 4.65210   1
 -10   0   2 92.0809 6.22690  -2
  10   0   2 92.0809 6.22690   1
 -11   0   2 158.241 8.27737  -2
  11   0   2 158.241 8.27737   1
 -12   0   2 23.6981 3.67594  -2
  12   0   2 23.6981 3.67594   1
 -13   0   2 11.2846 3.84918  -2
  13   0   2 11.2846 3.84918   1
 -14   0   2 19.0682 5.16154  -2
  14   0   2 19.0682 5.16154   1
 -15   0   2 23.8419 9.17395  -2
  15   0   2 23.8419 9.17395   1
 -16   0   2 7.63351 8.75517  -2
  16   0   2 7.63351 8.75517   1
 -20   1   2 2.93353 5.58595   1
  19   1   2 1.30144 8.32321  -2
 -19   1   2 1.30144 8.32321   1
  18   1   2 28.6554 6.35360  -2
 -18   1   2 28.6554 6.35360   1
  17   1   2 5.48537 6.46307  -2
 -17   1   2 5.48537 6.46307   1
  16   1   2 47.7959 6.78248  -2
 -16   1   2 47.7959 6.78248   1
  15   1   2 181.169 9.11876  -2
 -15   1   2 181.169 9.11876   1
  14   1   2 17.1661 5.71745  -2
 -14   1   2 17.1661 5.71745   1
  13   1   2 106.341 7.00405  -2
 -13   1   2 106.341 7.00405   1
  12   1   2 71.5831 5.62156  -2
 -12   1   2 71.5831 5.62156   1
  11   1   2 -1.6916 4.14802  -2
 -11   1   2 -1.6916 4.14802   1
  10   1   2 99.2882 4.92269  -2
 -10   1   2 99.2882 4.92269   1
   9   1   2 119.477 4.71147  -2
  -9   1   2 119.477 4.71147   1
   8   1   2 11.9758 3.27803  -2
  -8   1   2 11.9758 3.27803   1
   7   1   2 123.986 4.91701  -2
  -7   1   2 123.986 4.91701   1
   6   1   2 17.3335 7.21529  -2
  -6   1   2 17.3335 7.21529   1
  -5   1   2 18.0828 1.44015   1
  -4   1   2 903.066 26.6305   1
  -3   1   2 8.68279 2.45045   1
  -2   1   2 239.972 14.1642   1
  -1   1   2 360.841 20.5307   1
   0   1   2 31.3164 3.22703   1
   1   1   2 601.944 24.2661   1
  -2   1   2 1793.91 106.210  -2
   2   1   2 1793.91 106.210   1
  -3   1   2 244.054 17.5492  -2
   3   1   2 244.054 17.5492   1
  -4   1   2 2028.78 51.1985  -2
   4   1   2 2028.78 51.1985   1
  -5   1   2 84.8288 5.37335  -2
   5   1   2 84.8288 5.37335   1
  -6   1   2 36.9622 3.33818  -2
   6   1   2 36.9622 3.33818   1
  -7   1   2 210.982 6.82900  -2
   7   1   2 210.982 6.82900   1
  -8   1   2 9.36553 2.81357  -2
   8   1   2 9.36553 2.81357   1
  -9   1   2 164.852 5.53646  -2
   9   1   2 164.852 5.53646   1
 -10   1   2 137.072 8.83207  -2
  10   1   2 137.072 8.83207   1
 -11   1   2 0.03775 7.15432  -2
  11   1   2 0.03775 7.15432   1
 -12   1   2 60.7053 8.42447  -2
  12   1   2 60.7053 8.42447   1
 -13   1   2 67.7642 6.61864  -2
  13   1   2 67.7642 6.61864   1
 -14   1   2 19.1568 6.50373  -2
  14   1   2 19.1568 6.50373   1
 -15   1   2 110.434 10.7329  -2
  15   1   2 110.434 10.7329   1
 -16   1   2 24.2246 6.61269  -2
  16   1   2 24.2246 6.61269   1
 -17   1   2 4.34624 8.87681  -2
  17   1   2 4.34624 8.87681   1
  19   1   2 1.00893 17.3064   1
 -20   2   2 5.41386 6.91466   1
 -19   2   2 9.19929 6.64784   1
 -18   2   2 -8.2711 5.41121   1
  18   2   1 -25.945 14.5486  -2
 -17   2   2 -25.945 14.5486   1
  17   2   1 7.89048 16.0485  -2
 -16   2   2 7.89048 16.0485   1
  16   2   1 8.97653 15.5912  -2
 -15   2   2 8.97653 15.5912   1
  15   2   2 42.8817 10.8426  -2
 -14   2   2 42.8817 10.8426   1
  15   2   1 24.1159 17.0045  -2
 -14   2   2 24.1159 17.0045   1
  14   2   1 58.2601 17.0288  -2
 -13   2   2 58.2601 17.0288   1
  14   2   2 100.749 10.3284  -2
 -13   2   2 100.749 10.3284   1
  13   2   2 30.3567 7.89252  -2
 -12   2   2 30.3567 7.89252   1
  12   2   2 74.8800 7.13037  -2
 -11   2   2 74.8800 7.13037   1
  11   2   2 313.911 13.3705  -2
 -10   2   2 313.911 13.3705   1
  10   2   2 183.325 8.91500  -2
  -9   2   2 183.325 8.91500   1
   9   2   2 152.304 7.76565  -2
  -8   2   2 152.304 7.76565   1
   8   2   2 115.382 5.21409  -2
  -7   2   2 115.382 5.21409   1
   7   2   2 47.8248 6.34117  -2
  -6   2   2 47.8248 6.34117   1
   6   2   2 97.3406 7.16036  -2
  -5   2   2 97.3406 7.16036   1
   5   2   2 252.821 13.8535  -2
  -4   2   2 252.821 13.8535   1
   4   2   2 479.188 28.0930  -2
  -3   2   2 479.188 28.0930   1
  -2   2   2 1000.62 56.1935   1
  -1   2   2 91.3690 4.41706   1
   0   2   2 664.869 39.7036   1
   1   2   2 47.6684 5.21310   1
   2   2   2 1295.56 51.9679   1
  -2   2   2 823.364 33.7345  -2
   3   2   2 823.364 33.7345   1
  -3   2   2 370.149 16.4557  -2
   4   2   2 370.149 16.4557   1
  -4   2   2 322.453 22.3207  -2
   5   2   2 322.453 22.3207   1
  -5   2   2 92.7096 4.09695  -2
   6   2   2 92.7096 4.09695   1
  -6   2   2 40.7301 3.52742  -2
   7   2   2 40.7301 3.52742   1
  -7   2   2 128.415 5.33046  -2
   8   2   2 128.415 5.33046   1
  -8   2   2 247.421 8.18477  -2
   9   2   2 247.421 8.18477   1
  -9   2   2 276.042 7.52691  -2
  10   2   2 276.042 7.52691   1
 -10   2   2 408.227 20.0490  -2
  11   2   2 408.227 20.0490   1
 -11   2   2 82.1081 4.86908  -2
  12   2   2 82.1081 4.86908   1
 -12   2   2 70.3941 5.40300  -2
  13   2   2 70.3941 5.40300   1
 -13   2   2 116.246 6.33859  -2
  14   2   2 116.246 6.33859   1
 -14   2   2 24.7119 6.03450  -2
  15   2   2 24.7119 6.03450   1
 -15   2   2 2.62704 6.06528  -2
  16   2   2 2.62704 6.06528   1
 -16   2   2 0.57695 7.98574  -2
  17   2   2 0.57695 7.98574   1
 -17   2   2 -10.764 7.97588  -2
  18   2   2 -10.764 7.97588   1
 -18   2   2 -3.0073 8.85553  -2
  19   2   2 -3.0073 8.85553   1
  20   2   2 4.76226 6.31678   1
  17   3   2 61.7325 7.60739  -2
 -16   3   2 61.7325 7.60739   1
  16   3   2 29.5553 15.0797  -2
 -15   3   2 29.5553 15.0797   1
  15   3   2 11.9386 13.5355  -2
 -14   3   2 11.9386 13.5355   1
  14   3   2 121.100 6.69369  -2
 -13   3   2 121.100 6.69369   1
  13   3   2 164.302 7.27651  -2
 -12   3   2 164.302 7.27651   1
  12   3   2 153.450 6.26040  -2
 -11   3   2 153.450 6.26040   1
  11   3   2 357.805 11.4183  -2
 -10   3   2 357.805 11.4183   1
  10   3   2 470.415 14.1123  -2
  -9   3   2 470.415 14.1123   1
   9   3   2 366.885 11.1904  -2
  -8   3   2 366.885 11.1904   1
   8   3   2 77.8033 4.13672  -2
  -7   3   2 77.8033 4.13672   1
   7   3   2 127.625 4.88221  -2
  -6   3   2 127.625 4.88221   1
   6   3   2 56.8012 3.19361  -2
  -5   3   2 56.8012 3.19361   1
   5   3   2 147.599 5.07625  -2
  -4   3   2 147.599 5.07625   1
   4   3   2 952.873 27.1350  -2
  -3   3   2 952.873 27.1350   1
   2   3   2 459.857 28.6170  -2
  -1   3   2 459.857 28.6170   1
   1   3   2 136.191 10.9670  -2
   0   3   2 136.191 10.9670   1
   0   3   2 91.6926 9.88273  -2
   1   3   2 91.6926 9.88273   1
  -1   3   2 743.358 45.7497  -2
   2   3   2 743.358 45.7497   1
  -2   3   2 1393.46 42.3637  -2
   3   3   2 1393.46 42.3637   1
  -3   3   2 1483.10 29.9102  -2
   4   3   2 1483.10 29.9102   1
  -4   3   2 139.970 3.48013  -2
   5   3   2 139.970 3.48013   1
  -5   3   2 49.1521 2.11447  -2
   6   3   2 49.1521 2.11447   1
  -6   3   2 177.116 4.90539  -2
   7   3   2 177.116 4.90539   1
  -7   3   2 56.9367 2.86530  -2
   8   3   2 56.9367 2.86530   1
  -8   3   2 527.468 12.4698  -2
   9   3   2 527.468 12.4698   1
  -9   3   2 669.378 15.8829  -2
  10   3   2 669.378 15.8829   1
 -10   3   2 295.678 7.90146  -2
  11   3   2 295.678 7.90146   1
 -11   3   2 198.112 7.68401  -2
  12   3   2 198.112 7.68401   1
 -12   3   2 154.016 7.31455  -2
  13   3   2 154.016 7.31455   1
 -13   3   2 93.2062 8.36264  -2
  14   3   2 93.2062 8.36264   1
 -14   3   2 40.8887 7.93049  -2
  15   3   2 40.8887 7.93049   1
 -15   3   2 21.4631 7.05881  -2
  16   3   2 21.4631 7.05881   1
 -16   3   2 24.1956 7.62788  -2
  17   3   2 24.1956 7.62788   1
 -17   3   2 12.4399 6.12671  -2
  18   3   2 12.4399 6.12671   1
 -18   3   2 -0.5710 8.63377  -2
  19   3   2 -0.5710 8.63377   1
 -19   4   2 4.57402 4.29403   1
 -18   4   2 3.28980 4.56289   1
 -17   4   2 4.85826 3.98305   1
 -16   4   2 2.45375 2.97540   1
 -15   4   2 1.11620 3.07343   1
 -14   4   2 61.5762 4.99517   1
 -13   4   2 12.5071 3.60813   1
 -12   4   2 49.8722 4.26036   1
 -11   4   2 309.492 10.4067   1
 -10   4   2 14.9027 2.55462   1
  -9   4   2 112.052 4.27350   1
  -8   4   2 142.502 5.38788   1
  -7   4   2 59.9749 2.96654   1
  -6   4   2 330.048 10.1397   1
  -5   4   2 52.9051 3.81530   1
  -4   4   2 479.924 13.9965   1
  -3   4   2 1075.70 23.3630   1
  -2   4   2 16.6823 1.03850   1
  -1   4   2 68.1860 4.14397   1
   0   4   2 490.361 24.9698   1
   1   4   2 32.8606 6.74465   1
   2   4   2 1588.18 39.5633   1
   3   4   2 289.850 7.02908   1
   4   4   2 430.968 9.03784   1
   5   4   2 59.6780 2.09992   1
   6   4   2 123.902 3.02082   1
   7   4   2 82.2486 2.55796   1
   8   4   2 42.1846 2.19621   1
   9   4   2 22.6491 1.75971   1
  10   4   2 85.3810 3.10679   1
  11   4   2 60.9262 2.95700   1
  12   4   2 -1.5326 1.65928   1
  13   4   2 42.8843 2.70115   1
  14   4   2 127.144 5.55453   1
  15   4   2 1.48925 3.00313   1
  16   4   2 -0.2212 2.74471   1
  17   4   2 20.2656 3.36030   1
  18   4   2 6.58921 3.60513   1
  19   4   2 16.2481 3.95749   1
  20   4   2 -2.2808 4.13729   1
  17   5   2 74.8931 10.1480  -2
 -15   5   2 74.8931 10.1480   1
  16   5   2 -5.8248 9.18321  -2
 -14   5   2 -5.8248 9.18321   1
  15   5   2 46.7272 9.94184  -2
 -13   5   2 46.7272 9.94184   1
  13   5   2 3.62016 7.34352  -2
 -11   5   2 3.62016 7.34352   1
  12   5   2 195.065 12.5123  -2
 -10   5   2 195.065 12.5123   1
  11   5   2 102.788 8.58266  -2
  -9   5   2 102.788 8.58266   1
  10   5   2 50.1458 3.79668  -2
  -8   5   2 50.1458 3.79668   1
   9   5   2 128.272 5.27454  -2
  -7   5   2 128.272 5.27454   1
   8   5   2 31.4298 3.38402  -2
  -6   5   2 31.4298 3.38402   1
   7   5   2 58.9685 3.68053  -2
  -5   5   2 58.9685 3.68053   1
   6   5   2 90.8549 3.34144  -2
  -4   5   2 90.8549 3.34144   1
   5   5   2 23.4260 1.87964  -2
  -3   5   2 23.4260 1.87964   1
   4   5   2 549.027 14.1919  -2
  -2   5   2 549.027 14.1919   1
   3   5   2 612.051 15.7699  -2
  -1   5   2 612.051 15.7699   1
   2   5   2 144.597 3.92626  -2
   0   5   2 144.597 3.92626   1
   1   5   2 2696.86 59.8022  -2
   1   5   2 2696.86 59.8022   1
   0   5   2 194.026 4.91824  -2
   2   5   2 194.026 4.91824   1
  -1   5   2 562.111 14.4921  -2
   3   5   2 562.111 14.4921   1
  -2   5   2 425.808 11.2784  -2
   4   5   2 425.808 11.2784   1
  -3   5   2 14.4969 1.52927  -2
   5   5   2 14.4969 1.52927   1
  -4   5   2 124.127 3.26287  -2
   6   5   2 124.127 3.26287   1
  -5   5   2 54.5722 2.30429  -2
   7   5   2 54.5722 2.30429   1
  -6   5   2 27.6862 2.08971  -2
   8   5   2 27.6862 2.08971   1
  -7   5   2 114.961 3.76211  -2
   9   5   2 114.961 3.76211   1
  -8   5   2 83.7094 3.45414  -2
  10   5   2 83.7094 3.45414   1
  -9   5   2 77.9184 3.41947  -2
  11   5   2 77.9184 3.41947   1
 -10   5   2 190.598 6.20350  -2
  12   5   2 190.598 6.20350   1
 -11   5   2 2.72911 3.69192  -2
  13   5   2 2.72911 3.69192   1
 -12   5   2 87.8071 6.14127  -2
  14   5   2 87.8071 6.14127   1
 -13   5   2 49.7937 6.04828  -2
  15   5   2 49.7937 6.04828   1
 -14   5   2 -3.4545 5.51975  -2
  16   5   2 -3.4545 5.51975   1
 -15   5   2 17.8882 7.03472  -2
  17   5   2 17.8882 7.03472   1
 -16   5   2 2.16409 6.79673  -2
  18   5   2 2.16409 6.79673   1
 -17   5   2 38.0409 6.78096  -2
  19   5   2 38.0409 6.78096   1
  20   6   2 2.65062 10.6295  -2
 -18   6   2 2.65062 10.6295   1
  19   6   2 14.0779 10.9028  -2
 -17   6   2 14.0779 10.9028   1
  18   6   2 15.1362 5.84966  -2
 -16   6   2 15.1362 5.84966   1
  17   6   2 1.36171 5.76817  -2
 -15   6   2 1.36171 5.76817   1
  16   6   2 5.24126 4.98064  -2
 -14   6   2 5.24126 4.98064   1
  15   6   2 3.48071 5.07138  -2
 -13   6   2 3.48071 5.07138   1
  14   6   2 23.8468 4.91321  -2
 -12   6   2 23.8468 4.91321   1
  13   6   2 137.813 6.43747  -2
 -11   6   2 137.813 6.43747   1
  12   6   2 11.6245 4.42597  -2
 -10   6   2 11.6245 4.42597   1
  11   6   2 99.7010 5.08422  -2
  -9   6   2 99.7010 5.08422   1
  10   6   2 46.4870 4.71941  -2
  -8   6   2 46.4870 4.71941   1
   9   6   2 6.45282 3.07665  -2
  -7   6   2 6.45282 3.07665   1
   8   6   2 303.425 8.58936  -2
  -6   6   2 303.425 8.58936   1
   7   6   2 266.249 7.69031  -2
  -5   6   2 266.249 7.69031   1
   6   6   2 122.480 4.53471  -2
  -4   6   2 122.480 4.53471   1
   5   6   2 823.509 18.7044  -2
  -3   6   2 823.509 18.7044   1
   4   6   2 183.976 4.91885  -2
  -2   6   2 183.976 4.91885   1
   3   6   2 1407.72 35.2393  -2
  -1   6   2 1407.72 35.2393   1
   2   6   2 538.022 13.9316  -2
   0   6   2 538.022 13.9316   1
   1   6   2 105.948 3.84598  -2
   1   6   2 105.948 3.84598   1
   0   6   2 772.230 17.5066  -2
   2   6   2 772.230 17.5066   1
  -1   6   2 1856.62 41.3875  -2
   3   6   2 1856.62 41.3875   1
  -2   6   2 259.299 7.51245  -2
   4   6   2 259.299 7.51245   1
  -3   6   2 554.503 12.9693  -2
   5   6   2 554.503 12.9693   1
  -4   6   2 175.341 4.33434  -2
   6   6   2 175.341 4.33434   1
  -5   6   2 262.430 5.87205  -2
   7   6   2 262.430 5.87205   1
  -6   6   2 284.267 7.68526  -2
   8   6   2 284.267 7.68526   1
  -7   6   2 -0.4703 2.13466  -2
   9   6   2 -0.4703 2.13466   1
  -8   6   2 36.7028 3.62440  -2
  10   6   2 36.7028 3.62440   1
  -9   6   2 65.0744 4.19870  -2
  11   6   2 65.0744 4.19870   1
 -10   6   2 7.21861 4.48371  -2
  12   6   2 7.21861 4.48371   1
 -11   6   2 82.1012 5.14027  -2
  13   6   2 82.1012 5.14027   1
 -12   6   2 39.1256 4.84355  -2
  14   6   2 39.1256 4.84355   1
 -13   6   2 22.9485 6.45974  -2
  15   6   2 22.9485 6.45974   1
  16   6   2 24.3660 9.68313   1
 -15   6   2 0.17085 5.14422  -2
  17   6   2 0.17085 5.14422   1
 -16   6   2 5.49459 9.64427  -2
  18   6   2 5.49459 9.64427   1
 -17   6   2 15.5348 9.95649  -2
  19   6   2 15.5348 9.95649   1
 -18   6   2 7.20434 9.80127  -2
  20   6   2 7.20434 9.80127   1
 -15   7   2 11.3776 4.37907   1
 -14   7   2 -1.8087 4.35166   1
 -13   7   2 -2.4025 4.37263   1
  15   7   2 -4.0464 10.5973  -2
 -12   7   2 -4.0464 10.5973   1
  14   7   2 2.33519 7.14834  -2
 -11   7   2 2.33519 7.14834   1
  13   7   2 105.060 8.41237  -2
 -10   7   2 105.060 8.41237   1
  12   7   2 39.8604 6.81841  -2
  -9   7   2 39.8604 6.81841   1
  11   7   2 22.7915 5.89806  -2
  -8   7   2 22.7915 5.89806   1
  10   7   2 43.2327 4.12067  -2
  -7   7   2 43.2327 4.12067   1
   9   7   2 27.3579 3.48261  -2
  -6   7   2 27.3579 3.48261   1
   8   7   2 3.78734 3.36363  -2
  -5   7   2 3.78734 3.36363   1
   7   7   2 121.466 4.73451  -2
  -4   7   2 121.466 4.73451   1
   6   7   2 14.6879 2.29191  -2
  -3   7   2 14.6879 2.29191   1
   5   7   2 318.393 8.22234  -2
  -2   7   2 318.393 8.22234   1
   4   7   2 1398.04 31.3011  -2
  -1   7   2 1398.04 31.3011   1
   3   7   2 352.414 9.82992  -2
   0   7   2 352.414 9.82992   1
   2   7   2 1625.67 36.3326  -2
   1   7   2 1625.67 36.3326   1
   1   7   2 1407.91 31.5356  -2
   2   7   2 1407.91 31.5356   1
   0   7   2 333.222 9.32436  -2
   3   7   2 333.222 9.32436   1
  -1   7   2 1175.53 26.5453  -2
   4   7   2 1175.53 26.5453   1
  -2   7   2 269.003 6.96442  -2
   5   7   2 269.003 6.96442   1
  -3   7   2 19.9702 3.95508  -2
   6   7   2 19.9702 3.95508   1
  -4   7   2 123.944 4.81434  -2
   7   7   2 123.944 4.81434   1
  -5   7   2 4.14104 2.62760  -2
   8   7   2 4.14104 2.62760   1
  -6   7   2 40.3382 3.41601  -2
   9   7   2 40.3382 3.41601   1
  -7   7   2 53.8789 4.10773  -2
  10   7   2 53.8789 4.10773   1
  -8   7   2 18.0715 3.87877  -2
  11   7   2 18.0715 3.87877   1
  -9   7   2 33.5053 4.53443  -2
  12   7   2 33.5053 4.53443   1
 -10   7   2 64.6236 6.85750  -2
  13   7   2 64.6236 6.85750   1
 -11   7   2 2.08208 3.46501  -2
  14   7   2 2.08208 3.46501   1
 -12   7   2 5.40129 4.07458  -2
  15   7   2 5.40129 4.07458   1
 -13   7   2 14.5684 9.51613  -2
  16   7   2 14.5684 9.51613   1
 -14   7   2 8.18716 5.17243  -2
  17   7   2 8.18716 5.17243   1
  18   7   2 8.62919 5.95382   1
  19   7   2 -4.0755 5.11332   1
  20   7   2 9.82152 6.08932   1
  18   8   2 10.7358 6.76328  -2
 -15   8   2 10.7358 6.76328   1
  17   8   2 40.9199 9.03994  -2
 -14   8   2 40.9199 9.03994   1
  16   8   2 72.2274 10.5202  -2
 -13   8   2 72.2274 10.5202   1
  15   8   2 3.76317 8.96318  -2
 -12   8   2 3.76317 8.96318   1
  14   8   2 45.7271 5.93117  -2
 -11   8   2 45.7271 5.93117   1
  13   8   2 72.4741 4.70124  -2
 -10   8   2 72.4741 4.70124   1
  12   8   2 12.7543 3.83509  -2
  -9   8   2 12.7543 3.83509   1
  11   8   2 128.048 5.01492  -2
  -8   8   2 128.048 5.01492   1
  10   8   2 80.3508 3.89396  -2
  -7   8   2 80.3508 3.89396   1
   9   8   2 8.98563 2.56702  -2
  -6   8   2 8.98563 2.56702   1
   8   8   2 187.381 5.14756  -2
  -5   8   2 187.381 5.14756   1
   7   8   2 147.732 4.81507  -2
  -4   8   2 147.732 4.81507   1
   6   8   2 255.214 5.59126  -2
  -3   8   2 255.214 5.59126   1
   5   8   2 121.218 3.58772  -2
  -2   8   2 121.218 3.58772   1
   4   8   2 311.278 7.54813  -2
  -1   8   2 311.278 7.54813   1
   3   8   2 1855.20 41.4254  -2
   0   8   2 1855.20 41.4254   1
   2   8   2 469.507 10.9661  -2
   1   8   2 469.507 10.9661   1
   1   8   2 661.913 15.1724  -2
   2   8   2 661.913 15.1724   1
   0   8   2 2056.82 49.4061  -2
   3   8   2 2056.82 49.4061   1
  -1   8   2 264.414 6.67004  -2
   4   8   2 264.414 6.67004   1
  -2   8   2 106.145 3.51940  -2
   5   8   2 106.145 3.51940   1
  -3   8   2 290.092 7.25477  -2
   6   8   2 290.092 7.25477   1
  -4   8   2 193.070 5.24051  -2
   7   8   2 193.070 5.24051   1
  -5   8   2 193.134 4.44605  -2
   8   8   2 193.134 4.44605   1
  -6   8   2 2.16955 2.21424  -2
   9   8   2 2.16955 2.21424   1
  -7   8   2 113.662 4.16703  -2
  10   8   2 113.662 4.16703   1
  -8   8   2 164.643 6.46236  -2
  11   8   2 164.643 6.46236   1
  -9   8   2 4.36010 2.10777  -2
  12   8   2 4.36010 2.10777   1
 -10   8   2 93.3060 5.90114  -2
  13   8   2 93.3060 5.90114   1
 -11   8   2 45.3846 5.97041  -2
  14   8   2 45.3846 5.97041   1
 -12   8   2 4.17436 3.15610  -2
  15   8   2 4.17436 3.15610   1
 -13   8   2 90.3942 11.8829  -2
  16   8   2 90.3942 11.8829   1
 -14   8   2 20.9745 9.94505  -2
  17   8   2 20.9745 9.94505   1
 -17   9   2 -3.0737 8.26483   1
 -16   9   2 26.7355 9.68645   1
 -15   9   2 11.9002 3.65827   1
 -14   9   2 4.74386 2.93522   1
 -13   9   2 53.3401 4.24866   1
 -12   9   2 21.5519 3.53869   1
  14   9   2 55.3956 10.8219  -2
 -11   9   2 55.3956 10.8219   1
  14   9   1 156.423 21.1656  -2
 -10   9   2 156.423 21.1656   1
  12   9   2 195.269 14.2375  -2
  -9   9   2 195.269 14.2375   1
  13   9   1 61.6086 16.9774  -2
  -9   9   2 61.6086 16.9774   1
  11   9   2 144.249 19.7140  -2
  -8   9   2 144.249 19.7140   1
  -7   9   2 82.3524 3.54235   1
  -6   9   2 0.42622 1.63886   1
  -5   9   2 214.966 5.70482   1
  -4   9   2 67.4644 2.53098   1
  -3   9   2 6.18425 1.04019   1
   5   9   2 12.2883 5.33207  -2
  -2   9   2 12.2883 5.33207   1
   4   9   2 184.322 11.1468  -2
  -1   9   2 184.322 11.1468   1
   3   9   2 156.717 9.32979  -2
   0   9   2 156.717 9.32979   1
   3   9   2 88.1645 8.99599  -2
   1   9   2 88.1645 8.99599   1
   2   9   2 61.4108 6.98056  -2
   1   9   2 61.4108 6.98056   1
   1   9   2 52.7303 7.12219  -2
   2   9   2 52.7303 7.12219   1
   0   9   2 151.540 20.3888  -2
   3   9   2 151.540 20.3888   1
  -1   9   2 239.439 23.3339  -2
   4   9   2 239.439 23.3339   1
  -2   9   2 29.6962 16.8781  -2
   5   9   2 29.6962 16.8781   1
  -2   9   2 3.97192 5.41400  -2
   6   9   2 3.97192 5.41400   1
  -3   9   2 27.1730 5.18517  -2
   7   9   2 27.1730 5.18517   1
  -4   9   2 76.0287 5.70436  -2
   8   9   2 76.0287 5.70436   1
  -6   9   2 95.1928 10.8544  -2
   9   9   2 95.1928 10.8544   1
  10   9   2 116.060 4.51827   1
  11   9   2 42.1533 2.94983   1
  13   9   2 27.4040 3.69285   1
  14   9   2 67.7674 5.03039   1
  15   9   2 46.3445 4.53014   1
  16   9   2 2.65626 2.86825   1
  17   9   2 3.93361 5.66612   1
  18   9   2 0.50903 6.40687   1
  19   9   2 -5.6201 5.66687   1
  20   9   2 -1.9056 5.50476   1
 -15  10   2 22.8800 8.98978   1
  17  10   2 4.18331 9.10253  -2
 -13  10   2 4.18331 9.10253   1
  16  10   2 60.6247 10.8099  -2
 -12  10   2 60.6247 10.8099   1
  15  10   2 45.8042 10.6049  -2
 -11  10   2 45.8042 10.6049   1
  14  10   2 123.280 13.0181  -2
 -10  10   2 123.280 13.0181   1
  13  10   2 185.586 10.0682  -2
  -9  10   2 185.586 10.0682   1
  12  10   2 52.9559 6.79289  -2
  -8  10   2 52.9559 6.79289   1
  11  10   2 176.292 9.12249  -2
  -7  10   2 176.292 9.12249   1
  10  10   2 152.450 5.74796  -2
  -6  10   2 152.450 5.74796   1
   9  10   2 125.920 4.44279  -2
  -5  10   2 125.920 4.44279   1
   8  10   2 24.4988 2.71958  -2
  -4  10   2 24.4988 2.71958   1
   7  10   2 132.821 3.97555  -2
  -3  10   2 132.821 3.97555   1
   6  10   2 55.7418 2.74270  -2
  -2  10   2 55.7418 2.74270   1
   5  10   2 227.745 6.06497  -2
  -1  10   2 227.745 6.06497   1
   4  10   2 119.617 3.96311  -2
   0  10   2 119.617 3.96311   1
   3  10   2 176.129 5.10482  -2
   1  10   2 176.129 5.10482   1
   2  10   2 8.30458 2.51164  -2
   2  10   2 8.30458 2.51164   1
   1  10   2 251.329 6.59094  -2
   3  10   2 251.329 6.59094   1
   0  10   2 113.204 3.87480  -2
   4  10   2 113.204 3.87480   1
  -1  10   2 256.512 6.97809  -2
   5  10   2 256.512 6.97809   1
  -2  10   2 66.1418 3.06679  -2
   6  10   2 66.1418 3.06679   1
  -3  10   2 100.433 4.06193  -2
   7  10   2 100.433 4.06193   1
  -4  10   2 20.6508 3.62310  -2
   8  10   2 20.6508 3.62310   1
  -5  10   2 78.1466 4.60564  -2
   9  10   2 78.1466 4.60564   1
  -6  10   2 111.601 6.83190  -2
  10  10   2 111.601 6.83190   1
  -7  10   2 225.861 9.53989  -2
  11  10   2 225.861 9.53989   1
  -8  10   2 47.4357 6.24404  -2
  12  10   2 47.4357 6.24404   1
  -9  10   2 170.965 8.76322  -2
  13  10   2 170.965 8.76322   1
 -10  10   2 146.620 8.24227  -2
  14  10   2 146.620 8.24227   1
 -11  10   2 38.6141 6.22419  -2
  15  10   2 38.6141 6.22419   1
 -12  10   2 74.5057 6.72709  -2
  16  10   2 74.5057 6.72709   1
 -13  10   2 7.55497 9.49131  -2
  17  10   2 7.55497 9.49131   1
 -14  10   2 2.38824 9.78146  -2
  18  10   2 2.38824 9.78146   1
 -15  10   2 17.3795 10.8019  -2
  19  10   2 17.3795 10.8019   1
 -16  10   2 2.17905 9.58574  -2
  20  10   2 2.17905 9.58574   1
  19  11   2 13.4898 11.0700  -2
 -15  11   2 13.4898 11.0700   1
  18  11   2 23.0357 8.50710  -2
 -14  11   2 23.0357 8.50710   1
  17  11   2 24.1587 8.31775  -2
 -13  11   2 24.1587 8.31775   1
  16  11   2 2.39444 6.52888  -2
 -12  11   2 2.39444 6.52888   1
  15  11   2 63.1591 7.71870  -2
 -11  11   2 63.1591 7.71870   1
  14  11   2 204.720 11.5600  -2
 -10  11   2 204.720 11.5600   1
  13  11   2 60.1221 7.70708  -2
  -9  11   2 60.1221 7.70708   1
  12  11   2 208.077 11.0591  -2
  -8  11   2 208.077 11.0591   1
  11  11   2 367.755 15.7191  -2
  -7  11   2 367.755 15.7191   1
  10  11   2 5.34634 6.51190  -2
  -6  11   2 5.34634 6.51190   1
   9  11   2 249.612 9.37487  -2
  -5  11   2 249.612 9.37487   1
   8  11   2 202.283 7.91666  -2
  -4  11   2 202.283 7.91666   1
   7  11   2 8.60232 2.84163  -2
  -3  11   2 8.60232 2.84163   1
   6  11   2 394.353 8.97515  -2
  -2  11   2 394.353 8.97515   1
   5  11   2 130.704 4.09849  -2
  -1  11   2 130.704 4.09849   1
   4  11   2 31.6274 2.91094  -2
   0  11   2 31.6274 2.91094   1
   3  11   2 47.9551 3.03623  -2
   1  11   2 47.9551 3.03623   1
   2  11   2 26.9534 3.06873  -2
   2  11   2 26.9534 3.06873   1
   1  11   2 35.1423 3.62686  -2
   3  11   2 35.1423 3.62686   1
   0  11   2 37.9539 3.29397  -2
   4  11   2 37.9539 3.29397   1
  -1  11   2 85.2071 3.20451  -2
   5  11   2 85.2071 3.20451   1
  -2  11   2 286.621 7.68049  -2
   6  11   2 286.621 7.68049   1
  -3  11   2 9.26604 3.96641  -2
   7  11   2 9.26604 3.96641   1
  -4  11   2 132.722 5.91897  -2
   8  11   2 132.722 5.91897   1
  -5  11   2 184.658 7.20210  -2
   9  11   2 184.658 7.20210   1
  -6  11   2 17.8162 4.99325  -2
  10  11   2 17.8162 4.99325   1
  -7  11   2 216.519 9.94852  -2
  11  11   2 216.519 9.94852   1
  -8  11   2 178.247 9.22284  -2
  12  11   2 178.247 9.22284   1
  -9  11   2 39.0784 7.33978  -2
  13  11   2 39.0784 7.33978   1
 -10  11   2 179.481 15.7694  -2
  14  11   2 179.481 15.7694   1
  15  11   2 31.0126 7.17146   1
 -12  11   2 -1.1984 9.93249  -2
  16  11   2 -1.1984 9.93249   1
 -13  11   2 3.63360 6.08098  -2
  17  11   2 3.63360 6.08098   1
 -14  11   2 13.4300 11.2848  -2
  18  11   2 13.4300 11.2848   1
 -15  11   2 3.25183 11.1113  -2
  19  11   2 3.25183 11.1113   1
 -13  12   2 3.14985 5.12963   1
 -11  12   2 1.40130 5.66674   1
 -10  12   2 -2.9956 5.84037   1
  -9  12   2 16.9234 6.29909   1
  13  12   2 9.25365 7.56490  -2
  -8  12   2 9.25365 7.56490   1
  12  12   2 17.3050 9.92515  -2
  -7  12   2 17.3050 9.92515   1
  11  12   2 176.684 13.1148  -2
  -6  12   2 176.684 13.1148   1
  10  12   2 123.998 8.20390  -2
  -5  12   2 123.998 8.20390   1
   9  12   2 51.1989 5.46207  -2
  -4  12   2 51.1989 5.46207   1
   8  12   2 402.888 13.0959  -2
  -3  12   2 402.888 13.0959   1
   7  12   2 100.716 4.42815  -2
  -2  12   2 100.716 4.42815   1
   6  12   2 229.832 5.83742  -2
  -1  12   2 229.832 5.83742   1
   5  12   2 250.691 5.85160  -2
   0  12   2 250.691 5.85160   1
   4  12   2 20.2766 3.37091  -2
   1  12   2 20.2766 3.37091   1
   3  12   2 328.974 8.55524  -2
   2  12   2 328.974 8.55524   1
   2  12   2 248.519 6.97276  -2
   3  12   2 248.519 6.97276   1
   1  12   2 12.5367 3.49741  -2
   4  12   2 12.5367 3.49741   1
   0  12   2 256.555 6.46826  -2
   5  12   2 256.555 6.46826   1
  -1  12   2 193.869 6.01100  -2
   6  12   2 193.869 6.01100   1
  -2  12   2 119.260 5.98593  -2
   7  12   2 119.260 5.98593   1
  -3  12   2 515.552 14.6851  -2
   8  12   2 515.552 14.6851   1
  -4  12   2 63.7320 5.70833  -2
   9  12   2 63.7320 5.70833   1
  -5  12   2 170.584 9.06838  -2
  10  12   2 170.584 9.06838   1
  -6  12   2 195.191 12.9048  -2
  11  12   2 195.191 12.9048   1
  -7  12   2 13.0056 7.10743  -2
  12  12   2 13.0056 7.10743   1
  -8  12   2 23.7350 7.30879  -2
  13  12   2 23.7350 7.30879   1
  -9  12   2 6.60087 7.39465  -2
  14  12   2 6.60087 7.39465   1
 -10  12   2 11.4383 7.35713  -2
  15  12   2 11.4383 7.35713   1
 -11  12   2 7.45414 11.6225  -2
  16  12   2 7.45414 11.6225   1
 -12  12   2 0.97941 11.7528  -2
  17  12   2 0.97941 11.7528   1
  18  12   2 5.48186 6.65521   1
  19  12   2 12.2053 6.41462   1
  20  12   2 -1.5634 6.10991   1
  18  13   2 -2.7648 5.61169  -2
 -13  13   2 -2.7648 5.61169   1
  17  13   2 19.7590 8.32732  -2
 -12  13   2 19.7590 8.32732   1
  16  13   2 5.35972 9.54160  -2
 -11  13   2 5.35972 9.54160   1
  15  13   2 11.8514 9.78034  -2
 -10  13   2 11.8514 9.78034   1
  14  13   2 12.4652 10.0992  -2
  -9  13   2 12.4652 10.0992   1
  13  13   2 14.0249 10.2038  -2
  -8  13   2 14.0249 10.2038   1
  12  13   2 4.24611 9.76390  -2
  -7  13   2 4.24611 9.76390   1
  11  13   2 15.3284 5.86472  -2
  -6  13   2 15.3284 5.86472   1
  10  13   2 37.2718 6.21404  -2
  -5  13   2 37.2718 6.21404   1
   9  13   2 50.6292 6.00890  -2
  -4  13   2 50.6292 6.00890   1
   8  13   2 22.9424 4.13149  -2
  -3  13   2 22.9424 4.13149   1
   7  13   2 36.4466 3.81975  -2
  -2  13   2 36.4466 3.81975   1
   6  13   2 60.5484 2.62928  -2
  -1  13   2 60.5484 2.62928   1
   5  13   2 70.9288 2.83613  -2
   0  13   2 70.9288 2.83613   1
   4  13   2 353.859 9.97740  -2
   1  13   2 353.859 9.97740   1
   3  13   2 213.032 6.04423  -2
   2  13   2 213.032 6.04423   1
   2  13   2 207.603 5.92467  -2
   3  13   2 207.603 5.92467   1
   1  13   2 299.701 8.02087  -2
   4  13   2 299.701 8.02087   1
   0  13   2 41.8368 2.63371  -2
   5  13   2 41.8368 2.63371   1
  -1  13   2 66.7447 4.12306  -2
   6  13   2 66.7447 4.12306   1
  -2  13   2 28.4073 3.78248  -2
   7  13   2 28.4073 3.78248   1
  -3  13   2 21.2178 3.79723  -2
   8  13   2 21.2178 3.79723   1
  -4  13   2 31.3218 4.15902  -2
   9  13   2 31.3218 4.15902   1
  -5  13   2 22.0818 4.16541  -2
  10  13   2 22.0818 4.16541   1
  -6  13   2 8.58995 4.93528  -2
  11  13   2 8.58995 4.93528   1
  -7  13   2 2.67195 5.56080  -2
  12  13   2 2.67195 5.56080   1
  -8  13   2 2.64708 5.77381  -2
  13  13   2 2.64708 5.77381   1
  -9  13   2 14.1499 6.14663  -2
  14  13   2 14.1499 6.14663   1
 -10  13   2 7.69798 6.19820  -2
  15  13   2 7.69798 6.19820   1
 -11  13   2 4.05956 5.94060  -2
  16  13   2 4.05956 5.94060   1
 -12  13   2 21.9281 6.05251  -2
  17  13   2 21.9281 6.05251   1
 -13  13   2 0.22389 10.8062  -2
  18  13   2 0.22389 10.8062   1
 -14  13   2 4.63404 9.83286  -2
  19  13   2 4.63404 9.83286   1
 -13  14   2 -1.5908 7.05800   1
 -12  14   2 3.79367 3.94972   1
 -11  14   2 -2.1985 4.05059   1
 -10  14   2 -4.9688 4.29417   1
  -9  14   2 4.49377 4.52391   1
  -8  14   2 8.11873 4.38828   1
  12  14   2 -29.741 20.6567  -2
  -7  14   2 -29.741 20.6567   1
  11  14   2 -6.4888 19.8429  -2
  -6  14   2 -6.4888 19.8429   1
  11  14   1 13.0924 17.9936  -2
  -5  14   2 13.0924 17.9936   1
  10  14   2 74.1385 18.7246  -2
  -4  14   2 74.1385 18.7246   1
   9  14   2 42.6738 9.34039  -2
  -3  14   2 42.6738 9.34039   1
  -2  14   2 4.02061 1.44395   1
   7  14   2 134.473 13.3858  -2
  -1  14   2 134.473 13.3858   1
   6  14   2 114.357 7.30124  -2
  -1  14   2 114.357 7.30124   1
   6  14   2 135.177 12.8309  -2
   0  14   2 135.177 12.8309   1
   5  14   2 169.705 10.9182  -2
   0  14   2 169.705 10.9182   1
   4  14   2 43.9089 8.52368  -2
   1  14   2 43.9089 8.52368   1
   3  14   2 424.928 15.1348  -2
   2  14   2 424.928 15.1348   1
   4  14   2 375.304 21.8589  -2
   2  14   2 375.304 21.8589   1
   3  14   2 255.277 16.1155  -2
   3  14   2 255.277 16.1155   1
   2  14   2 350.293 17.1896  -2
   3  14   2 350.293 17.1896   1
   1  14   2 49.5322 8.71414  -2
   4  14   2 49.5322 8.71414   1
   2  14   2 234.579 14.7906  -2
   4  14   2 234.579 14.7906   1
   0  14   2 187.201 9.13778  -2
   5  14   2 187.201 9.13778   1
  -1  14   2 117.039 10.5989  -2
   6  14   2 117.039 10.5989   1
  -2  14   2 52.3797 9.27987  -2
   7  14   2 52.3797 9.27987   1
  -3  14   2 164.573 12.1668  -2
   8  14   2 164.573 12.1668   1
  -4  14   2 11.9248 9.53074  -2
   9  14   2 11.9248 9.53074   1
  -5  14   2 88.8149 11.5338  -2
  10  14   2 88.8149 11.5338   1
  -6  14   2 -4.5247 28.4496  -2
  11  14   2 -4.5247 28.4496   1
  -7  14   2 4.25583 28.8519  -2
  12  14   2 4.25583 28.8519   1
  13  14   2 2.98722 3.70358   1
  14  14   2 1.35021 3.54726   1
  15  14   2 -0.4579 3.69710   1
  16  14   2 2.33574 3.50541   1
  17  14   2 2.92259 3.49564   1
  18  14   2 5.27972 3.53988   1
  19  14   2 3.57442 6.07740   1
  17  15   2 5.84380 8.29212  -2
 -11  15   2 5.84380 8.29212   1
  16  15   2 -1.4392 8.48126  -2
 -10  15   2 -1.4392 8.48126   1
  15  15   2 32.2669 9.50025  -2
  -9  15   2 32.2669 9.50025   1
  14  15   2 1.85340 9.68323  -2
  -8  15   2 1.85340 9.68323   1
  13  15   2 6.53630 9.77295  -2
  -7  15   2 6.53630 9.77295   1
  12  15   2 46.3952 6.46155  -2
  -6  15   2 46.3952 6.46155   1
  11  15   2 34.5658 6.36093  -2
  -5  15   2 34.5658 6.36093   1
  10  15   2 39.9071 6.09570  -2
  -4  15   2 39.9071 6.09570   1
   9  15   2 83.4682 6.14545  -2
  -3  15   2 83.4682 6.14545   1
   8  15   2 29.9281 7.47192  -2
  -2  15   2 29.9281 7.47192   1
   7  15   2 -0.5712 1.82830  -2
  -1  15   2 -0.5712 1.82830   1
   6  15   2 12.7556 4.94941  -2
   0  15   2 12.7556 4.94941   1
   5  15   2 7.17352 2.33823  -2
   1  15   2 7.17352 2.33823   1
   4  15   2 51.8650 3.74022  -2
   2  15   2 51.8650 3.74022   1
   3  15   2 36.7799 3.79495  -2
   3  15   2 36.7799 3.79495   1
   2  15   2 51.5926 3.88194  -2
   4  15   2 51.5926 3.88194   1
   1  15   2 16.5701 3.60908  -2
   5  15   2 16.5701 3.60908   1
   0  15   2 6.83314 2.67998  -2
   6  15   2 6.83314 2.67998   1
  -1  15   2 14.2957 4.77751  -2
   7  15   2 14.2957 4.77751   1
  -2  15   2 21.8209 4.95569  -2
   8  15   2 21.8209 4.95569   1
  -3  15   2 82.3295 5.94849  -2
   9  15   2 82.3295 5.94849   1
  -4  15   2 47.6577 5.57821  -2
  10  15   2 47.6577 5.57821   1
  -5  15   2 43.9199 5.69656  -2
  11  15   2 43.9199 5.69656   1
  -6  15   2 69.1136 7.48236  -2
  12  15   2 69.1136 7.48236   1
  -7  15   2 2.66620 6.60710  -2
  13  15   2 2.66620 6.60710   1
  -8  15   2 19.7366 6.66023  -2
  14  15   2 19.7366 6.66023   1
  -9  15   2 30.8845 6.98361  -2
  15  15   2 30.8845 6.98361   1
 -10  15   2 1.91281 6.05477  -2
  16  15   2 1.91281 6.05477   1
 -11  15   2 22.4035 6.21746  -2
  17  15   2 22.4035 6.21746   1
 -12  15   2 13.1572 10.8849  -2
  18  15   2 13.1572 10.8849   1
  16  16   2 6.36198 8.70363  -2
 -10  16   2 6.36198 8.70363   1
  15  16   2 20.9383 9.35496  -2
  -9  16   2 20.9383 9.35496   1
  14  16   2 10.3733 6.57720  -2
  -8  16   2 10.3733 6.57720   1
  13  16   2 55.2048 7.22731  -2
  -7  16   2 55.2048 7.22731   1
  12  16   2 56.7120 7.49391  -2
  -6  16   2 56.7120 7.49391   1
  11  16   2 53.3079 11.2314  -2
  -5  16   2 53.3079 11.2314   1
  10  16   2 63.2881 11.6813  -2
  -4  16   2 63.2881 11.6813   1
   9  16   2 160.004 14.3541  -2
  -3  16   2 160.004 14.3541   1
   8  16   2 7.83738 9.97897  -2
  -2  16   2 7.83738 9.97897   1
   7  16   2 0.12775 3.26658  -2
  -1  16   2 0.12775 3.26658   1
   6  16   2 11.0732 9.67804  -2
   0  16   2 11.0732 9.67804   1
   5  16   2 22.4765 4.96758  -2
   1  16   2 22.4765 4.96758   1
   4  16   2 92.9300 5.82447  -2
   2  16   2 92.9300 5.82447   1
   3  16   2 24.6051 3.95579  -2
   3  16   2 24.6051 3.95579   1
   2  16   2 61.8763 5.35832  -2
   4  16   2 61.8763 5.35832   1
   1  16   2 32.8646 5.14575  -2
   5  16   2 32.8646 5.14575   1
   0  16   2 0.79768 5.06318  -2
   6  16   2 0.79768 5.06318   1
  -1  16   2 7.41737 5.37933  -2
   7  16   2 7.41737 5.37933   1
  -2  16   2 6.33942 5.46205  -2
   8  16   2 6.33942 5.46205   1
  -3  16   2 96.0568 6.63424  -2
   9  16   2 96.0568 6.63424   1
  -4  16   2 87.3258 6.72426  -2
  10  16   2 87.3258 6.72426   1
  -5  16   2 82.6868 8.33154  -2
  11  16   2 82.6868 8.33154   1
  -6  16   2 57.9660 8.24620  -2
  12  16   2 57.9660 8.24620   1
  -7  16   2 80.6167 8.27304  -2
  13  16   2 80.6167 8.27304   1
  -8  16   2 26.1833 7.41020  -2
  14  16   2 26.1833 7.41020   1
  -9  16   2 10.0653 6.68421  -2
  15  16   2 10.0653 6.68421   1
 -10  16   2 8.62538 6.61660  -2
  16  16   2 8.62538 6.61660   1
 -11  16   2 -1.0606 10.8958  -2
  17  16   2 -1.0606 10.8958   1
  -9  17   2 -0.5521 5.08759   1
  -8  17   2 2.44840 5.57745   1
  -7  17   2 20.1005 6.29889   1
  -6  17   2 -1.9311 5.62858   1
  -5  17   2 27.4818 7.72790   1
  11  17   2 37.2225 11.8458  -2
  -4  17   2 37.2225 11.8458   1
  10  17   2 82.9473 12.4696  -2
  -3  17   2 82.9473 12.4696   1
   9  17   2 112.125 13.2891  -2
  -2  17   2 112.125 13.2891   1
   8  17   2 19.5323 11.3295  -2
  -1  17   2 19.5323 11.3295   1
   7  17   2 13.8068 11.0184  -2
   0  17   2 13.8068 11.0184   1
   6  17   2 -13.646 10.1030  -2
   1  17   2 -13.646 10.1030   1
   5  17   2 1.69796 6.85712  -2
   2  17   2 1.69796 6.85712   1
   4  17   2 11.1847 5.47861  -2
   3  17   2 11.1847 5.47861   1
   3  17   2 3.01565 5.15360  -2
   4  17   2 3.01565 5.15360   1
   2  17   2 5.36299 5.53655  -2
   5  17   2 5.36299 5.53655   1
   1  17   2 5.09159 5.85665  -2
   6  17   2 5.09159 5.85665   1
   0  17   2 10.9941 6.05544  -2
   7  17   2 10.9941 6.05544   1
  -1  17   2 9.20895 6.24084  -2
   8  17   2 9.20895 6.24084   1
  -2  17   2 88.6976 7.11964  -2
   9  17   2 88.6976 7.11964   1
  -3  17   2 36.5331 6.78694  -2
  10  17   2 36.5331 6.78694   1
  -4  17   2 52.2037 7.00872  -2
  11  17   2 52.2037 7.00872   1
  -5  17   2 52.8249 8.53141  -2
  12  17   2 52.8249 8.53141   1
  -6  17   2 -12.289 7.73470  -2
  13  17   2 -12.289 7.73470   1
  -7  17   2 33.4018 8.55557  -2
  14  17   2 33.4018 8.55557   1
  -8  17   2 37.3918 7.88681  -2
  15  17   2 37.3918 7.88681   1
  -9  17   2 12.3754 14.3171  -2
  16  17   2 12.3754 14.3171   1
 -10  17   2 0.94134 12.4395  -2
  17  17   2 0.94134 12.4395   1
  15  18   2 -3.0095 6.02044  -2
  -8  18   2 -3.0095 6.02044   1
  14  18   2 8.00465 8.27004  -2
  -7  18   2 8.00465 8.27004   1
  13  18   2 46.5770 9.51423  -2
  -6  18   2 46.5770 9.51423   1
  12  18   2 4.11633 8.61525  -2
  -5  18   2 4.11633 8.61525   1
  11  18   2 -3.0626 9.18549  -2
  -4  18   2 -3.0626 9.18549   1
  10  18   2 91.9696 11.3374  -2
  -3  18   2 91.9696 11.3374   1
   9  18   2 4.33913 9.37160  -2
  -2  18   2 4.33913 9.37160   1
   8  18   2 113.000 11.6802  -2
  -1  18   2 113.000 11.6802   1
   7  18   2 78.6351 10.6314  -2
   0  18   2 78.6351 10.6314   1
   6  18   2 -8.2756 3.18769  -2
   1  18   2 -8.2756 3.18769   1
   5  18   2 79.0903 5.02808  -2
   2  18   2 79.0903 5.02808   1
   4  18   2 24.4183 3.98554  -2
   3  18   2 24.4183 3.98554   1
   3  18   2 -0.6684 1.95095  -2
   4  18   2 -0.6684 1.95095   1
   2  18   2 114.606 6.88226  -2
   5  18   2 114.606 6.88226   1
   1  18   2 6.05582 3.48080  -2
   6  18   2 6.05582 3.48080   1
   0  18   2 57.5903 4.82633  -2
   7  18   2 57.5903 4.82633   1
  -1  18   2 100.050 5.57668  -2
   8  18   2 100.050 5.57668   1
  -2  18   2 3.18051 4.30719  -2
   9  18   2 3.18051 4.30719   1
  -3  18   2 57.1351 5.15223  -2
  10  18   2 57.1351 5.15223   1
  -4  18   2 4.73120 5.50200  -2
  11  18   2 4.73120 5.50200   1
  -5  18   2 5.81313 5.46304  -2
  12  18   2 5.81313 5.46304   1
  -6  18   2 10.1972 6.50659  -2
  13  18   2 10.1972 6.50659   1
  -7  18   2 0.42093 5.71439  -2
  14  18   2 0.42093 5.71439   1
  -8  18   2 12.2024 10.4921  -2
  15  18   2 12.2024 10.4921   1
  -9  18   2 14.8622 10.0400  -2
  16  18   2 14.8622 10.0400   1
  -7  19   2 -0.5374 5.92988   1
  13  19   2 -20.090 9.91755  -2
  -6  19   2 -20.090 9.91755   1
  12  19   2 0.45348 10.8346  -2
  -5  19   2 0.45348 10.8346   1
  11  19   2 -0.3395 11.2508  -2
  -4  19   2 -0.3395 11.2508   1
  10  19   2 11.1546 11.6820  -2
  -3  19   2 11.1546 11.6820   1
   9  19   2 85.4364 13.3564  -2
  -2  19   2 85.4364 13.3564   1
   8  19   2 9.19141 12.3788  -2
  -1  19   2 9.19141 12.3788   1
   7  19   2 40.3579 13.0171  -2
   0  19   2 40.3579 13.0171   1
   6  19   2 91.9433 13.3829  -2
   1  19   2 91.9433 13.3829   1
   5  19   2 6.27976 6.57376  -2
   2  19   2 6.27976 6.57376   1
   4  19   2 45.2466 7.90850  -2
   3  19   2 45.2466 7.90850   1
   3  19   2 49.6858 8.07734  -2
   4  19   2 49.6858 8.07734   1
   2  19   2 33.0761 37.9482  -2
   5  19   2 33.0761 37.9482   1
   1  19   2 106.047 11.4904  -2
   6  19   2 106.047 11.4904   1
   0  19   2 13.2247 7.03660  -2
   7  19   2 13.2247 7.03660   1
  -1  19   2 17.6360 7.46812  -2
   8  19   2 17.6360 7.46812   1
  -2  19   2 96.8413 8.51610  -2
   9  19   2 96.8413 8.51610   1
  -3  19   2 -2.4606 7.87431  -2
  10  19   2 -2.4606 7.87431   1
  -4  19   2 -2.6203 8.29455  -2
  11  19   2 -2.6203 8.29455   1
  -5  19   2 5.51330 11.8632  -2
  12  19   2 5.51330 11.8632   1
  13  19   2 -6.9416 2.71958   1
  14  19   2 -1.2141 3.35735   1
  15  19   2 -2.4347 3.02697   1
  13  20   2 4.47624 9.38561  -2
  -5  20   2 4.47624 9.38561   1
  12  20   2 9.72564 9.81608  -2
  -4  20   2 9.72564 9.81608   1
  11  20   2 16.1344 9.88360  -2
  -3  20   2 16.1344 9.88360   1
  10  20   2 40.1521 7.22644  -2
  -2  20   2 40.1521 7.22644   1
   9  20   2 6.09839 6.36907  -2
  -1  20   2 6.09839 6.36907   1
   8  20   2 51.8424 6.56091  -2
   0  20   2 51.8424 6.56091   1
   7  20   2 18.6095 5.23524  -2
   1  20   2 18.6095 5.23524   1
   6  20   2 8.62173 7.23184  -2
   2  20   2 8.62173 7.23184   1
   5  20   2 31.5658 5.46664  -2
   3  20   2 31.5658 5.46664   1
   4  20   2 27.2690 5.47026  -2
   4  20   2 27.2690 5.47026   1
   3  20   2 35.7479 4.92864  -2
   5  20   2 35.7479 4.92864   1
   2  20   2 -7.2604 4.60943  -2
   6  20   2 -7.2604 4.60943   1
   1  20   2 28.7930 5.49693  -2
   7  20   2 28.7930 5.49693   1
   0  20   2 46.6571 5.31030  -2
   8  20   2 46.6571 5.31030   1
  -1  20   2 8.83790 4.74962  -2
   9  20   2 8.83790 4.74962   1
  -2  20   2 40.4864 5.25305  -2
  10  20   2 40.4864 5.25305   1
  -3  20   2 16.2604 6.25353  -2
  11  20   2 16.2604 6.25353   1
  -4  20   2 -5.9888 5.90966  -2
  12  20   2 -5.9888 5.90966   1
  -5  20   2 14.8944 6.14305  -2
  13  20   2 14.8944 6.14305   1
  -6  20   2 0.80475 6.78048  -2
  14  20   2 0.80475 6.78048   1
  11  21   2 -3.6848 9.73180  -2
  -3  21   2 -3.6848 9.73180   1
  10  21   2 15.4090 9.87288  -2
  -2  21   2 15.4090 9.87288   1
   9  21   2 4.78156 6.16905  -2
  -1  21   2 4.78156 6.16905   1
   8  21   2 -2.6029 9.47834  -2
   0  21   2 -2.6029 9.47834   1
   7  21   2 4.17710 9.64521  -2
   1  21   2 4.17710 9.64521   1
   6  21   2 1.65844 9.43336  -2
   2  21   2 1.65844 9.43336   1
   5  21   2 5.31494 5.12977  -2
   3  21   2 5.31494 5.12977   1
   4  21   2 11.6461 5.65107  -2
   4  21   2 11.6461 5.65107   1
   3  21   2 1.50036 4.83534  -2
   5  21   2 1.50036 4.83534   1
   2  21   2 5.46564 5.04519  -2
   6  21   2 5.46564 5.04519   1
   1  21   2 2.14069 5.94848  -2
   7  21   2 2.14069 5.94848   1
   0  21   2 9.88182 6.22412  -2
   8  21   2 9.88182 6.22412   1
  -1  21   2 7.30299 7.88339  -2
   9  21   2 7.30299 7.88339   1
  -2  21   2 4.53509 7.28709  -2
  10  21   2 4.53509 7.28709   1
  -3  21   2 32.4639 7.78569  -2
  11  21   2 32.4639 7.78569   1
  -4  21   2 11.1565 7.49199  -2
  12  21   2 11.1565 7.49199   1
   9  22   2 2.06978 9.97053  -2
   0  22   2 2.06978 9.97053   1
   8  22   2 2.20781 10.2838  -2
   1  22   2 2.20781 10.2838   1
   7  22   2 -5.5813 9.91658  -2
   2  22   2 -5.5813 9.91658   1
   6  22   2 -2.3237 10.0721  -2
   3  22   2 -2.3237 10.0721   1
   5  22   2 4.95383 10.6152  -2
   4  22   2 4.95383 10.6152   1
   5  22   2 -4.6127 4.01019   1
   3  22   2 -7.1339 8.49748  -2
   6  22   2 -7.1339 8.49748   1
   2  22   2 1.04670 5.49585  -2
   7  22   2 1.04670 5.49585   1
   1  22   2 9.88333 5.72682  -2
   8  22   2 9.88333 5.72682   1
   0  22   2 2.82938 9.13358  -2
   9  22   2 2.82938 9.13358   1
   5  23   2 5.81522 6.90711  -2
   4  23   2 5.81522 6.90711   1
   4  23   2 -4.5560 7.28433  -2
   5  23   2 -4.5560 7.28433   1
   3  23   2 0.00356 7.29370  -2
   6  23   2 0.00356 7.29370   1
  -2 -22   3 -0.4940 6.50369  -2
  -7 -22   3 -0.4940 6.50369   1
  -3 -22   3 -1.6900 6.31919  -2
  -6 -22   3 -1.6900 6.31919   1
  -4 -22   3 4.40843 6.54720  -2
  -5 -22   3 4.40843 6.54720   1
  -5 -22   3 5.69247 6.53983  -2
  -4 -22   3 5.69247 6.53983   1
  -6 -22   3 3.16974 6.68616  -2
  -3 -22   3 3.16974 6.68616   1
 -11 -21   3 3.01118 5.69643   1
 -10 -21   3 1.51542 5.37942   1
  -9 -21   3 0.93486 5.44784   1
  -8 -21   3 -1.0110 5.49922   1
  -7 -21   3 0.30967 4.99678   1
  -6 -21   3 1.93517 4.58323   1
  -5 -21   3 -0.2373 4.37049   1
  -7 -21   3 -5.8999 12.7241  -2
  -2 -21   3 -5.8999 12.7241   1
  -8 -21   3 14.2226 13.0946  -2
  -1 -21   3 14.2226 13.0946   1
  -9 -21   3 5.50723 12.4424  -2
   0 -21   3 5.50723 12.4424   1
   1 -21   3 5.31049 8.76098   1
   2 -21   3 4.65460 8.07078   1
   4 -20   3 2.91899 8.87384  -2
 -12 -20   3 2.91899 8.87384   1
   3 -20   3 9.09213 9.14882  -2
 -11 -20   3 9.09213 9.14882   1
   2 -20   3 12.3302 6.28674  -2
 -10 -20   3 12.3302 6.28674   1
   1 -20   3 20.0630 6.22703  -2
  -9 -20   3 20.0630 6.22703   1
   0 -20   3 10.0662 6.18574  -2
  -8 -20   3 10.0662 6.18574   1
  -1 -20   3 6.05650 5.78361  -2
  -7 -20   3 6.05650 5.78361   1
  -2 -20   3 10.2154 5.23720  -2
  -6 -20   3 10.2154 5.23720   1
  -3 -20   3 10.0531 4.89400  -2
  -5 -20   3 10.0531 4.89400   1
  -4 -20   3 2.69088 4.72646  -2
  -4 -20   3 2.69088 4.72646   1
  -5 -20   3 1.25105 5.82328  -2
  -3 -20   3 1.25105 5.82328   1
  -6 -20   3 12.1512 6.20572  -2
  -2 -20   3 12.1512 6.20572   1
  -7 -20   3 4.56327 5.35459  -2
  -1 -20   3 4.56327 5.35459   1
  -8 -20   3 12.1989 10.2906  -2
   0 -20   3 12.1989 10.2906   1
  -9 -20   3 1.94775 10.4732  -2
   1 -20   3 1.94775 10.4732   1
 -10 -20   3 13.4065 10.7300  -2
   2 -20   3 13.4065 10.7300   1
 -11 -20   3 -6.8069 10.8838  -2
   3 -20   3 -6.8069 10.8838   1
 -12 -20   3 3.73455 10.3341  -2
   4 -20   3 3.73455 10.3341   1
   6 -19   3 17.8605 9.60349  -2
 -14 -19   3 17.8605 9.60349   1
   5 -19   3 3.39267 10.2185  -2
 -13 -19   3 3.39267 10.2185   1
   4 -19   3 65.8337 11.3082  -2
 -12 -19   3 65.8337 11.3082   1
   3 -19   3 23.5556 10.8224  -2
 -11 -19   3 23.5556 10.8224   1
   2 -19   3 -5.3124 6.96613  -2
 -10 -19   3 -5.3124 6.96613   1
   1 -19   3 7.75420 7.06850  -2
  -9 -19   3 7.75420 7.06850   1
   0 -19   3 1.39464 6.92732  -2
  -8 -19   3 1.39464 6.92732   1
  -1 -19   3 16.1518 5.99165  -2
  -7 -19   3 16.1518 5.99165   1
  -2 -19   3 24.8009 5.65694  -2
  -6 -19   3 24.8009 5.65694   1
  -3 -19   3 18.7507 5.48394  -2
  -5 -19   3 18.7507 5.48394   1
  -4 -19   3 15.4153 5.02684  -2
  -4 -19   3 15.4153 5.02684   1
  -5 -19   3 10.2804 4.60718  -2
  -3 -19   3 10.2804 4.60718   1
  -6 -19   3 11.5506 6.76874  -2
  -2 -19   3 11.5506 6.76874   1
  -7 -19   3 12.3574 7.23172  -2
  -1 -19   3 12.3574 7.23172   1
  -8 -19   3 4.80176 7.23664  -2
   0 -19   3 4.80176 7.23664   1
  -9 -19   3 15.2362 7.77881  -2
   1 -19   3 15.2362 7.77881   1
 -10 -19   3 6.11132 8.12714  -2
   2 -19   3 6.11132 8.12714   1
 -11 -19   3 14.9957 8.25772  -2
   3 -19   3 14.9957 8.25772   1
 -12 -19   3 24.2307 8.80104  -2
   4 -19   3 24.2307 8.80104   1
 -13 -19   3 2.74236 8.26466  -2
   5 -19   3 2.74236 8.26466   1
 -14 -19   3 2.40581 10.6128  -2
   6 -19   3 2.40581 10.6128   1
 -15 -18   3 3.74168 5.38077   1
   7 -18   3 0.96199 11.4952  -2
 -14 -18   3 0.96199 11.4952   1
   6 -18   3 10.9925 7.44650  -2
 -13 -18   3 10.9925 7.44650   1
   5 -18   3 16.6616 7.24937  -2
 -12 -18   3 16.6616 7.24937   1
   4 -18   3 32.8472 7.39027  -2
 -11 -18   3 32.8472 7.39027   1
   3 -18   3 -1.3897 6.18449  -2
 -10 -18   3 -1.3897 6.18449   1
   2 -18   3 -8.3244 4.94373  -2
  -9 -18   3 -8.3244 4.94373   1
   1 -18   3 14.5330 11.3217  -2
  -8 -18   3 14.5330 11.3217   1
   0 -18   3 20.1697 10.8638  -2
  -7 -18   3 20.1697 10.8638   1
  -1 -18   3 5.17503 7.09700  -2
  -6 -18   3 5.17503 7.09700   1
  -2 -18   3 138.614 9.43906  -2
  -5 -18   3 138.614 9.43906   1
  -3 -18   3 14.1714 5.75190  -2
  -4 -18   3 14.1714 5.75190   1
  -4 -18   3 14.7050 7.30031  -2
  -3 -18   3 14.7050 7.30031   1
  -6 -18   3 6.47354 11.2011  -2
  -1 -18   3 6.47354 11.2011   1
  -7 -18   3 38.1166 8.68634  -2
   0 -18   3 38.1166 8.68634   1
  -8 -18   3 46.5771 8.93844  -2
   1 -18   3 46.5771 8.93844   1
  -9 -18   3 -1.3450 8.29540  -2
   2 -18   3 -1.3450 8.29540   1
 -10 -18   3 14.4768 9.06724  -2
   3 -18   3 14.4768 9.06724   1
 -11 -18   3 17.9643 9.22790  -2
   4 -18   3 17.9643 9.22790   1
 -12 -18   3 7.94825 9.15422  -2
   5 -18   3 7.94825 9.15422   1
 -13 -18   3 32.8413 9.63153  -2
   6 -18   3 32.8413 9.63153   1
 -14 -18   3 5.88045 8.77569  -2
   7 -18   3 5.88045 8.77569   1
   8 -18   3 -11.994 7.18996   1
   9 -17   3 0.17907 5.93331  -2
 -16 -17   3 0.17907 5.93331   1
   8 -17   3 9.18157 6.96757  -2
 -15 -17   3 9.18157 6.96757   1
   7 -17   3 6.08759 4.59370  -2
 -14 -17   3 6.08759 4.59370   1
   6 -17   3 0.95454 3.79951  -2
 -13 -17   3 0.95454 3.79951   1
   5 -17   3 14.8577 4.18375  -2
 -12 -17   3 14.8577 4.18375   1
   4 -17   3 9.15999 4.11418  -2
 -11 -17   3 9.15999 4.11418   1
   3 -17   3 -0.2117 4.07881  -2
 -10 -17   3 -0.2117 4.07881   1
   2 -17   3 14.3678 3.26702  -2
  -9 -17   3 14.3678 3.26702   1
   1 -17   3 5.46743 2.76863  -2
  -8 -17   3 5.46743 2.76863   1
   0 -17   3 13.5334 2.89939  -2
  -7 -17   3 13.5334 2.89939   1
  -1 -17   3 32.4784 4.84137  -2
  -6 -17   3 32.4784 4.84137   1
  -2 -17   3 4.68824 3.31306  -2
  -5 -17   3 4.68824 3.31306   1
  -3 -17   3 33.3933 4.12094  -2
  -4 -17   3 33.3933 4.12094   1
  -4 -17   3 30.5559 3.98368  -2
  -3 -17   3 30.5559 3.98368   1
  -5 -17   3 7.49257 3.55644  -2
  -2 -17   3 7.49257 3.55644   1
  -6 -17   3 49.8168 5.73116  -2
  -1 -17   3 49.8168 5.73116   1
  -7 -17   3 20.8535 6.03953  -2
   0 -17   3 20.8535 6.03953   1
  -8 -17   3 15.9577 6.17486  -2
   1 -17   3 15.9577 6.17486   1
  -9 -17   3 22.3505 6.34569  -2
   2 -17   3 22.3505 6.34569   1
 -10 -17   3 -0.0606 7.80086  -2
   3 -17   3 -0.0606 7.80086   1
 -11 -17   3 0.60781 7.85668  -2
   4 -17   3 0.60781 7.85668   1
 -12 -17   3 25.7564 8.73892  -2
   5 -17   3 25.7564 8.73892   1
 -13 -17   3 -1.0944 7.80155  -2
   6 -17   3 -1.0944 7.80155   1
 -15 -17   3 4.30130 7.65217  -2
   8 -17   3 4.30130 7.65217   1
 -16 -17   3 11.8391 6.79906  -2
   9 -17   3 11.8391 6.79906   1
 -17 -16   3 7.70357 4.22613   1
 -16 -16   3 6.50293 4.00547   1
 -15 -16   3 8.03715 4.45510   1
 -14 -16   3 -1.5955 4.14318   1
 -13 -16   3 20.1628 4.49529   1
 -12 -16   3 5.73030 4.17010   1
   4 -16   3 12.2019 12.7444  -2
 -11 -16   3 12.2019 12.7444   1
 -10 -16   3 17.0622 4.12654   1
  -9 -16   3 7.99034 3.77566   1
  -8 -16   3 21.1050 3.92374   1
  -7 -16   3 9.81775 5.37064   1
  -6 -16   3 -4.4280 5.26965   1
  -2 -16   3 122.269 14.0827  -2
  -5 -16   3 122.269 14.0827   1
  -4 -16   3 6.73220 5.24978   1
  -3 -16   3 15.7629 5.35255   1
  -5 -16   3 152.280 14.9087  -2
  -2 -16   3 152.280 14.9087   1
  -6 -16   3 -1.6241 12.0260  -2
  -1 -16   3 -1.6241 12.0260   1
   0 -16   3 2.83712 1.98332   1
   1 -16   3 3.75097 6.46367   1
   2 -16   3 3.47397 6.72102   1
   3 -16   3 6.28336 7.15250   1
   4 -16   3 3.90468 6.66164   1
   5 -16   3 9.83642 7.01983   1
   6 -16   3 17.3067 7.60354   1
   7 -16   3 11.5704 7.46187   1
   8 -16   3 15.5582 7.61167   1
   9 -16   3 10.0098 7.34566   1
  10 -16   3 -0.1796 5.88676   1
  11 -15   3 14.6572 6.28535  -2
 -17 -15   3 14.6572 6.28535   1
  10 -15   3 13.1369 6.78153  -2
 -16 -15   3 13.1369 6.78153   1
   9 -15   3 30.1108 7.01938  -2
 -15 -15   3 30.1108 7.01938   1
   8 -15   3 14.0533 7.00332  -2
 -14 -15   3 14.0533 7.00332   1
   7 -15   3 2.94379 6.54541  -2
 -13 -15   3 2.94379 6.54541   1
   6 -15   3 18.9874 6.80644  -2
 -12 -15   3 18.9874 6.80644   1
   5 -15   3 18.8923 5.52918  -2
 -11 -15   3 18.8923 5.52918   1
   4 -15   3 14.2746 5.25120  -2
 -10 -15   3 14.2746 5.25120   1
   3 -15   3 91.4265 6.10209  -2
  -9 -15   3 91.4265 6.10209   1
   2 -15   3 28.4074 5.03917  -2
  -8 -15   3 28.4074 5.03917   1
   1 -15   3 27.4075 4.65891  -2
  -7 -15   3 27.4075 4.65891   1
   0 -15   3 28.2558 4.80514  -2
  -6 -15   3 28.2558 4.80514   1
  -1 -15   3 35.2213 4.99284  -2
  -5 -15   3 35.2213 4.99284   1
  -2 -15   3 3.64056 4.51461  -2
  -4 -15   3 3.64056 4.51461   1
  -3 -15   3 8.61160 4.43982  -2
  -3 -15   3 8.61160 4.43982   1
  -4 -15   3 5.28986 4.25852  -2
  -2 -15   3 5.28986 4.25852   1
  -5 -15   3 56.6428 4.76825  -2
  -1 -15   3 56.6428 4.76825   1
  -6 -15   3 1.20674 2.60632  -2
   0 -15   3 1.20674 2.60632   1
  -7 -15   3 17.4767 10.0490  -2
   1 -15   3 17.4767 10.0490   1
  -8 -15   3 40.7698 10.7528  -2
   2 -15   3 40.7698 10.7528   1
  -9 -15   3 76.9229 11.9798  -2
   3 -15   3 76.9229 11.9798   1
 -10 -15   3 6.05034 11.4886  -2
   4 -15   3 6.05034 11.4886   1
 -11 -15   3 36.6537 12.5433  -2
   5 -15   3 36.6537 12.5433   1
 -12 -15   3 3.16699 11.6892  -2
   6 -15   3 3.16699 11.6892   1
 -13 -15   3 2.28211 11.9090  -2
   7 -15   3 2.28211 11.9090   1
 -14 -15   3 26.3598 11.8975  -2
   8 -15   3 26.3598 11.8975   1
 -16 -15   3 7.27967 10.9683  -2
  10 -15   3 7.27967 10.9683   1
 -17 -15   3 15.5556 10.1987  -2
  11 -15   3 15.5556 10.1987   1
  12 -14   3 8.19531 11.5595  -2
 -18 -14   3 8.19531 11.5595   1
  11 -14   3 33.1822 12.6709  -2
 -17 -14   3 33.1822 12.6709   1
  10 -14   3 85.5388 8.08238  -2
 -16 -14   3 85.5388 8.08238   1
   9 -14   3 13.4688 7.17896  -2
 -15 -14   3 13.4688 7.17896   1
   8 -14   3 9.99748 6.88923  -2
 -14 -14   3 9.99748 6.88923   1
   7 -14   3 3.74371 7.00572  -2
 -13 -14   3 3.74371 7.00572   1
   6 -14   3 8.12286 7.07196  -2
 -12 -14   3 8.12286 7.07196   1
   5 -14   3 29.5621 6.04852  -2
 -11 -14   3 29.5621 6.04852   1
   4 -14   3 53.3303 6.37827  -2
 -10 -14   3 53.3303 6.37827   1
   3 -14   3 64.9290 6.17237  -2
  -9 -14   3 64.9290 6.17237   1
   2 -14   3 125.187 5.89713  -2
  -8 -14   3 125.187 5.89713   1
   1 -14   3 48.1041 4.55185  -2
  -7 -14   3 48.1041 4.55185   1
   0 -14   3 57.6116 4.56314  -2
  -6 -14   3 57.6116 4.56314   1
  -1 -14   3 69.1509 5.64251  -2
  -5 -14   3 69.1509 5.64251   1
  -2 -14   3 70.1727 5.51408  -2
  -4 -14   3 70.1727 5.51408   1
  -3 -14   3 21.7600 8.92472  -2
  -3 -14   3 21.7600 8.92472   1
  -4 -14   3 70.8078 5.65832  -2
  -2 -14   3 70.8078 5.65832   1
  -5 -14   3 20.5673 5.96431  -2
  -1 -14   3 20.5673 5.96431   1
  -6 -14   3 28.2404 3.99433  -2
   0 -14   3 28.2404 3.99433   1
  -7 -14   3 15.7272 3.38757  -2
   1 -14   3 15.7272 3.38757   1
  -8 -14   3 90.2157 11.9132  -2
   2 -14   3 90.2157 11.9132   1
  -9 -14   3 85.4802 12.8334  -2
   3 -14   3 85.4802 12.8334   1
 -10 -14   3 38.3474 12.3882  -2
   4 -14   3 38.3474 12.3882   1
 -11 -14   3 8.64978 11.4213  -2
   5 -14   3 8.64978 11.4213   1
 -12 -14   3 5.43499 6.44597  -2
   6 -14   3 5.43499 6.44597   1
 -13 -14   3 13.2972 6.43263  -2
   7 -14   3 13.2972 6.43263   1
 -14 -14   3 -1.2397 12.1969  -2
   8 -14   3 -1.2397 12.1969   1
 -15 -14   3 2.16207 12.3348  -2
   9 -14   3 2.16207 12.3348   1
 -16 -14   3 47.3504 6.88694  -2
  10 -14   3 47.3504 6.88694   1
 -17 -14   3 13.9945 11.2518  -2
  11 -14   3 13.9945 11.2518   1
 -18 -14   3 -13.119 9.69067  -2
  12 -14   3 -13.119 9.69067   1
 -19 -13   3 -0.7652 5.91221   1
 -18 -13   3 -0.7352 3.31247   1
 -17 -13   3 2.66757 3.57500   1
  11 -13   3 -8.3348 11.7884  -2
 -16 -13   3 -8.3348 11.7884   1
  10 -13   3 43.5595 13.2805  -2
 -15 -13   3 43.5595 13.2805   1
   9 -13   3 18.2720 8.06306  -2
 -14 -13   3 18.2720 8.06306   1
   8 -13   3 3.35168 12.4980  -2
 -13 -13   3 3.35168 12.4980   1
   7 -13   3 36.3809 7.86634  -2
 -12 -13   3 36.3809 7.86634   1
   6 -13   3 10.4441 6.50908  -2
 -11 -13   3 10.4441 6.50908   1
   5 -13   3 5.10077 5.96793  -2
 -10 -13   3 5.10077 5.96793   1
   4 -13   3 3.24130 5.79184  -2
  -9 -13   3 3.24130 5.79184   1
   3 -13   3 6.56053 4.19879  -2
  -8 -13   3 6.56053 4.19879   1
   2 -13   3 26.8061 4.30034  -2
  -7 -13   3 26.8061 4.30034   1
   1 -13   3 12.7724 4.19783  -2
  -6 -13   3 12.7724 4.19783   1
   0 -13   3 7.29259 4.03230  -2
  -5 -13   3 7.29259 4.03230   1
  -1 -13   3 110.482 6.07104  -2
  -4 -13   3 110.482 6.07104   1
  -2 -13   3 68.9120 5.66601  -2
  -3 -13   3 68.9120 5.66601   1
  -3 -13   3 50.2075 5.53377  -2
  -2 -13   3 50.2075 5.53377   1
  -4 -13   3 83.0265 6.58656  -2
  -1 -13   3 83.0265 6.58656   1
  -5 -13   3 -0.4197 5.26202  -2
   0 -13   3 -0.4197 5.26202   1
   1 -13   3 2.40744 4.45987   1
  -7 -13   3 3.41502 8.88950  -2
   2 -13   3 3.41502 8.88950   1
  -8 -13   3 7.33669 10.0921  -2
   3 -13   3 7.33669 10.0921   1
  -9 -13   3 14.3552 7.37458  -2
   4 -13   3 14.3552 7.37458   1
 -10 -13   3 21.9099 8.02794  -2
   5 -13   3 21.9099 8.02794   1
 -11 -13   3 2.59313 8.52151  -2
   6 -13   3 2.59313 8.52151   1
 -12 -13   3 38.2101 10.1002  -2
   7 -13   3 38.2101 10.1002   1
 -13 -13   3 7.26432 10.4965  -2
   8 -13   3 7.26432 10.4965   1
   9 -13   3 3.32868 7.38742   1
  10 -13   3 16.2606 7.24601   1
  11 -13   3 7.57119 6.71533   1
  12 -13   3 4.15808 4.51783   1
  13 -13   3 2.09955 4.19222   1
  13 -12   3 13.2319 4.57010  -2
 -18 -12   3 13.2319 4.57010   1
  12 -12   3 2.43746 4.70203  -2
 -17 -12   3 2.43746 4.70203   1
  11 -12   3 16.7561 4.93893  -2
 -16 -12   3 16.7561 4.93893   1
  10 -12   3 -2.2918 7.92625  -2
 -15 -12   3 -2.2918 7.92625   1
   9 -12   3 15.3317 5.08890  -2
 -14 -12   3 15.3317 5.08890   1
   8 -12   3 9.10078 4.17379  -2
 -13 -12   3 9.10078 4.17379   1
   7 -12   3 9.62106 4.22239  -2
 -12 -12   3 9.62106 4.22239   1
   6 -12   3 85.5290 5.38085  -2
 -11 -12   3 85.5290 5.38085   1
   5 -12   3 85.3879 5.16897  -2
 -10 -12   3 85.3879 5.16897   1
   4 -12   3 22.7590 3.29391  -2
  -9 -12   3 22.7590 3.29391   1
   3 -12   3 431.227 11.0441  -2
  -8 -12   3 431.227 11.0441   1
   2 -12   3 54.0429 3.55988  -2
  -7 -12   3 54.0429 3.55988   1
   1 -12   3 107.991 4.26686  -2
  -6 -12   3 107.991 4.26686   1
   0 -12   3 135.749 4.64902  -2
  -5 -12   3 135.749 4.64902   1
  -1 -12   3 62.7261 3.29526  -2
  -4 -12   3 62.7261 3.29526   1
  -2 -12   3 54.2111 2.86210  -2
  -3 -12   3 54.2111 2.86210   1
  -3 -12   3 57.1117 3.74845  -2
  -2 -12   3 57.1117 3.74845   1
  -4 -12   3 34.1862 3.74915  -2
  -1 -12   3 34.1862 3.74915   1
  -5 -12   3 89.2994 5.05696  -2
   0 -12   3 89.2994 5.05696   1
  -6 -12   3 89.3775 6.90993  -2
   1 -12   3 89.3775 6.90993   1
  -7 -12   3 -5.6238 2.42043  -2
   2 -12   3 -5.6238 2.42043   1
  -8 -12   3 445.320 16.7932  -2
   3 -12   3 445.320 16.7932   1
  -9 -12   3 38.3175 5.00085  -2
   4 -12   3 38.3175 5.00085   1
 -10 -12   3 65.5892 6.03949  -2
   5 -12   3 65.5892 6.03949   1
 -11 -12   3 100.757 9.14428  -2
   6 -12   3 100.757 9.14428   1
 -12 -12   3 1.11238 5.37966  -2
   7 -12   3 1.11238 5.37966   1
 -13 -12   3 12.1853 8.94855  -2
   8 -12   3 12.1853 8.94855   1
 -14 -12   3 16.4176 8.94180  -2
   9 -12   3 16.4176 8.94180   1
 -15 -12   3 1.96535 8.15682  -2
  10 -12   3 1.96535 8.15682   1
 -16 -12   3 9.11565 7.75386  -2
  11 -12   3 9.11565 7.75386   1
 -17 -12   3 1.62184 7.32873  -2
  12 -12   3 1.62184 7.32873   1
 -18 -12   3 5.74407 6.96402  -2
  13 -12   3 5.74407 6.96402   1
 -19 -12   3 -2.4018 6.40565  -2
  14 -12   3 -2.4018 6.40565   1
 -20 -11   3 7.97104 6.69484   1
 -19 -11   3 3.97571 5.93004   1
 -18 -11   3 13.5069 4.10679   1
 -17 -11   3 -1.6487 3.35620   1
 -16 -11   3 8.89105 3.60273   1
 -15 -11   3 3.68406 3.42194   1
 -14 -11   3 10.4617 3.71409   1
 -13 -11   3 4.42044 3.49080   1
 -12 -11   3 -1.0907 3.41636   1
   6 -11   3 16.5251 9.79675  -2
 -11 -11   3 16.5251 9.79675   1
   5 -11   3 69.5485 10.1677  -2
 -10 -11   3 69.5485 10.1677   1
   4 -11   3 62.2823 5.66073  -2
  -9 -11   3 62.2823 5.66073   1
   3 -11   3 10.8489 4.88341  -2
  -8 -11   3 10.8489 4.88341   1
   2 -11   3 27.1437 5.15780  -2
  -7 -11   3 27.1437 5.15780   1
   1 -11   3 111.934 6.93710  -2
  -6 -11   3 111.934 6.93710   1
   0 -11   3 38.7588 8.47509  -2
  -5 -11   3 38.7588 8.47509   1
  -1 -11   3 638.760 33.8529  -2
  -4 -11   3 638.760 33.8529   1
  -2 -11   3 178.113 9.09301  -2
  -3 -11   3 178.113 9.09301   1
  -3 -11   3 169.254 12.4383  -2
  -2 -11   3 169.254 12.4383   1
  -4 -11   3 530.327 28.7926  -2
  -1 -11   3 530.327 28.7926   1
  -5 -11   3 8.04258 16.6590  -2
   0 -11   3 8.04258 16.6590   1
  -6 -11   3 81.8118 16.7555  -2
   1 -11   3 81.8118 16.7555   1
  -7 -11   3 46.2293 5.55301  -2
   2 -11   3 46.2293 5.55301   1
  -8 -11   3 17.4679 6.58828  -2
   3 -11   3 17.4679 6.58828   1
  -9 -11   3 101.296 9.50003  -2
   4 -11   3 101.296 9.50003   1
 -10 -11   3 58.5194 9.69128  -2
   5 -11   3 58.5194 9.69128   1
 -11 -11   3 25.5186 9.54567  -2
   6 -11   3 25.5186 9.54567   1
 -12 -11   3 35.1725 11.0788  -2
   7 -11   3 35.1725 11.0788   1
 -13 -11   3 50.0436 12.0902  -2
   8 -11   3 50.0436 12.0902   1
 -14 -11   3 14.1467 11.4911  -2
   9 -11   3 14.1467 11.4911   1
  10 -11   3 4.82725 4.27152   1
 -16 -11   3 4.36052 11.2917  -2
  11 -11   3 4.36052 11.2917   1
 -17 -11   3 10.8170 11.6953  -2
  12 -11   3 10.8170 11.6953   1
  13 -11   3 2.81819 4.73328   1
  14 -11   3 0.68137 4.10721   1
  15 -11   3 5.30034 7.38875   1
  16 -10   3 -6.4529 9.99421  -2
 -20 -10   3 -6.4529 9.99421   1
  15 -10   3 2.43450 11.1653  -2
 -19 -10   3 2.43450 11.1653   1
  14 -10   3 14.7236 11.8274  -2
 -18 -10   3 14.7236 11.8274   1
  13 -10   3 13.4845 6.15880  -2
 -17 -10   3 13.4845 6.15880   1
  12 -10   3 12.9400 6.33525  -2
 -16 -10   3 12.9400 6.33525   1
  11 -10   3 8.95870 6.50685  -2
 -15 -10   3 8.95870 6.50685   1
  10 -10   3 27.3174 6.53805  -2
 -14 -10   3 27.3174 6.53805   1
   9 -10   3 67.9882 7.01272  -2
 -13 -10   3 67.9882 7.01272   1
   8 -10   3 27.5733 6.60340  -2
 -12 -10   3 27.5733 6.60340   1
   7 -10   3 32.2325 6.33156  -2
 -11 -10   3 32.2325 6.33156   1
   6 -10   3 67.9860 4.30450  -2
 -10 -10   3 67.9860 4.30450   1
   5 -10   3 4.94060 3.36771  -2
  -9 -10   3 4.94060 3.36771   1
   4 -10   3 75.2608 4.10977  -2
  -8 -10   3 75.2608 4.10977   1
   3 -10   3 240.676 6.91245  -2
  -7 -10   3 240.676 6.91245   1
   2 -10   3 22.5205 3.05625  -2
  -6 -10   3 22.5205 3.05625   1
   1 -10   3 87.2815 3.77531  -2
  -5 -10   3 87.2815 3.77531   1
   0 -10   3 28.0523 2.97558  -2
  -4 -10   3 28.0523 2.97558   1
  -1 -10   3 9.87721 2.58944  -2
  -3 -10   3 9.87721 2.58944   1
  -2 -10   3 -3.2294 2.65290  -2
  -2 -10   3 -3.2294 2.65290   1
  -3 -10   3 9.00321 2.38240  -2
  -1 -10   3 9.00321 2.38240   1
  -4 -10   3 23.1294 3.72560  -2
   0 -10   3 23.1294 3.72560   1
  -5 -10   3 128.515 4.52686  -2
   1 -10   3 128.515 4.52686   1
  -6 -10   3 22.7343 2.71749  -2
   2 -10   3 22.7343 2.71749   1
  -8 -10   3 80.5126 5.92423  -2
   4 -10   3 80.5126 5.92423   1
  -9 -10   3 4.85666 5.45541  -2
   5 -10   3 4.85666 5.45541   1
 -10 -10   3 137.977 8.83816  -2
   6 -10   3 137.977 8.83816   1
 -11 -10   3 43.6735 7.02110  -2
   7 -10   3 43.6735 7.02110   1
 -12 -10   3 51.9013 7.64692  -2
   8 -10   3 51.9013 7.64692   1
 -13 -10   3 46.7396 12.5895  -2
   9 -10   3 46.7396 12.5895   1
 -14 -10   3 16.9275 11.8371  -2
  10 -10   3 16.9275 11.8371   1
 -15 -10   3 4.66221 11.5653  -2
  11 -10   3 4.66221 11.5653   1
 -16 -10   3 10.2990 10.7341  -2
  12 -10   3 10.2990 10.7341   1
 -17 -10   3 8.54400 10.0915  -2
  13 -10   3 8.54400 10.0915   1
 -18 -10   3 14.4155 9.61227  -2
  14 -10   3 14.4155 9.61227   1
 -19 -10   3 2.50686 9.20451  -2
  15 -10   3 2.50686 9.20451   1
  16  -9   3 12.0270 11.1014  -2
 -20  -9   3 12.0270 11.1014   1
  15  -9   3 16.4289 12.1614  -2
 -19  -9   3 16.4289 12.1614   1
  14  -9   3 16.9669 11.7289  -2
 -18  -9   3 16.9669 11.7289   1
  13  -9   3 34.3603 6.39762  -2
 -17  -9   3 34.3603 6.39762   1
  12  -9   3 24.0949 6.48707  -2
 -16  -9   3 24.0949 6.48707   1
  11  -9   3 20.2628 6.36720  -2
 -15  -9   3 20.2628 6.36720   1
  10  -9   3 51.8390 7.11333  -2
 -14  -9   3 51.8390 7.11333   1
   9  -9   3 36.1578 6.44171  -2
 -13  -9   3 36.1578 6.44171   1
   8  -9   3 92.2263 7.33823  -2
 -12  -9   3 92.2263 7.33823   1
   7  -9   3 35.3308 6.44832  -2
 -11  -9   3 35.3308 6.44832   1
   6  -9   3 75.7931 3.74555  -2
 -10  -9   3 75.7931 3.74555   1
   5  -9   3 111.113 4.66491  -2
  -9  -9   3 111.113 4.66491   1
   4  -9   3 119.733 4.67378  -2
  -8  -9   3 119.733 4.67378   1
   3  -9   3 152.850 5.18512  -2
  -7  -9   3 152.850 5.18512   1
   2  -9   3 67.7209 4.06368  -2
  -6  -9   3 67.7209 4.06368   1
   1  -9   3 141.103 4.74093  -2
  -5  -9   3 141.103 4.74093   1
   0  -9   3 44.9544 3.21943  -2
  -4  -9   3 44.9544 3.21943   1
  -1  -9   3 194.513 5.61412  -2
  -3  -9   3 194.513 5.61412   1
  -2  -9   3 4.18286 2.81944  -2
  -2  -9   3 4.18286 2.81944   1
  -3  -9   3 270.031 7.70211  -2
  -1  -9   3 270.031 7.70211   1
  -4  -9   3 39.6240 3.99253  -2
   0  -9   3 39.6240 3.99253   1
  -5  -9   3 216.953 6.01206  -2
   1  -9   3 216.953 6.01206   1
  -6  -9   3 99.2569 4.06140  -2
   2  -9   3 99.2569 4.06140   1
  -7  -9   3 108.247 6.07409  -2
   3  -9   3 108.247 6.07409   1
  -8  -9   3 191.199 7.79511  -2
   4  -9   3 191.199 7.79511   1
  -9  -9   3 68.5858 5.96442  -2
   5  -9   3 68.5858 5.96442   1
 -10  -9   3 63.5530 6.50012  -2
   6  -9   3 63.5530 6.50012   1
 -11  -9   3 82.0179 8.00660  -2
   7  -9   3 82.0179 8.00660   1
 -12  -9   3 104.566 8.85317  -2
   8  -9   3 104.566 8.85317   1
 -13  -9   3 50.4070 8.01010  -2
   9  -9   3 50.4070 8.01010   1
 -14  -9   3 73.2320 8.86828  -2
  10  -9   3 73.2320 8.86828   1
 -15  -9   3 8.16481 11.9467  -2
  11  -9   3 8.16481 11.9467   1
 -16  -9   3 34.4229 11.6332  -2
  12  -9   3 34.4229 11.6332   1
 -17  -9   3 31.1287 11.2203  -2
  13  -9   3 31.1287 11.2203   1
 -18  -9   3 27.8693 10.3800  -2
  14  -9   3 27.8693 10.3800   1
 -19  -9   3 14.0077 9.33952  -2
  15  -9   3 14.0077 9.33952   1
  16  -9   3 2.39245 4.65846   1
 -20  -8   3 1.78388 6.03352   1
 -19  -8   3 10.6229 6.56369   1
 -18  -8   3 12.8532 4.01925   1
 -17  -8   3 34.0358 4.46389   1
 -16  -8   3 9.79520 2.79573   1
 -15  -8   3 2.05340 2.53511   1
 -14  -8   3 42.6920 3.34105   1
 -13  -8   3 65.2438 3.91509   1
   9  -8   3 7.94304 22.0138  -2
 -12  -8   3 7.94304 22.0138   1
 -11  -8   3 134.418 4.63300   1
 -10  -8   3 61.0700 2.97245   1
   6  -8   3 31.0587 7.55413  -2
  -9  -8   3 31.0587 7.55413   1
   5  -8   3 599.677 25.3181  -2
  -8  -8   3 599.677 25.3181   1
   4  -8   3 211.427 8.70156  -2
  -7  -8   3 211.427 8.70156   1
   3  -8   3 289.086 10.6894  -2
  -6  -8   3 289.086 10.6894   1
   2  -8   3 382.918 10.8769  -2
  -5  -8   3 382.918 10.8769   1
   1  -8   3 108.977 4.84801  -2
  -4  -8   3 108.977 4.84801   1
   0  -8   3 187.826 6.19858  -2
  -3  -8   3 187.826 6.19858   1
  -1  -8   3 331.880 9.33369  -2
  -2  -8   3 331.880 9.33369   1
  -2  -8   3 236.269 7.07432  -2
  -1  -8   3 236.269 7.07432   1
  -3  -8   3 174.143 7.26220  -2
   0  -8   3 174.143 7.26220   1
  -4  -8   3 88.8334 5.23100  -2
   1  -8   3 88.8334 5.23100   1
  -5  -8   3 261.171 7.72180  -2
   2  -8   3 261.171 7.72180   1
  -6  -8   3 241.298 8.90252  -2
   3  -8   3 241.298 8.90252   1
  -7  -8   3 158.386 7.81388  -2
   4  -8   3 158.386 7.81388   1
  -8  -8   3 484.489 18.7697  -2
   5  -8   3 484.489 18.7697   1
  -9  -8   3 66.8523 8.24434  -2
   6  -8   3 66.8523 8.24434   1
 -10  -8   3 68.7786 8.46000  -2
   7  -8   3 68.7786 8.46000   1
 -11  -8   3 179.777 12.9164  -2
   8  -8   3 179.777 12.9164   1
 -12  -8   3 54.6514 10.8067  -2
   9  -8   3 54.6514 10.8067   1
 -13  -8   3 69.2851 10.8240  -2
  10  -8   3 69.2851 10.8240   1
 -14  -8   3 88.1251 12.9082  -2
  11  -8   3 88.1251 12.9082   1
 -15  -8   3 41.0427 12.2871  -2
  12  -8   3 41.0427 12.2871   1
 -16  -8   3 25.2558 10.8044  -2
  13  -8   3 25.2558 10.8044   1
 -17  -8   3 67.2813 12.2107  -2
  14  -8   3 67.2813 12.2107   1
  15  -8   3 -2.5039 3.73700   1
  16  -8   3 5.94051 4.00203   1
  17  -7   3 -0.0169 10.4175  -2
 -20  -7   3 -0.0169 10.4175   1
  16  -7   3 -2.0512 10.9264  -2
 -19  -7   3 -2.0512 10.9264   1
  15  -7   3 13.2458 10.3756  -2
 -18  -7   3 13.2458 10.3756   1
  14  -7   3 -2.9886 4.94294  -2
 -17  -7   3 -2.9886 4.94294   1
  13  -7   3 1.43339 3.97370  -2
 -16  -7   3 1.43339 3.97370   1
  12  -7   3 9.22104 3.80008  -2
 -15  -7   3 9.22104 3.80008   1
  11  -7   3 11.9123 3.85991  -2
 -14  -7   3 11.9123 3.85991   1
  10  -7   3 19.6824 3.41443  -2
 -13  -7   3 19.6824 3.41443   1
   9  -7   3 117.814 5.09616  -2
 -12  -7   3 117.814 5.09616   1
   8  -7   3 29.0279 3.26265  -2
 -11  -7   3 29.0279 3.26265   1
   7  -7   3 39.1111 3.22165  -2
 -10  -7   3 39.1111 3.22165   1
   6  -7   3 142.749 4.24631  -2
  -9  -7   3 142.749 4.24631   1
   5  -7   3 22.4276 2.50593  -2
  -8  -7   3 22.4276 2.50593   1
   4  -7   3 235.012 5.99814  -2
  -7  -7   3 235.012 5.99814   1
   3  -7   3 102.523 3.25213  -2
  -6  -7   3 102.523 3.25213   1
   2  -7   3 261.188 5.58376  -2
  -5  -7   3 261.188 5.58376   1
   1  -7   3 139.359 4.13004  -2
  -4  -7   3 139.359 4.13004   1
   0  -7   3 170.851 4.66759  -2
  -3  -7   3 170.851 4.66759   1
  -1  -7   3 300.074 6.55207  -2
  -2  -7   3 300.074 6.55207   1
  -2  -7   3 308.393 8.33395  -2
  -1  -7   3 308.393 8.33395   1
  -3  -7   3 118.644 4.92239  -2
   0  -7   3 118.644 4.92239   1
  -4  -7   3 208.103 4.90247  -2
   1  -7   3 208.103 4.90247   1
  -5  -7   3 387.850 9.45178  -2
   2  -7   3 387.850 9.45178   1
  -6  -7   3 90.6641 2.82181  -2
   3  -7   3 90.6641 2.82181   1
  -7  -7   3 197.976 6.75731  -2
   4  -7   3 197.976 6.75731   1
  -8  -7   3 30.6454 4.04750  -2
   5  -7   3 30.6454 4.04750   1
  -9  -7   3 112.861 6.20180  -2
   6  -7   3 112.861 6.20180   1
 -10  -7   3 22.8983 4.60030  -2
   7  -7   3 22.8983 4.60030   1
 -11  -7   3 30.1693 5.82221  -2
   8  -7   3 30.1693 5.82221   1
 -12  -7   3 88.5685 7.52463  -2
   9  -7   3 88.5685 7.52463   1
 -13  -7   3 34.8145 10.9709  -2
  10  -7   3 34.8145 10.9709   1
 -14  -7   3 15.6137 10.8938  -2
  11  -7   3 15.6137 10.8938   1
 -15  -7   3 52.1221 12.1485  -2
  12  -7   3 52.1221 12.1485   1
 -16  -7   3 8.18270 8.28716  -2
  13  -7   3 8.18270 8.28716   1
 -17  -7   3 -8.2584 6.38993  -2
  14  -7   3 -8.2584 6.38993   1
 -18  -7   3 7.74838 6.31153  -2
  15  -7   3 7.74838 6.31153   1
 -19  -7   3 -0.1804 5.52957  -2
  16  -7   3 -0.1804 5.52957   1
 -20  -7   3 -10.114 7.17384  -2
  17  -7   3 -10.114 7.17384   1
 -20  -6   3 6.20593 6.35519   1
 -19  -6   3 13.9169 4.32882   1
 -18  -6   3 0.06331 3.57954   1
 -17  -6   3 -3.7267 3.55489   1
  13  -6   3 12.9595 10.0386  -2
 -16  -6   3 12.9595 10.0386   1
 -15  -6   3 0.99953 2.12343   1
 -14  -6   3 11.9007 2.43074   1
  10  -6   3 -0.1769 7.91903  -2
 -13  -6   3 -0.1769 7.91903   1
   9  -6   3 18.2672 7.16723  -2
 -12  -6   3 18.2672 7.16723   1
   8  -6   3 140.250 20.9649  -2
 -11  -6   3 140.250 20.9649   1
 -10  -6   3 0.75059 1.44314   1
  -9  -6   3 0.26665 1.32343   1
   5  -6   3 379.610 16.5996  -2
  -8  -6   3 379.610 16.5996   1
   4  -6   3 102.795 8.51527  -2
  -7  -6   3 102.795 8.51527   1
  -6  -6   3 20.4834 1.55393   1
  -5  -6   3 91.1740 2.91229   1
  -4  -6   3 74.8646 2.42546   1
  -3  -6   3 408.107 8.15117   1
  -2  -6   3 632.700 12.2929   1
  -1  -6   3 12.7412 1.18150   1
  -3  -6   3 733.191 34.8433  -2
   0  -6   3 733.191 34.8433   1
  -4  -6   3 86.8618 7.56396  -2
   1  -6   3 86.8618 7.56396   1
  -5  -6   3 210.167 8.30195  -2
   2  -6   3 210.167 8.30195   1
  -6  -6   3 63.4810 4.56659  -2
   3  -6   3 63.4810 4.56659   1
  -7  -6   3 94.9173 7.26978  -2
   4  -6   3 94.9173 7.26978   1
  -8  -6   3 336.478 12.3356  -2
   5  -6   3 336.478 12.3356   1
  -9  -6   3 134.531 8.06953  -2
   6  -6   3 134.531 8.06953   1
   7  -6   3 19.1143 2.63301   1
   8  -6   3 72.4346 4.47083   1
   9  -6   3 3.83443 2.80599   1
  10  -6   3 3.07617 3.29519   1
  11  -6   3 2.98813 3.37586   1
  12  -6   3 -0.2072 3.03963   1
  13  -6   3 0.48499 3.23168   1
  14  -6   3 7.78861 4.38824   1
  15  -6   3 5.93747 3.95765   1
  16  -6   3 5.67802 3.59027   1
  17  -6   3 -3.4396 3.42776   1
  18  -6   3 1.83042 7.06215   1
  16  -5   3 -2.7493 10.4504  -2
 -18  -5   3 -2.7493 10.4504   1
  15  -5   3 21.4246 9.64950  -2
 -17  -5   3 21.4246 9.64950   1
  14  -5   3 2.44940 3.29772  -2
 -16  -5   3 2.44940 3.29772   1
  13  -5   3 18.8996 3.26607  -2
 -15  -5   3 18.8996 3.26607   1
  12  -5   3 29.8030 4.93315  -2
 -14  -5   3 29.8030 4.93315   1
  11  -5   3 10.5795 2.52017  -2
 -13  -5   3 10.5795 2.52017   1
  10  -5   3 22.6322 4.27059  -2
 -12  -5   3 22.6322 4.27059   1
   9  -5   3 20.7979 3.34491  -2
 -11  -5   3 20.7979 3.34491   1
   8  -5   3 11.3051 2.74390  -2
 -10  -5   3 11.3051 2.74390   1
   7  -5   3 112.804 3.87349  -2
  -9  -5   3 112.804 3.87349   1
   6  -5   3 4.53020 2.08030  -2
  -8  -5   3 4.53020 2.08030   1
   5  -5   3 145.495 4.04166  -2
  -7  -5   3 145.495 4.04166   1
   4  -5   3 42.5463 2.44121  -2
  -6  -5   3 42.5463 2.44121   1
   3  -5   3 172.663 4.87432  -2
  -5  -5   3 172.663 4.87432   1
   2  -5   3 470.291 13.2760  -2
  -4  -5   3 470.291 13.2760   1
   1  -5   3 39.1469 3.03720  -2
  -3  -5   3 39.1469 3.03720   1
   0  -5   3 415.823 13.1314  -2
  -2  -5   3 415.823 13.1314   1
  -1  -5   3 204.657 6.86283  -2
  -1  -5   3 204.657 6.86283   1
  -2  -5   3 290.924 9.24458  -2
   0  -5   3 290.924 9.24458   1
  -3  -5   3 29.2804 2.59404  -2
   1  -5   3 29.2804 2.59404   1
  -4  -5   3 667.887 14.4819  -2
   2  -5   3 667.887 14.4819   1
  -5  -5   3 123.117 3.93000  -2
   3  -5   3 123.117 3.93000   1
  -6  -5   3 60.9155 3.50325  -2
   4  -5   3 60.9155 3.50325   1
  -7  -5   3 231.797 6.55997  -2
   5  -5   3 231.797 6.55997   1
  -8  -5   3 7.48065 3.58034  -2
   6  -5   3 7.48065 3.58034   1
  -9  -5   3 191.590 6.30681  -2
   7  -5   3 191.590 6.30681   1
 -10  -5   3 11.9502 6.15716  -2
   8  -5   3 11.9502 6.15716   1
 -11  -5   3 30.1092 6.56000  -2
   9  -5   3 30.1092 6.56000   1
 -12  -5   3 36.9888 7.94002  -2
  10  -5   3 36.9888 7.94002   1
 -17  -5   3 7.39070 10.9217  -2
  15  -5   3 7.39070 10.9217   1
 -18  -5   3 7.14914 9.54604  -2
  16  -5   3 7.14914 9.54604   1
 -19  -5   3 7.45113 8.09595  -2
  17  -5   3 7.45113 8.09595   1
 -20  -5   3 -6.0359 7.57107  -2
  18  -5   3 -6.0359 7.57107   1
  18  -4   3 -6.8526 10.4427  -2
 -20  -4   3 -6.8526 10.4427   1
  17  -4   3 53.1340 11.6474  -2
 -19  -4   3 53.1340 11.6474   1
  16  -4   3 -1.4173 4.34409  -2
 -18  -4   3 -1.4173 4.34409   1
  15  -4   3 12.2584 5.75592  -2
 -17  -4   3 12.2584 5.75592   1
  14  -4   3 65.3990 6.67608  -2
 -16  -4   3 65.3990 6.67608   1
  13  -4   3 10.4404 7.06813  -2
 -15  -4   3 10.4404 7.06813   1
  12  -4   3 147.552 5.68311  -2
 -14  -4   3 147.552 5.68311   1
  11  -4   3 106.422 4.94573  -2
 -13  -4   3 106.422 4.94573   1
  10  -4   3 0.80670 3.22065  -2
 -12  -4   3 0.80670 3.22065   1
   9  -4   3 53.0594 3.37997  -2
 -11  -4   3 53.0594 3.37997   1
   8  -4   3 162.758 5.08819  -2
 -10  -4   3 162.758 5.08819   1
   7  -4   3 17.9001 3.43277  -2
  -9  -4   3 17.9001 3.43277   1
   6  -4   3 205.014 5.29569  -2
  -8  -4   3 205.014 5.29569   1
   5  -4   3 233.034 5.04590  -2
  -7  -4   3 233.034 5.04590   1
   4  -4   3 47.9634 2.82215  -2
  -6  -4   3 47.9634 2.82215   1
   3  -4   3 127.457 3.88732  -2
  -5  -4   3 127.457 3.88732   1
   2  -4   3 248.785 7.87068  -2
  -4  -4   3 248.785 7.87068   1
   1  -4   3 0.83572 3.43091  -2
  -3  -4   3 0.83572 3.43091   1
   0  -4   3 263.328 8.47087  -2
  -2  -4   3 263.328 8.47087   1
  -1  -4   3 116.023 4.63906  -2
  -1  -4   3 116.023 4.63906   1
  -2  -4   3 218.227 7.30036  -2
   0  -4   3 218.227 7.30036   1
  -3  -4   3 -0.3651 2.49717  -2
   1  -4   3 -0.3651 2.49717   1
  -4  -4   3 241.195 6.82547  -2
   2  -4   3 241.195 6.82547   1
  -5  -4   3 229.732 10.8722  -2
   3  -4   3 229.732 10.8722   1
  -6  -4   3 26.5817 2.22181  -2
   4  -4   3 26.5817 2.22181   1
  -7  -4   3 394.445 9.36440  -2
   5  -4   3 394.445 9.36440   1
  -8  -4   3 291.170 9.29976  -2
   6  -4   3 291.170 9.29976   1
  -9  -4   3 27.0334 3.88603  -2
   7  -4   3 27.0334 3.88603   1
 -10  -4   3 276.434 8.52728  -2
   8  -4   3 276.434 8.52728   1
 -11  -4   3 67.9120 8.59495  -2
   9  -4   3 67.9120 8.59495   1
 -12  -4   3 9.60162 8.05166  -2
  10  -4   3 9.60162 8.05166   1
 -13  -4   3 97.8060 10.2455  -2
  11  -4   3 97.8060 10.2455   1
 -14  -4   3 92.6030 10.2796  -2
  12  -4   3 92.6030 10.2796   1
 -18  -4   3 -0.3956 9.79137  -2
  16  -4   3 -0.3956 9.79137   1
 -19  -4   3 48.3997 10.2282  -2
  17  -4   3 48.3997 10.2282   1
  18  -4   3 1.61388 3.52050   1
 -20  -3   3 8.69220 6.00857   1
 -19  -3   3 3.72071 3.76080   1
 -18  -3   3 10.1578 3.65453   1
 -17  -3   3 4.15178 2.76017   1
 -16  -3   3 1.77999 2.77750   1
  14  -3   3 79.1909 10.6258  -2
 -15  -3   3 79.1909 10.6258   1
  13  -3   3 112.650 10.3718  -2
 -14  -3   3 112.650 10.3718   1
  12  -3   3 137.458 10.5428  -2
 -13  -3   3 137.458 10.5428   1
  11  -3   3 122.258 10.1640  -2
 -12  -3   3 122.258 10.1640   1
 -11  -3   3 6.00516 1.56749   1
 -10  -3   3 270.651 6.94609   1
  -9  -3   3 239.515 6.17062   1
  -8  -3   3 8.71842 1.42049   1
  -7  -3   3 108.774 2.72315   1
  -6  -3   3 18.2701 1.50292   1
  -5  -3   3 47.8025 1.98660   1
   3  -3   3 552.668 33.6558  -2
  -4  -3   3 552.668 33.6558   1
  -3  -3   3 825.362 21.3729   1
  -2  -3   3 566.463 16.8057   1
  -1  -3   3 1613.61 46.9607   1
   0  -3   3 80.7750 4.74242   1
   1  -3   3 658.703 26.2290   1
  -3  -3   3 986.319 56.1391  -2
   2  -3   3 986.319 56.1391   1
  -4  -3   3 819.483 46.7965  -2
   3  -3   3 819.483 46.7965   1
  -5  -3   3 82.9105 4.96802  -2
   4  -3   3 82.9105 4.96802   1
  -6  -3   3 103.880 5.81316  -2
   5  -3   3 103.880 5.81316   1
  -7  -3   3 129.781 6.83133  -2
   6  -3   3 129.781 6.83133   1
  -8  -3   3 350.728 13.6458  -2
   7  -3   3 350.728 13.6458   1
  -9  -3   3 336.255 17.0375  -2
   8  -3   3 336.255 17.0375   1
 -10  -3   3 255.623 9.90891  -2
   9  -3   3 255.623 9.90891   1
  10  -3   3 99.0981 6.85480   1
 -12  -3   3 48.5076 5.32585  -2
  11  -3   3 48.5076 5.32585   1
 -13  -3   3 135.533 7.04440  -2
  12  -3   3 135.533 7.04440   1
 -14  -3   3 147.050 10.8404  -2
  13  -3   3 147.050 10.8404   1
 -15  -3   3 23.8385 8.81571  -2
  14  -3   3 23.8385 8.81571   1
 -16  -3   3 16.2689 10.4539  -2
  15  -3   3 16.2689 10.4539   1
 -17  -3   3 3.44647 10.5335  -2
  16  -3   3 3.44647 10.5335   1
  17  -3   3 16.3088 6.83533   1
  18  -3   3 9.61736 4.15486   1
  19  -3   3 8.45922 4.71804   1
  18  -2   3 8.23523 5.61758  -2
 -19  -2   3 8.23523 5.61758   1
  17  -2   3 20.4096 5.05980  -2
 -18  -2   3 20.4096 5.05980   1
  16  -2   3 5.01264 4.93903  -2
 -17  -2   3 5.01264 4.93903   1
  15  -2   3 21.5727 5.46521  -2
 -16  -2   3 21.5727 5.46521   1
  14  -2   3 9.42211 5.18079  -2
 -15  -2   3 9.42211 5.18079   1
  13  -2   3 98.5671 6.14316  -2
 -14  -2   3 98.5671 6.14316   1
  12  -2   3 65.9858 4.98148  -2
 -13  -2   3 65.9858 4.98148   1
  11  -2   3 63.0892 3.50730  -2
 -12  -2   3 63.0892 3.50730   1
  10  -2   3 63.9798 3.25380  -2
 -11  -2   3 63.9798 3.25380   1
   9  -2   3 115.537 3.85772  -2
 -10  -2   3 115.537 3.85772   1
   8  -2   3 204.306 5.48253  -2
  -9  -2   3 204.306 5.48253   1
   7  -2   3 345.412 8.95220  -2
  -8  -2   3 345.412 8.95220   1
   6  -2   3 47.6549 2.85397  -2
  -7  -2   3 47.6549 2.85397   1
   5  -2   3 108.750 4.14681  -2
  -6  -2   3 108.750 4.14681   1
   4  -2   3 284.873 6.85506  -2
  -5  -2   3 284.873 6.85506   1
   3  -2   3 90.3941 3.09027  -2
  -4  -2   3 90.3941 3.09027   1
   2  -2   3 2207.03 82.3075  -2
  -3  -2   3 2207.03 82.3075   1
   1  -2   3 203.368 13.3799  -2
  -2  -2   3 203.368 13.3799   1
   0  -2   3 90.6028 8.02114  -2
  -1  -2   3 90.6028 8.02114   1
  -1  -2   3 128.452 9.31654  -2
   0  -2   3 128.452 9.31654   1
  -2  -2   3 313.697 13.0113  -2
   1  -2   3 313.697 13.0113   1
  -4  -2   3 115.092 5.36777  -2
   3  -2   3 115.092 5.36777   1
  -5  -2   3 332.616 8.37508  -2
   4  -2   3 332.616 8.37508   1
  -6  -2   3 101.931 3.33624  -2
   5  -2   3 101.931 3.33624   1
  -7  -2   3 54.2623 3.43038  -2
   6  -2   3 54.2623 3.43038   1
  -8  -2   3 295.728 11.3429  -2
   7  -2   3 295.728 11.3429   1
  -9  -2   3 211.111 7.21341  -2
   8  -2   3 211.111 7.21341   1
 -10  -2   3 110.877 5.57791  -2
   9  -2   3 110.877 5.57791   1
 -11  -2   3 76.3069 4.82510  -2
  10  -2   3 76.3069 4.82510   1
 -12  -2   3 81.3668 5.65526  -2
  11  -2   3 81.3668 5.65526   1
 -13  -2   3 42.9890 4.98909  -2
  12  -2   3 42.9890 4.98909   1
 -14  -2   3 90.7622 8.33244  -2
  13  -2   3 90.7622 8.33244   1
 -20  -2   3 23.4509 7.95921  -2
  19  -2   3 23.4509 7.95921   1
 -20  -1   3 -3.1746 4.76313   1
 -19  -1   3 -1.6938 3.15234   1
  17  -1   3 22.7605 8.55466  -2
 -18  -1   3 22.7605 8.55466   1
  16  -1   3 19.7345 8.84362  -2
 -17  -1   3 19.7345 8.84362   1
  15  -1   3 29.6485 9.53804  -2
 -16  -1   3 29.6485 9.53804   1
  14  -1   3 12.3750 9.89079  -2
 -15  -1   3 12.3750 9.89079   1
  13  -1   3 72.8181 9.13913  -2
 -14  -1   3 72.8181 9.13913   1
  12  -1   3 116.120 7.67571  -2
 -13  -1   3 116.120 7.67571   1
  11  -1   3 57.6152 9.09118  -2
 -12  -1   3 57.6152 9.09118   1
  10  -1   3 5.26366 10.9101  -2
 -11  -1   3 5.26366 10.9101   1
   9  -1   3 313.893 13.2012  -2
 -10  -1   3 313.893 13.2012   1
   8  -1   3 149.287 8.15944  -2
  -9  -1   3 149.287 8.15944   1
   7  -1   3 39.5159 10.0647  -2
  -8  -1   3 39.5159 10.0647   1
  -7  -1   3 193.194 5.06340   1
  -6  -1   3 31.6707 2.21833   1
  -5  -1   3 160.515 4.75018   1
  -4  -1   3 104.380 3.34847   1
  -3  -1   3 1014.72 38.1574   1
  -2  -1   3 14.1360 3.99537   1
  -1  -1   3 136.365 9.26888   1
   0  -1   3 3.23299 2.56750   1
   1  -1   3 37.5901 3.17042   1
   2  -1   3 201.770 8.97062   1
   3  -1   3 665.609 24.5974   1
   5  -1   3 183.089 6.07171   1
   6  -1   3 16.1238 2.08760   1
   7  -1   3 18.4470 2.37486   1
  -9  -1   3 99.6756 8.04755  -2
   8  -1   3 99.6756 8.04755   1
   9  -1   3 0.99161 2.29483   1
  10  -1   3 6.59459 2.11828   1
  11  -1   3 -1.7267 2.14649   1
  12  -1   3 19.2359 2.77424   1
  13  -1   3 63.2875 4.12782   1
  14  -1   3 1.44821 2.58025   1
  15  -1   3 19.3767 3.07838   1
  16  -1   3 15.4415 4.17074   1
  17  -1   3 28.7393 6.46520   1
  18  -1   3 19.1083 12.2465   1
  19  -1   3 11.0692 3.72876   1
  20  -1   3 16.8624 9.58685   1
  19   0   3 18.3094 9.71613  -2
 -19   0   3 18.3094 9.71613   1
  18   0   3 9.33070 8.84159  -2
 -18   0   3 9.33070 8.84159   1
  17   0   3 15.0579 8.68478  -2
 -17   0   3 15.0579 8.68478   1
  15   0   3 9.83506 8.83078  -2
 -15   0   3 9.83506 8.83078   1
  14   0   3 56.2276 9.66211  -2
 -14   0   3 56.2276 9.66211   1
  13   0   3 28.3194 6.69370  -2
 -13   0   3 28.3194 6.69370   1
  12   0   3 18.7214 5.89091  -2
 -12   0   3 18.7214 5.89091   1
  11   0   3 63.6617 5.91625  -2
 -11   0   3 63.6617 5.91625   1
  10   0   3 62.0924 3.57678  -2
 -10   0   3 62.0924 3.57678   1
   9   0   3 56.7220 4.14770  -2
  -9   0   3 56.7220 4.14770   1
   8   0   3 230.127 6.10148  -2
  -8   0   3 230.127 6.10148   1
   7   0   3 117.397 6.24321  -2
  -7   0   3 117.397 6.24321   1
   6   0   3 127.127 5.83546  -2
  -6   0   3 127.127 5.83546   1
   5   0   3 809.735 24.1377  -2
  -5   0   3 809.735 24.1377   1
   4   0   3 545.094 14.1476  -2
  -4   0   3 545.094 14.1476   1
   2   0   3 613.957 35.6371  -2
  -2   0   3 613.957 35.6371   1
  -1   0   3 461.666 26.4921   1
   0   0   3 1661.53 93.1003   1
  -1   0   3 577.061 33.2505  -2
   1   0   3 577.061 33.2505   1
  -2   0   3 645.030 35.7685  -2
   2   0   3 645.030 35.7685   1
  -4   0   3 777.554 22.0985  -2
   4   0   3 777.554 22.0985   1
  -5   0   3 627.358 17.8271  -2
   5   0   3 627.358 17.8271   1
  -6   0   3 188.961 6.68844  -2
   6   0   3 188.961 6.68844   1
  -7   0   3 98.2772 4.32888  -2
   7   0   3 98.2772 4.32888   1
  -8   0   3 221.690 7.54935  -2
   8   0   3 221.690 7.54935   1
  -9   0   3 77.2588 4.63948  -2
   9   0   3 77.2588 4.63948   1
 -10   0   3 74.3845 4.73563  -2
  10   0   3 74.3845 4.73563   1
 -11   0   3 47.5649 3.90147  -2
  11   0   3 47.5649 3.90147   1
 -12   0   3 16.9603 3.79017  -2
  12   0   3 16.9603 3.79017   1
 -13   0   3 19.7683 4.03519  -2
  13   0   3 19.7683 4.03519   1
 -14   0   3 40.9902 5.55391  -2
  14   0   3 40.9902 5.55391   1
 -15   0   3 -2.0748 6.00182  -2
  15   0   3 -2.0748 6.00182   1
 -16   0   3 15.8089 8.04776  -2
  16   0   3 15.8089 8.04776   1
 -17   0   3 34.6973 13.9222  -2
  17   0   3 34.6973 13.9222   1
  19   1   3 -1.1304 8.31160  -2
 -19   1   3 -1.1304 8.31160   1
  18   1   3 62.9264 7.41568  -2
 -18   1   3 62.9264 7.41568   1
  17   1   3 5.73345 4.77978  -2
 -17   1   3 5.73345 4.77978   1
  16   1   3 30.7881 6.18853  -2
 -16   1   3 30.7881 6.18853   1
  15   1   3 87.6350 7.42756  -2
 -15   1   3 87.6350 7.42756   1
  14   1   3 3.06570 5.33037  -2
 -14   1   3 3.06570 5.33037   1
  13   1   3 85.0345 6.26887  -2
 -13   1   3 85.0345 6.26887   1
  12   1   3 30.8011 4.66455  -2
 -12   1   3 30.8011 4.66455   1
  11   1   3 0.73739 4.06411  -2
 -11   1   3 0.73739 4.06411   1
  10   1   3 98.1620 4.57393  -2
 -10   1   3 98.1620 4.57393   1
   9   1   3 151.645 4.56160  -2
  -9   1   3 151.645 4.56160   1
   8   1   3 168.564 6.41599  -2
  -8   1   3 168.564 6.41599   1
   7   1   3 396.344 14.7840  -2
  -7   1   3 396.344 14.7840   1
   6   1   3 70.8122 3.56077  -2
  -6   1   3 70.8122 3.56077   1
   5   1   3 315.219 8.64006  -2
  -5   1   3 315.219 8.64006   1
   4   1   3 554.350 19.8086  -2
  -4   1   3 554.350 19.8086   1
  -3   1   3 126.484 5.62816   1
  -2   1   3 197.020 12.3495   1
  -1   1   3 190.952 11.4892   1
   0   1   3 67.7189 4.96848   1
   1   1   3 272.706 15.6620   1
  -2   1   3 370.307 16.0688  -2
   2   1   3 370.307 16.0688   1
  -3   1   3 1380.59 55.7304  -2
   3   1   3 1380.59 55.7304   1
  -4   1   3 880.796 22.5587  -2
   4   1   3 880.796 22.5587   1
  -5   1   3 223.596 5.95308  -2
   5   1   3 223.596 5.95308   1
  -6   1   3 111.251 4.05558  -2
   6   1   3 111.251 4.05558   1
  -7   1   3 500.060 13.4259  -2
   7   1   3 500.060 13.4259   1
  -8   1   3 127.075 3.88613  -2
   8   1   3 127.075 3.88613   1
  -9   1   3 115.502 4.24962  -2
   9   1   3 115.502 4.24962   1
 -10   1   3 107.506 5.86532  -2
  10   1   3 107.506 5.86532   1
 -11   1   3 -0.7966 4.48166  -2
  11   1   3 -0.7966 4.48166   1
 -12   1   3 18.3539 5.04802  -2
  12   1   3 18.3539 5.04802   1
 -13   1   3 47.3181 5.73163  -2
  13   1   3 47.3181 5.73163   1
 -14   1   3 0.09363 5.89315  -2
  14   1   3 0.09363 5.89315   1
 -15   1   3 50.7924 6.92963  -2
  15   1   3 50.7924 6.92963   1
 -16   1   3 14.6871 6.38380  -2
  16   1   3 14.6871 6.38380   1
 -17   1   3 -4.2856 8.72026  -2
  17   1   3 -4.2856 8.72026   1
 -20   2   3 -2.4616 6.61368   1
  20   2   2 47.4205 11.1426  -2
 -19   2   3 47.4205 11.1426   1
  19   2   2 6.15510 9.88618  -2
 -18   2   3 6.15510 9.88618   1
  18   2   2 5.26698 15.3260  -2
 -17   2   3 5.26698 15.3260   1
  17   2   2 -9.2106 15.9031  -2
 -16   2   3 -9.2106 15.9031   1
  16   2   2 1.46942 15.8209  -2
 -15   2   3 1.46942 15.8209   1
  16   2   3 34.0180 9.87753  -2
 -15   2   3 34.0180 9.87753   1
  15   2   2 79.6394 10.0865  -2
 -14   2   3 79.6394 10.0865   1
  15   2   3 78.0962 11.5546  -2
 -14   2   3 78.0962 11.5546   1
  14   2   3 91.3574 11.2007  -2
 -13   2   3 91.3574 11.2007   1
 -12   2   3 0.82521 3.64876   1
 -11   2   3 79.8901 6.23034   1
  11   2   2 290.255 15.2474  -2
 -10   2   3 290.255 15.2474   1
  -9   2   3 9.40638 2.11441   1
  -8   2   3 29.2508 2.46969   1
  -7   2   3 13.8790 2.37906   1
  -6   2   3 51.8588 3.78935   1
  -5   2   3 104.293 3.45805   1
  -4   2   3 152.027 6.39150   1
  -3   2   3 2675.80 77.0182   1
  -2   2   3 187.151 11.5988   1
  -1   2   3 75.4449 5.54573   1
   0   2   3 48.0853 5.72590   1
   1   2   3 210.301 13.8556   1
   2   2   3 5.49411 2.50987   1
   3   2   3 5570.42 140.837   1
   4   2   3 54.4393 2.33659   1
   5   2   3 258.621 5.62073   1
   6   2   3 51.1960 1.98518   1
   7   2   3 10.4892 1.26869   1
   8   2   3 373.713 8.11930   1
  -8   2   3 200.487 10.8794  -2
   9   2   3 200.487 10.8794   1
  -9   2   3 116.059 6.30976  -2
  10   2   3 116.059 6.30976   1
 -10   2   3 139.438 7.38022  -2
  11   2   3 139.438 7.38022   1
 -11   2   3 109.358 8.01310  -2
  12   2   3 109.358 8.01310   1
 -12   2   3 122.091 7.74644  -2
  13   2   3 122.091 7.74644   1
 -13   2   3 92.8614 7.02844  -2
  14   2   3 92.8614 7.02844   1
 -14   2   3 47.8069 6.43350  -2
  15   2   3 47.8069 6.43350   1
 -15   2   3 39.2559 10.7218  -2
  16   2   3 39.2559 10.7218   1
 -16   2   3 8.17157 10.2863  -2
  17   2   3 8.17157 10.2863   1
  18   2   3 8.90055 3.83460   1
  19   2   3 26.7642 13.9571   1
  20   2   3 -3.1640 6.27472   1
  17   3   3 8.06380 4.61154  -2
 -16   3   3 8.06380 4.61154   1
  16   3   3 -1.7556 13.9916  -2
 -15   3   3 -1.7556 13.9916   1
  15   3   3 8.75803 7.38205  -2
 -14   3   3 8.75803 7.38205   1
  14   3   3 101.509 6.34751  -2
 -13   3   3 101.509 6.34751   1
  13   3   3 173.364 7.32148  -2
 -12   3   3 173.364 7.32148   1
  12   3   3 111.068 5.57581  -2
 -11   3   3 111.068 5.57581   1
  11   3   3 123.341 5.60186  -2
 -10   3   3 123.341 5.60186   1
  10   3   3 384.635 11.8660  -2
  -9   3   3 384.635 11.8660   1
   9   3   3 205.864 6.99396  -2
  -8   3   3 205.864 6.99396   1
   8   3   3 191.899 6.69318  -2
  -7   3   3 191.899 6.69318   1
   7   3   3 143.979 5.22103  -2
  -6   3   3 143.979 5.22103   1
   6   3   3 30.1827 2.66563  -2
  -5   3   3 30.1827 2.66563   1
   5   3   3 100.875 3.53715  -2
  -4   3   3 100.875 3.53715   1
   4   3   3 525.024 19.9152  -2
  -3   3   3 525.024 19.9152   1
   3   3   3 789.892 23.0316  -2
  -2   3   3 789.892 23.0316   1
   2   3   3 320.632 14.1254  -2
  -1   3   3 320.632 14.1254   1
   1   3   3 46.3770 8.02079  -2
   0   3   3 46.3770 8.02079   1
   0   3   3 65.7231 8.60084  -2
   1   3   3 65.7231 8.60084   1
  -1   3   3 349.864 23.5432  -2
   2   3   3 349.864 23.5432   1
  -2   3   3 971.478 23.9535  -2
   3   3   3 971.478 23.9535   1
  -3   3   3 560.605 11.7778  -2
   4   3   3 560.605 11.7778   1
  -4   3   3 71.0792 2.30026  -2
   5   3   3 71.0792 2.30026   1
  -5   3   3 22.9791 1.84681  -2
   6   3   3 22.9791 1.84681   1
  -6   3   3 211.560 6.00087  -2
   7   3   3 211.560 6.00087   1
  -7   3   3 171.210 4.91885  -2
   8   3   3 171.210 4.91885   1
  -8   3   3 305.103 7.89768  -2
   9   3   3 305.103 7.89768   1
  -9   3   3 531.508 12.8553  -2
  10   3   3 531.508 12.8553   1
 -10   3   3 80.7113 4.28084  -2
  11   3   3 80.7113 4.28084   1
 -11   3   3 135.877 6.25163  -2
  12   3   3 135.877 6.25163   1
 -12   3   3 183.464 8.17145  -2
  13   3   3 183.464 8.17145   1
 -13   3   3 74.9535 6.12593  -2
  14   3   3 74.9535 6.12593   1
 -14   3   3 31.8592 7.50997  -2
  15   3   3 31.8592 7.50997   1
 -15   3   3 3.36919 7.37921  -2
  16   3   3 3.36919 7.37921   1
 -16   3   3 1.49792 5.44345  -2
  17   3   3 1.49792 5.44345   1
 -17   3   3 18.2945 6.43457  -2
  18   3   3 18.2945 6.43457   1
 -18   3   3 0.51668 8.23998  -2
  19   3   3 0.51668 8.23998   1
 -19   4   3 12.6693 4.62121   1
 -18   4   3 -4.2929 4.27258   1
 -17   4   3 9.11450 3.73724   1
  17   4   3 -2.2728 10.9423  -2
 -16   4   3 -2.2728 10.9423   1
  16   4   3 53.5749 9.82472  -2
 -15   4   3 53.5749 9.82472   1
  15   4   3 55.9668 11.1444  -2
 -14   4   3 55.9668 11.1444   1
  14   4   3 96.0557 10.8647  -2
 -13   4   3 96.0557 10.8647   1
  13   4   3 93.0040 6.55679  -2
 -12   4   3 93.0040 6.55679   1
  12   4   3 245.933 13.0644  -2
 -11   4   3 245.933 13.0644   1
  11   4   3 23.2685 12.0792  -2
 -10   4   3 23.2685 12.0792   1
  10   4   3 152.172 8.56659  -2
  -9   4   3 152.172 8.56659   1
   9   4   3 264.948 20.1102  -2
  -8   4   3 264.948 20.1102   1
  -7   4   3 40.9409 3.03139   1
  -6   4   3 295.048 9.23352   1
  -5   4   3 189.830 6.29784   1
  -4   4   3 224.217 4.95291   1
  -3   4   3 86.7911 3.00517   1
  -2   4   3 118.973 3.67044   1
  -1   4   3 153.760 4.56812   1
   0   4   3 18.1421 1.74877   1
   1   4   3 57.0777 2.79937   1
   2   4   3 6.69912 1.10507   1
   3   4   3 2794.49 57.3283   1
  -3   4   3 616.728 39.8706  -2
   4   4   3 616.728 39.8706   1
   5   4   3 41.1723 1.68241   1
   6   4   3 43.7471 1.89759   1
   7   4   3 17.5516 1.42802   1
   8   4   3 118.564 3.47064   1
   9   4   3 3.62127 1.43188   1
  10   4   3 46.5130 2.39376   1
 -10   4   3 13.9019 6.44913  -2
  11   4   3 13.9019 6.44913   1
  12   4   3 -0.6990 1.68182   1
  13   4   3 90.5824 3.65352   1
  14   4   3 65.4695 4.16223   1
  15   4   3 2.29714 2.98981   1
  16   4   3 81.3132 4.94014   1
  17   4   3 -6.0567 3.37260   1
  18   4   3 2.91845 3.70731   1
  19   4   3 24.9704 4.06299   1
  20   4   3 -4.8276 5.85251   1
 -16   5   3 -0.8195 2.82627   1
  17   5   3 -2.2152 4.71389  -2
 -15   5   3 -2.2152 4.71389   1
  15   5   3 102.752 10.9375  -2
 -13   5   3 102.752 10.9375   1
  14   5   3 76.9591 10.1810  -2
 -12   5   3 76.9591 10.1810   1
  13   5   3 34.3043 7.62052  -2
 -11   5   3 34.3043 7.62052   1
  12   5   3 102.935 9.87812  -2
 -10   5   3 102.935 9.87812   1
  11   5   3 31.6902 6.83958  -2
  -9   5   3 31.6902 6.83958   1
  10   5   3 64.8192 4.27317  -2
  -8   5   3 64.8192 4.27317   1
   9   5   3 203.524 7.37075  -2
  -7   5   3 203.524 7.37075   1
   8   5   3 80.5425 4.35952  -2
  -6   5   3 80.5425 4.35952   1
   7   5   3 45.8632 3.11765  -2
  -5   5   3 45.8632 3.11765   1
   6   5   3 223.664 6.36168  -2
  -4   5   3 223.664 6.36168   1
   5   5   3 29.2811 2.17533  -2
  -3   5   3 29.2811 2.17533   1
   4   5   3 1275.98 35.7282  -2
  -2   5   3 1275.98 35.7282   1
   3   5   3 321.358 8.63754  -2
  -1   5   3 321.358 8.63754   1
   2   5   3 222.212 5.60867  -2
   0   5   3 222.212 5.60867   1
   1   5   3 124.989 3.71527  -2
   1   5   3 124.989 3.71527   1
   0   5   3 310.019 7.44873  -2
   2   5   3 310.019 7.44873   1
  -1   5   3 343.406 9.37655  -2
   3   5   3 343.406 9.37655   1
  -2   5   3 842.505 19.0388  -2
   4   5   3 842.505 19.0388   1
  -3   5   3 35.4218 2.17529  -2
   5   5   3 35.4218 2.17529   1
  -4   5   3 188.530 4.36375  -2
   6   5   3 188.530 4.36375   1
  -5   5   3 61.9359 2.98012  -2
   7   5   3 61.9359 2.98012   1
  -6   5   3 105.033 4.15982  -2
   8   5   3 105.033 4.15982   1
  -7   5   3 159.271 4.96405  -2
   9   5   3 159.271 4.96405   1
  -8   5   3 105.743 4.46816  -2
  10   5   3 105.743 4.46816   1
  -9   5   3 21.8703 3.58656  -2
  11   5   3 21.8703 3.58656   1
 -10   5   3 79.9736 4.36437  -2
  12   5   3 79.9736 4.36437   1
 -11   5   3 37.7737 4.20614  -2
  13   5   3 37.7737 4.20614   1
 -12   5   3 58.4240 5.89626  -2
  14   5   3 58.4240 5.89626   1
 -13   5   3 45.1213 5.97207  -2
  15   5   3 45.1213 5.97207   1
 -14   5   3 5.67580 5.76333  -2
  16   5   3 5.67580 5.76333   1
 -15   5   3 5.62690 5.75070  -2
  17   5   3 5.62690 5.75070   1
 -16   5   3 4.79760 6.34360  -2
  18   5   3 4.79760 6.34360   1
 -17   5   3 -4.2338 5.84404  -2
  19   5   3 -4.2338 5.84404   1
  20   5   3 13.7576 6.43148   1
  20   6   3 0.96205 10.4171  -2
 -18   6   3 0.96205 10.4171   1
  19   6   3 16.7328 6.30466  -2
 -17   6   3 16.7328 6.30466   1
  18   6   3 14.5804 5.89578  -2
 -16   6   3 14.5804 5.89578   1
  17   6   3 0.56708 3.63774  -2
 -15   6   3 0.56708 3.63774   1
  16   6   3 38.6420 4.07827  -2
 -14   6   3 38.6420 4.07827   1
  15   6   3 0.52729 5.54119  -2
 -13   6   3 0.52729 5.54119   1
  14   6   3 20.1733 4.59593  -2
 -12   6   3 20.1733 4.59593   1
  13   6   3 118.193 5.83684  -2
 -11   6   3 118.193 5.83684   1
  12   6   3 3.78152 3.90145  -2
 -10   6   3 3.78152 3.90145   1
  11   6   3 43.6286 3.98758  -2
  -9   6   3 43.6286 3.98758   1
  10   6   3 112.190 4.81400  -2
  -8   6   3 112.190 4.81400   1
   9   6   3 1.55158 3.19926  -2
  -7   6   3 1.55158 3.19926   1
   8   6   3 145.528 5.12376  -2
  -6   6   3 145.528 5.12376   1
   7   6   3 170.751 5.54157  -2
  -5   6   3 170.751 5.54157   1
   6   6   3 140.992 4.84508  -2
  -4   6   3 140.992 4.84508   1
   5   6   3 561.058 13.8211  -2
  -3   6   3 561.058 13.8211   1
   4   6   3 798.539 18.0239  -2
  -2   6   3 798.539 18.0239   1
   3   6   3 228.980 5.69964  -2
  -1   6   3 228.980 5.69964   1
   2   6   3 987.314 23.8744  -2
   0   6   3 987.314 23.8744   1
   1   6   3 415.354 9.71518  -2
   1   6   3 415.354 9.71518   1
   0   6   3 1182.16 26.4940  -2
   2   6   3 1182.16 26.4940   1
  -1   6   3 201.904 5.23448  -2
   3   6   3 201.904 5.23448   1
  -2   6   3 575.355 13.3270  -2
   4   6   3 575.355 13.3270   1
  -3   6   3 561.358 13.0943  -2
   5   6   3 561.358 13.0943   1
  -4   6   3 169.951 4.43341  -2
   6   6   3 169.951 4.43341   1
  -5   6   3 117.599 3.70018  -2
   7   6   3 117.599 3.70018   1
  -6   6   3 95.1488 3.33153  -2
   8   6   3 95.1488 3.33153   1
  -7   6   3 -0.9190 2.35451  -2
   9   6   3 -0.9190 2.35451   1
  -8   6   3 78.5627 3.56099  -2
  10   6   3 78.5627 3.56099   1
  -9   6   3 21.6301 3.84534  -2
  11   6   3 21.6301 3.84534   1
 -10   6   3 2.00121 3.99185  -2
  12   6   3 2.00121 3.99185   1
 -11   6   3 99.3824 5.32559  -2
  13   6   3 99.3824 5.32559   1
 -12   6   3 22.9195 4.48818  -2
  14   6   3 22.9195 4.48818   1
 -13   6   3 0.36715 6.55163  -2
  15   6   3 0.36715 6.55163   1
 -14   6   3 61.9512 6.95662  -2
  16   6   3 61.9512 6.95662   1
 -15   6   3 8.37695 9.48357  -2
  17   6   3 8.37695 9.48357   1
 -16   6   3 -1.8940 9.78043  -2
  18   6   3 -1.8940 9.78043   1
 -17   6   3 25.9674 9.60593  -2
  19   6   3 25.9674 9.60593   1
 -17   7   3 3.91773 5.18830   1
  19   7   2 -31.606 17.8578  -2
 -16   7   3 -31.606 17.8578   1
  18   7   2 -10.630 17.4170  -2
 -15   7   3 -10.630 17.4170   1
  17   7   2 -24.139 16.4827  -2
 -14   7   3 -24.139 16.4827   1
  16   7   2 -15.234 16.9575  -2
 -13   7   3 -15.234 16.9575   1
  15   7   2 8.30130 16.3601  -2
 -12   7   3 8.30130 16.3601   1
  14   7   3 2.58842 9.87124  -2
 -11   7   3 2.58842 9.87124   1
  13   7   3 51.5768 10.7473  -2
 -10   7   3 51.5768 10.7473   1
  12   7   3 26.2799 9.07339  -2
  -9   7   3 26.2799 9.07339   1
  11   7   3 30.2967 8.91616  -2
  -8   7   3 30.2967 8.91616   1
  10   7   3 138.082 8.20366  -2
  -7   7   3 138.082 8.20366   1
   9   7   3 65.0882 7.24995  -2
  -6   7   3 65.0882 7.24995   1
   8   7   3 19.9833 6.33440  -2
  -5   7   3 19.9833 6.33440   1
   7   7   3 219.036 14.3787  -2
  -4   7   3 219.036 14.3787   1
   6   7   3 52.6564 3.04239  -2
  -3   7   3 52.6564 3.04239   1
   5   7   3 381.375 20.6418  -2
  -2   7   3 381.375 20.6418   1
   4   7   3 884.787 30.6235  -2
  -1   7   3 884.787 30.6235   1
   3   7   3 538.194 19.0733  -2
   0   7   3 538.194 19.0733   1
   2   7   3 611.001 31.2289  -2
   1   7   3 611.001 31.2289   1
   1   7   3 613.170 22.1997  -2
   2   7   3 613.170 22.1997   1
   0   7   3 578.630 20.1871  -2
   3   7   3 578.630 20.1871   1
  -1   7   3 842.683 30.0860  -2
   4   7   3 842.683 30.0860   1
  -2   7   3 303.568 11.3791  -2
   5   7   3 303.568 11.3791   1
  -3   7   3 74.3167 5.30618  -2
   6   7   3 74.3167 5.30618   1
  -4   7   3 279.516 9.20994  -2
   7   7   3 279.516 9.20994   1
  -5   7   3 35.0412 4.46365  -2
   8   7   3 35.0412 4.46365   1
  -6   7   3 72.5140 6.98740  -2
   9   7   3 72.5140 6.98740   1
  -7   7   3 149.826 8.79358  -2
  10   7   3 149.826 8.79358   1
  11   7   3 1.49525 1.92023   1
  -9   7   3 -12.916 20.7336  -2
  12   7   3 -12.916 20.7336   1
 -10   7   3 28.6859 8.93875  -2
  13   7   3 28.6859 8.93875   1
 -11   7   3 0.20574 11.4579  -2
  14   7   3 0.20574 11.4579   1
 -12   7   3 17.7542 5.99805  -2
  15   7   3 17.7542 5.99805   1
  16   7   3 -2.1566 4.61495   1
  17   7   3 4.11928 5.37373   1
  18   7   3 12.3979 5.24374   1
  19   7   3 -3.8981 5.66903   1
  20   7   3 -4.6508 5.34645   1
  15   8   3 -3.2606 8.47695  -2
 -12   8   3 -3.2606 8.47695   1
  14   8   3 57.0495 6.56880  -2
 -11   8   3 57.0495 6.56880   1
  13   8   3 77.9364 4.77677  -2
 -10   8   3 77.9364 4.77677   1
  12   8   3 24.0152 3.86203  -2
  -9   8   3 24.0152 3.86203   1
  11   8   3 179.360 6.06826  -2
  -8   8   3 179.360 6.06826   1
  10   8   3 21.5003 2.94120  -2
  -7   8   3 21.5003 2.94120   1
   9   8   3 108.556 4.39409  -2
  -6   8   3 108.556 4.39409   1
   8   8   3 206.085 6.20876  -2
  -5   8   3 206.085 6.20876   1
   7   8   3 4.42885 1.78631  -2
  -4   8   3 4.42885 1.78631   1
   6   8   3 44.1895 2.12813  -2
  -3   8   3 44.1895 2.12813   1
   5   8   3 481.519 10.3982  -2
  -2   8   3 481.519 10.3982   1
   4   8   3 221.853 5.71990  -2
  -1   8   3 221.853 5.71990   1
   3   8   3 1268.42 28.4990  -2
   0   8   3 1268.42 28.4990   1
   2   8   3 1122.84 25.3292  -2
   1   8   3 1122.84 25.3292   1
   1   8   3 1829.35 45.6504  -2
   2   8   3 1829.35 45.6504   1
   0   8   3 1465.07 35.3275  -2
   3   8   3 1465.07 35.3275   1
  -1   8   3 144.078 4.19822  -2
   4   8   3 144.078 4.19822   1
  -2   8   3 652.841 16.0932  -2
   5   8   3 652.841 16.0932   1
  -3   8   3 53.2986 2.55128  -2
   6   8   3 53.2986 2.55128   1
  -4   8   3 9.30249 1.88540  -2
   7   8   3 9.30249 1.88540   1
  -5   8   3 303.322 6.83524  -2
   8   8   3 303.322 6.83524   1
  -6   8   3 127.902 4.59368  -2
   9   8   3 127.902 4.59368   1
  -7   8   3 25.8795 3.45229  -2
  10   8   3 25.8795 3.45229   1
  -8   8   3 231.859 9.12994  -2
  11   8   3 231.859 9.12994   1
  -9   8   3 17.3690 4.59257  -2
  12   8   3 17.3690 4.59257   1
 -10   8   3 98.0228 5.70932  -2
  13   8   3 98.0228 5.70932   1
 -11   8   3 54.7262 7.71046  -2
  14   8   3 54.7262 7.71046   1
 -12   8   3 -2.9876 4.55212  -2
  15   8   3 -2.9876 4.55212   1
 -13   8   3 7.30993 3.31037  -2
  16   8   3 7.30993 3.31037   1
 -14   8   3 20.7838 10.8526  -2
  17   8   3 20.7838 10.8526   1
 -17   9   3 -2.0024 6.34655   1
 -16   9   3 1.68363 6.63305   1
 -15   9   3 13.1187 4.36381   1
  17   9   3 18.3479 10.2297  -2
 -14   9   3 18.3479 10.2297   1
  16   9   3 56.5206 12.1797  -2
 -13   9   3 56.5206 12.1797   1
  15   9   3 95.7253 9.97490  -2
 -12   9   3 95.7253 9.97490   1
  14   9   3 39.1486 6.80658  -2
 -11   9   3 39.1486 6.80658   1
  13   9   3 81.2946 7.63778  -2
 -10   9   3 81.2946 7.63778   1
  12   9   3 155.106 7.70456  -2
  -9   9   3 155.106 7.70456   1
  11   9   3 45.1249 5.78628  -2
  -8   9   3 45.1249 5.78628   1
  10   9   3 86.5189 8.47126  -2
  -7   9   3 86.5189 8.47126   1
   9   9   3 82.6787 7.46046  -2
  -6   9   3 82.6787 7.46046   1
  -5   9   3 57.7038 3.11810   1
   7   9   3 426.482 17.8072  -2
  -4   9   3 426.482 17.8072   1
   6   9   3 29.3851 3.69370  -2
  -3   9   3 29.3851 3.69370   1
   5   9   3 169.583 5.85705  -2
  -2   9   3 169.583 5.85705   1
   4   9   3 193.487 7.17240  -2
  -1   9   3 193.487 7.17240   1
   3   9   3 94.3766 4.55531  -2
   0   9   3 94.3766 4.55531   1
   2   9   3 66.2457 4.05708  -2
   1   9   3 66.2457 4.05708   1
   1   9   3 64.7573 3.78406  -2
   2   9   3 64.7573 3.78406   1
   0   9   3 146.830 4.87408  -2
   3   9   3 146.830 4.87408   1
  -1   9   3 199.774 5.88284  -2
   4   9   3 199.774 5.88284   1
  -2   9   3 110.428 5.94068  -2
   5   9   3 110.428 5.94068   1
  -3   9   3 23.9501 3.75535  -2
   6   9   3 23.9501 3.75535   1
  -4   9   3 350.322 11.9990  -2
   7   9   3 350.322 11.9990   1
  -5   9   3 38.0570 3.99927  -2
   8   9   3 38.0570 3.99927   1
  -6   9   3 104.112 8.20096  -2
   9   9   3 104.112 8.20096   1
  -7   9   3 101.747 9.61749  -2
  10   9   3 101.747 9.61749   1
  -8   9   3 58.1050 8.48234  -2
  11   9   3 58.1050 8.48234   1
  -9   9   3 211.117 12.4979  -2
  12   9   3 211.117 12.4979   1
 -10   9   3 76.3377 9.73618  -2
  13   9   3 76.3377 9.73618   1
 -11   9   3 42.4763 9.50950  -2
  14   9   3 42.4763 9.50950   1
  15   9   3 21.5093 4.93924   1
  16   9   3 -1.9220 2.75157   1
  17   9   3 28.5282 7.20286   1
  18   9   3 22.1623 6.88075   1
  19   9   3 -1.5473 5.95120   1
  20   9   3 7.70593 5.50889   1
 -14  10   3 -4.5727 3.65181   1
 -13  10   3 34.3067 5.25009   1
  16  10   3 64.6364 10.0995  -2
 -12  10   3 64.6364 10.0995   1
  15  10   3 9.98352 9.95452  -2
 -11  10   3 9.98352 9.95452   1
  14  10   3 163.008 14.4512  -2
 -10  10   3 163.008 14.4512   1
  13  10   3 317.255 13.7565  -2
  -9  10   3 317.255 13.7565   1
  12  10   3 71.7599 10.8585  -2
  -8  10   3 71.7599 10.8585   1
  11  10   3 148.716 8.38273  -2
  -7  10   3 148.716 8.38273   1
  10  10   3 294.765 10.3226  -2
  -6  10   3 294.765 10.3226   1
   9  10   3 101.160 4.37396  -2
  -5  10   3 101.160 4.37396   1
   8  10   3 113.018 4.90262  -2
  -4  10   3 113.018 4.90262   1
   7  10   3 225.663 6.03046  -2
  -3  10   3 225.663 6.03046   1
   6  10   3 31.5246 2.29468  -2
  -2  10   3 31.5246 2.29468   1
   5  10   3 221.256 5.57189  -2
  -1  10   3 221.256 5.57189   1
   4  10   3 41.3865 2.95354  -2
   0  10   3 41.3865 2.95354   1
   3  10   3 117.714 4.13948  -2
   1  10   3 117.714 4.13948   1
   2  10   3 135.050 4.36662  -2
   2  10   3 135.050 4.36662   1
   1  10   3 181.124 5.26253  -2
   3  10   3 181.124 5.26253   1
   0  10   3 64.6951 3.34697  -2
   4  10   3 64.6951 3.34697   1
  -1  10   3 177.114 5.29757  -2
   5  10   3 177.114 5.29757   1
  -2  10   3 35.1715 2.95286  -2
   6  10   3 35.1715 2.95286   1
  -3  10   3 151.272 4.77922  -2
   7  10   3 151.272 4.77922   1
  -4  10   3 114.044 5.07261  -2
   8  10   3 114.044 5.07261   1
  -5  10   3 64.7962 4.69001  -2
   9  10   3 64.7962 4.69001   1
  -6  10   3 194.595 8.80388  -2
  10  10   3 194.595 8.80388   1
  -7  10   3 181.760 8.62813  -2
  11  10   3 181.760 8.62813   1
  -8  10   3 60.7231 6.73464  -2
  12  10   3 60.7231 6.73464   1
  -9  10   3 316.745 12.4098  -2
  13  10   3 316.745 12.4098   1
 -10  10   3 175.355 9.20178  -2
  14  10   3 175.355 9.20178   1
 -11  10   3 2.88863 6.32485  -2
  15  10   3 2.88863 6.32485   1
 -12  10   3 20.5710 6.30245  -2
  16  10   3 20.5710 6.30245   1
 -13  10   3 2.79167 9.99461  -2
  17  10   3 2.79167 9.99461   1
 -14  10   3 19.1068 10.8075  -2
  18  10   3 19.1068 10.8075   1
 -16  10   3 4.02165 9.82725  -2
  20  10   3 4.02165 9.82725   1
  19  11   3 -0.0610 9.82731  -2
 -15  11   3 -0.0610 9.82731   1
  18  11   3 9.63301 10.1308  -2
 -14  11   3 9.63301 10.1308   1
  17  11   3 -1.3099 10.0187  -2
 -13  11   3 -1.3099 10.0187   1
  16  11   3 45.9720 7.07846  -2
 -12  11   3 45.9720 7.07846   1
  15  11   3 16.9956 6.65841  -2
 -11  11   3 16.9956 6.65841   1
  14  11   3 174.891 9.05093  -2
 -10  11   3 174.891 9.05093   1
  13  11   3 30.4815 4.87875  -2
  -9  11   3 30.4815 4.87875   1
  12  11   3 133.199 6.47358  -2
  -8  11   3 133.199 6.47358   1
  11  11   3 309.246 10.2231  -2
  -7  11   3 309.246 10.2231   1
  10  11   3 13.7808 3.95626  -2
  -6  11   3 13.7808 3.95626   1
   9  11   3 120.613 4.92138  -2
  -5  11   3 120.613 4.92138   1
   8  11   3 172.401 5.69247  -2
  -4  11   3 172.401 5.69247   1
   7  11   3 19.5767 3.44358  -2
  -3  11   3 19.5767 3.44358   1
   6  11   3 306.506 7.20424  -2
  -2  11   3 306.506 7.20424   1
   5  11   3 85.2685 3.55832  -2
  -1  11   3 85.2685 3.55832   1
   4  11   3 58.6903 3.31724  -2
   0  11   3 58.6903 3.31724   1
   3  11   3 91.9779 3.73593  -2
   1  11   3 91.9779 3.73593   1
   2  11   3 37.4968 3.04601  -2
   2  11   3 37.4968 3.04601   1
   1  11   3 60.2083 3.37020  -2
   3  11   3 60.2083 3.37020   1
   0  11   3 77.8108 3.71223  -2
   4  11   3 77.8108 3.71223   1
  -1  11   3 57.0043 2.62188  -2
   5  11   3 57.0043 2.62188   1
  -2  11   3 270.673 7.31222  -2
   6  11   3 270.673 7.31222   1
  -3  11   3 17.1121 3.72783  -2
   7  11   3 17.1121 3.72783   1
  -4  11   3 101.349 5.10560  -2
   8  11   3 101.349 5.10560   1
  -5  11   3 81.0468 5.10022  -2
   9  11   3 81.0468 5.10022   1
  -6  11   3 6.61352 5.27388  -2
  10  11   3 6.61352 5.27388   1
  -7  11   3 195.580 9.07907  -2
  11  11   3 195.580 9.07907   1
  -8  11   3 99.4378 7.38145  -2
  12  11   3 99.4378 7.38145   1
  -9  11   3 25.3545 6.57180  -2
  13  11   3 25.3545 6.57180   1
 -10  11   3 145.580 13.5045  -2
  14  11   3 145.580 13.5045   1
 -11  11   3 28.0099 10.5652  -2
  15  11   3 28.0099 10.5652   1
 -12  11   3 9.90216 10.2235  -2
  16  11   3 9.90216 10.2235   1
 -13  11   3 15.7536 10.9100  -2
  17  11   3 15.7536 10.9100   1
 -14  11   3 2.04625 10.8318  -2
  18  11   3 2.04625 10.8318   1
 -15  11   3 -7.3131 10.4152  -2
  19  11   3 -7.3131 10.4152   1
 -13  12   3 18.6794 15.0011   1
 -12  12   3 22.5497 5.60405   1
 -11  12   3 0.45517 5.49211   1
 -10  12   3 0.05923 5.39131   1
  14  12   3 20.6326 10.8234  -2
  -9  12   3 20.6326 10.8234   1
  13  12   3 28.7852 11.3557  -2
  -8  12   3 28.7852 11.3557   1
  12  12   3 1.64129 9.86684  -2
  -7  12   3 1.64129 9.86684   1
  11  12   3 226.335 15.9035  -2
  -6  12   3 226.335 15.9035   1
  10  12   3 129.585 8.87139  -2
  -5  12   3 129.585 8.87139   1
   9  12   3 46.6865 6.71507  -2
  -4  12   3 46.6865 6.71507   1
   8  12   3 409.379 16.1967  -2
  -3  12   3 409.379 16.1967   1
   7  12   3 78.4393 4.99457  -2
  -2  12   3 78.4393 4.99457   1
   6  12   3 230.367 6.55387  -2
  -1  12   3 230.367 6.55387   1
   5  12   3 155.944 4.96123  -2
   0  12   3 155.944 4.96123   1
   4  12   3 12.1262 3.25746  -2
   1  12   3 12.1262 3.25746   1
   3  12   3 148.122 5.21209  -2
   2  12   3 148.122 5.21209   1
   2  12   3 139.897 5.23557  -2
   3  12   3 139.897 5.23557   1
   1  12   3 13.5541 4.41597  -2
   4  12   3 13.5541 4.41597   1
   0  12   3 152.687 6.49723  -2
   5  12   3 152.687 6.49723   1
  -1  12   3 199.928 7.53520  -2
   6  12   3 199.928 7.53520   1
  -2  12   3 72.9357 4.51400  -2
   7  12   3 72.9357 4.51400   1
   8  12   3 229.649 8.74728   1
  -4  12   3 58.3884 10.3045  -2
   9  12   3 58.3884 10.3045   1
  -5  12   3 125.185 12.8911  -2
  10  12   3 125.185 12.8911   1
  11  12   3 131.632 6.74506   1
  -7  12   3 1.01129 10.4779  -2
  12  12   3 1.01129 10.4779   1
  -8  12   3 9.97794 9.85920  -2
  13  12   3 9.97794 9.85920   1
  -9  12   3 29.3255 10.5754  -2
  14  12   3 29.3255 10.5754   1
  15  12   3 2.87019 3.06502   1
  16  12   3 6.26482 3.35454   1
  17  12   3 -0.9698 2.96496   1
  18  12   3 3.28326 6.65104   1
  19  12   3 6.22897 6.44007   1
  20  12   3 -5.3935 10.3053   1
  17  13   3 69.2800 8.29143  -2
 -12  13   3 69.2800 8.29143   1
  16  13   3 6.27116 8.15332  -2
 -11  13   3 6.27116 8.15332   1
  15  13   3 17.6899 9.31258  -2
 -10  13   3 17.6899 9.31258   1
  14  13   3 21.0784 9.75549  -2
  -9  13   3 21.0784 9.75549   1
  13  13   3 4.93830 9.96356  -2
  -8  13   3 4.93830 9.96356   1
  12  13   3 1.12663 9.54655  -2
  -7  13   3 1.12663 9.54655   1
  11  13   3 0.49264 5.84024  -2
  -6  13   3 0.49264 5.84024   1
  10  13   3 98.2772 7.36866  -2
  -5  13   3 98.2772 7.36866   1
   9  13   3 174.948 7.43733  -2
  -4  13   3 174.948 7.43733   1
   8  13   3 6.10081 2.14483  -2
  -3  13   3 6.10081 2.14483   1
   7  13   3 28.3219 2.97131  -2
  -2  13   3 28.3219 2.97131   1
   6  13   3 123.720 4.18603  -2
  -1  13   3 123.720 4.18603   1
   5  13   3 44.7500 2.97481  -2
   0  13   3 44.7500 2.97481   1
   4  13   3 503.078 12.0988  -2
   1  13   3 503.078 12.0988   1
   3  13   3 233.548 6.38806  -2
   2  13   3 233.548 6.38806   1
   2  13   3 288.242 7.56638  -2
   3  13   3 288.242 7.56638   1
   1  13   3 606.016 14.3634  -2
   4  13   3 606.016 14.3634   1
   0  13   3 28.9469 2.82082  -2
   5  13   3 28.9469 2.82082   1
  -1  13   3 134.507 5.22147  -2
   6  13   3 134.507 5.22147   1
  -2  13   3 33.9818 3.56840  -2
   7  13   3 33.9818 3.56840   1
  -3  13   3 6.25928 3.30746  -2
   8  13   3 6.25928 3.30746   1
  -4  13   3 105.609 5.19620  -2
   9  13   3 105.609 5.19620   1
  -5  13   3 50.4095 4.25388  -2
  10  13   3 50.4095 4.25388   1
  -6  13   3 2.90566 3.63028  -2
  11  13   3 2.90566 3.63028   1
  -7  13   3 3.13669 4.09376  -2
  12  13   3 3.13669 4.09376   1
  -8  13   3 -10.312 5.73479  -2
  13  13   3 -10.312 5.73479   1
  -9  13   3 22.7876 6.18297  -2
  14  13   3 22.7876 6.18297   1
 -10  13   3 9.69227 5.91525  -2
  15  13   3 9.69227 5.91525   1
 -11  13   3 3.28498 5.90150  -2
  16  13   3 3.28498 5.90150   1
 -12  13   3 -1.4008 5.37818  -2
  17  13   3 -1.4008 5.37818   1
 -13  13   3 -1.5193 10.3262  -2
  18  13   3 -1.5193 10.3262   1
 -13  14   3 2.81801 6.46963   1
 -12  14   3 -0.5171 4.28440   1
  16  14   3 -10.387 10.7888  -2
 -11  14   3 -10.387 10.7888   1
  15  14   3 -16.328 9.47497  -2
 -10  14   3 -16.328 9.47497   1
  14  14   3 -2.1060 9.83753  -2
  -9  14   3 -2.1060 9.83753   1
  13  14   3 22.1933 10.5064  -2
  -8  14   3 22.1933 10.5064   1
  12  14   3 9.17686 8.69369  -2
  -7  14   3 9.17686 8.69369   1
  11  14   3 49.6086 19.4960  -2
  -6  14   3 49.6086 19.4960   1
  10  14   3 62.1236 18.3434  -2
  -5  14   3 62.1236 18.3434   1
   9  14   3 -2.9196 9.80261  -2
  -4  14   3 -2.9196 9.80261   1
   8  14   3 47.8686 7.34811  -2
  -3  14   3 47.8686 7.34811   1
   7  14   3 3.12637 2.06926  -2
  -2  14   3 3.12637 2.06926   1
   6  14   3 191.473 6.55770  -2
  -1  14   3 191.473 6.55770   1
   5  14   3 34.4911 4.31812  -2
   0  14   3 34.4911 4.31812   1
   4  14   3 12.9763 4.40262  -2
   1  14   3 12.9763 4.40262   1
   3  14   3 304.859 9.67885  -2
   2  14   3 304.859 9.67885   1
   2  14   3 323.506 9.12257  -2
   3  14   3 323.506 9.12257   1
   1  14   3 14.9887 3.90152  -2
   4  14   3 14.9887 3.90152   1
   0  14   3 34.5377 5.31625  -2
   5  14   3 34.5377 5.31625   1
   1  14   3 40.0594 8.36508  -2
   5  14   3 40.0594 8.36508   1
  -1  14   3 147.598 7.10719  -2
   6  14   3 147.598 7.10719   1
  -2  14   3 8.37595 5.73749  -2
   7  14   3 8.37595 5.73749   1
  -3  14   3 88.5042 6.61640  -2
   8  14   3 88.5042 6.61640   1
  -4  14   3 22.4992 7.03755  -2
   9  14   3 22.4992 7.03755   1
  -5  14   3 93.1734 8.12657  -2
  10  14   3 93.1734 8.12657   1
  -6  14   3 53.9642 10.3640  -2
  11  14   3 53.9642 10.3640   1
  -7  14   3 9.28677 9.72097  -2
  12  14   3 9.28677 9.72097   1
  -8  14   3 18.0325 9.74911  -2
  13  14   3 18.0325 9.74911   1
  -9  14   3 12.3273 10.4603  -2
  14  14   3 12.3273 10.4603   1
  15  14   3 -0.3033 3.26825   1
  16  14   3 0.73183 3.39238   1
  17  14   3 5.14493 3.44301   1
  18  14   3 -0.6693 4.46111   1
  19  14   3 -0.2040 5.46620   1
 -11  15   3 -3.7160 4.93919   1
  16  15   3 10.5952 8.32982  -2
 -10  15   3 10.5952 8.32982   1
  15  15   3 36.1256 9.65074  -2
  -9  15   3 36.1256 9.65074   1
  14  15   3 8.48981 9.44298  -2
  -8  15   3 8.48981 9.44298   1
  13  15   3 8.81934 10.1648  -2
  -7  15   3 8.81934 10.1648   1
  12  15   3 50.4328 6.89767  -2
  -6  15   3 50.4328 6.89767   1
  11  15   3 38.1579 6.77298  -2
  -5  15   3 38.1579 6.77298   1
  10  15   3 120.748 8.15201  -2
  -4  15   3 120.748 8.15201   1
   9  15   3 90.6266 6.70534  -2
  -3  15   3 90.6266 6.70534   1
   8  15   3 30.0979 4.67445  -2
  -2  15   3 30.0979 4.67445   1
   7  15   3 5.83303 2.78341  -2
  -1  15   3 5.83303 2.78341   1
   6  15   3 10.5251 2.92482  -2
   0  15   3 10.5251 2.92482   1
   5  15   3 6.48562 3.68557  -2
   1  15   3 6.48562 3.68557   1
   4  15   3 63.9459 4.29419  -2
   2  15   3 63.9459 4.29419   1
   3  15   3 310.826 8.57492  -2
   3  15   3 310.826 8.57492   1
   2  15   3 90.5319 4.06812  -2
   4  15   3 90.5319 4.06812   1
   1  15   3 43.0192 23.5361  -2
   5  15   3 43.0192 23.5361   1
   0  15   3 28.5394 5.14950  -2
   6  15   3 28.5394 5.14950   1
  -1  15   3 15.1468 5.22814  -2
   7  15   3 15.1468 5.22814   1
  -2  15   3 38.5188 5.46580  -2
   8  15   3 38.5188 5.46580   1
  -3  15   3 123.903 6.98876  -2
   9  15   3 123.903 6.98876   1
  -4  15   3 86.2648 6.66932  -2
  10  15   3 86.2648 6.66932   1
  -5  15   3 31.7557 7.29968  -2
  11  15   3 31.7557 7.29968   1
  -6  15   3 72.8277 7.57979  -2
  12  15   3 72.8277 7.57979   1
  -7  15   3 -1.7585 7.00863  -2
  13  15   3 -1.7585 7.00863   1
  -8  15   3 34.4858 7.03159  -2
  14  15   3 34.4858 7.03159   1
  -9  15   3 38.1388 6.97991  -2
  15  15   3 38.1388 6.97991   1
 -10  15   3 3.10695 6.55279  -2
  16  15   3 3.10695 6.55279   1
 -11  15   3 12.4829 6.56168  -2
  17  15   3 12.4829 6.56168   1
 -12  15   3 4.97181 11.1558  -2
  18  15   3 4.97181 11.1558   1
  15  16   3 30.3909 8.78516  -2
  -9  16   3 30.3909 8.78516   1
  14  16   3 15.6782 9.11470  -2
  -8  16   3 15.6782 9.11470   1
  13  16   3 45.4964 6.51643  -2
  -7  16   3 45.4964 6.51643   1
  12  16   3 15.8401 9.88297  -2
  -6  16   3 15.8401 9.88297   1
  11  16   3 60.5013 6.88032  -2
  -5  16   3 60.5013 6.88032   1
  10  16   3 195.936 9.92334  -2
  -4  16   3 195.936 9.92334   1
   9  16   3 61.1063 10.3975  -2
  -3  16   3 61.1063 10.3975   1
   8  16   3 9.14387 9.13384  -2
  -2  16   3 9.14387 9.13384   1
   7  16   3 -0.1714 1.87014  -2
  -1  16   3 -0.1714 1.87014   1
   6  16   3 9.89435 3.50246  -2
   0  16   3 9.89435 3.50246   1
   5  16   3 7.54572 4.33084  -2
   1  16   3 7.54572 4.33084   1
   4  16   3 14.1354 3.47905  -2
   2  16   3 14.1354 3.47905   1
   3  16   3 80.6814 4.44584  -2
   3  16   3 80.6814 4.44584   1
   2  16   3 5.17203 4.45732  -2
   4  16   3 5.17203 4.45732   1
   1  16   3 7.69269 4.76248  -2
   5  16   3 7.69269 4.76248   1
   0  16   3 3.77171 4.79581  -2
   6  16   3 3.77171 4.79581   1
  -1  16   3 6.76259 5.24338  -2
   7  16   3 6.76259 5.24338   1
  -2  16   3 4.20882 5.13308  -2
   8  16   3 4.20882 5.13308   1
  -3  16   3 42.9334 5.78681  -2
   9  16   3 42.9334 5.78681   1
  -4  16   3 190.877 8.33649  -2
  10  16   3 190.877 8.33649   1
  -5  16   3 85.9085 8.15320  -2
  11  16   3 85.9085 8.15320   1
  -6  16   3 26.0347 7.17016  -2
  12  16   3 26.0347 7.17016   1
  -7  16   3 73.4790 7.69153  -2
  13  16   3 73.4790 7.69153   1
  -8  16   3 19.1124 11.6006  -2
  14  16   3 19.1124 11.6006   1
  -9  16   3 14.8075 6.28331  -2
  15  16   3 14.8075 6.28331   1
 -10  16   3 14.0786 6.09446  -2
  16  16   3 14.0786 6.09446   1
 -11  16   3 -4.8918 10.7973  -2
  17  16   3 -4.8918 10.7973   1
  -9  17   3 3.69149 4.92100   1
  -8  17   3 3.23527 5.26328   1
  -7  17   3 13.2132 6.20869   1
  -6  17   3 3.22115 5.56600   1
  -5  17   3 65.8139 9.12538   1
  -4  17   3 83.8143 9.52331   1
  -3  17   3 23.7581 7.00342   1
  -2  17   3 66.4343 8.72847   1
  -1  17   3 17.5329 2.59154   1
   7  17   3 -9.7416 11.1386  -2
   0  17   3 -9.7416 11.1386   1
   6  17   3 3.24970 10.4799  -2
   1  17   3 3.24970 10.4799   1
   5  17   3 5.13034 7.19264  -2
   2  17   3 5.13034 7.19264   1
   4  17   3 109.064 8.79157  -2
   3  17   3 109.064 8.79157   1
   3  17   3 94.4713 6.87054  -2
   4  17   3 94.4713 6.87054   1
   2  17   3 4.38122 4.38987  -2
   5  17   3 4.38122 4.38987   1
   1  17   3 -4.4232 11.0294  -2
   6  17   3 -4.4232 11.0294   1
   0  17   3 9.86177 11.5769  -2
   7  17   3 9.86177 11.5769   1
  -1  17   3 -0.7847 12.4316  -2
   8  17   3 -0.7847 12.4316   1
  -2  17   3 52.0923 12.6381  -2
   9  17   3 52.0923 12.6381   1
  -3  17   3 -3.4436 12.2034  -2
  10  17   3 -3.4436 12.2034   1
  -4  17   3 64.7256 9.79097  -2
  11  17   3 64.7256 9.79097   1
  -5  17   3 29.9068 13.5275  -2
  12  17   3 29.9068 13.5275   1
  -6  17   3 -3.7331 8.88028  -2
  13  17   3 -3.7331 8.88028   1
  -7  17   3 43.7752 14.2851  -2
  14  17   3 43.7752 14.2851   1
  -8  17   3 40.0375 13.8762  -2
  15  17   3 40.0375 13.8762   1
  -9  17   3 -2.5759 13.4311  -2
  16  17   3 -2.5759 13.4311   1
  17  17   3 9.86433 6.82569   1
  15  18   3 0.81530 7.85992  -2
  -8  18   3 0.81530 7.85992   1
  14  18   3 11.7781 7.97381  -2
  -7  18   3 11.7781 7.97381   1
  13  18   3 8.47303 8.37256  -2
  -6  18   3 8.47303 8.37256   1
  12  18   3 4.41796 8.62393  -2
  -5  18   3 4.41796 8.62393   1
  11  18   3 25.4554 9.31098  -2
  -4  18   3 25.4554 9.31098   1
  10  18   3 62.1529 10.5065  -2
  -3  18   3 62.1529 10.5065   1
   9  18   3 4.55940 8.68914  -2
  -2  18   3 4.55940 8.68914   1
   8  18   3 89.2064 9.76183  -2
  -1  18   3 89.2064 9.76183   1
   6  18   3 12.5311 7.03200  -2
   1  18   3 12.5311 7.03200   1
   5  18   3 97.9484 5.18031  -2
   2  18   3 97.9484 5.18031   1
   4  18   3 12.5828 4.68128  -2
   3  18   3 12.5828 4.68128   1
   3  18   3 19.4152 3.35849  -2
   4  18   3 19.4152 3.35849   1
   2  18   3 116.648 6.29606  -2
   5  18   3 116.648 6.29606   1
   1  18   3 12.1241 3.79927  -2
   6  18   3 12.1241 3.79927   1
   0  18   3 75.0858 4.98005  -2
   7  18   3 75.0858 4.98005   1
  -1  18   3 69.6972 5.00876  -2
   8  18   3 69.6972 5.00876   1
  -2  18   3 6.08864 4.19259  -2
   9  18   3 6.08864 4.19259   1
  -3  18   3 13.5207 4.55395  -2
  10  18   3 13.5207 4.55395   1
  -4  18   3 18.4916 4.41599  -2
  11  18   3 18.4916 4.41599   1
  -5  18   3 6.87191 3.89621  -2
  12  18   3 6.87191 3.89621   1
  -6  18   3 11.9992 3.93841  -2
  13  18   3 11.9992 3.93841   1
  -7  18   3 3.98968 5.51827  -2
  14  18   3 3.98968 5.51827   1
  -8  18   3 5.97395 5.25543  -2
  15  18   3 5.97395 5.25543   1
  -9  18   3 10.4269 4.97822  -2
  16  18   3 10.4269 4.97822   1
  13  19   3 -14.899 9.08661  -2
  -6  19   3 -14.899 9.08661   1
  12  19   3 1.93623 9.82602  -2
  -5  19   3 1.93623 9.82602   1
  11  19   3 -4.8467 10.5846  -2
  -4  19   3 -4.8467 10.5846   1
  10  19   3 1.66995 11.1191  -2
  -3  19   3 1.66995 11.1191   1
   9  19   3 71.3882 12.3641  -2
  -2  19   3 71.3882 12.3641   1
   8  19   3 28.7171 11.7934  -2
  -1  19   3 28.7171 11.7934   1
   7  19   3 21.5896 11.5603  -2
   0  19   3 21.5896 11.5603   1
   5  19   3 42.1020 6.40345  -2
   2  19   3 42.1020 6.40345   1
   4  19   3 -0.3746 6.76754  -2
   3  19   3 -0.3746 6.76754   1
   3  19   3 -1.5111 6.84787  -2
   4  19   3 -1.5111 6.84787   1
   2  19   3 -9.2287 7.09944  -2
   5  19   3 -9.2287 7.09944   1
   1  19   3 144.264 8.35067  -2
   6  19   3 144.264 8.35067   1
   0  19   3 71.8742 9.99624  -2
   7  19   3 71.8742 9.99624   1
  -1  19   3 11.7166 6.68788  -2
   8  19   3 11.7166 6.68788   1
  -2  19   3 77.4161 7.67829  -2
   9  19   3 77.4161 7.67829   1
  -3  19   3 11.8567 6.99775  -2
  10  19   3 11.8567 6.99775   1
  -4  19   3 7.56373 6.97197  -2
  11  19   3 7.56373 6.97197   1
  -5  19   3 6.48832 7.32207  -2
  12  19   3 6.48832 7.32207   1
  -6  19   3 -9.2321 6.85214  -2
  13  19   3 -9.2321 6.85214   1
  -7  19   3 13.4174 6.75299  -2
  14  19   3 13.4174 6.75299   1
  15  19   3 3.53975 3.72767   1
  13  20   3 23.1437 9.36134  -2
  -5  20   3 23.1437 9.36134   1
  12  20   3 1.49628 8.99379  -2
  -4  20   3 1.49628 8.99379   1
  11  20   3 22.6017 9.89514  -2
  -3  20   3 22.6017 9.89514   1
  10  20   3 -6.4323 9.67558  -2
  -2  20   3 -6.4323 9.67558   1
   9  20   3 10.0922 6.34315  -2
  -1  20   3 10.0922 6.34315   1
   8  20   3 46.8375 6.70750  -2
   0  20   3 46.8375 6.70750   1
   7  20   3 34.1912 9.62433  -2
   1  20   3 34.1912 9.62433   1
   6  20   3 19.5105 7.04480  -2
   2  20   3 19.5105 7.04480   1
   5  20   3 27.4359 5.47897  -2
   3  20   3 27.4359 5.47897   1
   4  20   3 -12.050 5.17933  -2
   4  20   3 -12.050 5.17933   1
   3  20   3 33.0719 6.53110  -2
   5  20   3 33.0719 6.53110   1
   2  20   3 20.6626 5.26082  -2
   6  20   3 20.6626 5.26082   1
   1  20   3 47.7997 5.12719  -2
   7  20   3 47.7997 5.12719   1
   0  20   3 61.8102 5.53025  -2
   8  20   3 61.8102 5.53025   1
  -1  20   3 4.43816 5.05884  -2
   9  20   3 4.43816 5.05884   1
  -2  20   3 27.6693 5.43297  -2
  10  20   3 27.6693 5.43297   1
  -3  20   3 38.6198 6.71032  -2
  11  20   3 38.6198 6.71032   1
  -4  20   3 0.33442 6.34781  -2
  12  20   3 0.33442 6.34781   1
  -5  20   3 2.85837 6.43641  -2
  13  20   3 2.85837 6.43641   1
  -6  20   3 7.60880 7.73211  -2
  14  20   3 7.60880 7.73211   1
  11  21   3 -1.6739 8.99569  -2
  -3  21   3 -1.6739 8.99569   1
  10  21   3 9.97016 6.18044  -2
  -2  21   3 9.97016 6.18044   1
   9  21   3 -3.1831 4.94186  -2
  -1  21   3 -3.1831 4.94186   1
   8  21   3 6.89450 8.88452  -2
   0  21   3 6.89450 8.88452   1
   7  21   3 9.09786 8.91393  -2
   1  21   3 9.09786 8.91393   1
   6  21   3 6.49140 8.23196  -2
   2  21   3 6.49140 8.23196   1
   5  21   3 21.5791 4.92660  -2
   3  21   3 21.5791 4.92660   1
   4  21   3 0.07955 4.73498  -2
   4  21   3 0.07955 4.73498   1
   3  21   3 4.49003 4.78171  -2
   5  21   3 4.49003 4.78171   1
   2  21   3 16.9856 4.93272  -2
   6  21   3 16.9856 4.93272   1
   1  21   3 5.20819 5.50188  -2
   7  21   3 5.20819 5.50188   1
   0  21   3 11.7895 4.22525  -2
   8  21   3 11.7895 4.22525   1
  -1  21   3 10.8552 4.29370  -2
   9  21   3 10.8552 4.29370   1
  -2  21   3 2.45973 4.97260  -2
  10  21   3 2.45973 4.97260   1
  -3  21   3 3.49451 6.90923  -2
  11  21   3 3.49451 6.90923   1
  -4  21   3 4.62052 6.77248  -2
  12  21   3 4.62052 6.77248   1
  -5  21   3 1.60413 5.72844  -2
  13  21   3 1.60413 5.72844   1
  -1  22   3 -4.1180 5.75026   1
   0  22   3 -2.0520 5.60144   1
   8  22   3 10.8639 10.4198  -2
   1  22   3 10.8639 10.4198   1
   7  22   3 7.96479 10.2552  -2
   2  22   3 7.96479 10.2552   1
   6  22   3 -0.1125 10.2141  -2
   3  22   3 -0.1125 10.2141   1
   4  22   3 -2.1873 4.37642   1
   7  22   3 0.54028 4.03280   1
   8  22   3 4.68102 4.19287   1
   9  22   3 1.00036 3.10568   1
  10  22   3 1.81559 4.04400   1
  11  22   3 4.32559 3.88972   1
   6  23   3 1.69242 6.68313  -2
   3  23   3 1.69242 6.68313   1
   5  23   3 0.04343 6.58686  -2
   4  23   3 0.04343 6.58686   1
   4  23   3 -2.2060 6.86148  -2
   5  23   3 -2.2060 6.86148   1
   3  23   3 -3.6046 7.19778  -2
   6  23   3 -3.6046 7.19778   1
  -1 -21   4 -3.7948 6.23704  -2
  -8 -21   4 -3.7948 6.23704   1
  -6 -21   4 -6.9634 11.4327  -2
  -3 -21   4 -6.9634 11.4327   1
  -7 -21   4 -1.9708 11.1233  -2
  -2 -21   4 -1.9708 11.1233   1
  -8 -21   4 4.27207 11.3101  -2
  -1 -21   4 4.27207 11.3101   1
  -9 -21   4 13.7544 12.4337  -2
   0 -21   4 13.7544 12.4337   1
   4 -20   4 5.77428 9.47826  -2
 -12 -20   4 5.77428 9.47826   1
   3 -20   4 5.99215 9.63039  -2
 -11 -20   4 5.99215 9.63039   1
   2 -20   4 22.1578 9.76488  -2
 -10 -20   4 22.1578 9.76488   1
   1 -20   4 1.03937 9.60908  -2
  -9 -20   4 1.03937 9.60908   1
   0 -20   4 -5.7191 6.24895  -2
  -8 -20   4 -5.7191 6.24895   1
  -1 -20   4 5.60288 6.19085  -2
  -7 -20   4 5.60288 6.19085   1
  -2 -20   4 1.16117 5.12786  -2
  -6 -20   4 1.16117 5.12786   1
  -3 -20   4 -0.0806 4.91548  -2
  -5 -20   4 -0.0806 4.91548   1
  -4 -20   4 4.00974 5.37511  -2
  -4 -20   4 4.00974 5.37511   1
  -5 -20   4 4.78860 6.12144  -2
  -3 -20   4 4.78860 6.12144   1
  -6 -20   4 6.49402 6.54599  -2
  -2 -20   4 6.49402 6.54599   1
  -7 -20   4 9.67042 6.99976  -2
  -1 -20   4 9.67042 6.99976   1
  -8 -20   4 -0.4194 10.4639  -2
   0 -20   4 -0.4194 10.4639   1
  -9 -20   4 -1.6510 11.0692  -2
   1 -20   4 -1.6510 11.0692   1
 -10 -20   4 10.0951 11.4120  -2
   2 -20   4 10.0951 11.4120   1
 -11 -20   4 2.90232 11.2683  -2
   3 -20   4 2.90232 11.2683   1
   5 -19   4 -5.2217 9.35809  -2
 -13 -19   4 -5.2217 9.35809   1
   4 -19   4 26.6523 10.2116  -2
 -12 -19   4 26.6523 10.2116   1
   3 -19   4 22.3996 10.2008  -2
 -11 -19   4 22.3996 10.2008   1
   2 -19   4 -0.6597 6.50801  -2
 -10 -19   4 -0.6597 6.50801   1
   1 -19   4 7.65743 5.95635  -2
  -9 -19   4 7.65743 5.95635   1
   0 -19   4 16.3194 9.38238  -2
  -8 -19   4 16.3194 9.38238   1
  -1 -19   4 20.7077 5.80153  -2
  -7 -19   4 20.7077 5.80153   1
  -2 -19   4 15.8740 5.52572  -2
  -6 -19   4 15.8740 5.52572   1
  -3 -19   4 12.0079 5.26442  -2
  -5 -19   4 12.0079 5.26442   1
  -4 -19   4 29.8997 5.06325  -2
  -4 -19   4 29.8997 5.06325   1
  -5 -19   4 12.9039 6.29574  -2
  -3 -19   4 12.9039 6.29574   1
  -6 -19   4 28.3948 6.71465  -2
  -2 -19   4 28.3948 6.71465   1
  -7 -19   4 22.7481 6.03337  -2
  -1 -19   4 22.7481 6.03337   1
  -8 -19   4 3.25232 6.06335  -2
   0 -19   4 3.25232 6.06335   1
  -9 -19   4 1.81846 7.47261  -2
   1 -19   4 1.81846 7.47261   1
 -10 -19   4 16.3827 8.07083  -2
   2 -19   4 16.3827 8.07083   1
 -11 -19   4 15.6405 8.27658  -2
   3 -19   4 15.6405 8.27658   1
 -12 -19   4 17.3922 8.27246  -2
   4 -19   4 17.3922 8.27246   1
 -13 -19   4 4.46023 7.88629  -2
   5 -19   4 4.46023 7.88629   1
 -15 -18   4 -3.3850 3.61254   1
 -14 -18   4 4.52074 4.18334   1
 -13 -18   4 16.8340 7.11633   1
   5 -18   4 -3.2851 12.6265  -2
 -12 -18   4 -3.2851 12.6265   1
   4 -18   4 37.6569 13.3420  -2
 -11 -18   4 37.6569 13.3420   1
   3 -18   4 51.2905 13.6127  -2
 -10 -18   4 51.2905 13.6127   1
   2 -18   4 11.2033 12.0927  -2
  -9 -18   4 11.2033 12.0927   1
   1 -18   4 61.0397 39.6255  -2
  -8 -18   4 61.0397 39.6255   1
   0 -18   4 2.48464 11.5163  -2
  -7 -18   4 2.48464 11.5163   1
  -1 -18   4 8.06636 11.1788  -2
  -6 -18   4 8.06636 11.1788   1
  -2 -18   4 -21.380 41.3918  -2
  -5 -18   4 -21.380 41.3918   1
  -3 -18   4 22.7933 9.73843  -2
  -4 -18   4 22.7933 9.73843   1
  -4 -18   4 55.5000 7.37323  -2
  -3 -18   4 55.5000 7.37323   1
  -5 -18   4 78.7519 12.9993  -2
  -2 -18   4 78.7519 12.9993   1
  -6 -18   4 6.25853 11.9087  -2
  -1 -18   4 6.25853 11.9087   1
  -7 -18   4 29.5080 12.4364  -2
   0 -18   4 29.5080 12.4364   1
  -8 -18   4 6.60170 12.2909  -2
   1 -18   4 6.60170 12.2909   1
  -9 -18   4 -7.4961 11.6358  -2
   2 -18   4 -7.4961 11.6358   1
 -10 -18   4 30.5281 9.24874  -2
   3 -18   4 30.5281 9.24874   1
 -11 -18   4 35.7179 15.0244  -2
   4 -18   4 35.7179 15.0244   1
   5 -18   4 9.69369 6.16646   1
   6 -18   4 2.58690 5.93947   1
   7 -18   4 -0.8784 4.82739   1
   8 -18   4 2.21356 9.64947   1
   8 -17   4 4.23748 5.76042  -2
 -15 -17   4 4.23748 5.76042   1
   7 -17   4 -0.5227 5.93853  -2
 -14 -17   4 -0.5227 5.93853   1
   6 -17   4 -0.9955 5.95819  -2
 -13 -17   4 -0.9955 5.95819   1
   5 -17   4 0.99374 5.90294  -2
 -12 -17   4 0.99374 5.90294   1
   4 -17   4 8.20234 4.58567  -2
 -11 -17   4 8.20234 4.58567   1
   3 -17   4 8.47294 3.74940  -2
 -10 -17   4 8.47294 3.74940   1
   2 -17   4 4.92432 3.11915  -2
  -9 -17   4 4.92432 3.11915   1
   1 -17   4 -2.0107 5.25648  -2
  -8 -17   4 -2.0107 5.25648   1
   0 -17   4 15.9354 4.96367  -2
  -7 -17   4 15.9354 4.96367   1
  -1 -17   4 18.6662 4.24926  -2
  -6 -17   4 18.6662 4.24926   1
  -2 -17   4 -0.6582 3.88535  -2
  -5 -17   4 -0.6582 3.88535   1
  -3 -17   4 67.7425 4.97171  -2
  -4 -17   4 67.7425 4.97171   1
  -4 -17   4 83.3613 5.28931  -2
  -3 -17   4 83.3613 5.28931   1
  -5 -17   4 -4.0422 3.59479  -2
  -2 -17   4 -4.0422 3.59479   1
  -6 -17   4 42.0255 6.31510  -2
  -1 -17   4 42.0255 6.31510   1
  -7 -17   4 9.54668 5.98544  -2
   0 -17   4 9.54668 5.98544   1
  -8 -17   4 5.27659 6.87627  -2
   1 -17   4 5.27659 6.87627   1
  -9 -17   4 16.0991 7.04473  -2
   2 -17   4 16.0991 7.04473   1
 -10 -17   4 10.8717 7.47265  -2
   3 -17   4 10.8717 7.47265   1
 -11 -17   4 10.1316 7.71187  -2
   4 -17   4 10.1316 7.71187   1
 -12 -17   4 7.34223 8.06161  -2
   5 -17   4 7.34223 8.06161   1
 -13 -17   4 1.82341 10.4954  -2
   6 -17   4 1.82341 10.4954   1
 -14 -17   4 -3.2009 10.6071  -2
   7 -17   4 -3.2009 10.6071   1
 -15 -17   4 3.50946 10.1532  -2
   8 -17   4 3.50946 10.1532   1
   9 -16   4 24.8203 13.5957  -2
 -16 -16   4 24.8203 13.5957   1
   8 -16   4 8.06957 10.1405  -2
 -15 -16   4 8.06957 10.1405   1
   7 -16   4 -0.1065 8.10386  -2
 -14 -16   4 -0.1065 8.10386   1
   6 -16   4 25.7998 8.53223  -2
 -13 -16   4 25.7998 8.53223   1
   5 -16   4 -14.543 7.85758  -2
 -12 -16   4 -14.543 7.85758   1
   4 -16   4 2.95844 8.02547  -2
 -11 -16   4 2.95844 8.02547   1
   3 -16   4 -17.617 10.8458  -2
 -10 -16   4 -17.617 10.8458   1
   2 -16   4 -15.504 11.2986  -2
  -9 -16   4 -15.504 11.2986   1
   1 -16   4 44.7694 7.60984  -2
  -8 -16   4 44.7694 7.60984   1
   0 -16   4 35.1083 5.63069  -2
  -7 -16   4 35.1083 5.63069   1
  -1 -16   4 -0.6760 6.32541  -2
  -6 -16   4 -0.6760 6.32541   1
  -2 -16   4 54.4460 11.6638  -2
  -5 -16   4 54.4460 11.6638   1
  -4 -16   4 94.2832 6.92673  -2
  -3 -16   4 94.2832 6.92673   1
  -5 -16   4 87.6195 6.84844  -2
  -2 -16   4 87.6195 6.84844   1
  -6 -16   4 -13.310 7.61341  -2
  -1 -16   4 -13.310 7.61341   1
  -7 -16   4 38.6997 8.75378  -2
   0 -16   4 38.6997 8.75378   1
  -8 -16   4 23.1695 8.84261  -2
   1 -16   4 23.1695 8.84261   1
  -9 -16   4 2.75780 8.51638  -2
   2 -16   4 2.75780 8.51638   1
 -10 -16   4 -4.9471 13.6590  -2
   3 -16   4 -4.9471 13.6590   1
   4 -16   4 7.56191 6.65163   1
   5 -16   4 -3.4226 6.39877   1
   6 -16   4 26.0576 8.06462   1
   7 -16   4 -2.8182 6.90255   1
   8 -16   4 15.2367 7.54179   1
 -16 -16   4 55.7934 14.2988  -2
   9 -16   4 55.7934 14.2988   1
 -17 -16   4 10.3494 12.4917  -2
  10 -16   4 10.3494 12.4917   1
  11 -15   4 -1.1609 9.87343  -2
 -17 -15   4 -1.1609 9.87343   1
  10 -15   4 12.4586 7.16407  -2
 -16 -15   4 12.4586 7.16407   1
   9 -15   4 20.2399 7.38996  -2
 -15 -15   4 20.2399 7.38996   1
   8 -15   4 10.7213 7.25130  -2
 -14 -15   4 10.7213 7.25130   1
   7 -15   4 6.62165 6.98320  -2
 -13 -15   4 6.62165 6.98320   1
   6 -15   4 9.15772 6.99349  -2
 -12 -15   4 9.15772 6.99349   1
   5 -15   4 13.6029 5.57040  -2
 -11 -15   4 13.6029 5.57040   1
   4 -15   4 -1.3676 6.65844  -2
 -10 -15   4 -1.3676 6.65844   1
   3 -15   4 79.3651 6.14200  -2
  -9 -15   4 79.3651 6.14200   1
   2 -15   4 28.8515 4.45197  -2
  -8 -15   4 28.8515 4.45197   1
   1 -15   4 43.1298 5.36398  -2
  -7 -15   4 43.1298 5.36398   1
   0 -15   4 24.6170 5.26185  -2
  -6 -15   4 24.6170 5.26185   1
  -1 -15   4 22.7498 5.36943  -2
  -5 -15   4 22.7498 5.36943   1
  -2 -15   4 15.4536 5.20262  -2
  -4 -15   4 15.4536 5.20262   1
  -3 -15   4 75.0272 5.86945  -2
  -3 -15   4 75.0272 5.86945   1
  -4 -15   4 10.1343 5.04864  -2
  -2 -15   4 10.1343 5.04864   1
  -5 -15   4 32.1820 4.40650  -2
  -1 -15   4 32.1820 4.40650   1
  -6 -15   4 25.3876 6.90357  -2
   0 -15   4 25.3876 6.90357   1
  -7 -15   4 51.8934 8.18269  -2
   1 -15   4 51.8934 8.18269   1
  -8 -15   4 49.5638 11.3282  -2
   2 -15   4 49.5638 11.3282   1
  -9 -15   4 47.9220 11.9204  -2
   3 -15   4 47.9220 11.9204   1
 -10 -15   4 1.92263 11.5747  -2
   4 -15   4 1.92263 11.5747   1
 -11 -15   4 15.1131 12.6651  -2
   5 -15   4 15.1131 12.6651   1
 -12 -15   4 -3.3233 12.3332  -2
   6 -15   4 -3.3233 12.3332   1
 -13 -15   4 10.6623 12.3225  -2
   7 -15   4 10.6623 12.3225   1
 -14 -15   4 19.5858 12.1710  -2
   8 -15   4 19.5858 12.1710   1
 -15 -15   4 10.6308 11.9060  -2
   9 -15   4 10.6308 11.9060   1
 -16 -15   4 0.26639 11.2979  -2
  10 -15   4 0.26639 11.2979   1
 -17 -15   4 -6.8684 10.3015  -2
  11 -15   4 -6.8684 10.3015   1
  12 -14   4 14.4819 10.7662  -2
 -18 -14   4 14.4819 10.7662   1
  11 -14   4 11.0663 6.70837  -2
 -17 -14   4 11.0663 6.70837   1
  10 -14   4 36.5442 7.16214  -2
 -16 -14   4 36.5442 7.16214   1
   9 -14   4 21.3027 7.02666  -2
 -15 -14   4 21.3027 7.02666   1
   8 -14   4 24.2350 8.43016  -2
 -14 -14   4 24.2350 8.43016   1
   7 -14   4 33.6296 7.09437  -2
 -13 -14   4 33.6296 7.09437   1
   6 -14   4 -5.6913 6.60873  -2
 -12 -14   4 -5.6913 6.60873   1
   5 -14   4 36.8710 5.83764  -2
 -11 -14   4 36.8710 5.83764   1
   4 -14   4 31.7345 7.09905  -2
 -10 -14   4 31.7345 7.09905   1
   3 -14   4 -1.9938 5.17645  -2
  -9 -14   4 -1.9938 5.17645   1
   2 -14   4 82.7020 4.88034  -2
  -8 -14   4 82.7020 4.88034   1
   1 -14   4 12.1670 5.65175  -2
  -7 -14   4 12.1670 5.65175   1
   0 -14   4 25.1851 4.88098  -2
  -6 -14   4 25.1851 4.88098   1
  -1 -14   4 178.698 7.46352  -2
  -5 -14   4 178.698 7.46352   1
  -2 -14   4 11.1751 4.75546  -2
  -4 -14   4 11.1751 4.75546   1
  -3 -14   4 30.3104 5.06476  -2
  -3 -14   4 30.3104 5.06476   1
  -4 -14   4 26.7049 4.87365  -2
  -2 -14   4 26.7049 4.87365   1
  -5 -14   4 97.1856 6.96686  -2
  -1 -14   4 97.1856 6.96686   1
  -6 -14   4 6.63114 3.28795  -2
   0 -14   4 6.63114 3.28795   1
  -7 -14   4 11.1012 9.19558  -2
   1 -14   4 11.1012 9.19558   1
  -8 -14   4 35.9731 7.82900  -2
   2 -14   4 35.9731 7.82900   1
  -9 -14   4 12.1151 10.3035  -2
   3 -14   4 12.1151 10.3035   1
 -10 -14   4 44.1412 11.9477  -2
   4 -14   4 44.1412 11.9477   1
 -11 -14   4 11.4176 10.9916  -2
   5 -14   4 11.4176 10.9916   1
 -12 -14   4 -0.1219 10.9482  -2
   6 -14   4 -0.1219 10.9482   1
 -13 -14   4 11.7208 11.3463  -2
   7 -14   4 11.7208 11.3463   1
 -14 -14   4 24.1388 12.0459  -2
   8 -14   4 24.1388 12.0459   1
 -15 -14   4 26.1103 12.2285  -2
   9 -14   4 26.1103 12.2285   1
 -16 -14   4 38.2328 12.2922  -2
  10 -14   4 38.2328 12.2922   1
 -17 -14   4 3.86406 10.6448  -2
  11 -14   4 3.86406 10.6448   1
 -19 -13   4 6.08551 6.01053   1
 -18 -13   4 -2.2468 4.05803   1
 -17 -13   4 5.63953 3.62070   1
 -16 -13   4 2.14389 3.74221   1
 -15 -13   4 52.2858 5.38703   1
 -14 -13   4 32.3590 4.35269   1
   8 -13   4 14.3530 13.0906  -2
 -13 -13   4 14.3530 13.0906   1
   7 -13   4 46.3879 29.3992  -2
 -12 -13   4 46.3879 29.3992   1
   6 -13   4 -3.7416 28.8805  -2
 -11 -13   4 -3.7416 28.8805   1
   5 -13   4 5.18562 10.1273  -2
 -10 -13   4 5.18562 10.1273   1
   4 -13   4 64.9538 4.94493  -2
  -9 -13   4 64.9538 4.94493   1
   3 -13   4 -3.9991 5.81745  -2
  -8 -13   4 -3.9991 5.81745   1
   2 -13   4 0.58883 5.76412  -2
  -7 -13   4 0.58883 5.76412   1
   1 -13   4 6.11263 5.57299  -2
  -6 -13   4 6.11263 5.57299   1
   0 -13   4 14.7114 6.56973  -2
  -5 -13   4 14.7114 6.56973   1
  -1 -13   4 48.9290 7.19594  -2
  -4 -13   4 48.9290 7.19594   1
  -2 -13   4 6.97947 6.72401  -2
  -3 -13   4 6.97947 6.72401   1
  -3 -13   4 3.14478 6.47069  -2
  -2 -13   4 3.14478 6.47069   1
  -4 -13   4 37.5767 6.51183  -2
  -1 -13   4 37.5767 6.51183   1
  -5 -13   4 47.8509 7.87524  -2
   0 -13   4 47.8509 7.87524   1
  -6 -13   4 -17.372 17.3645  -2
   1 -13   4 -17.372 17.3645   1
   2 -13   4 2.07301 2.17794   1
   3 -13   4 -4.2745 4.84448   1
   4 -13   4 74.0950 9.38343   1
 -10 -13   4 12.2062 7.97596  -2
   5 -13   4 12.2062 7.97596   1
 -11 -13   4 8.94130 8.58241  -2
   6 -13   4 8.94130 8.58241   1
   7 -13   4 12.3022 4.56800   1
 -13 -13   4 8.40243 9.76304  -2
   8 -13   4 8.40243 9.76304   1
 -14 -13   4 23.6733 9.48507  -2
   9 -13   4 23.6733 9.48507   1
 -15 -13   4 76.7384 10.5959  -2
  10 -13   4 76.7384 10.5959   1
  11 -13   4 5.64594 4.60246   1
  12 -13   4 3.28491 4.41085   1
  13 -13   4 1.67316 5.52313   1
  14 -12   4 3.06352 9.87762  -2
 -19 -12   4 3.06352 9.87762   1
  13 -12   4 1.28082 10.7116  -2
 -18 -12   4 1.28082 10.7116   1
  12 -12   4 14.2597 6.10234  -2
 -17 -12   4 14.2597 6.10234   1
  11 -12   4 1.84844 5.96632  -2
 -16 -12   4 1.84844 5.96632   1
  10 -12   4 5.60311 6.03752  -2
 -15 -12   4 5.60311 6.03752   1
   9 -12   4 36.0819 6.43239  -2
 -14 -12   4 36.0819 6.43239   1
   8 -12   4 -1.7831 6.09297  -2
 -13 -12   4 -1.7831 6.09297   1
   7 -12   4 5.51105 5.94951  -2
 -12 -12   4 5.51105 5.94951   1
   6 -12   4 108.707 6.00594  -2
 -11 -12   4 108.707 6.00594   1
   5 -12   4 68.9936 5.25575  -2
 -10 -12   4 68.9936 5.25575   1
   4 -12   4 72.9120 4.25810  -2
  -9 -12   4 72.9120 4.25810   1
   3 -12   4 389.141 10.2199  -2
  -8 -12   4 389.141 10.2199   1
   2 -12   4 67.0608 3.79023  -2
  -7 -12   4 67.0608 3.79023   1
   1 -12   4 64.0653 3.68975  -2
  -6 -12   4 64.0653 3.68975   1
   0 -12   4 286.698 7.64584  -2
  -5 -12   4 286.698 7.64584   1
  -1 -12   4 7.11099 3.46896  -2
  -4 -12   4 7.11099 3.46896   1
  -2 -12   4 49.6677 3.81047  -2
  -3 -12   4 49.6677 3.81047   1
  -3 -12   4 45.8003 3.62056  -2
  -2 -12   4 45.8003 3.62056   1
  -4 -12   4 5.27527 3.10772  -2
  -1 -12   4 5.27527 3.10772   1
  -5 -12   4 168.803 7.13125  -2
   0 -12   4 168.803 7.13125   1
  -6 -12   4 41.6155 3.49728  -2
   1 -12   4 41.6155 3.49728   1
  -7 -12   4 -4.4928 2.17239  -2
   2 -12   4 -4.4928 2.17239   1
  -8 -12   4 365.245 14.2744  -2
   3 -12   4 365.245 14.2744   1
  -9 -12   4 93.5888 6.68714  -2
   4 -12   4 93.5888 6.68714   1
 -10 -12   4 71.3201 6.50198  -2
   5 -12   4 71.3201 6.50198   1
 -11 -12   4 113.386 7.50001  -2
   6 -12   4 113.386 7.50001   1
 -12 -12   4 -11.127 6.05387  -2
   7 -12   4 -11.127 6.05387   1
 -13 -12   4 13.6012 11.2750  -2
   8 -12   4 13.6012 11.2750   1
 -14 -12   4 48.1651 11.9755  -2
   9 -12   4 48.1651 11.9755   1
 -15 -12   4 14.2273 10.9297  -2
  10 -12   4 14.2273 10.9297   1
 -16 -12   4 2.53907 10.1997  -2
  11 -12   4 2.53907 10.1997   1
 -17 -12   4 9.31535 10.0038  -2
  12 -12   4 9.31535 10.0038   1
 -18 -12   4 3.44504 9.35928  -2
  13 -12   4 3.44504 9.35928   1
 -19 -11   4 1.36178 6.06987   1
 -18 -11   4 21.7293 4.15017   1
  12 -11   4 -1.2013 13.1465  -2
 -17 -11   4 -1.2013 13.1465   1
  11 -11   4 15.3258 13.5478  -2
 -16 -11   4 15.3258 13.5478   1
  10 -11   4 11.5008 7.31651  -2
 -15 -11   4 11.5008 7.31651   1
   9 -11   4 4.99939 12.4851  -2
 -14 -11   4 4.99939 12.4851   1
   8 -11   4 8.65211 7.62072  -2
 -13 -11   4 8.65211 7.62072   1
   7 -11   4 5.22230 8.85379  -2
 -12 -11   4 5.22230 8.85379   1
   6 -11   4 9.32037 5.97777  -2
 -11 -11   4 9.32037 5.97777   1
   5 -11   4 34.5845 4.90952  -2
 -10 -11   4 34.5845 4.90952   1
   4 -11   4 117.053 5.57996  -2
  -9 -11   4 117.053 5.57996   1
   3 -11   4 2.04130 4.16631  -2
  -8 -11   4 2.04130 4.16631   1
   2 -11   4 102.868 5.23719  -2
  -7 -11   4 102.868 5.23719   1
   1 -11   4 35.2412 4.79537  -2
  -6 -11   4 35.2412 4.79537   1
   0 -11   4 21.8177 3.77972  -2
  -5 -11   4 21.8177 3.77972   1
  -1 -11   4 451.867 15.8641  -2
  -4 -11   4 451.867 15.8641   1
  -2 -11   4 210.859 7.63986  -2
  -3 -11   4 210.859 7.63986   1
  -3 -11   4 164.789 6.86003  -2
  -2 -11   4 164.789 6.86003   1
  -4 -11   4 333.352 12.3849  -2
  -1 -11   4 333.352 12.3849   1
  -5 -11   4 35.2519 5.12516  -2
   0 -11   4 35.2519 5.12516   1
  -6 -11   4 38.3864 5.80237  -2
   1 -11   4 38.3864 5.80237   1
  -8 -11   4 14.1964 6.54405  -2
   3 -11   4 14.1964 6.54405   1
  -9 -11   4 188.636 11.0030  -2
   4 -11   4 188.636 11.0030   1
 -10 -11   4 39.6090 8.31743  -2
   5 -11   4 39.6090 8.31743   1
 -11 -11   4 20.3824 9.02202  -2
   6 -11   4 20.3824 9.02202   1
 -12 -11   4 21.1082 9.79072  -2
   7 -11   4 21.1082 9.79072   1
 -13 -11   4 -6.2823 9.80013  -2
   8 -11   4 -6.2823 9.80013   1
 -14 -11   4 9.27552 10.8235  -2
   9 -11   4 9.27552 10.8235   1
 -15 -11   4 15.4172 11.4099  -2
  10 -11   4 15.4172 11.4099   1
 -16 -11   4 9.30733 11.8372  -2
  11 -11   4 9.30733 11.8372   1
 -17 -11   4 12.9075 10.6812  -2
  12 -11   4 12.9075 10.6812   1
 -18 -11   4 30.4515 10.8839  -2
  13 -11   4 30.4515 10.8839   1
 -19 -11   4 -1.7222 9.77784  -2
  14 -11   4 -1.7222 9.77784   1
  15 -10   4 14.8357 11.6202  -2
 -19 -10   4 14.8357 11.6202   1
  14 -10   4 32.8777 12.0280  -2
 -18 -10   4 32.8777 12.0280   1
  13 -10   4 -4.6755 11.3248  -2
 -17 -10   4 -4.6755 11.3248   1
  12 -10   4 17.8742 6.64812  -2
 -16 -10   4 17.8742 6.64812   1
  11 -10   4 8.06997 6.90335  -2
 -15 -10   4 8.06997 6.90335   1
  10 -10   4 16.5723 6.82472  -2
 -14 -10   4 16.5723 6.82472   1
   9 -10   4 37.4015 7.17958  -2
 -13 -10   4 37.4015 7.17958   1
   8 -10   4 38.3128 7.22258  -2
 -12 -10   4 38.3128 7.22258   1
   7 -10   4 1.65937 6.60311  -2
 -11 -10   4 1.65937 6.60311   1
   6 -10   4 73.0188 4.64542  -2
 -10 -10   4 73.0188 4.64542   1
   5 -10   4 29.8118 3.98346  -2
  -9 -10   4 29.8118 3.98346   1
   4 -10   4 110.121 4.91419  -2
  -8 -10   4 110.121 4.91419   1
   3 -10   4 102.109 4.60328  -2
  -7 -10   4 102.109 4.60328   1
   2 -10   4 8.20165 3.28571  -2
  -6 -10   4 8.20165 3.28571   1
   1 -10   4 32.4082 3.30177  -2
  -5 -10   4 32.4082 3.30177   1
   0 -10   4 83.3246 3.78981  -2
  -4 -10   4 83.3246 3.78981   1
  -1 -10   4 143.880 4.62386  -2
  -3 -10   4 143.880 4.62386   1
  -2 -10   4 34.1760 2.92428  -2
  -2 -10   4 34.1760 2.92428   1
  -3 -10   4 89.2196 5.46535  -2
  -1 -10   4 89.2196 5.46535   1
  -4 -10   4 136.686 6.19492  -2
   0 -10   4 136.686 6.19492   1
  -5 -10   4 13.0823 4.91792  -2
   1 -10   4 13.0823 4.91792   1
  -6 -10   4 10.6162 3.78232  -2
   2 -10   4 10.6162 3.78232   1
  -7 -10   4 171.544 8.32788  -2
   3 -10   4 171.544 8.32788   1
  -8 -10   4 116.387 6.18972  -2
   4 -10   4 116.387 6.18972   1
  -9 -10   4 50.0153 6.39966  -2
   5 -10   4 50.0153 6.39966   1
 -10 -10   4 120.954 8.60458  -2
   6 -10   4 120.954 8.60458   1
 -11 -10   4 9.04109 6.71927  -2
   7 -10   4 9.04109 6.71927   1
 -12 -10   4 51.8371 8.00112  -2
   8 -10   4 51.8371 8.00112   1
 -13 -10   4 26.5866 12.6999  -2
   9 -10   4 26.5866 12.6999   1
 -14 -10   4 5.23270 12.1141  -2
  10 -10   4 5.23270 12.1141   1
 -15 -10   4 22.8752 12.5494  -2
  11 -10   4 22.8752 12.5494   1
 -16 -10   4 21.9649 11.7495  -2
  12 -10   4 21.9649 11.7495   1
 -17 -10   4 2.40485 10.4923  -2
  13 -10   4 2.40485 10.4923   1
 -18 -10   4 15.6147 10.2604  -2
  14 -10   4 15.6147 10.2604   1
 -19 -10   4 25.8589 9.92195  -2
  15 -10   4 25.8589 9.92195   1
  16  -9   4 1.09359 10.3140  -2
 -20  -9   4 1.09359 10.3140   1
  15  -9   4 5.45517 11.4855  -2
 -19  -9   4 5.45517 11.4855   1
  14  -9   4 28.4771 11.2752  -2
 -18  -9   4 28.4771 11.2752   1
  13  -9   4 44.6902 6.35684  -2
 -17  -9   4 44.6902 6.35684   1
  12  -9   4 0.85741 5.87327  -2
 -16  -9   4 0.85741 5.87327   1
  11  -9   4 15.3832 6.14355  -2
 -15  -9   4 15.3832 6.14355   1
  10  -9   4 42.2018 6.46901  -2
 -14  -9   4 42.2018 6.46901   1
   9  -9   4 22.2819 6.03486  -2
 -13  -9   4 22.2819 6.03486   1
   8  -9   4 62.2558 5.26999  -2
 -12  -9   4 62.2558 5.26999   1
   7  -9   4 44.4523 4.68401  -2
 -11  -9   4 44.4523 4.68401   1
   6  -9   4 99.8122 3.99624  -2
 -10  -9   4 99.8122 3.99624   1
   5  -9   4 297.794 7.11239  -2
  -9  -9   4 297.794 7.11239   1
   4  -9   4 151.215 4.45842  -2
  -8  -9   4 151.215 4.45842   1
   3  -9   4 98.7904 4.24742  -2
  -7  -9   4 98.7904 4.24742   1
   2  -9   4 265.701 7.24169  -2
  -6  -9   4 265.701 7.24169   1
   1  -9   4 7.64189 2.79111  -2
  -5  -9   4 7.64189 2.79111   1
   0  -9   4 38.0597 3.05157  -2
  -4  -9   4 38.0597 3.05157   1
  -1  -9   4 49.0122 3.02877  -2
  -3  -9   4 49.0122 3.02877   1
  -2  -9   4 60.5479 2.95751  -2
  -2  -9   4 60.5479 2.95751   1
  -3  -9   4 47.2653 2.90105  -2
  -1  -9   4 47.2653 2.90105   1
  -4  -9   4 45.2947 4.02419  -2
   0  -9   4 45.2947 4.02419   1
  -5  -9   4 15.2487 2.72564  -2
   1  -9   4 15.2487 2.72564   1
  -6  -9   4 336.361 9.45430  -2
   2  -9   4 336.361 9.45430   1
  -7  -9   4 77.8258 4.59272  -2
   3  -9   4 77.8258 4.59272   1
  -8  -9   4 249.782 9.32982  -2
   4  -9   4 249.782 9.32982   1
  -9  -9   4 266.008 9.80473  -2
   5  -9   4 266.008 9.80473   1
 -10  -9   4 78.6570 6.79009  -2
   6  -9   4 78.6570 6.79009   1
 -11  -9   4 92.4939 7.99401  -2
   7  -9   4 92.4939 7.99401   1
 -12  -9   4 50.9523 7.40169  -2
   8  -9   4 50.9523 7.40169   1
 -13  -9   4 17.7048 7.26830  -2
   9  -9   4 17.7048 7.26830   1
 -14  -9   4 66.4170 12.4995  -2
  10  -9   4 66.4170 12.4995   1
 -15  -9   4 13.9486 11.2470  -2
  11  -9   4 13.9486 11.2470   1
 -16  -9   4 19.2548 10.8431  -2
  12  -9   4 19.2548 10.8431   1
 -17  -9   4 35.4360 10.6598  -2
  13  -9   4 35.4360 10.6598   1
 -18  -9   4 15.3269 9.92994  -2
  14  -9   4 15.3269 9.92994   1
 -19  -9   4 5.18784 9.28150  -2
  15  -9   4 5.18784 9.28150   1
 -20  -8   4 3.07367 6.08828   1
 -19  -8   4 23.3846 7.54593   1
 -18  -8   4 1.72604 3.53913   1
 -17  -8   4 35.7392 3.56684   1
 -16  -8   4 24.8722 4.22739   1
 -15  -8   4 2.44712 2.68273   1
 -14  -8   4 60.7363 4.03439   1
 -13  -8   4 119.002 5.23966   1
 -12  -8   4 14.6596 2.61218   1
 -11  -8   4 53.6069 2.98806   1
 -10  -8   4 76.5739 3.65612   1
   6  -8   4 94.4842 9.75686  -2
  -9  -8   4 94.4842 9.75686   1
   5  -8   4 297.252 17.3826  -2
  -8  -8   4 297.252 17.3826   1
  -7  -8   4 47.1953 2.23427   1
   3  -8   4 339.371 16.1697  -2
  -6  -8   4 339.371 16.1697   1
   2  -8   4 338.581 28.6996  -2
  -5  -8   4 338.581 28.6996   1
   1  -8   4 70.2478 19.3166  -2
  -4  -8   4 70.2478 19.3166   1
   0  -8   4 101.849 7.12060  -2
  -3  -8   4 101.849 7.12060   1
  -1  -8   4 33.5750 4.74900  -2
  -2  -8   4 33.5750 4.74900   1
  -2  -8   4 35.8915 3.17180  -2
  -1  -8   4 35.8915 3.17180   1
  -3  -8   4 96.2818 7.95102  -2
   0  -8   4 96.2818 7.95102   1
  -4  -8   4 105.761 7.88119  -2
   1  -8   4 105.761 7.88119   1
  -5  -8   4 260.977 9.69652  -2
   2  -8   4 260.977 9.69652   1
  -6  -8   4 378.214 14.7618  -2
   3  -8   4 378.214 14.7618   1
  -7  -8   4 45.4850 5.58471  -2
   4  -8   4 45.4850 5.58471   1
  -8  -8   4 277.166 15.5034  -2
   5  -8   4 277.166 15.5034   1
  -9  -8   4 94.1681 8.73902  -2
   6  -8   4 94.1681 8.73902   1
   7  -8   4 -1.6219 3.55361   1
 -11  -8   4 84.2588 10.6820  -2
   8  -8   4 84.2588 10.6820   1
 -12  -8   4 70.8354 11.1380  -2
   9  -8   4 70.8354 11.1380   1
  10  -8   4 2.44548 4.59415   1
 -14  -8   4 141.353 13.4390  -2
  11  -8   4 141.353 13.4390   1
 -15  -8   4 18.8528 11.8811  -2
  12  -8   4 18.8528 11.8811   1
  13  -8   4 6.69720 3.79606   1
  14  -8   4 21.5477 4.32897   1
  15  -8   4 3.85498 3.75657   1
  16  -8   4 6.85784 3.99802   1
  17  -8   4 19.8907 8.45496   1
  17  -7   4 -1.4468 10.6844  -2
 -20  -7   4 -1.4468 10.6844   1
  16  -7   4 7.89965 11.0091  -2
 -19  -7   4 7.89965 11.0091   1
  15  -7   4 7.68509 10.4184  -2
 -18  -7   4 7.68509 10.4184   1
  14  -7   4 11.3306 10.2514  -2
 -17  -7   4 11.3306 10.2514   1
  13  -7   4 5.56872 4.47194  -2
 -16  -7   4 5.56872 4.47194   1
  12  -7   4 9.92122 4.47649  -2
 -15  -7   4 9.92122 4.47649   1
  11  -7   4 -4.4765 4.22142  -2
 -14  -7   4 -4.4765 4.22142   1
  10  -7   4 3.71589 3.44963  -2
 -13  -7   4 3.71589 3.44963   1
   9  -7   4 54.4279 5.09429  -2
 -12  -7   4 54.4279 5.09429   1
   8  -7   4 7.39574 3.46574  -2
 -11  -7   4 7.39574 3.46574   1
   7  -7   4 54.0054 3.15420  -2
 -10  -7   4 54.0054 3.15420   1
   6  -7   4 196.525 5.57899  -2
  -9  -7   4 196.525 5.57899   1
   5  -7   4 89.4697 3.34035  -2
  -8  -7   4 89.4697 3.34035   1
   4  -7   4 296.789 7.45984  -2
  -7  -7   4 296.789 7.45984   1
   3  -7   4 131.586 3.84335  -2
  -6  -7   4 131.586 3.84335   1
   2  -7   4 43.2600 2.74637  -2
  -5  -7   4 43.2600 2.74637   1
   1  -7   4 150.637 4.39318  -2
  -4  -7   4 150.637 4.39318   1
   0  -7   4 11.9347 1.88766  -2
  -3  -7   4 11.9347 1.88766   1
  -1  -7   4 260.158 7.18505  -2
  -2  -7   4 260.158 7.18505   1
  -2  -7   4 398.574 9.70210  -2
  -1  -7   4 398.574 9.70210   1
  -3  -7   4 17.8068 2.15172  -2
   0  -7   4 17.8068 2.15172   1
  -4  -7   4 168.894 3.99691  -2
   1  -7   4 168.894 3.99691   1
  -5  -7   4 67.7364 4.25567  -2
   2  -7   4 67.7364 4.25567   1
  -6  -7   4 85.1855 2.76753  -2
   3  -7   4 85.1855 2.76753   1
  -7  -7   4 375.963 10.2003  -2
   4  -7   4 375.963 10.2003   1
  -8  -7   4 153.641 5.64606  -2
   5  -7   4 153.641 5.64606   1
 -10  -7   4 64.2016 6.03210  -2
   7  -7   4 64.2016 6.03210   1
 -11  -7   4 10.3650 5.54143  -2
   8  -7   4 10.3650 5.54143   1
 -12  -7   4 48.8296 6.36982  -2
   9  -7   4 48.8296 6.36982   1
 -13  -7   4 11.9838 10.4814  -2
  10  -7   4 11.9838 10.4814   1
 -14  -7   4 -2.3590 10.5339  -2
  11  -7   4 -2.3590 10.5339   1
 -15  -7   4 18.1611 11.2618  -2
  12  -7   4 18.1611 11.2618   1
 -16  -7   4 18.1564 10.2516  -2
  13  -7   4 18.1564 10.2516   1
 -17  -7   4 -0.0400 8.78913  -2
  14  -7   4 -0.0400 8.78913   1
 -18  -7   4 4.42772 8.39662  -2
  15  -7   4 4.42772 8.39662   1
 -19  -7   4 4.39263 7.78293  -2
  16  -7   4 4.39263 7.78293   1
 -20  -7   4 7.24268 7.59045  -2
  17  -7   4 7.24268 7.59045   1
 -20  -6   4 2.89162 4.04848   1
 -19  -6   4 1.26062 6.38944   1
 -18  -6   4 0.51898 6.30405   1
  14  -6   4 22.2809 7.15515  -2
 -17  -6   4 22.2809 7.15515   1
  13  -6   4 9.39185 7.29131  -2
 -16  -6   4 9.39185 7.29131   1
  12  -6   4 0.90291 7.31431  -2
 -15  -6   4 0.90291 7.31431   1
  11  -6   4 12.4378 5.80253  -2
 -14  -6   4 12.4378 5.80253   1
  10  -6   4 5.13678 5.76088  -2
 -13  -6   4 5.13678 5.76088   1
   9  -6   4 28.6376 5.43139  -2
 -12  -6   4 28.6376 5.43139   1
   8  -6   4 31.8468 5.29073  -2
 -11  -6   4 31.8468 5.29073   1
   7  -6   4 105.035 6.14806  -2
 -10  -6   4 105.035 6.14806   1
   6  -6   4 136.236 5.30869  -2
  -9  -6   4 136.236 5.30869   1
   5  -6   4 230.208 8.90728  -2
  -8  -6   4 230.208 8.90728   1
   4  -6   4 86.6283 5.33111  -2
  -7  -6   4 86.6283 5.33111   1
   3  -6   4 313.024 10.8928  -2
  -6  -6   4 313.024 10.8928   1
  -5  -6   4 104.112 3.57953   1
  -4  -6   4 6.02335 1.18989   1
   0  -6   4 212.904 17.9884  -2
  -3  -6   4 212.904 17.9884   1
  -2  -6   4 75.1458 2.90617   1
  -2  -6   4 126.658 6.27305  -2
  -1  -6   4 126.658 6.27305   1
  -3  -6   4 300.293 11.3771  -2
   0  -6   4 300.293 11.3771   1
  -4  -6   4 221.912 7.66490  -2
   1  -6   4 221.912 7.66490   1
  -5  -6   4 162.128 4.44580  -2
   2  -6   4 162.128 4.44580   1
  -6  -6   4 272.793 7.34428  -2
   3  -6   4 272.793 7.34428   1
  -7  -6   4 121.438 6.33178  -2
   4  -6   4 121.438 6.33178   1
  -8  -6   4 268.431 10.4510  -2
   5  -6   4 268.431 10.4510   1
  -9  -6   4 184.650 7.94819  -2
   6  -6   4 184.650 7.94819   1
 -10  -6   4 85.8961 8.88673  -2
   7  -6   4 85.8961 8.88673   1
 -11  -6   4 53.9648 9.80984  -2
   8  -6   4 53.9648 9.80984   1
 -12  -6   4 13.0974 9.52982  -2
   9  -6   4 13.0974 9.52982   1
 -13  -6   4 15.1614 10.3218  -2
  10  -6   4 15.1614 10.3218   1
 -14  -6   4 24.9884 10.8759  -2
  11  -6   4 24.9884 10.8759   1
 -15  -6   4 -0.7867 10.7804  -2
  12  -6   4 -0.7867 10.7804   1
 -16  -6   4 8.56932 11.4811  -2
  13  -6   4 8.56932 11.4811   1
 -17  -6   4 37.9315 12.5644  -2
  14  -6   4 37.9315 12.5644   1
 -18  -6   4 -7.3362 11.4918  -2
  15  -6   4 -7.3362 11.4918   1
 -19  -6   4 9.43220 11.0167  -2
  16  -6   4 9.43220 11.0167   1
 -20  -6   4 13.3137 11.1059  -2
  17  -6   4 13.3137 11.1059   1
  18  -6   4 2.24636 6.37621   1
  18  -5   4 -2.9254 10.7274  -2
 -20  -5   4 -2.9254 10.7274   1
  16  -5   4 8.21468 10.7113  -2
 -18  -5   4 8.21468 10.7113   1
  15  -5   4 76.0944 17.3582  -2
 -17  -5   4 76.0944 17.3582   1
  14  -5   4 18.1005 5.81903  -2
 -16  -5   4 18.1005 5.81903   1
  13  -5   4 40.7655 6.00394  -2
 -15  -5   4 40.7655 6.00394   1
  12  -5   4 1.07411 2.83966  -2
 -14  -5   4 1.07411 2.83966   1
  11  -5   4 3.22467 2.65806  -2
 -13  -5   4 3.22467 2.65806   1
  10  -5   4 36.5682 4.54368  -2
 -12  -5   4 36.5682 4.54368   1
   9  -5   4 13.2544 3.99215  -2
 -11  -5   4 13.2544 3.99215   1
   8  -5   4 36.8874 3.89831  -2
 -10  -5   4 36.8874 3.89831   1
   7  -5   4 58.3401 2.78997  -2
  -9  -5   4 58.3401 2.78997   1
   6  -5   4 100.437 3.43021  -2
  -8  -5   4 100.437 3.43021   1
   5  -5   4 87.6490 3.19492  -2
  -7  -5   4 87.6490 3.19492   1
   4  -5   4 376.693 9.80814  -2
  -6  -5   4 376.693 9.80814   1
   3  -5   4 53.0670 3.20016  -2
  -5  -5   4 53.0670 3.20016   1
   2  -5   4 67.0002 3.05316  -2
  -4  -5   4 67.0002 3.05316   1
   1  -5   4 238.512 10.4130  -2
  -3  -5   4 238.512 10.4130   1
   0  -5   4 49.2233 2.82676  -2
  -2  -5   4 49.2233 2.82676   1
  -1  -5   4 921.387 27.2275  -2
  -1  -5   4 921.387 27.2275   1
  -2  -5   4 53.6239 3.52567  -2
   0  -5   4 53.6239 3.52567   1
  -3  -5   4 338.650 8.23227  -2
   1  -5   4 338.650 8.23227   1
  -4  -5   4 44.5300 2.53430  -2
   2  -5   4 44.5300 2.53430   1
  -5  -5   4 43.8752 3.09980  -2
   3  -5   4 43.8752 3.09980   1
  -6  -5   4 557.606 15.0051  -2
   4  -5   4 557.606 15.0051   1
  -7  -5   4 103.226 5.10607  -2
   5  -5   4 103.226 5.10607   1
  -8  -5   4 99.4193 5.46138  -2
   6  -5   4 99.4193 5.46138   1
  -9  -5   4 88.6215 5.46149  -2
   7  -5   4 88.6215 5.46149   1
 -10  -5   4 23.6805 6.87297  -2
   8  -5   4 23.6805 6.87297   1
 -11  -5   4 23.7293 8.25587  -2
   9  -5   4 23.7293 8.25587   1
 -12  -5   4 55.0758 8.65096  -2
  10  -5   4 55.0758 8.65096   1
 -13  -5   4 2.33695 8.41564  -2
  11  -5   4 2.33695 8.41564   1
 -17  -5   4 19.4044 11.4939  -2
  15  -5   4 19.4044 11.4939   1
 -18  -5   4 26.1066 10.4680  -2
  16  -5   4 26.1066 10.4680   1
 -19  -5   4 3.37011 8.50452  -2
  17  -5   4 3.37011 8.50452   1
 -20  -5   4 9.70336 7.69923  -2
  18  -5   4 9.70336 7.69923   1
  18  -4   4 -0.7093 10.0993  -2
 -20  -4   4 -0.7093 10.0993   1
  17  -4   4 15.5033 10.6350  -2
 -19  -4   4 15.5033 10.6350   1
  16  -4   4 3.06283 5.75411  -2
 -18  -4   4 3.06283 5.75411   1
  15  -4   4 -2.0777 3.46390  -2
 -17  -4   4 -2.0777 3.46390   1
  14  -4   4 38.8706 8.46964  -2
 -16  -4   4 38.8706 8.46964   1
  13  -4   4 11.9798 6.79126  -2
 -15  -4   4 11.9798 6.79126   1
  12  -4   4 22.0159 3.25378  -2
 -14  -4   4 22.0159 3.25378   1
  11  -4   4 65.8650 4.06098  -2
 -13  -4   4 65.8650 4.06098   1
  10  -4   4 6.69813 3.09182  -2
 -12  -4   4 6.69813 3.09182   1
   9  -4   4 56.7924 3.39641  -2
 -11  -4   4 56.7924 3.39641   1
   8  -4   4 153.311 4.80548  -2
 -10  -4   4 153.311 4.80548   1
   7  -4   4 54.3630 3.01106  -2
  -9  -4   4 54.3630 3.01106   1
   6  -4   4 337.797 7.63093  -2
  -8  -4   4 337.797 7.63093   1
   5  -4   4 194.693 4.94783  -2
  -7  -4   4 194.693 4.94783   1
   4  -4   4 765.043 19.1558  -2
  -6  -4   4 765.043 19.1558   1
   3  -4   4 280.295 6.97199  -2
  -5  -4   4 280.295 6.97199   1
   2  -4   4 109.521 3.70367  -2
  -4  -4   4 109.521 3.70367   1
   1  -4   4 349.007 9.33320  -2
  -3  -4   4 349.007 9.33320   1
   0  -4   4 30.2205 2.36222  -2
  -2  -4   4 30.2205 2.36222   1
  -1  -4   4 406.491 10.7213  -2
  -1  -4   4 406.491 10.7213   1
  -2  -4   4 34.7660 3.16943  -2
   0  -4   4 34.7660 3.16943   1
  -3  -4   4 423.146 9.96898  -2
   1  -4   4 423.146 9.96898   1
  -4  -4   4 96.0760 3.58378  -2
   2  -4   4 96.0760 3.58378   1
  -5  -4   4 239.308 15.2347  -2
   3  -4   4 239.308 15.2347   1
  -6  -4   4 589.830 15.5814  -2
   4  -4   4 589.830 15.5814   1
  -7  -4   4 349.872 9.93439  -2
   5  -4   4 349.872 9.93439   1
  -8  -4   4 594.114 15.9916  -2
   6  -4   4 594.114 15.9916   1
  -9  -4   4 48.0105 3.04186  -2
   7  -4   4 48.0105 3.04186   1
 -10  -4   4 255.434 8.08483  -2
   8  -4   4 255.434 8.08483   1
 -12  -4   4 11.2908 8.05080  -2
  10  -4   4 11.2908 8.05080   1
 -13  -4   4 44.8214 8.54412  -2
  11  -4   4 44.8214 8.54412   1
 -18  -4   4 11.3813 9.41950  -2
  16  -4   4 11.3813 9.41950   1
 -19  -4   4 1.52286 9.36713  -2
  17  -4   4 1.52286 9.36713   1
 -20  -4   4 -4.2807 7.78892  -2
  18  -4   4 -4.2807 7.78892   1
 -20  -3   4 6.24556 3.94396   1
 -19  -3   4 4.03775 4.17673   1
 -18  -3   4 17.7488 3.97152   1
 -17  -3   4 2.69066 2.62833   1
 -16  -3   4 5.43739 3.23892   1
 -15  -3   4 82.8621 5.36127   1
 -14  -3   4 -2.7453 1.91762   1
 -13  -3   4 44.1608 2.84838   1
 -12  -3   4 42.8425 2.63930   1
 -11  -3   4 2.72917 1.56424   1
 -10  -3   4 5.24926 1.44579   1
  -9  -3   4 157.923 4.03404   1
  -8  -3   4 11.1181 1.44414   1
  -7  -3   4 28.5021 2.36066   1
  -6  -3   4 10.1925 2.24753   1
   4  -3   4 249.528 19.0833  -2
  -5  -3   4 249.528 19.0833   1
  -4  -3   4 294.761 6.80448   1
  -3  -3   4 9.87871 1.51729   1
  -2  -3   4 95.4111 3.68030   1
  -1  -3   4 266.060 7.14773   1
   0  -3   4 62.7425 3.68584   1
   1  -3   4 47.0709 2.80339   1
   2  -3   4 264.586 7.23707   1
  -4  -3   4 220.633 11.6444  -2
   3  -3   4 220.633 11.6444   1
  -5  -3   4 242.014 10.2137  -2
   4  -3   4 242.014 10.2137   1
  -6  -3   4 105.118 6.40470  -2
   5  -3   4 105.118 6.40470   1
  -7  -3   4 102.982 5.69653  -2
   6  -3   4 102.982 5.69653   1
  -8  -3   4 75.3635 5.82365  -2
   7  -3   4 75.3635 5.82365   1
  -9  -3   4 151.688 6.19942  -2
   8  -3   4 151.688 6.19942   1
 -10  -3   4 72.2348 6.99671  -2
   9  -3   4 72.2348 6.99671   1
 -11  -3   4 11.2698 3.72813  -2
  10  -3   4 11.2698 3.72813   1
 -12  -3   4 66.1473 8.00639  -2
  11  -3   4 66.1473 8.00639   1
  12  -3   4 69.6857 5.67656   1
  13  -3   4 16.5599 3.75404   1
  14  -3   4 6.97062 5.95270   1
  15  -3   4 7.93389 6.50008   1
  16  -3   4 7.65679 6.30350   1
  17  -3   4 5.16369 3.85304   1
  18  -3   4 16.6741 4.47271   1
  19  -3   4 -9.2651 6.93799   1
  18  -2   4 4.45191 9.99562  -2
 -19  -2   4 4.45191 9.99562   1
  17  -2   4 17.7886 5.05021  -2
 -18  -2   4 17.7886 5.05021   1
  16  -2   4 33.0292 5.50750  -2
 -17  -2   4 33.0292 5.50750   1
  15  -2   4 28.8952 5.63477  -2
 -16  -2   4 28.8952 5.63477   1
  14  -2   4 -0.6154 5.00780  -2
 -15  -2   4 -0.6154 5.00780   1
  13  -2   4 70.9743 5.65197  -2
 -14  -2   4 70.9743 5.65197   1
  12  -2   4 71.0267 3.90682  -2
 -13  -2   4 71.0267 3.90682   1
  11  -2   4 42.4375 3.31816  -2
 -12  -2   4 42.4375 3.31816   1
  10  -2   4 150.404 5.56031  -2
 -11  -2   4 150.404 5.56031   1
   9  -2   4 93.1970 4.04121  -2
 -10  -2   4 93.1970 4.04121   1
   8  -2   4 172.156 4.83749  -2
  -9  -2   4 172.156 4.83749   1
   7  -2   4 1058.97 30.0096  -2
  -8  -2   4 1058.97 30.0096   1
   6  -2   4 268.096 7.62375  -2
  -7  -2   4 268.096 7.62375   1
   5  -2   4 206.971 5.29739  -2
  -6  -2   4 206.971 5.29739   1
   4  -2   4 281.015 7.66511  -2
  -5  -2   4 281.015 7.66511   1
   3  -2   4 337.815 7.87022  -2
  -4  -2   4 337.815 7.87022   1
   2  -2   4 459.378 11.4653  -2
  -3  -2   4 459.378 11.4653   1
   1  -2   4 693.620 20.5735  -2
  -2  -2   4 693.620 20.5735   1
   0  -2   4 74.2578 3.54838  -2
  -1  -2   4 74.2578 3.54838   1
  -1  -2   4 150.447 6.85134  -2
   0  -2   4 150.447 6.85134   1
  -2  -2   4 473.480 17.5276  -2
   1  -2   4 473.480 17.5276   1
  -3  -2   4 550.624 14.3158  -2
   2  -2   4 550.624 14.3158   1
  -4  -2   4 448.250 11.8239  -2
   3  -2   4 448.250 11.8239   1
  -5  -2   4 269.504 7.45388  -2
   4  -2   4 269.504 7.45388   1
  -6  -2   4 179.938 6.05920  -2
   5  -2   4 179.938 6.05920   1
  -7  -2   4 404.436 12.2577  -2
   6  -2   4 404.436 12.2577   1
  -8  -2   4 868.404 20.8537  -2
   7  -2   4 868.404 20.8537   1
  -9  -2   4 232.073 9.08265  -2
   8  -2   4 232.073 9.08265   1
 -10  -2   4 157.557 5.55259  -2
   9  -2   4 157.557 5.55259   1
 -11  -2   4 119.764 4.65053  -2
  10  -2   4 119.764 4.65053   1
 -12  -2   4 34.8940 4.29994  -2
  11  -2   4 34.8940 4.29994   1
 -13  -2   4 56.8251 5.10321  -2
  12  -2   4 56.8251 5.10321   1
 -20  -2   4 5.51813 7.93340  -2
  19  -2   4 5.51813 7.93340   1
 -20  -1   4 -0.9207 5.24928   1
  18  -1   4 37.3876 7.29957  -2
 -19  -1   4 37.3876 7.29957   1
  17  -1   4 14.9076 7.66727  -2
 -18  -1   4 14.9076 7.66727   1
  16  -1   4 42.2417 6.11045  -2
 -17  -1   4 42.2417 6.11045   1
  15  -1   4 35.1103 6.33364  -2
 -16  -1   4 35.1103 6.33364   1
  14  -1   4 73.8441 7.10101  -2
 -15  -1   4 73.8441 7.10101   1
  13  -1   4 6.82504 5.70966  -2
 -14  -1   4 6.82504 5.70966   1
  12  -1   4 51.2845 5.99261  -2
 -13  -1   4 51.2845 5.99261   1
  11  -1   4 59.9963 3.84230  -2
 -12  -1   4 59.9963 3.84230   1
  10  -1   4 14.3789 3.16131  -2
 -11  -1   4 14.3789 3.16131   1
   9  -1   4 28.4816 3.77490  -2
 -10  -1   4 28.4816 3.77490   1
   8  -1   4 148.910 6.22544  -2
  -9  -1   4 148.910 6.22544   1
   7  -1   4 181.250 8.73454  -2
  -8  -1   4 181.250 8.73454   1
  -7  -1   4 342.732 9.37194   1
  -6  -1   4 36.7062 2.28017   1
   4  -1   4 472.699 27.5175  -2
  -5  -1   4 472.699 27.5175   1
  -4  -1   4 4457.31 107.612   1
  -3  -1   4 12.9004 1.30793   1
  -2  -1   4 12.1139 1.55748   1
  -1  -1   4 36.2958 3.54996   1
   0  -1   4 36.7916 5.42313   1
   1  -1   4 157.439 6.46501   1
   2  -1   4 13.5137 1.45865   1
  -4  -1   4 3002.17 139.155  -2
   3  -1   4 3002.17 139.155   1
   4  -1   4 202.661 8.57129   1
  -6  -1   4 219.617 12.8371  -2
   5  -1   4 219.617 12.8371   1
  -7  -1   4 297.183 15.7323  -2
   6  -1   4 297.183 15.7323   1
  -8  -1   4 171.987 11.1596  -2
   7  -1   4 171.987 11.1596   1
  -9  -1   4 115.829 8.67955  -2
   8  -1   4 115.829 8.67955   1
 -10  -1   4 73.0945 9.37761  -2
   9  -1   4 73.0945 9.37761   1
 -11  -1   4 12.1615 8.13125  -2
  10  -1   4 12.1615 8.13125   1
 -12  -1   4 38.5953 4.93140  -2
  11  -1   4 38.5953 4.93140   1
 -13  -1   4 -1.5863 3.40045  -2
  12  -1   4 -1.5863 3.40045   1
 -14  -1   4 18.5679 3.47472  -2
  13  -1   4 18.5679 3.47472   1
  14  -1   4 0.75115 2.73631   1
  15  -1   4 22.9411 4.25376   1
 -17  -1   4 32.7654 11.8116  -2
  16  -1   4 32.7654 11.8116   1
  17  -1   4 18.3418 6.27104   1
  18  -1   4 35.1870 7.30129   1
  19  -1   4 -0.9216 3.71187   1
  19   0   4 32.2097 10.7217  -2
 -19   0   4 32.2097 10.7217   1
  18   0   4 10.8208 9.88650  -2
 -18   0   4 10.8208 9.88650   1
  17   0   4 16.2333 9.97022  -2
 -17   0   4 16.2333 9.97022   1
  16   0   4 20.3588 9.36854  -2
 -16   0   4 20.3588 9.36854   1
  15   0   4 21.8730 9.62821  -2
 -15   0   4 21.8730 9.62821   1
  14   0   4 108.002 9.34665  -2
 -14   0   4 108.002 9.34665   1
  13   0   4 37.3493 7.31373  -2
 -13   0   4 37.3493 7.31373   1
  12   0   4 70.5540 7.08781  -2
 -12   0   4 70.5540 7.08781   1
  11   0   4 189.810 8.88414  -2
 -11   0   4 189.810 8.88414   1
  10   0   4 16.9672 3.74573  -2
 -10   0   4 16.9672 3.74573   1
   9   0   4 282.564 7.30614  -2
  -9   0   4 282.564 7.30614   1
   8   0   4 533.781 19.5331  -2
  -8   0   4 533.781 19.5331   1
   7   0   4 18.8907 4.33262  -2
  -7   0   4 18.8907 4.33262   1
   6   0   4 42.5760 3.99521  -2
  -6   0   4 42.5760 3.99521   1
   5   0   4 115.254 4.23072  -2
  -5   0   4 115.254 4.23072   1
   4   0   4 126.962 4.91454  -2
  -4   0   4 126.962 4.91454   1
   3   0   4 4868.97 272.658  -2
  -3   0   4 4868.97 272.658   1
   2   0   4 1847.03 104.307  -2
  -2   0   4 1847.03 104.307   1
  -1   0   4 1276.29 71.9861   1
   0   0   4 4156.97 232.303   1
  -1   0   4 2901.44 162.679  -2
   1   0   4 2901.44 162.679   1
  -2   0   4 2059.00 112.003  -2
   2   0   4 2059.00 112.003   1
  -3   0   4 4889.46 176.054  -2
   3   0   4 4889.46 176.054   1
  -4   0   4 128.445 6.08959  -2
   4   0   4 128.445 6.08959   1
  -5   0   4 182.168 8.62439  -2
   5   0   4 182.168 8.62439   1
  -6   0   4 41.6057 2.78402  -2
   6   0   4 41.6057 2.78402   1
  -7   0   4 22.8533 2.88432  -2
   7   0   4 22.8533 2.88432   1
  -8   0   4 472.857 11.9999  -2
   8   0   4 472.857 11.9999   1
  -9   0   4 227.606 6.55266  -2
   9   0   4 227.606 6.55266   1
 -10   0   4 25.0284 3.66130  -2
  10   0   4 25.0284 3.66130   1
 -11   0   4 151.395 6.54289  -2
  11   0   4 151.395 6.54289   1
 -12   0   4 55.2429 4.98895  -2
  12   0   4 55.2429 4.98895   1
 -13   0   4 37.1083 5.44658  -2
  13   0   4 37.1083 5.44658   1
 -14   0   4 56.8586 5.67586  -2
  14   0   4 56.8586 5.67586   1
 -15   0   4 14.1253 5.84592  -2
  15   0   4 14.1253 5.84592   1
 -16   0   4 23.6287 8.80319  -2
  16   0   4 23.6287 8.80319   1
 -17   0   4 24.4143 8.42851  -2
  17   0   4 24.4143 8.42851   1
  19   1   4 14.4078 8.69495  -2
 -19   1   4 14.4078 8.69495   1
  18   1   4 54.1005 6.33217  -2
 -18   1   4 54.1005 6.33217   1
  17   1   4 31.2199 6.14978  -2
 -17   1   4 31.2199 6.14978   1
  16   1   4 43.4866 6.29149  -2
 -16   1   4 43.4866 6.29149   1
  15   1   4 25.6131 5.55379  -2
 -15   1   4 25.6131 5.55379   1
  14   1   4 0.62863 6.51495  -2
 -14   1   4 0.62863 6.51495   1
  13   1   4 129.686 6.81811  -2
 -13   1   4 129.686 6.81811   1
  12   1   4 64.4619 5.07771  -2
 -12   1   4 64.4619 5.07771   1
  11   1   4 2.01173 3.70192  -2
 -11   1   4 2.01173 3.70192   1
  10   1   4 57.8353 2.96520  -2
 -10   1   4 57.8353 2.96520   1
   9   1   4 71.6284 4.15196  -2
  -9   1   4 71.6284 4.15196   1
   8   1   4 84.3835 5.41764  -2
  -8   1   4 84.3835 5.41764   1
   7   1   4 666.942 19.3421  -2
  -7   1   4 666.942 19.3421   1
   6   1   4 107.685 4.02045  -2
  -6   1   4 107.685 4.02045   1
   5   1   4 335.664 9.09168  -2
  -5   1   4 335.664 9.09168   1
   4   1   4 8720.44 299.967  -2
  -4   1   4 8720.44 299.967   1
   3   1   4 198.590 8.62428  -2
  -3   1   4 198.590 8.62428   1
   2   1   4 475.158 28.2999  -2
  -2   1   4 475.158 28.2999   1
  -1   1   4 927.734 52.5224   1
   0   1   4 134.731 10.5020  -2
   0   1   4 134.731 10.5020   1
  -2   1   4 643.368 23.8234  -2
   2   1   4 643.368 23.8234   1
  -3   1   4 166.219 7.02863  -2
   3   1   4 166.219 7.02863   1
  -4   1   4 9999.99 359.669  -2
   4   1   4 9999.99 359.669   1
  -5   1   4 541.838 14.5304  -2
   5   1   4 541.838 14.5304   1
  -6   1   4 156.492 4.50071  -2
   6   1   4 156.492 4.50071   1
  -7   1   4 926.535 20.0899  -2
   7   1   4 926.535 20.0899   1
  -8   1   4 139.923 4.32314  -2
   8   1   4 139.923 4.32314   1
  -9   1   4 90.3865 3.64630  -2
   9   1   4 90.3865 3.64630   1
 -10   1   4 34.6657 3.99698  -2
  10   1   4 34.6657 3.99698   1
 -11   1   4 0.70379 4.41844  -2
  11   1   4 0.70379 4.41844   1
 -12   1   4 52.5648 5.05826  -2
  12   1   4 52.5648 5.05826   1
 -13   1   4 77.6714 6.37724  -2
  13   1   4 77.6714 6.37724   1
 -14   1   4 14.1167 6.40159  -2
  14   1   4 14.1167 6.40159   1
 -15   1   4 11.9326 3.19777  -2
  15   1   4 11.9326 3.19777   1
 -16   1   4 30.7219 6.54255  -2
  16   1   4 30.7219 6.54255   1
 -20   2   4 9.75695 7.24903   1
  20   2   3 5.80514 8.86652  -2
 -19   2   4 5.80514 8.86652   1
 -18   2   4 -3.0456 3.38276   1
  18   2   3 27.3386 6.92280  -2
 -17   2   4 27.3386 6.92280   1
  17   2   3 21.8219 8.99184  -2
 -16   2   4 21.8219 8.99184   1
  16   2   3 16.9078 8.92544  -2
 -15   2   4 16.9078 8.92544   1
  15   2   3 17.3752 10.6431  -2
 -14   2   4 17.3752 10.6431   1
  14   2   3 57.1435 10.1509  -2
 -13   2   4 57.1435 10.1509   1
  13   2   3 80.4639 9.96559  -2
 -12   2   4 80.4639 9.96559   1
 -11   2   4 11.6439 2.52001   1
 -10   2   4 21.3652 2.58234   1
  -9   2   4 21.0398 1.39259   1
  -8   2   4 69.3646 3.47139   1
  -7   2   4 43.4217 3.01271   1
  -6   2   4 1.71337 1.34554   1
  -5   2   4 142.677 4.40734   1
  -4   2   4 38.1470 2.26089   1
  -3   2   4 311.850 8.12480   1
  -1   2   4 141.009 5.76364   1
   0   2   4 144.879 9.70719   1
   1   2   4 198.861 14.1406   1
   2   2   4 52.5993 3.17266   1
   3   2   4 153.272 4.57417   1
   4   2   4 193.797 4.35454   1
   5   2   4 359.255 7.59787   1
   6   2   4 56.8994 2.12646   1
   7   2   4 2.57896 1.16035   1
   8   2   4 963.405 19.7218   1
   9   2   4 40.2786 2.18823   1
  10   2   4 -0.4424 1.25968   1
  11   2   4 82.8462 4.44301   1
  12   2   4 10.6000 3.05820   1
  13   2   4 12.2474 2.55764   1
 -13   2   4 35.5427 10.0010  -2
  14   2   4 35.5427 10.0010   1
 -14   2   4 5.65630 9.50232  -2
  15   2   4 5.65630 9.50232   1
  16   2   4 3.79111 1.92065   1
  17   2   4 3.09629 3.56395   1
  18   2   4 -5.6594 5.48903   1
  19   2   4 3.38135 6.79775   1
  20   2   4 -3.5903 6.19324   1
  16   3   4 19.9875 15.0757  -2
 -15   3   4 19.9875 15.0757   1
  15   3   4 124.744 9.08684  -2
 -14   3   4 124.744 9.08684   1
  14   3   4 100.613 6.56009  -2
 -13   3   4 100.613 6.56009   1
  13   3   4 208.523 8.23998  -2
 -12   3   4 208.523 8.23998   1
  12   3   4 98.1468 5.28342  -2
 -11   3   4 98.1468 5.28342   1
  11   3   4 117.695 5.57877  -2
 -10   3   4 117.695 5.57877   1
  10   3   4 165.347 6.39246  -2
  -9   3   4 165.347 6.39246   1
   9   3   4 234.926 7.86759  -2
  -8   3   4 234.926 7.86759   1
   8   3   4 190.445 6.65047  -2
  -7   3   4 190.445 6.65047   1
   7   3   4 226.752 7.42011  -2
  -6   3   4 226.752 7.42011   1
   6   3   4 184.078 5.60522  -2
  -5   3   4 184.078 5.60522   1
   5   3   4 38.6929 2.59946  -2
[truncated: 2,153,879 more chars]
