# Supplementary material for: Pillararene incorporated metal–organic frameworks for supramolecular recognition and selective separation
Source: Nat Commun. 2023 Aug 15;14:4927. doi: 10.1038/s41467-023-40594-2 (PMC10427641; doi:10.1038/s41467-023-40594-2)
Supplement: Supplementary file 4 — Supplementary Data 1 [file 41467_2023_40594_MOESM4_ESM.zip › Supplementary Data 1/(DMF)3@MeP5-MOF-2.cif]

data_221031li_lidz263361_py_0m
_audit_creation_date               2022-11-02
_audit_creation_method
;
Olex2 1.5
(compiled 2022.04.07 svn.rca3783a0 for OlexSys, GUI svn.r6498)
;
_shelx_SHELXL_version_number       '2019/2'
_audit_contact_author_address      ?
_audit_contact_author_email        ?
_audit_contact_author_name         ''
_audit_contact_author_phone        ?
_publ_contact_author_id_orcid      ?
_publ_section_references
;
D. Kratzert, I. Krossing, (2018), J. Appl. Cryst. 51, 928-934.

Dolomanov, O.V., Bourhis, L.J., Gildea, R.J, Howard, J.A.K. & Puschmann, H.
 (2009), J. Appl. Cryst. 42, 339-341.

Kratzert, D., Holstein, J.J. & Krossing, I. (2015). J. Appl. Cryst. 48, 933-938.

Sheldrick, G.M. (2015). Acta Cryst. A71, 3-8.

Sheldrick, G.M. (2015). Acta Cryst. C71, 3-8.
;
_chemical_name_common              ?
_chemical_name_systematic          ?
_chemical_formula_moiety           'C119 H92 N2 O16 Zn2, 3(C3 H7 N O)'
_chemical_formula_sum              'C128 H113 N5 O19 Zn2'
_chemical_formula_weight           2155.97
_chemical_melting_point            ?
loop_
  _atom_type_symbol
  _atom_type_description
  _atom_type_scat_dispersion_real
  _atom_type_scat_dispersion_imag
  _atom_type_scat_source
 'C' 'C' 0.0137 0.0067 'International Tables Vol C Tables 4.2.6.8 and 6.1.1.4'
 'H' 'H' 0.0000 0.0000 'International Tables Vol C Tables 4.2.6.8 and 6.1.1.4'
 'N' 'N' 0.0241 0.0134 'International Tables Vol C Tables 4.2.6.8 and 6.1.1.4'
 'O' 'O' 0.0389 0.0241 'International Tables Vol C Tables 4.2.6.8 and 6.1.1.4'
 'Zn' 'Zn' -2.7473 0.5279
 'International Tables Vol C Tables 4.2.6.8 and 6.1.1.4'

_shelx_space_group_comment
;
The symmetry employed for this shelxl refinement is uniquely defined
by the following loop, which should always be used as a source of
symmetry information in preference to the above space-group names.
They are only intended as comments.
;
_space_group_crystal_system        'triclinic'
_space_group_IT_number             2
_space_group_name_H-M_alt          'P -1'
_space_group_name_Hall             '-P 1'
loop_
  _space_group_symop_operation_xyz
 'x, y, z'
 '-x, -y, -z'

_cell_length_a                     17.335(3)
_cell_length_b                     19.597(3)
_cell_length_c                     26.871(4)
_cell_angle_alpha                  85.269(7)
_cell_angle_beta                   78.160(7)
_cell_angle_gamma                  89.939(6)
_cell_volume                       8903(2)
_cell_formula_units_Z              2
_cell_measurement_reflns_used      9748
_cell_measurement_temperature      193.00
_cell_measurement_theta_max        56.93
_cell_measurement_theta_min        2.43
_shelx_estimated_absorpt_T_max     0.956
_shelx_estimated_absorpt_T_min     0.944
_exptl_absorpt_coefficient_mu      0.449
_exptl_absorpt_correction_T_max    0.7512
_exptl_absorpt_correction_T_min    0.5609
_exptl_absorpt_correction_type     multi-scan
_exptl_absorpt_process_details
;
SADABS-2016/2 (Bruker,2016/2) was used for absorption correction.
wR2(int) was 0.1193 before and 0.0800 after correction.
The Ratio of minimum to maximum transmission is 0.7467.
The \l/2 correction factor is Not present.
;
_exptl_absorpt_special_details     ?
_exptl_crystal_colour              ?
_exptl_crystal_density_diffrn      0.804
_exptl_crystal_density_meas        ?
_exptl_crystal_density_method      ?
_exptl_crystal_description         block
_exptl_crystal_F_000               2256
_exptl_crystal_size_max            0.13
_exptl_crystal_size_mid            0.12
_exptl_crystal_size_min            0.1
_exptl_transmission_factor_max     ?
_exptl_transmission_factor_min     ?
_diffrn_reflns_av_R_equivalents    0.0628
_diffrn_reflns_av_unetI/netI       0.0668
_diffrn_reflns_Laue_measured_fraction_full  0.965
_diffrn_reflns_Laue_measured_fraction_max  0.965
_diffrn_reflns_limit_h_max         20
_diffrn_reflns_limit_h_min         -20
_diffrn_reflns_limit_k_max         22
_diffrn_reflns_limit_k_min         -23
_diffrn_reflns_limit_l_max         32
_diffrn_reflns_limit_l_min         -32
_diffrn_reflns_number              84336
_diffrn_reflns_point_group_measured_fraction_full  0.965
_diffrn_reflns_point_group_measured_fraction_max  0.965
_diffrn_reflns_theta_full          53.594
_diffrn_reflns_theta_max           53.907
_diffrn_reflns_theta_min           1.467
_diffrn_ambient_temperature        193.00
_diffrn_detector                   CPAD
_diffrn_detector_area_resol_mean   7.41
_diffrn_detector_type              'Bruker PHOTON II'
_diffrn_measured_fraction_theta_full  0.965
_diffrn_measured_fraction_theta_max  0.965
_diffrn_measurement_device         'four-circle diffractometer'
_diffrn_measurement_device_type    'Bruker D8 VENTURE Metaljet PHOTON II'
_diffrn_measurement_method         '\w and \f shutterless scans'
_diffrn_measurement_specimen_support  'nylon loop'
_diffrn_radiation_monochromator    'Helios Multi-layer Optic'
_diffrn_radiation_probe            X-ray
_diffrn_radiation_type             GaK\a
_diffrn_radiation_wavelength       1.34139
_diffrn_source                     MetalJet
_diffrn_source_current             2.23
_diffrn_source_power               0.1554533
_diffrn_source_type                'Liquid Metal source'
_diffrn_source_voltage             69.71
_diffrn_standards_number           0
_reflns_Friedel_coverage           0.000
_reflns_Friedel_fraction_full      .
_reflns_Friedel_fraction_max       .
_reflns_number_gt                  20489
_reflns_number_total               31475
_reflns_special_details
;
 Reflections were merged by SHELXL according to the crystal
 class for the calculation of statistics and refinement.
 
 Structure factors included contributions from the .fab file.
 
 _reflns_Friedel_fraction is defined as the number of unique
 Friedel pairs measured divided by the number that would be
 possible theoretically, ignoring centric projections and
 systematic absences.
;
_reflns_threshold_expression       'I > 2\s(I)'
_computing_cell_refinement         'SAINT V8.40B (Bruker, 2019)'
_computing_data_collection         'APEX4 V2022.1-1 (Bruker, 2022)'
_computing_data_reduction          'SAINT V8.40B (Bruker, 2019)'
_computing_molecular_graphics      'Olex2 1.5 (Dolomanov et al., 2009)'
_computing_publication_material    'Olex2 1.5 (Dolomanov et al., 2009)'
_computing_structure_refinement    'SHELXL 2019/2 (Sheldrick, 2015)'
_computing_structure_solution      'SHELXT 2018/2 (Sheldrick, 2018)'
_refine_diff_density_max           1.403
_refine_diff_density_min           -1.285
_refine_diff_density_rms           0.102
_refine_ls_extinction_coef         .
_refine_ls_extinction_method       none
_refine_ls_goodness_of_fit_ref     1.168
_refine_ls_hydrogen_treatment      constr
_refine_ls_matrix_type             full
_refine_ls_number_parameters       1400
_refine_ls_number_reflns           31475
_refine_ls_number_restraints       171
_refine_ls_R_factor_all            0.1263
_refine_ls_R_factor_gt             0.0995
_refine_ls_restrained_S_all        1.176
_refine_ls_shift/su_max            0.004
_refine_ls_shift/su_mean           0.000
_refine_ls_structure_factor_coef   Fsqd
_refine_ls_weighting_details      
 'w=1/[\s^2^(Fo^2^)+(0.2000P)^2^] where P=(Fo^2^+2Fc^2^)/3'
_refine_ls_weighting_scheme        calc
_refine_ls_wR_factor_gt            0.2931
_refine_ls_wR_factor_ref           0.3209
_refine_special_details            ?
_olex2_refinement_description
;
1. Fixed Uiso
 At 1.2 times of:
  All C(H) groups, All C(H,H) groups
 At 1.5 times of:
  All C(H,H,H) groups
2. Restrained distances
 C125-O18
 1.22 with sigma of 0.02
 C125-N4
 1.36 with sigma of 0.02
 N4-C123
 1.45 with sigma of 0.02
 N4-C124
 1.46 with sigma of 0.02
 C122-O17
 1.22 with sigma of 0.02
 C122-N5
 1.36 with sigma of 0.02
 N5-C120
 1.45 with sigma of 0.02
 N5-C121
 1.46 with sigma of 0.02
 N3-C126
 1.45 with sigma of 0.02
 C128-N3
 1.36 with sigma of 0.02
 N3-C127
 1.46 with sigma of 0.02
 C128-O19
 1.22 with sigma of 0.02
 C125-C123
 2.46 with sigma of 0.04
 C122-C120
 2.46 with sigma of 0.04
 C125-C124
 2.45 with sigma of 0.04
 C122-C121
 2.45 with sigma of 0.04
 C128-C127
 2.45 with sigma of 0.04
 C128-C126
 2.46 with sigma of 0.04
 N4-C123 \\sim N4-C124
 with sigma of 0.02
 N5-C120 \\sim N5-C121
 with sigma of 0.02
 N3-C126 \\sim N3-C127
 with sigma of 0.02
3. Restrained planarity
 C125, O18, N4, C123, C124
 with sigma of 0.1
 C122, O17, N5, C120, C121
 with sigma of 0.1
 C128, O19, N3, C126, C127
 with sigma of 0.1
4. Uiso/Uaniso restraints and constraints
C122 \\sim O17 \\sim N5 \\sim C120 \\sim C121: within 2A with sigma of 0.04 and
sigma for terminal atoms of 0.08 within 2A
C128 \\sim O19 \\sim N3 \\sim C126 \\sim C127: within 2A with sigma of 0.04 and
sigma for terminal atoms of 0.08 within 2A
C125 \\sim O18 \\sim N4 \\sim C123 \\sim C124: within 2A with sigma of 0.005
and sigma for terminal atoms of 0.01 within 2A
5. Rigid body (RIGU) restrains
 C125, O18, N4, C123, C124
 with sigma for 1-2 distances of 0.004 and sigma for 1-3 distances of 0.004
 C122, O17, N5, C120, C121
 with sigma for 1-2 distances of 0.004 and sigma for 1-3 distances of 0.004
 C128, O19, N3, C126, C127
 with sigma for 1-2 distances of 0.004 and sigma for 1-3 distances of 0.004
6.a Riding coordinates:
 C108(H10F,H10G,H10H)
6.b Secondary CH2 refined with riding coordinates:
 C110(H11A,H11B), C119(H11C,H11D), C101(H10A,H10B), C83(H83A,H83B), C92(H92A,
 H92B)
6.c Aromatic/amide H refined with riding coordinates:
 C55(H55), C56(H56), C7(H7), C50(H50), C9(H9), C12(H12), C19(H19), C10(H10),
 C6(H6), C44(H44), C13(H13), C49(H49), C37(H37), C20(H20), C43(H43), C34(H34),
 C25(H25), C3(H3), C33(H33), C36(H36), C30(H30), C39(H39), C40(H40), C23(H23),
 C31(H31), C58(H58), C4(H4), C17(H17), C59(H59), C16(H16), C26(H26), C47(H47),
 C52(H52), C46(H46), C53(H53), C22(H22), C65(H65), C81(H81), C64(H64), C61(H61),
  C76(H76), C82(H82), C71(H71), C62(H62), C79(H79), C77(H77), C106(H106),
 C80(H80), C112(H112), C115(H115), C103(H103), C68(H68), C88(H88), C85(H85),
 C73(H73), C74(H74), C94(H94), C97(H97), C125(H125), C122(H122), C128(H128)
6.d Idealised Me refined as rotating group:
 C99(H99A,H99B,H99C), C117(H11E,H11F,H11G), C100(H10C,H10D,H10E), C91(H91A,
 H91B,H91C), C109(H10I,H10J,H10K), C118(H11H,H11I,H11J), C90(H90A,H90B,H90C),
 C123(H12A,H12B,H12C), C124(H12D,H12E,H12F), C120(H12G,H12H,H12I), C121(H12J,
 H12K,H12L), C126(H12M,H12N,H12O), C127(H12P,H12Q,H12R)
;
_atom_sites_solution_hydrogens     mixed
_atom_sites_solution_primary       dual
_atom_sites_solution_secondary     ?
loop_
  _atom_site_label
  _atom_site_type_symbol
  _atom_site_fract_x
  _atom_site_fract_y
  _atom_site_fract_z
  _atom_site_U_iso_or_equiv
  _atom_site_adp_type
  _atom_site_occupancy
  _atom_site_site_symmetry_order
  _atom_site_calc_flag
  _atom_site_refinement_flags_posn
  _atom_site_refinement_flags_adp
  _atom_site_refinement_flags_occupancy
  _atom_site_disorder_assembly
  _atom_site_disorder_group
 Zn1 Zn 1.03196(3) 0.34910(2) 1.05404(2) 0.03080(15) Uani 1 1 d . . . . .
 Zn2 Zn 1.00302(3) 0.33796(2) 0.16578(2) 0.03207(15) Uani 1 1 d . . . . .
 O1 O 0.94523(16) 0.41807(12) 1.07259(9) 0.0448(6) Uani 1 1 d . . . . .
 O5 O 0.11574(17) 1.27765(12) 1.06060(10) 0.0473(6) Uani 1 1 d . . . . .
 O8 O 0.11318(16) 0.42314(12) 1.05785(10) 0.0458(6) Uani 1 1 d . . . . .
 O2 O 0.91713(16) 0.40595(13) 1.15718(10) 0.0477(6) Uani 1 1 d . . . . .
 O7 O 0.08249(17) 0.41723(13) 1.14251(10) 0.0515(7) Uani 1 1 d . . . . .
 N1 N 1.02769(18) 0.34983(13) 0.97910(10) 0.0366(6) Uani 1 1 d . . . . .
 O4 O 0.95002(16) 1.27151(12) 1.08001(10) 0.0474(6) Uani 1 1 d . . . . .
 O6 O 0.09184(17) 1.27125(13) 1.14532(10) 0.0503(7) Uani 1 1 d . . . . .
 O3 O 0.92617(18) 1.25975(13) 1.16502(10) 0.0509(7) Uani 1 1 d . . . . .
 N2 N 1.0027(2) 0.34025(15) 0.24109(11) 0.0433(7) Uani 1 1 d . . . . .
 C2 C 0.8477(2) 0.48687(17) 1.11492(14) 0.0413(8) Uani 1 1 d . . . . .
 C14 C 0.5564(2) 0.84184(17) 1.11275(15) 0.0428(8) Uani 1 1 d . . . . .
 C11 C 0.6015(2) 0.77753(16) 1.11415(14) 0.0393(8) Uani 1 1 d . . . . .
 C28 C 0.4799(2) 0.84381(16) 1.10933(14) 0.0412(8) Uani 1 1 d . . . . .
 C51 C 0.1793(2) 0.49691(17) 1.10103(14) 0.0425(8) Uani 1 1 d . . . . .
 C38 C 0.1828(2) 1.19592(17) 1.10425(14) 0.0414(8) Uani 1 1 d . . . . .
 C55 C 0.9981(3) 0.40296(18) 0.95359(14) 0.0471(9) Uani 1 1 d . . . . .
 H55 H 0.977210 0.440655 0.971805 0.057 Uiso 1 1 calc R U . . .
 C1 C 0.9074(2) 0.43242(16) 1.11526(13) 0.0390(8) Uani 1 1 d . . . . .
 C56 C 0.9971(3) 0.40447(19) 0.90284(14) 0.0475(9) Uani 1 1 d . . . . .
 H56 H 0.976318 0.443089 0.886575 0.057 Uiso 1 1 calc R U . . .
 C18 C 0.7041(2) 1.01759(17) 1.11794(15) 0.0446(9) Uani 1 1 d . . . . .
 C7 C 0.8360(2) 0.52072(17) 1.06903(14) 0.0414(8) Uani 1 1 d . . . . .
 H7 H 0.862690 0.505431 1.037497 0.050 Uiso 1 1 calc R U . . .
 C42 C 0.4323(2) 0.78071(16) 1.10635(15) 0.0419(8) Uani 1 1 d . . . . .
 C24 C 0.8623(2) 1.18456(17) 1.12193(14) 0.0423(8) Uani 1 1 d . . . . .
 C50 C 0.2300(3) 0.52263(19) 1.05716(15) 0.0487(9) Uani 1 1 d . . . . .
 H50 H 0.228839 0.504020 1.025770 0.058 Uiso 1 1 calc R U . . .
 C15 C 0.6045(2) 0.90473(17) 1.11395(15) 0.0434(8) Uani 1 1 d . . . . .
 C41 C 0.1262(2) 1.25234(17) 1.10301(14) 0.0397(8) Uani 1 1 d . . . . .
 C8 C 0.6935(2) 0.65799(17) 1.11419(14) 0.0423(8) Uani 1 1 d . . . . .
 C29 C 0.4351(2) 0.90883(16) 1.10865(15) 0.0426(8) Uani 1 1 d . . . . .
 C54 C 0.1218(2) 0.44168(17) 1.09980(14) 0.0393(8) Uani 1 1 d . . . . .
 C9 C 0.6242(3) 0.66371(18) 1.14970(16) 0.0506(9) Uani 1 1 d . . . . .
 H9 H 0.607200 0.626873 1.174837 0.061 Uiso 1 1 calc R U . . .
 C35 C 0.2883(2) 1.08600(18) 1.10582(15) 0.0473(9) Uani 1 1 d . . . . .
 C45 C 0.3365(2) 0.66570(18) 1.10364(15) 0.0458(9) Uani 1 1 d . . . . .
 C12 C 0.6705(2) 0.77228(17) 1.07912(14) 0.0426(8) Uani 1 1 d . . . . .
 H12 H 0.687960 0.809593 1.054490 0.051 Uiso 1 1 calc R U . . .
 C19 C 0.6605(3) 1.01561(18) 1.07977(15) 0.0490(9) Uani 1 1 d . . . . .
 H19 H 0.664297 1.053241 1.054680 0.059 Uiso 1 1 calc R U . . .
 C32 C 0.3404(2) 1.02601(17) 1.10705(15) 0.0442(8) Uani 1 1 d . . . . .
 C5 C 0.7430(2) 0.59726(17) 1.11490(14) 0.0442(9) Uani 1 1 d . . . . .
 C10 C 0.5795(2) 0.72131(18) 1.14938(16) 0.0470(9) Uani 1 1 d . . . . .
 H10 H 0.531851 0.722980 1.174063 0.056 Uiso 1 1 calc R U . . .
 C6 C 0.7869(2) 0.57521(17) 1.06889(14) 0.0418(8) Uani 1 1 d . . . . .
 H6 H 0.782202 0.598714 1.037316 0.050 Uiso 1 1 calc R U . . .
 C44 C 0.4089(3) 0.67601(19) 1.07049(16) 0.0510(9) Uani 1 1 d . . . . .
 H44 H 0.426470 0.643285 1.046636 0.061 Uiso 1 1 calc R U . . .
 C13 C 0.7156(2) 0.71343(17) 1.07889(15) 0.0455(9) Uani 1 1 d . . . . .
 H13 H 0.762701 0.711321 1.053808 0.055 Uiso 1 1 calc R U . . .
 C49 C 0.2829(3) 0.57539(19) 1.05817(16) 0.0516(10) Uani 1 1 d . . . . .
 H49 H 0.318589 0.591268 1.027645 0.062 Uiso 1 1 calc R U . . .
 O9 O 1.2502(3) 0.2061(2) 0.76295(15) 0.0926(12) Uani 1 1 d . . . . .
 C37 C 0.2298(3) 1.17615(19) 1.05931(15) 0.0539(10) Uani 1 1 d . . . . .
 H37 H 0.226382 1.199998 1.027600 0.065 Uiso 1 1 calc R U . . .
 C48 C 0.2846(3) 0.60548(18) 1.10317(15) 0.0473(9) Uani 1 1 d . . . . .
 C20 C 0.6121(2) 0.96056(18) 1.07738(16) 0.0483(9) Uani 1 1 d . . . . .
 H20 H 0.583719 0.960683 1.050660 0.058 Uiso 1 1 calc R U . . .
 C43 C 0.4559(3) 0.73223(18) 1.07112(16) 0.0484(9) Uani 1 1 d . . . . .
 H43 H 0.504805 0.738168 1.047477 0.058 Uiso 1 1 calc R U . . .
 C34 C 0.4241(3) 0.95103(19) 1.14861(16) 0.0518(10) Uani 1 1 d . . . . .
 H34 H 0.448715 0.940619 1.176742 0.062 Uiso 1 1 calc R U . . .
 C21 C 0.7587(2) 1.07525(18) 1.11917(15) 0.0465(9) Uani 1 1 d . . . . .
 C57 C 1.0255(3) 0.3512(2) 0.87520(15) 0.0525(10) Uani 1 1 d . . . . .
 C25 C 0.8489(3) 1.1638(2) 1.07608(16) 0.0551(10) Uani 1 1 d . . . . .
 H25 H 0.875310 1.186940 1.044774 0.066 Uiso 1 1 calc R U . . .
 C3 C 0.8030(3) 0.50711(19) 1.16008(15) 0.0494(9) Uani 1 1 d . . . . .
 H3 H 0.807795 0.483470 1.191580 0.059 Uiso 1 1 calc R U . . .
 C33 C 0.3770(3) 1.00839(19) 1.14748(16) 0.0537(10) Uani 1 1 d . . . . .
 H33 H 0.369775 1.036387 1.175245 0.064 Uiso 1 1 calc R U . . .
 C36 C 0.2809(3) 1.1226(2) 1.06028(16) 0.0572(11) Uani 1 1 d . . . . .
 H36 H 0.312025 1.110142 1.029054 0.069 Uiso 1 1 calc R U . . .
 C30 C 0.3985(3) 0.92664(19) 1.06847(17) 0.0538(10) Uani 1 1 d . . . . .
 H30 H 0.405033 0.898255 1.040948 0.065 Uiso 1 1 calc R U . . .
 C39 C 0.1907(3) 1.1603(2) 1.14953(16) 0.0569(11) Uani 1 1 d . . . . .
 H39 H 0.159580 1.172940 1.180682 0.068 Uiso 1 1 calc R U . . .
 C40 C 0.2425(3) 1.1070(2) 1.15085(16) 0.0577(11) Uani 1 1 d . . . . .
 H40 H 0.246960 1.084244 1.182728 0.069 Uiso 1 1 calc R U . . .
 C27 C 0.9167(2) 1.24256(17) 1.12229(14) 0.0414(8) Uani 1 1 d . . . . .
 C23 C 0.8226(3) 1.1498(2) 1.16622(17) 0.0595(11) Uani 1 1 d . . . . .
 H23 H 0.830786 1.162771 1.198065 0.071 Uiso 1 1 calc R U . . .
 C31 C 0.3530(3) 0.98371(19) 1.06685(16) 0.0544(10) Uani 1 1 d . . . . .
 H31 H 0.329766 0.994589 1.038140 0.065 Uiso 1 1 calc R U . . .
 C58 C 1.0569(3) 0.2948(2) 0.90169(15) 0.0582(11) Uani 1 1 d . . . . .
 H58 H 1.077159 0.255938 0.884633 0.070 Uiso 1 1 calc R U . . .
 C4 C 0.7518(3) 0.56067(19) 1.16012(15) 0.0522(10) Uani 1 1 d . . . . .
 H4 H 0.721651 0.573080 1.191667 0.063 Uiso 1 1 calc R U . . .
 C17 C 0.6960(3) 0.96138(19) 1.15428(17) 0.0560(11) Uani 1 1 d . . . . .
 H17 H 0.723575 0.961197 1.181418 0.067 Uiso 1 1 calc R U . . .
 C59 C 1.0569(2) 0.29861(18) 0.95260(14) 0.0442(9) Uani 1 1 d . . . . .
 H59 H 1.079513 0.261928 0.969815 0.053 Uiso 1 1 calc R U . . .
 C16 C 0.6492(3) 0.90705(19) 1.15124(17) 0.0561(11) Uani 1 1 d . . . . .
 H16 H 0.646871 0.868859 1.175720 0.067 Uiso 1 1 calc R U . . .
 C26 C 0.7981(3) 1.1103(2) 1.07545(16) 0.0572(11) Uani 1 1 d . . . . .
 H26 H 0.790147 1.097292 1.043554 0.069 Uiso 1 1 calc R U . . .
 C47 C 0.3620(3) 0.7717(2) 1.13853(18) 0.0585(11) Uani 1 1 d . . . . .
 H47 H 0.344925 0.804354 1.162503 0.070 Uiso 1 1 calc R U . . .
 O11 O 1.0544(3) 0.0220(3) 0.8124(2) 0.1203(16) Uani 1 1 d . . . . .
 C60 C 1.0241(3) 0.3501(2) 0.82041(16) 0.0599(11) Uani 1 1 d . . . . .
 C52 C 0.1833(3) 0.5256(2) 1.14592(18) 0.0653(12) Uani 1 1 d . . . . .
 H52 H 0.150133 0.507521 1.176848 0.078 Uiso 1 1 calc R U . . .
 C46 C 0.3135(3) 0.7151(2) 1.13742(18) 0.0608(11) Uani 1 1 d . . . . .
 H46 H 0.263858 0.710393 1.160327 0.073 Uiso 1 1 calc R U . . .
 O15 O 0.7707(4) 0.2808(3) 0.68202(18) 0.1297(18) Uani 1 1 d . . . . .
 O13 O 0.7988(4) 0.0489(3) 0.7674(2) 0.1296(18) Uani 1 1 d . . . . .
 C78 C 1.0044(3) 0.3451(3) 0.34392(17) 0.0682(13) Uani 1 1 d . . . . .
 C53 C 0.2331(3) 0.5790(2) 1.14723(18) 0.0658(12) Uani 1 1 d . . . . .
 H53 H 0.232675 0.598288 1.178588 0.079 Uiso 1 1 calc R U . . .
 O14 O 1.0164(4) -0.1167(3) 0.6591(2) 0.1301(18) Uani 1 1 d . . . . .
 O10 O 1.2318(3) 0.2760(3) 0.56321(16) 0.1109(15) Uani 1 1 d . . . . .
 C22 C 0.7718(3) 1.0972(2) 1.16547(17) 0.0630(12) Uani 1 1 d . . . . .
 H22 H 0.744558 1.074750 1.196827 0.076 Uiso 1 1 calc R U . . .
 C65 C 0.9977(4) 0.2908(3) 0.80115(19) 0.0764(15) Uani 1 1 d . . . . .
 H65 H 0.979893 0.251315 0.823531 0.092 Uiso 1 1 calc R U . . .
 C81 C 1.0180(4) 0.2859(2) 0.26938(17) 0.0744(15) Uani 1 1 d . . . . .
 H81 H 1.027710 0.244043 0.253864 0.089 Uiso 1 1 calc R U . . .
 C64 C 0.9982(4) 0.2910(3) 0.7498(2) 0.0863(17) Uani 1 1 d . . . . .
 H64 H 0.981033 0.251173 0.736969 0.104 Uiso 1 1 calc R U . . .
 C107 C 1.1115(4) 0.0147(3) 0.7697(3) 0.0876(16) Uani 1 1 d . . . . .
 C75 C 1.0052(4) 0.3470(3) 0.39902(18) 0.0770(15) Uani 1 1 d . . . . .
 C61 C 1.0479(4) 0.4074(3) 0.78709(18) 0.0766(15) Uani 1 1 d . . . . .
 H61 H 1.063839 0.447632 0.799950 0.092 Uiso 1 1 calc R U . . .
 C76 C 1.0526(4) 0.3053(3) 0.4220(2) 0.0903(18) Uani 1 1 d . . . . .
 H76 H 1.085243 0.273893 0.402539 0.108 Uiso 1 1 calc R U . . .
 C111 C 1.2675(4) 0.1762(3) 0.6783(2) 0.0870(17) Uani 1 1 d . . . . .
 C116 C 1.2417(4) 0.2240(3) 0.7140(2) 0.0823(15) Uani 1 1 d . . . . .
 O12 O 1.2824(4) -0.0061(3) 0.6402(2) 0.142(2) Uani 1 1 d . . . . .
 C63 C 1.0236(4) 0.3487(3) 0.71605(18) 0.0774(15) Uani 1 1 d . . . . .
 C69 C 1.0071(4) 0.3491(3) 0.5583(2) 0.0866(18) Uani 1 1 d . . . . .
 C82 C 1.0206(4) 0.2863(3) 0.31990(18) 0.089(2) Uani 1 1 d . . . . .
 H82 H 1.033709 0.245888 0.338231 0.107 Uiso 1 1 calc R U . . .
 C114 C 1.2061(4) 0.3026(3) 0.6484(2) 0.0888(17) Uani 1 1 d . . . . .
 C71 C 0.9513(5) 0.3326(4) 0.6474(2) 0.110(3) Uani 1 1 d . . . . .
 H71 H 0.906682 0.320582 0.673696 0.132 Uiso 1 1 calc R U . . .
 C66 C 1.0215(4) 0.3490(3) 0.66069(19) 0.0879(18) Uani 1 1 d . . . . .
 C95 C 0.9580(5) -0.0759(4) 0.6863(3) 0.107(2) Uani 1 1 d . . . . .
 C62 C 1.0489(4) 0.4073(3) 0.73567(19) 0.0816(16) Uani 1 1 d . . . . .
 H62 H 1.066751 0.446878 0.713399 0.098 Uiso 1 1 calc R U . . .
 C67 C 1.0889(4) 0.3627(3) 0.6218(2) 0.0851(17) Uani 1 1 d . . . . .
 C102 C 1.1071(5) -0.0406(3) 0.7426(3) 0.0916(18) Uani 1 1 d . . . . .
 C72 C 1.0062(4) 0.3509(3) 0.5034(2) 0.0876(18) Uani 1 1 d . . . . .
 C79 C 0.9888(5) 0.4014(3) 0.3145(2) 0.094(2) Uani 1 1 d . . . . .
 H79 H 0.976835 0.443590 0.329258 0.112 Uiso 1 1 calc R U . . .
 C77 C 1.0546(5) 0.3074(3) 0.4734(2) 0.099(2) Uani 1 1 d . . . . .
 H77 H 1.089689 0.278584 0.488031 0.119 Uiso 1 1 calc R U . . .
 C106 C 1.1729(4) 0.0610(3) 0.7539(3) 0.0901(18) Uani 1 1 d . . . . .
 H106 H 1.175908 0.098868 0.773377 0.108 Uiso 1 1 calc R U . . .
 O16 O 0.8672(4) 0.0596(3) 0.5729(2) 0.138(2) Uani 1 1 d . . . . .
 C110 C 1.2950(4) 0.1063(3) 0.6950(3) 0.0965(18) Uani 1 1 d . . . . .
 H11A H 1.334247 0.089870 0.666477 0.116 Uiso 1 1 calc R U . . .
 H11B H 1.321760 0.110753 0.723824 0.116 Uiso 1 1 calc R U . . .
 C80 C 0.9904(5) 0.3971(3) 0.26375(18) 0.093(2) Uani 1 1 d . . . . .
 H80 H 0.982159 0.437681 0.243769 0.112 Uiso 1 1 calc R U . . .
 C112 C 1.2620(4) 0.1935(4) 0.6282(3) 0.0939(18) Uani 1 1 d . . . . .
 H112 H 1.277867 0.161018 0.603899 0.113 Uiso 1 1 calc R U . . .
 C70 C 0.9438(4) 0.3331(4) 0.5963(2) 0.095(2) Uani 1 1 d . . . . .
 C115 C 1.2127(4) 0.2858(3) 0.6986(2) 0.0858(16) Uani 1 1 d . . . . .
 H115 H 1.196662 0.318016 0.723112 0.103 Uiso 1 1 calc R U . . .
 C105 C 1.2302(4) 0.0544(3) 0.7110(2) 0.0839(16) Uani 1 1 d . . . . .
 C113 C 1.2349(4) 0.2548(3) 0.6122(2) 0.0907(18) Uani 1 1 d . . . . .
 C86 C 0.8430(5) 0.1147(5) 0.5992(3) 0.108(2) Uani 1 1 d . . . . .
 C119 C 1.1727(5) 0.3707(3) 0.6320(2) 0.098(2) Uani 1 1 d . . . . .
 H11C H 1.207902 0.391276 0.600604 0.118 Uiso 1 1 calc R U . . .
 H11D H 1.171259 0.402312 0.659031 0.118 Uiso 1 1 calc R U . . .
 C84 C 0.8399(4) 0.2373(4) 0.6078(2) 0.099(2) Uani 1 1 d . . . . .
 C89 C 0.7966(5) 0.2224(5) 0.6568(3) 0.109(2) Uani 1 1 d . . . . .
 C104 C 1.2248(5) -0.0020(4) 0.6842(3) 0.1008(19) Uani 1 1 d . . . . .
 C99 C 0.8156(5) 0.0778(5) 0.8093(4) 0.136(3) Uani 1 1 d . . . . .
 H99A H 0.871423 0.091511 0.802385 0.203 Uiso 1 1 calc R U . . .
 H99B H 0.804465 0.044247 0.839124 0.203 Uiso 1 1 calc R U . . .
 H99C H 0.782912 0.118137 0.816231 0.203 Uiso 1 1 calc R U . . .
 C103 C 1.1624(5) -0.0489(4) 0.7010(3) 0.108(2) Uani 1 1 d . . . . .
 H103 H 1.159298 -0.087685 0.682473 0.129 Uiso 1 1 calc R U . . .
 C87 C 0.8031(5) 0.1018(5) 0.6464(3) 0.122(3) Uani 1 1 d . . . . .
 C96 C 0.9672(5) -0.0633(4) 0.7349(3) 0.105(2) Uani 1 1 d . . . . .
 C117 C 1.2263(5) 0.2512(4) 0.7992(2) 0.115(3) Uani 1 1 d . . . . .
 H11E H 1.252541 0.295714 0.787783 0.172 Uiso 1 1 calc R U . . .
 H11F H 1.240194 0.233641 0.831388 0.172 Uiso 1 1 calc R U . . .
 H11G H 1.169054 0.256644 0.804416 0.172 Uiso 1 1 calc R U . . .
 C68 C 1.0826(5) 0.3643(3) 0.5712(2) 0.097(2) Uani 1 1 d . . . . .
 H68 H 1.127494 0.375415 0.544864 0.116 Uiso 1 1 calc R U . . .
 C88 C 0.7760(5) 0.1586(5) 0.6766(3) 0.117(2) Uani 1 1 d . . . . .
 H88 H 0.744116 0.150553 0.709844 0.140 Uiso 1 1 calc R U . . .
 C85 C 0.8648(5) 0.1822(5) 0.5792(3) 0.116(3) Uani 1 1 d . . . . .
 H85 H 0.896755 0.190208 0.545950 0.139 Uiso 1 1 calc R U . . .
 C73 C 0.9595(5) 0.3944(4) 0.4795(2) 0.115(3) Uani 1 1 d . . . . .
 H73 H 0.927307 0.426084 0.498885 0.138 Uiso 1 1 calc R U . . .
 C74 C 0.9583(5) 0.3932(4) 0.4283(2) 0.109(2) Uani 1 1 d . . . . .
 H74 H 0.925641 0.423829 0.412992 0.131 Uiso 1 1 calc R U . . .
 C94 C 0.8989(6) -0.0460(4) 0.6655(4) 0.128(3) Uani 1 1 d . . . . .
 H94 H 0.894403 -0.054702 0.631885 0.153 Uiso 1 1 calc R U . . .
 C97 C 0.9128(5) -0.0209(4) 0.7623(3) 0.101(2) Uani 1 1 d . . . . .
 H97 H 0.916542 -0.011658 0.795905 0.121 Uiso 1 1 calc R U . . .
 C101 C 1.0379(5) -0.0896(4) 0.7572(3) 0.110(2) Uani 1 1 d . . . . .
 H10A H 1.022011 -0.095942 0.794886 0.132 Uiso 1 1 calc R U . . .
 H10B H 1.053588 -0.134712 0.744645 0.132 Uiso 1 1 calc R U . . .
 C83 C 0.8638(5) 0.3111(4) 0.5871(2) 0.103(2) Uani 1 1 d . . . . .
 H83A H 0.865206 0.315818 0.549935 0.124 Uiso 1 1 calc R U . . .
 H83B H 0.823089 0.342284 0.603378 0.124 Uiso 1 1 calc R U . . .
 C98 C 0.8544(5) 0.0071(4) 0.7410(3) 0.107(2) Uani 1 1 d . . . . .
 C93 C 0.8452(5) -0.0029(5) 0.6934(3) 0.114(2) Uani 1 1 d . . . . .
 C100 C 1.0187(6) -0.1182(5) 0.6061(3) 0.136(3) Uani 1 1 d . . . . .
 H10C H 1.033378 -0.072630 0.588772 0.203 Uiso 1 1 calc R U . . .
 H10D H 0.966644 -0.131487 0.600875 0.203 Uiso 1 1 calc R U . . .
 H10E H 1.057711 -0.151422 0.591931 0.203 Uiso 1 1 calc R U . . .
 C92 C 0.7790(6) 0.0307(5) 0.6703(4) 0.143(3) Uani 1 1 d . . . . .
 H92A H 0.766423 0.002324 0.644066 0.171 Uiso 1 1 calc R U . . .
 H92B H 0.730920 0.032997 0.697320 0.171 Uiso 1 1 calc R U . . .
 C108 C 1.0596(6) 0.0782(5) 0.8389(4) 0.158(4) Uani 1 1 d . . . . .
 H10F H 1.075671 0.118407 0.814712 0.236 Uiso 1 1 d R U . . .
 H10G H 1.098801 0.070107 0.860212 0.236 Uiso 1 1 d R U . . .
 H10H H 1.008211 0.086297 0.860512 0.236 Uiso 1 1 d R U . . .
 C91 C 0.9175(8) 0.0746(6) 0.5220(4) 0.180(5) Uani 1 1 d . . . . .
 H91A H 0.885123 0.092299 0.498073 0.269 Uiso 1 1 calc R U . . .
 H91B H 0.943308 0.032653 0.510268 0.269 Uiso 1 1 calc R U . . .
 H91C H 0.957699 0.109026 0.523755 0.269 Uiso 1 1 calc R U . . .
 C109 C 1.2743(7) -0.0574(6) 0.6074(4) 0.180(5) Uani 1 1 d . . . . .
 H10I H 1.304691 -0.043962 0.573020 0.270 Uiso 1 1 calc R U . . .
 H10J H 1.218551 -0.062957 0.606119 0.270 Uiso 1 1 calc R U . . .
 H10K H 1.293957 -0.100866 0.620285 0.270 Uiso 1 1 calc R U . . .
 C118 C 1.2621(7) 0.2297(5) 0.5245(3) 0.158(4) Uani 1 1 d . . . . .
 H11H H 1.230318 0.233089 0.498174 0.237 Uiso 1 1 calc R U . . .
 H11I H 1.259352 0.182591 0.540285 0.237 Uiso 1 1 calc R U . . .
 H11J H 1.316991 0.242084 0.508983 0.237 Uiso 1 1 calc R U . . .
 C90 C 0.7405(9) 0.2740(8) 0.7323(4) 0.223(7) Uani 1 1 d . . . . .
 H90A H 0.684851 0.286628 0.738555 0.335 Uiso 1 1 calc R U . . .
 H90B H 0.769561 0.304060 0.749694 0.335 Uiso 1 1 calc R U . . .
 H90C H 0.745063 0.226352 0.745524 0.335 Uiso 1 1 calc R U . . .
 C125 C 0.8225(9) 0.1677(8) 0.9285(5) 0.207(3) Uani 1 1 d D U . . .
 H125 H 0.787586 0.131493 0.925877 0.248 Uiso 1 1 calc R U . . .
 O18 O 0.8879(8) 0.1684(7) 0.9048(5) 0.277(4) Uani 1 1 d D U . . .
 N4 N 0.7965(6) 0.2179(6) 0.9593(4) 0.182(3) Uani 1 1 d D U . . .
 C123 C 0.7129(6) 0.2014(6) 0.9894(4) 0.184(3) Uani 1 1 d D U . . .
 H12A H 0.695571 0.157075 0.980847 0.276 Uiso 1 1 calc R U . . .
 H12B H 0.677276 0.237148 0.980579 0.276 Uiso 1 1 calc R U . . .
 H12C H 0.712375 0.199488 1.026019 0.276 Uiso 1 1 calc R U . . .
 C124 C 0.8432(6) 0.2771(5) 0.9562(4) 0.157(3) Uani 1 1 d D U . . .
 H12D H 0.898404 0.266690 0.942357 0.235 Uiso 1 1 calc R U . . .
 H12E H 0.838628 0.292942 0.990343 0.235 Uiso 1 1 calc R U . . .
 H12F H 0.825386 0.312983 0.933786 0.235 Uiso 1 1 calc R U . . .
 C122 C 1.0854(6) 0.0601(4) 0.6068(4) 0.136(3) Uani 1 1 d D U . . .
 H122 H 1.085371 0.022857 0.631711 0.163 Uiso 1 1 calc R U . . .
 O17 O 1.1121(6) 0.0519(4) 0.5609(3) 0.209(4) Uani 1 1 d D U . . .
 N5 N 1.0570(4) 0.1203(3) 0.6215(2) 0.1108(18) Uani 1 1 d D U . . .
 C120 C 1.0258(6) 0.1263(5) 0.6738(3) 0.135(3) Uani 1 1 d D U . . .
 H12G H 0.968280 0.129407 0.679345 0.203 Uiso 1 1 calc R U . . .
 H12H H 1.047573 0.167601 0.684296 0.203 Uiso 1 1 calc R U . . .
 H12I H 1.039882 0.085985 0.693940 0.203 Uiso 1 1 calc R U . . .
 C121 C 1.0617(6) 0.1779(4) 0.5858(4) 0.148(3) Uani 1 1 d D U . . .
 H12J H 1.104076 0.208781 0.589767 0.222 Uiso 1 1 calc R U . . .
 H12K H 1.011507 0.202013 0.591666 0.222 Uiso 1 1 calc R U . . .
 H12L H 1.072824 0.162940 0.551177 0.222 Uiso 1 1 calc R U . . .
 C128 C 0.8129(10) 0.8768(8) 0.5578(6) 0.223(5) Uani 1 1 d D U . . .
 H128 H 0.855395 0.898018 0.533454 0.268 Uiso 1 1 calc R U . . .
 O19 O 0.8228(8) 0.8263(6) 0.5879(5) 0.265(5) Uani 1 1 d D U . . .
 N3 N 0.7359(9) 0.8997(6) 0.5624(5) 0.203(4) Uani 1 1 d D U . . .
 C126 C 0.7147(10) 0.9554(7) 0.5299(6) 0.239(6) Uani 1 1 d D U . . .
 H12M H 0.756944 0.990156 0.522323 0.359 Uiso 1 1 calc R U . . .
 H12N H 0.665788 0.975649 0.547210 0.359 Uiso 1 1 calc R U . . .
 H12O H 0.706773 0.938257 0.498036 0.359 Uiso 1 1 calc R U . . .
 C127 C 0.6681(12) 0.8802(12) 0.6031(8) 0.338(12) Uani 1 1 d D U . . .
 H12P H 0.649253 0.834371 0.598624 0.507 Uiso 1 1 calc R U . . .
 H12Q H 0.625909 0.913165 0.601706 0.507 Uiso 1 1 calc R U . . .
 H12R H 0.683510 0.879832 0.636193 0.507 Uiso 1 1 calc R U . . .

loop_
  _atom_site_aniso_label
  _atom_site_aniso_U_11
  _atom_site_aniso_U_22
  _atom_site_aniso_U_33
  _atom_site_aniso_U_23
  _atom_site_aniso_U_13
  _atom_site_aniso_U_12
 Zn1 0.0448(3) 0.0227(2) 0.0301(3) -0.00465(17) -0.0188(2) 0.00453(19)
 Zn2 0.0480(3) 0.0231(2) 0.0306(3) -0.00495(17) -0.0198(2) 0.00507(19)
 O1 0.0550(16) 0.0404(13) 0.0448(14) -0.0125(11) -0.0202(12) 0.0187(12)
 O5 0.0602(17) 0.0384(13) 0.0465(15) -0.0033(11) -0.0185(13) 0.0126(12)
 O8 0.0560(16) 0.0396(13) 0.0467(14) -0.0099(11) -0.0194(12) -0.0076(11)
 O2 0.0566(16) 0.0453(14) 0.0431(14) -0.0002(11) -0.0165(12) 0.0166(12)
 O7 0.0640(18) 0.0451(14) 0.0484(15) -0.0022(12) -0.0189(14) -0.0159(13)
 N1 0.0513(18) 0.0296(13) 0.0336(14) -0.0070(11) -0.0182(13) 0.0046(12)
 O4 0.0550(16) 0.0395(13) 0.0504(15) -0.0016(11) -0.0183(13) -0.0072(12)
 O6 0.0621(17) 0.0471(14) 0.0488(15) -0.0141(12) -0.0238(13) 0.0215(13)
 O3 0.0642(18) 0.0404(13) 0.0523(16) -0.0082(11) -0.0198(13) -0.0087(12)
 N2 0.065(2) 0.0363(15) 0.0330(15) -0.0064(12) -0.0193(14) 0.0044(14)
 C2 0.051(2) 0.0322(17) 0.0433(19) -0.0043(14) -0.0160(17) 0.0106(15)
 C14 0.050(2) 0.0286(16) 0.054(2) -0.0060(15) -0.0186(18) 0.0041(15)
 C11 0.044(2) 0.0258(15) 0.054(2) -0.0053(14) -0.0223(17) 0.0049(14)
 C28 0.047(2) 0.0281(16) 0.053(2) -0.0053(14) -0.0190(17) 0.0030(14)
 C51 0.057(2) 0.0326(17) 0.0428(19) -0.0042(14) -0.0211(17) -0.0031(16)
 C38 0.049(2) 0.0323(17) 0.046(2) -0.0050(14) -0.0153(17) 0.0083(15)
 C55 0.066(3) 0.0385(19) 0.042(2) -0.0071(15) -0.0225(18) 0.0121(17)
 C1 0.050(2) 0.0287(16) 0.0411(19) -0.0042(14) -0.0160(17) 0.0071(15)
 C56 0.063(3) 0.0441(19) 0.041(2) -0.0001(16) -0.0275(18) 0.0113(18)
 C18 0.055(2) 0.0334(17) 0.049(2) -0.0068(15) -0.0180(18) 0.0008(16)
 C7 0.052(2) 0.0306(16) 0.0435(19) -0.0055(14) -0.0142(17) 0.0084(15)
 C42 0.047(2) 0.0263(16) 0.057(2) -0.0056(14) -0.0213(18) 0.0004(14)
 C24 0.052(2) 0.0297(16) 0.048(2) -0.0025(14) -0.0190(17) -0.0039(15)
 C50 0.062(3) 0.0395(19) 0.048(2) -0.0104(16) -0.0163(19) -0.0047(17)
 C15 0.053(2) 0.0275(16) 0.055(2) -0.0073(14) -0.0205(18) 0.0042(15)
 C41 0.047(2) 0.0310(16) 0.046(2) -0.0105(15) -0.0177(17) 0.0030(15)
 C8 0.048(2) 0.0331(17) 0.048(2) -0.0059(15) -0.0134(17) 0.0092(15)
 C29 0.046(2) 0.0247(15) 0.059(2) -0.0069(14) -0.0138(18) 0.0048(14)
 C54 0.046(2) 0.0317(16) 0.045(2) -0.0028(14) -0.0207(17) 0.0020(14)
 C9 0.059(3) 0.0328(18) 0.059(2) 0.0047(16) -0.014(2) 0.0021(17)
 C35 0.057(2) 0.0371(18) 0.050(2) -0.0039(15) -0.0171(18) 0.0121(17)
 C45 0.056(2) 0.0328(17) 0.054(2) -0.0083(15) -0.0213(19) -0.0054(16)
 C12 0.047(2) 0.0323(17) 0.049(2) 0.0012(15) -0.0118(17) 0.0036(15)
 C19 0.062(3) 0.0350(18) 0.053(2) -0.0003(16) -0.0199(19) -0.0047(17)
 C32 0.050(2) 0.0326(17) 0.051(2) -0.0035(15) -0.0128(18) 0.0094(15)
 C5 0.053(2) 0.0328(17) 0.050(2) -0.0075(15) -0.0167(18) 0.0110(16)
 C10 0.044(2) 0.0376(18) 0.059(2) -0.0041(16) -0.0092(18) 0.0060(16)
 C6 0.052(2) 0.0323(17) 0.046(2) -0.0044(14) -0.0194(17) 0.0099(15)
 C44 0.060(3) 0.0385(19) 0.057(2) -0.0139(17) -0.014(2) -0.0028(17)
 C13 0.047(2) 0.0375(18) 0.053(2) -0.0014(16) -0.0134(18) 0.0059(16)
 C49 0.061(3) 0.043(2) 0.053(2) -0.0083(17) -0.016(2) -0.0103(18)
 O9 0.126(3) 0.091(3) 0.070(2) -0.011(2) -0.041(2) 0.011(2)
 C37 0.074(3) 0.042(2) 0.047(2) 0.0020(16) -0.017(2) 0.0217(19)
 C48 0.058(2) 0.0390(19) 0.048(2) -0.0036(16) -0.0175(19) -0.0076(17)
 C20 0.058(2) 0.0366(18) 0.055(2) -0.0049(16) -0.0223(19) -0.0024(17)
 C43 0.054(2) 0.0367(18) 0.058(2) -0.0088(16) -0.0173(19) 0.0026(16)
 C34 0.067(3) 0.0400(19) 0.058(2) -0.0097(17) -0.034(2) 0.0136(18)
 C21 0.055(2) 0.0363(18) 0.052(2) -0.0025(16) -0.0211(19) -0.0044(16)
 C57 0.069(3) 0.057(2) 0.038(2) -0.0062(17) -0.0243(19) 0.007(2)
 C25 0.067(3) 0.052(2) 0.049(2) -0.0037(18) -0.017(2) -0.014(2)
 C3 0.067(3) 0.0402(19) 0.042(2) -0.0002(15) -0.0150(19) 0.0193(18)
 C33 0.070(3) 0.0399(19) 0.058(2) -0.0160(17) -0.023(2) 0.0189(19)
 C36 0.071(3) 0.052(2) 0.046(2) -0.0064(17) -0.006(2) 0.023(2)
 C30 0.068(3) 0.0396(19) 0.063(3) -0.0135(18) -0.032(2) 0.0137(19)
 C39 0.079(3) 0.049(2) 0.044(2) -0.0043(17) -0.016(2) 0.028(2)
 C40 0.074(3) 0.053(2) 0.048(2) -0.0034(18) -0.018(2) 0.029(2)
 C27 0.045(2) 0.0321(17) 0.050(2) -0.0031(15) -0.0164(17) 0.0012(15)
 C23 0.086(3) 0.047(2) 0.051(2) -0.0046(18) -0.029(2) -0.014(2)
 C31 0.070(3) 0.044(2) 0.058(2) -0.0104(18) -0.032(2) 0.0163(19)
 C58 0.086(3) 0.054(2) 0.042(2) -0.0158(18) -0.024(2) 0.022(2)
 C4 0.066(3) 0.043(2) 0.047(2) -0.0027(16) -0.0109(19) 0.0231(19)
 C17 0.073(3) 0.042(2) 0.061(2) 0.0028(18) -0.034(2) -0.0069(19)
 C59 0.062(2) 0.0368(18) 0.0395(19) -0.0073(14) -0.0230(18) 0.0125(17)
 C16 0.072(3) 0.0348(19) 0.068(3) 0.0035(17) -0.032(2) -0.0066(18)
 C26 0.072(3) 0.057(2) 0.048(2) -0.0060(18) -0.024(2) -0.025(2)
 C47 0.060(3) 0.048(2) 0.070(3) -0.029(2) -0.009(2) -0.0031(19)
 O11 0.128(4) 0.114(4) 0.117(4) -0.023(3) -0.018(3) -0.001(3)
 C60 0.084(3) 0.057(2) 0.047(2) -0.0126(19) -0.030(2) 0.012(2)
 C52 0.079(3) 0.065(3) 0.053(2) -0.006(2) -0.018(2) -0.025(2)
 C46 0.061(3) 0.054(2) 0.066(3) -0.017(2) -0.006(2) -0.008(2)
 O15 0.154(5) 0.158(5) 0.072(3) -0.017(3) -0.009(3) 0.036(4)
 O13 0.122(4) 0.165(5) 0.099(4) -0.010(3) -0.016(3) 0.015(4)
 C78 0.096(4) 0.076(3) 0.042(2) -0.010(2) -0.035(2) 0.005(3)
 C53 0.083(3) 0.065(3) 0.055(3) -0.015(2) -0.022(2) -0.022(2)
 O14 0.159(5) 0.111(4) 0.132(5) -0.037(3) -0.047(4) 0.018(4)
 O10 0.141(4) 0.134(4) 0.064(2) -0.028(2) -0.028(3) 0.022(3)
 C22 0.080(3) 0.058(3) 0.052(2) 0.0018(19) -0.020(2) -0.021(2)
 C65 0.108(4) 0.071(3) 0.058(3) -0.008(2) -0.035(3) 0.002(3)
 C81 0.133(5) 0.048(2) 0.051(3) -0.0067(19) -0.038(3) 0.022(3)
 C64 0.118(5) 0.089(4) 0.062(3) -0.018(3) -0.039(3) 0.008(3)
 C107 0.087(4) 0.089(4) 0.089(4) -0.002(3) -0.024(3) 0.000(3)
 C75 0.119(5) 0.080(3) 0.042(2) -0.015(2) -0.037(3) 0.018(3)
 C61 0.116(5) 0.069(3) 0.051(3) -0.007(2) -0.031(3) 0.014(3)
 C76 0.134(5) 0.087(4) 0.060(3) -0.016(3) -0.040(3) 0.024(4)
 C111 0.099(4) 0.098(4) 0.072(4) -0.017(3) -0.033(3) -0.006(3)
 C116 0.099(4) 0.081(4) 0.074(3) -0.008(3) -0.033(3) -0.004(3)
 O12 0.158(5) 0.150(5) 0.120(4) -0.057(4) -0.015(4) -0.024(4)
 C63 0.117(5) 0.079(3) 0.044(2) -0.012(2) -0.034(3) 0.011(3)
 C69 0.124(5) 0.101(4) 0.043(3) -0.019(3) -0.029(3) 0.015(4)
 C82 0.165(6) 0.063(3) 0.046(3) -0.002(2) -0.038(3) 0.032(3)
 C114 0.101(5) 0.101(4) 0.069(3) -0.006(3) -0.030(3) -0.003(4)
 C71 0.134(6) 0.158(6) 0.048(3) -0.022(3) -0.040(4) 0.060(5)
 C66 0.127(5) 0.103(4) 0.042(3) -0.013(3) -0.035(3) 0.029(4)
 C95 0.134(6) 0.099(5) 0.096(5) 0.001(4) -0.042(5) -0.011(5)
 C62 0.116(5) 0.079(3) 0.055(3) 0.003(2) -0.034(3) -0.001(3)
 C67 0.110(5) 0.099(4) 0.057(3) -0.011(3) -0.039(3) 0.012(3)
 C102 0.116(5) 0.076(4) 0.089(4) -0.006(3) -0.037(4) 0.012(4)
 C72 0.118(5) 0.103(4) 0.049(3) -0.011(3) -0.033(3) 0.014(4)
 C79 0.168(6) 0.070(3) 0.057(3) -0.024(2) -0.049(4) 0.039(4)
 C77 0.141(6) 0.109(5) 0.059(3) -0.013(3) -0.046(4) 0.030(4)
 C106 0.110(5) 0.084(4) 0.089(4) -0.011(3) -0.047(4) 0.013(4)
 O16 0.174(6) 0.136(4) 0.118(4) -0.030(4) -0.057(4) 0.014(4)
 C110 0.106(5) 0.102(5) 0.087(4) -0.021(3) -0.028(4) 0.009(4)
 C80 0.184(7) 0.057(3) 0.048(3) -0.012(2) -0.045(3) 0.035(3)
 C112 0.093(4) 0.106(5) 0.086(4) -0.025(4) -0.018(3) -0.001(4)
 C70 0.118(5) 0.116(5) 0.063(3) -0.025(3) -0.046(4) 0.033(4)
 C115 0.099(4) 0.100(4) 0.065(3) -0.016(3) -0.029(3) 0.006(3)
 C105 0.090(4) 0.089(4) 0.075(4) -0.016(3) -0.021(3) 0.004(3)
 C113 0.113(5) 0.098(4) 0.065(3) -0.010(3) -0.027(3) -0.001(4)
 C86 0.131(6) 0.125(6) 0.080(5) -0.024(4) -0.042(4) 0.006(5)
 C119 0.137(6) 0.097(4) 0.071(4) -0.008(3) -0.046(4) 0.000(4)
 C84 0.110(5) 0.125(5) 0.073(4) -0.014(4) -0.043(4) 0.012(4)
 C89 0.109(5) 0.158(7) 0.070(4) -0.019(5) -0.041(4) 0.025(5)
 C104 0.112(5) 0.105(5) 0.088(4) -0.015(4) -0.023(4) 0.008(4)
 C99 0.114(6) 0.165(8) 0.126(7) -0.021(6) -0.019(5) 0.014(6)
 C103 0.132(6) 0.085(4) 0.110(6) -0.015(4) -0.035(5) -0.003(4)
 C87 0.124(6) 0.153(8) 0.103(6) -0.020(6) -0.051(5) 0.024(6)
 C96 0.116(6) 0.102(5) 0.098(5) 0.007(4) -0.034(4) -0.022(4)
 C117 0.149(7) 0.136(6) 0.076(4) -0.035(4) -0.053(4) 0.034(5)
 C68 0.136(6) 0.106(5) 0.054(3) -0.009(3) -0.032(3) 0.021(4)
 C88 0.122(6) 0.143(7) 0.092(5) 0.007(5) -0.045(5) 0.008(5)
 C85 0.115(6) 0.167(8) 0.079(4) -0.031(5) -0.043(4) 0.016(6)
 C73 0.179(8) 0.114(5) 0.066(4) -0.029(3) -0.049(4) 0.062(5)
 C74 0.150(7) 0.124(5) 0.066(4) -0.011(3) -0.053(4) 0.049(5)
 C94 0.163(8) 0.106(6) 0.125(7) -0.001(5) -0.060(6) -0.010(6)
 C97 0.113(5) 0.108(5) 0.082(4) -0.005(4) -0.026(4) 0.008(4)
 C101 0.136(6) 0.093(4) 0.103(5) 0.010(4) -0.037(5) 0.001(4)
 C83 0.125(6) 0.129(6) 0.068(4) -0.016(4) -0.047(4) 0.018(5)
 C98 0.108(5) 0.116(5) 0.102(5) 0.005(4) -0.036(4) 0.002(4)
 C93 0.116(6) 0.124(6) 0.108(6) -0.009(5) -0.038(5) -0.016(5)
 C100 0.185(9) 0.126(6) 0.104(6) -0.033(5) -0.038(6) 0.006(6)
 C92 0.161(8) 0.132(7) 0.162(8) 0.005(6) -0.101(7) -0.003(6)
 C108 0.137(8) 0.168(8) 0.160(8) -0.083(7) 0.015(6) -0.015(7)
 C91 0.256(14) 0.183(10) 0.099(7) -0.056(6) -0.016(7) 0.027(10)
 C109 0.209(12) 0.172(9) 0.153(9) -0.087(8) 0.003(8) -0.037(9)
 C118 0.221(11) 0.165(8) 0.085(5) -0.011(5) -0.024(6) 0.027(8)
 C90 0.278(17) 0.287(16) 0.095(7) -0.008(8) -0.019(8) 0.077(14)
 C125 0.181(6) 0.214(7) 0.218(7) 0.038(5) -0.045(6) 0.005(6)
 O18 0.228(8) 0.272(8) 0.305(9) 0.011(7) -0.007(7) 0.001(7)
 N4 0.159(5) 0.198(6) 0.192(6) 0.047(5) -0.071(5) 0.000(5)
 C123 0.159(6) 0.228(8) 0.181(7) 0.043(6) -0.096(6) 0.032(6)
 C124 0.128(6) 0.165(7) 0.185(7) 0.037(6) -0.070(6) -0.003(5)
 C122 0.186(8) 0.111(5) 0.121(6) -0.021(4) -0.050(6) 0.013(5)
 O17 0.279(10) 0.199(7) 0.147(6) -0.043(5) -0.029(6) 0.023(7)
 N5 0.147(5) 0.098(4) 0.095(3) -0.011(3) -0.042(3) 0.013(3)
 C120 0.156(7) 0.152(7) 0.108(5) -0.028(4) -0.044(5) 0.003(6)
 C121 0.176(9) 0.136(6) 0.139(6) 0.007(5) -0.058(6) 0.031(6)
 C128 0.265(12) 0.216(12) 0.229(12) -0.067(9) -0.129(9) 0.061(9)
 O19 0.323(13) 0.248(10) 0.263(11) -0.041(8) -0.146(10) 0.086(9)
 N3 0.254(11) 0.183(8) 0.201(9) -0.045(7) -0.104(8) 0.040(8)
 C126 0.248(15) 0.233(12) 0.244(14) 0.008(10) -0.078(11) 0.049(11)
 C127 0.308(16) 0.36(2) 0.316(18) 0.077(17) -0.042(13) 0.070(14)

_geom_special_details
;
 All esds (except the esd in the dihedral angle between two l.s. planes)
 are estimated using the full covariance matrix.  The cell esds are taken
 into account individually in the estimation of esds in distances, angles
 and torsion angles; correlations between esds in cell parameters are only
 used when they are defined by crystal symmetry.  An approximate (isotropic)
 treatment of cell esds is used for estimating esds involving l.s. planes.
;
loop_
  _geom_bond_atom_site_label_1
  _geom_bond_atom_site_label_2
  _geom_bond_distance
  _geom_bond_site_symmetry_2
  _geom_bond_publ_flag
 Zn1 Zn2 2.9305(8) 1_556 ?
 Zn1 O1 2.034(2) . ?
 Zn1 O5 2.040(2) 1_645 ?
 Zn1 O8 2.046(2) 1_655 ?
 Zn1 N1 2.029(3) . ?
 Zn1 O4 2.059(3) 1_545 ?
 Zn2 O2 2.033(2) 1_554 ?
 Zn2 O7 2.048(3) 1_654 ?
 Zn2 O6 2.037(3) 1_644 ?
 Zn2 O3 2.036(3) 1_544 ?
 Zn2 N2 2.027(3) . ?
 O1 C1 1.252(4) . ?
 O5 C41 1.253(4) . ?
 O8 C54 1.250(4) . ?
 O2 C1 1.244(4) . ?
 O7 C54 1.265(4) . ?
 N1 C55 1.358(4) . ?
 N1 C59 1.319(4) . ?
 O4 C27 1.254(4) . ?
 O6 C41 1.255(4) . ?
 O3 C27 1.265(4) . ?
 N2 C81 1.316(5) . ?
 N2 C80 1.309(5) . ?
 C2 C1 1.487(5) . ?
 C2 C7 1.403(5) . ?
 C2 C3 1.387(5) . ?
 C14 C11 1.484(5) . ?
 C14 C28 1.348(6) . ?
 C14 C15 1.495(5) . ?
 C11 C12 1.371(5) . ?
 C11 C10 1.391(5) . ?
 C28 C42 1.505(5) . ?
 C28 C29 1.492(5) . ?
 C51 C50 1.377(6) . ?
 C51 C54 1.479(5) . ?
 C51 C52 1.387(5) . ?
 C38 C41 1.480(5) . ?
 C38 C37 1.394(6) . ?
 C38 C39 1.384(5) . ?
 C55 H55 0.9500 . ?
 C55 C56 1.365(5) . ?
 C56 H56 0.9500 . ?
 C56 C57 1.364(5) . ?
 C18 C19 1.396(5) . ?
 C18 C21 1.482(5) . ?
 C18 C17 1.398(5) . ?
 C7 H7 0.9500 . ?
 C7 C6 1.365(5) . ?
 C42 C43 1.398(5) . ?
 C42 C47 1.344(6) . ?
 C24 C25 1.392(5) . ?
 C24 C27 1.480(5) . ?
 C24 C23 1.373(6) . ?
 C50 H50 0.9500 . ?
 C50 C49 1.388(5) . ?
 C15 C20 1.396(5) . ?
 C15 C16 1.390(5) . ?
 C8 C9 1.383(6) . ?
 C8 C5 1.468(5) . ?
 C8 C13 1.381(5) . ?
 C29 C34 1.391(5) . ?
 C29 C30 1.382(5) . ?
 C9 H9 0.9500 . ?
 C9 C10 1.368(5) . ?
 C35 C32 1.483(5) . ?
 C35 C36 1.396(6) . ?
 C35 C40 1.397(6) . ?
 C45 C44 1.386(6) . ?
 C45 C48 1.487(5) . ?
 C45 C46 1.383(5) . ?
 C12 H12 0.9500 . ?
 C12 C13 1.392(5) . ?
 C19 H19 0.9500 . ?
 C19 C20 1.381(5) . ?
 C32 C33 1.387(6) . ?
 C32 C31 1.397(5) . ?
 C5 C6 1.413(5) . ?
 C5 C4 1.395(5) . ?
 C10 H10 0.9500 . ?
 C6 H6 0.9500 . ?
 C44 H44 0.9500 . ?
 C44 C43 1.375(5) . ?
 C13 H13 0.9500 . ?
 C49 H49 0.9500 . ?
 C49 C48 1.394(5) . ?
 O9 C116 1.371(6) . ?
 O9 C117 1.371(7) . ?
 C37 H37 0.9500 . ?
 C37 C36 1.375(5) . ?
 C48 C53 1.390(6) . ?
 C20 H20 0.9500 . ?
 C43 H43 0.9500 . ?
 C34 H34 0.9500 . ?
 C34 C33 1.390(5) . ?
 C21 C26 1.362(6) . ?
 C21 C22 1.410(6) . ?
 C57 C58 1.434(6) . ?
 C57 C60 1.479(5) . ?
 C25 H25 0.9500 . ?
 C25 C26 1.374(6) . ?
 C3 H3 0.9500 . ?
 C3 C4 1.374(5) . ?
 C33 H33 0.9500 . ?
 C36 H36 0.9500 . ?
 C30 H30 0.9500 . ?
 C30 C31 1.371(5) . ?
 C39 H39 0.9500 . ?
 C39 C40 1.379(5) . ?
 C40 H40 0.9500 . ?
 C23 H23 0.9500 . ?
 C23 C22 1.361(6) . ?
 C31 H31 0.9500 . ?
 C58 H58 0.9500 . ?
 C58 C59 1.376(5) . ?
 C4 H4 0.9500 . ?
 C17 H17 0.9500 . ?
 C17 C16 1.357(5) . ?
 C59 H59 0.9500 . ?
 C16 H16 0.9500 . ?
 C26 H26 0.9500 . ?
 C47 H47 0.9500 . ?
 C47 C46 1.398(6) . ?
 O11 C107 1.370(8) . ?
 O11 C108 1.373(9) . ?
 C60 C65 1.423(6) . ?
 C60 C61 1.385(7) . ?
 C52 H52 0.9500 . ?
 C52 C53 1.365(6) . ?
 C46 H46 0.9500 . ?
 O15 C89 1.405(9) . ?
 O15 C90 1.342(11) . ?
 O13 C99 1.384(10) . ?
 O13 C98 1.385(9) . ?
 C78 C75 1.487(6) . ?
 C78 C82 1.369(7) . ?
 C78 C79 1.362(7) . ?
 C53 H53 0.9500 . ?
 O14 C95 1.411(10) . ?
 O14 C100 1.420(9) . ?
 O10 C113 1.359(7) . ?
 O10 C118 1.453(9) . ?
 C22 H22 0.9500 . ?
 C65 H65 0.9500 . ?
 C65 C64 1.378(7) . ?
 C81 H81 0.9500 . ?
 C81 C82 1.368(6) . ?
 C64 H64 0.9500 . ?
 C64 C63 1.400(8) . ?
 C107 C102 1.366(9) . ?
 C107 C106 1.374(9) . ?
 C75 C76 1.360(8) . ?
 C75 C74 1.399(8) . ?
 C61 H61 0.9500 . ?
 C61 C62 1.378(7) . ?
 C76 H76 0.9500 . ?
 C76 C77 1.392(7) . ?
 C111 C116 1.403(8) . ?
 C111 C110 1.513(9) . ?
 C111 C112 1.383(8) . ?
 C116 C115 1.375(8) . ?
 O12 C104 1.389(9) . ?
 O12 C109 1.417(9) . ?
 C63 C66 1.495(6) . ?
 C63 C62 1.410(7) . ?
 C69 C72 1.477(7) . ?
 C69 C70 1.354(10) . ?
 C69 C68 1.458(10) . ?
 C82 H82 0.9500 . ?
 C114 C115 1.392(8) . ?
 C114 C113 1.423(8) . ?
 C114 C119 1.521(9) . ?
 C71 H71 0.9500 . ?
 C71 C66 1.381(10) . ?
 C71 C70 1.405(7) . ?
 C66 C67 1.409(9) . ?
 C95 C96 1.389(10) . ?
 C95 C94 1.374(11) . ?
 C62 H62 0.9500 . ?
 C67 C119 1.543(10) . ?
 C67 C68 1.383(7) . ?
 C102 C103 1.335(10) . ?
 C102 C101 1.505(10) . ?
 C72 C77 1.385(8) . ?
 C72 C73 1.385(9) . ?
 C79 H79 0.9500 . ?
 C79 C80 1.369(6) . ?
 C77 H77 0.9500 . ?
 C106 H106 0.9500 . ?
 C106 C105 1.373(9) . ?
 O16 C86 1.360(9) . ?
 O16 C91 1.471(11) . ?
 C110 H11A 0.9900 . ?
 C110 H11B 0.9900 . ?
 C110 C105 1.490(9) . ?
 C80 H80 0.9500 . ?
 C112 H112 0.9500 . ?
 C112 C113 1.358(9) . ?
 C70 C83 1.527(10) . ?
 C115 H115 0.9500 . ?
 C105 C104 1.382(9) . ?
 C86 C87 1.319(11) . ?
 C86 C85 1.408(11) . ?
 C119 H11C 0.9900 . ?
 C119 H11D 0.9900 . ?
 C84 C89 1.383(10) . ?
 C84 C85 1.395(10) . ?
 C84 C83 1.530(10) . ?
 C89 C88 1.337(11) . ?
 C104 C103 1.397(10) . ?
 C99 H99A 0.9800 . ?
 C99 H99B 0.9800 . ?
 C99 H99C 0.9800 . ?
 C103 H103 0.9500 . ?
 C87 C88 1.451(11) . ?
 C87 C92 1.509(12) . ?
 C96 C97 1.391(10) . ?
 C96 C101 1.541(11) . ?
 C117 H11E 0.9800 . ?
 C117 H11F 0.9800 . ?
 C117 H11G 0.9800 . ?
 C68 H68 0.9500 . ?
 C88 H88 0.9500 . ?
 C85 H85 0.9500 . ?
 C73 H73 0.9500 . ?
 C73 C74 1.383(8) . ?
 C74 H74 0.9500 . ?
 C94 H94 0.9500 . ?
 C94 C93 1.400(12) . ?
 C97 H97 0.9500 . ?
 C97 C98 1.355(10) . ?
 C101 H10A 0.9900 . ?
 C101 H10B 0.9900 . ?
 C83 H83A 0.9900 . ?
 C83 H83B 0.9900 . ?
 C98 C93 1.351(10) . ?
 C93 C92 1.537(12) . ?
 C100 H10C 0.9800 . ?
 C100 H10D 0.9800 . ?
 C100 H10E 0.9800 . ?
 C92 H92A 0.9900 . ?
 C92 H92B 0.9900 . ?
 C108 H10F 0.9800 . ?
 C108 H10G 0.9800 . ?
 C108 H10H 0.9800 . ?
 C91 H91A 0.9800 . ?
 C91 H91B 0.9800 . ?
 C91 H91C 0.9800 . ?
 C109 H10I 0.9800 . ?
 C109 H10J 0.9800 . ?
 C109 H10K 0.9800 . ?
 C118 H11H 0.9800 . ?
 C118 H11I 0.9800 . ?
 C118 H11J 0.9800 . ?
 C90 H90A 0.9800 . ?
 C90 H90B 0.9800 . ?
 C90 H90C 0.9800 . ?
 C125 H125 0.9500 . ?
 C125 O18 1.181(13) . ?
 C125 N4 1.355(13) . ?
 N4 C123 1.526(10) . ?
 N4 C124 1.404(9) . ?
 C123 H12A 0.9800 . ?
 C123 H12B 0.9800 . ?
 C123 H12C 0.9800 . ?
 C124 H12D 0.9800 . ?
 C124 H12E 0.9800 . ?
 C124 H12F 0.9800 . ?
 C122 H122 0.9500 . ?
 C122 O17 1.247(9) . ?
 C122 N5 1.337(9) . ?
 N5 C120 1.412(8) . ?
 N5 C121 1.411(8) . ?
 C120 H12G 0.9800 . ?
 C120 H12H 0.9800 . ?
 C120 H12I 0.9800 . ?
 C121 H12J 0.9800 . ?
 C121 H12K 0.9800 . ?
 C121 H12L 0.9800 . ?
 C128 H128 0.9500 . ?
 C128 O19 1.261(13) . ?
 C128 N3 1.391(14) . ?
 N3 C126 1.437(11) . ?
 N3 C127 1.459(12) . ?
 C126 H12M 0.9800 . ?
 C126 H12N 0.9800 . ?
 C126 H12O 0.9800 . ?
 C127 H12P 0.9800 . ?
 C127 H12Q 0.9800 . ?
 C127 H12R 0.9800 . ?

loop_
  _geom_angle_atom_site_label_1
  _geom_angle_atom_site_label_2
  _geom_angle_atom_site_label_3
  _geom_angle
  _geom_angle_site_symmetry_1
  _geom_angle_site_symmetry_3
  _geom_angle_publ_flag
 O1 Zn1 Zn2 77.37(7) . 1_556 ?
 O1 Zn1 O5 161.24(10) . 1_645 ?
 O1 Zn1 O8 88.92(11) . 1_655 ?
 O1 Zn1 O4 88.85(11) . 1_545 ?
 O5 Zn1 Zn2 83.92(7) 1_645 1_556 ?
 O5 Zn1 O8 88.32(11) 1_645 1_655 ?
 O5 Zn1 O4 86.69(11) 1_645 1_545 ?
 O8 Zn1 Zn2 85.25(7) 1_655 1_556 ?
 O8 Zn1 O4 157.68(10) 1_655 1_545 ?
 N1 Zn1 Zn2 167.73(9) . 1_556 ?
 N1 Zn1 O1 96.73(11) . . ?
 N1 Zn1 O5 101.88(11) . 1_645 ?
 N1 Zn1 O8 105.56(11) . 1_655 ?
 N1 Zn1 O4 96.76(11) . 1_545 ?
 O4 Zn1 Zn2 72.59(7) 1_545 1_556 ?
 O2 Zn2 Zn1 82.31(7) 1_554 1_554 ?
 O2 Zn2 O7 87.38(12) 1_554 1_654 ?
 O2 Zn2 O6 158.18(11) 1_554 1_644 ?
 O2 Zn2 O3 89.41(11) 1_554 1_544 ?
 O7 Zn2 Zn1 74.53(7) 1_654 1_554 ?
 O6 Zn2 Zn1 75.98(8) 1_644 1_554 ?
 O6 Zn2 O7 88.91(12) 1_644 1_654 ?
 O3 Zn2 Zn1 87.56(8) 1_544 1_554 ?
 O3 Zn2 O7 162.07(11) 1_544 1_654 ?
 O3 Zn2 O6 87.54(12) 1_544 1_644 ?
 N2 Zn2 Zn1 169.07(10) . 1_554 ?
 N2 Zn2 O2 101.14(12) . 1_554 ?
 N2 Zn2 O7 95.16(12) . 1_654 ?
 N2 Zn2 O6 100.61(12) . 1_644 ?
 N2 Zn2 O3 102.77(12) . 1_544 ?
 C1 O1 Zn1 130.5(2) . . ?
 C41 O5 Zn1 122.3(2) . 1_465 ?
 C54 O8 Zn1 121.1(2) . 1_455 ?
 C1 O2 Zn2 124.1(2) . 1_556 ?
 C54 O7 Zn2 134.6(2) . 1_456 ?
 C55 N1 Zn1 122.5(2) . . ?
 C59 N1 Zn1 120.3(2) . . ?
 C59 N1 C55 117.1(3) . . ?
 C27 O4 Zn1 137.0(2) . 1_565 ?
 C41 O6 Zn2 132.8(2) . 1_466 ?
 C27 O3 Zn2 118.3(2) . 1_566 ?
 C81 N2 Zn2 122.3(3) . . ?
 C80 N2 Zn2 121.4(3) . . ?
 C80 N2 C81 116.3(4) . . ?
 C7 C2 C1 121.2(3) . . ?
 C3 C2 C1 121.1(3) . . ?
 C3 C2 C7 117.7(3) . . ?
 C11 C14 C15 113.6(3) . . ?
 C28 C14 C11 123.4(3) . . ?
 C28 C14 C15 123.0(3) . . ?
 C12 C11 C14 118.9(3) . . ?
 C12 C11 C10 116.5(3) . . ?
 C10 C11 C14 124.6(3) . . ?
 C14 C28 C42 122.9(3) . . ?
 C14 C28 C29 122.8(3) . . ?
 C29 C28 C42 114.3(3) . . ?
 C50 C51 C54 120.9(3) . . ?
 C50 C51 C52 117.5(4) . . ?
 C52 C51 C54 121.6(4) . . ?
 C37 C38 C41 120.8(3) . . ?
 C39 C38 C41 121.8(3) . . ?
 C39 C38 C37 117.4(3) . . ?
 N1 C55 H55 118.6 . . ?
 N1 C55 C56 122.7(3) . . ?
 C56 C55 H55 118.6 . . ?
 O1 C1 C2 116.3(3) . . ?
 O2 C1 O1 125.3(3) . . ?
 O2 C1 C2 118.3(3) . . ?
 C55 C56 H56 119.6 . . ?
 C57 C56 C55 120.8(3) . . ?
 C57 C56 H56 119.6 . . ?
 C19 C18 C21 121.9(3) . . ?
 C19 C18 C17 116.9(3) . . ?
 C17 C18 C21 121.1(3) . . ?
 C2 C7 H7 119.4 . . ?
 C6 C7 C2 121.2(3) . . ?
 C6 C7 H7 119.4 . . ?
 C43 C42 C28 123.8(4) . . ?
 C47 C42 C28 117.9(3) . . ?
 C47 C42 C43 118.4(3) . . ?
 C25 C24 C27 120.6(3) . . ?
 C23 C24 C25 117.5(3) . . ?
 C23 C24 C27 121.9(3) . . ?
 C51 C50 H50 119.6 . . ?
 C51 C50 C49 120.9(3) . . ?
 C49 C50 H50 119.6 . . ?
 C20 C15 C14 123.9(3) . . ?
 C16 C15 C14 119.2(3) . . ?
 C16 C15 C20 116.8(3) . . ?
 O5 C41 O6 124.7(3) . . ?
 O5 C41 C38 118.7(3) . . ?
 O6 C41 C38 116.6(3) . . ?
 C9 C8 C5 122.0(3) . . ?
 C13 C8 C9 116.7(3) . . ?
 C13 C8 C5 121.3(4) . . ?
 C34 C29 C28 122.8(3) . . ?
 C30 C29 C28 119.6(3) . . ?
 C30 C29 C34 117.5(3) . . ?
 O8 C54 O7 124.0(3) . . ?
 O8 C54 C51 119.6(3) . . ?
 O7 C54 C51 116.4(3) . . ?
 C8 C9 H9 119.3 . . ?
 C10 C9 C8 121.4(4) . . ?
 C10 C9 H9 119.3 . . ?
 C36 C35 C32 122.3(3) . . ?
 C36 C35 C40 117.0(3) . . ?
 C40 C35 C32 120.7(3) . . ?
 C44 C45 C48 122.6(3) . . ?
 C46 C45 C44 116.7(3) . . ?
 C46 C45 C48 120.8(4) . . ?
 C11 C12 H12 119.3 . . ?
 C11 C12 C13 121.4(3) . . ?
 C13 C12 H12 119.3 . . ?
 C18 C19 H19 119.0 . . ?
 C20 C19 C18 122.0(3) . . ?
 C20 C19 H19 119.0 . . ?
 C33 C32 C35 122.8(3) . . ?
 C33 C32 C31 117.2(3) . . ?
 C31 C32 C35 120.1(3) . . ?
 C6 C5 C8 120.4(3) . . ?
 C4 C5 C8 122.5(3) . . ?
 C4 C5 C6 117.1(3) . . ?
 C11 C10 H10 118.9 . . ?
 C9 C10 C11 122.3(4) . . ?
 C9 C10 H10 118.9 . . ?
 C7 C6 C5 121.1(3) . . ?
 C7 C6 H6 119.4 . . ?
 C5 C6 H6 119.4 . . ?
 C45 C44 H44 119.0 . . ?
 C43 C44 C45 121.9(4) . . ?
 C43 C44 H44 119.0 . . ?
 C8 C13 C12 121.7(4) . . ?
 C8 C13 H13 119.1 . . ?
 C12 C13 H13 119.1 . . ?
 C50 C49 H49 119.4 . . ?
 C50 C49 C48 121.2(4) . . ?
 C48 C49 H49 119.4 . . ?
 C116 O9 C117 118.5(5) . . ?
 C38 C37 H37 119.6 . . ?
 C36 C37 C38 120.9(4) . . ?
 C36 C37 H37 119.6 . . ?
 C49 C48 C45 121.4(4) . . ?
 C53 C48 C45 121.2(3) . . ?
 C53 C48 C49 117.4(4) . . ?
 C15 C20 H20 119.7 . . ?
 C19 C20 C15 120.5(4) . . ?
 C19 C20 H20 119.7 . . ?
 C42 C43 H43 119.8 . . ?
 C44 C43 C42 120.4(4) . . ?
 C44 C43 H43 119.8 . . ?
 C29 C34 H34 119.9 . . ?
 C33 C34 C29 120.2(3) . . ?
 C33 C34 H34 119.9 . . ?
 C26 C21 C18 121.5(3) . . ?
 C26 C21 C22 116.7(4) . . ?
 C22 C21 C18 121.9(4) . . ?
 C56 C57 C58 117.0(3) . . ?
 C56 C57 C60 122.6(4) . . ?
 C58 C57 C60 120.4(4) . . ?
 C24 C25 H25 119.5 . . ?
 C26 C25 C24 120.9(4) . . ?
 C26 C25 H25 119.5 . . ?
 C2 C3 H3 119.4 . . ?
 C4 C3 C2 121.3(3) . . ?
 C4 C3 H3 119.4 . . ?
 C32 C33 C34 122.0(3) . . ?
 C32 C33 H33 119.0 . . ?
 C34 C33 H33 119.0 . . ?
 C35 C36 H36 119.1 . . ?
 C37 C36 C35 121.9(4) . . ?
 C37 C36 H36 119.1 . . ?
 C29 C30 H30 118.8 . . ?
 C31 C30 C29 122.5(4) . . ?
 C31 C30 H30 118.8 . . ?
 C38 C39 H39 119.0 . . ?
 C40 C39 C38 122.1(4) . . ?
 C40 C39 H39 119.0 . . ?
 C35 C40 H40 119.6 . . ?
 C39 C40 C35 120.7(4) . . ?
 C39 C40 H40 119.6 . . ?
 O4 C27 O3 124.5(3) . . ?
 O4 C27 C24 117.5(3) . . ?
 O3 C27 C24 118.1(3) . . ?
 C24 C23 H23 119.3 . . ?
 C22 C23 C24 121.4(4) . . ?
 C22 C23 H23 119.3 . . ?
 C32 C31 H31 119.7 . . ?
 C30 C31 C32 120.6(4) . . ?
 C30 C31 H31 119.7 . . ?
 C57 C58 H58 121.1 . . ?
 C59 C58 C57 117.9(4) . . ?
 C59 C58 H58 121.1 . . ?
 C5 C4 H4 119.3 . . ?
 C3 C4 C5 121.5(4) . . ?
 C3 C4 H4 119.3 . . ?
 C18 C17 H17 119.6 . . ?
 C16 C17 C18 120.7(4) . . ?
 C16 C17 H17 119.6 . . ?
 N1 C59 C58 124.4(3) . . ?
 N1 C59 H59 117.8 . . ?
 C58 C59 H59 117.8 . . ?
 C15 C16 H16 118.5 . . ?
 C17 C16 C15 123.0(4) . . ?
 C17 C16 H16 118.5 . . ?
 C21 C26 C25 122.0(4) . . ?
 C21 C26 H26 119.0 . . ?
 C25 C26 H26 119.0 . . ?
 C42 C47 H47 119.4 . . ?
 C42 C47 C46 121.3(4) . . ?
 C46 C47 H47 119.4 . . ?
 C107 O11 C108 117.6(6) . . ?
 C65 C60 C57 120.9(4) . . ?
 C61 C60 C57 120.1(4) . . ?
 C61 C60 C65 119.0(4) . . ?
 C51 C52 H52 118.8 . . ?
 C53 C52 C51 122.3(4) . . ?
 C53 C52 H52 118.8 . . ?
 C45 C46 C47 121.4(4) . . ?
 C45 C46 H46 119.3 . . ?
 C47 C46 H46 119.3 . . ?
 C90 O15 C89 119.3(8) . . ?
 C98 O13 C99 118.3(7) . . ?
 C82 C78 C75 121.1(4) . . ?
 C79 C78 C75 122.4(5) . . ?
 C79 C78 C82 116.5(4) . . ?
 C48 C53 H53 119.6 . . ?
 C52 C53 C48 120.7(4) . . ?
 C52 C53 H53 119.6 . . ?
 C95 O14 C100 116.7(7) . . ?
 C113 O10 C118 117.0(6) . . ?
 C21 C22 H22 119.3 . . ?
 C23 C22 C21 121.5(4) . . ?
 C23 C22 H22 119.3 . . ?
 C60 C65 H65 120.2 . . ?
 C64 C65 C60 119.5(5) . . ?
 C64 C65 H65 120.2 . . ?
 N2 C81 H81 118.2 . . ?
 N2 C81 C82 123.7(4) . . ?
 C82 C81 H81 118.2 . . ?
 C65 C64 H64 119.3 . . ?
 C65 C64 C63 121.3(5) . . ?
 C63 C64 H64 119.3 . . ?
 O11 C107 C106 121.9(6) . . ?
 C102 C107 O11 118.6(6) . . ?
 C102 C107 C106 119.5(7) . . ?
 C76 C75 C78 121.4(5) . . ?
 C76 C75 C74 118.2(5) . . ?
 C74 C75 C78 120.4(5) . . ?
 C60 C61 H61 119.3 . . ?
 C62 C61 C60 121.4(5) . . ?
 C62 C61 H61 119.3 . . ?
 C75 C76 H76 119.1 . . ?
 C75 C76 C77 121.7(6) . . ?
 C77 C76 H76 119.1 . . ?
 C116 C111 C110 120.8(5) . . ?
 C112 C111 C116 117.7(6) . . ?
 C112 C111 C110 121.4(6) . . ?
 O9 C116 C111 116.2(5) . . ?
 O9 C116 C115 123.7(5) . . ?
 C115 C116 C111 120.0(5) . . ?
 C104 O12 C109 118.5(7) . . ?
 C64 C63 C66 120.8(5) . . ?
 C64 C63 C62 118.6(4) . . ?
 C62 C63 C66 120.6(5) . . ?
 C70 C69 C72 124.4(6) . . ?
 C70 C69 C68 119.3(5) . . ?
 C68 C69 C72 116.3(6) . . ?
 C78 C82 H82 120.1 . . ?
 C81 C82 C78 119.8(4) . . ?
 C81 C82 H82 120.1 . . ?
 C115 C114 C113 117.3(6) . . ?
 C115 C114 C119 121.7(6) . . ?
 C113 C114 C119 121.0(5) . . ?
 C66 C71 H71 118.9 . . ?
 C66 C71 C70 122.2(7) . . ?
 C70 C71 H71 118.9 . . ?
 C71 C66 C63 118.5(6) . . ?
 C71 C66 C67 118.9(5) . . ?
 C67 C66 C63 122.6(6) . . ?
 C96 C95 O14 115.6(7) . . ?
 C94 C95 O14 122.9(8) . . ?
 C94 C95 C96 121.4(9) . . ?
 C61 C62 C63 120.1(5) . . ?
 C61 C62 H62 119.9 . . ?
 C63 C62 H62 119.9 . . ?
 C66 C67 C119 123.5(5) . . ?
 C68 C67 C66 119.8(6) . . ?
 C68 C67 C119 116.5(6) . . ?
 C107 C102 C101 120.5(7) . . ?
 C103 C102 C107 119.6(7) . . ?
 C103 C102 C101 119.8(7) . . ?
 C77 C72 C69 119.2(5) . . ?
 C77 C72 C73 117.1(5) . . ?
 C73 C72 C69 123.6(6) . . ?
 C78 C79 H79 120.1 . . ?
 C78 C79 C80 119.9(5) . . ?
 C80 C79 H79 120.1 . . ?
 C76 C77 H77 119.6 . . ?
 C72 C77 C76 120.8(6) . . ?
 C72 C77 H77 119.6 . . ?
 C107 C106 H106 118.9 . . ?
 C105 C106 C107 122.3(6) . . ?
 C105 C106 H106 118.9 . . ?
 C86 O16 C91 115.9(7) . . ?
 C111 C110 H11A 108.8 . . ?
 C111 C110 H11B 108.8 . . ?
 H11A C110 H11B 107.7 . . ?
 C105 C110 C111 113.7(6) . . ?
 C105 C110 H11A 108.8 . . ?
 C105 C110 H11B 108.8 . . ?
 N2 C80 C79 123.8(4) . . ?
 N2 C80 H80 118.1 . . ?
 C79 C80 H80 118.1 . . ?
 C111 C112 H112 118.5 . . ?
 C113 C112 C111 123.0(6) . . ?
 C113 C112 H112 118.5 . . ?
 C69 C70 C71 119.7(7) . . ?
 C69 C70 C83 123.6(5) . . ?
 C71 C70 C83 116.7(7) . . ?
 C116 C115 C114 122.1(6) . . ?
 C116 C115 H115 118.9 . . ?
 C114 C115 H115 118.9 . . ?
 C106 C105 C110 120.4(6) . . ?
 C106 C105 C104 117.3(7) . . ?
 C104 C105 C110 122.3(6) . . ?
 O10 C113 C114 114.7(6) . . ?
 C112 C113 O10 125.7(6) . . ?
 C112 C113 C114 119.6(6) . . ?
 O16 C86 C85 122.2(8) . . ?
 C87 C86 O16 116.6(9) . . ?
 C87 C86 C85 121.0(8) . . ?
 C114 C119 C67 112.3(5) . . ?
 C114 C119 H11C 109.1 . . ?
 C114 C119 H11D 109.1 . . ?
 C67 C119 H11C 109.1 . . ?
 C67 C119 H11D 109.1 . . ?
 H11C C119 H11D 107.9 . . ?
 C89 C84 C85 117.2(8) . . ?
 C89 C84 C83 121.3(7) . . ?
 C85 C84 C83 121.4(7) . . ?
 C84 C89 O15 113.5(8) . . ?
 C88 C89 O15 123.1(8) . . ?
 C88 C89 C84 123.1(8) . . ?
 O12 C104 C103 124.5(7) . . ?
 C105 C104 O12 115.8(7) . . ?
 C105 C104 C103 119.6(7) . . ?
 O13 C99 H99A 109.5 . . ?
 O13 C99 H99B 109.5 . . ?
 O13 C99 H99C 109.5 . . ?
 H99A C99 H99B 109.5 . . ?
 H99A C99 H99C 109.5 . . ?
 H99B C99 H99C 109.5 . . ?
 C102 C103 C104 121.6(7) . . ?
 C102 C103 H103 119.2 . . ?
 C104 C103 H103 119.2 . . ?
 C86 C87 C88 119.2(9) . . ?
 C86 C87 C92 123.5(9) . . ?
 C88 C87 C92 117.2(9) . . ?
 C95 C96 C97 117.5(8) . . ?
 C95 C96 C101 122.6(8) . . ?
 C97 C96 C101 119.7(7) . . ?
 O9 C117 H11E 109.5 . . ?
 O9 C117 H11F 109.5 . . ?
 O9 C117 H11G 109.5 . . ?
 H11E C117 H11F 109.5 . . ?
 H11E C117 H11G 109.5 . . ?
 H11F C117 H11G 109.5 . . ?
 C69 C68 H68 120.0 . . ?
 C67 C68 C69 120.0(6) . . ?
 C67 C68 H68 120.0 . . ?
 C89 C88 C87 118.8(8) . . ?
 C89 C88 H88 120.6 . . ?
 C87 C88 H88 120.6 . . ?
 C86 C85 H85 119.8 . . ?
 C84 C85 C86 120.4(8) . . ?
 C84 C85 H85 119.8 . . ?
 C72 C73 H73 118.9 . . ?
 C74 C73 C72 122.1(6) . . ?
 C74 C73 H73 118.9 . . ?
 C75 C74 H74 120.1 . . ?
 C73 C74 C75 119.9(6) . . ?
 C73 C74 H74 120.1 . . ?
 C95 C94 H94 119.8 . . ?
 C95 C94 C93 120.3(8) . . ?
 C93 C94 H94 119.8 . . ?
 C96 C97 H97 120.1 . . ?
 C98 C97 C96 119.9(7) . . ?
 C98 C97 H97 120.1 . . ?
 C102 C101 C96 111.6(5) . . ?
 C102 C101 H10A 109.3 . . ?
 C102 C101 H10B 109.3 . . ?
 C96 C101 H10A 109.3 . . ?
 C96 C101 H10B 109.3 . . ?
 H10A C101 H10B 108.0 . . ?
 C70 C83 C84 113.6(6) . . ?
 C70 C83 H83A 108.8 . . ?
 C70 C83 H83B 108.8 . . ?
 C84 C83 H83A 108.8 . . ?
 C84 C83 H83B 108.8 . . ?
 H83A C83 H83B 107.7 . . ?
 C97 C98 O13 121.4(7) . . ?
 C93 C98 O13 114.7(7) . . ?
 C93 C98 C97 123.9(9) . . ?
 C94 C93 C92 120.6(8) . . ?
 C98 C93 C94 117.1(8) . . ?
 C98 C93 C92 122.4(9) . . ?
 O14 C100 H10C 109.5 . . ?
 O14 C100 H10D 109.5 . . ?
 O14 C100 H10E 109.5 . . ?
 H10C C100 H10D 109.5 . . ?
 H10C C100 H10E 109.5 . . ?
 H10D C100 H10E 109.5 . . ?
 C87 C92 C93 110.9(7) . . ?
 C87 C92 H92A 109.5 . . ?
 C87 C92 H92B 109.5 . . ?
 C93 C92 H92A 109.5 . . ?
 C93 C92 H92B 109.5 . . ?
 H92A C92 H92B 108.0 . . ?
 O11 C108 H10F 109.4 . . ?
 O11 C108 H10G 109.5 . . ?
 O11 C108 H10H 109.5 . . ?
 H10F C108 H10G 109.5 . . ?
 H10F C108 H10H 109.5 . . ?
 H10G C108 H10H 109.5 . . ?
 O16 C91 H91A 109.5 . . ?
 O16 C91 H91B 109.5 . . ?
 O16 C91 H91C 109.5 . . ?
 H91A C91 H91B 109.5 . . ?
 H91A C91 H91C 109.5 . . ?
 H91B C91 H91C 109.5 . . ?
 O12 C109 H10I 109.5 . . ?
 O12 C109 H10J 109.5 . . ?
 O12 C109 H10K 109.5 . . ?
 H10I C109 H10J 109.5 . . ?
 H10I C109 H10K 109.5 . . ?
 H10J C109 H10K 109.5 . . ?
 O10 C118 H11H 109.5 . . ?
 O10 C118 H11I 109.5 . . ?
 O10 C118 H11J 109.5 . . ?
 H11H C118 H11I 109.5 . . ?
 H11H C118 H11J 109.5 . . ?
 H11I C118 H11J 109.5 . . ?
 O15 C90 H90A 109.5 . . ?
 O15 C90 H90B 109.5 . . ?
 O15 C90 H90C 109.5 . . ?
 H90A C90 H90B 109.5 . . ?
 H90A C90 H90C 109.5 . . ?
 H90B C90 H90C 109.5 . . ?
 O18 C125 H125 119.5 . . ?
 O18 C125 N4 121.0(17) . . ?
 N4 C125 H125 119.5 . . ?
 C125 N4 C123 110.6(11) . . ?
 C125 N4 C124 119.0(12) . . ?
 C124 N4 C123 130.1(12) . . ?
 N4 C123 H12A 109.5 . . ?
 N4 C123 H12B 109.5 . . ?
 N4 C123 H12C 109.5 . . ?
 H12A C123 H12B 109.5 . . ?
 H12A C123 H12C 109.5 . . ?
 H12B C123 H12C 109.5 . . ?
 N4 C124 H12D 109.5 . . ?
 N4 C124 H12E 109.5 . . ?
 N4 C124 H12F 109.5 . . ?
 H12D C124 H12E 109.5 . . ?
 H12D C124 H12F 109.5 . . ?
 H12E C124 H12F 109.5 . . ?
 O17 C122 H122 119.3 . . ?
 O17 C122 N5 121.4(9) . . ?
 N5 C122 H122 119.3 . . ?
 C122 N5 C120 119.0(7) . . ?
 C122 N5 C121 120.5(7) . . ?
 C120 N5 C121 120.4(7) . . ?
 N5 C120 H12G 109.5 . . ?
 N5 C120 H12H 109.5 . . ?
 N5 C120 H12I 109.5 . . ?
 H12G C120 H12H 109.5 . . ?
 H12G C120 H12I 109.5 . . ?
 H12H C120 H12I 109.5 . . ?
 N5 C121 H12J 109.5 . . ?
 N5 C121 H12K 109.5 . . ?
 N5 C121 H12L 109.5 . . ?
 H12J C121 H12K 109.5 . . ?
 H12J C121 H12L 109.5 . . ?
 H12K C121 H12L 109.5 . . ?
 O19 C128 H128 122.0 . . ?
 O19 C128 N3 116.0(16) . . ?
 N3 C128 H128 122.0 . . ?
 C128 N3 C126 122.7(15) . . ?
 C128 N3 C127 127.7(14) . . ?
 C126 N3 C127 109.1(15) . . ?
 N3 C126 H12M 109.5 . . ?
 N3 C126 H12N 109.5 . . ?
 N3 C126 H12O 109.5 . . ?
 H12M C126 H12N 109.5 . . ?
 H12M C126 H12O 109.5 . . ?
 H12N C126 H12O 109.5 . . ?
 N3 C127 H12P 109.5 . . ?
 N3 C127 H12Q 109.5 . . ?
 N3 C127 H12R 109.5 . . ?
 H12P C127 H12Q 109.5 . . ?
 H12P C127 H12R 109.5 . . ?
 H12Q C127 H12R 109.5 . . ?

loop_
  _geom_torsion_atom_site_label_1
  _geom_torsion_atom_site_label_2
  _geom_torsion_atom_site_label_3
  _geom_torsion_atom_site_label_4
  _geom_torsion
  _geom_torsion_site_symmetry_1
  _geom_torsion_site_symmetry_2
  _geom_torsion_site_symmetry_3
  _geom_torsion_site_symmetry_4
  _geom_torsion_publ_flag
 Zn1 O1 C1 O2 1.0(6) . . . . ?
 Zn1 O1 C1 C2 179.4(2) . . . . ?
 Zn1 O5 C41 O6 -5.8(5) 1_465 . . . ?
 Zn1 O5 C41 C38 174.0(2) 1_465 . . . ?
 Zn1 O8 C54 O7 0.0(5) 1_455 . . . ?
 Zn1 O8 C54 C51 -178.0(2) 1_455 . . . ?
 Zn1 N1 C55 C56 178.2(3) . . . . ?
 Zn1 N1 C59 C58 -179.8(4) . . . . ?
 Zn1 O4 C27 O3 3.2(6) 1_565 . . . ?
 Zn1 O4 C27 C24 -177.1(2) 1_565 . . . ?
 Zn2 O2 C1 O1 4.8(5) 1_556 . . . ?
 Zn2 O2 C1 C2 -173.6(2) 1_556 . . . ?
 Zn2 O7 C54 O8 7.4(6) 1_456 . . . ?
 Zn2 O7 C54 C51 -174.5(2) 1_456 . . . ?
 Zn2 O6 C41 O5 6.8(6) 1_466 . . . ?
 Zn2 O6 C41 C38 -173.0(2) 1_466 . . . ?
 Zn2 O3 C27 O4 -1.8(5) 1_566 . . . ?
 Zn2 O3 C27 C24 178.5(2) 1_566 . . . ?
 Zn2 N2 C81 C82 177.9(5) . . . . ?
 Zn2 N2 C80 C79 179.3(6) . . . . ?
 N1 C55 C56 C57 0.8(7) . . . . ?
 N2 C81 C82 C78 2.1(11) . . . . ?
 C2 C7 C6 C5 -3.3(6) . . . . ?
 C2 C3 C4 C5 -0.5(7) . . . . ?
 C14 C11 C12 C13 179.5(3) . . . . ?
 C14 C11 C10 C9 -178.6(4) . . . . ?
 C14 C28 C42 C43 -52.1(6) . . . . ?
 C14 C28 C42 C47 129.8(5) . . . . ?
 C14 C28 C29 C34 -60.4(6) . . . . ?
 C14 C28 C29 C30 123.8(5) . . . . ?
 C14 C15 C20 C19 -177.0(4) . . . . ?
 C14 C15 C16 C17 178.3(4) . . . . ?
 C11 C14 C28 C42 -0.2(6) . . . . ?
 C11 C14 C28 C29 179.2(3) . . . . ?
 C11 C14 C15 C20 124.9(4) . . . . ?
 C11 C14 C15 C16 -50.5(5) . . . . ?
 C11 C12 C13 C8 -0.8(6) . . . . ?
 C28 C14 C11 C12 125.2(4) . . . . ?
 C28 C14 C11 C10 -55.7(6) . . . . ?
 C28 C14 C15 C20 -53.4(6) . . . . ?
 C28 C14 C15 C16 131.2(4) . . . . ?
 C28 C42 C43 C44 -179.5(4) . . . . ?
 C28 C42 C47 C46 178.7(4) . . . . ?
 C28 C29 C34 C33 -175.3(4) . . . . ?
 C28 C29 C30 C31 176.4(4) . . . . ?
 C51 C50 C49 C48 -2.1(6) . . . . ?
 C51 C52 C53 C48 -2.3(8) . . . . ?
 C38 C37 C36 C35 -0.2(7) . . . . ?
 C38 C39 C40 C35 -1.1(7) . . . . ?
 C55 N1 C59 C58 -2.2(6) . . . . ?
 C55 C56 C57 C58 -0.8(7) . . . . ?
 C55 C56 C57 C60 178.7(4) . . . . ?
 C1 C2 C7 C6 -173.4(3) . . . . ?
 C1 C2 C3 C4 175.3(4) . . . . ?
 C56 C57 C58 C59 -0.6(7) . . . . ?
 C56 C57 C60 C65 -133.7(5) . . . . ?
 C56 C57 C60 C61 45.8(7) . . . . ?
 C18 C19 C20 C15 0.7(6) . . . . ?
 C18 C21 C26 C25 -179.9(4) . . . . ?
 C18 C21 C22 C23 179.4(4) . . . . ?
 C18 C17 C16 C15 -2.7(7) . . . . ?
 C7 C2 C1 O1 -1.1(5) . . . . ?
 C7 C2 C1 O2 177.5(4) . . . . ?
 C7 C2 C3 C4 -3.2(6) . . . . ?
 C42 C28 C29 C34 119.0(4) . . . . ?
 C42 C28 C29 C30 -56.8(5) . . . . ?
 C42 C47 C46 C45 0.9(7) . . . . ?
 C24 C25 C26 C21 0.0(7) . . . . ?
 C24 C23 C22 C21 1.1(8) . . . . ?
 C50 C51 C54 O8 -7.8(5) . . . . ?
 C50 C51 C54 O7 174.0(4) . . . . ?
 C50 C51 C52 C53 2.3(7) . . . . ?
 C50 C49 C48 C45 -174.9(4) . . . . ?
 C50 C49 C48 C53 2.1(6) . . . . ?
 C15 C14 C11 C12 -53.1(5) . . . . ?
 C15 C14 C11 C10 126.0(4) . . . . ?
 C15 C14 C28 C42 177.9(3) . . . . ?
 C15 C14 C28 C29 -2.7(6) . . . . ?
 C41 C38 C37 C36 -178.3(4) . . . . ?
 C41 C38 C39 C40 178.9(4) . . . . ?
 C8 C9 C10 C11 -1.0(6) . . . . ?
 C8 C5 C6 C7 177.0(4) . . . . ?
 C8 C5 C4 C3 -175.1(4) . . . . ?
 C29 C28 C42 C43 128.4(4) . . . . ?
 C29 C28 C42 C47 -49.7(5) . . . . ?
 C29 C34 C33 C32 -0.5(7) . . . . ?
 C29 C30 C31 C32 -1.4(7) . . . . ?
 C54 C51 C50 C49 178.8(4) . . . . ?
 C54 C51 C52 C53 -176.5(4) . . . . ?
 C9 C8 C5 C6 147.8(4) . . . . ?
 C9 C8 C5 C4 -34.9(6) . . . . ?
 C9 C8 C13 C12 0.3(6) . . . . ?
 C35 C32 C33 C34 178.4(4) . . . . ?
 C35 C32 C31 C30 -177.5(4) . . . . ?
 C45 C44 C43 C42 1.1(6) . . . . ?
 C45 C48 C53 C52 177.1(4) . . . . ?
 C12 C11 C10 C9 0.5(6) . . . . ?
 C19 C18 C21 C26 -31.7(6) . . . . ?
 C19 C18 C21 C22 147.5(4) . . . . ?
 C19 C18 C17 C16 1.6(7) . . . . ?
 C32 C35 C36 C37 176.9(4) . . . . ?
 C32 C35 C40 C39 -176.3(4) . . . . ?
 C5 C8 C9 C10 178.3(4) . . . . ?
 C5 C8 C13 C12 -177.5(3) . . . . ?
 C10 C11 C12 C13 0.4(5) . . . . ?
 C6 C5 C4 C3 2.3(6) . . . . ?
 C44 C45 C48 C49 -31.9(6) . . . . ?
 C44 C45 C48 C53 151.1(5) . . . . ?
 C44 C45 C46 C47 -1.2(6) . . . . ?
 C13 C8 C9 C10 0.6(6) . . . . ?
 C13 C8 C5 C6 -34.6(6) . . . . ?
 C13 C8 C5 C4 142.7(4) . . . . ?
 C49 C48 C53 C52 0.0(7) . . . . ?
 O9 C116 C115 C114 178.9(6) . . . . ?
 C37 C38 C41 O5 6.8(6) . . . . ?
 C37 C38 C41 O6 -173.3(4) . . . . ?
 C37 C38 C39 C40 -0.3(7) . . . . ?
 C48 C45 C44 C43 179.5(4) . . . . ?
 C48 C45 C46 C47 179.5(4) . . . . ?
 C20 C15 C16 C17 2.6(7) . . . . ?
 C43 C42 C47 C46 0.5(6) . . . . ?
 C34 C29 C30 C31 0.4(7) . . . . ?
 C21 C18 C19 C20 177.3(4) . . . . ?
 C21 C18 C17 C16 -176.3(4) . . . . ?
 C57 C58 C59 N1 2.2(7) . . . . ?
 C57 C60 C65 C64 -179.0(5) . . . . ?
 C57 C60 C61 C62 178.5(5) . . . . ?
 C25 C24 C27 O4 -0.3(5) . . . . ?
 C25 C24 C27 O3 179.4(4) . . . . ?
 C25 C24 C23 C22 -0.3(7) . . . . ?
 C3 C2 C1 O1 -179.5(4) . . . . ?
 C3 C2 C1 O2 -1.0(6) . . . . ?
 C3 C2 C7 C6 5.1(6) . . . . ?
 C33 C32 C31 C30 1.3(6) . . . . ?
 C36 C35 C32 C33 149.7(5) . . . . ?
 C36 C35 C32 C31 -31.6(6) . . . . ?
 C36 C35 C40 C39 1.8(7) . . . . ?
 C30 C29 C34 C33 0.5(6) . . . . ?
 C39 C38 C41 O5 -172.4(4) . . . . ?
 C39 C38 C41 O6 7.4(6) . . . . ?
 C39 C38 C37 C36 1.0(7) . . . . ?
 C40 C35 C32 C33 -32.3(6) . . . . ?
 C40 C35 C32 C31 146.4(4) . . . . ?
 C40 C35 C36 C37 -1.2(7) . . . . ?
 C27 C24 C25 C26 -179.6(4) . . . . ?
 C27 C24 C23 C22 179.0(4) . . . . ?
 C23 C24 C25 C26 -0.3(7) . . . . ?
 C23 C24 C27 O4 -179.6(4) . . . . ?
 C23 C24 C27 O3 0.1(6) . . . . ?
 C31 C32 C33 C34 -0.4(7) . . . . ?
 C58 C57 C60 C65 45.8(7) . . . . ?
 C58 C57 C60 C61 -134.7(5) . . . . ?
 C4 C5 C6 C7 -0.4(6) . . . . ?
 C17 C18 C19 C20 -0.6(6) . . . . ?
 C17 C18 C21 C26 146.1(4) . . . . ?
 C17 C18 C21 C22 -34.7(6) . . . . ?
 C59 N1 C55 C56 0.7(6) . . . . ?
 C16 C15 C20 C19 -1.6(6) . . . . ?
 C26 C21 C22 C23 -1.4(7) . . . . ?
 C47 C42 C43 C44 -1.5(6) . . . . ?
 O11 C107 C102 C103 -179.6(7) . . . . ?
 O11 C107 C102 C101 4.4(9) . . . . ?
 O11 C107 C106 C105 -179.6(6) . . . . ?
 C60 C57 C58 C59 179.9(4) . . . . ?
 C60 C65 C64 C63 -0.5(9) . . . . ?
 C60 C61 C62 C63 1.6(9) . . . . ?
 C52 C51 C50 C49 -0.1(6) . . . . ?
 C52 C51 C54 O8 171.0(4) . . . . ?
 C52 C51 C54 O7 -7.2(5) . . . . ?
 C46 C45 C44 C43 0.3(6) . . . . ?
 C46 C45 C48 C49 147.3(4) . . . . ?
 C46 C45 C48 C53 -29.7(6) . . . . ?
 O15 C89 C88 C87 177.3(7) . . . . ?
 O13 C98 C93 C94 -178.7(7) . . . . ?
 O13 C98 C93 C92 1.0(12) . . . . ?
 C78 C75 C76 C77 179.0(6) . . . . ?
 C78 C75 C74 C73 179.9(7) . . . . ?
 C78 C79 C80 N2 3.4(12) . . . . ?
 O14 C95 C96 C97 177.4(6) . . . . ?
 O14 C95 C96 C101 2.3(10) . . . . ?
 O14 C95 C94 C93 -176.4(7) . . . . ?
 C22 C21 C26 C25 0.8(7) . . . . ?
 C65 C60 C61 C62 -2.1(9) . . . . ?
 C65 C64 C63 C66 -178.1(6) . . . . ?
 C65 C64 C63 C62 0.0(10) . . . . ?
 C81 N2 C80 C79 -3.4(10) . . . . ?
 C64 C63 C66 C71 53.7(8) . . . . ?
 C64 C63 C66 C67 -123.8(7) . . . . ?
 C64 C63 C62 C61 -0.5(9) . . . . ?
 C107 C102 C103 C104 -0.4(11) . . . . ?
 C107 C102 C101 C96 82.9(8) . . . . ?
 C107 C106 C105 C110 179.1(6) . . . . ?
 C107 C106 C105 C104 -1.2(9) . . . . ?
 C75 C78 C82 C81 178.8(6) . . . . ?
 C75 C78 C79 C80 178.6(6) . . . . ?
 C75 C76 C77 C72 2.0(11) . . . . ?
 C61 C60 C65 C64 1.6(8) . . . . ?
 C76 C75 C74 C73 -1.7(12) . . . . ?
 C111 C116 C115 C114 1.6(10) . . . . ?
 C111 C110 C105 C106 -66.3(8) . . . . ?
 C111 C110 C105 C104 114.0(7) . . . . ?
 C111 C112 C113 O10 176.5(6) . . . . ?
 C111 C112 C113 C114 -3.9(11) . . . . ?
 C116 C111 C110 C105 87.1(7) . . . . ?
 C116 C111 C112 C113 1.8(10) . . . . ?
 O12 C104 C103 C102 -177.3(7) . . . . ?
 C63 C66 C67 C119 7.1(10) . . . . ?
 C63 C66 C67 C68 -177.9(6) . . . . ?
 C69 C72 C77 C76 176.9(7) . . . . ?
 C69 C72 C73 C74 -177.9(8) . . . . ?
 C69 C70 C83 C84 115.1(7) . . . . ?
 C82 C78 C75 C76 29.4(10) . . . . ?
 C82 C78 C75 C74 -152.2(7) . . . . ?
 C82 C78 C79 C80 -0.4(10) . . . . ?
 C71 C66 C67 C119 -170.4(6) . . . . ?
 C71 C66 C67 C68 4.6(10) . . . . ?
 C71 C70 C83 C84 -61.4(8) . . . . ?
 C66 C63 C62 C61 177.6(6) . . . . ?
 C66 C71 C70 C69 0.9(10) . . . . ?
 C66 C71 C70 C83 177.6(6) . . . . ?
 C66 C67 C119 C114 72.9(8) . . . . ?
 C66 C67 C68 C69 -2.6(9) . . . . ?
 C95 C96 C97 C98 -1.0(11) . . . . ?
 C95 C96 C101 C102 86.6(9) . . . . ?
 C95 C94 C93 C98 -0.3(13) . . . . ?
 C95 C94 C93 C92 179.9(8) . . . . ?
 C62 C63 C66 C71 -124.4(7) . . . . ?
 C62 C63 C66 C67 58.1(9) . . . . ?
 C102 C107 C106 C105 1.1(9) . . . . ?
 C72 C69 C70 C71 179.7(6) . . . . ?
 C72 C69 C70 C83 3.3(11) . . . . ?
 C72 C69 C68 C67 -179.0(6) . . . . ?
 C72 C73 C74 C75 0.1(13) . . . . ?
 C79 C78 C75 C76 -149.5(7) . . . . ?
 C79 C78 C75 C74 28.8(10) . . . . ?
 C79 C78 C82 C81 -2.2(10) . . . . ?
 C77 C72 C73 C74 2.5(12) . . . . ?
 C106 C107 C102 C103 -0.3(10) . . . . ?
 C106 C107 C102 C101 -176.3(6) . . . . ?
 C106 C105 C104 O12 178.3(6) . . . . ?
 C106 C105 C104 C103 0.5(10) . . . . ?
 O16 C86 C87 C88 179.6(7) . . . . ?
 O16 C86 C87 C92 -4.5(12) . . . . ?
 O16 C86 C85 C84 -178.8(6) . . . . ?
 C110 C111 C116 O9 6.1(9) . . . . ?
 C110 C111 C116 C115 -176.4(6) . . . . ?
 C110 C111 C112 C113 177.6(7) . . . . ?
 C110 C105 C104 O12 -2.0(10) . . . . ?
 C110 C105 C104 C103 -179.8(6) . . . . ?
 C80 N2 C81 C82 0.7(9) . . . . ?
 C112 C111 C116 O9 -178.1(6) . . . . ?
 C112 C111 C116 C115 -0.6(9) . . . . ?
 C112 C111 C110 C105 -88.5(8) . . . . ?
 C70 C69 C72 C77 -118.9(8) . . . . ?
 C70 C69 C72 C73 61.5(10) . . . . ?
 C70 C69 C68 C67 -0.3(10) . . . . ?
 C70 C71 C66 C63 178.6(6) . . . . ?
 C70 C71 C66 C67 -3.8(10) . . . . ?
 C115 C114 C113 O10 -175.7(6) . . . . ?
 C115 C114 C113 C112 4.6(10) . . . . ?
 C115 C114 C119 C67 -106.4(7) . . . . ?
 C105 C104 C103 C102 0.3(11) . . . . ?
 C113 C114 C115 C116 -3.6(10) . . . . ?
 C113 C114 C119 C67 76.2(8) . . . . ?
 C86 C87 C88 C89 -4.2(12) . . . . ?
 C86 C87 C92 C93 86.0(10) . . . . ?
 C119 C114 C115 C116 179.0(6) . . . . ?
 C119 C114 C113 O10 1.8(9) . . . . ?
 C119 C114 C113 C112 -177.9(7) . . . . ?
 C119 C67 C68 C69 172.7(6) . . . . ?
 C84 C89 C88 C87 2.9(12) . . . . ?
 C89 C84 C85 C86 2.9(10) . . . . ?
 C89 C84 C83 C70 90.9(8) . . . . ?
 C99 O13 C98 C97 18.3(11) . . . . ?
 C99 O13 C98 C93 -161.7(8) . . . . ?
 C103 C102 C101 C96 -93.1(8) . . . . ?
 C87 C86 C85 C84 -4.4(12) . . . . ?
 C96 C95 C94 C93 -1.2(13) . . . . ?
 C96 C97 C98 O13 179.3(6) . . . . ?
 C96 C97 C98 C93 -0.6(12) . . . . ?
 C117 O9 C116 C111 179.6(6) . . . . ?
 C117 O9 C116 C115 2.1(10) . . . . ?
 C68 C69 C72 C77 59.6(9) . . . . ?
 C68 C69 C72 C73 -119.9(8) . . . . ?
 C68 C69 C70 C71 1.1(10) . . . . ?
 C68 C69 C70 C83 -175.2(6) . . . . ?
 C68 C67 C119 C114 -102.2(7) . . . . ?
 C88 C87 C92 C93 -98.0(10) . . . . ?
 C85 C86 C87 C88 4.9(12) . . . . ?
 C85 C86 C87 C92 -179.1(8) . . . . ?
 C85 C84 C89 O15 -177.2(6) . . . . ?
 C85 C84 C89 C88 -2.3(11) . . . . ?
 C85 C84 C83 C70 -85.2(7) . . . . ?
 C73 C72 C77 C76 -3.5(11) . . . . ?
 C74 C75 C76 C77 0.6(11) . . . . ?
 C94 C95 C96 C97 1.8(11) . . . . ?
 C94 C95 C96 C101 -173.3(7) . . . . ?
 C94 C93 C92 C87 -95.1(10) . . . . ?
 C97 C96 C101 C102 -88.4(8) . . . . ?
 C97 C98 C93 C94 1.2(13) . . . . ?
 C97 C98 C93 C92 -179.1(8) . . . . ?
 C101 C102 C103 C104 175.6(6) . . . . ?
 C101 C96 C97 C98 174.3(7) . . . . ?
 C83 C84 C89 O15 6.6(9) . . . . ?
 C83 C84 C89 C88 -178.6(7) . . . . ?
 C83 C84 C85 C86 179.1(7) . . . . ?
 C98 C93 C92 C87 85.1(11) . . . . ?
 C100 O14 C95 C96 -166.7(7) . . . . ?
 C100 O14 C95 C94 8.7(11) . . . . ?
 C92 C87 C88 C89 179.6(7) . . . . ?
 C108 O11 C107 C102 -179.7(7) . . . . ?
 C108 O11 C107 C106 1.1(11) . . . . ?
 C91 O16 C86 C87 -174.9(9) . . . . ?
 C91 O16 C86 C85 -0.2(12) . . . . ?
 C109 O12 C104 C105 -171.6(8) . . . . ?
 C109 O12 C104 C103 6.1(13) . . . . ?
 C118 O10 C113 C114 178.7(7) . . . . ?
 C118 O10 C113 C112 -1.7(11) . . . . ?
 C90 O15 C89 C84 -168.3(9) . . . . ?
 C90 O15 C89 C88 16.9(13) . . . . ?
 O18 C125 N4 C123 -174.5(12) . . . . ?
 O18 C125 N4 C124 11.2(18) . . . . ?
 O17 C122 N5 C120 178.5(9) . . . . ?
 O17 C122 N5 C121 -4.7(14) . . . . ?
 O19 C128 N3 C126 -178.1(12) . . . . ?
 O19 C128 N3 C127 11(2) . . . . ?

_smtbx_masks_special_details       ?
loop_
  _smtbx_masks_void_nr
  _smtbx_masks_void_average_x
  _smtbx_masks_void_average_y
  _smtbx_masks_void_average_z
  _smtbx_masks_void_volume
  _smtbx_masks_void_count_electrons
  _smtbx_masks_void_content
 1 0.000 0.000 0.000 350.5 51.9 ?
 2 -0.500 -0.501 -0.753 4112.4 1005.6 ?

_smtbx_masks_void_probe_radius     1.2
_smtbx_masks_void_truncation_radius  1.2
_shelx_res_file
;
TITL 221031li_lidz263361_py_0m_a.res in P-1
    221031li_lidz263361_py_0m.res
    created by SHELXL-2019/2 at 10:07:17 on 02-Nov-2022
REM Old TITL 221031LI_LIDZ263361_Py_0m in P-1
REM SHELXT solution in P-1: R1 0.261, Rweak 0.010, Alpha 0.064
REM <I/s> 0.000 for 0 systematic absences, Orientation as input
REM Formula found by SHELXT: C103 N37 O16 Zn2
CELL 1.34139 17.3354 19.5973 26.8709 85.269 78.16 89.939
ZERR 2 0.0026 0.0026 0.0038 0.007 0.007 0.006
LATT 1
SFAC C H N O Zn
DISP C 0.0137 0.0067 57.1
DISP H 0 0 0.6
DISP N 0.0241 0.0134 109.9
DISP O 0.0389 0.0241 193.4
DISP Zn -2.7473 0.5279 4188.7
UNIT 256 226 10 38 4
DFIX 1.22 C125 O18
FLAT C125 O18 N4 C123 C124
DFIX 1.36 C125 N4
DANG 2.46 C125 C123
DFIX 1.45 N4 C123
RIGU C125 O18 N4 C123 C124
DFIX 1.46 N4 C124
DFIX 1.22 C122 O17
DANG 2.46 C122 C120
DFIX 1.36 C122 N5
DFIX 1.45 N5 C120
DFIX 1.46 N5 C121
SADI N4 C123 N4 C124
DANG 2.45 C125 C124
DANG 2.45 C122 C121
FLAT C122 O17 N5 C120 C121
SIMU C122 O17 N5 C120 C121
RIGU C122 O17 N5 C120 C121
SADI N5 C120 N5 C121
DFIX 1.45 N3 C126
SIMU C128 O19 N3 C126 C127
FLAT C128 O19 N3 C126 C127
DANG 2.45 C128 C127
DFIX 1.36 C128 N3
SADI N3 C126 N3 C127
RIGU C128 O19 N3 C126 C127
DFIX 1.46 N3 C127
DANG 2.46 C128 C126
DFIX 1.22 C128 O19
SIMU 0.005 0.01 2 C125 O18 N4 C123 C124

L.S. 10
PLAN  10
SIZE 0.1 0.12 0.13
TEMP -80.15
CONF
BOND
list 4
MORE -1
ABIN
BOND $H
fmap 2
acta
SIZE 0.1 0.12 0.13
SHEL 999 0.83
OMIT 5 -2 3
OMIT 6 2 8
OMIT -1 -5 1
OMIT 1 -1 7
OMIT 0 -2 8
OMIT -2 3 4
OMIT -2 3 2
OMIT 6 -2 2
OMIT 0 -4 6
OMIT -4 4 0
OMIT 2 1 5
OMIT 3 2 5
OMIT 6 1 6
OMIT 4 6 2
OMIT -3 0 5
OMIT 2 0 2
OMIT -2 0 6
OMIT 1 5 1
OMIT 1 6 6
OMIT 0 1 5
OMIT 1 -1 1
OMIT 0 -1 1
OMIT 1 0 0
OMIT 0 2 5
OMIT 2 2 5
OMIT 2 0 8
OMIT 3 2 6
OMIT -6 1 1
OMIT 1 -10 2
OMIT 3 4 7
REM <olex2.extras>
REM <HklSrc "%.\\221031LI_LIDZ263361_Py_0m.hkl">
REM </olex2.extras>

WGHT    0.200000
FVAR       0.18537
ZN1   5    1.031964    0.349105    1.054044    11.00000    0.04479    0.02272 =
         0.03007   -0.00465   -0.01880    0.00453
ZN2   5    1.003017    0.337956    0.165779    11.00000    0.04798    0.02310 =
         0.03063   -0.00495   -0.01984    0.00507
O1    4    0.945230    0.418074    1.072592    11.00000    0.05504    0.04039 =
         0.04475   -0.01247   -0.02017    0.01873
O5    4    0.115744    1.277650    1.060603    11.00000    0.06016    0.03836 =
         0.04652   -0.00334   -0.01846    0.01256
O8    4    0.113179    0.423137    1.057854    11.00000    0.05599    0.03962 =
         0.04667   -0.00989   -0.01944   -0.00764
O2    4    0.917134    0.405952    1.157184    11.00000    0.05660    0.04535 =
         0.04310   -0.00025   -0.01648    0.01663
O7    4    0.082489    0.417225    1.142510    11.00000    0.06402    0.04511 =
         0.04838   -0.00225   -0.01893   -0.01595
N1    3    1.027694    0.349831    0.979096    11.00000    0.05127    0.02965 =
         0.03360   -0.00700   -0.01822    0.00465
O4    4    0.950018    1.271515    1.080009    11.00000    0.05504    0.03955 =
         0.05038   -0.00159   -0.01831   -0.00724
O6    4    0.091839    1.271253    1.145322    11.00000    0.06208    0.04707 =
         0.04884   -0.01407   -0.02377    0.02148
O3    4    0.926171    1.259755    1.165021    11.00000    0.06422    0.04036 =
         0.05233   -0.00818   -0.01980   -0.00865
N2    3    1.002700    0.340252    0.241089    11.00000    0.06505    0.03633 =
         0.03296   -0.00637   -0.01933    0.00443
C2    1    0.847715    0.486865    1.114916    11.00000    0.05140    0.03218 =
         0.04327   -0.00429   -0.01598    0.01057
C14   1    0.556425    0.841836    1.112753    11.00000    0.05007    0.02864 =
         0.05365   -0.00604   -0.01862    0.00414
C11   1    0.601549    0.777533    1.114153    11.00000    0.04410    0.02578 =
         0.05363   -0.00525   -0.02233    0.00491
C28   1    0.479945    0.843811    1.109327    11.00000    0.04652    0.02814 =
         0.05292   -0.00531   -0.01900    0.00297
C51   1    0.179268    0.496914    1.101028    11.00000    0.05696    0.03260 =
         0.04280   -0.00421   -0.02110   -0.00311
C38   1    0.182823    1.195919    1.104250    11.00000    0.04872    0.03234 =
         0.04588   -0.00495   -0.01529    0.00825
C55   1    0.998084    0.402964    0.953590    11.00000    0.06610    0.03853 =
         0.04230   -0.00714   -0.02254    0.01206
AFIX  43
H55   2    0.977210    0.440655    0.971805    11.00000   -1.20000
AFIX   0
C1    1    0.907424    0.432420    1.115257    11.00000    0.05021    0.02874 =
         0.04111   -0.00421   -0.01603    0.00708
C56   1    0.997065    0.404468    0.902837    11.00000    0.06344    0.04412 =
         0.04139   -0.00008   -0.02747    0.01132
AFIX  43
H56   2    0.976318    0.443089    0.886575    11.00000   -1.20000
AFIX   0
C18   1    0.704103    1.017594    1.117944    11.00000    0.05498    0.03342 =
         0.04919   -0.00676   -0.01801    0.00082
C7    1    0.835992    0.520719    1.069028    11.00000    0.05236    0.03065 =
         0.04354   -0.00555   -0.01416    0.00839
AFIX  43
H7    2    0.862690    0.505431    1.037497    11.00000   -1.20000
AFIX   0
C42   1    0.432285    0.780715    1.106347    11.00000    0.04737    0.02630 =
         0.05682   -0.00562   -0.02129    0.00044
C24   1    0.862282    1.184558    1.121925    11.00000    0.05233    0.02969 =
         0.04838   -0.00247   -0.01904   -0.00388
C50   1    0.230020    0.522627    1.057156    11.00000    0.06183    0.03951 =
         0.04815   -0.01039   -0.01630   -0.00470
AFIX  43
H50   2    0.228839    0.504020    1.025770    11.00000   -1.20000
AFIX   0
C15   1    0.604550    0.904728    1.113945    11.00000    0.05261    0.02751 =
         0.05481   -0.00730   -0.02051    0.00417
C41   1    0.126217    1.252341    1.103010    11.00000    0.04696    0.03097 =
         0.04591   -0.01055   -0.01772    0.00302
C8    1    0.693478    0.657993    1.114188    11.00000    0.04826    0.03311 =
         0.04761   -0.00586   -0.01343    0.00922
C29   1    0.435149    0.908829    1.108646    11.00000    0.04634    0.02467 =
         0.05860   -0.00692   -0.01377    0.00484
C54   1    0.121827    0.441678    1.099802    11.00000    0.04573    0.03167 =
         0.04531   -0.00276   -0.02071    0.00205
C9    1    0.624166    0.663713    1.149699    11.00000    0.05938    0.03277 =
         0.05906    0.00469   -0.01445    0.00209
AFIX  43
H9    2    0.607200    0.626873    1.174837    11.00000   -1.20000
AFIX   0
C35   1    0.288346    1.086001    1.105823    11.00000    0.05745    0.03714 =
         0.04983   -0.00388   -0.01711    0.01212
C45   1    0.336460    0.665701    1.103639    11.00000    0.05563    0.03282 =
         0.05393   -0.00829   -0.02128   -0.00541
C12   1    0.670540    0.772279    1.079117    11.00000    0.04668    0.03234 =
         0.04889    0.00124   -0.01178    0.00358
AFIX  43
H12   2    0.687960    0.809593    1.054490    11.00000   -1.20000
AFIX   0
C19   1    0.660531    1.015611    1.079765    11.00000    0.06183    0.03502 =
         0.05304   -0.00034   -0.01986   -0.00475
AFIX  43
H19   2    0.664297    1.053241    1.054680    11.00000   -1.20000
AFIX   0
C32   1    0.340379    1.026015    1.107050    11.00000    0.04980    0.03260 =
         0.05121   -0.00350   -0.01281    0.00942
C5    1    0.743046    0.597255    1.114899    11.00000    0.05344    0.03280 =
         0.04975   -0.00752   -0.01666    0.01096
C10   1    0.579524    0.721315    1.149381    11.00000    0.04403    0.03762 =
         0.05875   -0.00414   -0.00915    0.00604
AFIX  43
H10   2    0.531851    0.722980    1.174063    11.00000   -1.20000
AFIX   0
C6    1    0.786924    0.575213    1.068888    11.00000    0.05157    0.03233 =
         0.04579   -0.00440   -0.01935    0.00995
AFIX  43
H6    2    0.782202    0.598714    1.037316    11.00000   -1.20000
AFIX   0
C44   1    0.408858    0.676014    1.070488    11.00000    0.05997    0.03851 =
         0.05719   -0.01389   -0.01422   -0.00280
AFIX  43
H44   2    0.426470    0.643285    1.046636    11.00000   -1.20000
AFIX   0
C13   1    0.715554    0.713429    1.078892    11.00000    0.04725    0.03755 =
         0.05257   -0.00142   -0.01345    0.00592
AFIX  43
H13   2    0.762701    0.711321    1.053808    11.00000   -1.20000
AFIX   0
C49   1    0.282901    0.575386    1.058171    11.00000    0.06123    0.04294 =
         0.05324   -0.00832   -0.01642   -0.01029
AFIX  43
H49   2    0.318589    0.591268    1.027645    11.00000   -1.20000
AFIX   0
O9    4    1.250167    0.206095    0.762952    11.00000    0.12580    0.09137 =
         0.07050   -0.01112   -0.04126    0.01075
C37   1    0.229764    1.176152    1.059308    11.00000    0.07428    0.04174 =
         0.04665    0.00195   -0.01710    0.02171
AFIX  43
H37   2    0.226382    1.199998    1.027600    11.00000   -1.20000
AFIX   0
C48   1    0.284582    0.605478    1.103167    11.00000    0.05797    0.03896 =
         0.04775   -0.00358   -0.01748   -0.00758
C20   1    0.612105    0.960558    1.077383    11.00000    0.05792    0.03657 =
         0.05519   -0.00488   -0.02231   -0.00237
AFIX  43
H20   2    0.583719    0.960683    1.050660    11.00000   -1.20000
AFIX   0
C43   1    0.455918    0.732229    1.071122    11.00000    0.05399    0.03675 =
         0.05771   -0.00879   -0.01730    0.00257
AFIX  43
H43   2    0.504805    0.738168    1.047477    11.00000   -1.20000
AFIX   0
C34   1    0.424071    0.951032    1.148610    11.00000    0.06704    0.04002 =
         0.05831   -0.00972   -0.03420    0.01357
AFIX  43
H34   2    0.448715    0.940619    1.176742    11.00000   -1.20000
AFIX   0
C21   1    0.758704    1.075251    1.119169    11.00000    0.05504    0.03627 =
         0.05241   -0.00254   -0.02112   -0.00440
C57   1    1.025465    0.351209    0.875200    11.00000    0.06899    0.05652 =
         0.03797   -0.00618   -0.02433    0.00748
C25   1    0.848910    1.163784    1.076080    11.00000    0.06712    0.05179 =
         0.04872   -0.00371   -0.01736   -0.01447
AFIX  43
H25   2    0.875310    1.186940    1.044774    11.00000   -1.20000
AFIX   0
C3    1    0.802958    0.507107    1.160078    11.00000    0.06683    0.04018 =
         0.04219   -0.00016   -0.01503    0.01928
AFIX  43
H3    2    0.807795    0.483470    1.191580    11.00000   -1.20000
AFIX   0
C33   1    0.377039    1.008389    1.147476    11.00000    0.06972    0.03994 =
         0.05767   -0.01600   -0.02269    0.01895
AFIX  43
H33   2    0.369775    1.036387    1.175245    11.00000   -1.20000
AFIX   0
C36   1    0.280886    1.122598    1.060276    11.00000    0.07087    0.05234 =
         0.04616   -0.00636   -0.00634    0.02281
AFIX  43
H36   2    0.312025    1.110142    1.029054    11.00000   -1.20000
AFIX   0
C30   1    0.398464    0.926635    1.068473    11.00000    0.06817    0.03959 =
         0.06328   -0.01345   -0.03217    0.01370
AFIX  43
H30   2    0.405033    0.898255    1.040948    11.00000   -1.20000
AFIX   0
C39   1    0.190748    1.160281    1.149532    11.00000    0.07867    0.04892 =
         0.04447   -0.00430   -0.01593    0.02795
AFIX  43
H39   2    0.159580    1.172940    1.180682    11.00000   -1.20000
AFIX   0
C40   1    0.242474    1.106965    1.150848    11.00000    0.07427    0.05296 =
         0.04814   -0.00336   -0.01829    0.02947
AFIX  43
H40   2    0.246960    1.084244    1.182728    11.00000   -1.20000
AFIX   0
C27   1    0.916685    1.242563    1.122292    11.00000    0.04549    0.03209 =
         0.04954   -0.00307   -0.01643    0.00125
C23   1    0.822604    1.149812    1.166222    11.00000    0.08638    0.04693 =
         0.05141   -0.00460   -0.02859   -0.01406
AFIX  43
H23   2    0.830786    1.162771    1.198065    11.00000   -1.20000
AFIX   0
C31   1    0.352960    0.983706    1.066855    11.00000    0.06997    0.04403 =
         0.05832   -0.01045   -0.03203    0.01627
AFIX  43
H31   2    0.329766    0.994589    1.038140    11.00000   -1.20000
AFIX   0
C58   1    1.056946    0.294757    0.901685    11.00000    0.08588    0.05369 =
         0.04154   -0.01580   -0.02358    0.02233
AFIX  43
H58   2    1.077159    0.255938    0.884633    11.00000   -1.20000
AFIX   0
C4    1    0.751778    0.560673    1.160120    11.00000    0.06594    0.04264 =
         0.04749   -0.00274   -0.01090    0.02305
AFIX  43
H4    2    0.721651    0.573080    1.191667    11.00000   -1.20000
AFIX   0
C17   1    0.696010    0.961379    1.154284    11.00000    0.07279    0.04171 =
         0.06088    0.00282   -0.03393   -0.00691
AFIX  43
H17   2    0.723575    0.961197    1.181418    11.00000   -1.20000
AFIX   0
C59   1    1.056944    0.298608    0.952603    11.00000    0.06243    0.03676 =
         0.03955   -0.00728   -0.02297    0.01254
AFIX  43
H59   2    1.079513    0.261928    0.969815    11.00000   -1.20000
AFIX   0
C16   1    0.649210    0.907051    1.151239    11.00000    0.07163    0.03484 =
         0.06830    0.00348   -0.03245   -0.00664
AFIX  43
H16   2    0.646871    0.868859    1.175720    11.00000   -1.20000
AFIX   0
C26   1    0.798079    1.110270    1.075449    11.00000    0.07232    0.05675 =
         0.04772   -0.00601   -0.02360   -0.02486
AFIX  43
H26   2    0.790147    1.097292    1.043554    11.00000   -1.20000
AFIX   0
C47   1    0.362005    0.771660    1.138532    11.00000    0.06018    0.04773 =
         0.06991   -0.02934   -0.00920   -0.00311
AFIX  43
H47   2    0.344925    0.804354    1.162503    11.00000   -1.20000
AFIX   0
O11   4    1.054369    0.022015    0.812354    11.00000    0.12838    0.11429 =
         0.11734   -0.02298   -0.01790   -0.00100
C60   1    1.024050    0.350078    0.820411    11.00000    0.08405    0.05738 =
         0.04676   -0.01255   -0.03003    0.01249
C52   1    0.183265    0.525633    1.145919    11.00000    0.07942    0.06506 =
         0.05331   -0.00554   -0.01762   -0.02473
AFIX  43
H52   2    0.150133    0.507521    1.176848    11.00000   -1.20000
AFIX   0
C46   1    0.313543    0.715051    1.137415    11.00000    0.06056    0.05443 =
         0.06649   -0.01723   -0.00620   -0.00796
AFIX  43
H46   2    0.263858    0.710393    1.160327    11.00000   -1.20000
AFIX   0
O15   4    0.770719    0.280789    0.682019    11.00000    0.15413    0.15769 =
         0.07219   -0.01657   -0.00920    0.03558
O13   4    0.798823    0.048946    0.767397    11.00000    0.12231    0.16508 =
         0.09860   -0.01029   -0.01648    0.01486
C78   1    1.004375    0.345146    0.343917    11.00000    0.09609    0.07607 =
         0.04208   -0.01004   -0.03467    0.00517
C53   1    0.233133    0.579015    1.147229    11.00000    0.08258    0.06462 =
         0.05515   -0.01537   -0.02153   -0.02223
AFIX  43
H53   2    0.232675    0.598288    1.178588    11.00000   -1.20000
AFIX   0
O14   4    1.016409   -0.116662    0.659073    11.00000    0.15943    0.11063 =
         0.13183   -0.03731   -0.04657    0.01838
O10   4    1.231763    0.275991    0.563208    11.00000    0.14139    0.13404 =
         0.06358   -0.02823   -0.02807    0.02172
C22   1    0.771801    1.097194    1.165470    11.00000    0.08026    0.05799 =
         0.05225    0.00179   -0.01976   -0.02084
AFIX  43
H22   2    0.744558    1.074750    1.196827    11.00000   -1.20000
AFIX   0
C65   1    0.997705    0.290768    0.801147    11.00000    0.10834    0.07137 =
         0.05764   -0.00787   -0.03487    0.00225
AFIX  43
H65   2    0.979893    0.251315    0.823531    11.00000   -1.20000
AFIX   0
C81   1    1.017977    0.285904    0.269378    11.00000    0.13299    0.04805 =
         0.05077   -0.00675   -0.03800    0.02186
AFIX  43
H81   2    1.027710    0.244043    0.253864    11.00000   -1.20000
AFIX   0
C64   1    0.998221    0.290982    0.749768    11.00000    0.11799    0.08950 =
         0.06229   -0.01804   -0.03927    0.00786
AFIX  43
H64   2    0.981033    0.251173    0.736969    11.00000   -1.20000
AFIX   0
C107  1    1.111479    0.014747    0.769671    11.00000    0.08663    0.08878 =
         0.08895   -0.00207   -0.02396    0.00009
C75   1    1.005227    0.346962    0.399015    11.00000    0.11923    0.08023 =
         0.04171   -0.01524   -0.03665    0.01828
C61   1    1.047871    0.407395    0.787090    11.00000    0.11606    0.06870 =
         0.05115   -0.00687   -0.03108    0.01394
AFIX  43
H61   2    1.063839    0.447632    0.799950    11.00000   -1.20000
AFIX   0
C76   1    1.052646    0.305263    0.422029    11.00000    0.13365    0.08727 =
         0.06011   -0.01615   -0.03975    0.02386
AFIX  43
H76   2    1.085243    0.273893    0.402539    11.00000   -1.20000
AFIX   0
C111  1    1.267510    0.176216    0.678311    11.00000    0.09923    0.09812 =
         0.07189   -0.01737   -0.03271   -0.00588
C116  1    1.241651    0.223987    0.713991    11.00000    0.09878    0.08114 =
         0.07408   -0.00809   -0.03335   -0.00402
O12   4    1.282426   -0.006127    0.640215    11.00000    0.15782    0.15046 =
         0.12007   -0.05738   -0.01506   -0.02386
C63   1    1.023565    0.348686    0.716051    11.00000    0.11735    0.07929 =
         0.04410   -0.01210   -0.03399    0.01083
C69   1    1.007137    0.349091    0.558344    11.00000    0.12388    0.10066 =
         0.04261   -0.01902   -0.02942    0.01516
C82   1    1.020631    0.286304    0.319897    11.00000    0.16495    0.06329 =
         0.04617   -0.00216   -0.03843    0.03216
AFIX  43
H82   2    1.033709    0.245888    0.338231    11.00000   -1.20000
AFIX   0
C114  1    1.206060    0.302646    0.648356    11.00000    0.10109    0.10145 =
         0.06904   -0.00572   -0.03006   -0.00302
C71   1    0.951345    0.332584    0.647401    11.00000    0.13445    0.15780 =
         0.04815   -0.02177   -0.03991    0.05958
AFIX  43
H71   2    0.906682    0.320582    0.673696    11.00000   -1.20000
AFIX   0
C66   1    1.021492    0.348965    0.660691    11.00000    0.12750    0.10296 =
         0.04184   -0.01333   -0.03452    0.02909
C95   1    0.958040   -0.075861    0.686319    11.00000    0.13389    0.09886 =
         0.09583    0.00090   -0.04220   -0.01115
C62   1    1.048915    0.407329    0.735670    11.00000    0.11607    0.07910 =
         0.05517    0.00326   -0.03431   -0.00055
AFIX  43
H62   2    1.066751    0.446878    0.713399    11.00000   -1.20000
AFIX   0
C67   1    1.088878    0.362690    0.621761    11.00000    0.10965    0.09914 =
         0.05675   -0.01148   -0.03899    0.01211
C102  1    1.107149   -0.040633    0.742572    11.00000    0.11633    0.07648 =
         0.08893   -0.00590   -0.03745    0.01212
C72   1    1.006211    0.350867    0.503417    11.00000    0.11799    0.10342 =
         0.04893   -0.01103   -0.03312    0.01392
C79   1    0.988800    0.401419    0.314532    11.00000    0.16785    0.06990 =
         0.05744   -0.02358   -0.04903    0.03896
AFIX  43
H79   2    0.976835    0.443590    0.329258    11.00000   -1.20000
AFIX   0
C77   1    1.054650    0.307361    0.473390    11.00000    0.14117    0.10936 =
         0.05904   -0.01279   -0.04598    0.02998
AFIX  43
H77   2    1.089689    0.278584    0.488031    11.00000   -1.20000
AFIX   0
C106  1    1.172932    0.060990    0.753911    11.00000    0.10956    0.08361 =
         0.08909   -0.01149   -0.04685    0.01308
AFIX  43
H106  2    1.175908    0.098868    0.773377    11.00000   -1.20000
AFIX   0
O16   4    0.867247    0.059562    0.572942    11.00000    0.17388    0.13612 =
         0.11769   -0.03033   -0.05747    0.01393
C110  1    1.295044    0.106339    0.695002    11.00000    0.10597    0.10183 =
         0.08733   -0.02144   -0.02796    0.00904
AFIX  23
H11A  2    1.334247    0.089870    0.666477    11.00000   -1.20000
H11B  2    1.321760    0.110753    0.723824    11.00000   -1.20000
AFIX   0
C80   1    0.990423    0.397084    0.263745    11.00000    0.18420    0.05748 =
         0.04750   -0.01224   -0.04482    0.03501
AFIX  43
H80   2    0.982159    0.437681    0.243769    11.00000   -1.20000
AFIX   0
C112  1    1.261972    0.193503    0.628215    11.00000    0.09284    0.10613 =
         0.08557   -0.02478   -0.01822   -0.00110
AFIX  43
H112  2    1.277867    0.161018    0.603899    11.00000   -1.20000
AFIX   0
C70   1    0.943810    0.333072    0.596293    11.00000    0.11834    0.11641 =
         0.06331   -0.02496   -0.04562    0.03257
C115  1    1.212680    0.285783    0.698619    11.00000    0.09877    0.10029 =
         0.06509   -0.01636   -0.02861    0.00606
AFIX  43
H115  2    1.196662    0.318016    0.723112    11.00000   -1.20000
AFIX   0
C105  1    1.230157    0.054354    0.711024    11.00000    0.09034    0.08926 =
         0.07547   -0.01571   -0.02112    0.00446
C113  1    1.234860    0.254776    0.612188    11.00000    0.11346    0.09783 =
         0.06507   -0.01006   -0.02688   -0.00062
C86   1    0.842997    0.114731    0.599248    11.00000    0.13093    0.12491 =
         0.07966   -0.02420   -0.04173    0.00627
C119  1    1.172663    0.370680    0.631984    11.00000    0.13705    0.09666 =
         0.07135   -0.00850   -0.04645    0.00046
AFIX  23
H11C  2    1.207902    0.391276    0.600604    11.00000   -1.20000
H11D  2    1.171259    0.402312    0.659031    11.00000   -1.20000
AFIX   0
C84   1    0.839865    0.237342    0.607775    11.00000    0.11042    0.12452 =
         0.07344   -0.01373   -0.04283    0.01213
C89   1    0.796581    0.222371    0.656755    11.00000    0.10855    0.15788 =
         0.07043   -0.01881   -0.04066    0.02490
C104  1    1.224825   -0.002016    0.684172    11.00000    0.11185    0.10469 =
         0.08784   -0.01462   -0.02256    0.00771
C99   1    0.815633    0.077818    0.809347    11.00000    0.11403    0.16528 =
         0.12648   -0.02123   -0.01935    0.01382
AFIX 137
H99A  2    0.871423    0.091511    0.802385    11.00000   -1.50000
H99B  2    0.804465    0.044247    0.839124    11.00000   -1.50000
H99C  2    0.782912    0.118137    0.816231    11.00000   -1.50000
AFIX   0
C103  1    1.162439   -0.048923    0.701035    11.00000    0.13220    0.08517 =
         0.11041   -0.01471   -0.03456   -0.00334
AFIX  43
H103  2    1.159298   -0.087685    0.682473    11.00000   -1.20000
AFIX   0
C87   1    0.803064    0.101849    0.646442    11.00000    0.12396    0.15305 =
         0.10338   -0.02005   -0.05108    0.02448
C96   1    0.967189   -0.063319    0.734929    11.00000    0.11611    0.10241 =
         0.09781    0.00715   -0.03412   -0.02212
C117  1    1.226286    0.251243    0.799221    11.00000    0.14939    0.13620 =
         0.07574   -0.03496   -0.05279    0.03416
AFIX 137
H11E  2    1.252541    0.295714    0.787783    11.00000   -1.50000
H11F  2    1.240194    0.233641    0.831388    11.00000   -1.50000
H11G  2    1.169054    0.256644    0.804416    11.00000   -1.50000
AFIX   0
C68   1    1.082615    0.364342    0.571208    11.00000    0.13577    0.10634 =
         0.05408   -0.00864   -0.03219    0.02117
AFIX  43
H68   2    1.127494    0.375415    0.544864    11.00000   -1.20000
AFIX   0
C88   1    0.775959    0.158584    0.676591    11.00000    0.12186    0.14305 =
         0.09245    0.00742   -0.04539    0.00751
AFIX  43
H88   2    0.744116    0.150553    0.709844    11.00000   -1.20000
AFIX   0
C85   1    0.864825    0.182194    0.579178    11.00000    0.11486    0.16714 =
         0.07940   -0.03086   -0.04280    0.01603
AFIX  43
H85   2    0.896755    0.190208    0.545950    11.00000   -1.20000
AFIX   0
C73   1    0.959531    0.394399    0.479486    11.00000    0.17922    0.11378 =
         0.06583   -0.02890   -0.04921    0.06229
AFIX  43
H73   2    0.927307    0.426084    0.498885    11.00000   -1.20000
AFIX   0
C74   1    0.958299    0.393245    0.428275    11.00000    0.15005    0.12388 =
         0.06639   -0.01076   -0.05273    0.04873
AFIX  43
H74   2    0.925641    0.423829    0.412992    11.00000   -1.20000
AFIX   0
C94   1    0.898895   -0.046039    0.665450    11.00000    0.16337    0.10647 =
         0.12494   -0.00129   -0.06044   -0.00995
AFIX  43
H94   2    0.894403   -0.054702    0.631885    11.00000   -1.20000
AFIX   0
C97   1    0.912790   -0.020933    0.762327    11.00000    0.11288    0.10841 =
         0.08230   -0.00497   -0.02569    0.00805
AFIX  43
H97   2    0.916542   -0.011658    0.795905    11.00000   -1.20000
AFIX   0
C101  1    1.037883   -0.089627    0.757229    11.00000    0.13578    0.09339 =
         0.10300    0.01028   -0.03742    0.00105
AFIX  23
H10A  2    1.022011   -0.095942    0.794886    11.00000   -1.20000
H10B  2    1.053588   -0.134712    0.744645    11.00000   -1.20000
AFIX   0
C83   1    0.863764    0.311054    0.587082    11.00000    0.12458    0.12950 =
         0.06760   -0.01612   -0.04676    0.01826
AFIX  23
H83A  2    0.865206    0.315818    0.549935    11.00000   -1.20000
H83B  2    0.823089    0.342284    0.603378    11.00000   -1.20000
AFIX   0
C98   1    0.854429    0.007109    0.741036    11.00000    0.10797    0.11563 =
         0.10181    0.00473   -0.03643    0.00156
C93   1    0.845203   -0.002932    0.693431    11.00000    0.11576    0.12368 =
         0.10836   -0.00922   -0.03766   -0.01579
C100  1    1.018714   -0.118167    0.606058    11.00000    0.18453    0.12597 =
         0.10362   -0.03346   -0.03766    0.00624
AFIX 137
H10C  2    1.033378   -0.072630    0.588772    11.00000   -1.50000
H10D  2    0.966644   -0.131487    0.600875    11.00000   -1.50000
H10E  2    1.057711   -0.151422    0.591931    11.00000   -1.50000
AFIX   0
C92   1    0.778961    0.030652    0.670301    11.00000    0.16056    0.13223 =
         0.16204    0.00486   -0.10149   -0.00339
AFIX  23
H92A  2    0.766423    0.002324    0.644066    11.00000   -1.20000
H92B  2    0.730920    0.032997    0.697320    11.00000   -1.20000
AFIX   0
C108  1    1.059631    0.078227    0.838852    11.00000    0.13701    0.16768 =
         0.16034   -0.08326    0.01479   -0.01512
AFIX   3
H10F  2    1.075671    0.118407    0.814712    11.00000   -1.50000
H10G  2    1.098801    0.070107    0.860212    11.00000   -1.50000
H10H  2    1.008211    0.086297    0.860512    11.00000   -1.50000
AFIX   0
C91   1    0.917544    0.074644    0.522007    11.00000    0.25555    0.18320 =
         0.09875   -0.05594   -0.01603    0.02731
AFIX 137
H91A  2    0.885123    0.092299    0.498073    11.00000   -1.50000
H91B  2    0.943308    0.032653    0.510268    11.00000   -1.50000
H91C  2    0.957699    0.109026    0.523755    11.00000   -1.50000
AFIX   0
C109  1    1.274278   -0.057432    0.607379    11.00000    0.20939    0.17233 =
         0.15274   -0.08661    0.00315   -0.03698
AFIX 137
H10I  2    1.304691   -0.043962    0.573020    11.00000   -1.50000
H10J  2    1.218551   -0.062957    0.606119    11.00000   -1.50000
H10K  2    1.293957   -0.100866    0.620285    11.00000   -1.50000
AFIX   0
C118  1    1.262074    0.229667    0.524513    11.00000    0.22145    0.16533 =
         0.08505   -0.01070   -0.02426    0.02668
AFIX 137
H11H  2    1.230318    0.233089    0.498174    11.00000   -1.50000
H11I  2    1.259352    0.182591    0.540285    11.00000   -1.50000
H11J  2    1.316991    0.242084    0.508983    11.00000   -1.50000
AFIX   0
C90   1    0.740513    0.274000    0.732339    11.00000    0.27750    0.28668 =
         0.09483   -0.00797   -0.01855    0.07706
AFIX 137
H90A  2    0.684851    0.286628    0.738555    11.00000   -1.50000
H90B  2    0.769561    0.304060    0.749694    11.00000   -1.50000
H90C  2    0.745063    0.226352    0.745524    11.00000   -1.50000
AFIX   0

C125  1    0.822504    0.167740    0.928489    11.00000    0.18121    0.21397 =
         0.21795    0.03799   -0.04495    0.00516
AFIX  43
H125  2    0.787586    0.131493    0.925877    11.00000   -1.20000
AFIX   0
O18   4    0.887918    0.168412    0.904798    11.00000    0.22790    0.27205 =
         0.30544    0.01054   -0.00706    0.00096
N4    3    0.796455    0.217851    0.959342    11.00000    0.15881    0.19791 =
         0.19248    0.04706   -0.07132   -0.00003
C123  1    0.712947    0.201420    0.989385    11.00000    0.15879    0.22843 =
         0.18142    0.04276   -0.09641    0.03219
AFIX 137
H12A  2    0.695571    0.157075    0.980847    11.00000   -1.50000
H12B  2    0.677276    0.237148    0.980579    11.00000   -1.50000
H12C  2    0.712375    0.199488    1.026019    11.00000   -1.50000
AFIX   0
C124  1    0.843250    0.277088    0.956221    11.00000    0.12810    0.16472 =
         0.18478    0.03718   -0.06967   -0.00342
AFIX 137
H12D  2    0.898404    0.266690    0.942357    11.00000   -1.50000
H12E  2    0.838628    0.292942    0.990343    11.00000   -1.50000
H12F  2    0.825386    0.312983    0.933786    11.00000   -1.50000
AFIX   0

C122  1    1.085433    0.060150    0.606761    11.00000    0.18639    0.11090 =
         0.12055   -0.02090   -0.05034    0.01315
AFIX  43
H122  2    1.085371    0.022857    0.631711    11.00000   -1.20000
AFIX   0
O17   4    1.112055    0.051939    0.560929    11.00000    0.27923    0.19903 =
         0.14705   -0.04269   -0.02947    0.02277
N5    3    1.056981    0.120320    0.621523    11.00000    0.14704    0.09842 =
         0.09466   -0.01145   -0.04188    0.01337
C120  1    1.025795    0.126284    0.673769    11.00000    0.15645    0.15163 =
         0.10808   -0.02765   -0.04433    0.00346
AFIX 137
H12G  2    0.968280    0.129407    0.679345    11.00000   -1.50000
H12H  2    1.047573    0.167601    0.684296    11.00000   -1.50000
H12I  2    1.039882    0.085985    0.693940    11.00000   -1.50000
AFIX   0
C121  1    1.061708    0.177912    0.585806    11.00000    0.17644    0.13568 =
         0.13906    0.00688   -0.05769    0.03116
AFIX 137
H12J  2    1.104076    0.208781    0.589767    11.00000   -1.50000
H12K  2    1.011507    0.202013    0.591666    11.00000   -1.50000
H12L  2    1.072824    0.162940    0.551177    11.00000   -1.50000
AFIX   0

C128  1    0.812868    0.876811    0.557816    11.00000    0.26546    0.21566 =
         0.22947   -0.06712   -0.12889    0.06068
AFIX  43
H128  2    0.855395    0.898018    0.533454    11.00000   -1.20000
AFIX   0
O19   4    0.822784    0.826251    0.587916    11.00000    0.32331    0.24844 =
         0.26326   -0.04092   -0.14574    0.08634
N3    3    0.735946    0.899675    0.562416    11.00000    0.25406    0.18337 =
         0.20079   -0.04532   -0.10403    0.03953
C126  1    0.714673    0.955359    0.529914    11.00000    0.24837    0.23304 =
         0.24372    0.00756   -0.07755    0.04854
AFIX 137
H12M  2    0.756944    0.990156    0.522323    11.00000   -1.50000
H12N  2    0.665788    0.975649    0.547210    11.00000   -1.50000
H12O  2    0.706773    0.938257    0.498036    11.00000   -1.50000
AFIX   0
C127  1    0.668086    0.880159    0.603071    11.00000    0.30783    0.36295 =
         0.31629    0.07709   -0.04236    0.06975
AFIX 137
H12P  2    0.649253    0.834371    0.598624    11.00000   -1.50000
H12Q  2    0.625909    0.913165    0.601706    11.00000   -1.50000
H12R  2    0.683510    0.879832    0.636193    11.00000   -1.50000
AFIX   0
HKLF 4


REM  221031li_lidz263361_py_0m_a.res in P-1
REM wR2 = 0.3209, GooF = S = 1.168, Restrained GooF = 1.176 for all data
REM R1 = 0.0995 for 20489 Fo > 4sig(Fo) and 0.1263 for all 31475 data
REM 1400 parameters refined using 171 restraints

END

WGHT      0.2000      0.0000

REM Highest difference peak  1.403,  deepest hole -1.285,  1-sigma level  0.102
Q1    1   0.6623  0.1783  1.0100  11.00000  0.05    0.80
Q2    1   1.0843  0.3176  0.7893  11.00000  0.05    0.64
Q3    1   0.9423  0.3594  0.8077  11.00000  0.05    0.53
Q4    1   0.8287  0.0825  0.6892  11.00000  0.05    0.45
Q5    1   1.0804  0.3194  0.7410  11.00000  0.05    0.44
Q6    1   1.0935  0.1438  0.5304  11.00000  0.05    0.42
Q7    1   0.7663  0.1163  0.7589  11.00000  0.05    0.42
Q8    1   1.0401  0.4138  1.0218  11.00000  0.05    0.40
Q9    1   0.1203  1.3482  1.0389  11.00000  0.05    0.39
Q10   1   0.1032  0.3745  1.0797  11.00000  0.05    0.39
;
_shelx_res_checksum                13587
_shelx_hkl_file
;
  -1   0   0 2156.08  128.59
   1   0   0 2179.88  128.59
  -2   0   0  511.05   28.60
   2   0   0  427.26   28.30
  -3   0   0  547.55   34.60
   3   0   0  590.74   34.70
  -4   0   0 3153.28  189.98
   4   0   0 3224.68  189.98
  -5   0   0 1356.16   80.39
  -6   0   0    0.60    0.70
  -6   0   0    2.00    0.40
   6   0   0    2.30    0.80
  -7   0   0   55.99    3.40
  -7   0   0   59.39    8.70
  -7   0   0   48.20    3.10
   7   0   0   40.20    7.40
   7   0   0   48.40    3.10
   7   0   0   46.90    3.50
  -8   0   0   18.10    1.50
  -8   0   0   20.40    2.00
   8   0   0   19.60    1.50
   8   0   0   19.30    2.10
  -9   0   0   33.60    2.20
  -9   0   0   31.60    2.60
  -9   0   0   20.70    7.40
   9   0   0   35.80    2.80
   9   0   0   30.10    2.20
   9   0   0   22.70    7.40
 -10   0   0   36.80    2.90
 -10   0   0   20.70    8.60
 -10   0   0   36.60    2.50
  10   0   0   41.40    3.30
  10   0   0   33.70    2.40
 -11   0   0    1.10    0.70
 -11   0   0    4.90    7.50
 -11   0   0    2.10    1.30
  11   0   0    2.20    0.60
  11   0   0    2.20    1.60
  11   0   0   15.00   13.60
 -12   0   0    9.10    1.70
 -12   0   0    6.60    1.00
  12   0   0    8.50    2.30
  12   0   0    6.10    0.90
 -13   0   0    0.20    0.80
 -13   0   0    3.60    1.60
  13   0   0    0.60    2.70
  13   0   0    1.90    0.70
 -14   0   0    2.00    1.70
 -14   0   0    2.20    1.00
  14   0   0    0.40    3.50
 -15   0   0   -0.40    0.90
 -15   0   0    1.90    1.80
  15   0   0   -7.90    4.80
  15   0   0    0.00    0.50
 -16   0   0    1.00    1.00
 -16   0   0    0.80    1.80
  16   0   0   -1.80    1.00
 -17   0   0    1.60    1.10
 -17   0   0    0.00    1.70
 -18   0   0    2.00    1.10
 -18   0   0   -0.10    1.70
 -19   0   0    0.90    1.70
 -19   0   0    0.20    1.00
 -20   0   0   -0.30    1.50
 -20   0   0    0.80    1.00
 -21   0   0    5.20    1.80
 -21   1   0    0.30    1.70
 -21   1   0    0.70    1.00
 -20   1   0    0.40    1.50
 -20   1   0    1.00    1.00
 -19   1   0    1.60    1.80
 -19   1   0   -0.20    1.00
 -18   1   0    0.60    1.00
 -18   1   0   -0.50    1.70
 -17   1   0    0.80    1.00
 -17   1   0   -2.20    1.70
 -16   1   0    0.10    1.00
 -16   1   0    0.20    1.70
  15  -1   0    5.00    4.50
 -15   1   0    3.00    1.00
 -15   1   0    3.00    1.80
  14  -1   0    5.30    3.40
 -14   1   0    6.90    1.20
 -14   1   0    3.10    1.80
 -13   1   0   17.70    1.70
 -13   1   0   12.90    1.90
  12  -1   0   12.70    2.30
  12  -1   0   10.30    1.10
 -12   1   0    5.30    1.50
 -12   1   0    7.10    1.00
  10  -1   0   25.70    2.60
  10  -1   0   20.80    1.60
 -10   1   0   19.20    1.60
 -10   1   0   18.80    2.10
   9  -1   0   34.90    2.20
   9  -1   0   35.40    2.30
   9  -1   0   36.50    3.00
  -9   1   0   33.40    2.40
  -9   1   0   32.30    2.80
   8  -1   0    1.70    5.40
   7  -1   0  115.69   10.40
   7  -1   0   98.59    6.20
   7  -1   0  102.09    6.60
  -7   1   0  107.79    9.50
  -7   1   0  100.59    6.30
   6  -1   0   55.39    7.30
   6  -1   0   65.59    3.90
  -6   1   0   64.49    3.90
   5  -1   0    2.20    2.80
  -5   1   0    1.30    2.30
   4  -1   0    7.70    3.00
   4  -1   0   12.90    0.90
  -4   1   0   10.10    0.90
  -4   1   0    6.90    2.70
   3  -1   0  525.45   30.80
  -3   1   0  477.25   30.60
   2  -1   0  355.56   21.00
  -2   1   0  330.07   20.90
   0  -1   0  134.59    8.20
   0   1   0  137.69    8.30
  -1  -1   0  657.43   39.40
   1   1   0  662.33   39.40
  -2  -1   0  967.60   64.99
   2   1   0 1208.08   65.29
  -3  -1   0 1535.15   87.79
   3   1   0 1385.86   86.79
   3   1   0 1476.85   87.69
  -4  -1   0 2022.30  129.59
  -4  -1   0 2354.96  129.69
  -5  -1   0 2275.77  130.59
  -5  -1   0 2039.10  131.99
   5   1   0 2070.39  130.59
   5   1   0 2432.16  132.79
  -6  -1   0  354.56   20.20
  -6  -1   0  328.17   20.30
   6   1   0  336.07   20.40
  -7  -1   0    3.40    0.60
  -7  -1   0    5.20    1.00
  -7  -1   0    2.80    3.80
   7   1   0    2.80    0.90
   7   1   0    2.60    5.50
  -8  -1   0  145.39    8.80
  -8  -1   0  157.88    9.00
   8   1   0  137.19    9.00
   8   1   0  140.49    8.80
  -9  -1   0  162.28    9.60
  -9  -1   0  154.18    9.40
   9   1   0  151.68    9.40
   9   1   0  152.08    9.70
 -10  -1   0  182.38   11.30
 -10  -1   0  182.98   11.50
  10   1   0  184.08   11.20
  10   1   0  195.68   11.70
 -11  -1   0  150.48    9.80
 -11  -1   0  154.18    9.60
  11   1   0  161.38   10.20
  11   1   0  163.28    9.60
 -12  -1   0   66.09    5.00
 -12  -1   0   73.59    4.60
  12   1   0   73.29    4.50
  12   1   0   71.39    5.90
 -13  -1   0   53.19    4.30
 -13  -1   0   54.89    3.80
  13   1   0   57.39    3.70
  13   1   0   54.09    5.70
 -14  -1   0    0.70    1.60
 -14  -1   0    1.10    0.90
  14   1   0    1.90    0.80
  14   1   0    5.70    3.90
 -15  -1   0   -0.30    0.90
 -15  -1   0    0.90    1.70
  15   1   0    1.30    0.50
 -16  -1   0   -0.30    1.70
 -16  -1   0    1.00    1.00
  16   1   0   -0.80    0.70
 -17  -1   0   -1.00    1.00
 -17  -1   0   -1.20    1.70
 -18  -1   0    0.40    1.00
 -18  -1   0   -1.70    1.80
 -19  -1   0    0.10    1.10
 -19  -1   0    2.40    1.80
 -20  -1   0   -0.30    1.60
 -20  -1   0    0.30    1.00
 -21  -1   0    1.10    1.50
 -21  -1   0    1.20    1.00
 -21   2   0    1.20    1.60
 -21   2   0    0.70    1.00
 -20   2   0   -0.20    1.60
 -20   2   0    0.10    1.00
 -19   2   0    0.00    1.00
 -19   2   0   -0.40    1.70
 -18   2   0    3.90    1.20
 -18   2   0    2.30    1.90
 -17   2   0   -0.20    1.90
  16  -2   0   16.80    5.60
 -16   2   0    3.10    2.00
 -16   2   0    4.90    1.20
  15  -2   0   22.80    4.50
 -15   2   0   11.50    2.40
 -15   2   0   17.70    2.00
  14  -2   0   29.60    3.80
 -14   2   0   17.10    2.50
 -14   2   0   23.30    2.10
  13  -2   0   28.80    3.50
 -13   2   0   23.30    2.10
 -13   2   0   19.90    2.70
  12  -2   0   40.70    4.00
 -12   2   0   34.70    3.20
 -12   2   0   36.70    2.70
  11  -2   0   58.99    3.70
  11  -2   0   65.09    4.80
 -11   2   0   56.09    4.20
 -11   2   0   60.29    3.90
  10  -2   0  147.79    9.20
  10  -2   0  141.49    8.50
  10  -2   0  138.69    8.50
 -10   2   0  138.19    8.60
 -10   2   0  142.29    8.80
   9  -2   0  272.07   15.80
   9  -2   0  252.57   15.30
   9  -2   0  246.68   15.30
  -9   2   0  255.57   15.40
   8  -2   0   71.99    4.60
   8  -2   0   63.79    4.10
  -8   2   0   64.09    4.10
   7  -2   0  115.39    6.80
   7  -2   0  108.89    7.20
  -7   2   0  114.99    6.90
   6  -2   0  117.19    6.80
  -6   2   0  108.49    6.80
   5  -2   0  131.39    7.90
  -5   2   0  131.79    7.90
   4  -2   0  148.89   10.60
   4  -2   0  146.39    8.60
  -4   2   0  149.99    8.60
  -4   2   0  128.79   10.20
   3  -2   0 1278.87   72.09
   3  -2   0 1193.98   72.79
  -3   2   0 1167.88   72.79
   2  -2   0  465.25   31.30
  -2   2   0  546.65   30.70
   1  -2   0   66.09    4.50
  -1   2   0   81.69    4.90
   0  -2   0  192.58   12.00
   0   2   0  198.88   12.00
  -1  -2   0   23.80    2.10
   1   2   0   22.40    2.20
  -2  -2   0   18.70    2.60
   2   2   0   20.40    2.80
  -3  -2   0   10.10    2.60
   3   2   0   11.70    3.00
  -4  -2   0 2145.69  135.49
  -4  -2   0 2234.28  135.49
   4   2   0 2485.55  136.89
  -5  -2   0   33.30    2.50
  -5  -2   0   37.30    2.30
   5   2   0   35.70    2.40
  -6  -2   0   86.69    5.20
  -6  -2   0   87.79    5.40
   6   2   0   81.19    5.30
  -7  -2   0   26.90    2.40
  -7  -2   0   29.00    2.00
   7   2   0   27.00    2.00
   7   2   0   30.60    2.30
  -8  -2   0    3.80    1.20
  -8  -2   0    0.40    3.40
  -8  -2   0    4.10    0.70
   8   2   0    5.30    5.00
   8   2   0    4.00    1.20
   8   2   0    4.40    0.70
  -9  -2   0    5.10    1.20
  -9  -2   0    1.30    5.70
   9   2   0   -1.30    5.90
   9   2   0    7.90    1.50
 -10  -2   0  169.78   10.60
 -10  -2   0  170.58   10.70
  10   2   0  181.68   11.00
  10   2   0  172.98   10.50
 -11  -2   0  101.09    6.90
 -11  -2   0  106.79    6.60
  11   2   0  107.19    6.50
  11   2   0  107.59    7.40
 -12  -2   0   11.60    1.90
 -12  -2   0   15.60    1.60
  12   2   0   15.20    1.50
  12   2   0   13.30    2.80
 -13  -2   0    5.10    1.00
 -13  -2   0    1.70    1.60
  13   2   0    6.60    3.40
  13   2   0    5.20    0.90
 -14  -2   0    5.20    1.00
 -14  -2   0    3.30    1.70
  14   2   0    4.40    0.90
 -15  -2   0    0.20    1.70
 -15  -2   0    1.50    1.00
  15   2   0    3.20    0.90
 -16  -2   0    0.60    1.80
 -16  -2   0    0.50    1.00
  16   2   0    0.80    0.70
 -17  -2   0    7.90    1.30
 -17  -2   0    7.00    2.10
 -18  -2   0    0.80    1.00
 -18  -2   0   -0.90    1.60
 -19  -2   0    0.40    1.00
 -19  -2   0   -1.10    1.60
 -20  -2   0    0.90    1.10
 -20  -2   0   -1.30    1.60
 -21  -2   0    0.30    0.90
 -21  -2   0    1.40    1.60
 -21   3   0   -0.10    0.90
 -21   3   0   -0.40    1.50
 -20   3   0   -2.30    1.70
 -20   3   0    0.10    1.00
 -19   3   0    1.40    1.00
 -19   3   0    0.30    1.80
 -18   3   0    0.10    1.00
 -18   3   0   -0.60    1.70
  17  -3   0   12.50    9.20
  16  -3   0   10.90    4.90
 -16   3   0    0.50    1.10
 -16   3   0   -0.10    1.90
  15  -3   0    2.90    3.80
 -15   3   0    2.30    1.10
 -15   3   0    1.70    1.80
  14  -3   0   10.80    3.20
 -14   3   0    6.20    1.20
 -14   3   0    9.50    1.90
  13  -3   0    1.90    2.20
 -13   3   0    1.20    0.90
 -13   3   0    0.40    1.50
  12  -3   0   -2.70    1.60
  12  -3   0    0.90    0.40
 -12   3   0   -1.10    1.30
 -12   3   0    0.90    0.70
  11  -3   0   -0.70    0.30
  11  -3   0  -20.90   12.40
  11  -3   0   -0.50    1.50
  11  -3   0    1.30    0.50
 -11   3   0    1.30    0.60
 -11   3   0    1.10    1.20
 -11   3   0    4.30   13.90
  10  -3   0   22.00    1.60
  10  -3   0    7.20    9.30
  10  -3   0   24.20    2.60
  10  -3   0   20.90    1.50
 -10   3   0   23.20    1.70
 -10   3   0    7.10    8.70
   9  -3   0  170.28   10.10
   9  -3   0  144.99    9.50
   9  -3   0  164.18    9.50
  -9   3   0  157.28    9.60
   8  -3   0  187.98   11.80
   8  -3   0  191.48   12.20
  -8   3   0  210.88   11.80
   7  -3   0  136.39    7.40
   7  -3   0  107.19   11.40
  -7   3   0  106.09   10.70
  -7   3   0  126.49    7.40
   6  -3   0   44.70    3.00
   6  -3   0   53.69    3.00
  -6   3   0   47.10    3.00
   5  -3   0    3.30    3.10
   5  -3   0    1.90    0.30
   5  -3   0    1.10    0.30
  -5   3   0    3.50    2.60
  -5   3   0    2.50    0.50
   4  -3   0 1284.47   75.09
   4  -3   0 1315.37   76.39
  -4   3   0 1200.38   76.19
   3  -3   0 9234.58  570.24
  -3   3   0 9999.00  570.24
   2  -3   0 2336.17  135.39
  -2   3   0 2231.48  135.89
  -1   3   0 3117.49  173.48
  -1   3   0 2722.43  173.38
   0  -3   0 2608.14  157.98
   0   3   0 2713.53  158.08
  -1  -3   0 2252.87  134.49
  -1  -3   0 2157.18  133.99
   1   3   0 2373.76  134.59
  -2  -3   0 2542.95  153.28
   2   3   0 2608.44  153.38
  -3  -3   0 3314.87  217.78
  -3  -3   0 4042.90  218.88
  -4  -3   0    7.60    0.80
  -6  -3   0    0.20    3.00
  -6  -3   0    2.60    0.80
   6   3   0   -1.70    3.00
  -7  -3   0   24.10    7.10
  -7  -3   0   33.60    2.20
  -7  -3   0   34.80    2.60
   7   3   0   31.20    2.30
  -8  -3   0   27.00    2.30
  -8  -3   0   19.60    1.70
   8   3   0   21.10    1.70
  -9  -3   0   43.80    3.00
  -9  -3   0   59.39   10.60
   9   3   0   43.90    3.00
 -10  -3   0  104.59    6.60
 -10  -3   0  101.49    6.30
  10   3   0   98.89    6.30
 -11  -3   0   12.10    9.50
  11   3   0   16.90   12.20
 -12  -3   0    1.10    1.40
 -12  -3   0    0.00    0.80
  12   3   0    1.90    0.70
 -13  -3   0    1.60    1.60
 -13  -3   0    4.70    1.00
  13   3   0    4.10    0.90
 -14  -3   0   -0.40    1.70
 -14  -3   0   -0.70    0.90
  14   3   0   -1.30    0.80
 -15  -3   0    1.40    1.80
 -15  -3   0    0.80    1.00
  15   3   0   -0.50    0.80
 -16  -3   0    1.70    1.90
 -16  -3   0    3.90    1.10
  16   3   0    6.20    1.10
 -17  -3   0   -0.70    1.70
 -17  -3   0   -0.30    0.90
  17   3   0    0.00    0.70
 -18  -3   0    1.70    1.70
 -18  -3   0   -0.50    0.90
  18   3   0    1.30    1.10
 -19  -3   0    0.70    1.00
 -19  -3   0   -0.90    1.70
 -20  -3   0    0.80    1.00
 -20  -3   0   -0.30    1.60
 -21  -3   0   -1.10    1.70
 -21  -3   0    0.10    0.80
 -21   4   0    0.20    1.60
 -21   4   0   -0.10    0.80
 -20   4   0   -0.20    1.00
 -20   4   0   -0.30    1.60
 -19   4   0    0.70    1.70
 -19   4   0    1.00    1.00
 -18   4   0   -0.20    1.70
 -18   4   0   -0.30    1.00
  17  -4   0   -3.10    6.40
 -17   4   0    0.70    1.10
 -17   4   0    2.60    2.00
  16  -4   0   -3.00    4.50
 -16   4   0    0.60    1.80
 -16   4   0   -0.70    1.00
  15  -4   0   15.20    3.90
 -15   4   0   11.20    2.20
 -15   4   0   11.70    1.40
  14  -4   0   41.60    4.60
 -14   4   0   37.90    2.90
 -14   4   0   33.50    3.60
  13  -4   0   -0.10    2.00
 -13   4   0    0.00    0.70
 -13   4   0    0.50    1.50
  12  -4   0   12.00    2.20
  12  -4   0    9.90    1.00
 -12   4   0    7.50    1.00
 -12   4   0    6.70    1.60
  11  -4   0   33.60    2.20
  11  -4   0   33.00    3.50
 -11   4   0   32.00    2.30
  10  -4   0   13.40    1.90
  10  -4   0   -0.90    9.90
  10  -4   0   12.60    1.10
 -10   4   0    7.20    8.30
 -10   4   0   12.30    1.30
  -8   4   0   23.40    5.60
   7  -4   0   21.10    5.70
  -7   4   0   12.70    4.40
   6  -4   0   25.30    1.70
   6  -4   0   23.90    5.40
   6  -4   0   24.30    1.70
  -6   4   0   24.20    1.70
   5  -4   0  105.79    7.00
   5  -4   0  122.59    7.50
   5  -4   0  121.89    7.00
   4  -4   0   24.40    2.10
   4  -4   0   22.40    1.60
   4  -4   0   25.20    1.60
   3  -4   0  520.65   33.70
   3  -4   0  599.74   34.00
   3  -4   0  543.75   33.70
  -3   4   0  613.94   34.90
   2  -4   0 1804.52  101.69
  -2   4   0 1621.74  102.29
  -1   4   0 1038.60   69.29
  -1   4   0 1277.67   69.49
   0  -4   0  297.87   18.20
   0  -4   0  281.67   17.60
   0   4   0  301.87   18.30
  -1  -4   0 1575.54   93.79
  -1  -4   0 1388.16   93.09
   1   4   0 1747.83   93.99
  -2  -4   0 4572.44  248.08
  -2  -4   0 4087.99  247.08
   2   4   0 3857.91  246.98
  -3  -4   0 4005.90  219.38
  -3  -4   0 3508.35  220.38
  -3  -4   0 3510.15  219.28
   3   4   0 3886.41  219.28
   3   4   0 3600.44  220.48
  -4  -4   0 2719.63  161.08
  -5  -4   0  690.73   42.60
  -5  -4   0  721.83   42.60
   5   4   0  747.43   44.60
   5   4   0  708.93   42.60
  -6  -4   0  450.95   26.50
  -6  -4   0  451.25   26.60
   6   4   0  434.16   26.50
  -7  -4   0  570.04   34.20
  -7  -4   0  583.04   34.30
   7   4   0  570.04   34.20
 -10  -4   0   40.50    3.20
 -10  -4   0   36.90    2.70
  10   4   0   35.50    2.60
 -12  -4   0    4.30    1.00
 -12  -4   0    1.50    1.60
  12   4   0    4.30    0.90
 -13  -4   0   -0.10    0.80
 -13  -4   0    0.00    1.60
  13   4   0    0.30    0.80
 -14  -4   0    7.90    1.20
 -14  -4   0    6.50    1.90
  14   4   0    8.80    1.20
 -15  -4   0   12.50    1.50
 -15  -4   0    9.50    2.10
  15   4   0   14.00    1.70
 -16  -4   0    0.50    1.00
 -16  -4   0   -0.10    1.80
  16   4   0   -0.10    0.90
 -17  -4   0    0.70    1.00
 -17  -4   0   -0.40    1.80
  17   4   0    2.00    1.10
 -18  -4   0   -0.20    1.00
 -18  -4   0   -1.00    1.70
  18   4   0    0.30    0.90
 -19  -4   0    1.20    1.70
 -19  -4   0   -1.30    1.00
 -20  -4   0   -1.20    1.60
 -20  -4   0    0.90    1.00
 -20   5   0   -0.30    1.00
 -20   5   0   -0.70    1.60
 -19   5   0    0.10    1.80
 -19   5   0   -0.20    1.10
 -18   5   0   -0.60    1.00
 -18   5   0    0.10    1.80
  17  -5   0   13.30    6.20
 -17   5   0    9.40    1.40
 -17   5   0    5.00    2.00
  16  -5   0    8.10    4.50
 -16   5   0    3.00    1.20
 -16   5   0    2.50    2.00
  15  -5   0    6.10    3.60
 -15   5   0    1.40    1.90
 -15   5   0    2.60    1.10
  14  -5   0   41.60    5.10
 -14   5   0   37.10    2.80
 -14   5   0   29.70    3.60
  13  -5   0    6.60    0.90
  13  -5   0    7.20    2.40
 -13   5   0    4.40    1.70
 -13   5   0    5.70    1.00
  12  -5   0   43.10    2.90
  12  -5   0   47.30    4.40
 -12   5   0   43.70    3.00
  11  -5   0    6.60    1.70
  11  -5   0    4.00    0.70
 -11   5   0    3.20    0.70
 -10   5   0    1.30    8.60
   9  -5   0   33.80    2.30
   9  -5   0   35.30    3.20
  -9   5   0   35.40    2.40
   8  -5   0   57.59    4.30
   8  -5   0   61.59    3.70
  -8   5   0   56.19    3.70
   7  -5   0  691.53   39.00
   7  -5   0  635.34   39.00
  -7   5   0  641.04   39.00
   6  -5   0  467.45   27.20
   6  -5   0  446.46   27.20
   5  -5   0  905.71   55.59
   5  -5   0  969.40   55.59
   4  -5   0  269.97   16.80
   4  -5   0  288.07   16.70
   4  -5   0  302.57   17.10
  -4   5   0  263.67   18.40
   3  -5   0    3.60    0.80
   3  -5   0    3.10    0.40
   3  -5   0    3.30    0.40
  -3   5   0    1.50    2.20
   2  -5   0   40.00    2.50
   2  -5   0   36.60    2.50
   2  -5   0   43.50    2.90
  -2   5   0   48.50    4.50
   1  -5   0  778.72   41.60
   1  -5   0  690.43   41.30
  -1   5   0  676.83   42.30
  -1   5   0  640.84   42.20
   0  -5   0  189.58   12.20
   0   5   0  184.88   12.30
  -1  -5   0   18.60    1.50
  -1  -5   0   16.50    1.30
   1   5   0   17.20    1.20
  -2  -5   0   55.59    3.70
   2   5   0   60.29    3.60
  -4  -5   0   80.39    4.70
  -4  -5   0   80.59    4.60
  -4  -5   0   65.79    4.50
   4   5   0   68.89    4.60
  -6  -5   0   48.40    6.80
  -6  -5   0   52.99    3.20
  -6  -5   0   51.19    3.50
   6   5   0   41.40    7.60
   6   5   0   50.49    3.30
  -7  -5   0  235.08   14.00
  -7  -5   0  225.68   13.80
   7   5   0  229.18   13.80
  -8  -5   0  237.58   14.30
  -8  -5   0  234.58   14.10
   8   5   0  232.48   14.10
  -9  -5   0    5.30    0.80
  -9  -5   0    2.80    6.70
  -9  -5   0    5.80    1.30
   9   5   0    4.50    7.00
 -10  -5   0    2.40    2.90
 -10  -5   0   -0.20    0.60
 -10  -5   0   -0.40    1.20
  10   5   0    0.40    0.70
  10   5   0    2.80    9.10
 -11  -5   0   29.50    2.30
 -11  -5   0   28.50    3.00
  11   5   0   30.90    2.30
  11   5   0   15.30   14.10
 -12  -5   0   35.70    3.60
 -12  -5   0   41.50    3.00
  12   5   0   41.40    2.90
 -13  -5   0    0.10    0.90
 -13  -5   0    0.30    1.60
  13   5   0    0.20    0.80
 -14  -5   0   27.20    3.40
 -14  -5   0   31.10    2.70
  14   5   0   35.40    2.60
 -15  -5   0    3.70    1.00
 -15  -5   0    4.30    1.90
  15   5   0    5.40    1.20
 -16  -5   0    0.30    1.00
 -16  -5   0   -0.40    1.70
  16   5   0   -0.90    1.00
 -17  -5   0   -0.80    1.70
 -17  -5   0    0.00    1.00
  17   5   0    0.60    1.10
 -18  -5   0    1.30    1.90
 -18  -5   0    0.70    1.10
  18   5   0    1.60    1.10
 -19  -5   0    3.40    1.10
 -19  -5   0    2.50    1.80
  19   5   0   -0.40    1.60
 -20  -5   0    3.80    1.60
 -20   6   0   -0.70    1.00
 -20   6   0   -1.20    1.60
 -19   6   0   -0.60    1.00
 -19   6   0   -0.10    1.80
  18  -6   0   -4.90    8.60
 -18   6   0    1.70    1.10
 -18   6   0   -1.60    1.80
  17  -6   0   -2.60    5.40
 -17   6   0   -2.50    1.90
 -17   6   0    0.50    1.00
  16  -6   0    7.90    4.10
 -16   6   0    2.30    2.00
 -16   6   0    3.10    1.10
  15  -6   0    1.70    3.40
 -15   6   0    1.00    1.00
 -15   6   0    0.40    1.90
  14  -6   0   15.50    3.20
 -14   6   0   10.50    2.10
 -14   6   0   10.60    1.40
  13  -6   0   60.99    5.50
  13  -6   0   51.79    3.70
 -13   6   0   61.79    3.90
  12  -6   0    0.80    0.60
  12  -6   0   -0.50    1.80
 -12   6   0    0.70    0.70
  11  -6   0   17.00    2.40
  11  -6   0   16.20    1.50
 -11   6   0   17.20    1.50
  10  -6   0   -5.60   10.50
 -10   6   0   -1.50   15.50
   9  -6   0   64.69    4.00
   9  -6   0   59.39    4.70
  -9   6   0   62.09    4.00
   8  -6   0   61.49    3.70
   8  -6   0   55.19    4.30
  -8   6   0   56.89    3.70
   7  -6   0  344.77   20.00
  -7   6   0  299.07   23.20
  -7   6   0  356.46   20.00
   6  -6   0 1994.50  124.69
   6  -6   0 2003.20  122.69
   6  -6   0 2214.58  122.69
  -6   6   0 2069.09  124.79
   5  -6   0  508.95   28.80
   5  -6   0  501.95   29.30
   5  -6   0  478.85   28.90
  -5   6   0  448.76   30.80
   4  -6   0  124.29    7.60
   4  -6   0  137.09    8.10
   4  -6   0  130.99    7.60
  -4   6   0  112.09    9.60
   2  -6   0   93.69    5.60
   2  -6   0   98.59    6.00
   2  -6   0   88.59    5.60
   1  -6   0  132.69    8.10
   1  -6   0  122.09    7.80
   1  -6   0  124.29    7.80
  -1   6   0  147.09    9.50
   0  -6   0   34.20    2.30
   0  -6   0   30.10    2.00
   0   6   0   30.00    2.00
  -1  -6   0    1.30    0.60
  -1  -6   0    0.80    0.50
  -1  -6   0    0.80    1.40
   1   6   0    4.40    2.30
   1   6   0    0.20    0.30
  -2  -6   0   45.50    3.10
  -2  -6   0   53.09    3.30
   2   6   0   48.30    3.10
  -4  -6   0  101.39    6.50
  -4  -6   0  113.69    6.60
  -4  -6   0   91.49    8.20
   4   6   0  108.19    6.40
   4   6   0  105.49    9.20
  -5  -6   0   57.49    3.70
  -5  -6   0   57.29    3.80
  -5  -6   0   54.19    3.50
   5   6   0   55.69    3.60
  -6  -6   0  598.54   40.00
  -6  -6   0  678.23   39.90
  -6  -6   0  726.23   40.00
   6   6   0  680.23   39.90
  -7  -6   0   35.30    2.90
  -9  -6   0  -11.60   13.50
   9   6   0   -1.90   11.80
 -10  -6   0    0.30    1.10
 -10  -6   0   -0.50    8.10
 -10  -6   0    0.10    0.60
  10   6   0   10.30   10.10
  10   6   0    0.50    0.70
 -11  -6   0    0.40    1.30
 -11  -6   0    0.30    0.60
  11   6   0    0.80    0.80
 -12  -6   0    5.10    1.10
 -12  -6   0    2.50    1.50
 -12  -6   0   -0.10    2.00
  12   6   0    3.90    1.00
 -13  -6   0   39.40    3.70
 -13  -6   0   36.50    3.00
  13   6   0   41.00    3.00
 -14  -6   0    4.00    1.10
 -14  -6   0    2.10    1.80
  14   6   0    4.10    1.10
 -15  -6   0    1.70    1.80
 -15  -6   0    4.30    1.20
  15   6   0    2.60    1.10
 -16  -6   0    0.10    1.00
 -16  -6   0    0.70    1.70
  16   6   0    1.90    1.10
 -17  -6   0    1.80    1.90
 -17  -6   0   -1.40    0.90
  17   6   0   -0.50    1.00
 -18  -6   0    0.90    1.80
 -18  -6   0   -1.60    1.00
  18   6   0    0.10    1.00
 -19  -6   0    3.20    1.70
  19   6   0    2.10    1.30
 -20  -6   0   -1.60    1.40
 -20   7   0    0.90    1.00
 -20   7   0   -1.10    1.60
 -19   7   0    3.50    1.20
 -19   7   0    2.10    1.90
  18  -7   0   16.20    9.70
  17  -7   0   14.40    5.60
 -17   7   0    8.80    1.50
 -17   7   0    7.70    2.30
  16  -7   0    4.00    4.20
 -16   7   0    3.30    1.20
 -16   7   0    4.00    2.10
  15  -7   0    5.30    3.30
 -15   7   0   -0.40    1.90
 -15   7   0    0.60    1.00
  14  -7   0   45.60    3.10
 -14   7   0   43.50    4.00
 -14   7   0   43.90    3.30
  13  -7   0    2.30    2.20
  13  -7   0    0.00    0.60
 -13   7   0   -0.50    0.80
  12  -7   0   -0.40    1.80
  12  -7   0   -0.10    0.60
 -12   7   0   -0.30    0.80
  11  -7   0    1.20    0.60
  11  -7   0    1.10    1.60
 -11   7   0    1.30    0.70
  10  -7   0   13.90    2.20
  10  -7   0   17.50    1.50
 -10   7   0   18.80    1.60
   9  -7   0    0.20    8.20
   9  -7   0    2.00    1.30
  -9   7   0    1.40    0.60
  -9   7   0   -2.00    8.00
   8  -7   0   -2.50    5.90
   8  -7   0    1.70    1.30
   6  -7   0   17.60    1.30
   6  -7   0   18.40    2.10
   6  -7   0   14.10    1.30
   5  -7   0  190.28   12.20
   5  -7   0  208.38   12.70
   5  -7   0  210.98   12.20
   3  -7   0   20.20    1.30
   3  -7   0   17.80    1.30
   3  -7   0   22.20    2.00
   1  -7   0  108.39    6.50
   1  -7   0  102.39    6.10
   1  -7   0   96.69    6.10
  -1   7   0   96.19    7.90
  -1   7   0   94.69    8.00
  -1   7   0  106.99    6.10
   0  -7   0   13.90    1.00
   0  -7   0   17.10    1.60
   0  -7   0   15.80    1.10
   0   7   0   14.80    1.10
  -1  -7   0    4.70    0.70
  -1  -7   0    3.80    0.80
   1   7   0    3.80    0.50
   1   7   0    8.70    2.80
  -2  -7   0  200.18   13.70
  -2  -7   0  252.57   15.40
  -2  -7   0  232.88   13.70
  -3  -7   0  337.17   22.50
  -3  -7   0  333.27   20.80
  -3  -7   0  370.56   21.00
   3   7   0  349.47   20.80
   3   7   0  349.96   22.80
  -4  -7   0  268.47   16.60
  -4  -7   0  307.67   16.70
  -4  -7   0  249.58   18.50
   4   7   0  284.07   16.50
   4   7   0  265.17   19.00
  -5  -7   0 1486.85   81.59
  -5  -7   0 1406.36   81.49
  -5  -7   0 1221.88   83.39
   5   7   0 1402.76   81.39
   5   7   0 1337.17   83.89
  -6  -7   0  594.04   34.20
  -6  -7   0  559.64   34.10
  -6  -7   0  548.65   34.30
   6   7   0  588.14   34.10
  -7  -7   0  401.76   24.50
  -7  -7   0  402.86   24.60
   7   7   0  427.06   24.60
  -8  -7   0    4.30    1.30
   8   7   0   -5.20    6.30
  -9  -7   0   32.00   10.80
   9   7   0   13.10    9.40
 -10  -7   0    0.70    1.40
 -10  -7   0    1.50    1.20
 -10  -7   0    1.20    0.70
  10   7   0    0.80    0.70
 -11  -7   0   13.00    1.60
 -11  -7   0    8.80    1.70
  11   7   0   10.30    1.30
 -12  -7   0   31.20    3.20
 -12  -7   0   29.10    2.50
  12   7   0   29.00    2.50
 -13  -7   0    2.90    1.70
 -13  -7   0    2.90    1.10
  13   7   0    2.80    1.10
 -14  -7   0    0.20    1.10
 -14  -7   0    1.20    1.80
  14   7   0    0.90    1.00
 -15  -7   0    6.20    1.20
 -15  -7   0    0.00    1.80
  15   7   0    2.80    1.20
 -16  -7   0    0.20    1.00
 -16  -7   0    1.40    1.80
  16   7   0   -0.30    1.00
 -17  -7   0   -0.20    1.00
 -17  -7   0   -1.40    1.80
  17   7   0    1.30    1.10
 -18  -7   0    2.80    2.00
  18   7   0    4.40    1.30
 -19  -7   0   -3.30    1.50
  19   7   0   -1.70    1.10
 -20  -7   0   -1.80    1.70
 -20   8   0    0.90    1.70
 -20   8   0    0.00    1.00
 -19   8   0   -0.10    1.70
 -19   8   0    1.10    1.10
 -18   8   0    2.80    2.10
 -18   8   0    3.40    1.30
  17  -8   0    5.90    5.60
 -17   8   0    3.70    1.20
 -17   8   0    3.60    2.10
  16  -8   0   10.00    4.50
 -16   8   0    8.70    2.30
 -16   8   0    9.30    1.40
  15  -8   0   22.10    4.30
 -15   8   0   10.60    2.30
 -15   8   0   15.50    1.90
  14  -8   0   20.30    4.00
  14  -8   0   20.20    1.90
 -14   8   0   24.20    2.20
  13  -8   0   33.40    2.50
  13  -8   0   36.70    4.70
 -13   8   0   35.50    2.80
  12  -8   0    7.20    2.30
  12  -8   0    7.10    1.00
 -12   8   0    6.30    1.00
  11  -8   0   17.70    1.70
  11  -8   0   20.60    2.80
 -11   8   0   19.00    1.80
  10  -8   0   33.30    3.50
  10  -8   0   28.60    2.20
 -10   8   0   29.70    2.30
   9  -8   0  154.98    9.70
   9  -8   0  145.19    8.90
  -9   8   0  141.79    8.90
  -8   8   0   77.29   13.20
   7  -8   0  221.38   13.60
   7  -8   0  235.58   13.60
   7  -8   0  224.58   14.20
   6  -8   0    9.30    1.00
   6  -8   0    8.50    0.90
   6  -8   0    8.70    1.50
  -6   8   0    8.10    5.70
  -5   8   0    5.90    4.40
   4  -8   0  257.07   15.90
   4  -8   0  282.27   16.40
   4  -8   0  259.27   15.90
   3  -8   0    6.70    0.80
   3  -8   0    8.40    1.20
   3  -8   0    8.10    0.80
  -3   8   0   11.90    3.40
   2  -8   0   39.10    2.90
   2  -8   0   38.30    2.40
   2  -8   0   38.60    2.40
  -2   8   0   37.20    2.40
  -2   8   0   35.90    5.20
   1  -8   0    9.70    0.80
   1  -8   0   11.10    0.90
   1  -8   0   10.80    1.40
  -1   8   0    9.50    0.80
   0  -8   0    3.20    0.50
   0  -8   0    1.00    1.80
   0  -8   0    3.70    0.90
   0  -8   0    3.10    0.40
   0   8   0    3.40    0.40
   0   8   0    2.10    2.70
  -1  -8   0    2.70    0.40
  -1  -8   0    4.60    2.30
  -1  -8   0    3.50    0.80
   1   8   0    3.10    0.50
   1   8   0    4.30    2.90
  -2  -8   0   11.70    1.40
  -2  -8   0    8.90    1.10
  -2  -8   0    8.90    1.20
   2   8   0   10.80    1.00
  -3  -8   0    6.30    0.90
  -3  -8   0    6.40    1.00
   3   8   0    2.70    3.10
   3   8   0    7.20    0.80
  -4  -8   0  321.37   19.10
  -4  -8   0  295.67   19.00
   4   8   0  331.27   18.90
  -5  -8   0   31.30    2.60
  -5  -8   0   29.70    2.40
   5   8   0   36.70    2.30
  -6  -8   0  130.99    8.70
  -6  -8   0  141.19    8.60
   6   8   0  144.49    8.50
  -7  -8   0  144.79    9.30
   7   8   0  155.58    9.20
  -9  -8   0   55.69    4.10
  -9  -8   0   58.19    3.80
   9   8   0   57.09    3.80
 -10  -8   0    0.70    1.20
 -10  -8   0    1.30    0.70
 -10  -8   0    1.50    1.90
  10   8   0    0.50    0.80
 -11  -8   0   33.90    2.60
 -11  -8   0   34.70    3.20
  11   8   0   31.20    2.60
 -12  -8   0    1.00    1.60
 -12  -8   0   -0.20    0.90
  12   8   0    1.10    1.00
 -13  -8   0   25.10    2.40
  13   8   0   22.40    2.30
 -14  -8   0    3.40    1.90
 -14  -8   0    5.90    1.20
  14   8   0    7.10    1.30
 -15  -8   0    1.10    1.90
  15   8   0    0.40    1.00
 -16  -8   0    2.00    1.90
  16   8   0    0.30    1.10
 -17  -8   0    0.20    1.70
  17   8   0    3.70    1.20
 -18  -8   0    0.50    1.80
  18   8   0    0.80    1.10
 -19  -8   0    1.20    1.60
  19   8   0    2.60    1.20
 -20  -8   0    2.50    1.70
 -19   9   0   -2.40    1.70
 -19   9   0   -1.70    1.00
 -18   9   0   -0.50    1.80
 -18   9   0   -0.70    1.00
  17  -9   0    3.90    5.60
 -17   9   0    1.20    1.10
 -17   9   0   -1.80    1.90
  16  -9   0    3.40    4.30
 -16   9   0    3.60    1.20
 -16   9   0    2.20    2.10
  15  -9   0    4.20    3.70
 -15   9   0    2.90    2.00
 -15   9   0    1.10    1.00
  14  -9   0   19.80    3.70
  14  -9   0   12.60    1.50
 -14   9   0   11.60    1.40
  13  -9   0   16.00    3.20
  13  -9   0   10.10    1.20
 -13   9   0    9.10    1.20
  12  -9   0   18.50    3.10
  12  -9   0   19.80    1.80
 -12   9   0   21.90    2.00
  11  -9   0   43.00    4.20
  11  -9   0   33.90    2.60
 -11   9   0   32.90    2.60
  10  -9   0   93.89    5.70
  10  -9   0   85.49    6.70
 -10   9   0   90.79    5.70
   9  -9   0  111.89    7.80
   9  -9   0  113.89    6.90
  -9   9   0  112.09    7.00
   8  -9   0  258.07   16.20
   8  -9   0  258.47   15.50
   7  -9   0   95.79    6.70
   7  -9   0   93.59    5.90
   7  -9   0   98.99    5.90
   6  -9   0  136.99    8.80
   6  -9   0  130.09    8.20
   6  -9   0  132.49    8.20
   6  -9   0  141.99    8.90
   5  -9   0  112.19    7.10
   5  -9   0  109.59    6.40
   5  -9   0  105.09    6.40
  -5   9   0   92.99   10.70
  -5   9   0   94.99    9.80
   4  -9   0  325.27   19.50
   4  -9   0  321.67   19.50
   4  -9   0  335.47   20.10
   3  -9   0 1651.33   88.89
   3  -9   0 1502.25   88.39
   3  -9   0 1486.55   88.39
  -3   9   0 1442.56   90.39
  -3   9   0 1368.96   90.29
   2  -9   0   34.60    2.30
   2  -9   0   35.80    2.90
   2  -9   0   34.00    2.20
  -2   9   0   33.70    5.80
  -2   9   0   34.80    2.20
  -2   9   0   36.80    6.20
   1  -9   0    1.90    0.40
   1  -9   0    2.50    0.90
   1  -9   0    1.50    0.40
  -1   9   0    2.30    0.40
  -1   9   0    2.00    2.70
  -1   9   0    1.60    2.90
   0  -9   0   11.70    1.00
   0  -9   0   10.00    1.60
   0  -9   0   10.20    0.90
   0   9   0   12.40    1.00
   0   9   0   16.50    3.70
  -1  -9   0   13.00    1.00
  -1  -9   0   13.90    1.60
  -1  -9   0   13.40    1.10
  -1  -9   0   12.20    1.60
   1   9   0    7.50    3.50
   1   9   0   14.10    1.10
  -2  -9   0   30.30    2.40
  -2  -9   0   29.00    4.80
  -2  -9   0   25.70    2.20
  -2  -9   0   26.70    1.80
  -2  -9   0   27.50    2.10
   2   9   0   32.30    6.30
   2   9   0   28.60    2.00
  -3  -9   0  403.66   23.90
  -3  -9   0  371.86   23.70
  -3  -9   0  402.46   25.90
   3   9   0  381.96   23.60
   3   9   0  424.26   26.50
  -4  -9   0    3.90    1.00
  -4  -9   0    5.00    0.90
  -4  -9   0    1.70    3.00
   4   9   0    0.80    3.90
   4   9   0    6.30    0.80
  -5  -9   0  107.49    6.70
  -5  -9   0  105.79    6.80
   5   9   0  106.39    6.60
  -6  -9   0   44.90    3.60
  -6  -9   0   54.49    3.60
   6   9   0   52.49    3.40
  -7  -9   0    2.40    1.00
  -7  -9   0   -1.80    1.10
   7   9   0    2.00    0.70
   7   9   0   -0.60    7.50
  -8  -9   0    2.20    1.10
   8   9   0    2.20    0.80
  -9  -9   0   -0.70    1.10
   9   9   0    0.10    0.70
 -10  -9   0   27.30    2.90
  10   9   0   26.30    2.30
 -11  -9   0    5.30    1.60
  11   9   0    4.00    1.10
 -12  -9   0   -1.10    1.50
  12   9   0    1.80    1.10
 -13  -9   0    3.80    1.90
  13   9   0    4.20    1.10
 -14  -9   0    0.70    1.80
  14   9   0    2.50    1.20
 -15  -9   0   -0.50    1.80
  15   9   0    0.90    1.10
 -16  -9   0   -0.20    1.70
  16   9   0    1.50    1.20
 -17  -9   0   -0.70    1.80
  17   9   0    1.20    1.10
 -18  -9   0   -1.20    1.70
  18   9   0   -0.10    1.10
 -19  -9   0    1.50    1.60
  19   9   0   -0.40    1.10
 -19  10   0    1.60    1.70
 -19  10   0    0.50    1.10
 -18  10   0    1.10    1.10
 -18  10   0    1.20    1.90
  17 -10   0    1.70    6.00
 -17  10   0    2.90    2.10
 -17  10   0    2.20    1.20
  16 -10   0   10.50    4.40
 -16  10   0    6.90    2.20
 -16  10   0    7.30    1.30
  15 -10   0    2.10    3.50
 -15  10   0    0.00    1.00
 -15  10   0   -0.20    1.90
  14 -10   0   10.90    3.50
 -14  10   0    7.30    1.30
  13 -10   0    3.70    2.70
 -13  10   0    1.00    0.90
  12 -10   0   21.80    2.00
  12 -10   0   21.60    3.50
 -12  10   0   23.90    2.10
  11 -10   0    0.10    0.70
  11 -10   0    1.80    2.10
 -11  10   0    0.70    0.90
  10 -10   0    3.00    1.80
 -10  10   0    2.30    0.80
   9 -10   0    5.80    0.80
   9 -10   0    5.80    1.90
  -9  10   0    5.80    0.90
   8 -10   0    8.40    0.90
   8 -10   0    6.80    1.70
   7 -10   0   34.30    3.50
   7 -10   0   35.60    2.40
   7 -10   0   36.80    2.40
  -7  10   0   44.40   10.40
   6 -10   0   58.39    3.70
   6 -10   0   57.89    4.60
   6 -10   0   58.69    3.70
  -6  10   0   64.59   11.70
   5 -10   0    4.70    1.30
   5 -10   0    5.00    1.30
   5 -10   0    5.90    0.60
   5 -10   0    4.60    0.60
  -5  10   0   14.00    6.00
  -5  10   0   11.00    4.80
   4 -10   0   23.10    1.60
   4 -10   0   23.10    2.50
   4 -10   0   20.10    2.30
   4 -10   0   21.90    1.60
  -4  10   0   28.50    6.50
   3 -10   0   50.89    3.70
   3 -10   0   51.99    3.00
   3 -10   0   44.10    3.00
  -3  10   0   43.90    2.90
   2 -10   0  313.27   19.70
   2 -10   0  339.57   19.70
   2 -10   0  355.66   20.30
  -2  10   0  315.77   19.70
   1 -10   0   96.09    6.30
   1 -10   0   96.49    5.80
   1 -10   0   90.89    5.70
   1 -10   0   98.39    6.30
  -1  10   0   96.09    5.80
  -1  10   0   90.49    9.50
  -1  10   0   87.69    9.20
   0 -10   0   22.50    2.20
   0 -10   0   21.30    1.50
   0 -10   0   23.40    2.20
   0 -10   0   20.70    1.60
   0  10   0   22.50    1.60
  -1 -10   0  108.79    6.40
  -1 -10   0   97.99    6.40
  -1 -10   0  122.09    9.20
  -1 -10   0   98.89    6.70
  -1 -10   0  109.59    6.90
   1  10   0  102.29    6.40
  -2 -10   0  333.37   21.50
  -2 -10   0  367.66   21.40
  -2 -10   0  384.46   21.70
  -2 -10   0  349.87   21.30
  -2 -10   0  342.87   23.70
   2  10   0  364.36   24.40
   2  10   0  364.16   21.40
  -3 -10   0   59.29    4.10
  -3 -10   0   51.29    7.00
  -3 -10   0   62.39    3.80
  -3 -10   0   69.29    4.40
   3  10   0   65.19    4.00
   3  10   0   57.89    8.40
  -4 -10   0   37.00    7.00
  -4 -10   0   49.20    3.30
  -4 -10   0   49.40    3.50
   4  10   0   49.30    9.00
   4  10   0   46.90    3.20
  -5 -10   0    6.40    4.40
   5  10   0    7.70    5.60
  -6 -10   0   39.90    3.00
   6  10   0   38.80    2.80
  -7 -10   0   29.30    2.50
   7  10   0   29.70    2.30
  -8 -10   0   28.40    2.60
   8  10   0   27.70    2.30
  -9 -10   0   60.49    4.30
   9  10   0   54.79    3.90
 -10 -10   0   19.10    2.70
  10  10   0   22.50    2.10
 -11 -10   0   -0.50    1.40
  11  10   0    0.80    1.00
 -12 -10   0    9.60    2.00
 -13 -10   0    0.90    1.80
  13  10   0    1.40    1.10
 -14 -10   0    2.00    1.90
 -15 -10   0   13.40    2.60
  15  10   0   21.80    2.20
 -16 -10   0    0.90    1.80
  16  10   0    0.40    1.10
 -17 -10   0   -2.70    1.80
  17  10   0   -0.10    1.00
 -18 -10   0    1.80    1.70
  18  10   0    1.70    1.10
 -19 -10   0   -2.90    1.50
  19  10   0   -0.10    1.20
 -19  11   0    0.10    1.70
 -19  11   0    3.40    1.20
 -18  11   0    2.30    1.90
 -18  11   0    1.90    1.10
 -17  11   0    1.90    2.00
 -17  11   0    3.70    1.20
  16 -11   0   10.80    5.20
 -16  11   0    5.40    2.10
 -16  11   0    6.20    1.30
  15 -11   0   20.40    4.80
 -15  11   0   28.30    2.50
 -14  11   0   51.79    3.70
  13 -11   0    6.30    1.00
  13 -11   0    6.10    2.80
 -13  11   0    5.30    1.20
  12 -11   0   70.09    4.80
  12 -11   0   82.99    6.70
 -12  11   0   74.29    4.90
  11 -11   0  108.39    7.70
  11 -11   0   95.09    6.10
 -11  11   0   92.39    6.20
  10 -11   0  180.28   11.80
  10 -11   0  160.78   10.60
 -10  11   0  181.58   10.70
   9 -11   0   23.10    1.80
   9 -11   0   25.90    3.50
  -9  11   0   20.40    2.00
   8 -11   0    2.90    1.60
   8 -11   0    1.80    0.60
   7 -11   0   21.20    1.70
   7 -11   0   22.80    1.70
   7 -11   0   27.40    3.10
   6 -11   0   10.80    1.10
   6 -11   0   16.00    2.30
   6 -11   0   12.80    1.20
  -6  11   0    0.80    9.10
   5 -11   0    6.80    0.70
   5 -11   0    5.70    1.60
   5 -11   0    6.40    0.70
   5 -11   0    7.00    1.50
  -5  11   0    6.40    7.30
   4 -11   0    4.00    1.50
   4 -11   0    3.10    0.50
   4 -11   0    4.50    0.60
   4 -11   0    1.60    1.10
  -4  11   0   15.00    6.70
   3 -11   0    0.60    0.40
   3 -11   0   -0.10    0.90
   3 -11   0    0.60    1.10
   3 -11   0    0.40    0.40
  -3  11   0   -0.60    5.10
  -3  11   0    0.70    0.30
  -3  11   0   -1.50    5.30
   2 -11   0   19.80    2.30
   2 -11   0   23.50    2.50
   2 -11   0   21.00    1.50
   2 -11   0   19.50    1.50
  -2  11   0   20.90    1.50
   1 -11   0    8.00    1.50
   1 -11   0   11.70    1.80
   1 -11   0    7.40    0.80
   1 -11   0    9.70    0.90
  -1  11   0    7.50    0.80
   0 -11   0   24.00    2.50
   0 -11   0   26.30    2.50
   0 -11   0   24.20    1.70
   0 -11   0   24.10    1.80
   0  11   0   33.30    6.10
   0  11   0   24.80    1.80
  -1 -11   0    4.50    0.60
  -1 -11   0    4.50    0.60
  -1 -11   0    1.90    1.00
  -1 -11   0    2.00    1.00
   1  11   0    3.50    0.60
  -2 -11   0   19.60    1.40
  -2 -11   0   17.60    2.00
  -2 -11   0   13.10    1.60
  -2 -11   0   15.90    1.10
   2  11   0   15.90    1.40
  -3 -11   0    0.90    3.30
  -3 -11   0    3.40    1.10
  -3 -11   0    3.00    0.40
  -3 -11   0    3.70    0.60
   3  11   0    2.30    0.60
   3  11   0    3.70    5.00
  -4 -11   0   28.00    2.60
  -4 -11   0   30.40    2.40
   4  11   0   29.50    2.20
  -5 -11   0    0.30    1.00
  -5 -11   0    0.60    0.90
   5  11   0    0.90    0.70
  -6 -11   0    8.30    1.30
   6  11   0   11.20    1.30
  -7 -11   0   77.59    4.90
   7  11   0   66.29    4.70
  -8 -11   0   26.30    2.70
   8  11   0   25.00    2.20
  -9 -11   0   23.60    2.70
   9  11   0   19.20    2.00
 -10 -11   0   24.30    3.00
  10  11   0   24.90    2.30
 -11 -11   0   16.50    2.30
  11  11   0   15.30    2.00
 -12 -11   0    1.20    1.80
  12  11   0    3.40    1.20
 -13 -11   0   -0.70    1.80
  13  11   0    2.20    1.20
 -14 -11   0   -0.20    1.90
  14  11   0    2.80    1.30
 -15 -11   0    3.20    2.00
  15  11   0    3.80    1.30
 -16 -11   0    0.40    1.90
  16  11   0   -0.60    1.10
 -17 -11   0   -0.60    1.70
  17  11   0   -0.20    1.10
 -18 -11   0   -1.70    1.60
  18  11   0    1.80    1.10
 -18  12   0    2.00    1.90
 -18  12   0   -0.40    1.10
 -17  12   0    0.40    1.10
 -17  12   0    1.90    2.10
  16 -12   0    4.30    5.10
 -16  12   0   -0.50    1.80
  15 -12   0   12.90    4.40
 -15  12   0   16.40    2.00
  14 -12   0   22.80    4.40
 -14  12   0   16.00    2.00
  13 -12   0   64.59    6.70
  13 -12   0   53.49    4.00
 -13  12   0   62.49    4.10
  12 -12   0   40.90    3.10
  12 -12   0   51.99    5.50
 -12  12   0   45.30    3.30
  11 -12   0   84.09    5.50
  11 -12   0  101.59    7.20
 -11  12   0   78.69    5.50
  10 -12   0   61.79    4.20
  10 -12   0   65.69    5.90
 -10  12   0   63.79    4.30
   9 -12   0   81.09    6.50
   9 -12   0   77.49    5.00
  -9  12   0   79.59    5.20
   8 -12   0  111.69    8.00
   8 -12   0  107.89    6.80
   7 -12   0    4.20    1.70
   7 -12   0    6.10    0.80
   6 -12   0   89.09    5.70
   6 -12   0   96.59    6.70
   6 -12   0   90.89    5.70
   5 -12   0  129.19    8.50
   5 -12   0  125.99    8.50
   5 -12   0  124.39    7.60
   5 -12   0  119.69    7.60
   4 -12   0   46.30    2.90
   4 -12   0   47.60    4.00
   4 -12   0   42.80    3.80
   4 -12   0   43.80    2.90
   3 -12   0  137.69    8.80
   3 -12   0  139.69    8.80
   3 -12   0  129.39    8.10
   3 -12   0  129.49    8.10
  -3  12   0  129.69    8.00
   2 -12   0  147.09    9.50
   2 -12   0  152.78    9.50
   2 -12   0  166.48   10.20
   2 -12   0  158.18   10.20
  -2  12   0  160.88    9.50
   1 -12   0  371.26   22.10
   1 -12   0  350.66   21.60
   1 -12   0  366.36   21.60
   1 -12   0  356.76   22.20
  -1  12   0  371.86   21.60
  -1  12   0  352.16   26.00
   0 -12   0  450.25   27.10
   0 -12   0  487.85   27.80
   0 -12   0  466.05   27.20
   0 -12   0  438.66   27.60
   0  12   0  462.45   27.20
   0  12   0  427.36   31.30
  -1 -12   0   14.60    1.10
  -1 -12   0   12.80    1.70
  -1 -12   0   13.30    2.10
  -1 -12   0   12.90    1.30
   1  12   0   14.30    1.30
  -2 -12   0   23.10    1.60
  -2 -12   0   27.70    1.90
  -2 -12   0   22.70    2.40
  -2 -12   0   24.30    2.50
   2  12   0   23.50    1.80
  -3 -12   0    1.10    0.60
  -3 -12   0    1.40    1.10
   3  12   0    0.10    0.50
  -4 -12   0    2.60    0.70
   4  12   0    1.50    0.70
  -5 -12   0    1.40    1.20
  -5 -12   0    1.30    0.90
   5  12   0   -0.30    0.60
  -6 -12   0    1.20    1.00
   6  12   0    0.80    0.70
  -7 -12   0    0.60    1.10
   7  12   0    0.70    0.70
  -8 -12   0   -0.20    1.20
   8  12   0   -0.10    0.80
  -9 -12   0    0.50    1.40
   9  12   0    0.20    0.80
 -10 -12   0    5.80    1.80
  10  12   0    5.40    1.20
 -11 -12   0    5.20    1.90
  11  12   0    5.60    1.20
 -12 -12   0   -0.20    1.70
  12  12   0    0.00    1.00
 -13 -12   0    0.60    1.90
 -13 -12   0   -1.40    0.90
  13  12   0    1.30    1.20
 -14 -12   0    0.30    1.80
 -14 -12   0    0.20    0.80
  14  12   0    0.30    1.20
 -15 -12   0    1.30    0.70
 -15 -12   0   -1.20    1.70
  15  12   0    1.50    1.10
 -16 -12   0   -1.10    1.70
  16  12   0    2.00    1.20
 -17 -12   0   -0.80    1.50
  17  12   0    0.00    1.20
 -18 -12   0    0.80    1.50
  18  12   0    0.50    1.10
 -18  13   0    0.30    1.80
 -18  13   0    0.40    1.00
 -17  13   0   -0.60    1.00
 -17  13   0   -1.70    1.80
 -16  13   0   -0.40    1.90
 -16  13   0    1.00    1.00
  15 -13   0    2.30    4.00
  14 -13   0   -1.30    3.70
 -14  13   0    0.80    1.00
  13 -13   0    4.10    3.40
  12 -13   0    4.00    3.00
  12 -13   0    1.00    0.80
 -12  13   0    1.10    0.90
  11 -13   0    2.00    0.80
  11 -13   0    3.90    2.50
 -11  13   0    0.60    0.90
  10 -13   0   30.70    2.40
  10 -13   0   34.50    4.50
 -10  13   0   29.30    2.50
   9 -13   0   27.60    3.80
   9 -13   0   26.50    2.10
  -9  13   0   25.20    2.40
   8 -13   0   21.00    1.80
   8 -13   0   23.90    3.10
   7 -13   0   58.09    3.90
   7 -13   0   63.89    5.30
   6 -13   0   46.40    3.10
   6 -13   0   44.10    3.10
   6 -13   0   54.99    4.60
   5 -13   0  104.19    6.30
   5 -13   0   97.39    6.30
   5 -13   0  104.79    7.40
   4 -13   0  204.48   12.70
   4 -13   0  214.18   12.70
   4 -13   0  211.08   13.50
   4 -13   0  214.08   13.60
   3 -13   0  260.47   16.00
   3 -13   0  279.67   16.80
   3 -13   0  265.37   16.00
   3 -13   0  266.47   16.70
  -3  13   0  260.67   16.00
   2 -13   0  281.27   17.60
   2 -13   0  288.37   17.70
   2 -13   0  264.07   16.90
   2 -13   0  285.57   16.90
  -2  13   0  287.87   16.90
  -2  13   0  290.87   26.00
   1 -13   0  617.44   37.10
   1 -13   0  612.84   37.70
   1 -13   0  624.34   37.20
   1 -13   0  633.84   37.80
  -1  13   0  620.34   37.20
  -1  13   0  639.64   42.00
   0 -13   0  483.25   30.70
   0 -13   0  520.95   30.80
   0 -13   0  502.55   30.20
   0 -13   0  501.85   30.20
   0  13   0  514.65   35.70
   0  13   0  519.45   30.30
  -1 -13   0  235.08   13.90
  -1 -13   0  223.18   13.30
  -1 -13   0  200.68   13.70
   1  13   0  221.78   13.30
  -3 -13   0   75.89    4.80
   3  13   0   74.79    4.80
  -4 -13   0   53.09    3.70
   4  13   0   58.79    3.80
  -5 -13   0   -0.30    1.40
  -5 -13   0    0.30    0.60
   5  13   0    0.30    0.70
  -6 -13   0    1.40    1.10
  -6 -13   0    3.00    0.90
   6  13   0    3.20    0.90
  -7 -13   0    7.60    1.50
  -7 -13   0    7.00    1.20
   7  13   0    7.30    1.20
  -8 -13   0    8.10    1.70
   8  13   0   10.00    1.40
  -9 -13   0   18.60    2.80
   9  13   0   20.10    2.10
 -10 -13   0    3.00    1.10
 -10 -13   0    2.50    1.70
  10  13   0    1.70    1.10
 -11 -13   0    0.60    1.80
 -11 -13   0   -2.50    0.90
  11  13   0    0.10    1.10
 -12 -13   0    0.00    0.90
 -12 -13   0   -0.50    1.80
  12  13   0    0.50    1.10
 -13 -13   0    0.50    0.90
 -13 -13   0   -0.10    1.80
  13  13   0   -0.10    1.10
 -14 -13   0    2.60    0.90
 -14 -13   0   -2.80    1.70
  14  13   0    0.00    1.10
 -15 -13   0    2.80    2.00
  15  13   0    4.60    1.30
 -16 -13   0    0.20    1.60
  16  13   0    0.90    1.20
 -17 -13   0    0.70    1.50
  17  13   0    0.80    1.10
 -17  14   0    6.50    2.20
 -17  14   0    7.00    1.40
 -16  14   0    1.40    1.10
 -16  14   0   -0.50    1.90
  15 -14   0   22.20    5.60
 -15  14   0   17.60    2.10
  14 -14   0   42.60    5.30
 -14  14   0   28.30    2.70
  13 -14   0   37.70    5.20
  13 -14   0   29.00    2.60
 -13  14   0   37.80    2.80
  12 -14   0   49.80    3.40
 -12  14   0   47.40    3.50
  11 -14   0   32.20    2.40
 -11  14   0   26.90    2.50
  10 -14   0    1.30    2.50
  10 -14   0    2.50    0.80
 -10  14   0    2.50    1.00
   9 -14   0    4.30    0.90
   9 -14   0    3.20    2.30
  -9  14   0    4.40    1.20
   8 -14   0    9.60    1.10
   8 -14   0    9.90    2.60
   7 -14   0    1.60    0.70
   7 -14   0    3.20    2.10
   6 -14   0    1.00    1.80
   6 -14   0    0.90    0.60
   5 -14   0    0.40    0.50
   5 -14   0    0.20    0.50
   5 -14   0    0.60    1.70
   4 -14   0    2.00    0.60
   4 -14   0    1.20    0.60
   4 -14   0    2.20    1.60
   3 -14   0   21.30    2.90
   3 -14   0   16.10    2.60
   3 -14   0   19.70    1.60
   3 -14   0   16.90    1.50
   2 -14   0   16.40    2.50
   2 -14   0   15.90    2.50
   2 -14   0   20.20    1.50
   2 -14   0   15.80    1.40
  -2  14   0   14.90    1.40
   1 -14   0   36.80    2.50
   1 -14   0   33.30    3.60
   1 -14   0   38.20    2.60
   1 -14   0   36.60    3.50
  -1  14   0   37.80    2.50
   0 -14   0  101.99    6.80
   0 -14   0   87.39    6.70
   0 -14   0  100.69    6.00
   0  14   0   94.49    6.00
  -3 -14   0    6.40    0.90
   3  14   0    5.80    0.90
  -4 -14   0   42.10    2.80
   4  14   0   35.20    2.80
  -5 -14   0   12.60    1.40
   5  14   0   15.30    1.60
  -6 -14   0    2.80    0.90
   6  14   0    4.60    1.00
  -7 -14   0   11.70    1.40
  -7 -14   0   13.00    1.90
   7  14   0   12.10    1.50
  -8 -14   0    2.50    1.00
  -8 -14   0    4.10    1.60
   8  14   0    5.00    1.10
  -9 -14   0    5.10    1.70
  -9 -14   0    0.60    1.00
   9  14   0    2.80    1.10
 -10 -14   0    4.20    1.90
 -10 -14   0    2.00    1.00
  10  14   0    3.20    1.10
 -11 -14   0    6.70    1.90
  11  14   0    7.70    1.40
 -12 -14   0    2.60    1.90
 -12 -14   0    1.10    0.90
  12  14   0    4.20    1.30
 -13 -14   0    0.00    1.70
 -13 -14   0    0.20    0.80
  13  14   0    1.20    1.20
 -14 -14   0    0.50    0.80
 -14 -14   0    0.90    1.70
  14  14   0   -0.20    1.10
 -15 -14   0    2.30    1.70
 -15 -14   0    0.20    0.90
  15  14   0    2.50    1.30
 -16 -14   0    2.90    1.80
  16  14   0    1.60    1.30
  17  14   0   -0.10    1.10
 -16  15   0    9.10    2.20
 -16  15   0    7.90    1.40
 -15  15   0    4.10    1.30
  14 -15   0   13.20    4.50
 -14  15   0    7.30    1.30
  13 -15   0   23.20    2.20
  13 -15   0   32.10    5.10
 -13  15   0   23.50    2.30
  12 -15   0   55.19    3.80
  12 -15   0   57.49    7.00
 -12  15   0   52.69    3.90
  11 -15   0  106.59    8.60
  11 -15   0   90.09    6.00
 -11  15   0   92.59    6.10
  10 -15   0   60.19    3.90
  10 -15   0   72.49    6.60
 -10  15   0   48.50    4.00
   9 -15   0   29.60    2.40
   9 -15   0   37.20    5.00
  -9  15   0   29.10    2.70
   8 -15   0  126.39    8.20
   8 -15   0  140.99    9.90
   7 -15   0   78.79    5.30
   7 -15   0   90.29    7.00
   6 -15   0   71.39    6.00
   6 -15   0   60.69    4.20
   5 -15   0   52.79    3.70
   5 -15   0   65.79    5.50
   4 -15   0  142.39    9.60
   4 -15   0  129.39    8.30
   3 -15   0  265.97   16.90
   3 -15   0  271.17   16.00
   3 -15   0  256.37   15.90
   2 -15   0  172.78   11.60
   2 -15   0  177.38   11.50
   2 -15   0  174.08   10.60
   2 -15   0  173.48   10.60
  -2  15   0  173.48   10.60
   1 -15   0   65.79    4.40
   1 -15   0   60.69    5.40
   1 -15   0   71.79    5.30
  -1  15   0   69.79    4.40
  -2 -15   0    0.10    2.00
  -3 -15   0    2.20    0.80
   3  15   0    3.60    0.90
  -4 -15   0    0.60    0.80
   4  15   0   -0.10    0.70
  -5 -15   0    0.60    0.80
   5  15   0    0.90    0.80
  -6 -15   0    0.70    0.90
   6  15   0    0.20    0.80
  -7 -15   0    0.90    0.90
   7  15   0    1.10    0.90
  -8 -15   0    0.90    1.00
   8  15   0    2.40    1.00
  -9 -15   0    0.80    1.00
   9  15   0   -0.20    1.00
 -10 -15   0    0.60    1.00
 -10 -15   0    2.50    1.80
  10  15   0    3.40    1.20
 -11 -15   0    0.30    1.70
 -11 -15   0    0.80    0.90
  11  15   0    0.90    1.10
 -12 -15   0   -3.20    1.60
 -12 -15   0   -1.90    0.80
  12  15   0   -0.20    1.20
 -13 -15   0    1.90    1.80
 -13 -15   0    1.00    0.80
  13  15   0   -0.30    1.10
 -14 -15   0   -0.50    0.80
  14  15   0    0.80    1.30
  15  15   0   -0.60    1.20
  16  15   0    2.50    1.30
 -16  16   0    0.40    1.00
 -16  16   0    0.00    1.70
 -15  16   0    0.00    0.90
 -14  16   0   -0.20    0.90
  13 -16   0    0.90    4.00
 -13  16   0    0.20    0.90
  12 -16   0    0.70    0.80
  12 -16   0    0.70    4.00
 -12  16   0    1.00    1.00
  11 -16   0    6.90    3.70
  11 -16   0    7.80    1.10
 -11  16   0    5.40    1.20
  10 -16   0   25.10    4.50
  10 -16   0   21.00    2.00
 -10  16   0   22.90    2.30
   9 -16   0   46.50    5.70
   9 -16   0   42.30    2.80
  -9  16   0   30.40    3.00
   8 -16   0   37.90    4.80
   8 -16   0   29.30    2.40
   7 -16   0  117.69    9.30
   7 -16   0  121.49    7.50
   6 -16   0  134.69    8.20
   6 -16   0  128.49    9.80
   5 -16   0  201.98   13.40
   5 -16   0  191.48   11.90
   4 -16   0  202.68   12.20
   4 -16   0  196.78   13.50
   3 -16   0  228.78   14.00
   3 -16   0  231.98   15.10
   2 -16   0  107.49    8.20
   2 -16   0  114.79    7.00
   1 -16   0   84.09    5.30
  -1  16   0   80.79    5.30
  -1 -16   0   -0.90    2.10
  -1 -16   0    0.10    1.30
  -2 -16   0  130.49    7.70
   2  16   0  117.59    7.70
  -3 -16   0  144.49    8.70
   3  16   0  136.49    8.80
  -4 -16   0   27.60    2.30
   4  16   0   25.80    2.30
  -5 -16   0   11.60    1.40
   5  16   0   12.20    1.70
  -6 -16   0    7.80    1.20
   6  16   0    8.20    1.30
  -7 -16   0    1.40    1.00
   7  16   0    2.10    1.00
  -8 -16   0   -0.40    0.90
   8  16   0   -0.90    0.90
  -9 -16   0    8.50    1.30
   9  16   0   10.70    1.60
 -10 -16   0   -0.80    0.90
  10  16   0    0.90    1.10
 -11 -16   0   -0.40    0.80
  11  16   0   -0.30    1.00
 -12 -16   0    0.90    0.90
  12  16   0    0.30    1.10
 -13 -16   0    0.50    0.80
  13  16   0    0.00    1.10
 -14 -16   0    2.20    0.90
  14  16   0    0.00    1.10
  15  16   0   -0.30    1.20
 -15  17   0    1.90    1.10
 -14  17   0    2.30    1.10
 -13  17   0    1.20    1.00
  12 -17   0    1.90    0.90
  12 -17   0    0.70    3.90
 -12  17   0    0.80    1.00
  11 -17   0    8.40    1.10
  11 -17   0   12.60    4.00
 -11  17   0    7.60    1.30
  10 -17   0    6.10    3.40
  10 -17   0    8.10    1.10
 -10  17   0    6.40    1.30
   9 -17   0   10.30    4.00
   9 -17   0    9.60    1.20
  -9  17   0    6.20    1.50
   8 -17   0    4.50    0.90
   8 -17   0   10.40    3.50
   7 -17   0    9.60    3.50
   6 -17   0    7.80    1.10
   6 -17   0    6.30    2.80
   5 -17   0   13.20    1.50
   5 -17   0    8.40    2.80
   4 -17   0   19.90    3.70
   4 -17   0   22.60    2.00
   3 -17   0   36.50    5.20
   3 -17   0   48.20    3.20
   2 -17   0   98.29    5.90
   2 -17   0   80.89    7.40
   1 -17   0   77.49    4.60
  -1  17   0   60.69    4.50
   0 -17   0   67.29    4.20
   0  17   0   57.49    4.10
  -1 -17   0  150.78    9.10
   1  17   0  142.79    9.10
  -2 -17   0    2.20    0.90
   2  17   0    1.90    0.80
  -3 -17   0   52.19    3.40
   3  17   0   43.30    3.40
  -4 -17   0   81.29    5.30
   4  17   0   79.99    5.40
  -5 -17   0   15.70    1.90
   5  17   0   22.30    2.10
  -6 -17   0   14.90    1.80
   6  17   0   18.80    2.00
  -7 -17   0    0.30    0.90
   7  17   0    0.60    0.90
  -8 -17   0   13.80    1.60
   8  17   0   13.30    1.70
  -9 -17   0    1.90    1.00
   9  17   0    2.00    1.10
 -10 -17   0    1.30    1.00
  10  17   0    1.20    1.10
 -11 -17   0    0.50    0.90
  11  17   0   -0.40    1.10
 -12 -17   0   -0.50    0.90
  12  17   0    0.40    1.30
 -13 -17   0   -0.10    0.80
  13  17   0    1.00    1.20
 -14 -17   0    1.40    0.90
  14  17   0    1.70    1.20
 -14  18   0    0.10    0.90
 -13  18   0    1.70    1.00
  12 -18   0   10.70    1.30
 -12  18   0    8.50    1.30
  11 -18   0   17.60    1.80
  11 -18   0   15.70    4.90
 -11  18   0   18.60    2.00
  10 -18   0   28.00    4.80
  10 -18   0   34.90    2.50
 -10  18   0   30.00    2.70
   9 -18   0   65.39    7.70
   9 -18   0   63.19    4.30
   8 -18   0   82.09    8.10
   8 -18   0   76.29    5.10
   7 -18   0  111.79    7.20
   7 -18   0  119.69    9.90
   6 -18   0   52.79    3.70
   6 -18   0   61.99    6.80
   5 -18   0  142.79    8.90
   5 -18   0  142.49   10.90
   4 -18   0   40.50    5.70
   4 -18   0   37.00    2.80
   3 -18   0   21.50    3.90
   3 -18   0   32.00    2.40
   2 -18   0    3.70    2.90
   1 -18   0    3.20    3.10
   0 -18   0   21.10    1.90
   0  18   0   17.50    1.90
  -1 -18   0    1.20    0.80
   1  18   0    0.40    0.80
  -2 -18   0    2.80    0.90
   2  18   0    2.30    1.00
  -3 -18   0   -0.20    0.80
   3  18   0    1.10    0.90
  -4 -18   0    1.10    0.90
   4  18   0    1.00    0.90
  -5 -18   0    9.80    1.40
   5  18   0    9.10    1.40
  -6 -18   0    0.10    0.90
   6  18   0    2.20    1.10
  -7 -18   0   -0.30    0.90
   7  18   0    1.00    1.10
  -8 -18   0   -0.60    0.90
   8  18   0    2.40    1.10
  -9 -18   0   -0.20    0.90
   9  18   0   -1.10    1.00
 -10 -18   0    1.00    0.90
  10  18   0   -0.20    1.00
 -11 -18   0    0.40    0.90
  11  18   0    0.70    1.10
 -12 -18   0    0.00    0.80
  12  18   0    0.10    1.00
 -13 -18   0   -0.80    0.80
  13  18   0   -1.50    1.00
 -13  19   0   -1.10    0.90
 -12  19   0    1.90    1.10
  11 -19   0    5.60    1.00
 -11  19   0    5.10    1.20
  10 -19   0    5.10    6.00
  10 -19   0   13.80    1.60
 -10  19   0   17.20    1.80
   9 -19   0   23.20    4.90
   9 -19   0   28.30    2.30
   8 -19   0   68.19    8.30
   8 -19   0   70.49    4.60
   7 -19   0   92.29    9.00
   7 -19   0   84.39    5.60
   6 -19   0  107.29    6.60
   6 -19   0   91.19    9.40
   5 -19   0   24.70    4.70
   5 -19   0   34.60    2.60
   4 -19   0   94.99    9.20
   4 -19   0  109.69    6.70
   2 -19   0    0.90    3.80
   1 -19   0   76.49    5.10
   0 -19   0   36.80    2.80
  -1 -19   0   22.00    2.00
   1  19   0   16.50    2.00
  -2 -19   0   37.00    2.70
   2  19   0   30.90    2.70
  -3 -19   0  102.19    6.20
   3  19   0   87.99    6.20
  -4 -19   0    4.40    1.10
   4  19   0    4.30    1.00
  -5 -19   0    1.30    0.90
   5  19   0    2.90    1.00
  -6 -19   0   11.90    1.50
   6  19   0   10.50    1.50
  -7 -19   0    1.60    1.00
   7  19   0    1.30    1.00
  -8 -19   0    0.00    0.90
   8  19   0    0.00    0.90
  -9 -19   0    0.40    0.90
   9  19   0   -0.10    1.00
 -10 -19   0   -0.90    0.80
  10  19   0   -0.50    1.00
 -11 -19   0   -1.00    0.80
  11  19   0    0.30    1.10
 -12 -19   0   -1.00    0.70
  12  19   0   -0.60    1.10
 -12  20   0    1.20    0.80
  11 -20   0    1.30    0.90
 -11  20   0    1.00    0.90
  10 -20   0    1.40    0.80
 -10  20   0    0.20    0.90
   9 -20   0    1.20    0.80
  -9  20   0    0.00    1.10
   8 -20   0    2.60    5.20
   8 -20   0    1.50    0.70
  -8  20   0    1.20    1.20
   7 -20   0   -0.70    0.70
   7 -20   0   -4.90    5.00
   6 -20   0    5.20    5.20
   6 -20   0   11.10    1.30
   5 -20   0   15.20    1.70
   5 -20   0    8.10    4.70
   4 -20   0    0.90    4.70
   3 -20   0   15.30    1.70
   2 -20   0   58.19    4.00
   1 -20   0   18.10    1.90
   0 -20   0   10.10    1.30
  -1 -20   0   58.89    4.10
  -2 -20   0    5.70    1.10
   2  20   0    4.60    1.10
  -3 -20   0    5.00    1.10
   3  20   0    3.50    1.00
  -4 -20   0   24.30    2.20
   4  20   0   20.70    2.20
  -5 -20   0    8.00    1.30
   5  20   0    6.70    1.30
  -6 -20   0   17.10    1.90
   6  20   0   15.50    1.90
  -7 -20   0   10.50    1.50
   7  20   0   11.00    1.50
  -8 -20   0    4.50    1.10
   8  20   0    4.90    1.20
  -9 -20   0    0.40    0.80
   9  20   0    0.80    1.10
 -10 -20   0   -0.40    0.80
  10  20   0   -0.10    1.00
 -11 -20   0    1.90    0.90
  11  20   0    2.90    1.20
 -11  21   0    1.80    0.90
  10 -21   0   16.40    1.70
 -10  21   0   15.20    1.90
  -9  21   0   13.10    1.60
   8 -21   0   24.90    2.10
   7 -21   0   25.90    2.20
   6 -21   0   19.80    1.90
   5 -21   0   24.80    2.20
   4 -21   0   -0.30    0.70
   3 -21   0    2.70    0.80
   2 -21   0    0.90    0.80
   1 -21   0    0.80    0.80
   0 -21   0    4.00    1.00
  -1 -21   0    2.20    0.90
  -2 -21   0   10.10    1.40
  -3 -21   0    1.30    0.90
   3  21   0    1.30    1.00
  -4 -21   0    1.70    1.00
   4  21   0   -0.70    0.90
  -5 -21   0    2.90    1.00
   5  21   0    2.00    1.00
  -6 -21   0    3.10    1.00
   6  21   0    1.10    1.00
  -7 -21   0    1.10    1.00
   7  21   0    1.30    1.00
  -8 -21   0    0.90    0.90
   8  21   0    0.20    1.00
  -9 -21   0    1.60    0.90
   9  21   0    3.00    1.10
 -10 -21   0    0.70    0.80
  10  21   0   -0.70    0.90
   9 -22   0    5.70    0.90
  -9  22   0    4.60    1.20
   8 -22   0   12.30    1.30
  -7  22   0    7.00    1.50
   6 -22   0   44.00    3.20
   5 -22   0   13.40    1.60
   4 -22   0   54.39    3.80
   3 -22   0    6.90    1.10
   2 -22   0    6.70    1.10
   1 -22   0   31.30    2.60
   0 -22   0   12.90    1.50
  -1 -22   0    6.00    1.20
  -2 -22   0    2.70    1.00
  -3 -22   0    7.50    1.20
  -4 -22   0    0.00    0.90
  -5 -22   0    1.10    0.90
   5  22   0    1.60    1.10
  -6 -22   0    1.70    1.00
   6  22   0    2.00    1.10
  -7 -22   0    0.70    0.90
   7  22   0    0.30    1.00
  -8 -22   0    0.10    0.80
   8  22   0   -1.40    1.00
   7 -23   0    0.10    0.70
  -7  23   0   -1.80    0.90
   6 -23   0    1.70    0.80
   5 -23   0    4.60    1.00
   4 -23   0    4.80    1.00
   3 -23   0    8.40    1.10
   2 -23   0    6.50    1.10
   1 -23   0    4.30    0.90
   0 -23   0    9.10    1.30
  -1 -23   0    4.50    1.00
  -2 -23   0    4.40    1.00
  -3 -23   0    7.90    1.30
  -4 -23   0    2.20    1.00
  -5 -23   0    1.80    1.00
  -6 -23   0    1.30    0.90
   4 -24   0    5.30    1.00
   3 -24   0    1.60    0.80
   2 -24   0    0.60    0.80
   1 -24   0    0.50    0.80
   0 -24   0    0.60    0.80
  -1 -24   0    0.00    0.80
  -2 -24   0    2.00    0.90
  -3 -24   0    1.40    0.80
  -3 -24   1   -0.20    0.80
  -2 -24   1    0.00    0.80
  -1 -24   1   -0.20    0.70
   0 -24   1    0.20    0.70
   1 -24   1    0.20    0.70
   2 -24   1    1.60    0.80
   3 -24   1    3.00    0.90
   4 -24   1   13.40    1.50
  -6 -23   1    3.60    1.10
  -5 -23   1    1.00    0.90
  -4 -23   1   -0.20    0.80
  -3 -23   1    0.30    0.80
  -2 -23   1    0.30    0.90
  -1 -23   1   -0.70    0.80
   0 -23   1    0.50    0.80
   1 -23   1   -0.10    0.70
   2 -23   1   -1.50    0.70
   3 -23   1    0.70    0.80
   4 -23   1   -0.10    0.70
   5 -23   1    2.90    0.90
   6 -23   1    0.10    0.70
  -7  23  -1    0.10    1.00
   7 -23   1    1.60    0.80
   8  22  -1   -1.30    1.00
  -8 -22   1    0.80    0.80
   7  22  -1    0.90    1.10
  -7 -22   1    1.70    0.90
   6  22  -1    1.10    1.00
  -6 -22   1   -1.20    0.80
   5  22  -1    2.00    1.10
  -5 -22   1    3.00    1.10
   4  22  -1   -0.90    1.90
  -4 -22   1    0.50    1.00
  -3 -22   1   -1.00    0.80
  -2 -22   1    0.10    0.90
  -1 -22   1    2.60    0.90
   0 -22   1    5.20    1.10
   1 -22   1    5.60    1.10
   2 -22   1    0.90    0.80
   3 -22   1    0.60    0.80
   4 -22   1    6.20    1.10
   5 -22   1    1.10    0.80
   6 -22   1    5.10    1.00
  -7  22  -1    0.80    1.20
   7 -22   1    1.40    0.80
  -8  22  -1   -0.50    1.00
   8 -22   1    1.70    0.80
  -9  22  -1    1.20    0.90
   9 -22   1   -0.90    1.00
 -10 -21   1    1.30    0.80
   9  21  -1    1.20    1.00
  -9 -21   1    2.00    0.90
   8  21  -1   -0.20    0.90
  -8 -21   1    1.00    0.90
   7  21  -1   -0.80    0.90
  -7 -21   1   -0.10    0.80
   6  21  -1    0.50    1.00
  -6 -21   1    0.80    0.90
   5  21  -1   -0.70    0.90
  -5 -21   1    0.50    0.90
   4  21  -1    1.30    1.00
  -4 -21   1    0.10    0.90
   3  21  -1    0.40    1.00
  -3 -21   1    0.70    0.90
  -2 -21   1    1.00    0.90
  -1 -21   1   -0.30    0.80
   0 -21   1   10.90    1.40
   1 -21   1    1.30    0.90
   2 -21   1    5.10    1.00
   3 -21   1   13.90    1.50
   4 -21   1    0.30    0.80
   5 -21   1   23.70    2.10
   6 -21   1   21.70    2.00
   7 -21   1   21.70    2.00
   8 -21   1   19.80    1.90
  -9  21  -1   12.60    1.50
   9 -21   1   12.50    1.40
 -10  21  -1    7.10    1.20
  10 -21   1   10.50    1.20
 -11  21  -1    1.50    0.90
  11  20  -1    0.70    1.10
 -11 -20   1    1.50    0.80
  10  20  -1    0.10    1.10
 -10 -20   1   -0.10    0.80
   9  20  -1    7.10    1.40
  -9 -20   1    4.80    1.10
   8  20  -1   -0.20    1.00
  -8 -20   1   -1.10    0.80
   7  20  -1   -0.40    0.90
  -7 -20   1    0.60    0.90
   6  20  -1   -0.10    0.90
  -6 -20   1   -0.80    0.80
   5  20  -1   -0.30    0.90
  -5 -20   1   -0.40    0.80
   4  20  -1    1.50    1.00
  -4 -20   1   -0.10    0.90
   3  20  -1    4.30    1.20
  -3 -20   1    4.10    1.10
   2  20  -1   -0.90    0.90
  -2 -20   1    1.10    0.90
  -1 -20   1    0.10    0.80
   0 -20   1    0.20    0.80
   1 -20   1    0.90    0.80
   2 -20   1    0.30    0.80
   3 -20   1   -0.20    0.70
   4 -20   1    0.20    0.70
   4 -20   1   -5.40    4.60
   5 -20   1    2.60    4.60
   6 -20   1   -1.60    4.70
   7 -20   1   18.40    5.40
   7 -20   1   23.90    2.10
   8 -20   1   34.80    6.60
   8 -20   1   28.80    2.40
  -9  20  -1   14.50    1.80
   9 -20   1   20.30    1.80
 -10  20  -1    0.50    0.90
  10 -20   1    3.70    0.90
 -11  20  -1    3.20    1.00
  12  19  -1    1.10    1.20
 -12 -19   1    2.20    0.80
  11  19  -1    1.10    1.10
 -11 -19   1    1.10    0.90
  10  19  -1    0.00    1.10
 -10 -19   1    0.50    0.90
   9  19  -1    2.20    1.20
  -9 -19   1    2.60    1.00
   8  19  -1    2.90    1.20
  -8 -19   1    2.10    1.00
   7  19  -1   -0.40    0.90
  -7 -19   1    1.20    1.00
   6  19  -1   -0.40    0.90
  -6 -19   1   -0.20    0.90
   5  19  -1    2.40    1.00
  -5 -19   1    3.70    1.00
   4  19  -1    0.90    0.90
  -4 -19   1    0.20    0.90
   3  19  -1    6.60    1.20
  -3 -19   1    5.80    1.10
   2  19  -1   -1.10    0.80
  -2 -19   1    0.40    0.80
   1  19  -1   -1.40    0.80
  -1 -19   1    0.10    0.80
   0 -19   1    6.30    1.10
   1 -19   1    9.80    1.20
   2 -19   1   -1.60    3.90
   4 -19   1    2.50    0.80
   4 -19   1    2.40    3.50
   5 -19   1    0.90    0.80
   5 -19   1   -4.40    3.40
   6 -19   1    8.60    1.20
   6 -19   1    3.40    3.60
   7 -19   1   -0.80    3.60
   8 -19   1    1.90    0.80
   8 -19   1    4.80    4.10
  -9  19  -1   -0.10    0.90
   9 -19   1    1.30    0.80
   9 -19   1   -6.70    4.20
 -10  19  -1    0.80    0.90
  10 -19   1    1.40    5.00
  10 -19   1   -0.80    0.70
 -11  19  -1    0.30    1.00
  11 -19   1    0.50    0.90
 -12  19  -1    1.00    1.00
 -13  19  -1   -0.10    0.90
  13  18  -1    1.70    1.20
 -13 -18   1    0.70    0.90
  12  18  -1    0.20    1.10
 -12 -18   1    0.80    0.80
  11  18  -1    0.30    1.10
 -11 -18   1   -0.90    0.90
  10  18  -1   -0.80    1.00
 -10 -18   1   -1.20    0.90
   9  18  -1    2.10    1.20
  -9 -18   1    0.60    0.90
   8  18  -1    1.10    1.20
  -8 -18   1   -0.30    0.90
   7  18  -1   -0.30    0.90
  -7 -18   1    0.00    0.90
   6  18  -1    0.70    1.00
  -6 -18   1    1.30    1.00
   5  18  -1    0.40    0.80
  -5 -18   1   -0.60    0.90
   4  18  -1    2.90    1.00
  -4 -18   1    1.80    1.00
   3  18  -1    3.10    1.00
  -3 -18   1    3.80    1.00
   2  18  -1    4.60    1.10
  -2 -18   1    4.30    0.90
   1  18  -1    9.50    1.30
  -1 -18   1   11.40    1.30
   0  18  -1    8.50    1.20
   0 -18   1   11.10    1.20
   1 -18   1    4.00    0.90
   1 -18   1    3.40    3.10
   2 -18   1    4.00    2.90
   3 -18   1   12.00    1.30
   3 -18   1    4.60    3.00
   4 -18   1   19.40    1.80
   4 -18   1   14.80    3.40
   5 -18   1   95.49    8.30
   5 -18   1   94.99    6.10
   6 -18   1   18.80    1.80
   7 -18   1   59.89    4.00
   7 -18   1   56.99    6.90
   8 -18   1   62.09    4.10
   8 -18   1   55.39    7.30
  -9  18  -1   37.60    3.20
   9 -18   1   42.30    3.00
   9 -18   1   50.39    7.10
 -10  18  -1   23.30    2.30
  10 -18   1   23.40    4.80
  10 -18   1   25.90    2.10
 -11  18  -1    9.10    1.30
  11 -18   1    9.80    1.20
  11 -18   1    6.60    5.00
 -12  18  -1    3.40    1.10
 -13  18  -1    1.50    0.90
 -14  18  -1    0.60    0.90
  14  17  -1   -1.30    1.10
 -14 -17   1    0.90    0.90
  13  17  -1    0.40    1.20
 -13 -17   1   -0.30    0.80
  12  17  -1    9.50    1.60
 -12 -17   1    5.30    1.10
 -11 -17   1    4.30    1.10
  10  17  -1    3.50    1.30
 -10 -17   1    5.50    1.20
   9  17  -1    1.50    1.10
  -9 -17   1    0.90    0.90
   8  17  -1    0.20    1.00
  -8 -17   1   -0.50    0.90
   7  17  -1    2.50    1.20
  -7 -17   1    4.20    1.10
   6  17  -1   -0.70    0.90
  -6 -17   1    0.60    1.00
   5  17  -1    3.30    1.10
  -5 -17   1    4.40    1.10
   4  17  -1    4.90    1.10
   3  17  -1   17.20    1.80
  -3 -17   1   14.80    1.80
   2  17  -1   19.30    1.90
  -2 -17   1   21.80    2.00
   1  17  -1    0.40    0.80
  -1 -17   1    1.10    0.80
   0  17  -1    2.40    0.80
   0 -17   1    0.10    2.50
   0 -17   1    2.70    0.80
  -1  17  -1   27.50    2.40
   1 -17   1   32.80    2.40
   2 -17   1   -0.60    2.40
   2 -17   1   -0.40    0.70
   3 -17   1    1.00    0.70
   3 -17   1    2.70    2.40
   4 -17   1    8.40    2.90
   4 -17   1   12.60    1.40
   5 -17   1   29.40    2.30
   5 -17   1   28.30    4.00
   6 -17   1   62.69    4.30
   6 -17   1   67.09    6.60
   7 -17   1    9.30    1.20
   7 -17   1    9.20    3.00
   8 -17   1   53.79    3.70
   8 -17   1   53.49    6.40
  -9  17  -1   48.50    3.90
   9 -17   1   60.99    6.80
   9 -17   1   56.79    3.70
 -10  17  -1   33.10    2.80
  10 -17   1   32.40    2.60
  10 -17   1   43.70    5.40
 -11  17  -1   43.00    3.40
  11 -17   1   44.10    3.20
  11 -17   1   61.29    6.90
 -12  17  -1   10.20    1.40
  12 -17   1   19.60    4.60
  12 -17   1    9.40    1.30
 -13  17  -1    7.10    1.20
 -14  17  -1    5.30    1.10
 -15  17  -1    2.70    1.20
  15  16  -1    0.50    1.10
  14  16  -1   -0.20    1.20
 -14 -16   1   -0.50    0.80
  13  16  -1    1.50    1.40
 -13 -16   1    1.70    0.90
  12  16  -1    1.40    1.10
 -12 -16   1   -0.90    0.80
  11  16  -1    3.90    1.40
 -11 -16   1    3.10    1.00
  10  16  -1   16.30    2.10
 -10 -16   1   12.80    1.60
   9  16  -1    3.20    1.20
  -9 -16   1    3.00    1.10
   8  16  -1   22.30    2.20
  -8 -16   1   18.20    2.10
   7  16  -1   -0.30    0.90
  -7 -16   1   -0.80    1.00
   6  16  -1    1.20    1.00
  -6 -16   1    0.50    0.90
   5  16  -1    0.00    0.90
  -5 -16   1    0.10    0.90
   4  16  -1    1.10    0.90
  -4 -16   1    0.30    0.80
   3  16  -1    1.70    0.90
  -3 -16   1   -0.70    1.80
  -3 -16   1    1.90    0.90
   2  16  -1   62.39    4.30
  -2 -16   1   65.29    4.30
   1  16  -1    0.30    0.70
  -1 -16   1   -1.30    2.20
  -1 -16   1    0.90    0.70
  -1 -16   1    0.70    1.40
   1 -16   1   10.40    2.00
  -2  16  -1    0.70    0.70
   2 -16   1    0.30    1.40
   2 -16   1    0.90    0.70
   2 -16   1   -1.50    1.80
   3 -16   1   29.90    2.20
   3 -16   1   27.50    3.70
   3 -16   1   22.70    3.40
   3 -16   1   26.30    2.00
   4 -16   1    1.80    0.70
   4 -16   1    0.40    2.10
   5 -16   1    1.10    2.30
   5 -16   1    2.10    0.80
   6 -16   1    4.40    2.40
   6 -16   1    6.30    1.00
   7 -16   1   10.30    3.00
   7 -16   1   11.40    1.20
   8 -16   1   10.80    1.30
   8 -16   1   16.10    3.30
  -9  16  -1    0.90    1.20
   9 -16   1   -0.40    2.70
   9 -16   1   -0.20    0.70
 -10  16  -1    7.30    1.30
  10 -16   1    5.00    1.00
  10 -16   1    6.00    3.00
 -11  16  -1    1.50    1.00
  11 -16   1    5.10    3.30
  11 -16   1    1.20    0.80
 -12  16  -1    6.00    1.20
  12 -16   1    9.50    4.10
  12 -16   1    4.10    1.00
 -13  16  -1    3.30    1.10
  13 -16   1    3.60    4.10
 -14  16  -1    8.80    1.40
 -15  16  -1    8.10    1.40
 -16  16  -1    1.80    1.90
 -16  16  -1    0.70    0.90
  16  15  -1    0.20    1.00
  15  15  -1    0.90    1.20
 -15 -15   1    2.90    1.10
  14  15  -1    1.80    1.30
 -14 -15   1    2.70    1.90
 -14 -15   1   -0.60    0.80
  13  15  -1    0.40    1.20
 -13 -15   1   -1.50    1.70
 -13 -15   1   -0.80    0.80
  12  15  -1    0.10    1.00
 -12 -15   1    1.40    1.80
 -12 -15   1    1.20    0.90
  11  15  -1    2.90    1.30
 -11 -15   1    1.80    0.90
 -11 -15   1    3.20    1.90
  10  15  -1    0.20    1.10
 -10 -15   1   -0.20    1.00
 -10 -15   1   -0.20    1.60
   9  15  -1    0.50    1.10
  -9 -15   1    1.60    1.10
  -9 -15   1    1.00    1.60
   8  15  -1    0.30    1.00
  -8 -15   1   -0.50    1.00
   7  15  -1    5.20    1.10
  -7 -15   1    5.50    1.20
   6  15  -1   -0.50    0.80
  -6 -15   1   -1.20    0.90
   5  15  -1    5.10    1.10
  -5 -15   1    7.50    1.20
   4  15  -1   -0.10    0.80
  -4 -15   1   -0.10    0.80
  -4 -15   1    0.10    1.80
   3  15  -1    7.90    1.20
  -3 -15   1    8.70    1.10
   2  15  -1    5.70    1.00
  -2 -15   1    3.00    0.80
   1  15  -1   42.90    3.00
  -1 -15   1   41.60    3.00
   0  15  -1    1.90    0.70
   0 -15   1   -1.50    1.60
   0 -15   1    2.00    1.40
   0 -15   1    1.30    0.70
  -1  15  -1   42.00    2.80
   1 -15   1   40.60    3.80
   1 -15   1   40.80    2.80
   1 -15   1   34.10    3.90
  -2  15  -1   73.19    4.80
   2 -15   1   70.29    5.90
   2 -15   1   73.59    4.70
   2 -15   1   75.89    5.80
   2 -15   1   79.89    4.80
   3 -15   1  101.79    7.30
   3 -15   1  103.99    6.30
   3 -15   1   97.59    6.20
   3 -15   1   94.99    7.40
   4 -15   1   66.99    4.30
   4 -15   1   65.49    4.20
   4 -15   1   68.09    5.70
   4 -15   1   61.49    5.40
   5 -15   1   26.10    3.40
   5 -15   1   27.50    2.10
   5 -15   1   29.90    2.20
   6 -15   1   37.20    4.70
   6 -15   1   41.90    2.90
   7 -15   1   41.30    4.90
   7 -15   1   41.30    2.90
   8 -15   1   41.70    5.20
   8 -15   1   41.80    3.00
  -9  15  -1    8.30    1.50
   9 -15   1    9.50    3.10
   9 -15   1    7.50    1.10
 -10  15  -1   35.30    2.80
  10 -15   1   31.60    2.60
  10 -15   1   39.40    5.20
 -11  15  -1   42.80    3.20
  11 -15   1   43.60    5.90
  11 -15   1   42.90    3.10
 -12  15  -1   31.20    2.50
  12 -15   1   28.20    4.50
  12 -15   1   25.20    2.30
 -13  15  -1   11.70    1.50
  13 -15   1   13.30    4.40
 -14  15  -1    0.50    0.90
  14 -15   1   -1.30    4.40
 -15  15  -1    0.80    1.00
 -16  15  -1    0.80    1.70
 -16  15  -1   -0.30    1.10
 -17  15  -1    4.70    2.00
  16  14  -1    3.90    1.40
 -16 -14   1    1.50    1.70
  15  14  -1    9.10    1.60
 -15 -14   1    7.50    2.10
 -15 -14   1    5.20    1.00
  14  14  -1    2.60    1.30
 -14 -14   1   -0.20    1.70
 -14 -14   1    0.70    0.90
  13  14  -1    6.40    1.40
 -13 -14   1    7.40    2.10
  12  14  -1    2.90    1.30
 -12 -14   1    1.70    1.00
 -12 -14   1    4.20    1.90
  11  14  -1    0.50    1.10
 -11 -14   1    0.70    1.70
 -11 -14   1   -0.80    0.90
  10  14  -1    4.90    1.30
 -10 -14   1    4.10    1.10
 -10 -14   1    4.40    2.00
   9  14  -1    7.10    1.30
  -9 -14   1    7.10    1.30
  -9 -14   1    9.90    2.00
   8  14  -1    1.80    1.00
  -8 -14   1    1.90    1.10
  -8 -14   1    3.00    1.60
   7  14  -1    0.50    0.90
  -7 -14   1    1.00    1.40
  -7 -14   1   -0.30    0.80
   6  14  -1    2.70    0.90
  -6 -14   1    3.40    0.90
   5  14  -1    7.80    1.10
   4  14  -1   18.20    1.80
  -4 -14   1   17.80    1.80
   3  14  -1    1.20    0.70
  -3 -14   1    1.90    0.70
  -3 -14   1   -1.40    1.20
  -2 -14   1    5.40    1.50
   1  14  -1    3.60    0.70
  -1 -14   1    0.00    1.40
  -1 -14   1    3.80    1.40
  -1 -14   1    4.30    0.80
   0  14  -1    3.50    0.70
   0 -14   1    2.10    1.40
   0 -14   1    2.80    1.50
   0 -14   1    2.80    0.50
   0 -14   1    2.20    0.60
  -1  14  -1   10.10    1.10
   1 -14   1    8.60    1.00
   1 -14   1    9.20    1.90
   1 -14   1    8.80    1.70
   1 -14   1   10.40    1.00
  -2  14  -1   81.29    5.10
   2 -14   1   80.79    6.00
   2 -14   1   83.29    5.10
   2 -14   1   84.09    5.10
   2 -14   1   73.29    6.00
  -3  14  -1   47.70    3.30
   3 -14   1   54.39    4.60
   3 -14   1   50.19    3.30
   3 -14   1   49.60    4.30
   3 -14   1   52.59    3.30
   4 -14   1   36.30    2.40
   4 -14   1   33.90    3.80
   4 -14   1   31.80    3.50
   4 -14   1   33.00    2.40
   5 -14   1    9.90    1.20
   5 -14   1   12.30    1.30
   5 -14   1   11.60    2.20
   5 -14   1   13.30    2.20
   6 -14   1   29.60    2.10
   6 -14   1   26.90    2.10
   6 -14   1   31.40    4.00
   7 -14   1   34.40    2.50
   7 -14   1   39.50    4.40
   8 -14   1  108.79    8.10
   8 -14   1  100.19    6.50
   9 -14   1   74.09    6.40
   9 -14   1   66.49    4.50
 -10  14  -1   27.30    2.40
  10 -14   1   28.00    2.30
  10 -14   1   32.00    3.90
 -11  14  -1  118.19    7.50
  11 -14   1  112.39    7.40
  11 -14   1  126.69    9.50
 -12  14  -1  124.69    7.90
  12 -14   1  132.79   10.00
  12 -14   1  119.79    7.80
 -13  14  -1   70.99    4.40
  13 -14   1   77.89    7.40
  13 -14   1   53.49    4.30
 -14  14  -1   45.10    3.50
  14 -14   1   60.39    7.10
 -15  14  -1   24.90    2.40
  15 -14   1   32.50    5.40
 -16  14  -1    0.80    1.70
 -16  14  -1    2.80    1.10
 -17  14  -1    2.80    1.30
 -17  14  -1    7.30    2.20
  17  13  -1    0.20    1.20
 -17 -13   1    3.40    1.60
  16  13  -1    1.80    1.30
 -16 -13   1    3.90    1.90
  15  13  -1   10.50    1.70
 -15 -13   1    8.20    2.10
 -14 -13   1    4.20    2.00
 -14 -13   1    1.10    0.90
  13  13  -1    5.20    1.40
 -13 -13   1    3.80    1.00
 -13 -13   1    3.90    2.00
  12  13  -1   19.40    2.30
 -12 -13   1   26.30    3.20
  11  13  -1   10.70    1.60
 -11 -13   1   14.20    2.30
  10  13  -1    1.40    1.10
 -10 -13   1    2.90    1.70
   9  13  -1    8.80    1.40
  -9 -13   1   10.30    1.90
   8  13  -1   19.50    2.10
  -8 -13   1   22.00    2.80
   7  13  -1    3.60    1.00
  -7 -13   1    4.80    1.40
   6  13  -1    2.10    0.80
  -6 -13   1    1.80    1.20
   5  13  -1    2.80    0.80
  -5 -13   1    2.70    0.80
  -5 -13   1    0.10    1.50
  -5 -13   1    1.80    1.10
   4  13  -1    3.30    0.80
  -4 -13   1    6.30    0.90
  -4 -13   1    0.40    1.30
   3  13  -1    0.60    0.60
  -3 -13   1    0.20    0.60
  -3 -13   1    1.10    1.20
   1  13  -1   21.90    1.80
  -1 -13   1   22.70    2.60
  -1 -13   1   21.60    2.60
  -1 -13   1   23.80    1.60
  -1 -13   1   22.90    1.80
   0  13  -1   45.80    2.90
   0 -13   1   43.30    2.90
   0 -13   1   44.00    2.80
   0 -13   1   40.30    3.60
   0 -13   1   44.90    3.80
  -1  13  -1   90.99    5.70
   1 -13   1   93.79    5.70
   1 -13   1   95.49    6.50
   1 -13   1   88.39    5.60
   1 -13   1   91.19    6.40
  -2  13  -1    5.80    0.80
   2 -13   1    5.30    1.60
   2 -13   1    4.90    1.40
   2 -13   1    4.50    0.70
   2 -13   1    6.70    0.80
  -3  13  -1   16.20    1.40
   3 -13   1   16.80    1.40
   3 -13   1   18.30    2.50
   3 -13   1   15.50    1.40
   3 -13   1   15.10    2.40
   4 -13   1   10.10    1.20
   4 -13   1   14.50    2.40
   4 -13   1   13.20    1.20
   4 -13   1   16.50    2.40
   5 -13   1    0.40    1.20
   5 -13   1    0.30    0.50
   5 -13   1    0.50    1.50
   5 -13   1    0.00    0.50
   6 -13   1    0.30    0.50
   6 -13   1    0.10    1.40
   6 -13   1   -0.20    0.50
   7 -13   1   -0.40    1.70
   7 -13   1    0.10    0.50
   7 -13   1   -0.30    0.50
   8 -13   1   -1.00    1.70
   8 -13   1   -0.20    0.60
  -9  13  -1   13.90    1.60
   9 -13   1   13.80    3.00
   9 -13   1   11.80    1.40
 -10  13  -1   16.10    1.80
  10 -13   1   22.70    3.30
  10 -13   1   14.70    1.60
 -11  13  -1    9.20    1.40
  11 -13   1    8.40    2.90
  11 -13   1    9.50    1.20
 -12  13  -1   49.10    3.70
  12 -13   1   53.09    3.60
 -13  13  -1   62.79    4.30
  13 -13   1   70.79    6.90
  13 -13   1   56.49    4.10
 -14  13  -1   28.00    2.50
 -15  13  -1    4.00    1.20
  15 -13   1    6.00    4.30
 -16  13  -1    7.20    2.10
 -16  13  -1   10.30    1.50
 -17  13  -1    0.20    1.10
 -17  13  -1    1.10    2.00
 -18  13  -1    1.40    1.00
 -18  13  -1    0.00    1.80
 -18 -12   1    2.00    1.50
  17  12  -1   -0.20    1.20
 -17 -12   1    0.10    1.70
  16  12  -1   -1.90    1.30
 -16 -12   1    1.10    1.80
  15  12  -1    0.50    1.20
 -15 -12   1   -1.10    0.70
 -15 -12   1    1.60    1.90
  14  12  -1   -0.30    1.10
 -14 -12   1   -0.20    1.90
 -14 -12   1    0.40    0.90
  13  12  -1    0.40    1.10
 -13 -12   1   -2.70    1.90
  12  12  -1    0.00    1.10
 -12 -12   1    0.50    1.90
  11  12  -1    1.30    1.10
 -11 -12   1    2.00    1.80
  10  12  -1    0.90    1.00
 -10 -12   1    1.60    1.60
   9  12  -1    5.80    1.20
  -9 -12   1    6.20    1.70
   8  12  -1    2.60    1.00
  -8 -12   1    2.70    1.40
   7  12  -1    0.20    0.80
  -7 -12   1    1.30    1.20
   6  12  -1    1.30    0.80
  -6 -12   1    0.70    1.40
  -6 -12   1    1.60    1.10
   5  12  -1    0.30    0.70
  -5 -12   1    0.30    1.20
  -5 -12   1   -0.50    0.90
   4  12  -1    1.20    0.60
  -4 -12   1    0.60    0.90
  -4 -12   1    1.50    1.20
   3  12  -1    0.30    0.50
  -3 -12   1    0.50    0.60
  -3 -12   1    0.50    1.10
   2  12  -1   29.60    2.10
  -2 -12   1   27.40    2.60
  -2 -12   1   26.80    2.10
  -2 -12   1   28.50    2.80
  -2 -12   1   28.90    1.90
   1  12  -1   95.39    5.80
  -1 -12   1   95.39    5.80
  -1 -12   1   87.29    6.20
  -1 -12   1   91.69    5.70
  -1 -12   1   98.89    6.40
   0  12  -1  751.52   48.00
   0  12  -1  740.43   43.90
   0 -12   1  709.73   43.80
   0 -12   1  747.83   44.40
   0 -12   1  729.53   44.20
   0 -12   1  745.63   43.80
  -1  12  -1  236.08   14.00
   1 -12   1  227.38   14.50
   1 -12   1  221.38   13.90
   1 -12   1  235.18   14.00
   1 -12   1  243.18   14.60
  -2  12  -1   57.69    3.70
   2 -12   1   51.59    3.70
   2 -12   1   63.29    3.70
   2 -12   1   64.69    4.60
   2 -12   1   56.09    4.50
  -3  12  -1   22.90    1.70
   3 -12   1   23.00    2.80
   3 -12   1   25.40    2.70
   3 -12   1   23.50    1.70
   4 -12   1   17.80    1.50
   4 -12   1   21.90    1.50
   4 -12   1   19.00    2.40
   4 -12   1   21.10    2.70
   5 -12   1  104.29    7.30
   5 -12   1  106.19    6.40
   5 -12   1  100.29    6.40
   5 -12   1  104.29    7.20
   6 -12   1   65.09    5.10
   6 -12   1   66.89    5.20
   6 -12   1   63.89    4.10
   6 -12   1   64.89    4.10
   7 -12   1    1.40    1.60
   7 -12   1    0.50    0.50
   7 -12   1    0.20    0.50
   8 -12   1   29.60    2.20
   8 -12   1   26.80    3.60
   8 -12   1   28.60    2.10
  -9  12  -1   73.29    4.60
   9 -12   1   72.19    5.90
   9 -12   1   64.49    4.50
 -10  12  -1   73.09    4.80
  10 -12   1   71.39    4.70
  10 -12   1   76.49    6.30
 -11  12  -1   32.20    2.60
  11 -12   1   28.30    4.10
  11 -12   1   28.80    2.40
 -12  12  -1   13.00    1.40
  12 -12   1   10.40    1.30
  12 -12   1   12.80    3.10
 -13  12  -1    5.80    1.10
  13 -12   1    5.70    1.00
  13 -12   1    5.70    3.00
 -14  12  -1    1.60    1.00
  14 -12   1    3.40    3.50
 -15  12  -1    2.80    1.00
  15 -12   1    4.30    3.80
 -16  12  -1    0.60    1.00
 -16  12  -1    0.60    1.80
  16 -12   1    1.80    4.50
 -17  12  -1    1.40    1.90
 -17  12  -1    0.00    1.00
 -18  12  -1   -0.40    1.00
 -18  12  -1   -1.10    1.70
  18  11  -1    5.90    1.30
 -18 -11   1    4.30    1.80
  17  11  -1    1.70    1.30
 -17 -11   1   -0.50    1.70
  16  11  -1    3.50    1.30
 -16 -11   1    2.60    1.90
  15  11  -1   39.50    3.10
 -15 -11   1   32.20    3.90
  14  11  -1    2.00    1.30
 -14 -11   1    1.50    2.00
  13  11  -1    5.60    1.30
 -13 -11   1    4.10    2.00
  12  11  -1   11.40    1.60
 -12 -11   1   15.30    2.40
  11  11  -1    0.70    1.10
 -11 -11   1    0.50    1.70
  10  11  -1    4.20    1.10
 -10 -11   1    1.90    1.60
   9  11  -1    1.70    1.00
  -9 -11   1    1.80    1.40
   8  11  -1    0.70    0.80
  -8 -11   1    0.50    1.20
   7  11  -1    1.30    0.80
  -7 -11   1   -0.80    1.50
  -7 -11   1    0.90    1.10
   6  11  -1    0.00    0.70
  -6 -11   1    0.60    1.20
  -6 -11   1   -0.10    0.90
   5  11  -1   22.60    1.90
  -5 -11   1   24.70    2.20
   4  11  -1    8.90    1.20
  -4 -11   1   10.50    1.50
  -4 -11   1   10.50    1.50
   3  11  -1    9.90    1.10
   3  11  -1   13.00    5.20
  -3 -11   1    9.00    0.80
  -3 -11   1   10.50    1.50
  -3 -11   1    8.10    3.80
  -3 -11   1   11.20    1.50
   2  11  -1   14.10    1.30
   2  11  -1   15.70    5.40
  -2 -11   1   12.10    4.30
  -2 -11   1   13.60    1.10
  -2 -11   1   13.50    1.90
  -2 -11   1   14.20    1.30
  -2 -11   1   12.50    1.80
   1  11  -1   21.40    5.50
   1  11  -1   26.40    1.80
  -1 -11   1   22.80    2.40
  -1 -11   1   26.00    1.70
  -1 -11   1   27.40    1.90
  -1 -11   1   23.30    2.50
   0  11  -1   49.99    3.30
   0  11  -1   56.99    9.00
   0 -11   1   54.19    4.00
   0 -11   1   48.70    3.90
   0 -11   1   55.69    3.40
   0 -11   1   51.39    3.30
  -1  11  -1  132.39   12.10
  -1  11  -1  132.99   12.70
  -1  11  -1  122.09    7.70
   1 -11   1  131.79    7.70
   1 -11   1  117.89    7.60
   1 -11   1  129.39    8.30
  -2  11  -1   82.19   10.40
  -2  11  -1   71.29    4.50
  -2  11  -1   85.09    9.70
   2 -11   1   78.19    5.30
   2 -11   1   66.69    4.50
   2 -11   1   72.09    4.50
  -3  11  -1   28.70    6.40
  -3  11  -1   27.70    6.80
  -3  11  -1   29.50    2.00
   3 -11   1   28.10    2.00
   3 -11   1   30.30    2.00
   3 -11   1   30.60    2.90
   4 -11   1   79.59    5.10
   4 -11   1   83.29    5.10
   4 -11   1   85.29    5.90
  -5  11  -1   42.00    9.00
   5 -11   1   49.70    3.20
   5 -11   1   51.19    4.10
   5 -11   1   51.19    4.10
   5 -11   1   49.20    3.20
  -6  11  -1   13.20    8.90
   6 -11   1   20.90    2.60
   6 -11   1   19.70    2.50
   6 -11   1   19.70    1.50
   6 -11   1   20.30    1.60
   7 -11   1   72.59    4.60
   7 -11   1   80.29    5.70
   7 -11   1   72.09    4.70
   8 -11   1   13.60    1.30
   8 -11   1   12.60    1.30
   8 -11   1   17.60    2.70
  -9  11  -1   43.40    3.10
   9 -11   1   43.50    3.00
   9 -11   1   48.90    4.40
 -10  11  -1  181.68   10.80
  10 -11   1  178.38   11.90
  10 -11   1  167.98   10.70
 -11  11  -1  150.18    9.40
  11 -11   1  148.29    9.30
  11 -11   1  156.58   10.60
 -12  11  -1  100.39    6.50
  12 -11   1  103.49    8.10
  12 -11   1  102.99    6.50
 -13  11  -1   25.50    2.20
  13 -11   1   17.40    1.90
  13 -11   1   23.40    3.70
 -14  11  -1   77.99    5.30
  14 -11   1   86.19    7.80
 -15  11  -1   18.00    2.10
  15 -11   1   20.40    4.40
 -16  11  -1   14.50    2.50
 -16  11  -1   12.40    1.60
  16 -11   1   13.10    4.60
 -17  11  -1    6.10    2.00
 -18  11  -1    1.80    1.10
 -18  11  -1    2.40    1.90
 -19  11  -1    3.10    1.80
 -19  11  -1    0.70    1.10
 -19 -10   1   -0.80    1.60
  18  10  -1    4.30    1.30
 -18 -10   1    5.40    2.00
  17  10  -1   16.50    2.10
 -17 -10   1    9.80    2.30
  16  10  -1   -0.40    1.10
 -16 -10   1    0.40    1.90
  15  10  -1   11.20    1.70
 -15 -10   1   11.10    2.30
  14  10  -1   49.10    3.60
 -14 -10   1   39.70    4.30
  13  10  -1    2.50    1.10
 -13 -10   1    4.80    2.00
  12  10  -1   70.29    5.00
 -12 -10   1   78.29    5.70
  11  10  -1   27.20    2.50
 -11 -10   1   33.00    3.30
  10  10  -1    3.30    1.00
 -10 -10   1    2.00    1.40
   9  10  -1    5.90    1.00
  -9 -10   1    5.20    1.40
  -8 -10   1   -1.00    1.50
  -8 -10   1    0.40    1.10
   7  10  -1   -0.20    0.70
  -7 -10   1    0.30    1.00
  -7 -10   1   -0.60    1.30
   6  10  -1   18.00    1.60
  -6 -10   1   16.10    2.00
  -5 -10   1   12.40    1.10
   4  10  -1   10.70    1.20
  -4 -10   1    8.50    0.80
  -4 -10   1   11.80    1.50
  -4 -10   1    9.10    1.40
   3  10  -1   29.50    2.20
   3  10  -1   30.90    6.00
  -3 -10   1   36.00    6.10
  -3 -10   1   29.50    1.90
  -3 -10   1   32.50    2.70
  -3 -10   1   28.80    2.30
   2  10  -1   94.29    9.90
   2  10  -1   93.19    5.70
  -2 -10   1   87.59    8.70
  -2 -10   1   86.99    5.50
  -2 -10   1   86.99    5.80
  -2 -10   1  100.89    6.10
   1  10  -1   29.00    5.60
   1  10  -1   39.40    2.40
  -1 -10   1   27.10    5.50
  -1 -10   1   35.60    2.40
  -1 -10   1   36.00    2.30
  -1 -10   1   40.70    3.00
   0  10  -1    2.60    3.60
   0  10  -1    2.60    0.50
   0 -10   1    1.50    0.40
   0 -10   1    1.50    0.50
   0 -10   1    1.50    0.90
  -1  10  -1    1.00    0.40
  -1  10  -1    3.10    3.70
  -1  10  -1    2.90    4.20
   1 -10   1    0.70    0.90
   1 -10   1    1.10    0.30
   1 -10   1    0.70    0.40
  -2  10  -1   24.70    1.70
   2 -10   1   27.50    1.80
   2 -10   1   27.80    2.50
   2 -10   1   24.70    1.80
  -3  10  -1   13.90    1.10
   3 -10   1   14.40    1.20
   3 -10   1   15.40    2.00
   3 -10   1   15.40    1.20
  -4  10  -1    7.00    5.10
  -4  10  -1    5.30    4.10
  -5  10  -1    8.10    6.00
   5 -10   1   15.30    2.10
   5 -10   1   13.70    1.20
   5 -10   1   13.60    1.20
  -6  10  -1    1.10    7.30
   6 -10   1   13.20    2.10
   6 -10   1   13.80    1.20
   6 -10   1   11.30    1.10
   7 -10   1   24.80    1.80
   7 -10   1   26.10    3.00
   7 -10   1   27.10    1.90
   8 -10   1   22.80    2.90
   8 -10   1   20.10    1.60
   8 -10   1   18.30    1.60
  -9  10  -1   55.69    3.90
   9 -10   1   66.79    5.10
   9 -10   1   58.29    3.80
 -10  10  -1   92.89    6.00
  10 -10   1   95.29    6.00
  10 -10   1  102.19    7.20
 -11  10  -1  132.49    8.20
  11 -10   1  122.99    8.10
  11 -10   1  143.99    9.40
 -12  10  -1   24.20    2.20
  12 -10   1   31.70    4.10
  12 -10   1   23.80    2.10
 -13  10  -1   27.30    2.30
  13 -10   1   26.10    2.10
  13 -10   1   28.80    3.90
 -14  10  -1    9.80    1.30
 -15  10  -1   12.50    1.50
  15 -10   1   20.40    4.30
 -16  10  -1   27.40    2.50
 -16  10  -1   22.00    3.20
  16 -10   1   36.20    5.60
 -17  10  -1    6.60    2.10
 -17  10  -1    8.70    1.50
  17 -10   1    6.90    5.90
 -18  10  -1    5.60    1.30
 -18  10  -1    4.00    2.10
 -19  10  -1    2.80    1.20
 -19  10  -1   -0.30    1.70
  19   9  -1    1.10    1.20
 -19  -9   1   -0.90    1.70
  18   9  -1    1.60    1.30
 -18  -9   1    0.40    1.80
  17   9  -1   -0.20    1.10
 -17  -9   1    1.30    1.90
  16   9  -1    2.50    1.20
 -16  -9   1    0.40    1.90
  15   9  -1    3.60    1.30
 -15  -9   1    4.00    2.10
  14   9  -1    0.10    1.10
 -14  -9   1   -0.20    1.80
  13   9  -1   27.60    2.50
 -13  -9   1   25.20    3.50
  12   9  -1    0.10    1.00
 -12  -9   1    0.00    1.70
  11   9  -1   28.10    2.40
 -11  -9   1   25.20    3.10
  10   9  -1    6.90    1.00
 -10  -9   1    6.10    1.60
   9   9  -1    3.40    0.90
  -9  -9   1    1.60    1.20
  -9  -9   1    2.70    1.60
   8   9  -1    0.60    0.70
  -8  -9   1   -0.10    1.30
  -8  -9   1    1.10    1.00
   7   9  -1    2.60    7.00
  -7  -9   1    0.70    1.30
  -7  -9   1    2.50    1.00
  -7  -9   1   -1.60    7.10
   6   9  -1   -2.70    6.00
   6   9  -1   -0.20    0.60
  -6  -9   1   -0.50    0.90
  -6  -9   1   -1.50    4.40
  -6  -9   1    1.60    0.60
  -6  -9   1   -0.50    1.10
   5   9  -1    8.20    6.00
   5   9  -1    3.10    0.70
  -5  -9   1    2.70    0.90
  -5  -9   1    2.30    1.10
  -5  -9   1    2.60    0.50
  -5  -9   1    4.60    3.50
   4   9  -1    8.40    1.10
  -4  -9   1    9.90    1.40
  -4  -9   1    8.20    0.80
  -4  -9   1    9.50    1.20
   3   9  -1  449.66   25.90
   3   9  -1  401.26   28.70
  -3  -9   1  470.95   26.20
  -3  -9   1  413.16   25.80
  -3  -9   1  435.36   26.00
   2   9  -1   27.20    1.90
  -2  -9   1   24.50    1.70
  -2  -9   1   29.90    2.40
  -2  -9   1   26.10    2.10
   1   9  -1    0.90    0.40
   1   9  -1    2.50    3.20
  -1  -9   1    3.70    2.80
  -1  -9   1    1.00    0.80
   0   9  -1   33.70    2.30
   0  -9   1   36.30    2.30
   0  -9   1   36.80    2.80
   0  -9   1   32.50    2.20
  -1   9  -1    4.20    2.90
  -1   9  -1    4.90    0.60
  -1   9  -1    6.60    3.40
   1  -9   1    5.00    0.50
   1  -9   1    4.90    1.10
   1  -9   1    5.70    0.60
  -2   9  -1   31.40    6.40
  -2   9  -1   33.60    5.90
  -2   9  -1   28.20    1.90
   2  -9   1   30.50    2.00
   2  -9   1   29.60    2.60
   2  -9   1   29.10    1.90
  -3   9  -1  309.97   18.50
   3  -9   1  337.37   19.10
   3  -9   1  299.77   18.50
   3  -9   1  297.47   18.50
   4  -9   1   57.59    3.50
   4  -9   1   61.19    4.20
   4  -9   1   52.59    3.50
   5  -9   1   83.29    5.40
   5  -9   1   91.39    5.40
   5  -9   1   91.09    6.10
  -6   9  -1   92.79   11.60
  -6   9  -1   85.29    9.40
   6  -9   1   73.89    4.70
   6  -9   1   73.49    5.40
   6  -9   1   72.59    4.70
  -7   9  -1   40.60    9.10
   7  -9   1   40.90    3.50
   7  -9   1   39.20    2.60
   7  -9   1   38.60    2.60
   8  -9   1  115.89    8.10
   8  -9   1  118.69    7.40
   8  -9   1  124.59    7.30
  -9   9  -1   48.00    3.20
   9  -9   1   46.80    3.20
   9  -9   1   49.99    4.30
 -10   9  -1   37.70    2.70
  10  -9   1   35.00    3.90
  10  -9   1   39.60    2.70
 -11   9  -1   33.30    2.70
  11  -9   1   39.00    4.10
  11  -9   1   36.70    2.60
 -12   9  -1    2.50    0.80
  12  -9   1    2.70    2.10
  12  -9   1    2.70    0.80
 -13   9  -1    0.40    0.80
  13  -9   1    2.10    2.30
  13  -9   1    0.50    0.70
 -14   9  -1    0.60    0.90
  14  -9   1    2.90    2.70
 -15   9  -1    1.10    1.00
 -15   9  -1    0.00    1.80
  15  -9   1   -4.00    3.20
 -16   9  -1   -0.10    1.90
 -16   9  -1   -0.50    1.00
  16  -9   1   -0.60    3.90
 -17   9  -1    1.60    1.10
 -17   9  -1    2.20    2.10
  17  -9   1   -4.40    5.40
 -18   9  -1    1.70    1.10
 -18   9  -1    1.00    1.80
 -19   9  -1   -0.20    1.70
 -19   9  -1    0.80    1.10
 -20   9  -1    2.60    1.80
  19   8  -1   11.80    1.60
 -19  -8   1    9.20    2.20
  18   8  -1    6.40    1.40
 -18  -8   1    4.30    1.90
  17   8  -1   12.80    1.70
  16   8  -1    3.00    1.20
 -16  -8   1    0.80    1.80
  15   8  -1    5.00    1.20
 -15  -8   1    1.60    1.90
  14   8  -1    1.30    1.10
 -14  -8   1    1.00    1.10
 -14  -8   1    0.60    1.90
  13   8  -1    3.00    1.20
 -13  -8   1    0.70    1.80
 -13  -8   1    2.90    1.10
  12   8  -1    2.30    0.90
 -12  -8   1    1.50    0.90
 -12  -8   1    1.50    1.60
  11   8  -1    7.30    1.10
 -11  -8   1    5.80    1.60
 -11  -8   1    6.40    1.00
 -11  -8   1    1.60    3.10
  10   8  -1   34.80    2.60
 -10  -8   1   30.90    3.10
 -10  -8   1   34.50    2.60
   9   8  -1    1.60    0.80
  -9  -8   1    1.30    0.70
  -9  -8   1    2.30    1.20
  -9  -8   1   -1.40    1.40
   8   8  -1    6.60    8.00
   8   8  -1   -0.20    0.70
  -8  -8   1    0.40    1.30
  -8  -8   1   -3.00    8.50
  -8  -8   1    0.60    1.00
   7   8  -1    3.20    6.30
   7   8  -1    0.10    0.60
  -7  -8   1   -0.50    1.20
  -7  -8   1    0.70    0.90
  -7  -8   1    2.70    4.40
   6   8  -1    1.80    0.70
   6   8  -1    5.90    5.10
  -6  -8   1    1.70    1.10
  -6  -8   1    1.80    0.50
  -6  -8   1    8.80    4.20
  -6  -8   1    2.90    0.90
   5   8  -1  186.48   10.70
  -5  -8   1  167.58   10.60
  -5  -8   1  176.58   11.00
  -5  -8   1  178.08   10.80
   4   8  -1  301.57   18.20
   4   8  -1  275.27   21.10
  -4  -8   1  308.97   18.40
  -4  -8   1  328.47   18.10
  -4  -8   1  296.07   18.20
   3   8  -1  102.29    6.10
   3   8  -1  103.09    9.60
  -3  -8   1   97.89    6.00
  -3  -8   1   94.99    8.60
  -3  -8   1   93.69    6.20
  -3  -8   1  104.89    6.40
   2   8  -1    6.70    0.90
  -2  -8   1    5.80    0.60
  -2  -8   1    6.40    0.90
  -2  -8   1    6.40    1.10
   1   8  -1    2.20    0.40
   1   8  -1    5.30    3.20
  -1  -8   1    1.40    0.80
  -1  -8   1    2.10    0.30
  -1  -8   1    1.90    0.60
  -1  -8   1    4.40    2.20
   0   8  -1    6.80    0.70
   0  -8   1    7.00    1.10
   0  -8   1    6.40    0.80
   0  -8   1    9.70    2.60
   0  -8   1    6.70    0.70
  -1   8  -1   10.50    0.90
  -1   8  -1   14.60    3.30
  -1   8  -1   17.30    3.60
   1  -8   1   12.00    1.00
   1  -8   1   11.00    0.90
   1  -8   1   11.60    1.50
  -2   8  -1    6.80    2.90
  -2   8  -1    2.60    2.90
  -2   8  -1    2.60    0.40
   2  -8   1    3.40    0.90
   2  -8   1    3.50    0.40
   2  -8   1    3.50    0.40
   3  -8   1   15.10    1.80
   3  -8   1   13.80    1.10
   3  -8   1   14.50    1.10
  -4   8  -1 1112.69   68.69
  -4   8  -1 1116.19   68.49
   4  -8   1 1126.99   66.49
   4  -8   1 1062.69   66.49
   4  -8   1 1191.38   66.99
  -5   8  -1  111.39   11.10
  -5   8  -1  111.49   10.40
   5  -8   1  126.79    7.60
   5  -8   1  130.29    7.60
   5  -8   1  136.89    8.20
   6  -8   1   28.80    2.00
   6  -8   1   29.10    2.00
   6  -8   1   32.30    2.80
  -7   8  -1  379.76   30.00
   7  -8   1  431.76   26.10
   7  -8   1  465.75   26.00
   7  -8   1  461.35   26.70
  -8   8  -1  290.07   17.00
   8  -8   1  279.67   17.60
   8  -8   1  291.17   17.00
   8  -8   1  275.27   17.00
  -9   8  -1  305.77   18.50
   9  -8   1  305.07   19.20
   9  -8   1  314.97   18.50
 -10   8  -1   13.10    1.40
  10  -8   1   11.20    2.10
  10  -8   1   13.20    1.30
 -11   8  -1    1.80    0.70
  11  -8   1    1.60    1.80
  11  -8   1    2.50    0.70
 -12   8  -1    8.70    1.10
  12  -8   1    7.50    2.20
  12  -8   1   11.20    1.20
 -13   8  -1   52.19    3.50
  13  -8   1   44.10    3.20
  13  -8   1   52.59    5.10
 -14   8  -1   41.00    3.10
  14  -8   1   44.10    5.40
 -15   8  -1    5.60    1.20
 -15   8  -1    5.60    1.90
  15  -8   1   12.60    3.70
 -16   8  -1    5.90    1.30
 -16   8  -1    6.50    2.10
  16  -8   1    7.80    4.00
 -17   8  -1    5.50    1.30
 -17   8  -1    4.80    2.00
  17  -8   1    4.80    5.40
 -18   8  -1    1.50    1.10
 -18   8  -1    2.10    2.00
 -19   8  -1    0.20    1.00
 -19   8  -1   -1.50    1.60
 -20   8  -1   -0.30    1.60
 -20   8  -1    0.70    1.10
 -20  -7   1    3.10    1.80
 -19  -7   1    0.30    1.70
  18   7  -1    9.70    1.50
 -18  -7   1    4.90    2.10
  17   7  -1   11.80    1.60
 -16  -7   1    5.10    1.30
 -16  -7   1    9.00    2.10
 -15  -7   1   14.40    2.40
 -15  -7   1   14.00    1.70
  14   7  -1    8.10    1.30
 -14  -7   1    5.70    1.90
 -14  -7   1    5.40    1.20
  13   7  -1   39.10    3.00
 -13  -7   1   38.80    3.10
 -13  -7   1   40.10    3.70
  12   7  -1    2.50    1.00
 -12  -7   1    1.10    0.90
 -12  -7   1   -1.60    2.10
 -12  -7   1    0.30    1.60
  11   7  -1   28.80    2.30
 -11  -7   1   29.90    3.00
 -11  -7   1   24.00    2.30
  10   7  -1    1.00    0.70
 -10  -7   1    1.10    1.20
 -10  -7   1   -1.00    1.40
 -10  -7   1    1.10    0.70
   9   7  -1   44.90    3.10
   9   7  -1   41.80   11.20
  -9  -7   1   35.50   11.60
  -9  -7   1   41.80    3.10
  -9  -7   1   49.30    3.50
   8   7  -1    2.90    0.70
  -8  -7   1    6.20    4.20
  -8  -7   1    2.60    1.30
  -8  -7   1    2.60    0.70
  -8  -7   1    3.10    1.10
  -7  -7   1   39.30    3.20
  -6  -7   1   23.50    2.30
   5   7  -1  660.03   37.40
  -5  -7   1  601.74   37.60
  -5  -7   1  623.84   37.50
   4   7  -1  129.89    7.40
  -4  -7   1  112.29    7.50
  -4  -7   1  122.99    7.70
   3   7  -1   90.69    8.80
   3   7  -1  101.19    5.90
  -3  -7   1   91.89    5.90
  -3  -7   1   83.39    7.90
  -3  -7   1  106.89    6.20
   2   7  -1    7.90    3.10
   2   7  -1    6.80    0.80
  -2  -7   1    5.80    1.00
  -2  -7   1    6.60    0.80
   1   7  -1   55.39    3.10
   1   7  -1   40.90    5.80
  -1  -7   1   47.80    3.20
  -1  -7   1   47.10    3.00
  -1  -7   1   53.19    3.50
   0   7  -1    9.00    0.80
   0  -7   1    8.70    0.70
   0  -7   1   10.70    1.40
   1  -7   1    0.50    0.30
   1  -7   1    0.50    0.70
  -2   7  -1    8.00    2.60
   2  -7   1    9.80    0.80
   2  -7   1   11.00    1.40
   2  -7   1   10.50    0.80
   3  -7   1   24.40    2.10
   3  -7   1   21.40    1.50
   3  -7   1   23.40    1.50
  -4   7  -1   66.39    6.90
  -4   7  -1   75.99    7.80
   4  -7   1   79.39    5.00
   4  -7   1   72.79    4.50
   4  -7   1   72.19    4.50
  -5   7  -1   15.60    4.60
   5  -7   1   14.00    1.10
   5  -7   1   13.70    1.10
   5  -7   1   13.30    1.90
   6  -7   1  171.48   10.70
   6  -7   1  166.78   10.10
   6  -7   1  167.08   10.10
   7  -7   1  253.37   15.30
   7  -7   1  236.08   14.70
   7  -7   1  247.08   14.70
  -8   7  -1   61.69    4.00
   8  -7   1   64.59    4.00
   8  -7   1   62.79    4.00
  -9   7  -1   -4.20    8.50
  -9   7  -1    1.60    0.50
   9  -7   1   -1.20    7.40
   9  -7   1    1.80    0.50
   9  -7   1    1.80    1.30
 -10   7  -1   13.10    1.40
  10  -7   1   12.20    2.20
  10  -7   1   14.80    1.30
 -11   7  -1   54.09    3.50
  11  -7   1   52.99    3.50
  11  -7   1   50.29    4.60
 -12   7  -1   27.10    2.10
  12  -7   1   21.70    1.90
  12  -7   1   29.50    3.60
 -13   7  -1    3.10    0.90
  13  -7   1    2.80    0.70
  13  -7   1    6.80    2.40
 -14   7  -1   37.60    3.60
 -14   7  -1   33.00    2.80
  14  -7   1   36.80    5.00
 -15   7  -1    9.30    1.30
 -15   7  -1    9.20    2.10
  15  -7   1   12.80    3.80
 -16   7  -1    0.90    1.90
 -16   7  -1    5.60    1.30
  16  -7   1    5.50    3.90
 -17   7  -1   18.70    2.20
 -17   7  -1   15.40    2.40
  17  -7   1   25.50    5.70
 -18   7  -1    4.90    2.10
 -18   7  -1    9.20    1.50
  18  -7   1    4.10    8.00
 -19   7  -1    9.10    1.40
 -19   7  -1    5.00    2.00
 -20   7  -1    1.10    1.70
 -20   7  -1    1.60    1.10
 -20  -6   1   -1.20    1.50
  19   6  -1    1.70    1.30
 -19  -6   1   -1.00    1.80
  18   6  -1   -0.20    1.10
 -18  -6   1    0.70    1.70
 -18  -6   1    0.70    1.00
  17   6  -1   -1.00    1.00
 -17  -6   1   -0.70    1.70
 -17  -6   1    1.60    1.10
  16   6  -1    4.90    1.20
 -16  -6   1    2.70    2.00
 -16  -6   1    2.30    1.10
  15   6  -1    0.50    1.00
 -15  -6   1   -2.10    1.80
 -15  -6   1   -0.20    0.90
 -14  -6   1    5.90    2.00
 -14  -6   1    5.90    1.20
  13   6  -1   -0.60    0.90
 -13  -6   1   -0.50    1.60
 -13  -6   1   -0.40    0.80
 -13  -6   1    1.30    2.50
  12   6  -1    0.40    0.80
 -12  -6   1   -0.70    1.40
 -12  -6   1   -0.10    0.70
 -12  -6   1   -0.10    2.00
  11   6  -1   44.80    3.20
 -11  -6   1   45.20    3.70
 -11  -6   1   43.20    3.10
  10   6  -1   24.80    2.00
 -10  -6   1   20.40    2.00
 -10  -6   1   26.80    2.50
   9   6  -1   -0.50    9.40
   9   6  -1    0.70    0.70
  -9  -6   1    0.30    0.60
  -9  -6   1   -0.50    1.00
  -9  -6   1    0.60    5.80
   8   6  -1   46.60    8.90
   8   6  -1   42.20    3.00
  -8  -6   1   39.10    2.90
  -8  -6   1   49.90    3.30
  -8  -6   1   45.40    9.20
   6   6  -1  636.94   38.00
  -6  -6   1  641.64   38.00
   5   6  -1  101.69    6.50
  -5  -6   1  108.19    6.50
  -5  -6   1  110.19    6.70
  -5  -6   1  101.19    6.40
   4   6  -1  138.09    8.80
  -4  -6   1  136.69    8.90
  -4  -6   1  145.59    9.10
  -4  -6   1  171.38   11.30
   3   6  -1    5.10    0.60
  -3  -6   1    6.50    1.00
  -3  -6   1    6.80    1.00
   2   6  -1   29.80    2.10
  -2  -6   1   33.00    2.20
  -2  -6   1   32.40    2.40
   1   6  -1    2.40    0.40
   1   6  -1    3.90    2.40
  -1  -6   1    1.30    1.60
  -1  -6   1    2.00    0.50
  -1  -6   1    1.30    0.70
   0   6  -1    2.30    1.90
   0   6  -1    2.10    0.30
   0  -6   1    1.20    0.30
   0  -6   1    1.30    1.60
   0  -6   1    1.40    0.70
  -1   6  -1  197.88   13.50
   1  -6   1  217.28   12.30
   1  -6   1  198.28   12.00
   1  -6   1  189.08   11.90
   2  -6   1   95.19    5.80
   2  -6   1   88.99    5.40
   2  -6   1   87.39    5.40
  -3   6  -1    3.20    2.00
  -3   6  -1    4.80    2.50
   3  -6   1    4.10    0.40
   3  -6   1    3.90    0.90
   3  -6   1    4.70    0.60
  -4   6  -1   17.90    3.70
   4  -6   1   21.20    1.40
   4  -6   1   23.60    2.00
   4  -6   1   21.20    1.50
   5  -6   1  121.59    7.50
   5  -6   1  120.99    7.00
   5  -6   1  107.39    7.00
   6  -6   1  681.73   43.50
   6  -6   1  773.82   43.50
   6  -6   1  742.33   44.00
  -7   6  -1  201.18   12.30
   7  -6   1  219.58   12.30
   7  -6   1  194.38   12.30
  -8   6  -1   26.00    1.90
   8  -6   1   25.10    1.80
   8  -6   1   25.60    1.80
  -9   6  -1    9.80    1.10
   9  -6   1    8.40    1.70
   9  -6   1    8.60    1.00
 -10   6  -1    0.90    0.60
 -10   6  -1    7.70   10.10
  10  -6   1    1.60    0.60
  10  -6   1   -2.20    9.60
  10  -6   1    1.90    1.40
 -11   6  -1   15.30    1.40
  11  -6   1   12.10    1.20
  11  -6   1   13.60    2.20
 -12   6  -1    0.50    0.70
  12  -6   1    2.60    1.80
  12  -6   1    0.50    0.50
 -13   6  -1    0.50    0.90
  13  -6   1    1.50    0.70
  13  -6   1    2.20    2.20
 -14   6  -1    0.40    0.80
 -14   6  -1    0.90    1.70
  14  -6   1   -1.70    2.30
 -15   6  -1   19.90    2.00
 -15   6  -1   16.10    2.50
  15  -6   1   22.70    3.90
 -16   6  -1   -0.40    1.10
 -16   6  -1   -0.40    1.80
  16  -6   1   -0.70    4.00
 -17   6  -1    1.70    1.10
 -17   6  -1    1.10    1.90
  17  -6   1    4.50    5.40
 -18   6  -1    7.50    1.40
 -18   6  -1    5.40    2.00
  18  -6   1   15.00    8.10
 -19   6  -1    1.70    1.80
 -19   6  -1    1.80    1.10
 -20   6  -1   -1.20    1.00
 -20   6  -1   -0.30    1.60
  20   5  -1    0.50    1.90
 -20  -5   1   -1.90    1.60
 -19  -5   1    5.40    2.00
 -19  -5   1    3.40    1.20
  18   5  -1    2.90    1.10
 -18  -5   1    2.90    1.10
 -18  -5   1    3.50    1.80
  17   5  -1    4.50    1.20
 -17  -5   1    1.50    1.80
 -17  -5   1    2.80    1.20
  16   5  -1    8.10    1.40
 -16  -5   1    5.30    1.20
 -16  -5   1    7.10    2.20
  15   5  -1    2.40    1.00
 -15  -5   1    3.10    1.10
 -15  -5   1    1.00    1.70
  14   5  -1    9.00    1.30
 -14  -5   1    4.20    1.90
 -14  -5   1    7.00    1.20
  13   5  -1   22.00    2.00
 -13  -5   1   18.90    2.10
 -13  -5   1   21.00    3.10
  12   5  -1    0.50    0.70
 -12  -5   1    0.60    1.50
 -12  -5   1    0.70    0.80
  11   5  -1    6.10   14.20
  11   5  -1    2.80    0.80
 -11  -5   1    2.60    0.80
 -11  -5   1    1.30    1.40
 -11  -5   1   -7.10   10.80
  10   5  -1    1.40    9.60
  10   5  -1    1.00    0.70
 -10  -5   1    5.10    9.00
 -10  -5   1    0.20    1.30
 -10  -5   1    1.60    0.80
   9   5  -1   10.90    1.30
  -9  -5   1   10.00    1.10
   8   5  -1    4.00    8.30
   8   5  -1    1.80    0.60
  -8  -5   1    2.70    3.80
  -8  -5   1    1.10    0.60
  -8  -5   1    1.20    1.10
   7   5  -1   -2.30    4.20
  -7  -5   1    1.40    5.00
   6   5  -1   42.40    3.00
  -6  -5   1   52.69    3.30
  -6  -5   1   44.10    3.00
   5   5  -1  200.38   12.00
  -5  -5   1  192.98   12.00
  -5  -5   1  204.78   12.00
   4   5  -1  548.65   31.60
   4   5  -1  483.25   33.50
  -4  -5   1  550.74   31.60
  -4  -5   1  540.65   31.80
  -4  -5   1  529.45   31.60
   3   5  -1   74.79    4.30
  -3  -5   1   62.29    4.40
  -3  -5   1   72.39    4.50
  -2  -5   1   94.29    5.90
   1   5  -1   58.79    3.40
  -1  -5   1   50.29    3.40
  -1  -5   1   54.99    3.60
   0  -5   1   29.50    2.10
   0  -5   1   32.40    2.30
  -1   5  -1  363.26   22.20
   1  -5   1  369.96   21.20
   1  -5   1  325.67   20.90
  -2   5  -1  653.83   40.80
  -2   5  -1  706.83   40.90
   2  -5   1  718.13   40.00
   2  -5   1  636.24   39.70
   2  -5   1  635.44   39.70
   3  -5   1   16.50    1.20
   3  -5   1   19.30    1.20
  -4   5  -1  499.35   32.30
   4  -5   1  477.95   32.20
   4  -5   1  534.25   30.80
   4  -5   1  556.64   30.70
  -5   5  -1 1114.19   67.19
   5  -5   1 1027.10   65.49
   5  -5   1 1108.29   67.19
   5  -5   1 1171.28   65.89
   5  -5   1 1100.79   65.39
  -6   5  -1  605.34   39.90
   6  -5   1  660.73   37.70
   6  -5   1  616.84   39.90
   6  -5   1  679.53   38.30
   6  -5   1  614.24   37.80
  -7   5  -1  835.72   46.30
  -7   5  -1  731.93   48.80
   7  -5   1  803.72   46.30
   7  -5   1  740.93   49.00
  -8   5  -1   43.30    9.00
  -8   5  -1   48.70    3.10
   8  -5   1   46.40    3.10
   8  -5   1   50.69    3.10
  -9   5  -1   58.59    3.90
   9  -5   1   64.59    3.80
   9  -5   1   58.69    4.50
 -10   5  -1   23.70    8.80
 -11   5  -1   21.80    1.70
  11  -5   1   23.50    3.00
  11  -5   1   19.00    1.50
 -12   5  -1   48.50    3.30
  12  -5   1   51.59    4.50
  12  -5   1   46.80    3.10
 -13   5  -1    0.60    0.80
 -13   5  -1   -0.50    1.50
  13  -5   1   -0.60    2.00
 -14   5  -1   29.60    2.50
 -14   5  -1   31.20    3.30
  14  -5   1   33.20    4.60
 -15   5  -1    7.10    2.10
 -15   5  -1   10.70    1.30
  15  -5   1   14.10    3.40
 -16   5  -1   -2.30    1.70
 -16   5  -1    1.70    1.00
  16  -5   1    1.80    4.20
 -17   5  -1    6.60    2.00
 -17   5  -1    8.70    1.40
  17  -5   1    9.80    5.80
 -18   5  -1    1.60    1.10
 -18   5  -1    0.60    1.80
 -19   5  -1    2.50    1.80
 -19   5  -1   -0.20    1.00
 -20   5  -1    0.30    1.00
 -20   5  -1    1.10    1.60
 -21   5  -1    1.80    2.10
 -20  -4   1    1.30    1.70
 -20  -4   1    3.00    1.10
 -19  -4   1   -0.10    1.60
 -19  -4   1    1.00    1.10
 -18  -4   1    3.70    1.30
 -18  -4   1    3.80    2.00
 -17  -4   1    3.70    2.00
 -17  -4   1    7.70    1.30
  16   4  -1    7.10    1.30
 -16  -4   1    4.20    1.20
 -16  -4   1    5.50    2.00
  15   4  -1    0.40    0.90
 -15  -4   1    1.70    1.10
 -15  -4   1    0.20    1.80
  14   4  -1    0.80    0.90
 -14  -4   1   -1.10    1.80
 -14  -4   1    0.70    1.00
  13   4  -1    5.10    1.00
 -13  -4   1    6.50    1.10
 -13  -4   1    6.60    1.90
  12   4  -1   26.90    2.10
 -12  -4   1   25.20    3.00
 -12  -4   1   24.50    2.20
  11   4  -1    7.90   13.10
 -11  -4   1   10.00   11.70
  10   4  -1    7.20    0.90
  10   4  -1    9.40   14.90
 -10  -4   1    5.10    1.40
 -10  -4   1    4.50    0.80
 -10  -4   1   -0.70    6.80
   9   4  -1   33.20   12.40
  -9  -4   1   20.20    7.00
   8   4  -1    3.90    6.10
   8   4  -1    8.60    1.20
  -8  -4   1    9.60    1.50
  -8  -4   1   11.20    1.10
   7   4  -1   -1.30    5.90
  -7  -4   1    5.60    1.20
  -7  -4   1   -0.80    4.30
   6   4  -1   22.40    1.70
  -6  -4   1   23.90    1.70
   5   4  -1  217.68   13.00
  -5  -4   1  210.48   13.10
  -5  -4   1  223.08   13.00
   4   4  -1  125.89    7.20
  -4  -4   1  113.39    7.20
  -4  -4   1  129.49    7.20
  -4  -4   1  100.09    9.00
   3   4  -1  261.27   15.60
  -3  -4   1  272.37   15.70
  -3  -4   1  251.57   15.60
   2   4  -1   96.69    6.30
  -2  -4   1  115.39    6.50
  -2  -4   1   99.49    6.30
   1   4  -1   43.60    4.80
  -1  -4   1   39.80    3.00
  -1  -4   1   47.20    3.00
   0   4  -1    4.10    1.60
   0  -4   1    3.90    1.50
  -1   4  -1   92.59    6.40
   1  -4   1   73.29    5.10
   2  -4   1  300.47   18.10
   3  -4   1   52.99    3.50
   3  -4   1   61.59    3.80
   4  -4   1  489.75   28.00
   4  -4   1  454.45   28.00
  -8   4  -1  171.68   10.50
   8  -4   1  173.58   10.50
   8  -4   1  179.98   10.50
  -9   4  -1   44.10    2.70
   9  -4   1   40.10    2.60
   9  -4   1   36.40    3.30
 -10   4  -1   23.20    1.70
 -10   4  -1   16.10    8.50
  10  -4   1   24.00    2.60
  10  -4   1   18.00    1.40
  10  -4   1   20.80    1.50
 -11   4  -1   10.00   18.00
 -12   4  -1   22.90    1.90
 -12   4  -1   23.20    2.60
  12  -4   1   23.70    1.70
  12  -4   1   28.20    3.30
 -13   4  -1    0.50    1.50
 -13   4  -1    1.10    0.80
  13  -4   1   -2.10    1.90
 -14   4  -1    3.90    1.00
 -14   4  -1    5.10    1.80
  14  -4   1    5.00    2.60
 -15   4  -1   24.50    3.20
 -15   4  -1   25.60    2.40
  15  -4   1   33.20    4.40
 -16   4  -1    3.00    1.10
 -16   4  -1    5.10    1.90
  16  -4   1    0.00    4.40
 -17   4  -1    4.40    1.20
 -17   4  -1    4.70    2.10
  17  -4   1    6.50    6.00
 -18   4  -1    3.30    1.10
 -18   4  -1    2.20    1.80
 -19   4  -1    2.70    1.20
 -19   4  -1    2.60    1.70
 -20   4  -1    1.50    1.70
 -20   4  -1   -0.40    1.00
 -21   4  -1    0.60    1.00
 -21   4  -1    0.10    1.70
 -20  -3   1    0.90    1.70
 -20  -3   1   -0.70    0.90
 -19  -3   1   -0.80    1.70
 -19  -3   1    0.50    1.00
 -18  -3   1   -0.50    1.00
 -18  -3   1    0.30    1.70
  17   3  -1   -1.20    0.80
 -17  -3   1    1.60    1.10
 -17  -3   1   -0.10    1.80
  16   3  -1    0.10    0.80
 -16  -3   1    2.00    1.80
 -16  -3   1    0.30    1.00
  15   3  -1    0.10    0.90
 -15  -3   1   -0.60    1.00
 -15  -3   1   -0.60    1.90
  14   3  -1    6.40    1.00
 -14  -3   1    4.90    1.80
 -14  -3   1    3.00    1.00
  13   3  -1    0.60    0.80
 -13  -3   1    1.00    0.80
 -13  -3   1   -1.20    1.50
  12   3  -1    0.10    0.70
 -12  -3   1   -2.20    1.30
 -12  -3   1   -0.90    0.60
  11   3  -1   36.00    2.50
  11   3  -1   44.90   12.70
 -11  -3   1   36.90    3.20
 -11  -3   1   30.30    9.40
 -11  -3   1   31.80    2.50
  10   3  -1   10.20    1.20
  10   3  -1   10.40    8.70
 -10  -3   1    7.60    0.90
 -10  -3   1    7.80    1.50
   9   3  -1   16.90    1.50
  -9  -3   1   14.10    2.20
  -9  -3   1   19.60    1.60
   6   3  -1    1.10    3.40
   6   3  -1    0.30    0.50
  -6  -3   1   -0.10    0.40
  -6  -3   1    3.50    3.00
  -6  -3   1    0.30    0.80
   4   3  -1   89.19    5.20
  -4  -3   1   78.49    5.30
  -4  -3   1   87.49    5.20
   3   3  -1 2186.08  128.89
   3   3  -1 2363.46  130.29
  -3  -3   1 2171.18  128.89
  -3  -3   1 1989.20  128.99
   2   3  -1   10.00    2.30
  -2  -3   1    9.40    1.30
  -2  -3   1    7.10    2.00
   1   3  -1  163.48   10.70
  -1  -3   1  159.08   10.50
   0   3  -1  101.69    7.00
   0  -3   1  102.99    6.90
  -1   3  -1  305.57   18.90
  -2   3  -1  171.98   10.60
   2  -3   1  149.29    9.80
   2  -3   1  162.78   10.60
   3  -3   1 2608.24  154.68
   4  -3   1   93.19    6.10
   4  -3   1  109.29    6.40
  -5   3  -1   40.80    2.60
   5  -3   1   39.00    2.60
   5  -3   1   46.00    3.10
  -6   3  -1   78.69    4.90
   6  -3   1   80.09    4.90
   6  -3   1   84.79    4.90
  -7   3  -1   66.89    4.30
   7  -3   1   73.89    4.30
   7  -3   1   69.69    4.30
  -8   3  -1   85.09    5.40
   8  -3   1   91.19    5.40
 -10   3  -1    1.60    0.60
 -10   3  -1    6.50    7.40
  10  -3   1    1.20    0.40
  10  -3   1    1.60    0.50
  10  -3   1    6.60    9.30
  10  -3   1    2.40    1.30
 -11   3  -1   13.20    1.60
 -11   3  -1   13.50    1.30
 -11   3  -1   -0.70    8.30
  11  -3   1    7.10   11.40
  11  -3   1   15.10    2.10
  11  -3   1   11.70    1.10
 -12   3  -1   -0.20    1.20
 -12   3  -1    1.30    0.70
  12  -3   1   -0.60    0.40
  12  -3   1    0.70    1.60
 -13   3  -1    5.00    0.90
 -13   3  -1    4.60    1.60
  13  -3   1    7.50    2.20
 -14   3  -1    3.60    1.00
 -14   3  -1    3.30    1.70
  14  -3   1    5.50    2.90
 -15   3  -1    7.50    1.20
 -15   3  -1    3.60    1.90
  15  -3   1   12.80    3.70
 -16   3  -1   16.10    1.90
 -16   3  -1   10.40    2.20
  16  -3   1   17.60    5.00
 -17   3  -1   -0.80    1.80
 -17   3  -1   -0.40    1.00
  17  -3   1   -4.10    7.10
 -18   3  -1    0.50    1.70
 -18   3  -1    2.10    1.10
 -19   3  -1    2.70    1.80
 -19   3  -1    1.00    1.10
 -20   3  -1    0.80    1.70
 -20   3  -1    0.00    1.00
 -21   3  -1    0.70    1.60
 -21   3  -1    2.00    1.10
 -21  -2   1   -2.80    1.50
 -21  -2   1    1.80    1.00
 -20  -2   1    0.00    1.00
 -20  -2   1    0.00    1.50
 -19  -2   1   -1.00    1.00
 -19  -2   1   -0.50    1.60
 -18  -2   1    2.60    1.70
 -18  -2   1    3.00    1.10
 -17  -2   1    3.30    1.10
 -17  -2   1    3.10    2.00
  16   2  -1    0.40    0.70
 -16  -2   1    0.90    1.90
 -16  -2   1    0.30    1.00
  15   2  -1    4.10    0.80
 -15  -2   1    6.40    2.00
 -15  -2   1    7.50    1.20
  14   2  -1    8.80    1.20
 -14  -2   1   10.00    2.00
 -14  -2   1    9.00    1.30
  13   2  -1   -2.50    3.50
  13   2  -1    0.40    0.70
 -13  -2   1    0.60    0.80
 -13  -2   1    0.40    1.60
  12   2  -1   -0.60    2.60
  12   2  -1    1.60    0.70
 -12  -2   1    0.80    0.70
 -12  -2   1    1.40    1.50
  11   2  -1    2.60    0.70
  11   2  -1   16.90   12.10
  11   2  -1    4.40    2.10
 -11  -2   1   -6.30    9.40
 -11  -2   1    3.10    1.40
 -11  -2   1    1.90    0.70
  10   2  -1    0.90    0.60
  10   2  -1    0.80    1.70
  10   2  -1    5.40    8.70
 -10  -2   1   -2.90    8.80
 -10  -2   1    0.70    0.70
 -10  -2   1    1.30    1.20
   9   2  -1   -0.70    1.30
   9   2  -1   -1.00    6.10
  -9  -2   1    1.50    0.70
  -9  -2   1   -0.10    5.70
  -9  -2   1    2.50    1.20
   8   2  -1   16.00    2.20
   8   2  -1   15.80    1.40
  -8  -2   1   17.50    1.50
   7   2  -1   27.70    2.00
   7   2  -1   28.80    2.50
  -7  -2   1   30.00    2.00
  -7  -2   1   28.90    2.40
   6   2  -1   62.19    4.20
   6   2  -1   65.39    4.00
  -6  -2   1   68.09    4.00
  -6  -2   1   62.79    4.20
   5   2  -1  241.98   14.90
   5   2  -1  222.28   14.80
  -5  -2   1  264.17   14.90
  -5  -2   1  241.18   14.80
  -5  -2   1  277.27   17.00
   3   2  -1   17.50    3.70
  -3  -2   1   12.90    2.80
   2   2  -1  220.78   14.20
  -2  -2   1  225.48   14.20
   1   2  -1    7.60    1.70
  -1  -2   1    8.90    0.80
   0   2  -1  252.37   16.10
   0  -2   1  267.27   16.20
  -1   2  -1  129.59    8.20
   1  -2   1  129.29    7.80
  -2   2  -1  642.14   38.20
   2  -2   1  622.94   37.60
   2  -2   1  633.14   38.10
  -3   2  -1  298.77   19.50
   3  -2   1  320.57   19.60
  -4   2  -1  123.19    7.60
   4  -2   1  125.59    7.60
   4  -2   1  133.19    7.90
  -6   2  -1  152.68   12.30
  -6   2  -1  182.18   10.20
   6  -2   1  165.08   12.90
   6  -2   1  167.18   10.20
   6  -2   1  179.88   10.20
  -7   2  -1   81.59    5.00
   7  -2   1   82.39    5.00
  -8   2  -1   59.39    3.70
   8  -2   1   57.19    3.60
  -9   2  -1  151.98    9.00
   9  -2   1  138.29    8.90
   9  -2   1  157.08    9.40
 -10   2  -1  154.38    8.50
 -10   2  -1  131.19    8.30
 -10   2  -1  131.99   15.50
  10  -2   1  135.09    8.20
  10  -2   1  144.09    8.80
  10  -2   1  130.19    8.20
  10  -2   1  106.39   16.90
 -11   2  -1   40.60    2.90
 -11   2  -1   42.80    3.30
  11  -2   1   47.00    3.70
  11  -2   1   40.80    2.80
 -12   2  -1   20.60    2.50
 -12   2  -1   21.60    1.90
  12  -2   1   25.70    3.20
 -13   2  -1    5.00    1.50
 -13   2  -1    3.30    0.90
  13  -2   1    4.40    2.10
 -14   2  -1    2.30    1.00
 -14   2  -1    1.60    1.80
  14  -2   1    0.60    0.50
  14  -2   1    3.30    2.80
 -15   2  -1    2.30    1.90
 -15   2  -1    3.30    1.10
  15  -2   1    5.90    3.70
 -16   2  -1    4.30    1.10
 -16   2  -1    2.70    1.90
  16  -2   1   10.50    5.30
 -17   2  -1    1.90    1.10
 -17   2  -1    1.50    1.90
 -18   2  -1    1.80    1.00
 -18   2  -1    1.00    1.70
 -19   2  -1    0.20    1.00
 -19   2  -1    2.10    1.80
 -20   2  -1    1.00    1.60
 -20   2  -1   -1.00    1.00
 -21   2  -1    0.50    1.00
 -21   2  -1    0.40    1.60
 -21  -1   1    1.00    1.60
 -21  -1   1    2.20    1.00
 -20  -1   1    3.10    1.10
 -20  -1   1    0.80    1.60
 -19  -1   1    1.60    1.10
 -19  -1   1    1.70    1.90
 -18  -1   1    2.60    1.10
 -18  -1   1    1.20    1.90
 -17  -1   1    3.70    1.20
 -17  -1   1    2.70    1.90
 -16  -1   1    7.40    1.30
 -16  -1   1    7.10    2.10
 -15  -1   1   18.10    2.00
 -15  -1   1   15.00    2.30
  14   1  -1    0.30    0.60
  14   1  -1    0.00    4.10
 -14  -1   1    1.00    1.00
 -14  -1   1    1.50    1.70
  13   1  -1    1.40    0.70
  13   1  -1    1.90    3.00
 -13  -1   1    0.10    0.80
 -13  -1   1    1.00    1.60
  12   1  -1    1.00    0.60
  12   1  -1    0.60    2.40
 -12  -1   1    1.80    1.30
 -12  -1   1    0.40    0.70
  11   1  -1   20.10    2.70
  11   1  -1    7.00   12.90
  11   1  -1   21.10    1.60
 -11  -1   1   16.40    2.40
 -11  -1   1   20.50    1.80
  10   1  -1   32.20    2.20
  10   1  -1   33.80    3.30
 -10  -1   1   24.50    2.70
 -10  -1   1   31.90    2.30
   9   1  -1   19.10    1.50
   9   1  -1   18.30    2.40
  -9  -1   1   18.30    1.50
  -9  -1   1   14.20    1.80
   8   1  -1   97.19    6.00
   8   1  -1   89.69    5.60
  -8  -1   1   92.29    5.60
  -8  -1   1   83.39    5.80
   7   1  -1    2.80    0.50
   7   1  -1    2.20    0.90
  -7  -1   1    4.50    1.00
  -7  -1   1    3.30    0.60
   6   1  -1  159.78   10.30
   6   1  -1  183.18   14.70
   6   1  -1  155.98   10.10
  -6  -1   1  176.08   10.30
  -6  -1   1  175.88   10.20
   5   1  -1   45.70    3.00
   5   1  -1   41.80    2.80
  -5  -1   1   46.30    2.80
   4   1  -1  630.64   37.00
  -4  -1   1  656.43   37.00
  -4  -1   1  549.15   38.20
  -4  -1   1  647.84   36.90
   3   1  -1   47.50    3.40
   3   1  -1   60.79    5.40
  -3  -1   1   61.49    5.40
   2   1  -1   54.69    4.30
  -2  -1   1   53.09    4.20
   0   1  -1   81.39    5.20
   0  -1   1   84.79    5.20
  -1   1  -1    1.40    0.60
   1  -1   1    2.00    0.60
  -2   1  -1   82.19    5.80
   2  -1   1   88.19    5.20
   2  -1   1   83.09    5.80
  -3   1  -1  190.18   13.20
   3  -1   1  205.88   13.40
   3  -1   1  220.68   12.40
  -4   1  -1   24.80    1.70
   4  -1   1   25.60    2.00
  -5   1  -1   31.40    2.10
   5  -1   1   33.50    2.10
  -6   1  -1   32.20    5.20
  -6   1  -1   39.50    2.40
   6  -1   1   39.90    2.40
   6  -1   1   28.10    6.10
  -7   1  -1   19.10    4.40
  -8   1  -1  126.09    7.50
   8  -1   1  126.79    7.90
   8  -1   1  119.19    7.40
  -9   1  -1  140.69    8.50
  -9   1  -1  130.99    8.30
   9  -1   1  137.29    8.70
 -10   1  -1  246.18   15.40
 -10   1  -1  256.37   15.30
  10  -1   1  265.47   15.70
  10  -1   1  248.28   15.20
 -11   1  -1  284.37   18.30
 -11   1  -1  293.37   18.10
  11  -1   1  329.17   18.70
  11  -1   1  303.47   18.10
 -12   1  -1   27.40    2.80
 -12   1  -1   28.80    2.30
  12  -1   1   32.60    2.20
  12  -1   1   34.50    3.60
 -13   1  -1   32.10    3.30
 -13   1  -1   34.50    2.70
  13  -1   1   45.30    4.40
 -14   1  -1   12.30    1.50
 -14   1  -1   10.80    2.10
  14  -1   1   17.20    3.40
 -15   1  -1   -1.00    1.70
 -15   1  -1    0.70    0.90
  15  -1   1    4.80    4.10
  15  -1   1   -0.30    0.60
 -16   1  -1    1.20    1.70
 -16   1  -1    0.80    0.90
 -17   1  -1    1.20    1.70
 -17   1  -1   -0.90    0.90
 -18   1  -1    7.60    1.30
 -18   1  -1    3.80    1.80
 -19   1  -1    0.30    1.80
 -19   1  -1    0.70    1.00
 -20   1  -1   -0.20    1.50
 -20   1  -1   -0.80    0.90
 -21   1  -1    0.50    1.00
 -21   1  -1    0.00    1.60
 -21   0   1   -1.00    0.90
 -21   0   1   -0.40    1.60
 -20   0   1   -0.30    1.50
 -20   0   1   -0.20    1.00
 -19   0   1    0.10    1.70
 -19   0   1    1.60    1.00
 -18   0   1    0.30    1.00
 -18   0   1   -1.60    1.70
 -17   0   1    0.40    1.00
 -17   0   1    2.00    1.80
 -16   0   1    2.10    1.10
 -16   0   1    3.70    2.00
  15   0  -1   -1.20    5.60
  15   0  -1   -0.40    0.60
 -15   0   1    0.40    1.00
 -15   0   1    0.60    1.80
  14   0  -1    6.30    3.90
 -14   0   1    4.00    1.80
 -14   0   1    3.10    1.00
  13   0  -1    1.10    0.60
  13   0  -1    0.10    2.80
 -13   0   1   -0.60    0.80
 -13   0   1    0.80    1.50
  12   0  -1   10.50    1.20
  12   0  -1   12.30    2.60
 -12   0   1   12.40    1.50
 -12   0   1   11.50    1.80
  11   0  -1    6.20    2.00
  11   0  -1    6.20    0.80
  11   0  -1  -13.30   20.10
 -11   0   1   13.20   11.90
 -11   0   1    5.10    1.40
 -11   0   1    6.20    0.90
  10   0  -1   69.69    4.90
  10   0  -1   61.99    4.10
 -10   0   1   70.39    4.20
 -10   0   1   58.39    4.40
   9   0  -1   12.60    1.60
   9   0  -1    1.50    6.10
   9   0  -1   10.10    1.00
  -9   0   1   10.40    1.20
  -9   0   1    9.40    1.40
   8   0  -1   17.00    1.40
   8   0  -1   17.60    2.10
  -8   0   1   18.60    1.50
   7   0  -1   25.00    2.20
   7   0  -1   25.80    1.70
   7   0  -1   21.50    4.80
   7   0  -1   24.50    1.70
  -7   0   1   25.90    1.80
   6   0  -1   33.50    2.50
   6   0  -1   33.60    2.10
   6   0  -1   31.20    2.20
  -6   0   1   37.20    2.50
  -6   0   1   34.10    2.20
  -6   0   1   32.10    5.60
   4   0  -1 1706.93  104.59
  -4   0   1 1820.72  104.49
  -3   0   1  240.88   15.80
   2   0  -1   55.99    4.30
   2   0  -1   58.89    3.60
  -2   0   1   60.49    4.40
   1   0  -1   37.80    2.20
  -1   0   1   33.30    2.60
   0   0   1  688.93   37.00
   0   0   1  556.74   37.00
  -1   0  -1  227.68   14.10
   1   0   1  237.88   14.10
  -2   0  -1  288.87   17.70
   2   0   1  288.97   17.70
  -3   0  -1  339.37   21.50
   3   0   1  353.76   21.60
  -4   0  -1   24.30    4.50
  -6   0  -1   74.69    8.50
  -6   0  -1   72.79    4.40
  -6   0  -1   65.39    4.30
  -7   0  -1   61.09    8.80
  -7   0  -1   50.69    3.20
  -7   0  -1   42.10    2.90
   7   0   1   38.40    7.40
  -8   0  -1    3.00    0.60
  -8   0  -1   -0.70    3.40
  -8   0  -1    2.20    1.00
   8   0   1   -0.30    4.60
   8   0   1    3.40    1.00
  -9   0  -1   18.30    6.00
 -10   0  -1   13.80    1.40
 -10   0  -1    3.30    6.90
  10   0   1   15.50    1.90
  10   0   1    5.40    7.60
  10   0   1   15.70    1.40
 -11   0  -1   24.10    2.50
 -11   0  -1   22.50    1.90
  11   0   1   24.40    2.90
  11   0   1   26.10    1.90
 -12   0  -1   44.60    3.60
 -12   0  -1   43.20    3.10
  12   0   1   47.00    3.00
  12   0   1   46.70    4.30
 -13   0  -1    7.40    1.10
 -13   0  -1    7.60    1.70
  13   0   1    8.50    1.00
  13   0   1    6.00    2.70
 -14   0  -1    2.20    1.70
 -14   0  -1    3.10    1.00
  14   0   1    6.00    3.40
 -15   0  -1    4.80    1.90
 -15   0  -1    6.10    1.20
  15   0   1    8.00    4.70
 -16   0  -1    1.60    1.10
 -16   0  -1    2.40    1.80
 -17   0  -1   -0.20    0.90
 -17   0  -1    0.00    1.70
 -18   0  -1    1.90    1.80
 -18   0  -1    0.50    1.00
 -19   0  -1    6.20    1.30
 -19   0  -1    6.60    2.00
 -20   0  -1    0.40    1.00
 -20   0  -1    1.20    1.60
 -21   0  -1   -0.90    1.70
 -21   0  -1    0.40    1.00
 -21   1   1   -0.50    0.90
 -21   1   1    0.50    1.60
 -20   1   1    0.40    1.00
 -20   1   1   -1.40    1.50
 -19   1   1    2.20    1.10
 -19   1   1    2.10    1.80
 -18   1   1    1.40    1.80
 -18   1   1    1.50    1.10
 -17   1   1    1.50    1.80
 -17   1   1    0.10    1.00
 -16   1   1    0.30    1.80
 -16   1   1    0.40    1.00
  15  -1  -1    5.70    4.50
  14  -1  -1   -4.40    3.40
  14  -1  -1   -0.20    0.60
 -14   1   1    0.20    1.70
 -14   1   1   -0.80    0.90
  13  -1  -1    0.10    0.40
  13  -1  -1    3.40    2.70
 -13   1   1   -0.70    1.50
 -13   1   1    0.70    0.80
  12  -1  -1    1.50    0.50
  12  -1  -1    0.20    2.00
 -12   1   1    0.80    1.30
 -12   1   1    0.60    0.70
  11  -1  -1    1.30    1.60
  11  -1  -1   -0.80    0.50
  11  -1  -1  -11.10   11.30
 -11   1   1    1.00    0.70
 -11   1   1    0.00    1.30
 -11   1   1    0.60    7.80
  10  -1  -1    9.20    8.70
  10  -1  -1    4.90    1.40
  10  -1  -1    3.80    0.60
 -10   1   1    2.20    1.10
 -10   1   1    7.00    6.80
 -10   1   1    2.10    0.60
   9  -1  -1    0.20    0.40
   9  -1  -1    1.10    0.40
   9  -1  -1    0.40    1.10
   9  -1  -1   -5.70   10.80
  -9   1   1    0.70    1.10
  -9   1   1    3.60    5.80
  -9   1   1    1.00    0.50
   8  -1  -1    1.90    0.50
   8  -1  -1    0.30    5.00
   8  -1  -1    2.40    0.50
   8  -1  -1    1.30    1.00
  -8   1   1    5.00    4.60
  -8   1   1    1.70    1.00
  -8   1   1    1.30    0.50
   7  -1  -1   18.10    1.40
   7  -1  -1   19.20    1.40
   7  -1  -1   19.70    2.00
  -7   1   1   19.80    1.40
   6  -1  -1   25.40    2.20
   6  -1  -1   35.30    6.00
   6  -1  -1   30.20    1.80
   6  -1  -1   24.60    1.80
  -6   1   1   29.70    1.80
   5  -1  -1    5.80    0.60
   5  -1  -1    7.30    1.00
  -5   1   1    6.20    0.70
   4  -1  -1   71.49    6.30
   4  -1  -1   58.69    3.90
  -4   1   1   56.89    5.80
  -4   1   1   58.99    3.70
   3  -1  -1  160.48   10.60
  -3   1   1  149.29   10.40
   2  -1  -1  186.28   12.60
  -2   1   1  235.28   13.20
   1  -1  -1  805.92   52.19
  -1   1   1  954.60   52.39
   0  -1  -1  258.07   15.30
  -1  -1  -1 1148.39   73.09
  -1  -1  -1 1357.36   73.39
   1   1   1 1099.49   73.09
   1   1   1 1331.27   73.39
  -2  -1  -1 1387.86   81.99
   2   1   1 1361.76   81.99
  -4  -1  -1  241.98   15.80
   4   1   1  234.48   15.80
  -5  -1  -1   56.79    3.50
  -5  -1  -1   50.89    3.30
  -6  -1  -1  451.75   26.70
  -6  -1  -1  377.86   24.60
  -7  -1  -1  135.79    8.40
  -7  -1  -1  142.99   11.50
  -7  -1  -1  146.49    8.50
   7   1   1  133.99    8.60
   7   1   1  138.19   11.80
  -8  -1  -1  265.57   14.50
  -8  -1  -1  235.48   17.70
  -8  -1  -1  239.58   14.30
   8   1   1  232.18   18.10
   8   1   1  218.78   14.50
  -9  -1  -1   43.40    2.80
   9   1   1   39.60    3.20
 -10  -1  -1  198.68   19.10
 -10  -1  -1  226.68   13.40
 -10  -1  -1  237.78   13.60
  10   1   1  226.38   13.80
  10   1   1  213.48   13.40
 -11  -1  -1  221.98   12.80
 -11  -1  -1  200.78   12.60
  11   1   1  205.28   13.10
  11   1   1  204.68   12.60
 -12  -1  -1   38.20    3.00
 -12  -1  -1   44.20    3.50
  12   1   1   42.40    4.40
  12   1   1   44.40    2.90
 -13  -1  -1    5.80    1.10
 -13  -1  -1    8.60    1.70
  13   1   1    8.10    2.90
  13   1   1   11.00    1.30
 -14  -1  -1    0.40    1.60
 -14  -1  -1    0.10    0.90
  14   1   1    0.00    0.80
  14   1   1   -2.80    3.60
 -15  -1  -1    0.00    0.90
 -15  -1  -1   -2.50    1.60
  15   1   1   -0.60    0.50
 -16  -1  -1    0.00    0.90
 -16  -1  -1    0.50    1.70
  16   1   1    0.10    0.60
 -17  -1  -1    1.10    1.80
 -17  -1  -1    1.10    1.00
  17   1   1   -0.10    1.00
 -18  -1  -1    2.10    1.70
 -18  -1  -1    1.70    1.10
 -19  -1  -1    0.50    1.00
 -19  -1  -1   -0.10    1.60
 -20  -1  -1    2.60    1.70
 -20  -1  -1    1.00    1.00
 -21  -1  -1    1.90    1.60
 -21  -1  -1   -0.50    0.90
 -21   2   1    0.30    0.90
 -21   2   1    0.10    1.50
 -20   2   1    2.10    1.10
 -20   2   1   -0.60    1.60
 -19   2   1    0.20    1.80
 -19   2   1    2.40    1.10
 -18   2   1   10.10    1.50
 -18   2   1    6.80    2.10
 -17   2   1   -1.50    0.90
 -17   2   1    1.10    1.90
  16  -2  -1    8.60    5.70
 -16   2   1    3.10    2.00
 -16   2   1    4.90    1.20
  15  -2  -1   17.40    4.50
 -15   2   1   12.30    1.50
 -15   2   1   11.90    2.30
  14  -2  -1    4.60    3.30
 -14   2   1    2.30    1.00
 -14   2   1    2.80    1.70
  13  -2  -1   -0.10    2.40
  13  -2  -1   -0.80    0.50
 -13   2   1   -0.60    1.50
 -13   2   1    0.00    0.80
  12  -2  -1    0.50    0.40
  12  -2  -1   -2.80    1.90
 -12   2   1    1.30    1.40
 -12   2   1    0.00    0.70
  11  -2  -1    3.10    1.70
  11  -2  -1   -8.70   11.40
 -11   2   1    3.60    1.30
 -11   2   1    2.50   10.10
 -11   2   1    3.60    0.80
  10  -2  -1   15.00    1.20
  10  -2  -1   12.30    2.00
  10  -2  -1   15.00    1.20
 -10   2   1   13.80    1.30
 -10   2   1   14.50    1.70
   9  -2  -1   15.50    1.90
   9  -2  -1    4.70    6.90
   9  -2  -1   13.30    1.10
   9  -2  -1   14.40    1.20
  -9   2   1   14.00    1.30
   7  -2  -1  142.09    8.70
   7  -2  -1  131.89    8.30
   7  -2  -1  142.79    8.40
  -7   2   1  139.89    8.40
   6  -2  -1   15.90    4.20
   6  -2  -1   18.60    1.90
   6  -2  -1   21.30    1.40
  -6   2   1   18.60    1.40
  -6   2   1   19.40    3.90
   4  -2  -1   64.09    4.20
  -4   2   1   63.19    3.90
  -3   2   1   42.30    4.70
   1  -2  -1   18.50    1.40
   1  -2  -1   21.10    1.40
   1  -2  -1   20.90    1.80
  -1   2   1   18.90    1.90
  -1  -2  -1   42.60    2.50
  -1  -2  -1   42.60    2.50
   1   2   1   38.30    2.50
  -2  -2  -1   27.30    2.80
   2   2   1   25.20    2.80
  -3  -2  -1   43.10    4.60
   3   2   1   37.90    4.30
  -4  -2  -1   90.59    5.30
  -4  -2  -1   93.49    5.40
   4   2   1   71.29    7.30
  -6  -2  -1   16.80    4.00
  -6  -2  -1   17.10    1.30
  -6  -2  -1   16.90    1.60
   6   2   1   16.60    1.50
  -7  -2  -1   39.60    2.80
  -7  -2  -1   34.80    2.50
  -7  -2  -1   46.80    6.80
   7   2   1   48.80    9.00
   7   2   1   33.40    2.70
  -8  -2  -1  167.78    9.90
  -8  -2  -1  168.08   10.00
   8   2   1  153.98   10.00
  -9  -2  -1  243.38   14.60
  -9  -2  -1  235.48   14.40
   9   2   1  240.28   14.60
   9   2   1  240.78   14.40
 -10  -2  -1  222.78   13.20
 -10  -2  -1  223.08   13.40
  10   2   1  216.98   13.50
  10   2   1  212.78   13.20
 -11  -2  -1  147.39    9.70
 -11  -2  -1  166.08   10.00
  11   2   1  159.68   10.30
  11   2   1  164.38    9.70
 -12  -2  -1   76.99    5.50
 -12  -2  -1   76.39    5.10
  12   2   1   84.29    5.10
  12   2   1   77.79    6.20
 -13  -2  -1   38.90    3.60
 -13  -2  -1   40.10    3.00
  13   2   1   44.90    2.90
  13   2   1   35.60    4.30
 -14  -2  -1   22.70    2.10
 -14  -2  -1   16.80    2.40
  14   2   1   22.60    1.90
 -15  -2  -1   -0.20    0.90
 -15  -2  -1   -0.20    1.70
  15   2   1    0.40    0.80
 -16  -2  -1    0.80    1.70
 -16  -2  -1    0.60    0.90
  16   2   1   -0.60    0.60
 -17  -2  -1    5.10    1.20
 -17  -2  -1    5.60    1.90
 -18  -2  -1   -0.10    1.70
 -18  -2  -1    0.30    1.00
 -19  -2  -1    1.30    1.80
 -19  -2  -1    0.60    1.00
 -20  -2  -1    0.10    1.60
 -20  -2  -1    1.70    1.10
 -21  -2  -1   -0.50    0.80
 -21  -2  -1    3.80    1.70
 -21   3   1   -0.30    1.50
 -21   3   1    0.30    0.90
 -20   3   1   -1.80    1.70
 -20   3   1    1.40    1.00
 -19   3   1    1.50    1.10
 -19   3   1    1.80    1.90
 -18   3   1    1.90    1.10
 -18   3   1    1.30    1.80
 -17   3   1    1.80    1.90
 -17   3   1    0.20    1.10
  16  -3  -1   18.10    5.70
 -16   3   1    8.50    1.40
 -16   3   1    5.80    2.20
  15  -3  -1    0.40    3.90
 -15   3   1    0.30    1.90
 -15   3   1    0.30    1.00
  14  -3  -1   -0.50    3.00
 -14   3   1    1.20    1.70
 -14   3   1    0.00    0.90
  13  -3  -1    6.00    2.40
 -13   3   1    4.70    1.70
 -13   3   1    2.80    0.90
  12  -3  -1    1.30    1.80
 -12   3   1    0.60    0.70
 -12   3   1    0.60    1.30
  11  -3  -1    4.50    1.60
  11  -3  -1    3.60    0.70
 -11   3   1    3.90    0.70
 -11   3   1    6.10    1.30
  10  -3  -1   29.30    2.00
  10  -3  -1   28.70    3.00
  10  -3  -1   28.50    1.90
 -10   3   1   29.90    2.10
   9  -3  -1   70.49    4.30
   9  -3  -1   65.79    4.20
   9  -3  -1   74.39    5.00
  -9   3   1   65.39    4.30
   8  -3  -1   16.20    1.30
   8  -3  -1   14.70    2.10
   8  -3  -1   16.00    1.30
  -8   3   1   14.40    1.30
   7  -3  -1    8.40    0.90
   7  -3  -1    1.40    4.90
   7  -3  -1    7.50    1.30
  -7   3   1    8.90    0.90
   6  -3  -1   85.99    5.00
   6  -3  -1   78.29    5.30
  -6   3   1   79.59    5.00
   5  -3  -1   39.40    2.80
   5  -3  -1   38.30    2.40
  -5   3   1   36.10    2.40
   3  -3  -1 2026.40  111.19
  -3   3   1 1727.73  112.09
   2  -3  -1   34.80    2.40
   2  -3  -1   33.50    3.40
   1  -3  -1    5.30    0.70
  -1   3   1    7.20    1.40
   0  -3  -1    4.60    0.60
   0  -3  -1    4.70    0.60
  -1  -3  -1   32.00    2.90
   1   3   1   37.10    3.10
  -2  -3  -1   19.30    2.80
   2   3   1   17.40    3.10
  -3  -3  -1  461.15   27.40
  -4  -3  -1  380.26   24.00
  -4  -3  -1  427.36   24.10
  -6  -3  -1    2.20    2.30
  -6  -3  -1    1.40    0.80
  -6  -3  -1    0.50    0.40
   6   3   1    1.10    3.40
  -7  -3  -1    9.90    1.20
  -7  -3  -1   10.00    1.10
  -7  -3  -1    4.30    3.60
   7   3   1    5.20    4.20
  -8  -3  -1  171.78   10.60
  -8  -3  -1  173.78   10.50
  -9  -3  -1  370.86   21.30
  -9  -3  -1  350.76   21.40
   9   3   1  346.77   21.30
 -10  -3  -1   19.50    2.50
 -10  -3  -1   22.30    1.90
 -10  -3  -1   22.60    7.70
  10   3   1   24.20    1.90
  10   3   1   39.20    9.70
 -11  -3  -1    0.60    0.70
 -11  -3  -1   -0.60    1.20
 -11  -3  -1    0.10    9.20
  11   3   1    0.60    0.60
  11   3   1   -4.90   11.30
 -12  -3  -1    6.80   18.90
 -12  -3  -1   20.60    2.70
 -12  -3  -1   21.80    2.00
  12   3   1    1.10   18.90
  12   3   1   23.50    1.90
 -13  -3  -1   26.90    3.10
 -13  -3  -1   26.10    2.30
  13   3   1   28.60    2.30
 -14  -3  -1   21.10    2.90
 -14  -3  -1   18.70    2.10
  14   3   1   19.80    1.90
 -15  -3  -1   -0.40    1.70
 -15  -3  -1   -1.00    0.90
  15   3   1    1.50    0.90
 -16  -3  -1   22.10    2.20
 -16  -3  -1   16.00    2.50
  16   3   1   24.80    2.00
 -17  -3  -1   -0.80    0.90
 -17  -3  -1   -1.00    1.60
  17   3   1   -0.30    0.70
 -18  -3  -1    0.60    1.00
 -18  -3  -1   -0.90    1.70
  18   3   1    1.00    1.00
 -19  -3  -1   -0.20    1.50
 -19  -3  -1    0.30    1.00
 -20  -3  -1    0.10    1.60
 -20  -3  -1    0.50    0.90
 -21  -3  -1    1.30    0.90
 -21  -3  -1    3.30    1.80
 -20   4   1    2.50    1.10
 -20   4   1    0.40    1.70
 -19   4   1    1.50    1.70
 -19   4   1    0.70    1.10
 -18   4   1    2.00    1.10
 -18   4   1    1.40    1.90
  17  -4  -1   -1.50    7.00
 -17   4   1    0.70    1.80
 -17   4   1    1.30    1.10
  16  -4  -1   -9.60    4.70
 -16   4   1    1.90    2.00
 -16   4   1    1.20    1.10
  15  -4  -1    3.50    3.80
 -15   4   1    2.30    1.10
 -15   4   1    2.30    1.90
  14  -4  -1   10.80    3.20
 -14   4   1   11.10    1.40
 -14   4   1   10.80    2.10
  13  -4  -1    3.90    2.20
  13  -4  -1    0.80    1.40
 -13   4   1    0.80    1.60
 -13   4   1    1.80    0.90
  12  -4  -1    3.80    0.70
  12  -4  -1    4.50    2.00
 -12   4   1    2.80    0.80
 -12   4   1    3.90    1.40
  11  -4  -1    2.60    0.60
  11  -4  -1    4.40    1.80
 -11   4   1    3.00    0.70
  10  -4  -1    9.80    1.70
  10  -4  -1    0.90    9.40
  10  -4  -1    8.10    1.00
 -10   4   1    1.80    7.80
 -10   4   1    7.70    0.90
   9  -4  -1   16.00    1.30
   9  -4  -1   15.70    2.00
   9  -4  -1    5.70    7.70
  -9   4   1   14.90    1.30
   8  -4  -1  110.19   13.20
   8  -4  -1  117.39    7.80
   8  -4  -1  126.99    7.30
  -8   4   1  120.89    7.30
  -8   4   1  111.89   11.80
   7  -4  -1    7.20    0.80
   7  -4  -1    3.30    1.10
  -7   4   1    5.10    0.60
  -7   4   1   12.40    4.70
   6  -4  -1   22.00    2.10
   6  -4  -1   20.40    1.40
  -6   4   1   19.60    1.50
   5  -4  -1  130.89   14.30
   5  -4  -1  134.09    8.60
   5  -4  -1  143.09    8.30
   5  -4  -1  133.29    8.30
  -5   4   1  145.49   10.60
   4  -4  -1  742.73   46.20
   4  -4  -1  780.32   46.20
  -4   4   1  815.52   47.60
   3  -4  -1   24.90    2.00
   3  -4  -1   22.40    1.50
   3  -4  -1   20.50    3.40
   3  -4  -1   23.00    1.50
   2  -4  -1  677.53   40.70
   2  -4  -1  666.63   40.20
   2  -4  -1  614.14   39.90
  -2   4   1  737.63   40.90
   1  -4  -1    9.00    1.20
  -1   4   1   10.60    1.90
  -1   4   1   10.90    1.90
   0  -4  -1  149.39   10.20
   0   4   1  170.08   10.30
  -1  -4  -1    3.20    0.60
  -1  -4  -1    3.00    0.50
  -1  -4  -1    3.80    1.50
   1   4   1    6.00    1.80
  -2  -4  -1  207.58   13.50
   2   4   1  209.48   13.60
  -3  -4  -1 1511.35   89.59
  -3  -4  -1 1670.53   89.69
  -3  -4  -1 1481.35   89.59
  -3  -4  -1 1385.76   89.59
  -4  -4  -1 5512.95  309.57
  -4  -4  -1 4604.24  308.17
   4   4   1 5498.35  309.57
  -5  -4  -1    6.50    2.80
  -5  -4  -1    9.50    1.20
  -5  -4  -1    7.70    0.90
   5   4   1    7.20    2.60
  -6  -4  -1   25.00    5.50
   6   4   1   34.50    6.20
  -7  -4  -1  532.55   29.70
  -7  -4  -1  457.75   29.60
  -7  -4  -1  490.85   32.40
   7   4   1  508.25   32.70
  -8  -4  -1  844.42   50.29
   8   4   1  848.82   50.29
  -9  -4  -1  210.88   12.70
  -9  -4  -1  206.18   12.50
   9   4   1  202.58   12.50
 -10  -4  -1    3.90    8.90
 -10  -4  -1    2.10    0.70
 -10  -4  -1    2.40    1.30
  10   4   1    3.70    0.70
  10   4   1    5.10    8.20
 -11  -4  -1   12.60    8.20
 -11  -4  -1   21.40    2.00
 -11  -4  -1   27.40    2.70
  11   4   1   25.50    2.00
  11   4   1   31.30   12.40
 -12  -4  -1   19.60    2.70
 -12  -4  -1   20.20    1.90
  12   4   1   21.70    1.90
 -13  -4  -1    1.50    0.90
 -13  -4  -1    0.70    1.60
  13   4   1    0.40    0.80
 -14  -4  -1    3.70    1.80
 -14  -4  -1    4.10    1.10
  14   4   1    4.70    1.00
 -15  -4  -1   -0.70    1.00
 -15  -4  -1   -2.10    1.70
  15   4   1    1.00    0.90
 -16  -4  -1    1.00    1.10
 -16  -4  -1    0.00    1.60
  16   4   1    1.00    1.00
 -17  -4  -1    0.10    1.60
 -17  -4  -1    0.80    1.00
  17   4   1   -0.90    1.00
 -18  -4  -1    0.40    1.60
 -18  -4  -1   -0.10    1.00
  18   4   1   -1.80    0.80
 -19  -4  -1    0.40    1.00
 -19  -4  -1   -2.40    1.60
 -20  -4  -1   -0.60    1.60
 -20  -4  -1    0.00    1.00
 -21  -4  -1   -1.00    1.90
 -20   5   1    2.90    1.10
 -20   5   1    0.90    1.70
 -19   5   1    5.90    2.00
 -19   5   1    6.80    1.30
 -18   5   1    0.80    1.10
 -18   5   1   -1.50    1.80
  17  -5  -1   -4.70    6.40
 -17   5   1    1.30    1.10
 -17   5   1    1.40    1.90
  16  -5  -1    8.80    4.90
 -16   5   1    3.10    2.10
 -16   5   1    6.30    1.30
  15  -5  -1   21.60    4.10
 -15   5   1   14.80    2.50
 -15   5   1   17.50    2.10
  14  -5  -1   -0.20    2.90
 -14   5   1    1.00    1.80
 -14   5   1    0.50    1.00
  13  -5  -1   -0.90    2.30
  13  -5  -1   -0.40    0.60
 -13   5   1    0.20    1.50
 -13   5   1    1.30    0.90
  12  -5  -1    0.30    0.60
  12  -5  -1    2.00    1.90
 -12   5   1    0.10    0.70
  11  -5  -1   -0.30    0.50
  11  -5  -1   -2.30    1.40
 -11   5   1    0.60    0.60
  10  -5  -1    0.00    0.60
  10  -5  -1   -0.40    9.40
 -10   5   1   -0.90    9.60
   9  -5  -1   -0.30    1.10
   9  -5  -1   -3.60    8.00
   9  -5  -1   -0.30    0.50
   9  -5  -1   -0.30    0.60
  -9   5   1    0.00    0.50
  -9   5   1    6.20    7.20
   8  -5  -1    5.30    1.40
   8  -5  -1    5.70    6.10
   8  -5  -1    8.10    0.90
  -8   5   1    8.20    1.00
  -8   5   1    0.60    5.00
   7  -5  -1   33.20    2.90
   7  -5  -1   33.60    2.20
  -7   5   1   30.40    2.20
   6  -5  -1   57.39   10.30
   5  -5  -1   12.20    1.00
   5  -5  -1   14.10    1.00
   4  -5  -1   11.00    0.90
   4  -5  -1   13.70    1.50
   4  -5  -1   10.80    0.90
   3  -5  -1   24.70    2.10
   2  -5  -1  201.98   13.10
   2  -5  -1  203.78   13.10
   2  -5  -1  240.28   13.40
  -2   5   1  234.68   14.30
   1  -5  -1   15.80    1.50
   1  -5  -1   14.10    1.00
   0  -5  -1  585.74   34.20
   0  -5  -1  540.65   35.00
   0   5   1  605.94   35.20
  -1  -5  -1  212.98   14.20
  -1  -5  -1  223.28   13.30
  -1  -5  -1  202.88   13.30
  -1  -5  -1  232.28   13.30
   1   5   1  239.08   14.40
  -2  -5  -1  150.18    9.20
  -2  -5  -1  139.49    9.20
  -2  -5  -1  154.48   10.40
  -2  -5  -1  155.78    9.10
   2   5   1  148.69    9.10
   2   5   1  167.88   10.60
  -3  -5  -1   54.49    3.80
  -3  -5  -1   65.29    3.80
  -4  -5  -1  968.20   52.19
  -4  -5  -1  894.51   52.29
  -4  -5  -1  817.32   53.59
   4   5   1  837.12   53.79
  -5  -5  -1 1990.20  118.79
  -5  -5  -1 2015.90  118.79
  -6  -5  -1  434.66   25.20
  -6  -5  -1  407.26   25.30
   6   5   1  428.86   25.30
  -7  -5  -1  315.67   19.30
  -7  -5  -1  317.07   19.20
   7   5   1  330.17   19.20
  -8  -5  -1  229.58   18.50
  -8  -5  -1  263.37   15.00
  -8  -5  -1  244.08   14.80
   8   5   1  246.38   14.90
  -9  -5  -1  312.47   18.90
  -9  -5  -1  315.57   18.80
   9   5   1  309.07   18.80
 -11  -5  -1    8.00    1.60
  11   5   1   -9.40   18.60
 -12  -5  -1   36.40    2.80
 -12  -5  -1   37.50    3.50
  12   5   1   39.80    2.80
 -13  -5  -1   21.80    2.20
 -13  -5  -1   23.70    3.00
  13   5   1   24.00    2.10
 -14  -5  -1   58.09    4.40
 -14  -5  -1   62.79    4.80
  14   5   1   66.69    4.30
 -15  -5  -1    1.30    1.10
 -15  -5  -1    1.40    1.70
  15   5   1    2.10    1.00
 -16  -5  -1    1.80    1.90
 -16  -5  -1    4.10    1.10
  16   5   1    4.40    1.10
 -17  -5  -1   -0.10    1.70
 -17  -5  -1    2.00    1.00
  17   5   1    3.40    1.10
 -18  -5  -1   -1.60    1.00
 -18  -5  -1   -1.80    1.60
  18   5   1   -0.10    1.10
 -19  -5  -1    1.00    1.10
  19   5   1   -1.60    1.10
 -20  -5  -1   -0.10    1.50
 -20   6   1    1.00    1.00
 -20   6   1    0.00    1.60
 -19   6   1    1.70    1.10
 -19   6   1    0.20    1.80
  18  -6  -1  -17.20   10.30
 -18   6   1    2.80    1.10
 -18   6   1    1.40    1.90
  17  -6  -1   -2.70    6.00
 -17   6   1    5.00    1.20
 -17   6   1    1.80    1.90
  16  -6  -1    2.50    4.40
 -16   6   1   -0.50    1.10
 -16   6   1   -0.70    1.90
  15  -6  -1   12.90    4.00
 -15   6   1   11.90    1.50
 -15   6   1   13.70    2.40
  14  -6  -1   13.10    3.30
 -14   6   1    9.90    2.20
 -14   6   1    6.60    1.10
  13  -6  -1   10.80    1.10
  13  -6  -1   12.60    2.90
 -13   6   1    8.90    1.30
  12  -6  -1   38.70    2.60
  12  -6  -1   41.70    4.30
 -12   6   1   35.10    2.70
  11  -6  -1    4.30    1.70
  11  -6  -1    1.30    0.60
 -11   6   1    2.50    0.70
  10  -6  -1    1.10    0.60
  10  -6  -1    1.90    1.40
 -10   6   1    1.10    0.60
   9  -6  -1   17.90    1.40
   9  -6  -1    2.40    8.70
   9  -6  -1   19.00    2.50
  -9   6   1   16.10    1.40
   8  -6  -1   20.50    7.20
  -8   6   1   16.30    6.50
   7  -6  -1  245.98   14.10
   7  -6  -1  224.88   14.50
  -7   6   1  233.18   14.10
   6  -6  -1 1600.04   96.29
   6  -6  -1 1585.24   96.69
   6  -6  -1 1687.83   96.29
   5  -6  -1  310.67   18.40
   5  -6  -1  318.47   18.40
   5  -6  -1  296.77   18.80
   4  -6  -1   11.70    3.00
   4  -6  -1   15.70    1.10
   4  -6  -1   15.10    1.70
   4  -6  -1   13.40    1.10
  -4   6   1   11.70    3.40
   3  -6  -1   66.29    4.10
   3  -6  -1   60.39    3.70
   3  -6  -1   59.09    3.70
  -3   6   1   54.79    5.80
   2  -6  -1    9.50    1.10
   2  -6  -1    7.40    0.70
   2  -6  -1    7.70    0.70
  -2   6   1    5.60    2.00
   1  -6  -1   10.50    1.30
   1  -6  -1    7.70    0.70
   1  -6  -1    9.20    0.70
  -1   6   1    5.20    2.00
  -1   6   1    5.50    2.00
   0  -6  -1   31.80    2.10
   0  -6  -1   28.40    1.80
   0  -6  -1   23.60    3.10
   0   6   1   27.00    3.60
  -1  -6  -1    2.10    0.50
  -1  -6  -1    3.40    0.70
  -1  -6  -1    1.50    1.60
  -1  -6  -1    2.40    0.40
  -1  -6  -1    2.60    0.60
   1   6   1    3.00    0.40
   1   6   1    1.30    1.80
  -2  -6  -1   73.99    4.60
  -2  -6  -1   67.19    4.60
  -2  -6  -1   75.89    4.70
   2   6   1   80.49    4.60
  -3  -6  -1   13.40    1.20
  -3  -6  -1   12.60    1.20
   3   6   1   13.20    1.10
  -4  -6  -1   37.20    2.40
  -4  -6  -1   31.40    2.30
  -4  -6  -1   29.80    4.40
   4   6   1   36.60    5.60
   4   6   1   34.80    2.30
  -5  -6  -1    1.30    0.70
  -5  -6  -1    1.60    0.50
  -5  -6  -1    1.40    0.70
  -5  -6  -1    1.30    2.90
   5   6   1    0.40    0.50
   5   6   1    3.50    3.20
  -6  -6  -1   70.79    4.70
  -6  -6  -1   74.69    4.50
   6   6   1   72.49    4.60
  -7  -6  -1   65.49    4.40
  -8  -6  -1    1.00    0.50
  -8  -6  -1    2.20    1.00
  -8  -6  -1    0.60    1.20
  -8  -6  -1   -0.80    3.70
   8   6   1    0.90    0.70
   8   6   1    2.10    6.20
  -9  -6  -1   40.60    2.90
  -9  -6  -1   44.40    3.30
   9   6   1   42.40    3.00
 -11  -6  -1    4.90    1.40
 -11  -6  -1    5.20    1.00
  11   6   1    7.20    1.10
 -12  -6  -1   18.20    2.60
 -12  -6  -1   13.60    1.80
  12   6   1   19.30    1.90
 -13  -6  -1   71.69    5.30
  13   6   1   72.39    4.80
 -14  -6  -1   17.20    2.00
 -14  -6  -1   15.70    2.40
  14   6   1   19.10    2.00
 -15  -6  -1    2.30    1.90
 -15  -6  -1    6.80    1.20
  15   6   1    6.40    1.20
 -16  -6  -1    2.60    1.90
 -16  -6  -1    2.70    1.10
  16   6   1    2.20    1.10
 -17  -6  -1    0.10    1.60
 -17  -6  -1   -0.40    0.90
  17   6   1    0.50    1.10
 -18  -6  -1    1.60    1.10
 -18  -6  -1    0.70    1.70
  18   6   1    2.50    1.20
 -19  -6  -1   -0.10    1.70
  19   6   1    0.30    1.10
 -20  -6  -1   -0.40    1.60
 -20   7   1    1.60    1.00
 -20   7   1    0.20    1.70
 -19   7   1    0.10    1.00
 -19   7   1   -1.60    1.70
 -18   7   1   -0.40    1.90
 -18   7   1    1.50    1.10
  17  -7  -1    6.30    5.70
 -17   7   1    2.40    2.00
 -17   7   1    1.50    1.10
  16  -7  -1    4.30    4.50
 -16   7   1    3.90    1.30
 -16   7   1    2.10    2.00
  15  -7  -1   -1.00    3.30
 -15   7   1    2.60    2.00
 -15   7   1   -0.30    1.00
  14  -7  -1   30.20    4.00
  14  -7  -1   24.80    2.10
 -14   7   1   23.90    3.30
 -14   7   1   24.40    2.30
  13  -7  -1    0.60    2.40
  13  -7  -1    0.70    0.70
 -13   7   1    0.90    0.80
  12  -7  -1   14.70    1.50
  12  -7  -1   14.70    2.70
 -12   7   1   15.80    1.70
  11  -7  -1    9.20    2.10
  11  -7  -1    9.50    1.10
 -11   7   1   11.20    1.30
  10  -7  -1    7.30    1.90
  10  -7  -1    6.60    0.90
 -10   7   1    6.00    0.80
   9  -7  -1    0.50    1.30
   9  -7  -1   -0.30    0.50
   9  -7  -1   -7.20    8.70
  -9   7   1    1.30    0.60
  -9   7   1   -1.90    8.40
   8  -7  -1   48.20    4.10
   8  -7  -1   57.59    3.40
  -8   7   1   41.80    8.50
  -8   7   1   51.19    3.40
   7  -7  -1  174.58   11.60
   7  -7  -1  191.98   11.10
   6  -7  -1  304.37   18.70
   6  -7  -1  291.17   20.90
   6  -7  -1  326.37   18.20
   6  -7  -1  309.27   18.20
  -6   7   1  286.27   21.00
   5  -7  -1  797.32   47.30
   5  -7  -1  797.12   46.90
   5  -7  -1  841.42   46.90
   5  -7  -1  737.53   48.70
  -5   7   1  776.42   49.00
   4  -7  -1  105.79    6.60
   4  -7  -1  101.19    6.10
   4  -7  -1   94.99    6.10
   3  -7  -1  319.47   19.00
   3  -7  -1  316.17   19.00
   3  -7  -1  346.87   19.40
  -3   7   1  301.47   20.40
  -3   7   1  306.87   20.60
   2  -7  -1    8.70    1.30
   2  -7  -1    8.10    0.70
   2  -7  -1    8.10    0.70
   1  -7  -1  283.47   16.20
   1  -7  -1  281.87   16.20
  -1   7   1  248.78   17.50
   0  -7  -1   57.99    3.80
   0  -7  -1   57.09    3.50
   0  -7  -1   53.79    3.40
   0  -7  -1   52.19    3.40
   0  -7  -1   59.99    3.80
   0  -7  -1   51.89    4.80
   0   7   1   63.09    5.50
   0   7   1   55.99    3.50
  -1  -7  -1    6.40    0.70
  -1  -7  -1    7.70    1.00
  -1  -7  -1    9.20    0.80
  -1  -7  -1    8.20    1.20
   1   7   1    7.20    0.70
  -2  -7  -1    2.70    0.70
  -2  -7  -1    4.10    0.70
  -2  -7  -1    4.10    0.70
   2   7   1    3.30    0.50
  -3  -7  -1   45.30    3.20
  -3  -7  -1   52.09    5.20
  -3  -7  -1   48.80    3.20
   3   7   1   53.19    5.90
   3   7   1   47.80    3.10
  -4  -7  -1  235.38   13.80
  -4  -7  -1  225.78   13.80
  -4  -7  -1  209.98   15.60
   4   7   1  243.48   16.40
   4   7   1  230.08   13.70
  -5  -7  -1  782.12   48.50
  -5  -7  -1  849.02   48.50
  -6  -7  -1  307.47   18.50
  -6  -7  -1  318.27   18.50
   6   7   1  295.87   18.40
  -7  -7  -1  102.09    6.00
  -7  -7  -1   87.19    6.00
  -7  -7  -1   90.89    5.80
   7   7   1  100.99    5.90
   7   7   1   77.49   10.70
  -8  -7  -1    2.30    4.20
  -8  -7  -1    0.60    0.90
  -8  -7  -1    0.30    0.50
  -8  -7  -1    0.80    1.10
   8   7   1    0.20    0.70
   8   7   1    0.00    6.70
 -10  -7  -1   -0.20    0.60
 -10  -7  -1   -0.30    1.40
 -10  -7  -1   -0.10    1.10
  10   7   1    0.00    0.70
 -11  -7  -1    1.80    1.30
 -11  -7  -1    1.40    0.80
  11   7   1    2.10    0.90
 -12  -7  -1    0.40    0.80
 -12  -7  -1    0.10    1.40
  12   7   1    2.60    0.90
 -13  -7  -1   -0.40    1.50
 -13  -7  -1   -0.30    0.90
  13   7   1    0.10    0.90
 -14  -7  -1    7.10    2.00
 -14  -7  -1   10.50    1.40
 -15  -7  -1    5.40    1.90
 -15  -7  -1    4.10    1.30
  15   7   1    7.30    1.30
 -16  -7  -1    0.60    1.00
 -16  -7  -1   -0.30    1.70
  16   7   1    0.40    1.10
 -17  -7  -1   -0.50    1.80
 -17  -7  -1    0.10    1.00
  17   7   1    1.40    1.10
 -18  -7  -1    1.10    1.70
  18   7   1    0.40    1.10
 -19  -7  -1    0.60    1.60
  19   7   1    1.50    1.10
 -20  -7  -1   -1.30    1.60
 -20   8   1    0.10    1.60
 -20   8   1    0.20    0.90
 -19   8   1    1.60    1.90
 -19   8   1    2.50    1.20
 -18   8   1    3.40    1.90
 -18   8   1    0.20    1.10
  17  -8  -1    4.30    6.00
 -17   8   1    1.40    1.90
 -17   8   1    1.00    1.10
  16  -8  -1    2.10    4.30
 -16   8   1   -0.10    1.90
 -16   8   1    0.90    1.10
  15  -8  -1   -0.10    3.70
 -15   8   1   -2.60    1.90
 -15   8   1   -1.30    0.90
  14  -8  -1    1.50    0.80
  14  -8  -1    1.40    3.00
 -14   8   1    0.90    1.00
  13  -8  -1    0.40    2.50
  13  -8  -1    3.80    0.90
 -13   8   1    3.50    1.10
  12  -8  -1    9.90    2.40
  12  -8  -1    4.90    0.90
 -12   8   1    4.70    1.00
  11  -8  -1   25.50    2.10
  11  -8  -1   28.90    3.60
 -11   8   1   24.60    2.10
  10  -8  -1   14.10    1.50
  10  -8  -1   14.30    2.40
 -10   8   1   15.80    1.50
   9  -8  -1    2.50    0.60
   9  -8  -1    2.40    1.40
  -9   8   1    2.40    0.60
   8  -8  -1    8.20    0.90
   8  -8  -1    9.80    1.80
   8  -8  -1    9.50    7.10
  -8   8   1    8.20    1.00
  -8   8   1    3.20    7.60
   6  -8  -1   11.30    1.10
   6  -8  -1   10.70    1.10
   6  -8  -1   11.60    1.80
   5  -8  -1    2.60    0.50
   5  -8  -1    2.00    0.40
   5  -8  -1    1.90    1.00
  -5   8   1    5.10    4.50
   4  -8  -1   49.20    3.80
   4  -8  -1   55.39    3.90
   4  -8  -1   48.80    3.20
   3  -8  -1    2.30    0.90
   3  -8  -1    3.00    0.40
   3  -8  -1    3.00    0.40
   3  -8  -1    2.10    0.90
  -3   8   1    3.50    3.20
  -3   8   1    2.70    2.40
   2  -8  -1   28.30    1.80
   2  -8  -1   31.50    2.50
   2  -8  -1   30.00    2.40
   2  -8  -1   27.50    1.80
  -2   8   1   21.50    4.80
  -2   8   1   21.60    4.50
   1  -8  -1    1.50    0.30
   1  -8  -1    1.70    0.70
   1  -8  -1    1.30    0.30
   1  -8  -1    2.10    0.80
  -1   8   1    3.70    2.20
  -1   8   1    1.30    0.30
  -1   8   1    5.00    2.70
   0  -8  -1    1.20    0.30
   0  -8  -1    0.90    0.30
   0  -8  -1    1.70    0.80
   0  -8  -1    2.40    0.80
   0   8   1    0.80    2.40
   0   8   1    1.40    0.30
  -1  -8  -1   51.49    3.30
  -1  -8  -1   44.30    3.20
  -1  -8  -1   45.40    4.80
   1   8   1   46.70    3.00
   1   8   1   48.00    5.70
  -2  -8  -1   57.09    4.00
  -2  -8  -1   57.69    4.10
  -2  -8  -1   66.69    4.20
  -2  -8  -1   73.19    6.10
   2   8   1   75.59    7.00
   2   8   1   61.19    4.00
  -3  -8  -1  239.28   17.60
  -3  -8  -1  260.77   15.90
  -3  -8  -1  294.37   16.10
   3   8   1  279.17   15.90
   3   8   1  247.58   18.00
  -4  -8  -1 1178.08   71.49
  -4  -8  -1 1281.87   71.49
  -4  -8  -1 1084.89   73.19
   4   8   1 1267.77   73.89
   4   8   1 1204.38   71.39
  -5  -8  -1  159.08    9.60
  -5  -8  -1  164.38    9.60
   5   8   1  165.38    9.50
   5   8   1  129.29   12.70
  -6  -8  -1  303.27   18.40
  -6  -8  -1  300.97   18.40
   6   8   1  313.27   18.40
  -7  -8  -1  781.42   46.20
   7   8   1  769.42   46.20
  -9  -8  -1   53.99    3.80
  -9  -8  -1   49.80    3.50
   9   8   1   50.49    3.50
 -10  -8  -1   13.70    1.50
 -10  -8  -1   10.20    1.60
  10   8   1   14.70    1.60
 -11  -8  -1   31.00    2.70
 -11  -8  -1   38.50    3.30
  11   8   1   37.50    2.80
 -12  -8  -1    1.90    1.50
 -12  -8  -1    1.10    0.80
  12   8   1    0.80    1.00
 -13  -8  -1   24.70    2.40
 -13  -8  -1   24.20    3.20
  13   8   1   26.00    2.40
 -14  -8  -1   10.90    2.30
 -14  -8  -1   14.30    1.70
  14   8   1   15.20    1.90
 -15  -8  -1    7.30    1.40
 -15  -8  -1    6.20    2.00
  15   8   1    7.30    1.30
 -16  -8  -1    0.20    1.70
  16   8   1    0.30    1.00
 -17  -8  -1    0.10    1.70
  17   8   1    0.40    1.10
 -18  -8  -1    1.60    1.80
  18   8   1    2.30    1.20
 -19  -8  -1    1.50    1.70
  19   8   1   -0.70    1.10
 -20  -8  -1    1.70    1.70
 -19   9   1    0.50    1.70
 -19   9   1   -1.00    1.00
 -18   9   1    5.10    1.30
 -18   9   1    4.00    2.20
  17  -9  -1   -5.00    5.50
 -17   9   1    0.80    1.10
 -17   9   1    2.50    2.00
  16  -9  -1   -1.40    4.80
 -16   9   1    0.30    1.00
 -16   9   1   -1.80    1.90
  15  -9  -1    6.80    4.10
 -15   9   1    1.50    1.90
 -15   9   1    5.60    1.30
  14  -9  -1    3.70    3.10
  14  -9  -1    0.40    0.80
 -14   9   1    1.60    1.00
  13  -9  -1    5.90    2.90
 -13   9   1    5.60    1.10
  12  -9  -1    0.30    2.00
  12  -9  -1   -0.50    0.70
 -12   9   1   -0.20    0.80
  11  -9  -1   24.00    3.10
  11  -9  -1   22.20    2.00
 -11   9   1   22.10    2.00
  10  -9  -1    9.40    2.20
  10  -9  -1    9.50    1.10
 -10   9   1   11.70    1.40
   9  -9  -1   85.09    6.30
   9  -9  -1   86.49    5.30
  -9   9   1   79.39    5.30
   8  -9  -1  170.18   10.90
   8  -9  -1  164.08   10.10
   7  -9  -1   13.90    1.20
   7  -9  -1   14.80    2.10
  -7   9   1    7.20    7.30
   6  -9  -1   38.20    2.60
   6  -9  -1   42.50    3.50
   6  -9  -1   40.20    2.60
   5  -9  -1   31.60    3.10
   5  -9  -1   37.20    2.30
   5  -9  -1   33.40    2.30
   4  -9  -1    6.20    0.80
   4  -9  -1    6.60    1.30
   4  -9  -1   10.40    1.70
   4  -9  -1    7.20    0.80
  -4   9   1    6.10    3.20
  -4   9   1    4.70    4.10
   3  -9  -1  170.28   10.40
   3  -9  -1  173.68   10.90
   3  -9  -1  169.38   10.40
   3  -9  -1  177.58   10.90
   2  -9  -1   17.30    1.30
   2  -9  -1   19.90    2.00
   2  -9  -1   19.30    1.40
   2  -9  -1   19.60    2.10
  -2   9   1   28.20    5.60
  -2   9   1   17.40    1.30
   1  -9  -1   12.70    1.00
   1  -9  -1   13.20    1.70
   1  -9  -1   12.10    1.00
   1  -9  -1   13.50    1.80
  -1   9   1   10.10    3.10
  -1   9   1   10.50    3.60
  -1   9   1   13.50    1.00
   0  -9  -1    3.20    0.90
   0  -9  -1    2.30    0.40
   0  -9  -1    1.70    0.30
   0  -9  -1    1.70    0.90
   0   9   1    7.00    3.10
   0   9   1    2.20    0.40
  -1  -9  -1    3.50    0.90
  -1  -9  -1    3.70    0.50
  -1  -9  -1    3.40    0.90
  -1  -9  -1    1.30    2.10
  -1  -9  -1    3.10    0.40
   1   9   1    2.60    2.80
   1   9   1    3.60    0.50
  -2  -9  -1    3.80    0.90
  -2  -9  -1    5.00    0.60
  -2  -9  -1    2.90    0.90
  -2  -9  -1    3.50    2.20
   2   9   1    5.40    3.30
   2   9   1    3.70    0.60
  -3  -9  -1   10.10    1.50
  -3  -9  -1   12.90    1.40
  -4  -9  -1    7.30    3.40
  -4  -9  -1    1.70    0.80
  -4  -9  -1    1.00    0.70
   4   9   1    3.90    3.90
   4   9   1    0.50    0.50
  -5  -9  -1    1.10    0.80
  -5  -9  -1   -0.90    3.20
  -5  -9  -1    0.80    0.80
   5   9   1    0.80    0.60
  -6  -9  -1   14.60    5.00
  -6  -9  -1   23.30    2.10
   6   9   1   24.20    1.90
  -7  -9  -1  154.18    9.70
   7   9   1  157.28    9.50
  -8  -9  -1   78.49    5.40
   8   9   1   85.59    5.30
  -9  -9  -1    2.60    1.20
   9   9   1    2.90    0.90
 -10  -9  -1   10.30    1.70
  10   9   1   13.50    1.60
 -11  -9  -1    2.80    1.50
  11   9   1    4.10    1.00
 -12  -9  -1   13.90    2.20
  12   9   1   18.80    2.00
 -13  -9  -1    2.10    1.80
  13   9   1    2.80    1.10
 -14  -9  -1    7.40    2.10
  14   9   1    7.50    1.40
 -15  -9  -1    7.50    2.00
  15   9   1    8.20    1.40
 -16  -9  -1    3.50    2.00
  16   9   1    6.70    1.30
 -17  -9  -1    2.20    1.80
  17   9   1    1.70    1.20
 -18  -9  -1    9.40    2.00
 -19  -9  -1   -1.50    1.50
  19   9   1    0.30    1.20
 -19  10   1    0.00    1.00
 -19  10   1    0.90    1.70
 -18  10   1    1.00    1.10
 -18  10   1    2.90    2.00
  17 -10  -1    6.30    6.00
 -17  10   1   -0.20    1.10
 -17  10   1    1.10    1.90
  16 -10  -1    5.90    4.80
 -16  10   1   -0.10    2.00
 -16  10   1    1.70    1.10
  15 -10  -1   -1.30    3.60
 -15  10   1    2.50    1.10
 -15  10   1    0.90    2.00
  14 -10  -1   21.40    2.10
  14 -10  -1   28.40    4.40
 -14  10   1   26.00    2.40
  13 -10  -1    4.70    2.80
  13 -10  -1    1.30    0.80
 -13  10   1    1.80    0.90
  12 -10  -1   12.50    1.30
  12 -10  -1   11.50    2.80
 -12  10   1   10.00    1.20
  11 -10  -1    9.60    1.20
  11 -10  -1   10.40    2.60
 -11  10   1    9.70    1.20
  10 -10  -1   15.50    1.50
  10 -10  -1   15.30    2.60
 -10  10   1   13.00    1.60
   9 -10  -1   21.60    1.70
   9 -10  -1   16.70    2.60
  -9  10   1   22.00    1.80
   8 -10  -1    0.60    1.40
   8 -10  -1    2.10    0.60
   7 -10  -1   59.99    4.80
   7 -10  -1   59.59    3.80
   6 -10  -1   98.19    6.00
   6 -10  -1   96.09    6.00
   6 -10  -1  100.89    6.80
   5 -10  -1   53.79    4.10
   5 -10  -1   51.19    3.20
   5 -10  -1   46.20    3.20
   4 -10  -1  170.38   10.80
   4 -10  -1  170.68   10.80
   4 -10  -1  167.58   10.20
   4 -10  -1  163.88   10.20
  -4  10   1  180.78   13.60
  -4  10   1  162.28   13.90
   3 -10  -1   43.10    3.00
   3 -10  -1   50.89    3.00
   3 -10  -1   48.30    3.80
   3 -10  -1   47.90    3.70
   2 -10  -1  267.37   16.50
   2 -10  -1  256.67   16.00
   2 -10  -1  263.47   16.50
   2 -10  -1  251.57   16.00
  -2  10   1  298.37   18.70
  -2  10   1  251.57   16.00
  -2  10   1  301.97   19.00
   1 -10  -1   24.90    1.80
   1 -10  -1   28.00    2.40
   1 -10  -1   24.60    1.70
   1 -10  -1   26.60    2.50
  -1  10   1   27.80    6.00
  -1  10   1   25.90    1.70
  -1  10   1   34.90    6.70
   0 -10  -1   15.00    1.90
   0 -10  -1   17.10    1.30
   0 -10  -1   15.60    1.20
   0 -10  -1   14.50    1.90
   0  10   1   19.20    4.20
   0  10   1   17.80    1.30
  -1 -10  -1  131.89   10.90
  -1 -10  -1  141.79    8.90
  -1 -10  -1  153.38    8.90
  -1 -10  -1  156.28    9.30
  -1 -10  -1  141.89    9.20
   1  10   1  163.28   12.10
   1  10   1  149.88    9.00
  -2 -10  -1  394.36   24.60
  -2 -10  -1  419.26   24.70
  -2 -10  -1  423.66   26.90
  -2 -10  -1  367.66   24.90
  -2 -10  -1  447.76   25.10
   2  10   1  427.66   27.40
   2  10   1  427.86   24.80
  -3 -10  -1   41.00    2.60
  -3 -10  -1   38.30    2.80
  -3 -10  -1   44.20    3.00
   3  10   1   37.10    2.70
  -4 -10  -1   12.70    1.50
  -4 -10  -1   11.60    1.70
   4  10   1   17.80    5.20
   4  10   1   11.70    1.30
  -5 -10  -1    1.20    0.90
  -5 -10  -1    1.00    3.50
  -5 -10  -1    1.70    0.90
   5  10   1    1.70    5.00
   5  10   1    0.90    0.60
  -6 -10  -1   47.90    3.30
   6  10   1   42.80    3.10
  -7 -10  -1   29.60    2.50
   7  10   1   25.90    2.20
  -8 -10  -1    8.70    1.40
   8  10   1    8.50    1.10
  -9 -10  -1   22.40    2.40
   9  10   1   16.70    1.90
 -10 -10  -1    6.10    1.50
  10  10   1    5.90    1.10
 -11 -10  -1    0.30    1.50
  11  10   1    0.70    1.00
 -12 -10  -1    5.70    1.80
  12  10   1    4.20    1.20
 -13 -10  -1   -0.60    1.70
  13  10   1    1.50    1.00
 -14 -10  -1    4.80    2.00
  14  10   1    8.40    1.50
 -15 -10  -1    2.40    1.90
 -15 -10  -1    0.60    0.80
  15  10   1    4.70    1.30
 -16 -10  -1   -0.90    1.70
  16  10   1    1.90    1.20
 -17 -10  -1   -1.00    1.70
  17  10   1    0.20    1.10
 -18 -10  -1   -0.80    1.60
  18  10   1    0.30    1.10
 -19 -10  -1    1.80    1.50
  19  10   1   -0.80    1.10
 -19  11   1    1.80    1.80
 -18  11   1    0.50    1.00
 -18  11   1    0.40    1.90
 -17  11   1   -0.70    1.80
 -17  11   1    0.10    1.10
  16 -11  -1    1.20    4.90
 -16  11   1   -0.80    2.10
 -16  11   1    1.10    1.10
  15 -11  -1    4.10    4.10
 -15  11   1    4.30    1.20
  14 -11  -1    1.70    0.90
  14 -11  -1    1.00    3.10
 -14  11   1    0.90    1.00
  13 -11  -1    0.00    0.80
  13 -11  -1   -1.70    2.80
 -13  11   1   -0.80    0.80
  12 -11  -1   26.00    3.70
  12 -11  -1   22.00    2.00
 -12  11   1   20.70    2.10
  11 -11  -1   17.10    2.90
  11 -11  -1    9.00    1.20
 -11  11   1   10.90    1.30
  10 -11  -1   40.40    2.80
  10 -11  -1   47.30    4.60
 -10  11   1   34.30    2.80
   9 -11  -1   -1.50    1.70
   9 -11  -1    0.60    0.60
  -9  11   1   -0.30    0.70
   8 -11  -1    2.80    1.70
   8 -11  -1    1.40    0.60
   7 -11  -1    4.40    1.70
   7 -11  -1    2.40    0.60
   6 -11  -1    3.70    1.50
   6 -11  -1    3.10    0.60
  -6  11   1    5.60    9.30
   5 -11  -1    2.30    0.50
   5 -11  -1    1.60    1.30
   5 -11  -1    1.70    0.50
  -5  11   1    6.00    7.60
   4 -11  -1    2.80    0.50
   4 -11  -1    3.00    1.20
   4 -11  -1    3.20    1.40
   3 -11  -1   14.70    1.20
   3 -11  -1   17.90    2.20
   3 -11  -1   17.30    1.30
   3 -11  -1   17.10    2.10
  -3  11   1   14.80    1.20
   2 -11  -1  101.09    6.20
   2 -11  -1  101.99    6.80
   2 -11  -1  107.29    6.90
   2 -11  -1  100.69    6.20
  -2  11   1   99.89    6.20
   1 -11  -1  254.77   16.20
   1 -11  -1  276.77   16.70
   1 -11  -1  261.87   16.60
   1 -11  -1  251.87   16.10
  -1  11   1  265.47   16.20
  -1  11   1  289.87   19.40
  -1  11   1  304.27   19.80
   0 -11  -1  167.98   10.40
   0 -11  -1  157.98    9.90
   0 -11  -1  159.88    9.80
   0 -11  -1  157.78   10.30
   0  11   1  167.48   13.50
   0  11   1  180.38   13.90
   0  11   1  163.88    9.90
  -1 -11  -1  299.97   17.80
  -1 -11  -1  286.17   17.70
  -1 -11  -1  323.47   18.30
  -1 -11  -1  279.47   18.10
   1  11   1  303.77   21.00
   1  11   1  296.77   17.80
  -2 -11  -1  111.69    7.00
  -2 -11  -1  106.19    7.40
  -2 -11  -1  109.59   10.00
  -2 -11  -1  126.19    7.20
  -2 -11  -1  129.19    7.60
   2  11   1  113.29   11.30
   2  11   1  119.79    7.20
  -3 -11  -1    5.90    0.80
  -3 -11  -1    5.20    1.20
   3  11   1    8.40    5.40
   3  11   1    7.80    1.00
  -4 -11  -1   76.99    4.90
  -4 -11  -1   69.69    4.80
  -4 -11  -1   72.39    4.60
   4  11   1   73.79    4.70
  -5 -11  -1   33.20    2.60
   5  11   1   33.50    2.40
  -6 -11  -1   47.60    3.40
   6  11   1   47.50    3.30
  -7 -11  -1   79.39    5.20
   7  11   1   74.89    5.00
  -8 -11  -1    3.80    1.30
   8  11   1    4.10    1.00
  -9 -11  -1   26.20    2.70
   9  11   1   20.00    2.10
 -10 -11  -1   66.49    4.70
  10  11   1   56.39    4.20
 -11 -11  -1   13.90    2.20
  11  11   1   15.00    1.90
 -12 -11  -1    4.50    1.90
  12  11   1    4.00    1.10
 -13 -11  -1    6.10    2.10
 -14 -11  -1    0.70    0.70
 -14 -11  -1   -3.00    1.80
  14  11   1    0.50    1.10
 -15 -11  -1    1.70    0.80
 -15 -11  -1    3.70    1.90
  15  11   1    1.40    1.20
 -16 -11  -1    0.00    1.80
  16  11   1    0.30    1.10
 -17 -11  -1    2.90    1.70
  17  11   1    1.60    1.20
 -18 -11  -1    0.20    1.40
  18  11   1    0.30    1.10
 -19 -11  -1   -1.80    1.60
 -18  12   1    0.70    1.00
 -18  12   1   -1.40    1.90
 -17  12   1    1.70    1.90
 -17  12   1   -0.20    1.00
  16 -12  -1    3.50    4.90
 -16  12   1    3.20    2.20
 -16  12   1    2.10    1.10
  15 -12  -1   -3.50    4.10
 -15  12   1    0.10    0.90
  14 -12  -1    2.10    3.30
  14 -12  -1   -0.30    0.80
 -14  12   1   -0.50    0.90
  13 -12  -1   25.20    4.10
  13 -12  -1   18.00    1.90
 -13  12   1   16.00    2.00
  12 -12  -1    9.20    3.00
  12 -12  -1    4.80    1.00
 -12  12   1    5.70    1.10
  11 -12  -1   39.30    3.00
  11 -12  -1   53.29    5.20
 -11  12   1   39.10    3.10
  10 -12  -1   13.60    1.60
  10 -12  -1   17.50    3.00
 -10  12   1   15.00    1.60
   9 -12  -1   33.10    4.00
   9 -12  -1   24.20    2.00
  -9  12   1   21.40    2.20
   8 -12  -1   38.50    2.70
   8 -12  -1   39.90    4.20
   7 -12  -1    0.80    1.70
   7 -12  -1    0.60    0.50
   6 -12  -1    9.70    2.10
   6 -12  -1   11.60    1.10
   5 -12  -1   17.20    1.50
   5 -12  -1   20.00    1.50
   5 -12  -1   24.40    2.90
   4 -12  -1    5.90    0.70
   4 -12  -1    5.20    0.70
   4 -12  -1    5.70    1.60
  -4  12   1    0.50    7.80
   3 -12  -1   40.90    3.60
   3 -12  -1   37.60    3.30
   3 -12  -1   38.20    2.50
   3 -12  -1   38.30    2.50
  -3  12   1   23.50    7.80
  -3  12   1   34.50    2.40
   2 -12  -1   17.90    2.20
   2 -12  -1   16.50    1.30
   2 -12  -1   19.20    2.30
   2 -12  -1   18.20    1.40
  -2  12   1   15.60    1.30
  -2  12   1   11.20    6.60
   1 -12  -1   56.19    3.50
   1 -12  -1   55.79    4.20
   1 -12  -1   53.09    3.40
   1 -12  -1   54.29    4.20
  -1  12   1   53.89    3.50
   0 -12  -1   99.59    6.70
   0 -12  -1  100.99    6.10
   0 -12  -1   97.69    6.00
   0 -12  -1   99.69    6.70
   0  12   1   99.39    6.10
  -1 -12  -1   10.10    1.10
  -1 -12  -1    9.60    1.50
  -1 -12  -1    8.00    0.80
  -1 -12  -1    9.80    1.50
   1  12   1    9.50    1.00
  -2 -12  -1   -0.20    0.90
  -2 -12  -1   -0.20    1.10
  -2 -12  -1    0.30    0.50
   2  12   1   -0.20    0.40
  -3 -12  -1    7.50    1.30
  -3 -12  -1    8.10    0.90
   3  12   1    9.10    1.10
  -4 -12  -1    0.10    0.60
  -4 -12  -1    1.30    1.00
   4  12   1    0.50    0.60
  -5 -12  -1   10.00    1.30
  -5 -12  -1    7.90    1.00
   5  12   1    9.10    1.10
  -6 -12  -1    6.30    0.90
  -6 -12  -1    7.00    1.20
   6  12   1    6.30    0.90
  -7 -12  -1    2.70    1.20
   7  12   1    1.60    0.80
  -8 -12  -1   27.20    2.80
   8  12   1   26.90    2.30
  -9 -12  -1   12.30    1.90
   9  12   1   13.90    1.80
 -10 -12  -1   43.00    3.60
  10  12   1   35.90    3.00
 -11 -12  -1   43.60    4.00
  11  12   1   41.10    3.30
 -12 -12  -1    2.20    1.70
 -12 -12  -1   -0.70    0.90
  12  12   1    1.70    1.20
 -13 -12  -1    5.50    1.90
 -13 -12  -1    3.00    1.00
  13  12   1    5.90    1.40
 -14 -12  -1    0.00    0.60
 -14 -12  -1    2.40    1.80
  14  12   1    1.60    1.10
 -15 -12  -1    6.60    2.00
  15  12   1    4.60    1.30
 -16 -12  -1    2.90    1.80
  16  12   1    0.20    1.10
 -17 -12  -1   -0.50    1.50
  17  12   1    0.80    1.20
 -18 -12  -1   -3.40    1.50
  18  12   1    2.20    1.30
 -18  13   1    1.10    2.00
 -17  13   1    0.20    1.10
 -17  13   1   -0.40    2.00
 -16  13   1   -3.60    1.70
 -16  13   1   -0.50    1.00
  15 -13  -1    4.00    4.60
  14 -13  -1    0.00    0.90
  14 -13  -1    1.40    3.40
 -14  13   1    0.40    0.90
  13 -13  -1    8.00    1.20
  13 -13  -1    8.40    3.40
 -13  13   1    5.90    1.20
  12 -13  -1    5.90    3.20
  12 -13  -1    4.60    1.00
 -12  13   1    6.50    1.10
  11 -13  -1    2.10    2.50
  11 -13  -1    0.40    0.80
 -11  13   1    1.30    0.90
  10 -13  -1   24.00    3.80
  10 -13  -1   19.70    1.80
 -10  13   1   17.00    2.00
   9 -13  -1   13.70    3.00
   9 -13  -1   11.00    1.30
  -9  13   1   14.40    1.60
   8 -13  -1   -0.40    0.60
   8 -13  -1    1.10    1.90
   7 -13  -1    7.80    0.90
   7 -13  -1   11.40    2.50
   6 -13  -1    0.20    0.50
   6 -13  -1    0.60    1.70
   5 -13  -1   38.80    3.90
   5 -13  -1   34.00    2.50
   4 -13  -1  117.29    7.90
   4 -13  -1  108.49    6.90
   4 -13  -1  113.39    6.90
   3 -13  -1   62.39    4.00
   3 -13  -1   61.39    4.80
   3 -13  -1   64.19    5.00
   3 -13  -1   61.39    3.90
   2 -13  -1   58.99    3.70
   2 -13  -1   54.99    4.50
   2 -13  -1   53.29    4.60
   2 -13  -1   54.89    3.60
  -2  13   1   59.69    3.60
  -2  13   1   64.99   13.30
   1 -13  -1  308.87   18.40
   1 -13  -1  308.87   19.00
   1 -13  -1  300.87   18.30
   1 -13  -1  295.47   18.90
  -1  13   1  318.57   18.40
  -1  13   1  302.87   24.20
   0 -13  -1  385.66   24.50
   0 -13  -1  395.76   24.00
   0 -13  -1  413.96   24.60
   0 -13  -1  412.06   24.10
   0  13   1  405.06   29.30
   0  13   1  405.16   24.10
  -1 -13  -1  227.88   13.50
  -1 -13  -1  221.78   13.00
  -1 -13  -1  202.58   13.40
   1  13   1  184.08   19.00
   1  13   1  225.58   13.00
  -3 -13  -1   59.49    3.70
   3  13   1   53.19    3.70
  -5 -13  -1    1.70    0.70
   5  13   1    2.00    0.80
  -6 -13  -1    9.90    1.50
  -6 -13  -1   10.20    1.20
   6  13   1   11.10    1.50
  -7 -13  -1    8.10    1.10
  -7 -13  -1    7.30    1.50
   7  13   1    7.10    1.10
  -8 -13  -1    2.00    1.30
  -8 -13  -1    0.80    0.90
   8  13   1    1.40    1.00
  -9 -13  -1    6.40    1.70
  -9 -13  -1    6.10    1.10
   9  13   1    3.70    1.10
 -10 -13  -1    0.20    1.60
 -10 -13  -1    1.00    0.90
  10  13   1    0.70    1.00
 -11 -13  -1    1.50    1.70
 -11 -13  -1    2.20    1.00
  11  13   1    1.80    1.20
 -12 -13  -1    0.50    0.90
 -12 -13  -1    1.70    1.80
  12  13   1    1.10    1.10
 -13 -13  -1   -0.50    1.80
 -13 -13  -1   -1.50    0.80
  13  13   1    0.30    1.10
 -14 -13  -1    1.80    1.90
  14  13   1    1.30    1.10
 -15 -13  -1   -0.60    1.70
 -15 -13  -1    2.00    1.10
  15  13   1    0.60    1.10
 -16 -13  -1   -2.50    1.50
  16  13   1   -0.70    1.10
 -17 -13  -1   -0.20    1.50
  17  13   1    0.80    1.20
 -18 -13  -1    3.70    1.60
 -17  14   1    3.20    2.10
 -17  14   1    1.20    1.10
 -16  14   1    0.30    1.70
 -16  14   1    0.70    1.00
  15 -14  -1    4.80    5.00
  14 -14  -1    6.90    4.50
  13 -14  -1   10.40    1.30
  13 -14  -1   15.80    4.40
 -13  14   1   11.00    1.40
  12 -14  -1    7.60    1.20
  12 -14  -1   10.50    3.40
 -12  14   1   10.60    1.40
  11 -14  -1   -0.60    0.70
  11 -14  -1    1.50    3.10
 -11  14   1   -0.40    0.90
  10 -14  -1    1.90    2.70
  10 -14  -1   -0.30    0.70
 -10  14   1    1.70    1.00
   9 -14  -1    2.00    2.40
   9 -14  -1   -0.20    0.70
  -9  14   1    0.40    1.10
   8 -14  -1   -1.10    0.60
   8 -14  -1   -1.50    1.90
   7 -14  -1   -0.70    1.90
   7 -14  -1    2.30    0.70
   6 -14  -1    2.00    1.90
   6 -14  -1    2.40    0.70
   5 -14  -1    1.70    0.60
   5 -14  -1    3.80    2.10
   4 -14  -1   27.00    3.50
   4 -14  -1   19.80    1.70
   3 -14  -1   76.69    5.90
   3 -14  -1   74.99    4.80
   2 -14  -1  146.49    9.80
   2 -14  -1  152.38    9.00
   2 -14  -1  145.09    9.00
   2 -14  -1  143.69    9.90
  -2  14   1  150.38    9.00
   1 -14  -1  157.18    9.60
   1 -14  -1  152.58    9.50
   1 -14  -1  158.68   10.30
   1 -14  -1  157.88   10.30
  -1  14   1  159.88    9.60
   0 -14  -1  194.98   11.40
   0 -14  -1  194.88   12.10
   0 -14  -1  173.68   12.00
   0  14   1  186.68   11.40
  -1 -14  -1  215.08   13.30
  -1 -14  -1  214.48   12.70
   1  14   1  200.68   12.70
  -3 -14  -1   21.10    1.80
   3  14   1   21.20    1.80
  -4 -14  -1    5.00    0.90
  -4 -14  -1   -1.10    2.20
   4  14   1    5.20    0.90
  -5 -14  -1    9.00    1.10
   5  14   1    8.30    1.10
  -6 -14  -1   15.80    1.70
   6  14   1   16.20    1.80
  -7 -14  -1   24.20    2.10
   7  14   1   21.90    2.10
  -8 -14  -1   10.00    1.20
  -8 -14  -1    8.70    1.70
   8  14   1    7.30    1.20
  -9 -14  -1    5.40    1.70
  -9 -14  -1    4.10    1.10
   9  14   1    2.90    1.20
 -10 -14  -1    5.30    1.20
 -10 -14  -1    5.30    1.90
  10  14   1    6.50    1.30
 -11 -14  -1   11.00    1.40
 -11 -14  -1   12.50    2.10
  11  14   1   10.60    1.60
 -12 -14  -1    9.40    2.20
  12  14   1   11.80    1.60
 -13 -14  -1   -0.40    1.70
 -13 -14  -1    0.50    0.90
  13  14   1   -0.20    1.10
 -14 -14  -1    0.60    1.80
  14  14   1    0.60    1.10
 -15 -14  -1    1.50    1.70
  15  14   1    1.90    1.20
 -16 -14  -1    4.00    1.70
  16  14   1    2.10    1.30
  17  14   1    0.10    1.10
 -16  15   1    5.30    1.20
 -16  15   1    3.30    1.90
 -15  15   1    2.50    1.00
  14 -15  -1    3.70    4.60
  13 -15  -1    3.60    1.00
  13 -15  -1    5.00    4.20
 -13  15   1    6.60    1.20
  12 -15  -1   11.70    1.30
  12 -15  -1   12.30    4.00
 -12  15   1   13.20    1.60
  11 -15  -1   43.60    6.10
  11 -15  -1   39.00    2.80
 -11  15   1   35.20    3.00
  10 -15  -1   15.70    3.80
  10 -15  -1   13.00    1.60
 -10  15   1   16.50    2.00
   9 -15  -1    4.50    2.60
   9 -15  -1    1.40    0.70
  -9  15   1    0.90    1.20
   8 -15  -1   32.50    4.60
   8 -15  -1   28.40    2.30
   7 -15  -1   17.50    3.30
   7 -15  -1   11.90    1.50
   6 -15  -1    7.70    2.50
   6 -15  -1    6.60    1.00
   5 -15  -1    8.30    2.60
   5 -15  -1    4.50    0.80
   4 -15  -1   18.10    1.70
   4 -15  -1   26.10    3.50
   3 -15  -1   39.00    2.80
   3 -15  -1   40.50    4.40
   2 -15  -1   18.70    2.80
   2 -15  -1   21.80    1.80
   1 -15  -1    2.20    0.70
   1 -15  -1    1.00    1.70
  -1  15   1    2.10    0.60
   0 -15  -1   -0.80    1.60
   0 -15  -1    1.90    0.70
   0  15   1    1.80    0.60
  -1 -15  -1    8.10    1.00
   1  15   1   11.10    1.20
  -2 -15  -1    3.40    0.80
   2  15   1    2.70    0.70
  -3 -15  -1   56.69    3.60
   3  15   1   49.40    3.60
  -4 -15  -1   13.70    1.60
   4  15   1   14.20    1.60
  -5 -15  -1    0.20    0.80
   5  15   1    0.40    0.80
  -6 -15  -1   12.40    1.40
   6  15   1   13.10    1.70
  -7 -15  -1    8.40    1.20
   7  15   1    9.40    1.40
  -8 -15  -1    9.40    1.30
   8  15   1    9.20    1.50
  -9 -15  -1    1.20    1.00
   9  15   1    1.60    1.00
 -10 -15  -1    7.00    1.30
  10  15   1    9.10    1.50
 -11 -15  -1   12.00    1.40
  11  15   1   14.70    2.00
 -12 -15  -1    1.50    0.90
  12  15   1    2.20    1.10
 -13 -15  -1    0.40    0.90
  13  15   1    1.80    1.20
 -14 -15  -1    2.20    0.90
  14  15   1    0.90    1.10
  15  15   1    0.80    1.20
  16  15   1    0.90    1.20
 -16  16   1    1.90    1.90
 -16  16   1    0.10    1.00
 -15  16   1    1.80    1.10
 -14  16   1    1.20    1.00
  13 -16  -1    3.50    1.10
  13 -16  -1    8.50    4.70
 -13  16   1    5.10    1.10
  12 -16  -1    3.70    3.60
  12 -16  -1    5.20    1.00
  11 -16  -1    3.90    0.90
  11 -16  -1    2.10    3.40
 -11  16   1    3.40    1.00
  10 -16  -1   22.90    2.00
  10 -16  -1   26.80    4.10
 -10  16   1   20.40    2.20
   9 -16  -1   14.80    3.90
   9 -16  -1   15.60    1.70
  -9  16   1   16.00    1.80
   8 -16  -1    0.70    0.70
   8 -16  -1    0.90    2.50
   7 -16  -1   70.29    4.80
   7 -16  -1   81.49    7.00
   6 -16  -1   65.09    4.40
   6 -16  -1   70.39    6.40
   5 -16  -1   68.49    4.50
   5 -16  -1   71.89    6.40
   4 -16  -1   38.30    2.80
   4 -16  -1   39.50    4.80
   3 -16  -1   79.09    4.90
   3 -16  -1   68.89    6.40
   2 -16  -1   46.60    5.00
   2 -16  -1   48.80    3.30
   1 -16  -1   44.00    3.00
  -1  16   1   42.50    3.00
   0 -16  -1  333.37   19.90
   0  16   1  326.77   19.90
  -2 -16  -1   42.20    2.90
   2  16   1   36.40    2.80
  -3 -16  -1  122.39    7.20
   3  16   1  106.59    7.20
  -4 -16  -1   28.90    2.40
   4  16   1   28.60    2.40
  -5 -16  -1    5.90    1.00
   5  16   1    5.80    1.10
  -6 -16  -1    6.10    1.10
   6  16   1    4.00    1.10
  -7 -16  -1    0.20    0.90
   7  16   1    0.10    0.90
  -8 -16  -1    0.00    0.90
   8  16   1   -0.70    0.90
  -9 -16  -1   -0.60    0.90
   9  16   1   -0.60    1.00
 -10 -16  -1    0.00    0.90
  10  16   1    0.70    1.10
 -11 -16  -1    1.50    0.90
  11  16   1   -0.10    1.00
 -12 -16  -1    0.50    0.80
  12  16   1    1.10    1.10
 -13 -16  -1    0.40    0.90
  13  16   1   -0.90    1.00
 -14 -16  -1   -0.10    0.90
  14  16   1    0.10    1.00
  15  16   1    1.60    1.20
 -15  17   1   -0.60    0.90
 -14  17   1   -0.20    0.90
 -13  17   1    1.10    1.00
  12 -17  -1   -0.10    4.50
  12 -17  -1    0.10    0.80
 -12  17   1    0.90    1.00
  11 -17  -1    0.40    0.80
  11 -17  -1   -0.10    3.90
 -11  17   1    1.10    1.00
  10 -17  -1   -0.70    3.80
  10 -17  -1   -0.40    0.70
 -10  17   1    0.10    1.00
   9 -17  -1    1.70    0.80
   9 -17  -1   -0.60    3.10
  -9  17   1    2.50    1.10
   8 -17  -1    3.60    3.00
   8 -17  -1    3.10    0.80
   7 -17  -1    0.60    0.70
   7 -17  -1    0.10    2.70
   6 -17  -1   15.00    3.70
   6 -17  -1   16.60    1.70
   5 -17  -1   19.80    1.80
   5 -17  -1   17.50    3.60
   4 -17  -1   31.60    4.30
   4 -17  -1   29.70    2.40
   3 -17  -1   21.10    1.90
   3 -17  -1   25.00    3.80
   2 -17  -1   54.09    5.70
   2 -17  -1   58.39    3.90
   0 -17  -1    1.70    0.80
   0 -17  -1    1.50    2.50
   0  17   1    2.10    0.80
  -1 -17  -1  207.18   12.10
   1  17   1  188.48   12.10
  -2 -17  -1   28.00    2.30
   2  17   1   27.50    2.30
  -3 -17  -1   53.09    3.60
   3  17   1   48.60    3.60
  -4 -17  -1  152.78    9.10
   4  17   1  138.09    9.10
  -5 -17  -1   71.79    4.60
   5  17   1   63.59    4.60
  -6 -17  -1   27.10    2.20
   6  17   1   21.30    2.20
  -7 -17  -1    1.40    0.90
   7  17   1    2.50    1.10
  -8 -17  -1   31.50    2.50
   8  17   1   29.70    2.70
  -9 -17  -1    6.60    1.20
   9  17   1    8.00    1.50
 -10 -17  -1    2.20    1.00
  10  17   1    1.80    1.10
 -11 -17  -1   -2.00    0.80
  11  17   1    0.40    1.00
 -12 -17  -1   -0.90    0.80
  12  17   1    1.00    1.20
 -13 -17  -1   -1.30    0.80
  13  17   1   -0.50    1.10
 -14 -17  -1   -1.60    1.00
  14  17   1   -0.50    1.10
 -14  18   1    0.30    0.90
 -13  18   1    0.50    1.00
  12 -18  -1    3.20    1.00
 -12  18   1    2.20    1.20
  11 -18  -1    3.90    0.90
  11 -18  -1    3.00    4.20
 -11  18   1    6.10    1.20
  10 -18  -1    7.60    1.10
  10 -18  -1   13.90    4.70
 -10  18   1    8.00    1.40
   9 -18  -1   19.50    4.00
   9 -18  -1   10.80    1.30
  -9  18   1   10.60    1.60
   8 -18  -1    6.30    3.40
   8 -18  -1    9.00    1.10
   7 -18  -1   16.10    1.70
   7 -18  -1   14.00    4.00
   6 -18  -1    8.90    3.10
   6 -18  -1    3.60    0.90
   5 -18  -1   19.20    1.90
   5 -18  -1   21.20    4.00
   4 -18  -1    2.40    2.90
   4 -18  -1    1.80    0.80
   3 -18  -1    1.60    0.80
   3 -18  -1    3.30    3.00
   2 -18  -1    1.70    0.80
   2 -18  -1   -1.10    2.80
   1 -18  -1   -1.70    3.00
   1 -18  -1    0.80    0.80
   0 -18  -1    4.40    0.90
   0  18   1    3.00    0.90
  -1 -18  -1    1.50    0.80
   1  18   1    2.00    0.80
  -2 -18  -1   25.10    2.10
   2  18   1   20.20    2.00
  -3 -18  -1   30.10    2.30
   3  18   1   24.10    2.20
  -4 -18  -1   50.39    3.50
   4  18   1   46.60    3.50
  -5 -18  -1   54.29    3.60
   5  18   1   45.40    3.60
  -6 -18  -1    4.70    1.10
   6  18   1    3.80    1.10
  -7 -18  -1   22.30    2.00
   7  18   1   19.80    2.20
  -8 -18  -1   14.60    1.70
   8  18   1   14.10    1.90
  -9 -18  -1   11.00    1.40
   9  18   1   11.40    1.60
 -10 -18  -1    0.50    0.90
  10  18   1    0.10    1.10
 -11 -18  -1   -1.20    0.80
  11  18   1    0.70    1.20
 -12 -18  -1    1.60    0.90
  12  18   1    2.80    1.20
 -13 -18  -1   -1.00    0.90
  13  18   1    0.40    1.20
  14  18   1    0.10    1.10
 -13  19   1    1.30    0.90
  12 -19  -1    1.70    1.40
 -12  19   1    1.80    1.10
  11 -19  -1    2.20    0.90
 -11  19   1    3.40    1.10
  10 -19  -1   11.70    6.90
  10 -19  -1   10.80    1.20
 -10  19   1    7.90    1.30
   9 -19  -1   15.60    4.70
  -9  19   1   10.50    1.50
   8 -19  -1   63.29    8.10
   8 -19  -1   55.59    3.90
   7 -19  -1   69.59    4.80
   7 -19  -1   83.09    8.50
   6 -19  -1   62.49    7.80
   6 -19  -1   58.49    4.00
   5 -19  -1    2.80    3.70
   5 -19  -1    4.30    0.90
   4 -19  -1   50.09    3.40
   4 -19  -1   39.00    5.40
   2 -19  -1   -4.10    3.60
   1 -19  -1   33.20    2.70
   0 -19  -1   19.10    1.90
  -1 -19  -1   12.20    1.40
   1  19   1    8.90    1.30
  -2 -19  -1    8.70    1.20
   2  19   1    7.80    1.20
  -3 -19  -1   50.69    3.40
   3  19   1   41.50    3.30
  -4 -19  -1    0.30    0.90
   4  19   1    1.80    0.80
  -5 -19  -1    1.50    0.90
   5  19   1   -0.60    0.80
  -6 -19  -1    0.80    0.90
   6  19   1    1.60    1.00
  -7 -19  -1    1.50    0.90
   7  19   1    2.10    1.10
  -8 -19  -1   -0.40    0.90
   8  19   1    0.30    1.00
  -9 -19  -1    1.30    0.90
   9  19   1    1.80    1.00
 -10 -19  -1    0.40    0.90
  10  19   1    2.10    1.20
 -11 -19  -1   -1.10    0.80
  11  19   1    0.70    1.10
 -12 -19  -1    0.60    0.80
  12  19   1    0.00    1.10
 -12  20   1    0.60    0.90
  11 -20  -1    0.50    0.90
 -11  20   1    0.50    0.90
  10 -20  -1    2.60    0.90
 -10  20   1    2.10    1.10
   9 -20  -1    3.20    0.90
  -9  20   1    1.50    1.10
   8 -20  -1    2.10    5.30
  -8  20   1    5.00    1.40
   7 -20  -1   16.50    5.20
   7 -20  -1   13.20    1.50
   6 -20  -1   11.40    4.60
   6 -20  -1   10.00    1.20
   5 -20  -1   11.50    5.20
   5 -20  -1   14.10    1.70
   4 -20  -1    5.00    4.60
   3 -20  -1   -2.00    6.70
   3 -20  -1    2.10    0.80
   2 -20  -1   72.69    4.80
   1 -20  -1   18.70    1.90
   0 -20  -1    5.30    1.00
  -1 -20  -1  125.49    8.00
  -2 -20  -1   58.39    3.70
   2  20   1   45.60    3.70
  -3 -20  -1    7.10    1.10
   3  20   1    5.10    1.10
  -4 -20  -1   56.09    3.60
   4  20   1   43.90    3.60
  -5 -20  -1   28.40    2.30
   5  20   1   23.70    2.30
  -6 -20  -1   38.10    2.90
   6  20   1   35.30    2.90
  -7 -20  -1   18.50    1.90
   7  20   1   18.00    2.00
  -8 -20  -1    3.60    1.00
   8  20   1    4.50    1.20
  -9 -20  -1    0.40    0.90
 -10 -20  -1    0.30    0.80
  10  20   1    0.90    1.00
 -11 -20  -1    1.80    0.90
  11  20   1    2.20    1.20
 -12 -20  -1    0.40    1.20
  10 -21  -1    5.50    1.00
 -10  21   1    3.70    1.10
   9 -21  -1    6.50    1.00
  -9  21   1    4.30    1.20
   8 -21  -1    9.40    1.20
   7 -21  -1    4.50    1.00
   6 -21  -1    1.60    0.80
   5 -21  -1    6.80   12.90
   5 -21  -1    2.40    0.80
   4 -21  -1   -1.10    0.70
   3 -21  -1   -0.90    0.80
   2 -21  -1   -0.10    0.80
   1 -21  -1    2.90    0.90
   0 -21  -1    3.10    1.00
  -1 -21  -1    3.00    1.00
  -2 -21  -1   19.50    2.00
  -3 -21  -1   13.70    1.60
   4  21   1    3.70    1.20
  -5 -21  -1   51.09    3.30
   5  21   1   37.10    3.20
  -6 -21  -1   15.80    1.70
   6  21   1   11.30    1.50
  -7 -21  -1   14.70    1.60
   7  21   1   10.10    1.50
  -8 -21  -1    7.20    1.10
   8  21   1    4.40    1.20
  -9 -21  -1    3.00    1.00
   9  21   1    2.50    1.10
 -10 -21  -1    0.50    0.80
  10  21   1    1.90    1.00
   9 -22  -1    8.70    1.10
  -9  22   1    5.90    1.20
   8 -22  -1   11.10    1.30
   7 -22  -1   12.50    1.40
   6 -22  -1   26.40    2.20
   5 -22  -1    6.60    1.00
   4 -22  -1   44.90    3.30
   3 -22  -1    5.10    1.00
   2 -22  -1    0.40    0.80
   1 -22  -1   18.40    1.90
   0 -22  -1    7.00    1.20
  -1 -22  -1    2.80    1.00
  -2 -22  -1    0.90    0.80
  -3 -22  -1    0.40    0.90
  -4 -22  -1    0.00    0.90
  -5 -22  -1    0.20    0.90
   5  22   1   -1.80    1.00
  -6 -22  -1    1.50    1.00
   6  22   1    0.40    1.10
  -7 -22  -1    0.20    0.90
   7  22   1    1.30    1.00
  -8 -22  -1    0.50    1.00
   8  22   1    0.70    1.00
  -9 -22  -1   -0.70    0.90
   7 -23  -1    6.70    1.00
  -7  23   1    3.80    1.20
   6 -23  -1    0.70    0.70
   5 -23  -1   18.80    1.80
   4 -23  -1    6.50    1.10
   3 -23  -1   14.30    1.70
   2 -23  -1   15.80    1.70
   1 -23  -1    6.80    1.20
   0 -23  -1   18.30    1.90
  -1 -23  -1   15.80    1.80
  -2 -23  -1   17.50    1.90
  -3 -23  -1   20.50    2.00
  -4 -23  -1   13.50    1.50
  -5 -23  -1    4.20    1.00
  -6 -23  -1   -0.50    0.90
  -7 -23  -1    3.90    1.10
   4 -24  -1   -0.20    0.70
   3 -24  -1   -0.70    0.70
   2 -24  -1    2.90    0.90
   1 -24  -1    1.70    0.80
   0 -24  -1    3.60    1.00
  -1 -24  -1    7.50    1.20
  -2 -24  -1    8.50    1.10
  -3 -24  -1    6.70    1.10
  -2 -24   2    0.50    0.80
  -1 -24   2   -1.40    0.80
   0 -24   2    1.00    0.70
   1 -24   2   -1.20    0.70
   2 -24   2    0.80    0.80
   3 -24   2    2.20    0.80
  -6 -23   2   -0.60    0.90
  -5 -23   2    0.60    1.00
  -4 -23   2   -0.90    0.90
  -3 -23   2   -0.10    0.80
  -2 -23   2    0.30    0.90
  -1 -23   2    0.90    0.90
   0 -23   2    1.50    0.90
   1 -23   2    0.60    0.80
   2 -23   2    0.80    0.80
   3 -23   2    0.20    0.80
   4 -23   2   -0.90    0.70
   5 -23   2   13.20    1.50
  -6  23  -2    1.10    1.10
   6 -23   2    0.40    0.70
  -7  23  -2    4.10    1.10
   7 -23   2    5.70    1.00
  -8 -22   2    0.80    0.80
   7  22  -2    4.30    1.30
  -7 -22   2    6.90    1.20
   6  22  -2   -1.70    1.00
  -6 -22   2    2.10    0.90
   4  22  -2    0.90    1.30
  -4 -22   2    6.90    1.10
  -3 -22   2    7.50    1.20
  -2 -22   2    4.40    1.10
  -1 -22   2    1.80    0.90
   0 -22   2    0.70    0.80
   1 -22   2   -0.20    0.80
   2 -22   2    0.20    0.80
   3 -22   2   -0.30    0.80
   4 -22   2    0.30    0.70
   5 -22   2    0.20    0.70
   6 -22   2    0.80    0.70
  -7  22  -2    1.50    1.20
   7 -22   2    0.80    0.70
  -8  22  -2    0.80    1.00
   8 -22   2    0.80    0.80
  -9  22  -2    1.10    0.90
   9  21  -2   -0.10    1.00
  -9 -21   2    2.40    0.90
   8  21  -2    6.60    1.30
  -8 -21   2    8.10    1.30
   7  21  -2    3.00    1.20
  -7 -21   2    3.80    1.10
   6  21  -2    2.80    1.20
  -6 -21   2    4.30    1.10
   5  21  -2   -0.90    0.90
  -5 -21   2   -0.50    0.90
   4  21  -2    9.30    1.40
   3  21  -2    8.10    1.40
  -2 -21   2    8.20    1.30
  -1 -21   2    1.40    0.90
   0 -21   2   -0.40    0.80
   1 -21   2    1.70    0.90
   2 -21   2    1.20    0.80
   3 -21   2    3.30    1.00
   4 -21   2    1.30    0.70
   5 -21   2    7.00    1.10
   6 -21   2    2.50    0.80
   7 -21   2    8.80    1.20
  -8  21  -2    4.00    1.30
   8 -21   2    6.00    1.00
  -9  21  -2    0.50    1.00
   9 -21   2    1.40    0.80
 -10  21  -2   -1.30    0.90
  10 -21   2    0.70    1.30
 -11  21  -2   -0.50    0.80
  11  20  -2    0.10    1.10
 -11 -20   2    0.30    0.80
  10  20  -2   -0.40    1.10
 -10 -20   2   -1.40    0.80
   9  20  -2    1.10    1.20
  -9 -20   2    0.40    0.90
   8  20  -2    0.00    1.10
  -8 -20   2   -0.10    0.90
   7  20  -2   -0.10    0.90
  -7 -20   2    0.00    0.90
   6  20  -2    0.20    0.90
  -6 -20   2    0.00    0.90
   5  20  -2    1.20    1.00
  -5 -20   2    1.20    0.90
   4  20  -2    0.70    1.10
  -4 -20   2    2.00    1.00
   3  20  -2    7.30    1.30
  -3 -20   2    9.20    1.20
   2  20  -2    0.70    1.00
  -2 -20   2    1.10    0.90
   1  20  -2    1.10    1.00
  -1 -20   2   -0.40    0.80
   0 -20   2   -0.30    0.70
   1 -20   2    2.50    0.90
   2 -20   2    3.70    1.00
   3 -20   2    4.60    1.00
   4 -20   2    0.50    0.70
   4 -20   2   -4.70    4.70
   5 -20   2    2.70    4.60
   5 -20   2    3.80    0.90
   6 -20   2    0.90    4.60
   7 -20   2   27.30    5.60
   7 -20   2   33.50    2.50
  -8  20  -2   27.30    2.80
   8 -20   2   35.10    2.60
   8 -20   2   47.10    7.20
  -9  20  -2   20.20    2.30
   9 -20   2   28.30    2.20
 -10  20  -2    7.90    1.30
  10 -20   2    7.10    1.10
 -11  20  -2    8.70    1.20
 -12  20  -2    3.80    1.00
  12  19  -2    0.30    1.10
 -12 -19   2   -0.20    0.70
  11  19  -2    2.00    1.20
 -11 -19   2    1.80    0.90
  10  19  -2    2.90    1.20
 -10 -19   2    2.50    1.00
   9  19  -2    7.40    1.40
  -9 -19   2    4.00    1.10
   8  19  -2   11.50    1.60
  -8 -19   2   10.40    1.40
   7  19  -2    1.00    1.00
  -7 -19   2    2.90    1.10
   6  19  -2    4.40    1.20
  -6 -19   2    5.30    1.10
   5  19  -2   14.40    1.70
  -5 -19   2   15.30    1.80
   4  19  -2    3.30    1.00
  -4 -19   2    3.10    1.00
   3  19  -2    5.30    1.20
  -3 -19   2    5.40    1.10
   2  19  -2    8.90    1.40
  -2 -19   2   13.10    1.40
   1  19  -2   22.40    2.30
  -1 -19   2   28.00    2.30
   0  19  -2    0.80    1.00
   0 -19   2    2.80    0.90
   1 -19   2    0.10    0.80
   2 -19   2   -2.60    4.10
   3 -19   2    5.00    3.80
   4 -19   2    2.30    0.90
   4 -19   2    4.00    3.50
   5 -19   2    0.90    0.70
   5 -19   2    2.80    3.50
   6 -19   2   -0.50    3.60
   6 -19   2    2.30    0.80
   7 -19   2   13.00    3.90
   7 -19   2   13.20    1.50
   8 -19   2   13.70    4.90
   8 -19   2   14.00    1.60
  -9  19  -2    5.00    1.20
   9 -19   2    8.10    1.10
   9 -19   2   -1.20    4.60
 -10  19  -2    9.00    1.40
  10 -19   2    2.70    8.20
  10 -19   2   10.60    1.20
 -11  19  -2    7.70    1.30
  11 -19   2    7.60    1.20
 -12  19  -2    3.80    1.10
 -13  19  -2    2.10    1.10
  13  18  -2    0.00    1.10
 -13 -18   2    0.60    0.80
  12  18  -2    1.10    1.20
 -12 -18   2    1.70    0.90
  11  18  -2    4.30    1.30
  10  18  -2    4.20    1.30
 -10 -18   2    2.00    1.00
   9  18  -2    1.10    1.10
  -9 -18   2    0.50    0.90
   8  18  -2    9.60    1.40
  -8 -18   2   10.10    1.40
   7  18  -2    2.60    1.10
  -7 -18   2    4.10    1.10
   6  18  -2    2.60    1.10
  -6 -18   2    5.40    1.10
   5  18  -2    6.10    1.30
  -5 -18   2    8.30    1.20
   4  18  -2    3.20    1.00
   3  18  -2    0.70    0.90
  -3 -18   2    1.20    0.90
   2  18  -2    0.70    0.80
  -2 -18   2    0.50    0.80
   1  18  -2   19.80    2.10
  -1 -18   2   21.90    2.00
   0  18  -2    0.80    0.80
   0 -18   2    0.90    0.80
  -1  18  -2   13.10    1.80
   2 -18   2    1.50    2.90
   2 -18   2    1.90    0.80
   3 -18   2    6.30    3.10
   3 -18   2    8.30    1.10
   4 -18   2    0.60    2.70
   4 -18   2   -0.70    0.70
   5 -18   2    1.30    3.00
   5 -18   2    2.80    0.80
   6 -18   2    1.80    0.80
   6 -18   2    2.10    3.30
   7 -18   2    3.20    0.90
   7 -18   2    1.20    2.90
   8 -18   2    3.00    3.00
   8 -18   2    0.80    0.70
  -9  18  -2    1.10    1.00
   9 -18   2    6.00    3.60
   9 -18   2    1.10    0.70
 -10  18  -2   -0.40    0.90
  10 -18   2   -4.20    4.10
  10 -18   2   -0.30    0.70
 -11  18  -2    0.40    0.90
  11 -18   2   -0.50    4.50
  11 -18   2    1.50    0.80
 -12  18  -2    0.10    0.90
 -13  18  -2   -1.20    0.80
 -14  18  -2    1.20    0.90
  14  17  -2    1.50    1.10
 -14 -17   2   -1.80    0.80
  13  17  -2    0.00    1.20
 -13 -17   2    0.90    0.80
  12  17  -2    1.70    1.30
 -12 -17   2   -1.40    0.80
  11  17  -2    0.30    1.10
 -11 -17   2   -1.20    0.90
  10  17  -2    1.20    1.20
 -10 -17   2    0.70    0.90
   9  17  -2    0.40    1.10
  -9 -17   2   -0.90    0.90
   8  17  -2    3.60    1.30
  -8 -17   2    2.40    1.00
   7  17  -2    1.20    1.10
  -7 -17   2   -0.20    1.00
   6  17  -2    5.10    1.20
  -6 -17   2    3.40    1.10
   5  17  -2    1.80    1.00
  -5 -17   2    1.00    0.90
   4  17  -2    0.00    0.90
  -4 -17   2    0.80    0.90
   3  17  -2    2.80    1.00
  -3 -17   2    1.50    0.90
   2  17  -2    5.30    1.10
  -2 -17   2    4.90    1.00
   1  17  -2    3.20    0.90
  -1 -17   2    1.60    0.80
  -1 -17   2   -0.80    1.60
   2 -17   2   -0.20    0.30
   2 -17   2   -0.40    2.40
   2 -17   2   -0.20    1.50
   2 -17   2    0.40    0.70
   3 -17   2    3.30    0.60
   3 -17   2    4.40    0.90
   3 -17   2    1.70    1.60
   3 -17   2    4.30    2.50
   4 -17   2   34.50    4.80
   4 -17   2   31.70    2.50
   5 -17   2   58.39    6.00
   5 -17   2   57.59    3.90
   6 -17   2   44.10    5.70
   6 -17   2   45.60    3.20
   7 -17   2    5.90    3.30
   8 -17   2   11.80    3.80
   8 -17   2   13.30    1.50
  -9  17  -2   29.60    2.70
   9 -17   2   33.00    2.50
   9 -17   2   36.10    4.70
 -10  17  -2   16.90    2.10
  10 -17   2   21.10    1.90
  10 -17   2   23.70    4.50
 -11  17  -2   18.00    1.80
  11 -17   2   14.40    1.80
  11 -17   2   19.70    4.70
 -12  17  -2    2.30    1.00
  12 -17   2    6.00    4.40
 -13  17  -2    3.50    1.00
 -14  17  -2    2.70    1.00
 -15  17  -2    0.90    1.00
  15  16  -2    1.30    1.20
  14  16  -2    1.00    1.20
 -14 -16   2   -0.90    0.80
  12  16  -2    5.00    1.40
 -12 -16   2    2.80    1.00
 -11 -16   2    6.90    1.20
  10  16  -2   15.30    2.00
 -10 -16   2   10.10    1.40
   9  16  -2   12.80    1.70
  -9 -16   2    9.90    1.50
   8  16  -2   27.10    2.50
  -8 -16   2   25.50    2.30
   7  16  -2    0.60    1.00
  -7 -16   2    0.30    1.00
   6  16  -2   19.10    2.20
  -6 -16   2   20.00    2.00
   5  16  -2    5.80    1.20
  -5 -16   2    4.90    1.10
   4  16  -2    2.20    1.00
  -4 -16   2    2.30    1.00
   3  16  -2   40.00    3.10
  -3 -16   2   42.70    3.00
   2  16  -2    5.50    1.00
  -2 -16   2    6.20    1.00
   0  16  -2    5.30    0.90
   0 -16   2   -1.90    1.90
   0 -16   2    5.60    1.90
  -1  16  -2    5.90    1.00
   1 -16   2    6.50    0.90
   1 -16   2    4.90    1.80
  -2  16  -2   15.30    1.60
   2 -16   2   17.90    1.60
   2 -16   2   16.00    2.50
   2 -16   2   12.90    2.50
   2 -16   2   12.90    1.30
   3 -16   2    2.10    2.20
   3 -16   2    1.40    0.70
   3 -16   2    1.70    0.60
   3 -16   2    1.90    1.60
   4 -16   2    2.50    1.70
   4 -16   2    0.60    2.00
   4 -16   2    3.10    0.80
   4 -16   2    3.90    0.80
   5 -16   2    4.20    0.90
   5 -16   2    3.70    0.80
   5 -16   2    3.70    2.20
   6 -16   2   -1.20    2.30
   6 -16   2    1.00    0.70
   7 -16   2    7.80    2.70
   7 -16   2    8.70    1.10
   8 -16   2    0.00    2.60
   8 -16   2    0.20    0.70
  -9  16  -2   12.20    1.70
   9 -16   2   13.90    3.40
   9 -16   2   12.30    1.50
 -10  16  -2   40.80    3.10
  10 -16   2   35.70    2.80
  10 -16   2   42.70    5.80
 -11  16  -2   17.50    1.80
  11 -16   2   17.00    4.10
  11 -16   2   15.00    1.60
 -12  16  -2   18.90    2.00
  12 -16   2   14.70    4.00
  12 -16   2   15.30    1.60
 -13  16  -2   12.90    1.60
  13 -16   2   14.30    4.90
 -14  16  -2   15.50    1.90
 -15  16  -2   16.10    1.80
 -16  16  -2    1.50    1.90
 -16  16  -2    3.80    1.10
  15  15  -2   -1.00    1.20
 -15 -15   2   -1.30    0.90
  14  15  -2    2.00    1.30
 -14 -15   2    0.40    0.80
 -14 -15   2    3.90    1.80
  13  15  -2    1.70    1.20
 -13 -15   2    1.70    1.80
 -13 -15   2    1.10    0.80
  12  15  -2    3.40    1.40
 -12 -15   2    1.50    0.90
 -12 -15   2    2.80    1.90
  11  15  -2    0.20    1.20
 -11 -15   2   -2.00    1.70
 -11 -15   2    1.40    1.00
  10  15  -2    3.00    1.20
 -10 -15   2    3.90    1.80
 -10 -15   2    2.80    1.10
   9  15  -2    7.60    1.50
  -9 -15   2    7.80    1.30
  -9 -15   2    7.50    1.90
   8  15  -2    2.60    1.10
  -8 -15   2    4.00    1.20
   7  15  -2    8.20    1.40
  -7 -15   2   11.50    1.40
   6  15  -2    0.70    0.90
  -6 -15   2    0.10    0.90
   5  15  -2    3.50    1.00
  -5 -15   2    4.90    1.00
   4  15  -2    0.30    0.80
  -4 -15   2   -0.70    1.70
  -4 -15   2   -0.30    0.80
   3  15  -2    6.40    1.10
  -3 -15   2    8.40    1.10
   2  15  -2    5.00    0.90
  -2 -15   2    6.30    1.00
  -1 -15   2   11.50    2.10
  -1  15  -2    1.20    0.70
   1 -15   2    0.20    0.60
   1 -15   2    0.50    1.70
   1 -15   2    1.10    0.50
   1 -15   2    0.90    1.40
  -2  15  -2    9.00    1.10
   2 -15   2   10.20    2.00
   2 -15   2   10.70    1.20
   2 -15   2    8.90    1.10
   2 -15   2    8.50    2.20
  -3  15  -2    1.30    0.80
   3 -15   2    2.50    1.50
   3 -15   2    1.20    1.90
   3 -15   2    2.70    0.70
   3 -15   2    1.90    0.60
   4 -15   2    5.10    1.70
   4 -15   2    6.00    0.90
   4 -15   2    5.10    0.80
   4 -15   2    5.20    2.00
   5 -15   2    0.10    1.40
   5 -15   2    0.00    1.90
   5 -15   2    0.40    0.60
   5 -15   2    0.80    0.60
   6 -15   2    0.60    1.90
   6 -15   2    1.30    0.70
   6 -15   2    0.50    0.60
   7 -15   2    0.90    2.00
   7 -15   2    1.10    0.70
   8 -15   2    2.00    2.30
  -9  15  -2    4.90    1.40
   9 -15   2    2.70    2.40
   9 -15   2    1.40    0.80
 -10  15  -2    6.30    1.20
  10 -15   2    4.80    1.00
  10 -15   2    8.60    2.90
 -11  15  -2    2.00    0.90
  11 -15   2    0.50    0.80
  11 -15   2    1.00    2.80
 -12  15  -2    1.20    0.90
  12 -15   2   -1.30    0.80
  12 -15   2    3.50    3.50
 -13  15  -2    0.70    1.00
  13 -15   2    3.50    3.80
 -14  15  -2    3.90    1.00
  14 -15   2    8.40    4.40
 -15  15  -2    3.90    1.10
 -16  15  -2    8.40    1.40
 -16  15  -2    5.50    1.90
 -17  15  -2    2.40    2.00
 -17  15  -2    1.90    1.20
  16  14  -2    2.60    1.30
 -16 -14   2    1.30    1.80
  15  14  -2    5.60    1.40
 -15 -14   2    4.20    1.90
  14  14  -2    0.70    1.30
 -14 -14   2   -0.50    0.80
 -14 -14   2    1.20    1.90
  13  14  -2    0.50    1.20
 -13 -14   2    0.20    0.90
 -13 -14   2    1.60    1.90
  12  14  -2    1.00    1.10
 -12 -14   2    0.70    1.00
 -12 -14   2    3.80    2.10
  11  14  -2    0.50    1.20
 -11 -14   2    0.40    1.00
 -11 -14   2    0.40    1.80
  10  14  -2    0.10    1.10
 -10 -14   2    1.00    1.70
 -10 -14   2   -0.90    1.00
   9  14  -2    1.50    1.10
  -9 -14   2    1.50    1.60
   8  14  -2    3.40    1.10
  -8 -14   2    2.90    1.50
   7  14  -2   -0.30    0.90
  -7 -14   2   -0.90    1.30
   6  14  -2    0.20    0.80
  -6 -14   2   -0.80    0.90
  -6 -14   2    0.10    1.20
   4  14  -2    0.50    0.80
  -4 -14   2    0.40    0.80
  -4 -14   2   -0.30    1.50
   3  14  -2    1.60    0.70
  -3 -14   2    1.90    0.80
  -3 -14   2    0.60    1.30
   1  14  -2    8.20    1.00
  -1 -14   2    7.00    1.00
  -1 -14   2    6.30    1.70
   0  14  -2    6.30    0.90
   0 -14   2    6.50    1.70
   0 -14   2    6.90    0.80
   0 -14   2    7.70    1.70
   0 -14   2    5.80    0.90
  -1  14  -2   41.80    2.80
   1 -14   2   37.90    2.60
   1 -14   2   41.20    2.70
   1 -14   2   36.40    3.70
   1 -14   2   38.20    3.70
  -2  14  -2  119.59    7.20
   2 -14   2  111.39    7.10
   2 -14   2  114.19    8.00
   2 -14   2  113.69    7.10
   2 -14   2  118.19    8.10
  -3  14  -2   41.60    3.00
   3 -14   2   43.40    4.20
   3 -14   2   43.70    2.90
   3 -14   2   45.90    4.00
   3 -14   2   43.80    2.90
   4 -14   2    7.10    1.70
   4 -14   2    9.30    1.10
   4 -14   2    9.30    1.00
   4 -14   2   11.90    2.40
   5 -14   2    0.80    1.30
   5 -14   2   -0.90    1.60
   5 -14   2    0.30    0.50
   5 -14   2    1.00    0.60
   6 -14   2    2.30    1.80
   6 -14   2   -0.60    0.50
   6 -14   2   -0.40    1.30
   6 -14   2    0.10    0.60
   7 -14   2    2.50    1.80
   7 -14   2    0.20    0.60
   7 -14   2    1.80    0.70
   8 -14   2   13.20    3.00
   8 -14   2   10.50    1.20
  -9  14  -2    0.80    1.10
   9 -14   2    0.80    0.70
   9 -14   2    1.80    2.20
 -10  14  -2    6.20    1.20
  10 -14   2    8.00    1.10
  10 -14   2    4.70    2.80
 -11  14  -2   27.40    2.30
  11 -14   2   22.30    3.70
  11 -14   2   22.50    2.10
 -12  14  -2   45.90    3.10
  12 -14   2   34.80    3.00
  12 -14   2   44.60    5.70
 -13  14  -2   17.80    2.00
  13 -14   2   13.30    3.80
 -14  14  -2    9.10    1.30
  14 -14   2   11.50    4.30
 -15  14  -2    5.20    1.20
  15 -14   2   10.80    4.80
 -16  14  -2    3.90    1.90
 -16  14  -2    2.80    1.10
 -17  14  -2   -0.20    1.90
 -17  14  -2    1.80    1.10
  17  13  -2    2.30    1.20
 -17 -13   2    1.90    1.70
  16  13  -2    3.30    1.30
 -16 -13   2    2.90    1.80
 -15 -13   2   13.10    2.50
  14  13  -2   17.70    2.20
 -14 -13   2   13.90    2.50
  13  13  -2    7.90    1.50
 -13 -13   2    8.00    2.30
  12  13  -2   15.50    2.10
 -12 -13   2   12.80    2.30
  11  13  -2   22.90    2.20
 -11 -13   2   14.50    2.40
  10  13  -2    0.40    1.10
 -10 -13   2    2.10    1.70
   9  13  -2    0.60    1.00
  -9 -13   2    0.50    1.50
   8  13  -2    1.90    1.00
  -8 -13   2   -0.10    1.40
   7  13  -2    2.80    1.00
  -7 -13   2    2.90    1.40
   6  13  -2    0.90    0.80
  -6 -13   2   -1.90    1.70
  -6 -13   2    0.00    1.20
   5  13  -2    7.10    1.00
   3  13  -2   23.50    1.90
  -3 -13   2   23.00    1.90
  -3 -13   2   23.30    2.80
   2  13  -2   13.10    1.40
  -2 -13   2   15.40    1.40
  -2 -13   2   11.90    1.90
   1  13  -2    0.80    0.60
  -1 -13   2    1.00    1.20
  -1 -13   2    0.60    1.20
  -1 -13   2    0.90    0.40
  -1 -13   2    1.00    0.60
   0  13  -2    4.40    0.70
   0 -13   2    3.10    1.30
   0 -13   2    4.70    1.40
   0 -13   2    4.20    0.70
   0 -13   2    3.60    0.60
  -1  13  -2   -0.10    0.50
   1 -13   2    0.20    0.50
   1 -13   2    0.00    1.30
   1 -13   2    0.60    0.40
   1 -13   2    0.50    1.20
  -2  13  -2   41.90    2.70
   2 -13   2   43.70    3.70
   2 -13   2   39.10    2.70
   2 -13   2   39.40    3.70
   2 -13   2   39.10    2.70
  -3  13  -2    7.50    1.10
   3 -13   2    8.60    0.90
   3 -13   2    9.70    1.00
   3 -13   2    9.60    1.70
   3 -13   2    9.10    1.80
   4 -13   2    1.10    0.50
   4 -13   2    0.80    1.30
   4 -13   2    0.70    1.20
   4 -13   2    0.60    0.50
   5 -13   2   -0.70    1.50
   5 -13   2    0.90    0.60
   5 -13   2    0.20    0.50
   5 -13   2   -0.50    1.10
   6 -13   2    1.90    0.60
   6 -13   2    2.90    1.50
   6 -13   2    4.50    1.80
   6 -13   2    3.40    0.70
   7 -13   2    5.70    0.90
   7 -13   2    5.80    0.80
   7 -13   2    1.20    1.80
   8 -13   2    4.40    0.80
   8 -13   2    3.30    1.90
   8 -13   2    4.50    0.80
  -9  13  -2   29.60    2.40
   9 -13   2   28.10    2.20
   9 -13   2   32.00    4.20
 -10  13  -2   36.50    2.90
  10 -13   2   43.90    4.80
  10 -13   2   36.10    2.70
 -11  13  -2    0.30    0.90
  11 -13   2   -0.30    0.70
  11 -13   2    0.10    2.40
 -12  13  -2   71.19    4.70
  12 -13   2   81.99    6.80
  12 -13   2   63.39    4.60
 -13  13  -2  102.19    6.60
  13 -13   2  100.29    8.80
 -14  13  -2   70.39    4.70
  14 -13   2   67.79    7.40
 -15  13  -2   13.10    1.60
  15 -13   2   11.50    4.40
 -16  13  -2   15.00    1.70
 -16  13  -2   15.30    2.30
 -17  13  -2    4.10    2.10
 -18  13  -2    0.20    1.80
 -18  13  -2    3.90    1.20
 -18 -12   2    0.30    1.60
  17  12  -2   -1.60    1.00
 -17 -12   2   -1.40    1.50
  16  12  -2    1.40    1.20
 -16 -12   2    0.70    1.80
  15  12  -2    0.60    1.20
 -15 -12   2    2.20    0.90
 -15 -12   2   -1.20    1.70
  14  12  -2   11.90    1.80
 -14 -12   2   12.40    2.40
  13  12  -2    6.70    1.40
 -13 -12   2    5.60    2.10
  12  12  -2    1.40    1.20
 -12 -12   2    0.30    1.90
  11  12  -2    7.00    1.40
 -11 -12   2    5.20    1.90
  10  12  -2   10.50    1.50
 -10 -12   2   11.10    2.00
   9  12  -2    2.10    1.10
  -9 -12   2    1.90    1.50
   8  12  -2    1.20    0.90
  -8 -12   2    0.50    1.30
   7  12  -2    1.60    0.80
  -7 -12   2    2.50    1.30
  -7 -12   2   -2.30    1.70
   6  12  -2   29.80    2.30
  -6 -12   2   27.70    2.70
   5  12  -2   16.10    1.70
  -5 -12   2   20.80    2.10
   4  12  -2    0.70    0.70
  -4 -12   2    1.00    0.90
  -4 -12   2    0.70    0.30
  -4 -12   2   -0.60    1.20
   3  12  -2    2.10    0.70
  -3 -12   2    2.00    1.20
   2  12  -2   17.20    1.70
  -2 -12   2   21.00    2.40
  -2 -12   2   20.40    1.50
  -2 -12   2   22.90    1.70
   1  12  -2   11.70    1.20
  -1 -12   2    9.50    1.00
  -1 -12   2    9.60    1.70
  -1 -12   2   11.50    1.00
  -1 -12   2   10.30    1.60
   0  12  -2  327.97   24.50
   0  12  -2  311.67   18.90
   0 -12   2  325.57   19.50
   0 -12   2  313.27   18.80
   0 -12   2  298.67   18.80
  -1  12  -2   61.89    4.10
   1 -12   2   67.39    4.10
   1 -12   2   68.69    4.90
   1 -12   2   62.09    4.00
  -2  12  -2   91.39   13.10
  -2  12  -2   77.59    4.90
   2 -12   2   77.09    4.90
   2 -12   2   79.59    5.70
   2 -12   2   77.39    4.90
  -3  12  -2    9.90    1.10
  -3  12  -2   20.90    7.60
   3 -12   2   12.20    1.90
   3 -12   2   11.20    1.10
   3 -12   2   10.40    1.00
  -4  12  -2    3.70    8.80
   4 -12   2    7.50    1.60
   4 -12   2    9.30    1.00
   4 -12   2    9.20    1.00
   5 -12   2   11.60    2.00
   5 -12   2   12.80    1.20
   5 -12   2   15.10    1.30
   6 -12   2    5.90    0.80
   6 -12   2    5.70    1.70
   6 -12   2    8.70    0.90
   6 -12   2    8.50    1.70
   7 -12   2    9.10    2.30
   7 -12   2    6.00    0.80
   7 -12   2    6.60    0.90
   7 -12   2    4.00    1.50
   8 -12   2    6.30    0.80
   8 -12   2    5.80    0.80
   8 -12   2    6.10    2.30
  -9  12  -2   24.00    2.10
   9 -12   2   23.80    3.30
   9 -12   2   20.80    1.80
 -10  12  -2    6.10    1.00
  10 -12   2    5.30    2.20
  10 -12   2    9.30    1.10
 -11  12  -2   16.80    1.90
  11 -12   2   15.10    3.10
  11 -12   2   13.60    1.60
 -12  12  -2    3.40    1.00
  12 -12   2    7.10    3.10
  12 -12   2    4.10    0.90
 -13  12  -2   18.30    2.00
  13 -12   2   12.20    1.60
 -14  12  -2    4.60    1.00
  14 -12   2    3.70    3.10
 -15  12  -2    3.40    1.00
  15 -12   2    6.90    4.10
 -16  12  -2    1.40    2.00
 -16  12  -2    2.70    1.10
  16 -12   2   -1.70    4.80
 -17  12  -2    0.10    1.00
 -17  12  -2   -0.50    1.90
 -18  12  -2    2.10    1.80
 -18  12  -2    0.50    1.00
  18  11  -2    7.00    1.40
 -18 -11   2    3.50    1.90
  17  11  -2    2.90    1.30
 -17 -11   2    1.60    1.90
  16  11  -2   -0.80    1.20
 -16 -11   2    0.40    0.90
 -16 -11   2    1.10    2.00
  15  11  -2   15.80    2.00
 -15 -11   2   11.80    2.50
  14  11  -2    1.40    1.30
 -14 -11   2    1.70    2.00
  13  11  -2    0.30    1.10
 -13 -11   2   -1.30    1.90
  12  11  -2    3.40    1.20
 -12 -11   2    1.80    1.80
  11  11  -2    1.10    1.10
 -11 -11   2    2.00    1.80
  10  11  -2    0.90    1.00
 -10 -11   2    0.80    1.60
   9  11  -2    0.90    0.90
  -9 -11   2    1.60    1.40
   8  11  -2   22.90    2.20
  -8 -11   2   26.10    2.70
   7  11  -2    6.40    1.00
  -7 -11   2    8.10    1.40
   6  11  -2    1.80    0.70
  -6 -11   2   -0.90    1.20
  -6 -11   2    3.70    1.10
   5  11  -2    3.20    0.70
  -5 -11   2    5.10    1.10
  -5 -11   2    2.00    1.30
   4  11  -2    0.00    0.60
  -4 -11   2    0.70    0.90
  -4 -11   2    0.60    1.20
  -4 -11   2    1.70    0.40
   3  11  -2   25.50    1.90
  -3 -11   2   24.80    2.10
  -3 -11   2   23.20    1.60
  -3 -11   2   24.70    2.50
   2  11  -2   15.20    1.40
   2  11  -2    7.20    5.50
  -2 -11   2   15.50    1.10
  -2 -11   2   16.10    2.20
  -2 -11   2   16.80    5.10
  -2 -11   2   12.20    1.80
   1  11  -2   75.79    4.70
   1  11  -2   74.59   10.60
  -1 -11   2   77.79    4.70
  -1 -11   2   78.99    5.30
  -1 -11   2   69.79    8.50
  -1 -11   2   71.59    4.60
   0  11  -2   80.59   10.70
   0  11  -2   97.89    5.70
   0 -11   2   92.09    6.30
   0 -11   2   95.49    5.70
   0 -11   2   87.59    5.60
  -1  11  -2  402.76   26.30
  -1  11  -2  356.16   22.40
  -1  11  -2  424.56   27.10
   1 -11   2  342.87   22.40
   1 -11   2  370.36   22.40
   1 -11   2  371.96   23.00
  -2  11  -2  323.17   22.40
  -2  11  -2  308.47   21.60
  -2  11  -2  284.27   17.70
   2 -11   2  288.47   17.60
   2 -11   2  298.57   18.30
   2 -11   2  279.17   17.60
  -3  11  -2  136.39    8.00
  -3  11  -2  126.89   13.70
  -3  11  -2  115.29   12.50
   3 -11   2  132.29    8.00
   3 -11   2  128.09    8.00
   3 -11   2  139.09    8.70
  -4  11  -2   85.19   13.00
  -4  11  -2   91.09    5.80
   4 -11   2   95.29    5.80
   4 -11   2   94.49    5.80
   4 -11   2   97.99    6.60
   5 -11   2   12.20    1.10
   5 -11   2   13.80    1.20
   5 -11   2   11.10    1.70
  -6  11  -2    1.40    9.10
   6 -11   2    2.90    1.20
   6 -11   2    3.40    0.60
   6 -11   2    4.10    0.60
   7 -11   2   40.10    3.60
   7 -11   2   37.40    2.60
   7 -11   2   36.70    2.50
   8 -11   2   -0.50    0.50
   8 -11   2   -0.10    0.50
   8 -11   2    1.00    1.50
  -9  11  -2    1.90    0.90
   9 -11   2    2.70    1.90
   9 -11   2    1.00    0.60
   9 -11   2    0.90    0.60
 -10  11  -2   27.10    2.30
  10 -11   2   30.10    3.90
  10 -11   2   28.70    2.20
 -11  11  -2   53.49    3.40
  11 -11   2   45.50    4.90
  11 -11   2   42.90    3.20
 -12  11  -2   27.00    2.30
  12 -11   2   24.70    2.10
  12 -11   2   22.80    3.40
 -13  11  -2    4.90    1.00
  13 -11   2    4.50    2.80
  13 -11   2    4.10    0.90
 -14  11  -2   22.30    2.20
  14 -11   2   15.50    3.70
 -15  11  -2    1.40    1.00
  15 -11   2   -0.20    3.70
 -16  11  -2    6.50    2.10
 -16  11  -2    3.70    1.20
  16 -11   2    1.60    4.40
 -17  11  -2    0.70    1.90
 -17  11  -2    0.80    1.20
 -18  11  -2    0.70    1.10
 -18  11  -2    0.70    1.90
 -19  11  -2    2.90    1.70
 -18 -10   2    4.10    2.00
  17  10  -2   21.60    2.30
 -17 -10   2   17.70    2.80
  16  10  -2    9.60    1.50
 -16 -10   2    2.00    2.10
  15  10  -2    7.50    1.50
 -15 -10   2    7.60    2.20
  14  10  -2   42.10    3.40
 -14 -10   2   42.00    4.20
  13  10  -2    2.50    1.20
 -13 -10   2    3.00    1.90
  12  10  -2   29.30    2.60
 -12 -10   2   27.10    3.50
  11  10  -2   34.90    2.90
 -11 -10   2   37.90    3.70
  10  10  -2    0.50    0.80
 -10 -10   2    0.80    1.40
   9  10  -2   18.50    1.90
  -9 -10   2   20.40    2.60
   8  10  -2   10.00    1.20
  -8 -10   2    8.70    1.50
   7  10  -2    1.50    0.70
  -7 -10   2    1.40    1.10
  -7 -10   2   -1.70    1.30
   6  10  -2    1.00    0.70
  -6 -10   2    1.20    1.00
  -6 -10   2    1.10    1.30
   5  10  -2    7.50    6.90
   5  10  -2   11.20    1.40
  -5 -10   2    9.40    1.70
  -5 -10   2   13.10    1.00
  -5 -10   2   14.40    1.70
  -5 -10   2    8.40    5.10
   4  10  -2    7.20    0.90
  -4 -10   2    8.00    1.40
  -4 -10   2   10.50    1.40
  -4 -10   2    7.90    0.80
   3  10  -2   46.10    2.90
  -3 -10   2   40.20    2.70
  -3 -10   2   42.00    3.00
  -3 -10   2   41.30    3.40
   2  10  -2    0.30    0.40
   2  10  -2    0.60    4.00
  -2 -10   2    2.70    2.80
  -2 -10   2   -0.40    1.00
  -2 -10   2   -0.30    0.70
  -2 -10   2   -0.10    0.30
   1  10  -2   12.50    1.20
  -1 -10   2   14.10    1.90
  -1 -10   2   13.10    1.10
  -1 -10   2   16.60    4.10
   0  10  -2    5.40    0.70
   0 -10   2    5.20    0.60
   0 -10   2    5.30    1.20
   0 -10   2    5.60    0.70
  -1  10  -2    5.90    0.70
   1 -10   2    7.30    0.70
   1 -10   2    6.60    0.80
   1 -10   2    7.60    1.30
  -2  10  -2   84.79    5.00
   2 -10   2   84.69    5.60
   2 -10   2   76.89    4.90
   2 -10   2   77.09    5.00
  -3  10  -2   36.20    2.30
   3 -10   2   35.80    3.10
   3 -10   2   34.40    2.30
   3 -10   2   34.20    2.30
  -4  10  -2    3.80    5.10
  -4  10  -2   -0.70    4.10
  -4  10  -2    0.60    0.40
   4 -10   2   -0.10    0.90
   4 -10   2    0.30    0.40
   4 -10   2    0.20    0.40
  -5  10  -2    3.70    4.50
  -5  10  -2    5.10    6.00
   5 -10   2    1.00    1.00
   5 -10   2    1.20    0.40
   5 -10   2    1.60    0.50
   6 -10   2   74.99    4.60
   6 -10   2   71.69    4.60
   6 -10   2   75.69    5.40
  -7  10  -2   29.60    9.80
   7 -10   2   41.90    2.90
   7 -10   2   46.90    3.00
   7 -10   2   48.90    3.90
   8 -10   2    0.80    0.50
   8 -10   2    0.40    0.50
  -9  10  -2   34.00    2.40
   9 -10   2   30.80    2.30
   9 -10   2   32.50    3.60
   9 -10   2   31.60    2.30
 -10  10  -2   80.29    5.10
  10 -10   2   83.89    6.20
  10 -10   2   74.99    5.00
 -11  10  -2   80.49    5.30
  11 -10   2   88.59    6.60
  11 -10   2   79.19    5.20
 -12  10  -2   16.80    1.80
  12 -10   2   15.90    1.60
  12 -10   2   16.50    3.00
 -13  10  -2   18.80    2.00
  13 -10   2   18.30    3.30
  13 -10   2   16.80    1.60
 -14  10  -2    1.50    0.90
  14 -10   2    0.00    2.70
 -15  10  -2   28.60    2.50
  15 -10   2   27.50    4.80
 -16  10  -2   24.60    2.90
 -16  10  -2   22.00    2.30
  16 -10   2   29.50    5.10
 -17  10  -2    5.40    2.00
 -17  10  -2    4.40    1.30
  17 -10   2   10.60    5.10
 -18  10  -2    3.10    2.00
 -18  10  -2    4.00    1.20
 -19  10  -2    0.30    1.10
 -19  10  -2   -1.30    1.70
  19   9  -2    0.90    1.30
 -19  -9   2   -1.80    1.70
  18   9  -2    0.40    1.20
 -18  -9   2   -0.60    1.80
  17   9  -2    2.50    1.20
 -17  -9   2    0.50    1.90
  15   9  -2    1.20    1.10
 -15  -9   2   -0.50    1.90
  14   9  -2    2.30    1.20
 -14  -9   2    1.10    1.80
  13   9  -2   92.09    5.70
 -13  -9   2   74.79    6.20
  12   9  -2    0.30    1.00
 -12  -9   2    0.80    1.70
  11   9  -2   34.40    2.80
 -11  -9   2   35.00    3.40
  10   9  -2    2.30    1.00
 -10  -9   2   -0.40    1.90
 -10  -9   2    1.50    1.40
   9   9  -2   -0.50    0.70
  -9  -9   2    0.30    1.20
  -9  -9   2    0.00    1.60
   7   9  -2    5.50    0.90
   7   9  -2    6.80    8.50
  -7  -9   2    6.90    1.20
  -7  -9   2    7.80    6.80
  -7  -9   2    3.30    1.50
   6   9  -2    7.40    6.60
  -6  -9   2   -0.20    0.90
  -6  -9   2   -0.70    1.20
  -6  -9   2    5.90    5.20
   5   9  -2   45.00    8.30
   5   9  -2   46.10    3.00
  -5  -9   2   39.60    7.80
  -5  -9   2   45.70    3.60
  -5  -9   2   46.60    3.20
  -5  -9   2   42.40    2.80
   4   9  -2   47.20    3.10
  -4  -9   2   42.80    2.90
  -4  -9   2   47.00    3.30
  -4  -9   2   47.40    3.60
   3   9  -2  157.48    9.00
  -3  -9   2  152.18    9.40
  -3  -9   2  142.79    8.90
  -3  -9   2  141.19    9.10
   2   9  -2    7.50    4.20
   2   9  -2    1.90    0.50
  -2  -9   2    5.00    2.60
  -2  -9   2    3.00    0.80
  -2  -9   2    1.90    1.00
  -2  -9   2    3.00    0.40
   1   9  -2    4.10    3.70
   1   9  -2    6.20    0.70
  -1  -9   2    5.90    1.10
  -1  -9   2    3.30    2.50
  -1  -9   2    4.80    0.50
   0   9  -2   33.80    2.20
   0   9  -2   32.80    6.60
   0  -9   2   30.80    2.10
   0  -9   2   32.60    2.80
   0  -9   2   31.20    5.10
  -1   9  -2   81.89    9.00
  -1   9  -2  104.29    6.00
  -1   9  -2   90.99    9.60
   1  -9   2   96.59    6.00
   1  -9   2  104.69    6.50
   1  -9   2  101.89    6.00
  -2   9  -2   36.20    2.40
   2  -9   2   43.30    2.50
   2  -9   2   38.60    3.10
   2  -9   2   35.00    2.40
  -3   9  -2  118.39    7.20
   3  -9   2  122.99    7.20
   3  -9   2  128.69    7.80
   3  -9   2  106.89    7.20
   4  -9   2   24.30    1.70
   4  -9   2   25.90    1.70
  -5   9  -2   67.59    9.20
   5  -9   2   56.49    4.20
   5  -9   2   50.19    3.40
   5  -9   2   54.19    3.40
   6  -9   2   20.60    2.30
   6  -9   2   17.00    1.40
   6  -9   2   18.70    1.40
  -7   9  -2    8.30    8.00
   7  -9   2    6.60    0.70
   7  -9   2    5.00    0.70
   7  -9   2    4.00    1.20
  -8   9  -2   17.10    9.90
   8  -9   2   28.90    2.00
   8  -9   2   26.30    1.90
  -9   9  -2   35.70    2.60
   9  -9   2   34.20    2.50
   9  -9   2   40.10    3.70
   9  -9   2   39.50    2.60
 -10   9  -2   11.90    1.40
  10  -9   2   10.70    1.20
  10  -9   2    8.60    2.00
 -11   9  -2    0.00    0.60
  11  -9   2    0.60    0.70
  11  -9   2    0.30    1.70
 -12   9  -2    5.40    0.90
  12  -9   2    8.00    2.50
  12  -9   2    4.40    0.80
 -13   9  -2    3.50    0.90
  13  -9   2    4.40    2.40
  13  -9   2    3.10    0.80
 -14   9  -2    6.90    1.20
  14  -9   2    5.50    2.80
 -15   9  -2    2.90    1.80
 -15   9  -2    4.10    1.20
  15  -9   2    2.40    3.10
 -16   9  -2    6.80    2.00
 -16   9  -2    7.20    1.20
  16  -9   2    7.60    4.10
 -17   9  -2   13.40    2.50
 -17   9  -2   15.90    1.90
  17  -9   2   25.80    5.90
 -18   9  -2    2.20    1.80
 -18   9  -2    5.30    1.30
 -19   9  -2    4.50    1.30
 -19   9  -2    3.80    1.80
 -20   9  -2    1.30    1.80
 -20   9  -2    1.60    1.10
  19   8  -2    6.70    1.60
 -19  -8   2    5.80    1.90
  18   8  -2    2.90    1.30
 -18  -8   2    1.80    1.80
  17   8  -2    5.10    1.30
 -17  -8   2    4.10    2.00
  16   8  -2    4.50    1.30
 -16  -8   2    0.00    1.90
  15   8  -2    6.10    1.40
 -15  -8   2    6.00    2.00
  14   8  -2   -0.50    1.10
 -14  -8   2   -0.60    1.80
  13   8  -2    4.90    1.20
 -13  -8   2    6.70    1.30
  12   8  -2    3.50    1.10
 -12  -8   2    3.70    1.10
 -12  -8   2    3.40    1.70
  11   8  -2    3.70    1.00
 -11  -8   2    3.40    1.00
 -11  -8   2    1.60    1.50
 -11  -8   2    0.30    2.00
  10   8  -2    0.70    0.80
 -10  -8   2    0.40    1.60
 -10  -8   2    1.70    0.80
 -10  -8   2   -0.50    1.20
   9   8  -2   75.39    5.00
  -9  -8   2   78.59    5.30
   8   8  -2   15.60    1.60
   8   8  -2    7.60    8.50
  -8  -8   2   16.00    2.10
  -8  -8   2   11.20    7.50
   7   8  -2   13.80    8.00
  -7  -8   2   11.60    6.00
   6   8  -2   11.50    1.30
  -6  -8   2   15.30    1.70
  -6  -8   2    7.80    1.60
   5   8  -2   48.90    3.40
  -5  -8   2   49.10    3.20
  -5  -8   2   58.09    3.90
   4   8  -2    1.50    4.10
   4   8  -2    0.80    0.50
  -4  -8   2    1.00    0.40
  -4  -8   2    5.90    3.20
  -4  -8   2    1.40    1.10
  -4  -8   2    1.70    0.90
   3   8  -2    1.60    3.70
   3   8  -2    3.70    0.70
  -3  -8   2    5.20    0.90
  -3  -8   2    4.70    0.50
  -3  -8   2    3.50    1.10
  -3  -8   2    0.10    2.40
  -2  -8   2   11.60    3.10
   1   8  -2  258.47   14.60
   1   8  -2  234.48   17.30
  -1  -8   2  257.37   15.00
  -1  -8   2  231.28   14.50
  -1  -8   2  236.38   14.70
   0   8  -2   14.10    3.90
   0   8  -2   13.30    1.10
   0  -8   2   12.50    1.00
   0  -8   2   15.40    1.70
   0  -8   2   11.90    3.00
  -1   8  -2   49.60    3.00
   1  -8   2   52.79    3.60
   1  -8   2   45.00    3.00
   1  -8   2   48.00    3.00
  -2   8  -2  110.29    6.80
  -2   8  -2  116.59    9.60
  -2   8  -2  108.39    9.70
   2  -8   2  116.59    7.30
   2  -8   2  114.19    6.80
   2  -8   2  109.39    6.80
  -3   8  -2  207.08   11.90
  -3   8  -2  170.48   14.20
   3  -8   2  200.08   11.90
   3  -8   2  198.58   11.90
   3  -8   2  210.88   12.40
  -4   8  -2 1367.96   73.19
   4  -8   2 1098.49   70.49
   4  -8   2 1099.79   70.49
   4  -8   2 1199.88   70.99
  -5   8  -2   55.09    7.80
   5  -8   2   40.90    2.80
   5  -8   2   44.90    3.50
   5  -8   2   43.50    2.80
  -6   8  -2   60.49    9.70
   6  -8   2   65.89    4.20
   6  -8   2   70.09    4.90
   6  -8   2   67.09    4.10
  -7   8  -2  677.43   42.40
   7  -8   2  652.63   39.20
   7  -8   2  643.74   38.60
   7  -8   2  624.44   38.60
  -8   8  -2  152.48    9.60
  -8   8  -2  177.58   17.20
   8  -8   2  162.68    9.50
   8  -8   2  150.28    9.60
  -9   8  -2  101.99    6.30
  -9   8  -2  125.59   18.10
   9  -8   2  105.29    6.30
   9  -8   2   95.19    6.30
 -10   8  -2   19.10    1.70
  10  -8   2   19.60    1.60
  10  -8   2   20.50    2.90
  11  -8   2   12.10    2.20
  11  -8   2    8.80    1.00
 -12   8  -2    0.30    0.70
  12  -8   2    0.90    0.60
  12  -8   2   -2.40    1.80
 -13   8  -2    1.50    0.90
  13  -8   2    0.70    2.10
  13  -8   2    0.90    0.60
 -14   8  -2   13.10    1.50
  14  -8   2   18.70    3.40
 -15   8  -2    0.30    1.80
 -15   8  -2    0.10    0.90
  15  -8   2   -2.50    3.00
 -16   8  -2    0.00    1.00
 -16   8  -2    0.40    1.80
  16  -8   2   -0.60    3.70
 -17   8  -2    0.60    1.00
 -17   8  -2    1.10    1.80
  17  -8   2   -7.20    5.00
 -18   8  -2    0.80    1.90
 -18   8  -2    0.50    1.00
  18  -8   2   -2.10    8.50
 -19   8  -2    0.20    1.70
 -19   8  -2    0.50    1.00
 -20   8  -2   -0.20    1.00
 -20   8  -2    0.10    1.70
 -20  -7   2    0.80    1.80
  19   7  -2    5.40    1.50
 -19  -7   2    2.10    1.80
  18   7  -2   22.70    2.30
  17   7  -2   16.10    2.00
  16   7  -2   17.10    2.00
 -16  -7   2   11.40    1.60
 -16  -7   2   12.70    2.60
  15   7  -2   24.70    2.30
 -15  -7   2   22.00    2.30
 -15  -7   2   18.90    2.90
 -14  -7   2   13.10    1.60
 -14  -7   2   16.20    2.40
  13   7  -2    2.00    1.10
 -13  -7   2    4.00    1.80
 -13  -7   2    5.30    1.20
  12   7  -2    5.70    1.10
 -12  -7   2    4.60    1.00
 -12  -7   2    1.90    1.70
 -12  -7   2    1.30    2.10
  11   7  -2   56.29    3.80
 -11  -7   2   54.49    4.30
 -11  -7   2   50.99    3.70
  10   7  -2    0.30    0.70
 -10  -7   2   -0.90    1.20
 -10  -7   2    0.60    0.70
 -10  -7   2    0.40    1.40
   8   7  -2   -4.20    7.90
   8   7  -2    2.60    0.70
  -8  -7   2    2.70    1.10
  -8  -7   2    0.20    4.50
  -8  -7   2    1.10    1.30
  -7  -7   2    9.50    1.60
  -7  -7   2    5.90    5.20
   6   7  -2   44.80    9.20
   6   7  -2   33.20    2.40
  -6  -7   2   37.70    2.60
  -6  -7   2   28.80    2.90
  -6  -7   2   39.90    7.40
   5   7  -2   47.50    2.90
  -5  -7   2   38.30    3.30
  -5  -7   2   41.30    3.00
   4   7  -2  110.89    7.00
  -4  -7   2  123.99    7.40
  -4  -7   2  122.19    7.10
  -4  -7   2  100.99    6.90
   3   7  -2   12.30    1.10
  -3  -7   2   10.70    0.90
  -3  -7   2   10.40    1.30
  -3  -7   2   11.50    1.70
   2   7  -2    2.70    0.50
   2   7  -2    3.60    3.10
  -2  -7   2    3.20    0.70
  -2  -7   2    3.20    2.00
  -2  -7   2    3.10    1.00
  -2  -7   2    3.10    0.40
   1   7  -2   11.90    0.90
  -1  -7   2   11.50    1.50
  -1  -7   2    8.50    1.10
  -1  -7   2   10.70    0.80
   0   7  -2    1.60    0.40
   0  -7   2    1.60    0.30
   0  -7   2    5.40    2.10
   0  -7   2    1.80    0.80
  -1   7  -2   12.30    1.00
  -1   7  -2   16.80    3.20
   1  -7   2   15.60    1.60
   1  -7   2   12.80    1.00
   1  -7   2   13.70    1.00
  -2   7  -2   10.40    0.80
  -2   7  -2    8.00    3.10
  -2   7  -2    9.40    2.70
   2  -7   2   10.00    0.80
   2  -7   2   10.30    0.80
   2  -7   2   11.10    1.50
  -3   7  -2  128.59   10.60
  -3   7  -2  140.79   10.60
   3  -7   2  136.59    8.40
   3  -7   2  152.68    8.80
   3  -7   2  136.29    8.30
  -4   7  -2   50.69    6.10
  -4   7  -2   55.09    6.80
   4  -7   2   53.39    3.40
   4  -7   2   59.39    4.00
   4  -7   2   53.29    3.40
   5  -7   2  555.74   31.40
   5  -7   2  501.75   31.40
   6  -7   2  425.76   24.80
   6  -7   2  409.26   24.90
   7  -7   2  644.64   39.00
   7  -7   2  665.13   39.00
   7  -7   2  657.53   39.60
  -8   7  -2  374.66   22.10
   8  -7   2  386.46   22.00
   8  -7   2  347.67   22.10
 -10   7  -2    6.20    0.90
  10  -7   2    6.50    0.80
  10  -7   2    5.80    1.70
 -11   7  -2    0.50    0.70
  11  -7   2    1.70    1.60
  11  -7   2    0.20    0.50
 -12   7  -2   12.00    1.50
  12  -7   2   12.40    1.20
  12  -7   2   13.50    2.40
 -13   7  -2    1.40    0.80
  13  -7   2    1.00    0.60
  13  -7   2    2.50    2.10
 -14   7  -2   26.40    2.90
 -14   7  -2   19.10    2.00
  14  -7   2   19.60    3.40
 -15   7  -2   29.50    3.40
 -15   7  -2   34.20    2.70
  15  -7   2   40.00    5.60
 -16   7  -2    1.50    1.80
 -16   7  -2    0.90    1.10
  16  -7   2    2.60    3.60
 -17   7  -2    3.70    1.20
 -17   7  -2    5.90    2.00
  17  -7   2    1.70    4.80
 -18   7  -2    5.40    1.30
 -18   7  -2    7.10    2.10
  18  -7   2    6.90    7.30
 -19   7  -2    1.20    1.10
 -19   7  -2    1.90    1.70
 -20   7  -2    0.30    1.10
 -20  -6   2    3.80    1.70
 -19  -6   2    2.30    1.90
 -18  -6   2    1.10    1.80
  17   6  -2    3.80    1.20
 -17  -6   2    0.90    1.80
 -17  -6   2    0.10    1.00
 -16  -6   2   11.30    2.30
 -15  -6   2    5.50    2.00
 -15  -6   2    6.10    1.20
  14   6  -2   53.09    3.70
 -14  -6   2   48.30    4.50
 -14  -6   2   50.09    3.70
  13   6  -2    4.00    1.10
 -13  -6   2    2.30    2.40
 -13  -6   2    3.30    1.80
 -13  -6   2    4.30    1.00
  12   6  -2    1.00    0.80
 -12  -6   2    0.30    0.80
 -12  -6   2   -0.20    1.60
 -12  -6   2    1.20    1.90
  11   6  -2   51.89    3.40
 -11  -6   2   46.50    3.40
 -11  -6   2   47.40    3.90
  10   6  -2  158.38    9.40
  10   6  -2  119.89   26.60
   9   6  -2    8.20    1.00
   9   6  -2   15.60   11.00
  -9  -6   2   26.50   10.60
  -9  -6   2    7.90    1.00
  -9  -6   2    7.90    1.30
   8   6  -2   96.09    6.10
  -8  -6   2   97.79    6.10
  -8  -6   2  100.39    6.30
   7   6  -2   22.20    1.70
   7   6  -2   33.80    7.30
  -7  -6   2   18.70    2.50
  -7  -6   2   17.80    4.40
  -7  -6   2   21.20    1.70
  -6  -6   2  209.98   13.00
   5   6  -2  148.69    8.30
  -5  -6   2  143.99    8.30
  -5  -6   2  120.59    8.60
  -5  -6   2  134.09    8.40
   4   6  -2  150.28    9.50
  -4  -6   2  158.28    9.60
  -4  -6   2  164.98    9.80
   3   6  -2    3.20    3.00
   3   6  -2    6.10    0.80
  -3  -6   2    1.10    2.90
  -3  -6   2    4.40    1.00
  -3  -6   2    6.80    0.80
   2   6  -2   99.79    6.00
  -2  -6   2  101.59    6.00
  -2  -6   2   94.99    6.30
   1   6  -2   56.59    5.80
   1   6  -2   49.80    3.10
  -1  -6   2   43.90    3.10
  -1  -6   2   46.20    3.20
  -1  -6   2   55.49    3.50
  -1  -6   2   55.69    5.10
   0   6  -2   15.20    1.10
   0   6  -2   21.00    3.70
   0  -6   2   14.90    1.20
   0  -6   2   13.90    1.00
   0  -6   2   14.70    1.60
  -1   6  -2    6.80    0.60
   1  -6   2    6.40    0.60
   1  -6   2    7.50    1.20
  -2   6  -2   34.30    4.80
   2  -6   2   44.40    3.00
   2  -6   2   41.80    2.60
   2  -6   2   40.70    2.60
  -3   6  -2  125.69    9.40
  -3   6  -2  120.69    9.70
   3  -6   2  121.29    7.70
   3  -6   2  142.39    8.10
   3  -6   2  129.09    7.70
   4  -6   2    8.10    0.70
   4  -6   2    9.00    0.80
   4  -6   2   10.80    1.40
   5  -6   2   49.30    3.10
   5  -6   2   55.09    3.70
   5  -6   2   48.30    3.10
   6  -6   2   56.69    3.70
   6  -6   2   60.49    3.60
   6  -6   2   58.99    4.30
  -7   6  -2   27.50    5.80
  -7   6  -2   18.70    1.60
   7  -6   2   19.80    2.30
   7  -6   2   20.10    1.50
   7  -6   2   20.40    1.40
  -8   6  -2    2.90    5.30
  -8   6  -2    8.50    0.80
   8  -6   2    2.30    5.90
   8  -6   2    5.50    0.70
   8  -6   2    6.90    0.80
  -9   6  -2   25.20    1.90
   9  -6   2   26.20    1.80
   9  -6   2   24.40    1.80
 -11   6  -2    3.30    0.70
  11  -6   2    3.40    1.60
  11  -6   2    4.50    0.70
 -12   6  -2    0.50    0.60
  12  -6   2    3.70    1.80
  12  -6   2    0.20    0.50
 -13   6  -2   38.60    2.70
  13  -6   2   33.10    2.50
  13  -6   2   45.20    4.40
 -14   6  -2    0.60    1.60
 -14   6  -2   -0.20    0.80
  14  -6   2   -1.40    2.40
 -15   6  -2   20.90    2.20
 -15   6  -2   20.70    3.00
  15  -6   2   23.90    3.70
 -16   6  -2   10.20    1.50
 -16   6  -2    7.10    2.10
  16  -6   2   14.50    4.20
 -17   6  -2    4.50    2.00
 -17   6  -2    2.70    1.10
  17  -6   2    2.50    5.10
 -18   6  -2   18.00    2.50
 -18   6  -2   22.40    2.20
  18  -6   2   21.10    7.70
 -19   6  -2    9.60    1.50
 -19   6  -2   10.20    2.00
 -20   6  -2    3.20    1.20
 -20   6  -2    5.70    1.80
 -20  -5   2    4.50    1.80
 -19  -5   2    2.70    1.20
 -19  -5   2   -1.90    1.80
  18   5  -2   -0.60    0.90
 -18  -5   2    1.00    1.70
 -18  -5   2    1.80    1.10
  17   5  -2    3.00    1.20
 -17  -5   2    1.10    1.80
 -17  -5   2    1.10    1.10
  16   5  -2    3.20    1.20
 -16  -5   2    0.80    1.90
 -16  -5   2    4.00    1.10
  15   5  -2    0.20    1.00
 -15  -5   2    1.00    1.70
 -15  -5   2    1.60    1.10
  14   5  -2    1.50    1.00
 -14  -5   2    0.50    1.00
 -14  -5   2    1.20    1.80
  13   5  -2    4.00    1.00
 -13  -5   2    3.10    1.00
 -13  -5   2    2.00    1.70
  12   5  -2    0.40    0.80
 -12  -5   2    0.20    0.80
 -12  -5   2    0.10    1.60
  11   5  -2    1.10    0.80
 -11  -5   2    0.50    1.40
 -11  -5   2    0.40    0.70
  10   5  -2   -7.20   11.00
 -10  -5   2   -2.80    8.90
 -10  -5   2    3.10    1.40
   9   5  -2  187.18   24.40
   9   5  -2  222.38   13.00
  -9  -5   2  216.28   13.00
   8   5  -2   60.19    4.00
  -8  -5   2   58.29    4.00
  -8  -5   2   71.29    4.40
   7   5  -2   10.40    5.30
   6   5  -2  180.28   11.10
   6   5  -2  179.18   15.00
  -6  -5   2  202.68   11.30
  -6  -5   2  190.98   11.10
  -6  -5   2  161.98   14.00
   5   5  -2   16.80    1.40
  -5  -5   2   19.70    1.70
  -5  -5   2   14.30    3.30
  -5  -5   2   13.80    2.00
  -5  -5   2   18.00    1.30
   4   5  -2    5.20    0.60
  -4  -5   2    4.70    0.50
  -4  -5   2    3.30    0.70
  -4  -5   2    2.90    1.00
   3   5  -2  161.98    8.90
  -3  -5   2  135.29    9.00
  -3  -5   2  147.69    9.20
   2   5  -2   -0.10    2.10
   2   5  -2    0.30    0.30
  -2  -5   2   -0.30    0.70
  -2  -5   2    0.40    0.50
  -2  -5   2    0.00    1.70
   1   5  -2   65.99    4.00
   1   5  -2   69.59    6.20
  -1  -5   2   71.29    4.40
  -1  -5   2   58.49    4.10
  -1  -5   2   65.59    5.70
   0   5  -2   99.29    6.20
   0  -5   2  110.59    6.50
   0  -5   2   97.69    6.20
   2  -5   2   81.69    4.90
   2  -5   2   78.19    4.90
   2  -5   2   85.09    5.30
   3  -5   2   38.20    2.60
   3  -5   2   31.80    2.10
   3  -5   2   33.60    2.20
   4  -5   2  468.55   28.10
   4  -5   2  409.46   26.40
   4  -5   2  431.06   26.40
   4  -5   2  473.45   26.80
   5  -5   2  609.54   37.20
   5  -5   2  643.54   37.60
   6  -5   2  220.38   14.30
   6  -5   2  247.08   14.80
   6  -5   2  253.67   14.30
  -7   5  -2  394.56   24.50
   7  -5   2  387.96   24.50
   7  -5   2  430.46   25.00
   7  -5   2  430.96   24.40
  -8   5  -2   16.50    5.80
  -8   5  -2   16.60    1.40
   8  -5   2   16.90    1.30
   8  -5   2   17.80    6.40
   8  -5   2   17.00    1.30
  -9   5  -2    3.70    5.80
  -9   5  -2    0.10    0.50
   9  -5   2    1.10    0.50
   9  -5   2   -1.40    6.90
   9  -5   2    0.30    0.40
 -10   5  -2   15.60    1.30
 -10   5  -2    2.00    8.20
  10  -5   2   -1.10    8.70
  10  -5   2   14.90    2.00
  10  -5   2   13.10    1.20
 -11   5  -2    2.90    0.70
  11  -5   2    3.50    1.50
  11  -5   2    3.10    0.60
 -12   5  -2    5.30    0.80
  12  -5   2    5.40    0.70
  12  -5   2    7.60    1.90
 -13   5  -2    4.10    0.90
 -13   5  -2    3.70    1.60
  13  -5   2    1.40    2.00
 -14   5  -2    1.10    1.70
 -14   5  -2    0.60    0.90
  14  -5   2    4.40    2.40
 -15   5  -2    2.10    1.80
 -15   5  -2   -0.70    0.90
  15  -5   2    2.40    2.90
 -16   5  -2    5.60    2.00
 -16   5  -2    7.40    1.30
  16  -5   2   12.90    4.20
 -17   5  -2    1.00    1.10
 -17   5  -2    0.50    1.80
  17  -5   2    1.80    5.50
 -18   5  -2   -0.30    1.70
 -18   5  -2    0.80    1.10
  18  -5   2    3.60    9.30
 -19   5  -2    0.50    1.10
 -19   5  -2   -0.40    1.60
 -20   5  -2   -0.10    1.00
 -20   5  -2    2.30    1.70
 -21   5  -2    0.70    1.00
 -20  -4   2    3.60    1.80
 -20  -4   2    4.30    1.20
 -19  -4   2    0.00    1.10
 -19  -4   2   -0.40    1.60
 -18  -4   2   13.20    2.40
 -18  -4   2   11.50    1.60
 -17  -4   2   12.50    2.30
 -17  -4   2   15.70    1.90
  16   4  -2    3.50    1.20
 -16  -4   2    2.40    1.90
 -16  -4   2    1.60    1.10
  15   4  -2   -0.30    0.90
 -15  -4   2   -0.40    1.00
 -15  -4   2   -0.20    1.80
  14   4  -2   10.50    1.30
 -14  -4   2   10.60    2.20
 -14  -4   2    8.90    1.30
  13   4  -2    8.90    1.20
 -13  -4   2   10.30    1.30
 -13  -4   2    6.90    2.00
  12   4  -2   14.50    1.50
 -12  -4   2   10.20    2.00
 -12  -4   2   10.50    1.30
  11   4  -2   -4.70   28.60
 -11  -4   2    1.60    1.40
 -11  -4   2    1.70    0.80
  10   4  -2    3.20    9.20
 -10  -4   2   -0.30    1.20
 -10  -4   2    2.50    4.30
   9   4  -2   88.99    5.70
  -9  -4   2   97.79    6.00
  -9  -4   2   89.59    5.70
   8   4  -2   22.20    1.80
  -8  -4   2   24.60    2.40
  -8  -4   2   25.80    1.90
   7   4  -2   68.59    4.60
   7   4  -2   92.99   10.50
  -7  -4   2   71.89    4.60
   6   4  -2   49.80    3.20
  -6  -4   2   49.20    3.20
  -6  -4   2   50.59    3.50
   5   4  -2  137.99    8.20
  -5  -4   2  130.69    8.30
  -5  -4   2  136.49    8.20
   4   4  -2   33.70    2.20
   4   4  -2   32.70    5.70
  -4  -4   2   31.60    2.10
  -4  -4   2   26.50    4.60
  -4  -4   2   34.60    2.30
   3   4  -2   24.00    1.70
   3   4  -2   21.30    4.50
  -3  -4   2   25.40    1.80
  -3  -4   2   24.60    1.60
  -3  -4   2   25.80    2.10
  -3  -4   2   20.90    3.90
   2   4  -2  983.70   59.39
  -2  -4   2 1065.69   59.59
  -2  -4   2  955.10   59.39
   1   4  -2   22.70    1.50
  -1  -4   2   18.50    1.50
  -1  -4   2   23.10    1.90
   0   4  -2  696.83   42.00
   0  -4   2  673.03   41.90
   1  -4   2   95.19    6.00
   2  -4   2    8.50    1.30
   2  -4   2    6.70    0.70
   3  -4   2   42.80    2.90
   3  -4   2   41.30    4.70
   3  -4   2   36.10    2.40
  -4   4  -2 2273.57  127.79
   4  -4   2 2173.98  127.69
   4  -4   2 2201.58  126.59
   4  -4   2 1884.21  126.29
  -5   4  -2  822.22   53.69
   5  -4   2  796.92   53.69
   5  -4   2  941.61   52.09
   5  -4   2  965.80   52.49
   5  -4   2  862.81   52.09
  -6   4  -2  206.18   12.50
   6  -4   2  222.18   12.50
   6  -4   2  184.88   15.00
   6  -4   2  219.88   13.00
  -7   4  -2  195.98   12.10
   7  -4   2  205.18   12.60
   7  -4   2  199.88   17.20
   7  -4   2  212.88   12.10
   7  -4   2  197.58   12.10
  -8   4  -2  640.74   38.10
   8  -4   2  641.74   38.10
  -9   4  -2  171.38   10.50
   9  -4   2  173.88   10.50
   9  -4   2  179.08   10.50
 -10   4  -2    8.40    7.40
  10  -4   2   13.10    8.00
 -11   4  -2   22.00   11.00
 -12   4  -2   11.80    1.70
 -12   4  -2   11.60    1.40
  12  -4   2   16.10    2.30
 -13   4  -2   18.30    1.80
 -13   4  -2   17.40    2.50
  13  -4   2   21.60    2.90
 -14   4  -2    3.70    1.70
 -14   4  -2    3.00    1.00
  14  -4   2    1.10    2.30
 -15   4  -2   18.20    2.00
 -15   4  -2   18.00    2.40
  15  -4   2   19.90    3.70
 -16   4  -2    6.30    1.90
 -16   4  -2    6.30    1.30
  16  -4   2    1.10    4.10
 -17   4  -2    6.20    1.30
 -17   4  -2    3.50    2.00
  17  -4   2    4.30    5.80
 -18   4  -2    1.40    1.80
 -18   4  -2    3.20    1.20
 -19   4  -2   -0.20    1.70
 -19   4  -2   -0.80    1.00
 -20   4  -2   -0.20    1.10
 -20   4  -2    1.90    1.70
 -21   4  -2   -0.10    1.70
 -21   4  -2   -0.20    0.90
 -20  -3   2    0.50    1.70
 -20  -3   2    0.90    0.90
  19   3  -2    2.20    1.30
 -19  -3   2    3.50    1.10
 -19  -3   2    4.20    2.00
 -18  -3   2    4.80    1.30
 -18  -3   2    3.70    1.90
 -17  -3   2    2.60    1.20
 -17  -3   2    1.20    1.90
  16   3  -2   -0.60    0.70
 -16  -3   2   -0.30    1.80
 -16  -3   2   -0.60    1.00
  15   3  -2    1.10    1.00
 -15  -3   2    2.10    2.00
 -15  -3   2   -0.20    0.90
 -14  -3   2   11.50    1.40
 -14  -3   2    9.70    2.10
  13   3  -2   26.20    2.10
 -13  -3   2   20.20    2.10
 -13  -3   2   22.60    2.90
  12   3  -2   19.30    1.70
 -12  -3   2   17.40    2.60
 -12  -3   2   15.40    1.80
  11   3  -2   33.40   17.70
  11   3  -2   46.40    3.00
 -11  -3   2   40.20    3.00
 -11  -3   2   44.00    3.60
  10   3  -2    4.80    0.80
 -10  -3   2    6.10    5.30
 -10  -3   2    3.70    0.80
 -10  -3   2    6.30    1.40
   9   3  -2    1.20    6.60
   9   3  -2   11.80    1.20
   9   3  -2   11.90    2.00
  -9  -3   2    4.00    4.80
  -9  -3   2   11.50    1.30
  -9  -3   2    7.90    1.50
   8   3  -2  110.89    7.60
  -8  -3   2  113.69    7.60
  -8  -3   2  143.09   12.30
  -8  -3   2  139.29    7.80
   7   3  -2   15.60    1.40
  -7  -3   2   15.80    1.40
   6   3  -2    5.70    3.60
   6   3  -2    2.00    1.00
   6   3  -2    1.60    0.50
  -6  -3   2    1.40    0.90
  -6  -3   2    1.50    0.50
  -6  -3   2    3.60    3.00
   5   3  -2  500.05   30.40
  -5  -3   2  519.75   30.40
  -5  -3   2  512.75   30.40
   4   3  -2  122.19    7.00
  -4  -3   2  121.29    7.00
  -4  -3   2  105.89    7.10
   3   3  -2  216.38   12.70
  -3  -3   2  208.48   12.70
   2   3  -2  278.97   18.60
   2   3  -2  301.87   17.30
  -2  -3   2  319.47   17.50
  -2  -3   2  256.77   18.30
   1   3  -2  701.63   41.60
  -1  -3   2  668.63   40.80
   0   3  -2  319.67   19.70
   0  -3   2  314.77   19.70
   1  -3   2   27.50    2.00
  -2   3  -2   38.40    4.20
   2  -3   2   44.20    5.10
  -4   3  -2  305.67   20.10
   4  -3   2  293.77   17.80
  -5   3  -2   -1.00    2.30
  -5   3  -2    0.70    0.40
   5  -3   2    3.00    3.10
   5  -3   2    0.70    0.30
   5  -3   2    1.20    0.70
  -6   3  -2   20.10    1.50
   6  -3   2   20.30    1.40
   6  -3   2   23.80    2.00
  -7   3  -2  127.79    8.00
   7  -3   2  135.29    8.00
   7  -3   2  135.39    8.00
  -8   3  -2   79.59    5.00
   8  -3   2   82.59    5.00
   8  -3   2   81.59    4.90
 -10   3  -2  117.59    7.20
  10  -3   2  112.99    7.10
  10  -3   2  123.79    7.80
 -11   3  -2   -0.40    8.80
  11  -3   2  -16.20   12.80
 -12   3  -2   26.70    2.20
 -12   3  -2   26.70    2.70
  12  -3   2   33.70    3.40
 -13   3  -2   53.49    3.60
 -13   3  -2   48.30    4.00
  13  -3   2   56.59    4.80
 -14   3  -2   32.20    3.50
 -14   3  -2   38.40    2.90
  14  -3   2   45.80    4.80
 -15   3  -2   21.20    2.10
 -15   3  -2   16.50    2.40
  15  -3   2   27.80    4.00
 -16   3  -2   32.60    2.70
 -16   3  -2   28.60    3.40
  16  -3   2   42.00    5.50
 -17   3  -2    0.70    1.10
 -17   3  -2    1.90    1.80
  17  -3   2  -11.60    6.20
 -18   3  -2    3.80    1.80
 -18   3  -2    7.20    1.30
 -19   3  -2    4.10    1.20
 -19   3  -2    1.10    1.60
 -20   3  -2    1.30    1.70
 -20   3  -2   -0.10    1.00
 -21   3  -2    1.00    1.60
 -21   3  -2    0.40    1.00
 -20  -2   2    0.10    1.60
 -20  -2   2    0.80    1.10
 -19  -2   2   -2.00    1.60
 -19  -2   2    0.20    1.00
 -18  -2   2    0.60    1.60
 -18  -2   2   -0.50    1.00
 -17  -2   2    2.50    2.00
 -17  -2   2    1.50    1.10
  16   2  -2   -0.50    0.70
 -16  -2   2    0.40    1.00
 -16  -2   2    0.10    1.90
  15   2  -2   -0.20    0.60
 -15  -2   2    1.40    1.00
 -15  -2   2    0.30    1.90
  14   2  -2    2.90    0.90
 -14  -2   2    0.90    1.00
 -14  -2   2    2.70    1.80
  13   2  -2   -1.50    3.80
  13   2  -2    2.30    0.80
 -13  -2   2    3.40    1.70
 -13  -2   2    2.00    0.90
  12   2  -2    5.80    2.90
 -12  -2   2    4.30    1.60
  11   2  -2   20.80   19.80
 -11  -2   2   24.30   24.30
  10   2  -2   25.30    8.70
   9   2  -2    8.20    0.90
   9   2  -2    7.00    6.50
  -9  -2   2   10.80    6.00
   8   2  -2  209.18   13.40
   8   2  -2  223.58   13.80
  -8  -2   2  242.38   13.70
  -8  -2   2  221.88   13.50
   6   2  -2   18.10    2.00
   6   2  -2   18.20    1.40
  -6  -2   2   19.90    1.40
   5   2  -2   61.59    4.20
   5   2  -2   62.99    3.90
  -5  -2   2   65.49    3.90
  -5  -2   2   62.59    4.10
   4   2  -2 1520.65   94.59
   4   2  -2 1638.34   94.69
  -4  -2   2 1609.24   94.69
  -4  -2   2 1717.23   96.09
  -4  -2   2 1499.65   94.59
   3   2  -2  237.88   15.70
   3   2  -2  270.47   15.70
  -3  -2   2  277.37   15.70
   2   2  -2 3111.59  199.28
  -2  -2   2 3581.94  199.58
   1   2  -2  145.19    9.50
   0   2  -2  289.57   17.40
   0  -2   2  304.47   17.40
   0  -2   2  255.47   16.90
  -1   2  -2  140.09    9.70
  -1   2  -2  151.28    9.70
   1  -2   2  165.18    9.20
  -2   2  -2  872.11   51.19
   2  -2   2  831.92   51.19
  -3   2  -2  140.39   10.50
   3  -2   2  140.99   10.40
  -4   2  -2  272.47   18.40
  -4   2  -2  273.57   17.00
   4  -2   2  268.27   17.00
   4  -2   2  306.27   17.30
   4  -2   2  314.47   18.70
  -5   2  -2   98.29    5.80
   5  -2   2   86.59    5.80
   5  -2   2  100.89    8.40
   5  -2   2   99.89    6.10
  -6   2  -2   42.60    2.80
   6  -2   2   49.00    3.20
   6  -2   2   42.20    2.80
  -7   2  -2   11.80    4.10
  -8   2  -2   15.70    1.30
   8  -2   2   17.90    1.30
   8  -2   2   14.40    1.10
  -9   2  -2   21.30    6.20
 -11   2  -2    7.30    8.00
  11  -2   2   11.20   11.30
 -12   2  -2    6.40    0.90
 -12   2  -2    6.60    1.50
  12  -2   2   10.80    2.00
 -13   2  -2   12.00    1.80
 -13   2  -2   10.30    1.30
  13  -2   2   17.60    2.60
 -14   2  -2   16.20    1.80
 -14   2  -2   14.50    2.20
  14  -2   2   18.90    3.20
 -15   2  -2    2.60    1.00
 -15   2  -2    2.60    1.80
  15  -2   2    7.20    3.60
 -16   2  -2   -0.20    1.70
 -16   2  -2    3.10    1.10
  16  -2   2   11.50    4.90
 -17   2  -2    3.70    1.90
 -17   2  -2    2.60    1.10
 -18   2  -2    0.10    1.70
 -18   2  -2    0.80    1.00
 -19   2  -2   -1.00    1.00
 -19   2  -2    0.90    1.70
 -20   2  -2    0.60    1.00
 -20   2  -2    1.40    1.60
 -21   2  -2    2.50    1.70
 -21   2  -2    1.90    1.10
 -20  -1   2    3.40    1.70
 -20  -1   2    2.30    1.10
 -19  -1   2   -0.70    1.00
 -19  -1   2   -2.60    1.70
  18   1  -2    0.00    1.00
 -18  -1   2    2.00    1.10
 -18  -1   2    2.70    2.00
 -17  -1   2    2.80    1.10
 -17  -1   2    1.90    1.90
 -16  -1   2    2.70    2.00
 -15  -1   2   26.50    3.50
 -15  -1   2   28.30    2.50
  14   1  -2   -4.00    4.60
 -14  -1   2    5.70    1.90
  13   1  -2    3.20    3.20
  13   1  -2    0.50    0.70
 -13  -1   2    1.40    0.90
 -13  -1   2    0.50    1.60
  12   1  -2   17.90    3.00
  12   1  -2   16.20    1.50
 -12  -1   2   14.80    2.00
 -12  -1   2   16.50    1.70
  11   1  -2   -6.80   12.70
  11   1  -2    0.70    2.00
  11   1  -2    0.80    0.60
 -11  -1   2    1.20    0.70
 -11  -1   2    2.80   11.90
 -11  -1   2    0.40    1.30
  10   1  -2    6.70    1.90
 -10  -1   2   13.40    8.10
 -10  -1   2    6.70    0.90
 -10  -1   2    7.30    1.40
   9   1  -2    5.30    5.90
   9   1  -2    9.30    1.80
   9   1  -2   12.60    1.20
  -9  -1   2   12.30    1.60
  -9  -1   2   14.10    1.30
   8   1  -2   87.79    5.60
   8   1  -2   90.99    6.10
  -8  -1   2   91.99    5.60
  -8  -1   2   76.59   10.30
  -8  -1   2   99.09    5.90
   7   1  -2   90.29   10.70
   7   1  -2   66.39    4.40
   7   1  -2   65.89    4.90
  -7  -1   2   77.69    4.80
  -7  -1   2   72.09    4.50
  -7  -1   2   78.09    8.70
   6   1  -2   11.50    1.60
   6   1  -2   11.10    1.00
   6   1  -2   19.30    4.30
  -6  -1   2   14.20    1.60
  -6  -1   2   12.20    1.10
   5   1  -2   74.69    4.80
   5   1  -2   71.19    4.60
  -5  -1   2   79.69    4.60
   4   1  -2    3.20    0.50
   4   1  -2    1.80    0.50
   4   1  -2    2.80    2.30
   4   1  -2    2.40    0.80
  -4  -1   2    4.80    2.20
  -4  -1   2    2.00    0.40
   3   1  -2  739.53   43.60
   3   1  -2  693.43   42.60
   2   1  -2   51.69    4.50
  -2  -1   2   53.49    4.40
   1   1  -2  456.75   28.60
  -1  -1   2  491.15   28.70
   0   1  -2  173.48   11.00
   0  -1   2  183.58   11.00
   0  -1   2  176.38   10.70
  -1   1  -2  341.37   19.50
   1  -1   2  335.17   19.40
   1  -1   2  286.27   19.10
  -2   1  -2  189.18   12.10
   2  -1   2  196.38   12.10
  -3   1  -2    5.50    2.00
   3  -1   2    2.70    0.60
   3  -1   2    5.10    2.20
  -4   1  -2    7.80    2.60
  -4   1  -2    5.70    0.70
   4  -1   2   10.00    3.00
   4  -1   2    5.60    0.80
  -5   1  -2  439.66   25.70
   5  -1   2  453.15   25.90
   5  -1   2  420.86   28.00
   5  -1   2  413.76   25.70
  -6   1  -2    4.60    2.50
  -6   1  -2    2.80    0.50
   6  -1   2    2.50    0.40
  -7   1  -2   11.50    3.90
   7  -1   2   17.80    5.20
  -8   1  -2   54.29    7.50
  -8   1  -2   48.60    3.10
   8  -1   2   46.20    3.00
   8  -1   2   64.09    9.50
  -9   1  -2   53.29    3.30
  -9   1  -2   40.50    3.00
 -10   1  -2  180.28   12.00
 -10   1  -2  215.38   12.20
 -10   1  -2  189.28   17.30
  10  -1   2  202.58   12.50
  10  -1   2  215.98   19.70
 -11   1  -2  242.98   14.90
 -11   1  -2  259.97   15.10
  11  -1   2  233.98   14.80
  11  -1   2  253.97   15.40
 -12   1  -2   39.30    3.30
 -12   1  -2   37.90    2.80
  12  -1   2   41.00    3.80
  12  -1   2   12.30   25.90
  12  -1   2   43.60    2.80
 -13   1  -2   38.40    3.00
 -13   1  -2   45.60    3.50
  13  -1   2   47.30    4.40
  13  -1   2   39.00    2.80
 -14   1  -2   22.60    2.90
 -14   1  -2   25.90    2.30
  14  -1   2   36.80    4.70
 -15   1  -2    7.40    1.90
 -15   1  -2    8.20    1.30
  15  -1   2    6.10    3.90
 -16   1  -2    0.50    1.70
 -16   1  -2    3.20    1.00
  16  -1   2    4.30    6.40
 -17   1  -2   -0.20    1.00
 -17   1  -2    1.90    1.80
 -18   1  -2   -0.30    1.70
 -18   1  -2    1.00    1.10
 -19   1  -2   -0.10    0.90
 -19   1  -2    0.60    1.60
 -20   1  -2    2.00    1.50
 -20   1  -2    0.40    1.10
 -21   1  -2   -0.40    0.90
 -21   1  -2   -0.40    1.70
 -21   0   2    0.40    1.70
 -20   0   2   -0.80    1.50
 -20   0   2    2.50    1.10
 -19   0   2   -2.60    1.60
 -19   0   2   -0.30    0.90
 -18   0   2    1.50    1.00
 -18   0   2    2.80    1.90
 -17   0   2    1.20    1.00
 -17   0   2   -1.10    1.80
 -16   0   2   26.80    2.40
 -16   0   2   23.50    3.50
  15   0  -2   -0.20    0.70
 -15   0   2    0.10    1.90
 -15   0   2   -0.50    0.90
  14   0  -2   13.40    4.00
 -14   0   2    7.40    1.90
 -14   0   2    7.80    1.10
  13   0  -2    0.90    0.50
  13   0  -2    2.60    3.00
 -13   0   2    0.00    0.80
 -13   0   2    1.90    1.60
  12   0  -2   15.30    2.90
  12   0  -2   11.50    1.30
 -12   0   2   14.70    1.60
  11   0  -2    0.50    0.50
  11   0  -2    0.80    1.90
  11   0  -2   12.50   15.30
 -11   0   2    0.30    0.70
 -11   0   2    0.10    1.20
  10   0  -2    1.20    8.40
  10   0  -2    1.20    0.50
  10   0  -2   -0.90    1.50
 -10   0   2    0.40    0.60
 -10   0   2   12.20    7.20
 -10   0   2    0.70    1.10
   9   0  -2   32.30    2.30
   9   0  -2   33.40    3.20
  -9   0   2   38.90    2.90
  -9   0   2   33.50    2.40
   8   0  -2   31.40    2.10
   8   0  -2   29.90    2.80
   8   0  -2   31.80    2.10
  -8   0   2   30.30    2.60
  -8   0   2   32.50    2.20
   7   0  -2    8.90    1.30
   7   0  -2    8.20    0.90
   7   0  -2    8.80    0.90
  -7   0   2    9.50    1.00
  -7   0   2    7.50    1.10
   6   0  -2    4.20    3.50
   6   0  -2    6.60    0.80
   6   0  -2    7.50    1.10
   6   0  -2    7.00    0.70
  -6   0   2    9.40    3.90
  -6   0   2    6.80    0.80
  -6   0   2    7.90    1.10
   5   0  -2  360.16   21.80
   5   0  -2  373.46   21.60
   5   0  -2  347.07   21.50
  -5   0   2  366.06   21.60
  -5   0   2  365.66   21.60
   4   0  -2  977.60   56.09
   4   0  -2  918.81   56.29
  -4   0   2  943.81   56.09
   3   0  -2   14.10    1.30
   3   0  -2   10.00    2.50
  -3   0   2   12.40    2.70
   2   0  -2   39.70    2.40
   2   0  -2   30.40    3.40
  -2   0   2   36.80    3.40
   1   0  -2    3.50    0.50
  -1   0   2    2.70    0.80
   0   0   2    0.70    0.40
  -1   0  -2    4.50    0.80
   1   0   2    3.80    0.70
  -2   0  -2   74.19    5.10
   2   0   2   75.09    5.20
  -3   0  -2  143.59   10.10
   3   0   2  161.08   10.30
  -5   0  -2 1181.28   68.29
   5   0   2 1124.49   68.29
  -6   0  -2   11.60    3.20
  -6   0  -2   13.20    1.00
  -6   0  -2   14.40    1.40
   6   0   2    8.40    3.70
   6   0   2   10.70    0.90
  -7   0  -2   20.10    1.70
  -7   0  -2   16.00    1.30
  -8   0  -2    1.40    1.00
  -8   0  -2    1.40    0.60
  -8   0  -2    2.30    5.60
   8   0   2   -0.20    4.60
  -9   0  -2   89.59    5.60
  -9   0  -2   87.79    5.80
   9   0   2   96.39    6.00
 -10   0  -2   93.29    6.00
 -10   0  -2   93.39    5.80
  10   0   2   93.39    6.30
 -11   0  -2  259.87   15.70
 -11   0  -2  249.58   15.50
  11   0   2  257.47   15.50
  11   0   2  263.07   15.90
 -12   0  -2  382.96   25.10
 -12   0  -2  411.16   25.20
  12   0   2  449.06   25.60
  12   0   2  435.06   25.10
 -13   0  -2  101.59    6.30
 -13   0  -2   91.49    6.60
  13   0   2  101.29    6.20
  13   0   2  104.89    7.40
 -14   0  -2   19.50    2.00
 -14   0  -2   13.50    2.20
  14   0   2   18.50    1.60
  14   0   2   23.30    3.70
 -15   0  -2    3.40    1.00
 -15   0  -2    2.60    1.80
  15   0   2    0.30    4.50
 -16   0  -2    3.00    1.10
 -16   0  -2    2.20    1.80
 -17   0  -2    4.30    1.90
 -17   0  -2    7.60    1.30
 -18   0  -2    3.10    1.10
 -18   0  -2   -0.50    1.70
 -19   0  -2   12.10    1.60
 -19   0  -2    7.00    1.90
 -20   0  -2   -0.20    1.00
 -20   0  -2    3.10    1.60
 -21   0  -2   -1.00    1.70
 -21   0  -2    0.30    1.00
 -21   1   2    2.40    1.80
 -20   1   2    0.10    1.00
 -20   1   2    0.70    1.60
 -19   1   2   -0.60    1.80
 -19   1   2    0.20    1.00
 -18   1   2   -0.50    1.00
 -18   1   2    2.70    1.80
 -17   1   2    0.00    1.80
 -17   1   2    1.00    1.00
 -16   1   2    3.90    2.00
 -16   1   2   -0.30    1.00
  15  -1  -2   15.20    4.90
 -15   1   2    4.80    1.90
 -15   1   2    4.30    1.20
  14  -1  -2   -0.60    0.60
  14  -1  -2    3.90    3.60
 -14   1   2    1.00    1.70
 -14   1   2    0.00    0.90
  13  -1  -2   -2.70    2.70
  13  -1  -2    0.70    0.50
 -13   1   2   -0.10    0.80
 -13   1   2    0.80    1.60
  12  -1  -2   18.60    2.80
 -12   1   2   14.50    1.70
 -12   1   2   16.70    2.50
  11  -1  -2    1.00    0.50
  11  -1  -2    2.30    1.80
 -11   1   2    2.20    1.20
 -11   1   2    1.80    0.70
  10  -1  -2    3.00    0.60
  10  -1  -2    3.10    1.60
  10  -1  -2   -5.30    8.30
 -10   1   2   18.50    9.60
 -10   1   2    2.30    0.60
 -10   1   2    1.30    1.20
   8  -1  -2   12.50    1.10
   8  -1  -2   10.80    1.00
   8  -1  -2    3.60    5.10
   8  -1  -2   12.40    1.60
  -8   1   2   12.50    1.80
  -8   1   2   12.60    1.10
  -8   1   2    7.70    4.90
   7  -1  -2   57.89    3.50
   7  -1  -2   57.99    4.00
   7  -1  -2   51.89    3.50
  -7   1   2   58.79    3.50
   6  -1  -2  100.49    6.30
   6  -1  -2  107.59    6.40
   6  -1  -2  102.79    6.70
  -6   1   2  109.59    6.40
   5  -1  -2  295.97   16.50
   5  -1  -2  279.37   16.80
  -5   1   2  244.48   18.20
  -5   1   2  286.87   16.50
   3  -1  -2  505.85   30.20
   2  -1  -2    4.20    0.60
   1  -1  -2 1924.91  110.09
   1  -1  -2 1757.32  109.79
  -1   1   2 1877.81  109.99
   0  -1  -2 1487.95   88.19
  -1  -1  -2 1361.26   77.09
   1   1   2 1148.69   76.89
   1   1   2 1383.26   77.09
  -2  -1  -2  128.89    7.90
   2   1   2  107.09    7.20
   2   1   2  129.59    7.90
  -3  -1  -2  130.99    8.80
   3   1   2  124.89    8.90
  -4  -1  -2  261.87   16.40
  -4  -1  -2  277.37   17.80
   4   1   2  289.57   17.90
  -5  -1  -2   18.10    1.40
  -5  -1  -2   14.10    1.20
  -8  -1  -2   49.20    7.70
   8   1   2   61.19    9.00
  -9  -1  -2    9.70    4.90
  -9  -1  -2    2.00    1.10
   9   1   2    9.70    6.10
 -10  -1  -2   30.80    2.80
 -10  -1  -2   22.70    7.70
 -10  -1  -2   32.10    2.30
  10   1   2   35.50    3.00
  10   1   2   31.60    9.00
 -11  -1  -2   27.80    9.30
 -11  -1  -2   23.20    1.90
 -11  -1  -2   18.10    2.40
  11   1   2   21.70    2.90
  11   1   2   25.70    1.90
 -12  -1  -2   18.60   15.60
  12   1   2   34.60   26.10
 -13  -1  -2    1.60    0.90
 -13  -1  -2    0.40    1.50
  13   1   2    1.30    0.80
  13   1   2    1.60    2.60
 -14  -1  -2    7.30    1.10
 -14  -1  -2    5.60    1.80
  14   1   2    6.20    3.60
  14   1   2    8.10    1.10
 -15  -1  -2    6.90    1.10
 -15  -1  -2    7.30    1.90
  15   1   2    7.30    1.00
 -16  -1  -2    7.20    1.20
 -16  -1  -2    4.60    1.80
 -17  -1  -2   -0.60    0.90
 -17  -1  -2    2.60    1.80
  17   1   2    0.80    0.80
 -18  -1  -2    4.10    1.20
 -18  -1  -2    3.10    1.80
 -19  -1  -2    1.30    1.70
 -19  -1  -2    0.80    1.00
 -20  -1  -2    2.10    1.70
 -20  -1  -2    1.00    1.00
 -21  -1  -2    0.10    1.60
 -21  -1  -2   -0.40    0.90
 -20   2   2   -0.40    1.70
 -20   2   2    0.50    1.00
 -19   2   2    6.90    2.20
 -19   2   2    5.80    1.30
 -18   2   2    4.20    2.00
 -18   2   2    6.10    1.30
 -17   2   2   -1.70    1.70
 -17   2   2   -0.70    1.00
  16  -2  -2   -1.50    6.00
 -16   2   2    1.10    1.10
 -16   2   2   -0.60    1.90
  15  -2  -2    8.50    4.60
 -15   2   2    6.10    1.20
 -15   2   2    4.40    2.00
  14  -2  -2    2.40    3.50
 -14   2   2    0.10    0.90
 -14   2   2   -0.10    1.80
  13  -2  -2   -0.20    2.60
 -13   2   2    0.30    0.90
 -13   2   2    2.30    1.50
  12  -2  -2   10.10    2.30
 -12   2   2    5.30    0.90
 -12   2   2    5.40    1.50
  11  -2  -2    8.00    2.10
 -11   2   2    5.50    0.80
 -11   2   2    5.40    1.40
  10  -2  -2    1.20    0.40
  10  -2  -2    0.90    0.50
  10  -2  -2    0.40    1.40
  10  -2  -2    1.90    9.50
 -10   2   2    1.70    8.30
 -10   2   2    1.10    0.60
 -10   2   2    1.90    1.20
   9  -2  -2   22.70    1.70
   9  -2  -2   22.40    1.60
   9  -2  -2   26.50    2.70
  -9   2   2   25.30    1.80
   8  -2  -2  129.99    8.20
   8  -2  -2  124.19    7.70
   8  -2  -2  127.39    7.70
  -8   2   2  128.19    7.70
   7  -2  -2    0.60    0.40
   7  -2  -2   -0.40    4.30
   7  -2  -2    0.10    0.90
   7  -2  -2    0.00    0.30
  -7   2   2   -0.10    0.40
  -7   2   2   -0.20    3.50
   6  -2  -2    0.90    0.80
   6  -2  -2    0.20    0.40
   6  -2  -2    6.00    3.70
  -6   2   2   -0.10    0.30
  -6   2   2    0.60    2.70
   5  -2  -2  138.79    7.70
   5  -2  -2  124.49    7.90
   5  -2  -2  107.19    9.80
  -5   2   2  132.69    7.70
  -4   2   2  158.38    9.50
   3  -2  -2  685.13   46.20
  -3   2   2  871.91   47.20
   2  -2  -2  578.34   34.10
  -2   2   2  550.24   34.10
   1  -2  -2   26.30    2.20
  -1   2   2   24.80    2.20
   0  -2  -2   25.30    1.70
  -1  -2  -2  111.29    7.00
   1   2   2  114.29    7.10
  -2  -2  -2 1037.90   59.79
   2   2   2  961.00   59.69
  -3  -2  -2  225.78   14.10
   3   2   2  208.58   14.00
  -4  -2  -2  269.17   15.30
  -4  -2  -2  275.97   15.30
  -4  -2  -2  222.58   16.70
  -6  -2  -2    1.50    0.70
  -6  -2  -2    2.10    0.50
  -6  -2  -2    3.10    4.60
   6   2   2    1.00    2.90
  -7  -2  -2   13.40    1.30
  -7  -2  -2   15.70    1.60
  -7  -2  -2   21.70    5.90
   7   2   2   10.20    4.30
  -8  -2  -2   97.49    9.60
  -8  -2  -2   79.29    5.20
  -8  -2  -2   90.29    5.40
   8   2   2   73.09    5.30
  -9  -2  -2  276.37   19.50
  -9  -2  -2  270.37   15.40
   9   2   2  220.38   15.40
 -10  -2  -2  258.67   14.20
 -10  -2  -2  226.88   14.00
 -10  -2  -2  209.78   19.00
  10   2   2  224.98   14.20
 -11  -2  -2  149.79    9.40
 -11  -2  -2  145.89   17.70
  11   2   2  161.28   19.60
  11   2   2  153.48    9.90
  11   2   2  158.78    9.40
 -12  -2  -2   97.29    6.30
  12   2   2   97.69    5.90
  12   2   2   89.49    6.90
  12   2   2   66.89   17.30
 -13  -2  -2   35.20    3.20
 -13  -2  -2   31.50    2.70
  13   2   2   27.20    3.80
  13   2   2   38.30    2.60
 -14  -2  -2   10.80    1.40
 -14  -2  -2   10.30    2.00
  14   2   2   13.10    1.50
 -15  -2  -2   -0.10    1.60
 -15  -2  -2    0.40    0.90
  15   2   2    0.40    0.80
 -16  -2  -2    1.20    1.10
 -16  -2  -2   -0.30    1.80
  16   2   2    1.70    0.80
 -17  -2  -2   -0.10    1.00
 -17  -2  -2   -2.40    1.70
  17   2   2    0.00    0.70
 -18  -2  -2   -0.60    1.00
 -18  -2  -2    0.10    1.60
  18   2   2   -0.60    1.20
 -19  -2  -2    2.80    1.10
 -19  -2  -2    0.60    1.70
 -20  -2  -2    1.40    1.70
 -20  -2  -2   -0.80    1.00
 -21  -2  -2   -0.70    0.90
 -21  -2  -2    0.40    1.70
 -20   3   2   -2.10    1.70
 -20   3   2   -0.70    1.00
 -19   3   2    4.60    2.00
 -19   3   2    6.20    1.30
 -18   3   2    9.80    2.30
 -18   3   2    9.70    1.50
 -17   3   2    6.30    2.10
 -17   3   2    9.70    1.40
  16  -3  -2   -3.50    5.60
 -16   3   2    2.40    1.20
 -16   3   2    4.30    2.10
  15  -3  -2    2.90    4.20
 -15   3   2    3.70    2.00
 -15   3   2    3.90    1.10
  14  -3  -2    0.90    0.70
  14  -3  -2    0.70    3.20
 -14   3   2    1.50    1.00
 -14   3   2    1.30    1.70
  13  -3  -2    8.10    2.70
 -13   3   2    3.70    1.00
 -13   3   2    4.40    1.80
  12  -3  -2    7.70    2.30
 -12   3   2    1.00    0.70
 -12   3   2    2.50    1.40
  11  -3  -2    3.70    0.70
  11  -3  -2    4.50    1.90
 -11   3   2    3.00    0.70
 -11   3   2    4.00    1.30
  10  -3  -2    5.90    9.90
  10  -3  -2    4.90    1.60
  10  -3  -2    4.20    0.70
 -10   3   2    8.60    8.80
 -10   3   2    5.00    0.80
   9  -3  -2   17.70    2.40
   9  -3  -2   13.80    1.30
   9  -3  -2   16.70    8.60
   9  -3  -2   14.30    1.10
  -9   3   2   10.60    6.60
  -9   3   2   16.90    1.40
   8  -3  -2   -0.20    1.00
   8  -3  -2    1.70    5.80
   8  -3  -2    0.30    0.40
  -8   3   2    2.20    4.60
  -8   3   2   -0.20    0.50
   7  -3  -2   -1.90    4.60
   7  -3  -2    1.60    0.90
   7  -3  -2    1.30    0.50
  -7   3   2    0.60    0.50
  -7   3   2    3.40    4.30
   6  -3  -2   53.89    3.30
   6  -3  -2   51.09    3.70
   6  -3  -2   59.69    7.60
  -6   3   2   51.69    3.30
  -6   3   2   51.99    6.50
   5  -3  -2  104.19    6.20
   5  -3  -2  104.69    6.60
  -5   3   2  101.39    6.20
   4  -3  -2  927.21   54.99
   3  -3  -2  242.78   14.30
   3  -3  -2  230.28   14.10
   2  -3  -2  174.08   11.10
   2  -3  -2  164.88   10.50
  -2   3   2  177.98   11.20
   1  -3  -2   12.20    1.90
  -1   3   2   11.20    2.10
   0  -3  -2   92.89    5.80
   0  -3  -2   89.89    5.90
   0   3   2   99.89    6.00
  -1  -3  -2  639.64   42.60
   1   3   2  798.32   43.00
  -2  -3  -2   25.70    3.20
   2   3   2   29.70    3.40
  -3  -3  -2   43.90    2.60
  -3  -3  -2   38.20    2.60
  -4  -3  -2 1172.78   71.29
  -4  -3  -2 1233.18   71.29
  -5  -3  -2  469.25   27.40
  -5  -3  -2  465.35   27.30
  -5  -3  -2  444.86   27.40
  -6  -3  -2    1.80    3.00
   6   3   2   -1.80    2.90
  -7  -3  -2    1.80    2.80
  -7  -3  -2    0.70    0.90
  -7  -3  -2    0.80    0.60
   7   3   2   -1.30    3.40
  -8  -3  -2    3.40    0.70
  -8  -3  -2    3.10    1.10
  -8  -3  -2    4.80    3.70
   8   3   2    9.90    5.70
  -9  -3  -2  146.09    9.40
  -9  -3  -2  146.19   13.90
   9   3   2  167.08   14.90
 -10  -3  -2  235.08   14.00
 -10  -3  -2  229.98   14.20
  10   3   2  232.28   14.00
 -11  -3  -2   60.89    4.30
 -11  -3  -2   57.59    3.90
  11   3   2   58.99    3.90
 -12  -3  -2   75.49    5.30
  12   3   2   75.69    4.90
 -13  -3  -2  115.09    7.80
 -13  -3  -2  114.19    7.40
  13   3   2  125.69    7.40
 -14  -3  -2   70.59    4.70
 -14  -3  -2   60.29    5.20
  14   3   2   75.19    4.60
 -15  -3  -2   18.10    2.50
 -15  -3  -2   18.70    2.10
  15   3   2   22.90    2.00
 -16  -3  -2   26.40    3.40
 -16  -3  -2   30.60    2.70
  16   3   2   36.50    2.60
 -17  -3  -2   -0.20    1.70
 -17  -3  -2    0.00    0.90
  17   3   2    0.40    0.80
 -18  -3  -2    0.60    0.90
 -18  -3  -2   -0.50    1.50
  18   3   2    0.80    0.90
 -19  -3  -2    1.30    1.60
 -19  -3  -2    1.80    1.00
 -20  -3  -2   -0.30    1.60
 -20  -3  -2    0.10    1.00
 -21  -3  -2    0.90    1.00
 -21  -3  -2   -1.10    1.70
 -20   4   2   -0.20    0.90
 -20   4   2    2.20    1.70
 -19   4   2   -1.80    1.70
 -19   4   2    0.60    1.00
 -18   4   2   -0.10    1.00
 -18   4   2    0.00    1.90
  17  -4  -2    5.80    7.50
 -17   4   2    0.30    1.90
 -17   4   2    2.30    1.10
  16  -4  -2   -2.10    5.20
 -16   4   2    0.10    1.90
 -16   4   2    0.00    1.10
  15  -4  -2    4.20    4.00
 -15   4   2    0.50    1.00
 -15   4   2    0.30    1.90
  14  -4  -2    2.80    3.00
 -14   4   2   -0.10    1.00
 -14   4   2    0.10    1.80
  13  -4  -2    0.00    0.70
  13  -4  -2    5.50    2.50
 -13   4   2    1.30    1.60
 -13   4   2    4.40    0.90
  12  -4  -2    8.40    2.40
  12  -4  -2    5.00    0.80
 -12   4   2    4.40    0.80
 -12   4   2    6.90    1.50
  11  -4  -2    0.10    0.50
  11  -4  -2   -1.60    1.50
 -11   4   2    0.10    0.60
  10  -4  -2   11.10    2.00
  10  -4  -2    7.70    0.90
  10  -4  -2   -1.30   10.50
 -10   4   2    7.80    0.90
 -10   4   2    3.20    8.70
   9  -4  -2    5.40    0.70
   9  -4  -2    6.00    1.50
   9  -4  -2   -4.10    7.70
  -9   4   2    6.00    6.80
  -9   4   2    5.60    0.80
   7  -4  -2   32.90    2.90
   7  -4  -2   32.80    2.20
  -7   4   2   32.60    2.20
   6  -4  -2   14.10    1.10
   6  -4  -2   13.90    1.80
  -6   4   2   13.50    1.10
   3  -4  -2  192.78   12.20
   3  -4  -2  197.28   12.50
   3  -4  -2  219.18   13.40
   3  -4  -2  211.18   12.20
  -3   4   2  207.88   13.50
   2  -4  -2    5.50    0.60
   2  -4  -2    5.80    0.90
   2  -4  -2    4.70    0.60
   0  -4  -2  262.17   14.90
   0   4   2  232.98   15.30
  -1  -4  -2  994.50   65.19
  -1  -4  -2 1136.89   65.69
   1   4   2 1166.78   65.69
  -2  -4  -2   54.89    5.00
  -2  -4  -2   67.49    3.70
   2   4   2   55.19    5.10
  -3  -4  -2  154.78    8.70
  -3  -4  -2  150.98    8.70
  -3  -4  -2  129.29    8.70
  -4  -4  -2  572.94   33.30
  -4  -4  -2  581.44   33.40
  -4  -4  -2  528.55   33.30
  -5  -4  -2  100.39    6.20
  -6  -4  -2    3.30    3.10
  -6  -4  -2    7.20    0.90
  -6  -4  -2    8.70    1.00
  -7  -4  -2    7.10    0.80
   7   4   2   11.60    4.60
  -8  -4  -2  226.58   17.40
  -9  -4  -2  215.58   12.30
  -9  -4  -2  184.18   12.10
 -10  -4  -2    3.10    6.50
 -10  -4  -2    0.40    0.60
 -10  -4  -2   -0.90    1.20
  10   4   2   -2.80    7.70
  10   4   2    0.20    0.70
 -11  -4  -2    6.80    1.50
 -11  -4  -2    4.90    0.90
 -11  -4  -2   13.90    8.50
  11   4   2    6.90    1.00
  11   4   2   -1.50   10.40
 -12  -4  -2    2.20    1.50
 -12  -4  -2    0.50    0.70
  12   4   2    1.10    0.80
 -13  -4  -2   10.80    1.40
  13   4   2   12.20    1.60
 -14  -4  -2    1.30    1.60
 -14  -4  -2    0.10    0.90
  14   4   2    1.30    0.90
 -15  -4  -2   29.40    3.40
 -15  -4  -2   28.80    2.60
  15   4   2   30.80    2.50
 -16  -4  -2    2.30    1.80
 -16  -4  -2    3.70    1.20
  16   4   2    6.20    1.10
 -17  -4  -2    0.00    1.70
 -17  -4  -2   -0.60    0.90
  17   4   2    1.20    1.00
 -18  -4  -2    4.50    1.20
 -18  -4  -2    2.90    1.80
  18   4   2    1.20    1.10
 -19  -4  -2    0.30    1.00
 -19  -4  -2   -0.50    1.70
  19   4   2   -1.50    1.10
 -20  -4  -2   -0.60    0.90
 -20  -4  -2   -1.50    1.60
 -21  -4  -2    3.20    2.50
 -20   5   2    3.70    1.20
 -20   5   2    4.40    1.90
 -19   5   2    3.20    1.90
 -19   5   2    5.30    1.30
 -18   5   2    1.50    1.90
 -18   5   2    0.60    1.10
  17  -5  -2    0.10    6.70
 -17   5   2    1.80    2.00
 -17   5   2    3.20    1.20
  16  -5  -2    1.50    4.80
 -16   5   2    0.30    1.00
 -16   5   2   -0.30    2.00
  15  -5  -2    5.40    4.00
 -15   5   2    2.60    2.00
 -15   5   2    2.80    1.10
  14  -5  -2    3.80    3.10
 -14   5   2    2.30    1.90
 -14   5   2    2.10    1.00
  13  -5  -2    7.80    2.70
  13  -5  -2    4.10    0.80
 -13   5   2    3.40    0.90
 -13   5   2    4.00    1.70
  12  -5  -2    2.60    0.70
  12  -5  -2    2.70    2.10
 -12   5   2    2.20    0.80
  11  -5  -2    3.50    0.70
  11  -5  -2    4.90    1.90
 -11   5   2    2.40    0.70
  10  -5  -2    0.60    0.60
  10  -5  -2   -4.10   11.20
  10  -5  -2   -0.40    0.60
  10  -5  -2    0.80    1.40
 -10   5   2    0.20    0.50
   9  -5  -2   -1.00    0.60
   9  -5  -2    4.90    8.00
   9  -5  -2    0.20    0.50
   9  -5  -2   -0.10    1.20
  -9   5   2    0.60    0.50
  -9   5   2    2.40    7.50
   8  -5  -2    2.10    0.50
   8  -5  -2    1.40    6.30
   8  -5  -2    1.80    0.60
   8  -5  -2    3.40    1.20
  -8   5   2    2.50    5.40
  -8   5   2    2.40    0.60
   7  -5  -2   27.10    2.60
   7  -5  -2   27.90    1.90
  -7   5   2   26.80    1.90
   6  -5  -2  280.97   16.30
   6  -5  -2  256.67   16.60
  -6   5   2  278.87   19.00
   5  -5  -2  287.47   19.80
   5  -5  -2  341.77   21.50
   5  -5  -2  318.37   19.50
  -5   5   2  364.76   21.70
   4  -5  -2  173.58   10.20
   4  -5  -2  176.08   10.20
   4  -5  -2  177.48   10.50
  -4   5   2  148.69   11.90
   3  -5  -2  228.58   13.60
   2  -5  -2   81.19    5.40
   2  -5  -2   98.69    5.70
   2  -5  -2   92.39    5.40
   2  -5  -2   86.19    5.70
   0  -5  -2  716.03   46.00
   0  -5  -2  824.12   46.10
   0  -5  -2  838.72   46.50
   0  -5  -2  719.13   45.90
  -1  -5  -2  439.06   26.00
  -1  -5  -2  410.66   26.70
  -1  -5  -2  466.75   26.10
   1   5   2  434.76   26.80
  -2  -5  -2   10.70    1.10
  -2  -5  -2   11.10    1.00
  -2  -5  -2   10.40    1.00
  -2  -5  -2   13.10    1.00
  -2  -5  -2   13.60    2.60
  -3  -5  -2  122.99    7.40
  -3  -5  -2  122.49    7.40
  -4  -5  -2 1849.31  105.49
  -4  -5  -2 1608.34  104.09
   4   5   2 1813.22  105.59
  -5  -5  -2 1778.82  102.39
  -5  -5  -2 1634.64  102.29
  -5  -5  -2 1692.23  102.39
   5   5   2 1802.42  104.19
  -6  -5  -2  518.25   33.30
  -6  -5  -2  494.15   33.20
  -6  -5  -2  628.74   35.80
   6   5   2  604.94   35.80
  -8  -5  -2   42.60    3.00
  -8  -5  -2   36.70    2.70
  -8  -5  -2   41.00    7.30
  -9  -5  -2   24.40    2.10
   9   5   2   29.00    2.20
 -10  -5  -2  217.18   12.40
 -10  -5  -2  187.78   12.20
  10   5   2  200.78   12.30
 -11  -5  -2   39.10    3.30
 -11  -5  -2   37.30    2.80
  11   5   2   40.90    2.80
 -12  -5  -2    4.00    1.50
  12   5   2    3.20    0.90
 -13  -5  -2    7.80    1.70
 -13  -5  -2    4.70    1.00
  13   5   2    7.40    1.20
 -14  -5  -2   31.20    3.30
 -14  -5  -2   24.40    2.60
  14   5   2   33.80    2.50
 -15  -5  -2    0.30    1.00
 -15  -5  -2    1.10    1.70
  15   5   2    0.70    1.00
 -16  -5  -2    1.20    1.00
 -16  -5  -2    1.70    1.70
 -17  -5  -2   -2.90    1.70
 -17  -5  -2    0.20    1.10
  17   5   2   -1.10    0.90
 -18  -5  -2   -1.60    1.70
 -18  -5  -2    0.60    1.00
  18   5   2    0.90    1.10
 -19  -5  -2   -1.20    1.60
 -19  -5  -2   -1.40    0.90
  19   5   2    0.20    1.20
 -20  -5  -2   -0.90    1.60
 -20  -5  -2    0.80    1.00
 -20   6   2    0.80    1.80
 -20   6   2    2.20    1.10
 -19   6   2    2.40    1.80
 -18   6   2    4.10    1.90
 -18   6   2    9.20    1.40
  17  -6  -2  -14.90    6.50
 -17   6   2    3.10    1.20
 -17   6   2    1.40    2.00
  16  -6  -2    7.00    5.00
 -16   6   2   -0.10    2.00
 -16   6   2   -0.90    1.00
  15  -6  -2    3.60    3.70
 -15   6   2    2.10    1.10
 -15   6   2    0.30    1.90
  14  -6  -2   11.10    3.30
 -14   6   2    8.30    1.30
 -14   6   2   14.20    2.30
  13  -6  -2   19.30    3.30
  13  -6  -2   14.40    1.50
 -13   6   2    9.30    2.00
 -13   6   2   14.20    1.70
  12  -6  -2    1.40    0.70
  12  -6  -2    3.60    2.10
 -12   6   2    1.00    0.80
  11  -6  -2    9.90    2.30
  11  -6  -2   10.70    1.10
 -11   6   2   13.40    1.40
  10  -6  -2   16.90    1.50
  10  -6  -2   20.60    2.80
 -10   6   2   16.60    1.50
   9  -6  -2    2.40    0.60
   9  -6  -2    3.50    1.40
   9  -6  -2    1.10   15.70
  -9   6   2   -3.50    7.70
  -9   6   2    2.50    0.60
   8  -6  -2   74.99    5.70
   8  -6  -2   85.79    5.00
  -8   6   2   79.59    5.00
   6  -6  -2  284.37   17.70
   6  -6  -2  294.37   17.30
  -4   6   2    9.70    3.30
   3  -6  -2   19.50    1.40
   3  -6  -2   19.30    1.40
   3  -6  -2   21.60    1.90
   3  -6  -2   22.40    2.00
   2  -6  -2  238.98   14.10
   2  -6  -2  251.77   14.20
   2  -6  -2  230.28   13.80
   2  -6  -2  231.18   13.80
  -2   6   2  228.68   14.90
  -2   6   2  209.78   14.90
   1  -6  -2   71.79    4.40
   1  -6  -2   66.79    4.30
   1  -6  -2   74.89    4.70
   1  -6  -2   68.39    4.70
  -1   6   2   80.19    5.80
   0  -6  -2   25.50    1.60
   0  -6  -2   21.40    2.00
   0  -6  -2   26.80    1.90
  -1  -6  -2   67.19    3.90
  -1  -6  -2   67.39    4.10
  -1  -6  -2   57.29    3.90
  -1  -6  -2   61.09    4.10
   1   6   2   65.49    3.90
  -2  -6  -2    7.30    0.90
  -2  -6  -2    6.10    0.80
  -2  -6  -2    6.50    0.80
  -3  -6  -2    1.00    0.50
  -3  -6  -2    0.50    0.50
  -3  -6  -2    0.10    1.80
  -3  -6  -2    0.40    0.40
   3   6   2    0.70    2.10
  -4  -6  -2   22.90    1.80
  -4  -6  -2   25.20    1.70
  -5  -6  -2   25.40    2.10
  -5  -6  -2   28.30    1.90
  -7  -6  -2  199.68   12.20
  -7  -6  -2  200.08   12.10
   7   6   2  202.48   12.10
  -8  -6  -2    8.40    1.20
   8   6   2   10.00    1.10
   8   6   2   15.70    8.70
  -9  -6  -2   23.00    1.90
  -9  -6  -2   28.00    2.40
   9   6   2   20.70   12.00
   9   6   2   23.20    2.00
 -10  -6  -2   43.70    3.10
 -10  -6  -2   45.60    3.40
 -11  -6  -2   70.59    4.70
 -11  -6  -2   74.29    5.10
  11   6   2   73.19    4.80
 -12  -6  -2   18.70    2.60
  12   6   2   21.60    2.00
 -13  -6  -2  117.09    7.70
 -13  -6  -2  112.19    7.30
  13   6   2  117.19    7.30
 -14  -6  -2    0.40    0.80
 -14  -6  -2    3.60    1.70
  14   6   2    1.50    1.10
 -15  -6  -2   37.00    3.00
 -15  -6  -2   29.40    3.60
  15   6   2   40.10    2.90
 -16  -6  -2   12.80    2.30
 -16  -6  -2   17.20    2.00
  16   6   2   16.70    1.90
 -17  -6  -2    0.60    1.70
 -17  -6  -2    2.80    1.20
  17   6   2    3.50    1.10
 -18  -6  -2   -2.60    1.60
 -18  -6  -2    0.90    1.00
  18   6   2    0.90    1.10
 -19  -6  -2   -0.20    1.70
  19   6   2   -1.00    1.00
 -20  -6  -2    1.10    1.70
 -20   7   2   -0.10    1.80
 -20   7   2   -0.50    1.00
 -19   7   2   -0.20    1.10
 -19   7   2    1.40    1.80
 -18   7   2   -1.20    1.80
 -18   7   2    1.50    1.10
  17  -7  -2    4.00    6.20
 -17   7   2    3.60    2.10
 -17   7   2    3.60    1.20
  16  -7  -2    0.30    4.70
 -16   7   2    2.40    1.20
 -16   7   2    5.10    2.20
  15  -7  -2    1.90    3.80
 -15   7   2    1.30    2.00
 -15   7   2    0.50    1.10
  14  -7  -2    3.20    3.10
  14  -7  -2    1.20    0.80
 -14   7   2    1.00    1.80
 -14   7   2    0.40    0.90
  13  -7  -2    2.70    2.60
  13  -7  -2    0.80    0.70
 -13   7   2   -0.10    0.90
  12  -7  -2   19.00    3.10
  12  -7  -2   17.60    1.60
 -12   7   2   16.70    1.80
  11  -7  -2   29.30    3.60
  11  -7  -2   26.50    2.10
 -11   7   2   27.10    2.10
  10  -7  -2    0.50    0.60
  10  -7  -2    0.50    1.50
 -10   7   2    0.40    0.60
   9  -7  -2   -3.40    9.00
  -9   7   2    4.00    9.90
   7  -7  -2  121.59    8.50
   7  -7  -2  136.69    7.90
   6  -7  -2  147.69    8.80
   6  -7  -2  141.59    9.30
   5  -7  -2  499.15   29.30
   5  -7  -2  485.25   29.70
   4  -7  -2  113.79    7.50
   4  -7  -2  113.09    7.00
   4  -7  -2  120.99    7.00
   3  -7  -2  291.17   17.80
   3  -7  -2  290.77   17.80
   3  -7  -2  298.77   18.20
   3  -7  -2  318.27   18.30
   2  -7  -2   31.60    2.10
   2  -7  -2   31.30    2.00
   2  -7  -2   30.80    2.50
   2  -7  -2   33.10    2.50
  -2   7   2   36.80    4.50
   1  -7  -2  105.09    6.60
   1  -7  -2  109.79    6.90
   1  -7  -2  113.89    6.90
   0  -7  -2   36.10    2.50
   0  -7  -2   34.00    2.10
   0  -7  -2   30.00    2.10
   0  -7  -2   35.30    2.50
   0   7   2   34.60    2.10
   0   7   2   27.90    4.10
  -1  -7  -2   26.40    1.70
  -1  -7  -2   23.00    3.30
  -1  -7  -2   24.80    2.00
  -1  -7  -2   27.50    2.00
  -1  -7  -2   25.70    1.70
   1   7   2   25.80    1.70
   1   7   2   28.30    3.80
  -2  -7  -2  103.39    7.60
  -2  -7  -2   95.49    6.30
  -2  -7  -2  107.09    6.30
  -2  -7  -2  102.69    6.20
  -2  -7  -2   99.39    6.10
  -2  -7  -2   91.69    6.20
   2   7   2  101.09    6.20
   2   7   2  114.69    8.10
  -3  -7  -2  154.08    9.30
  -3  -7  -2  136.19    9.20
  -3  -7  -2  168.58   10.90
  -3  -7  -2  150.28    9.20
   3   7   2  172.88   11.30
   3   7   2  141.99    9.20
  -4  -7  -2   91.19    7.30
  -4  -7  -2   80.39    5.10
   4   7   2   75.49    5.00
  -6  -7  -2   64.69    4.30
   6   7   2   72.89    4.40
  -7  -7  -2   86.89    9.30
  -7  -7  -2   78.09    5.00
   7   7   2   70.09    4.90
   7   7   2   87.09   10.10
  -8  -7  -2    8.50    1.20
  -8  -7  -2    6.00    0.80
  -8  -7  -2    3.80    4.70
   8   7   2    5.80    5.50
   8   7   2    8.80    1.00
  -9  -7  -2   17.00    8.10
  -9  -7  -2   24.50    2.10
  -9  -7  -2   32.30    2.50
   9   7   2   28.00    2.20
   9   7   2   21.50    8.00
 -10  -7  -2    1.10    1.10
 -10  -7  -2    1.50    0.70
  10   7   2    1.30    0.80
 -11  -7  -2   27.00    2.70
 -11  -7  -2   21.40    2.10
  11   7   2   26.60    2.20
 -12  -7  -2    5.40    1.50
 -12  -7  -2    3.90    0.90
  12   7   2    5.30    1.10
 -13  -7  -2    3.30    1.60
 -13  -7  -2    5.00    1.20
  13   7   2    4.90    1.20
 -14  -7  -2   -0.20    1.10
 -14  -7  -2   -1.20    1.60
  14   7   2    0.90    1.00
 -15  -7  -2    1.70    1.80
 -15  -7  -2    1.30    1.00
 -16  -7  -2    1.90    1.10
 -16  -7  -2    1.90    1.80
  16   7   2    4.30    1.20
 -17  -7  -2   13.30    1.70
 -17  -7  -2   10.60    2.20
  17   7   2   11.70    1.60
 -18  -7  -2   -0.60    1.60
  18   7   2    1.50    1.10
 -19  -7  -2    2.30    1.80
  19   7   2    1.60    1.10
 -20  -7  -2    2.40    1.70
 -19   8   2    3.30    1.20
 -19   8   2    2.10    1.90
 -18   8   2    1.60    1.10
 -18   8   2    0.70    2.00
  17  -8  -2   -2.80    6.70
 -17   8   2    1.00    1.10
 -17   8   2    0.30    2.00
  16  -8  -2   -2.50    4.40
 -16   8   2   -1.00    1.10
 -16   8   2   -0.20    2.10
  15  -8  -2    1.60    3.70
 -15   8   2    1.80    2.00
 -15   8   2    0.90    1.10
  14  -8  -2    1.30    3.00
  14  -8  -2    1.70    0.80
 -14   8   2   -0.20    1.80
 -14   8   2    2.80    1.00
  13  -8  -2    5.30    2.90
  13  -8  -2    4.90    1.00
 -13   8   2    4.30    1.00
  12  -8  -2    4.70    2.40
  12  -8  -2    2.20    0.80
 -12   8   2    1.80    0.90
  11  -8  -2    8.00    2.20
  11  -8  -2    7.60    1.00
 -11   8   2    6.50    1.00
  10  -8  -2   -1.30    1.50
  10  -8  -2    1.30    0.70
 -10   8   2    0.30    0.60
   9  -8  -2   17.70    1.60
   9  -8  -2   17.60    2.40
  -9   8   2   19.00    1.60
   8  -8  -2    0.90    0.50
   8  -8  -2    1.00    1.20
   8  -8  -2   -6.30    7.30
  -8   8   2    0.90    0.60
  -8   8   2   -7.00    7.90
   7  -8  -2    1.10    1.20
   7  -8  -2    0.00    5.30
   7  -8  -2    1.50    0.50
  -7   8   2    3.40    6.40
   6  -8  -2   71.79    5.30
   6  -8  -2   77.09    4.70
   5  -8  -2  141.29    8.70
   5  -8  -2  129.29    8.10
   4  -8  -2  829.72   49.20
   4  -8  -2  800.42   49.20
   4  -8  -2  816.72   49.60
  -4   8   2  832.72   50.79
  -4   8   2  865.91   51.19
   3  -8  -2   78.79    4.70
   3  -8  -2   77.39    5.30
   3  -8  -2   72.69    4.70
   3  -8  -2   83.49    5.30
  -3   8   2   72.19    7.00
  -3   8   2   77.19    7.60
   2  -8  -2    9.20    1.40
   2  -8  -2    7.00    0.70
   2  -8  -2    7.00    0.70
   2  -8  -2    9.00    1.40
   1  -8  -2  212.18   12.70
   1  -8  -2  202.88   12.30
   1  -8  -2  205.78   12.70
   1  -8  -2  191.18   12.30
   1  -8  -2  201.18   12.30
  -1   8   2  198.18   12.30
  -1   8   2  215.78   14.00
  -1   8   2  224.88   14.00
   0  -8  -2   38.60    2.50
   0  -8  -2   40.70    2.60
   0  -8  -2   39.50    2.60
   0  -8  -2   44.40    3.00
   0  -8  -2   40.80    3.00
   0   8   2   42.00    2.60
   0   8   2   46.20    5.10
  -1  -8  -2   41.00    2.60
  -1  -8  -2   41.10    2.60
  -1  -8  -2   43.20    2.90
  -1  -8  -2   36.60    2.90
   1   8   2   40.00    2.60
  -2  -8  -2   84.39    5.10
  -2  -8  -2   79.19    6.60
  -2  -8  -2   79.59    4.90
  -2  -8  -2   72.29    5.10
  -2  -8  -2   76.89    4.80
   2   8   2   81.09    4.90
   2   8   2   82.79    7.30
  -3  -8  -2  401.66   23.60
  -3  -8  -2  364.16   21.90
   3   8   2  333.07   21.80
  -4  -8  -2 1375.96   78.09
  -4  -8  -2 1235.78   78.19
  -4  -8  -2 1382.16   80.09
   4   8   2 1274.37   78.09
  -5  -8  -2  178.38   12.90
  -5  -8  -2  161.68   10.30
   5   8   2  158.68   10.30
   5   8   2  188.88   13.60
  -6  -8  -2  214.28   13.00
  -7  -8  -2 1034.60   57.99
   7   8   2 1006.30   57.99
   7   8   2  877.91   60.99
  -8  -8  -2  131.69    8.00
   8   8   2  121.79    7.80
  -9  -8  -2    0.90    0.60
  -9  -8  -2    1.90    1.10
   9   8   2    1.40    0.80
 -10  -8  -2    3.30    0.80
 -10  -8  -2    4.30    1.30
  10   8   2    3.80    0.90
 -11  -8  -2    8.60    1.20
  11   8   2   12.80    1.60
 -12  -8  -2    2.50    0.90
 -12  -8  -2    1.40    1.50
  12   8   2    2.70    1.00
 -13  -8  -2   13.30    1.70
 -13  -8  -2   19.60    2.80
  13   8   2   17.50    2.00
 -14  -8  -2    0.50    1.00
 -14  -8  -2   -0.20    1.70
  14   8   2    0.10    1.00
 -15  -8  -2    1.10    1.10
 -15  -8  -2    0.40    1.80
  15   8   2    1.50    1.10
 -16  -8  -2    1.90    1.70
  16   8   2    2.00    1.10
 -17  -8  -2    0.70    1.70
  17   8   2    1.20    1.10
 -18  -8  -2    2.30    1.80
  18   8   2    1.10    1.10
 -19  -8  -2    3.10    1.70
  19   8   2    0.70    1.10
 -20  -8  -2    0.40    1.70
 -19   9   2    1.80    1.90
 -19   9   2    1.80    1.10
 -18   9   2    3.40    1.90
 -18   9   2    4.80    1.30
  17  -9  -2   -1.40    5.80
 -17   9   2   -1.60    1.90
 -17   9   2    2.20    1.10
  16  -9  -2   -1.00    4.90
 -16   9   2    1.00    1.10
 -16   9   2    2.20    2.00
  15  -9  -2    6.70    4.20
  15  -9  -2    2.10    1.00
 -15   9   2   -0.30    1.90
 -15   9   2    0.00    1.00
  14  -9  -2    1.10    0.80
  14  -9  -2    3.30    3.10
 -14   9   2    2.10    1.00
  13  -9  -2   20.10    1.90
  13  -9  -2   20.30    3.70
 -13   9   2   22.40    2.10
  12  -9  -2    3.90    2.50
  12  -9  -2    1.60    0.80
 -12   9   2    0.50    0.80
  11  -9  -2    4.40    2.20
  11  -9  -2    4.20    0.90
 -11   9   2    3.90    0.90
  10  -9  -2   26.60    3.60
  10  -9  -2   24.60    2.00
 -10   9   2   24.80    2.00
   9  -9  -2   48.70    3.20
   9  -9  -2   48.50    4.40
  -9   9   2   45.50    3.20
   8  -9  -2   44.10    3.90
   8  -9  -2   39.90    2.80
   7  -9  -2    7.20    1.70
   7  -9  -2    4.40    0.70
  -7   9   2   10.10    7.70
   6  -9  -2    3.20    1.30
  -6   9   2   -6.20    6.20
   5  -9  -2    8.40    0.90
   5  -9  -2    8.80    1.60
  -5   9   2    5.90    3.60
  -5   9   2    5.50    5.40
   4  -9  -2    1.90    0.40
   4  -9  -2    2.40    1.20
   4  -9  -2    3.30    0.50
  -4   9   2   -0.10    4.20
  -4   9   2    2.20    3.20
   3  -9  -2    8.20    0.80
   3  -9  -2   11.60    1.70
   3  -9  -2    8.40    1.50
   2  -9  -2   14.10    1.20
   2  -9  -2   14.80    1.10
   2  -9  -2   16.30    1.80
   2  -9  -2   14.50    2.00
  -2   9   2   12.40    3.60
  -2   9   2   17.30    3.70
   1  -9  -2   22.90    2.10
   1  -9  -2   18.60    2.20
   1  -9  -2   23.60    1.50
   1  -9  -2   19.80    1.40
   1  -9  -2   21.80    1.50
  -1   9   2   21.10    1.40
   0  -9  -2   45.20    2.90
   0  -9  -2   48.00    3.40
   0  -9  -2   45.70    2.90
   0  -9  -2   44.30    2.90
   0  -9  -2   47.80    3.40
   0   9   2   52.09    6.00
   0   9   2   47.20    2.90
  -1  -9  -2   50.09    3.20
  -1  -9  -2   52.69    3.30
  -1  -9  -2   48.90    3.60
  -1  -9  -2   54.69    3.60
   1   9   2   53.29    3.30
  -2  -9  -2   94.89    7.50
  -2  -9  -2   86.29    5.40
  -2  -9  -2   81.59    5.60
  -2  -9  -2   89.89    5.70
   2   9   2  100.79    8.40
   2   9   2   83.49    5.40
  -3  -9  -2  362.36   21.70
  -3  -9  -2  337.27   19.70
  -3  -9  -2  309.67   19.50
   3   9   2  305.87   19.60
  -4  -9  -2   56.29    3.50
  -4  -9  -2   45.60    6.10
  -4  -9  -2   49.20    3.50
   4   9   2   54.19    7.60
   4   9   2   51.79    3.40
  -5  -9  -2   47.20    7.00
  -5  -9  -2   62.69    3.90
   5   9   2   46.50    8.10
   5   9   2   64.79    3.80
  -6  -9  -2   17.90    4.80
  -6  -9  -2   27.60    2.20
   6   9   2   18.70    5.90
  -7  -9  -2  169.68   10.20
   7   9   2  162.08   10.10
  -8  -9  -2  357.16   21.30
   8   9   2  349.27   21.20
  -9  -9  -2   84.69    5.60
   9   9   2   85.09    5.50
 -10  -9  -2   19.30    2.40
  10   9   2   21.10    2.00
 -11  -9  -2    1.40    1.40
  11   9   2    1.10    0.90
 -12  -9  -2   62.79    4.60
  12   9   2   55.19    4.10
 -13  -9  -2   16.30    2.40
  13   9   2   16.90    2.00
 -14  -9  -2    9.80    2.20
  14   9   2   12.10    1.60
 -15  -9  -2    7.00    2.00
  15   9   2   10.10    1.50
 -16  -9  -2    3.40    1.90
  16   9   2    2.10    1.20
 -17  -9  -2    6.90    2.10
  17   9   2    8.10    1.40
 -18  -9  -2    4.20    1.90
  18   9   2    2.30    1.20
 -19  -9  -2    1.20    1.60
  19   9   2   -0.80    1.00
 -19  10   2    0.20    1.00
 -19  10   2    1.30    1.80
 -18  10   2    0.50    1.90
 -18  10   2    0.50    1.10
  17 -10  -2    6.80    7.50
 -17  10   2    2.30    1.20
 -17  10   2    0.80    2.20
  16 -10  -2   -3.30    5.10
 -16  10   2    4.70    1.30
 -16  10   2    3.00    2.20
  15 -10  -2   -1.40    3.80
  15 -10  -2    0.60    1.60
 -15  10   2   -0.50    2.00
 -15  10   2    0.60    1.00
  14 -10  -2   14.40    1.80
  14 -10  -2   16.80    3.90
 -14  10   2   17.50    2.00
  13 -10  -2    0.10    0.80
  13 -10  -2    2.50    2.70
 -13  10   2    0.60    0.90
  12 -10  -2    0.70    2.30
  12 -10  -2    1.80    0.90
 -12  10   2    1.60    0.90
  11 -10  -2    0.20    0.80
  11 -10  -2    3.40    2.10
 -11  10   2   -0.20    0.80
  10 -10  -2    0.50    0.70
  10 -10  -2    1.20    1.80
 -10  10   2    0.10    0.70
   9 -10  -2   19.20    1.70
   9 -10  -2   27.40    3.40
  -9  10   2   19.20    1.80
   8 -10  -2    0.60    0.50
   8 -10  -2    0.10    1.60
   7 -10  -2   23.00    1.80
   7 -10  -2   30.00    3.10
  -7  10   2    8.70   10.40
   6 -10  -2   48.00    4.20
   6 -10  -2   50.09    3.20
   5 -10  -2    4.10    0.60
   5 -10  -2    4.50    1.50
  -5  10   2   -1.80    6.10
   4 -10  -2   77.19    4.60
   4 -10  -2   72.99    5.30
   4 -10  -2   69.09    4.50
  -4  10   2   68.79    8.50
  -4  10   2   82.49    9.80
   3 -10  -2  130.49    8.10
   3 -10  -2  139.69    8.70
   3 -10  -2  127.29    8.10
   3 -10  -2  138.19    8.70
   2 -10  -2  425.26   25.60
   2 -10  -2  410.06   25.60
   2 -10  -2  434.76   26.10
   2 -10  -2  441.76   26.10
  -2  10   2  437.46   25.60
   1 -10  -2   31.80    2.70
   1 -10  -2   27.10    2.50
   1 -10  -2   25.80    1.90
   1 -10  -2   29.40    1.90
  -1  10   2   31.50    1.90
   0 -10  -2    5.50    1.20
   0 -10  -2    5.90    0.60
   0 -10  -2    5.40    0.60
   0 -10  -2    6.40    1.10
   0  10   2    2.90    3.50
   0  10   2    6.50    0.70
   0  10   2    3.40    3.10
  -1 -10  -2   39.50    2.40
  -1 -10  -2   39.40    2.90
  -1 -10  -2   36.60    2.50
  -1 -10  -2   33.50    2.90
   1  10   2   40.70    2.50
   1  10   2   27.70    6.10
  -2 -10  -2   41.50    2.60
  -2 -10  -2   37.30    3.00
  -2 -10  -2   41.70    3.00
   2  10   2   38.70    2.60
   2  10   2   38.00    6.60
  -3 -10  -2    2.20    2.50
  -3 -10  -2    1.40    0.80
  -3 -10  -2    2.00    0.50
   3  10   2   -1.50    3.60
   3  10   2    1.20    0.50
  -4 -10  -2    7.30    1.00
  -4 -10  -2    5.80    1.00
  -4 -10  -2    7.00    0.80
  -4 -10  -2    8.10    3.50
   4  10   2    6.60    0.90
   4  10   2    0.60    4.20
  -5 -10  -2    7.80    4.30
  -5 -10  -2    5.80    1.00
   5  10   2    5.10    0.80
   5  10   2    4.60    5.30
  -6 -10  -2    2.10    0.90
   6  10   2    2.40    0.80
  -7 -10  -2    2.80    1.00
   7  10   2    2.10    0.80
  -8 -10  -2    1.60    1.10
   8  10   2    1.00    0.80
  -9 -10  -2    6.20    1.40
   9  10   2    6.80    1.10
 -10 -10  -2    6.90    1.50
  10  10   2    5.30    1.10
 -11 -10  -2    4.70    1.60
  11  10   2    3.80    1.10
 -12 -10  -2    4.30    1.70
  12  10   2    3.40    1.20
 -13 -10  -2    9.20    2.00
  13  10   2    9.40    1.40
 -14 -10  -2   -0.20    1.80
 -14 -10  -2    1.00    0.70
  14  10   2   -1.30    1.00
 -15 -10  -2   10.30    2.30
  15  10   2   12.30    1.60
 -16 -10  -2    3.00    1.80
  16  10   2    5.10    1.30
 -17 -10  -2    0.40    1.70
  17  10   2    2.20    1.20
 -18 -10  -2    1.70    1.70
  18  10   2    2.60    1.20
 -19 -10  -2    0.80    1.60
  19  10   2   -0.60    1.10
 -18  11   2   -0.30    1.80
 -18  11   2    0.20    1.10
 -17  11   2   -1.60    1.90
 -17  11   2   -0.70    1.00
  16 -11  -2    3.00    4.90
 -16  11   2    1.20    1.10
 -16  11   2    2.80    2.10
  15 -11  -2   10.50    4.30
 -15  11   2    8.30    1.30
 -15  11   2    4.10    2.20
  14 -11  -2   -3.90    3.30
  14 -11  -2   -0.70    0.80
 -14  11   2    1.30    1.00
  13 -11  -2    0.70    0.80
  13 -11  -2    1.10    3.00
 -13  11   2    1.10    1.00
  12 -11  -2    5.10    2.70
  12 -11  -2    2.70    0.90
 -12  11   2    1.60    0.90
  11 -11  -2   -0.20    0.70
  11 -11  -2    0.50    2.10
 -11  11   2    0.40    0.80
  10 -11  -2   14.30    1.60
  10 -11  -2   16.70    3.00
 -10  11   2   14.00    1.70
   9 -11  -2    0.60    0.60
   9 -11  -2    0.30    1.80
  -9  11   2    0.30    0.90
   8 -11  -2    2.80    1.70
   8 -11  -2    1.40    0.60
   7 -11  -2    4.40    1.70
   7 -11  -2    4.10    0.70
   6 -11  -2    0.80    1.30
   6 -11  -2    0.00    0.40
  -6  11   2    4.70    9.50
   5 -11  -2    4.20    0.60
   5 -11  -2    3.60    1.50
  -5  11   2    6.60    7.00
   4 -11  -2   50.29    4.10
   4 -11  -2   47.80    3.10
   3 -11  -2   87.99    5.60
   3 -11  -2   92.79    6.30
   3 -11  -2   90.69    5.50
   2 -11  -2  314.47   18.40
   2 -11  -2  294.27   17.80
   2 -11  -2  306.97   17.80
   2 -11  -2  322.07   18.40
  -2  11   2  270.87   20.80
  -2  11   2  260.97   20.60
  -2  11   2  307.87   17.80
   1 -11  -2  664.33   40.80
   1 -11  -2  681.13   41.20
   1 -11  -2  657.43   40.70
   1 -11  -2  662.73   41.20
  -1  11   2  665.03   40.80
  -1  11   2  736.93   43.20
  -1  11   2  742.93   43.40
   0 -11  -2  275.17   16.90
   0 -11  -2  297.17   17.40
   0 -11  -2  274.37   17.30
   0 -11  -2  279.67   16.90
   0  11   2  288.47   16.90
  -1 -11  -2  491.35   29.50
  -1 -11  -2  477.15   29.50
  -1 -11  -2  522.15   29.90
  -1 -11  -2  473.65   29.80
   1  11   2  502.75   32.10
   1  11   2  509.35   29.60
  -2 -11  -2  199.08   13.20
  -2 -11  -2  231.68   13.30
  -2 -11  -2  201.68   15.90
  -2 -11  -2  219.38   12.90
   2  11   2  215.28   16.10
   2  11   2  218.38   13.00
  -3 -11  -2   53.69    3.70
  -3 -11  -2   50.39    3.30
   3  11   2   55.29   11.30
   3  11   2   49.99    3.40
  -4 -11  -2   83.99    5.10
   4  11   2   78.79    5.10
  -5 -11  -2   20.70    2.00
  -5 -11  -2   22.30    1.70
   5  11   2   19.20    1.70
  -6 -11  -2   54.19    3.70
  -6 -11  -2   52.19    3.40
   6  11   2   47.60    3.50
  -7 -11  -2   29.90    2.50
   7  11   2   24.60    2.20
  -8 -11  -2    2.30    1.20
   8  11   2    2.60    0.90
  -9 -11  -2   16.00    2.30
   9  11   2   15.80    1.80
 -10 -11  -2   41.20    3.50
  10  11   2   35.70    3.00
 -11 -11  -2    2.30    1.70
  11  11   2    2.30    1.10
 -12 -11  -2    8.30    2.00
 -12 -11  -2    4.70    1.10
  12  11   2    7.60    1.30
 -13 -11  -2   -0.30    0.70
 -13 -11  -2    1.50    1.80
  13  11   2   -1.00    1.10
 -14 -11  -2    2.00    1.90
 -14 -11  -2    1.40    0.70
  14  11   2    0.50    1.00
 -15 -11  -2    1.90    1.90
  15  11   2    1.00    1.10
 -16 -11  -2   -0.50    1.80
  16  11   2    2.00    1.20
 -17 -11  -2    0.70    1.70
  17  11   2    2.10    1.20
 -18 -11  -2   -0.70    1.50
  18  11   2   -0.60    1.00
 -19 -11  -2   -0.30    1.80
 -18  12   2    1.90    2.10
 -18  12   2   -0.40    1.00
 -17  12   2    1.40    2.00
 -17  12   2    1.80    1.20
  16 -12  -2    7.60    5.80
 -16  12   2    1.50    2.20
 -16  12   2    2.30    1.20
  15 -12  -2    1.60    4.10
 -15  12   2    0.70    1.00
  14 -12  -2   -1.50    0.80
  14 -12  -2    0.00    3.80
 -14  12   2    0.40    1.00
  13 -12  -2    6.30    3.40
  13 -12  -2    3.70    1.00
 -13  12   2    3.50    1.10
  12 -12  -2   -1.40    2.60
  12 -12  -2    1.00    0.80
 -12  12   2    0.20    0.90
  11 -12  -2   28.80    4.00
  11 -12  -2   22.40    2.10
 -11  12   2   25.20    2.20
  10 -12  -2   13.40    1.60
  10 -12  -2   14.00    2.80
 -10  12   2   12.20    1.30
   9 -12  -2   28.60    3.90
   9 -12  -2   23.30    2.00
  -9  12   2   20.70    2.10
   8 -12  -2   15.70    2.70
   8 -12  -2   12.00    1.40
   7 -12  -2    1.10    1.60
   7 -12  -2    0.70    0.50
   6 -12  -2    2.60    1.60
   6 -12  -2    3.60    0.60
   5 -12  -2   12.30    1.20
   5 -12  -2   11.50    2.10
   4 -12  -2    3.10    0.50
   4 -12  -2    4.40    1.50
  -4  12   2    7.10    8.10
   3 -12  -2   84.99    6.00
   3 -12  -2   81.19    5.10
  -3  12   2   72.49   12.40
   2 -12  -2   37.50    2.50
   2 -12  -2   39.80    2.60
   2 -12  -2   37.50    3.50
   2 -12  -2   38.20    3.30
  -2  12   2   39.40    2.50
  -2  12   2   47.60    7.90
   1 -12  -2  105.09    6.30
   1 -12  -2   99.59    6.20
   1 -12  -2  104.89    6.90
   1 -12  -2   98.69    7.00
  -1  12   2  103.69    6.30
   0 -12  -2  249.08   15.10
   0 -12  -2  249.18   15.00
   0 -12  -2  242.18   15.60
   0 -12  -2  262.57   15.60
   0  12   2  254.27   15.10
  -1 -12  -2   69.29    4.50
  -1 -12  -2   68.09    5.00
  -1 -12  -2   74.59    5.00
   1  12   2   72.09    4.50
  -2 -12  -2   26.30    1.90
  -2 -12  -2   23.40    2.60
  -2 -12  -2   28.40    2.50
   2  12   2   26.10    1.90
  -3 -12  -2   23.00    1.80
   3  12   2   23.10    1.80
  -4 -12  -2   38.40    2.60
   4  12   2   37.20    2.70
  -5 -12  -2   54.69    3.50
   5  12   2   53.49    3.60
  -6 -12  -2   10.60    1.40
  -6 -12  -2   10.40    1.10
   6  12   2   10.20    1.40
  -7 -12  -2    0.00    0.70
  -7 -12  -2   -1.20    1.00
   7  12   2    0.90    0.80
  -8 -12  -2   50.69    3.50
  -8 -12  -2   57.69    4.00
   8  12   2   48.50    3.70
  -9 -12  -2   17.70    1.80
  -9 -12  -2   24.20    2.60
   9  12   2   17.40    2.00
 -10 -12  -2   52.89    3.70
  10  12   2   55.99    3.90
  11  12   2   91.99    6.10
 -12 -12  -2    0.00    0.90
 -12 -12  -2    3.10    1.80
  12  12   2    2.20    1.10
 -13 -12  -2    3.40    1.90
  13  12   2    3.40    1.20
 -14 -12  -2    1.60    1.70
 -14 -12  -2    1.30    0.70
  14  12   2    1.90    1.20
 -15 -12  -2    5.60    2.00
  15  12   2    6.70    1.30
 -16 -12  -2    1.80    1.70
  16  12   2    0.00    1.10
 -17 -12  -2    1.60    1.60
  17  12   2   -1.10    1.00
 -18 -12  -2    1.70    1.70
  18  12   2    3.40    1.20
 -17  13   2    3.60    1.20
 -17  13   2    5.20    2.10
 -16  13   2    0.50    1.00
 -16  13   2   -0.70    2.00
  15 -13  -2   -2.50    4.30
 -15  13   2    1.80    1.00
  14 -13  -2   -0.90    0.90
  14 -13  -2   -0.80    3.80
 -14  13   2    0.00    0.90
  13 -13  -2    5.00    3.30
 -13  13   2    3.50    1.10
  12 -13  -2    2.20    0.90
  12 -13  -2    2.00    2.90
 -12  13   2   -0.40    0.90
  11 -13  -2    4.90    1.00
  11 -13  -2    5.60    3.00
 -11  13   2    5.00    1.10
  10 -13  -2    2.10    0.80
  10 -13  -2    4.40    2.80
 -10  13   2    3.70    1.00
   9 -13  -2    2.10    2.20
   9 -13  -2   -0.30    0.70
  -9  13   2    0.90    1.00
   8 -13  -2    1.70    0.70
   8 -13  -2   -0.60    1.80
   7 -13  -2    8.40    1.00
   7 -13  -2   11.00    2.30
   6 -13  -2    6.80    2.00
   6 -13  -2    5.30    0.80
   5 -13  -2   14.50    1.40
   5 -13  -2   20.90    3.00
   4 -13  -2   99.59    6.30
   4 -13  -2  104.39    7.30
   3 -13  -2   67.09    5.20
   3 -13  -2   63.59    4.10
   2 -13  -2   37.20    2.60
   2 -13  -2   43.10    3.80
  -2  13   2   39.90    2.60
   1 -13  -2   66.59    4.40
   1 -13  -2   67.69    5.20
  -1  13   2   72.09    4.30
   0 -13  -2   59.79    4.30
   0 -13  -2   56.39    3.60
   0 -13  -2   46.70    4.40
   0  13   2   57.19    3.60
  -1 -13  -2   21.10    2.40
  -1 -13  -2   24.40    1.80
  -1 -13  -2   19.60    2.70
   1  13   2   23.70    1.70
  -3 -13  -2   10.40    1.20
   3  13   2   11.00    1.30
  -4 -13  -2    9.20    1.10
   4  13   2   12.20    1.30
  -5 -13  -2    0.80    0.70
   5  13   2    0.60    0.70
  -6 -13  -2    1.20    0.80
   6  13   2    1.60    0.80
  -7 -13  -2    3.10    0.90
  -7 -13  -2    3.30    1.30
   7  13   2    4.70    1.00
  -8 -13  -2    5.80    1.50
  -8 -13  -2    5.50    1.10
   8  13   2    5.00    1.10
  -9 -13  -2   16.30    1.80
  -9 -13  -2   20.70    2.70
   9  13   2   20.50    2.10
 -10 -13  -2   42.30    3.70
  10  13   2   39.20    3.20
 -11 -13  -2    2.50    1.00
 -11 -13  -2    5.10    1.80
  11  13   2    5.00    1.20
  12  13   2   33.20    2.90
 -13 -13  -2   13.10    1.50
  13  13   2   15.60    2.10
 -14 -13  -2   -0.50    0.70
 -14 -13  -2    0.40    1.90
  14  13   2    1.40    1.10
 -15 -13  -2   -0.50    1.70
  15  13   2    0.70    1.20
 -16 -13  -2    2.40    1.60
  16  13   2    3.50    1.20
 -17 -13  -2   -1.40    1.50
  17  13   2   -0.30    1.10
 -17  14   2   -0.60    1.00
 -17  14   2    0.50    1.90
 -16  14   2    1.00    1.00
 -16  14   2   -0.10    2.10
 -15  14   2   -0.40    1.00
  14 -14  -2   -0.70    0.90
  14 -14  -2    2.60    4.20
 -14  14   2   -0.30    1.00
  13 -14  -2    5.80    1.10
  13 -14  -2   10.10    4.00
 -13  14   2    4.50    1.20
  12 -14  -2    3.40    1.00
  12 -14  -2    5.40    3.40
 -12  14   2    2.90    1.10
  11 -14  -2   -0.10    0.70
  11 -14  -2   -2.10    2.80
 -11  14   2    1.20    0.90
  10 -14  -2    5.00    0.90
  10 -14  -2    7.90    3.00
 -10  14   2    4.10    1.00
   9 -14  -2    0.00    2.50
   9 -14  -2    0.10    0.70
  -9  14   2    1.30    1.10
   8 -14  -2    0.50    0.60
   8 -14  -2    0.80    2.10
   7 -14  -2    0.40    0.60
   7 -14  -2   -0.50    1.80
   6 -14  -2    1.40    0.60
   6 -14  -2    1.10    1.90
   5 -14  -2    6.40    0.90
   5 -14  -2    6.90    2.00
   4 -14  -2    6.80    0.90
   4 -14  -2    4.70    1.90
   3 -14  -2  109.59    6.90
   3 -14  -2  113.69    8.00
   2 -14  -2  294.97   18.00
   2 -14  -2  290.67   17.10
  -2  14   2  271.27   17.10
   1 -14  -2  154.58   10.40
   1 -14  -2  156.78    9.60
  -1  14   2  159.08    9.50
   0 -14  -2  137.59    9.30
   0 -14  -2  142.99    8.60
   0  14   2  138.79    8.60
[truncated: 3,112,865 more chars]
