# Supplementary material for: Pillararene incorporated metal–organic frameworks for supramolecular recognition and selective separation
Source: Nat Commun. 2023 Aug 15;14:4927. doi: 10.1038/s41467-023-40594-2 (PMC10427641; doi:10.1038/s41467-023-40594-2)
Supplement: Supplementary file 4 — Supplementary Data 1 [file 41467_2023_40594_MOESM4_ESM.zip › Supplementary Data 1/(Py)2@P5.cif]

data_221013li_lidz098964_0m
_audit_creation_date               2022-10-25
_audit_creation_method
;
Olex2 1.5
(compiled 2022.04.07 svn.rca3783a0 for OlexSys, GUI svn.r6498)
;
_shelx_SHELXL_version_number       '2019/2'
_audit_contact_author_address      ?
_audit_contact_author_email        ?
_audit_contact_author_name         ''
_audit_contact_author_phone        ?
_publ_contact_author_id_orcid      ?
_publ_section_references
;
Dolomanov, O.V., Bourhis, L.J., Gildea, R.J, Howard, J.A.K. & Puschmann, H.
 (2009), J. Appl. Cryst. 42, 339-341.

Sheldrick, G.M. (2015). Acta Cryst. A71, 3-8.

Sheldrick, G.M. (2015). Acta Cryst. C71, 3-8.
;
_chemical_name_common              ?
_chemical_name_systematic          ?
_chemical_formula_moiety           'C55 H70 O10, 2(C5 H5 N)'
_chemical_formula_sum              'C65 H80 N2 O10'
_chemical_formula_weight           1049.31
_chemical_melting_point            ?
loop_
  _atom_type_symbol
  _atom_type_description
  _atom_type_scat_dispersion_real
  _atom_type_scat_dispersion_imag
  _atom_type_scat_source
 'C' 'C' 0.0137 0.0067 'International Tables Vol C Tables 4.2.6.8 and 6.1.1.4'
 'H' 'H' 0.0000 0.0000 'International Tables Vol C Tables 4.2.6.8 and 6.1.1.4'
 'N' 'N' 0.0241 0.0134 'International Tables Vol C Tables 4.2.6.8 and 6.1.1.4'
 'O' 'O' 0.0389 0.0241 'International Tables Vol C Tables 4.2.6.8 and 6.1.1.4'

_shelx_space_group_comment
;
The symmetry employed for this shelxl refinement is uniquely defined
by the following loop, which should always be used as a source of
symmetry information in preference to the above space-group names.
They are only intended as comments.
;
_space_group_crystal_system        'orthorhombic'
_space_group_IT_number             56
_space_group_name_H-M_alt          'P c c n'
_space_group_name_Hall             '-P 2ab 2ac'
loop_
  _space_group_symop_operation_xyz
 'x, y, z'
 '-x+1/2, -y+1/2, z'
 '-x, y+1/2, -z+1/2'
 'x+1/2, -y, -z+1/2'
 '-x, -y, -z'
 'x-1/2, y-1/2, -z'
 'x, -y-1/2, z-1/2'
 '-x-1/2, y, z-1/2'

_cell_length_a                     12.1492(5)
_cell_length_b                     19.8813(7)
_cell_length_c                     24.9952(10)
_cell_angle_alpha                  90
_cell_angle_beta                   90
_cell_angle_gamma                  90
_cell_volume                       6037.4(4)
_cell_formula_units_Z              4
_cell_measurement_reflns_used      8406
_cell_measurement_temperature      193.00
_cell_measurement_theta_max        59.82
_cell_measurement_theta_min        3.63
_shelx_estimated_absorpt_T_max     0.962
_shelx_estimated_absorpt_T_min     0.951
_exptl_absorpt_coefficient_mu      0.392
_exptl_absorpt_correction_T_max    0.7518
_exptl_absorpt_correction_T_min    0.6220
_exptl_absorpt_correction_type     multi-scan
_exptl_absorpt_process_details
;
SADABS-2016/2 (Bruker,2016/2) was used for absorption correction.
wR2(int) was 0.1112 before and 0.0573 after correction.
The Ratio of minimum to maximum transmission is 0.8273.
The \l/2 correction factor is Not present.
;
_exptl_absorpt_special_details     ?
_exptl_crystal_colour              ?
_exptl_crystal_density_diffrn      1.154
_exptl_crystal_density_meas        ?
_exptl_crystal_density_method      ?
_exptl_crystal_description         block
_exptl_crystal_F_000               2256
_exptl_crystal_size_max            0.13
_exptl_crystal_size_mid            0.12
_exptl_crystal_size_min            0.1
_exptl_transmission_factor_max     ?
_exptl_transmission_factor_min     ?
_diffrn_reflns_av_R_equivalents    0.0759
_diffrn_reflns_av_unetI/netI       0.0507
_diffrn_reflns_Laue_measured_fraction_full  0.999
_diffrn_reflns_Laue_measured_fraction_max  0.981
_diffrn_reflns_limit_h_max         15
_diffrn_reflns_limit_h_min         -15
_diffrn_reflns_limit_k_max         24
_diffrn_reflns_limit_k_min         -25
_diffrn_reflns_limit_l_max         31
_diffrn_reflns_limit_l_min         -25
_diffrn_reflns_number              42666
_diffrn_reflns_point_group_measured_fraction_full  0.999
_diffrn_reflns_point_group_measured_fraction_max  0.981
_diffrn_reflns_theta_full          53.594
_diffrn_reflns_theta_max           60.175
_diffrn_reflns_theta_min           3.076
_diffrn_ambient_temperature        193.00
_diffrn_detector                   CPAD
_diffrn_detector_area_resol_mean   7.41
_diffrn_detector_type              'Bruker PHOTON II'
_diffrn_measured_fraction_theta_full  0.999
_diffrn_measured_fraction_theta_max  0.981
_diffrn_measurement_device         'four-circle diffractometer'
_diffrn_measurement_device_type    'Bruker D8 VENTURE Metaljet PHOTON II'
_diffrn_measurement_method         '\w and \f shutterless scans'
_diffrn_measurement_specimen_support  'nylon loop'
_diffrn_radiation_monochromator    'Helios Multi-layer Optic'
_diffrn_radiation_probe            X-ray
_diffrn_radiation_type             GaK\a
_diffrn_radiation_wavelength       1.34139
_diffrn_source                     MetalJet
_diffrn_source_current             2.86
_diffrn_source_power               0.19937059999999998
_diffrn_source_type                'Liquid Metal source'
_diffrn_source_voltage             69.71
_diffrn_standards_number           0
_reflns_Friedel_coverage           0.000
_reflns_Friedel_fraction_full      .
_reflns_Friedel_fraction_max       .
_reflns_number_gt                  3935
_reflns_number_total               6718
_reflns_special_details
;
 Reflections were merged by SHELXL according to the crystal
 class for the calculation of statistics and refinement.
 
 _reflns_Friedel_fraction is defined as the number of unique
 Friedel pairs measured divided by the number that would be
 possible theoretically, ignoring centric projections and
 systematic absences.
;
_reflns_threshold_expression       'I > 2\s(I)'
_computing_cell_refinement         'SAINT V8.40B (Bruker, 2019)'
_computing_data_collection         'APEX4 V2022.1-1 (Bruker, 2022)'
_computing_data_reduction          'SAINT V8.40B (Bruker, 2019)'
_computing_molecular_graphics      'Olex2 1.5 (Dolomanov et al., 2009)'
_computing_publication_material    'Olex2 1.5 (Dolomanov et al., 2009)'
_computing_structure_refinement    'SHELXL 2019/2 (Sheldrick, 2015)'
_computing_structure_solution      'SHELXT 2018/2 (Sheldrick, 2018)'
_refine_diff_density_max           0.481
_refine_diff_density_min           -0.212
_refine_diff_density_rms           0.045
_refine_ls_extinction_coef         .
_refine_ls_extinction_method       none
_refine_ls_goodness_of_fit_ref     1.026
_refine_ls_hydrogen_treatment      constr
_refine_ls_matrix_type             full
_refine_ls_number_parameters       393
_refine_ls_number_reflns           6718
_refine_ls_number_restraints       104
_refine_ls_R_factor_all            0.1145
_refine_ls_R_factor_gt             0.0617
_refine_ls_restrained_S_all        1.040
_refine_ls_shift/su_max            0.000
_refine_ls_shift/su_mean           0.000
_refine_ls_structure_factor_coef   Fsqd
_refine_ls_weighting_details      
 'w=1/[\s^2^(Fo^2^)+(0.0776P)^2^+1.9463P] where P=(Fo^2^+2Fc^2^)/3'
_refine_ls_weighting_scheme        calc
_refine_ls_wR_factor_gt            0.1528
_refine_ls_wR_factor_ref           0.1824
_refine_special_details            ?
_olex2_refinement_description
;
1. Fixed Uiso
 At 1.2 times of:
  All C(H) groups, All C(H,H) groups
 At 1.5 times of:
  All C(H,H,H) groups
2. Restrained distances
 C28B-C27B = C28A-C27A
 1.53 with sigma of 0.005
 C9B-C8B = C9A-C8A
 1.53 with sigma of 0.005
 C9B-C8B \\sim C9A-C8A
 with sigma of 0.02
 C28B-C27B \\sim C28A-C27A
 with sigma of 0.02
 O1-C8B \\sim O1-C8A
 with sigma of 0.02
 O5-C27B \\sim O5-C27A
 with sigma of 0.02
3. Uiso/Uaniso restraints and constraints
C27B \\sim C27A \\sim C28B \\sim C28A: within 2A with sigma of 0.01 and sigma
for terminal atoms of 0.02 within 2A
C8A \\sim C8B \\sim C9B \\sim C9A: within 2A with sigma of 0.01 and sigma for
terminal atoms of 0.02 within 2A
Uanis(C8B) \\sim Ueq, Uanis(C8A) \\sim Ueq, Uanis(C9A) \\sim Ueq, Uanis(C9B)
\\sim Ueq: with sigma of 0.005 and sigma for terminal atoms of 0.01
4. Others
 Sof(C9B)=Sof(H9BA)=Sof(H9BB)=Sof(H9BC)=Sof(C8B)=Sof(H8BA)=Sof(H8BB)=1-FVAR(1)
 Sof(C8A)=Sof(H8AA)=Sof(H8AB)=Sof(C9A)=Sof(H9AA)=Sof(H9AB)=Sof(H9AC)=FVAR(1)
 Sof(C28B)=Sof(H28A)=Sof(H28B)=Sof(H28C)=Sof(C27B)=Sof(H27A)=Sof(H27B)=1-FVAR(2)
 Sof(C27A)=Sof(H27C)=Sof(H27D)=Sof(C28A)=Sof(H28D)=Sof(H28E)=Sof(H28F)=FVAR(2)
 Fixed Sof: H1A(0.5) H1B(0.5)
5.a Secondary CH2 refined with riding coordinates:
 C1(H1A,H1B), C12(H12A,H12B), C23(H23A,H23B), C19(H19A,H19B), C21(H21A,H21B),
 C10(H10A,H10B), C27B(H27A,H27B), C8B(H8BA,H8BB), C8A(H8AA,H8AB), C27A(H27C,
 H27D)
5.b Aromatic/amide H refined with riding coordinates:
 C25(H25), C7(H7), C4(H4), C18(H18), C15(H15), C32(H32), C31(H31), C33(H33),
 C29(H29), C30(H30)
5.c Idealised Me refined as rotating group:
 C11(H11A,H11B,H11C), C20(H20A,H20B,H20C), C22(H22A,H22B,H22C), C28B(H28A,H28B,
 H28C), C9B(H9BA,H9BB,H9BC), C9A(H9AA,H9AB,H9AC), C28A(H28D,H28E,H28F)
;
_atom_sites_solution_hydrogens     geom
_atom_sites_solution_primary       dual
_atom_sites_solution_secondary     ?
loop_
  _atom_site_label
  _atom_site_type_symbol
  _atom_site_fract_x
  _atom_site_fract_y
  _atom_site_fract_z
  _atom_site_U_iso_or_equiv
  _atom_site_adp_type
  _atom_site_occupancy
  _atom_site_site_symmetry_order
  _atom_site_calc_flag
  _atom_site_refinement_flags_posn
  _atom_site_refinement_flags_adp
  _atom_site_refinement_flags_occupancy
  _atom_site_disorder_assembly
  _atom_site_disorder_group
 O4 O 0.46805(12) 0.58730(8) 0.48254(6) 0.0521(4) Uani 1 1 d . . . . .
 O2 O 0.46548(12) 0.59150(8) 0.28372(7) 0.0514(4) Uani 1 1 d . . . . .
 O5 O 0.06532(13) 0.66889(8) 0.54394(7) 0.0548(4) Uani 1 1 d D . . . .
 O3 O 0.08581(12) 0.52923(8) 0.37082(6) 0.0500(4) Uani 1 1 d . . . . .
 O1 O 0.06624(12) 0.66954(8) 0.19743(7) 0.0559(5) Uani 1 1 d D . . . .
 C2 C 0.25768(16) 0.68739(10) 0.20657(8) 0.0356(4) Uani 1 1 d . . . . .
 C25 C 0.35183(17) 0.72010(11) 0.54139(8) 0.0411(5) Uani 1 1 d . . . . .
 H25 H 0.422722 0.699936 0.541242 0.049 Uiso 1 1 calc R U . . .
 C26 C 0.15655(17) 0.71060(11) 0.54206(8) 0.0407(5) Uani 1 1 d . . . . .
 C24 C 0.25923(17) 0.67924(10) 0.54094(8) 0.0387(5) Uani 1 1 d . . . . .
 C1 C 0.250000 0.750000 0.17249(12) 0.0401(7) Uani 1 2 d S T P . .
 H1A H 0.315733 0.753010 0.149209 0.048 Uiso 0.5 1 calc R U P . .
 H1B H 0.184265 0.746992 0.149210 0.048 Uiso 0.5 1 calc R U P . .
 C7 C 0.35839(17) 0.66768(11) 0.22790(8) 0.0408(5) Uani 1 1 d . . . . .
 H7 H 0.422667 0.692375 0.218817 0.049 Uiso 1 1 calc R U . . .
 C4 C 0.17385(16) 0.59439(10) 0.25357(9) 0.0402(5) Uani 1 1 d . . . . .
 H4 H 0.109649 0.569288 0.262051 0.048 Uiso 1 1 calc R U . . .
 C13 C 0.27864(17) 0.53788(9) 0.37277(8) 0.0377(5) Uani 1 1 d . . . . .
 C12 C 0.28178(17) 0.51731(10) 0.31445(8) 0.0400(5) Uani 1 1 d . . . . .
 H12A H 0.351211 0.492728 0.307556 0.048 Uiso 1 1 calc R U . . .
 H12B H 0.220098 0.486007 0.307386 0.048 Uiso 1 1 calc R U . . .
 C14 C 0.17893(17) 0.54437(10) 0.39978(9) 0.0400(5) Uani 1 1 d . . . . .
 C6 C 0.36758(16) 0.61307(10) 0.26199(8) 0.0386(5) Uani 1 1 d . . . . .
 C17 C 0.37415(17) 0.57239(10) 0.45363(9) 0.0414(5) Uani 1 1 d . . . . .
 C5 C 0.27396(16) 0.57584(10) 0.27589(8) 0.0368(5) Uani 1 1 d . . . . .
 C16 C 0.27439(17) 0.57905(10) 0.48064(9) 0.0397(5) Uani 1 1 d . . . . .
 C3 C 0.16571(17) 0.64891(10) 0.21910(9) 0.0401(5) Uani 1 1 d . . . . .
 C18 C 0.37556(17) 0.55186(10) 0.40046(9) 0.0418(5) Uani 1 1 d . . . . .
 H18 H 0.444156 0.547256 0.382589 0.050 Uiso 1 1 calc R U . . .
 C15 C 0.17778(17) 0.56437(10) 0.45314(9) 0.0421(5) Uani 1 1 d . . . . .
 H15 H 0.109285 0.568088 0.471234 0.050 Uiso 1 1 calc R U . . .
 C23 C 0.27028(19) 0.60330(11) 0.53802(9) 0.0439(5) Uani 1 1 d . . . . .
 H23A H 0.338291 0.589276 0.556768 0.053 Uiso 1 1 calc R U . . .
 H23B H 0.206975 0.582164 0.556446 0.053 Uiso 1 1 calc R U . . .
 C19 C 0.57144(18) 0.57789(14) 0.45673(10) 0.0581(7) Uani 1 1 d . . . . .
 H19A H 0.574911 0.604963 0.423532 0.070 Uiso 1 1 calc R U . . .
 H19B H 0.581669 0.529945 0.447242 0.070 Uiso 1 1 calc R U . . .
 C21 C -0.01858(18) 0.53416(13) 0.39690(11) 0.0566(6) Uani 1 1 d . . . . .
 H21A H -0.031154 0.580702 0.409583 0.068 Uiso 1 1 calc R U . . .
 H21B H -0.021351 0.503497 0.428080 0.068 Uiso 1 1 calc R U . . .
 C10 C 0.56462(18) 0.62139(14) 0.26427(11) 0.0598(7) Uani 1 1 d . . . . .
 H10A H 0.562061 0.670811 0.268985 0.072 Uiso 1 1 calc R U . . .
 H10B H 0.574086 0.611451 0.225736 0.072 Uiso 1 1 calc R U . . .
 C11 C 0.65819(19) 0.59212(14) 0.29584(11) 0.0628(7) Uani 1 1 d . . . . .
 H11A H 0.728006 0.610016 0.282316 0.094 Uiso 1 1 calc R U . . .
 H11B H 0.657810 0.543042 0.292177 0.094 Uiso 1 1 calc R U . . .
 H11C H 0.649832 0.604185 0.333638 0.094 Uiso 1 1 calc R U . . .
 C20 C 0.6596(2) 0.60007(15) 0.49521(12) 0.0679(8) Uani 1 1 d . . . . .
 H20A H 0.732153 0.592775 0.479060 0.102 Uiso 1 1 calc R U . . .
 H20B H 0.653876 0.573920 0.528323 0.102 Uiso 1 1 calc R U . . .
 H20C H 0.650234 0.647968 0.503279 0.102 Uiso 1 1 calc R U . . .
 C22 C -0.1048(2) 0.51475(16) 0.35645(12) 0.0759(9) Uani 1 1 d . . . . .
 H22A H -0.100164 0.544857 0.325487 0.114 Uiso 1 1 calc R U . . .
 H22B H -0.177989 0.518489 0.372693 0.114 Uiso 1 1 calc R U . . .
 H22C H -0.092450 0.468276 0.344847 0.114 Uiso 1 1 calc R U . . .
 C28B C -0.1060(6) 0.6383(5) 0.5855(3) 0.077(2) Uani 0.763(9) 1 d D U P A 2
 H28A H -0.123874 0.609532 0.554822 0.116 Uiso 0.763(9) 1 calc R U P A 2
 H28B H -0.173902 0.657253 0.600289 0.116 Uiso 0.763(9) 1 calc R U P A 2
 H28C H -0.068658 0.611530 0.612929 0.116 Uiso 0.763(9) 1 calc R U P A 2
 C27B C -0.0306(3) 0.6952(2) 0.5673(2) 0.0678(14) Uani 0.763(9) 1 d D U P A 2
 H27A H -0.069642 0.723753 0.540995 0.081 Uiso 0.763(9) 1 calc R U P A 2
 H27B H -0.010680 0.723528 0.598375 0.081 Uiso 0.763(9) 1 calc R U P A 2
 C9B C -0.1014(9) 0.6420(6) 0.1478(5) 0.055(3) Uani 0.386(15) 1 d D U P B 2
 H9BA H -0.089810 0.677622 0.121245 0.083 Uiso 0.386(15) 1 calc R U P B 2
 H9BB H -0.147748 0.659108 0.176827 0.083 Uiso 0.386(15) 1 calc R U P B 2
 H9BC H -0.137714 0.603592 0.130723 0.083 Uiso 0.386(15) 1 calc R U P B 2
 C8B C 0.0082(9) 0.6201(5) 0.1701(6) 0.067(2) Uani 0.386(15) 1 d D U P B 2
 H8BA H -0.004267 0.581788 0.194734 0.081 Uiso 0.386(15) 1 calc R U P B 2
 H8BB H 0.054458 0.603572 0.140271 0.081 Uiso 0.386(15) 1 calc R U P B 2
 N1 N -0.1060(4) 0.7380(2) 0.40301(19) 0.1411(14) Uani 1 1 d . . . . .
 C32 C -0.0120(5) 0.7053(2) 0.32583(17) 0.1227(16) Uani 1 1 d . . . . .
 H32 H -0.012123 0.688017 0.290394 0.147 Uiso 1 1 calc R U . . .
 C31 C 0.0843(4) 0.7200(2) 0.34961(19) 0.1179(14) Uani 1 1 d . . . . .
 H31 H 0.151756 0.713592 0.331107 0.141 Uiso 1 1 calc R U . . .
 C33 C -0.1048(4) 0.7144(2) 0.3505(2) 0.1259(18) Uani 1 1 d . . . . .
 H33 H -0.172119 0.704850 0.332691 0.151 Uiso 1 1 calc R U . . .
 C29 C -0.0080(5) 0.7528(3) 0.42356(17) 0.139(2) Uani 1 1 d . . . . .
 H29 H -0.004959 0.771499 0.458518 0.167 Uiso 1 1 calc R U . . .
 C30 C 0.0838(4) 0.7430(3) 0.3980(2) 0.1381(19) Uani 1 1 d . . . . .
 H30 H 0.151620 0.752796 0.415213 0.166 Uiso 1 1 calc R U . . .
 C8A C -0.0209(5) 0.6246(3) 0.1949(4) 0.0622(18) Uani 0.614(15) 1 d D U P B 1
 H8AA H -0.045426 0.612123 0.231332 0.075 Uiso 0.614(15) 1 calc R U P B 1
 H8AB H 0.001238 0.583274 0.175653 0.075 Uiso 0.614(15) 1 calc R U P B 1
 C9A C -0.1119(6) 0.6602(5) 0.1652(4) 0.090(3) Uani 0.614(15) 1 d D U P B 1
 H9AA H -0.088460 0.669053 0.128379 0.135 Uiso 0.614(15) 1 calc R U P B 1
 H9AB H -0.128643 0.702846 0.183109 0.135 Uiso 0.614(15) 1 calc R U P B 1
 H9AC H -0.177830 0.631773 0.164890 0.135 Uiso 0.614(15) 1 calc R U P B 1
 C27A C 0.0046(11) 0.6674(8) 0.5927(6) 0.065(3) Uani 0.237(9) 1 d D U P A 1
 H27C H -0.001192 0.712379 0.609526 0.078 Uiso 0.237(9) 1 calc R U P A 1
 H27D H 0.034916 0.634689 0.618669 0.078 Uiso 0.237(9) 1 calc R U P A 1
 C28A C -0.104(2) 0.6440(18) 0.5684(11) 0.077(5) Uani 0.237(9) 1 d D U P A 1
 H28D H -0.108861 0.659210 0.531151 0.116 Uiso 0.237(9) 1 calc R U P A 1
 H28E H -0.165618 0.663010 0.588849 0.116 Uiso 0.237(9) 1 calc R U P A 1
 H28F H -0.108063 0.594795 0.569543 0.116 Uiso 0.237(9) 1 calc R U P A 1

loop_
  _atom_site_aniso_label
  _atom_site_aniso_U_11
  _atom_site_aniso_U_22
  _atom_site_aniso_U_33
  _atom_site_aniso_U_23
  _atom_site_aniso_U_13
  _atom_site_aniso_U_12
 O4 0.0405(8) 0.0709(11) 0.0449(9) -0.0124(8) -0.0059(7) 0.0054(7)
 O2 0.0332(8) 0.0635(10) 0.0575(10) 0.0089(8) -0.0034(7) 0.0063(7)
 O5 0.0454(9) 0.0529(9) 0.0660(11) -0.0073(8) 0.0079(8) -0.0038(7)
 O3 0.0380(8) 0.0585(10) 0.0536(10) -0.0015(8) -0.0060(7) -0.0028(7)
 O1 0.0425(8) 0.0476(9) 0.0775(12) 0.0114(8) -0.0254(8) -0.0062(7)
 C2 0.0399(10) 0.0351(10) 0.0317(10) -0.0059(8) -0.0010(8) -0.0013(9)
 C25 0.0399(11) 0.0476(12) 0.0357(11) 0.0012(9) 0.0011(9) 0.0089(9)
 C26 0.0426(11) 0.0461(12) 0.0335(11) -0.0012(9) 0.0002(9) 0.0008(9)
 C24 0.0440(11) 0.0432(12) 0.0290(10) 0.0008(9) 0.0009(9) 0.0051(9)
 C1 0.0467(16) 0.0417(16) 0.0319(15) 0.000 0.000 -0.0042(13)
 C7 0.0382(11) 0.0456(12) 0.0386(11) -0.0022(10) 0.0029(9) -0.0028(9)
 C4 0.0370(10) 0.0369(11) 0.0468(12) -0.0006(10) -0.0062(9) -0.0046(9)
 C13 0.0423(11) 0.0305(10) 0.0404(11) 0.0014(9) -0.0037(9) 0.0033(8)
 C12 0.0441(11) 0.0340(10) 0.0421(12) -0.0021(9) -0.0046(9) 0.0041(9)
 C14 0.0387(11) 0.0353(11) 0.0461(13) 0.0047(10) -0.0055(9) 0.0013(9)
 C6 0.0346(10) 0.0435(12) 0.0377(11) -0.0025(9) -0.0017(9) 0.0053(9)
 C17 0.0412(11) 0.0432(12) 0.0398(12) -0.0033(9) -0.0056(9) 0.0040(9)
 C5 0.0407(11) 0.0325(10) 0.0374(11) -0.0048(8) -0.0028(9) 0.0023(8)
 C16 0.0472(12) 0.0325(10) 0.0394(11) 0.0010(9) 0.0004(10) 0.0058(9)
 C3 0.0386(11) 0.0385(11) 0.0431(12) -0.0002(9) -0.0095(9) -0.0013(9)
 C18 0.0387(11) 0.0416(11) 0.0449(13) -0.0027(10) -0.0023(10) 0.0050(9)
 C15 0.0408(11) 0.0382(11) 0.0472(13) 0.0038(10) 0.0033(10) 0.0023(9)
 C23 0.0516(13) 0.0426(12) 0.0375(11) 0.0029(10) 0.0011(10) 0.0055(10)
 C19 0.0403(12) 0.0791(18) 0.0550(15) -0.0140(13) -0.0028(11) 0.0034(12)
 C21 0.0390(12) 0.0633(15) 0.0674(17) 0.0050(13) 0.0011(12) 0.0004(11)
 C10 0.0332(11) 0.0750(17) 0.0712(18) 0.0063(14) 0.0020(12) -0.0005(11)
 C11 0.0374(12) 0.0838(19) 0.0672(18) -0.0086(15) -0.0047(12) 0.0084(12)
 C20 0.0475(14) 0.088(2) 0.0685(19) -0.0117(16) -0.0139(13) 0.0009(13)
 C22 0.0449(14) 0.100(2) 0.083(2) 0.0093(18) -0.0140(14) -0.0068(14)
 C28B 0.050(3) 0.080(4) 0.102(5) 0.006(4) 0.016(3) -0.006(2)
 C27B 0.0393(19) 0.061(2) 0.103(4) -0.010(2) 0.012(2) 0.0072(17)
 C9B 0.061(4) 0.042(4) 0.063(5) 0.015(4) -0.031(4) -0.011(3)
 C8B 0.057(4) 0.068(4) 0.076(4) -0.010(3) -0.020(3) -0.008(3)
 N1 0.139(4) 0.143(3) 0.142(4) 0.003(3) 0.003(3) 0.023(3)
 C32 0.159(4) 0.134(4) 0.074(3) -0.039(3) -0.023(3) 0.041(4)
 C31 0.137(4) 0.128(4) 0.090(3) -0.009(3) 0.012(3) 0.005(3)
 C33 0.111(3) 0.104(3) 0.163(5) -0.042(3) -0.049(3) 0.008(3)
 C29 0.127(4) 0.212(5) 0.078(3) -0.047(3) -0.034(3) 0.071(4)
 C30 0.116(4) 0.174(5) 0.124(4) -0.073(4) -0.021(3) 0.036(3)
 C8A 0.045(2) 0.061(3) 0.081(3) 0.023(3) -0.020(2) -0.017(2)
 C9A 0.059(3) 0.089(5) 0.121(6) 0.034(4) -0.044(4) -0.031(3)
 C27A 0.046(6) 0.064(6) 0.086(7) -0.003(5) 0.010(5) -0.006(5)
 C28A 0.050(7) 0.085(9) 0.097(11) 0.010(9) 0.009(8) -0.015(7)

_geom_special_details
;
 All esds (except the esd in the dihedral angle between two l.s. planes)
 are estimated using the full covariance matrix.  The cell esds are taken
 into account individually in the estimation of esds in distances, angles
 and torsion angles; correlations between esds in cell parameters are only
 used when they are defined by crystal symmetry.  An approximate (isotropic)
 treatment of cell esds is used for estimating esds involving l.s. planes.
;
loop_
  _geom_bond_atom_site_label_1
  _geom_bond_atom_site_label_2
  _geom_bond_distance
  _geom_bond_site_symmetry_2
  _geom_bond_publ_flag
 O4 C17 1.383(2) . ?
 O4 C19 1.424(3) . ?
 O2 C6 1.376(2) . ?
 O2 C10 1.428(3) . ?
 O5 C26 1.385(3) . ?
 O5 C27B 1.404(4) . ?
 O5 C27A 1.425(11) . ?
 O3 C14 1.376(2) . ?
 O3 C21 1.429(3) . ?
 O1 C3 1.386(2) . ?
 O1 C8B 1.389(8) . ?
 O1 C8A 1.386(5) . ?
 C2 C1 1.511(2) . ?
 C2 C7 1.391(3) . ?
 C2 C3 1.390(3) . ?
 C25 H25 0.9500 . ?
 C25 C26 1.381(3) 2_565 ?
 C25 C24 1.388(3) . ?
 C26 C24 1.395(3) . ?
 C24 C23 1.518(3) . ?
 C1 H1A 0.9900 . ?
 C1 H1B 0.9900 . ?
 C7 H7 0.9500 . ?
 C7 C6 1.385(3) . ?
 C4 H4 0.9500 . ?
 C4 C5 1.388(3) . ?
 C4 C3 1.388(3) . ?
 C13 C12 1.514(3) . ?
 C13 C14 1.393(3) . ?
 C13 C18 1.394(3) . ?
 C12 H12A 0.9900 . ?
 C12 H12B 0.9900 . ?
 C12 C5 1.514(3) . ?
 C14 C15 1.392(3) . ?
 C6 C5 1.401(3) . ?
 C17 C16 1.394(3) . ?
 C17 C18 1.390(3) . ?
 C16 C15 1.391(3) . ?
 C16 C23 1.514(3) . ?
 C18 H18 0.9500 . ?
 C15 H15 0.9500 . ?
 C23 H23A 0.9900 . ?
 C23 H23B 0.9900 . ?
 C19 H19A 0.9900 . ?
 C19 H19B 0.9900 . ?
 C19 C20 1.506(3) . ?
 C21 H21A 0.9900 . ?
 C21 H21B 0.9900 . ?
 C21 C22 1.506(3) . ?
 C10 H10A 0.9900 . ?
 C10 H10B 0.9900 . ?
 C10 C11 1.501(3) . ?
 C11 H11A 0.9800 . ?
 C11 H11B 0.9800 . ?
 C11 H11C 0.9800 . ?
 C20 H20A 0.9800 . ?
 C20 H20B 0.9800 . ?
 C20 H20C 0.9800 . ?
 C22 H22A 0.9800 . ?
 C22 H22B 0.9800 . ?
 C22 H22C 0.9800 . ?
 C28B H28A 0.9800 . ?
 C28B H28B 0.9800 . ?
 C28B H28C 0.9800 . ?
 C28B C27B 1.524(4) . ?
 C27B H27A 0.9900 . ?
 C27B H27B 0.9900 . ?
 C9B H9BA 0.9800 . ?
 C9B H9BB 0.9800 . ?
 C9B H9BC 0.9800 . ?
 C9B C8B 1.509(5) . ?
 C8B H8BA 0.9900 . ?
 C8B H8BB 0.9900 . ?
 N1 C33 1.395(6) . ?
 N1 C29 1.329(6) . ?
 C32 H32 0.9500 . ?
 C32 C31 1.344(6) . ?
 C32 C33 1.297(6) . ?
 C31 H31 0.9500 . ?
 C31 C30 1.294(5) . ?
 C33 H33 0.9500 . ?
 C29 H29 0.9500 . ?
 C29 C30 1.300(6) . ?
 C30 H30 0.9500 . ?
 C8A H8AA 0.9900 . ?
 C8A H8AB 0.9900 . ?
 C8A C9A 1.507(4) . ?
 C9A H9AA 0.9800 . ?
 C9A H9AB 0.9800 . ?
 C9A H9AC 0.9800 . ?
 C27A H27C 0.9900 . ?
 C27A H27D 0.9900 . ?
 C27A C28A 1.529(5) . ?
 C28A H28D 0.9800 . ?
 C28A H28E 0.9800 . ?
 C28A H28F 0.9800 . ?

loop_
  _geom_angle_atom_site_label_1
  _geom_angle_atom_site_label_2
  _geom_angle_atom_site_label_3
  _geom_angle
  _geom_angle_site_symmetry_1
  _geom_angle_site_symmetry_3
  _geom_angle_publ_flag
 C17 O4 C19 117.56(17) . . ?
 C6 O2 C10 117.70(17) . . ?
 C26 O5 C27B 117.1(2) . . ?
 C26 O5 C27A 117.1(5) . . ?
 C14 O3 C21 118.31(18) . . ?
 C3 O1 C8B 115.1(4) . . ?
 C8A O1 C3 119.6(2) . . ?
 C7 C2 C1 120.15(16) . . ?
 C3 C2 C1 122.06(16) . . ?
 C3 C2 C7 117.76(18) . . ?
 C26 C25 H25 119.2 2_565 . ?
 C26 C25 C24 121.61(19) 2_565 . ?
 C24 C25 H25 119.2 . . ?
 O5 C26 C24 116.66(19) . . ?
 C25 C26 O5 122.58(19) 2_565 . ?
 C25 C26 C24 120.76(19) 2_565 . ?
 C25 C24 C26 117.59(19) . . ?
 C25 C24 C23 120.74(19) . . ?
 C26 C24 C23 121.65(19) . . ?
 C2 C1 C2 111.4(2) 2_565 . ?
 C2 C1 H1A 109.4 . . ?
 C2 C1 H1A 109.4 2_565 . ?
 C2 C1 H1B 109.4 2_565 . ?
 C2 C1 H1B 109.4 . . ?
 H1A C1 H1B 108.0 . . ?
 C2 C7 H7 119.1 . . ?
 C6 C7 C2 121.85(19) . . ?
 C6 C7 H7 119.1 . . ?
 C5 C4 H4 119.4 . . ?
 C5 C4 C3 121.29(19) . . ?
 C3 C4 H4 119.4 . . ?
 C14 C13 C12 120.90(19) . . ?
 C14 C13 C18 118.4(2) . . ?
 C18 C13 C12 120.70(19) . . ?
 C13 C12 H12A 108.8 . . ?
 C13 C12 H12B 108.8 . . ?
 H12A C12 H12B 107.7 . . ?
 C5 C12 C13 113.81(16) . . ?
 C5 C12 H12A 108.8 . . ?
 C5 C12 H12B 108.8 . . ?
 O3 C14 C13 116.07(19) . . ?
 O3 C14 C15 123.94(19) . . ?
 C15 C14 C13 119.99(19) . . ?
 O2 C6 C7 123.85(19) . . ?
 O2 C6 C5 116.06(18) . . ?
 C7 C6 C5 120.09(19) . . ?
 O4 C17 C16 116.36(19) . . ?
 O4 C17 C18 123.54(19) . . ?
 C18 C17 C16 120.1(2) . . ?
 C4 C5 C12 121.00(18) . . ?
 C4 C5 C6 118.13(19) . . ?
 C6 C5 C12 120.86(18) . . ?
 C17 C16 C23 121.2(2) . . ?
 C15 C16 C17 118.3(2) . . ?
 C15 C16 C23 120.47(19) . . ?
 O1 C3 C2 116.75(18) . . ?
 O1 C3 C4 122.38(19) . . ?
 C4 C3 C2 120.82(19) . . ?
 C13 C18 H18 119.2 . . ?
 C17 C18 C13 121.5(2) . . ?
 C17 C18 H18 119.2 . . ?
 C14 C15 H15 119.2 . . ?
 C16 C15 C14 121.7(2) . . ?
 C16 C15 H15 119.2 . . ?
 C24 C23 H23A 109.3 . . ?
 C24 C23 H23B 109.3 . . ?
 C16 C23 C24 111.42(17) . . ?
 C16 C23 H23A 109.3 . . ?
 C16 C23 H23B 109.3 . . ?
 H23A C23 H23B 108.0 . . ?
 O4 C19 H19A 110.2 . . ?
 O4 C19 H19B 110.2 . . ?
 O4 C19 C20 107.4(2) . . ?
 H19A C19 H19B 108.5 . . ?
 C20 C19 H19A 110.2 . . ?
 C20 C19 H19B 110.2 . . ?
 O3 C21 H21A 110.3 . . ?
 O3 C21 H21B 110.3 . . ?
 O3 C21 C22 107.1(2) . . ?
 H21A C21 H21B 108.6 . . ?
 C22 C21 H21A 110.3 . . ?
 C22 C21 H21B 110.3 . . ?
 O2 C10 H10A 110.2 . . ?
 O2 C10 H10B 110.2 . . ?
 O2 C10 C11 107.4(2) . . ?
 H10A C10 H10B 108.5 . . ?
 C11 C10 H10A 110.2 . . ?
 C11 C10 H10B 110.2 . . ?
 C10 C11 H11A 109.5 . . ?
 C10 C11 H11B 109.5 . . ?
 C10 C11 H11C 109.5 . . ?
 H11A C11 H11B 109.5 . . ?
 H11A C11 H11C 109.5 . . ?
 H11B C11 H11C 109.5 . . ?
 C19 C20 H20A 109.5 . . ?
 C19 C20 H20B 109.5 . . ?
 C19 C20 H20C 109.5 . . ?
 H20A C20 H20B 109.5 . . ?
 H20A C20 H20C 109.5 . . ?
 H20B C20 H20C 109.5 . . ?
 C21 C22 H22A 109.5 . . ?
 C21 C22 H22B 109.5 . . ?
 C21 C22 H22C 109.5 . . ?
 H22A C22 H22B 109.5 . . ?
 H22A C22 H22C 109.5 . . ?
 H22B C22 H22C 109.5 . . ?
 H28A C28B H28B 109.5 . . ?
 H28A C28B H28C 109.5 . . ?
 H28B C28B H28C 109.5 . . ?
 C27B C28B H28A 109.5 . . ?
 C27B C28B H28B 109.5 . . ?
 C27B C28B H28C 109.5 . . ?
 O5 C27B C28B 110.3(5) . . ?
 O5 C27B H27A 109.6 . . ?
 O5 C27B H27B 109.6 . . ?
 C28B C27B H27A 109.6 . . ?
 C28B C27B H27B 109.6 . . ?
 H27A C27B H27B 108.1 . . ?
 H9BA C9B H9BB 109.5 . . ?
 H9BA C9B H9BC 109.5 . . ?
 H9BB C9B H9BC 109.5 . . ?
 C8B C9B H9BA 109.5 . . ?
 C8B C9B H9BB 109.5 . . ?
 C8B C9B H9BC 109.5 . . ?
 O1 C8B C9B 115.1(7) . . ?
 O1 C8B H8BA 108.5 . . ?
 O1 C8B H8BB 108.5 . . ?
 C9B C8B H8BA 108.5 . . ?
 C9B C8B H8BB 108.5 . . ?
 H8BA C8B H8BB 107.5 . . ?
 C29 N1 C33 115.4(4) . . ?
 C31 C32 H32 119.5 . . ?
 C33 C32 H32 119.5 . . ?
 C33 C32 C31 121.1(4) . . ?
 C32 C31 H31 120.5 . . ?
 C30 C31 C32 119.1(5) . . ?
 C30 C31 H31 120.5 . . ?
 N1 C33 H33 119.9 . . ?
 C32 C33 N1 120.2(4) . . ?
 C32 C33 H33 119.9 . . ?
 N1 C29 H29 118.5 . . ?
 C30 C29 N1 123.0(4) . . ?
 C30 C29 H29 118.5 . . ?
 C31 C30 C29 121.1(5) . . ?
 C31 C30 H30 119.4 . . ?
 C29 C30 H30 119.4 . . ?
 O1 C8A H8AA 110.5 . . ?
 O1 C8A H8AB 110.5 . . ?
 O1 C8A C9A 106.3(5) . . ?
 H8AA C8A H8AB 108.7 . . ?
 C9A C8A H8AA 110.5 . . ?
 C9A C8A H8AB 110.5 . . ?
 C8A C9A H9AA 109.5 . . ?
 C8A C9A H9AB 109.5 . . ?
 C8A C9A H9AC 109.5 . . ?
 H9AA C9A H9AB 109.5 . . ?
 H9AA C9A H9AC 109.5 . . ?
 H9AB C9A H9AC 109.5 . . ?
 O5 C27A H27C 112.5 . . ?
 O5 C27A H27D 112.5 . . ?
 O5 C27A C28A 96.5(16) . . ?
 H27C C27A H27D 110.0 . . ?
 C28A C27A H27C 112.5 . . ?
 C28A C27A H27D 112.5 . . ?
 C27A C28A H28D 109.5 . . ?
 C27A C28A H28E 109.5 . . ?
 C27A C28A H28F 109.5 . . ?
 H28D C28A H28E 109.5 . . ?
 H28D C28A H28F 109.5 . . ?
 H28E C28A H28F 109.5 . . ?

loop_
  _geom_torsion_atom_site_label_1
  _geom_torsion_atom_site_label_2
  _geom_torsion_atom_site_label_3
  _geom_torsion_atom_site_label_4
  _geom_torsion
  _geom_torsion_site_symmetry_1
  _geom_torsion_site_symmetry_2
  _geom_torsion_site_symmetry_3
  _geom_torsion_site_symmetry_4
  _geom_torsion_publ_flag
 O4 C17 C16 C15 -179.81(18) . . . . ?
 O4 C17 C16 C23 1.7(3) . . . . ?
 O4 C17 C18 C13 -179.48(19) . . . . ?
 O2 C6 C5 C4 -177.97(18) . . . . ?
 O2 C6 C5 C12 2.4(3) . . . . ?
 O5 C26 C24 C25 -177.27(19) . . . . ?
 O5 C26 C24 C23 4.1(3) . . . . ?
 O3 C14 C15 C16 179.94(18) . . . . ?
 C2 C7 C6 O2 179.54(19) . . . . ?
 C2 C7 C6 C5 0.1(3) . . . . ?
 C25 C26 C24 C25 2.6(3) 2_565 . . . ?
 C25 C26 C24 C23 -176.0(2) 2_565 . . . ?
 C25 C24 C23 C16 -88.6(2) . . . . ?
 C26 O5 C27B C28B -158.6(5) . . . . ?
 C26 O5 C27A C28A 156.3(15) . . . . ?
 C26 C25 C24 C26 -1.0(3) 2_565 . . . ?
 C26 C25 C24 C23 177.6(2) 2_565 . . . ?
 C26 C24 C23 C16 89.9(2) . . . . ?
 C1 C2 C7 C6 175.9(2) . . . . ?
 C1 C2 C3 O1 1.9(3) . . . . ?
 C1 C2 C3 C4 -175.4(2) . . . . ?
 C7 C2 C1 C2 -81.94(17) . . . 2_565 ?
 C7 C2 C3 O1 179.95(18) . . . . ?
 C7 C2 C3 C4 2.7(3) . . . . ?
 C7 C6 C5 C4 1.5(3) . . . . ?
 C7 C6 C5 C12 -178.09(19) . . . . ?
 C13 C12 C5 C4 -96.2(2) . . . . ?
 C13 C12 C5 C6 83.4(2) . . . . ?
 C13 C14 C15 C16 0.7(3) . . . . ?
 C12 C13 C14 O3 1.8(3) . . . . ?
 C12 C13 C14 C15 -178.97(18) . . . . ?
 C12 C13 C18 C17 178.41(19) . . . . ?
 C14 O3 C21 C22 -179.8(2) . . . . ?
 C14 C13 C12 C5 88.2(2) . . . . ?
 C14 C13 C18 C17 -0.5(3) . . . . ?
 C6 O2 C10 C11 177.29(19) . . . . ?
 C17 O4 C19 C20 177.7(2) . . . . ?
 C17 C16 C15 C14 -0.9(3) . . . . ?
 C17 C16 C23 C24 90.4(2) . . . . ?
 C5 C4 C3 O1 -178.2(2) . . . . ?
 C5 C4 C3 C2 -1.1(3) . . . . ?
 C16 C17 C18 C13 0.4(3) . . . . ?
 C3 O1 C8B C9B 178.5(8) . . . . ?
 C3 O1 C8A C9A -175.1(4) . . . . ?
 C3 C2 C1 C2 96.05(19) . . . 2_565 ?
 C3 C2 C7 C6 -2.2(3) . . . . ?
 C3 C4 C5 C12 178.6(2) . . . . ?
 C3 C4 C5 C6 -1.0(3) . . . . ?
 C18 C13 C12 C5 -90.7(2) . . . . ?
 C18 C13 C14 O3 -179.28(17) . . . . ?
 C18 C13 C14 C15 0.0(3) . . . . ?
 C18 C17 C16 C15 0.3(3) . . . . ?
 C18 C17 C16 C23 -178.16(19) . . . . ?
 C15 C16 C23 C24 -88.0(2) . . . . ?
 C23 C16 C15 C14 177.61(19) . . . . ?
 C19 O4 C17 C16 177.1(2) . . . . ?
 C19 O4 C17 C18 -3.0(3) . . . . ?
 C21 O3 C14 C13 179.13(18) . . . . ?
 C21 O3 C14 C15 -0.1(3) . . . . ?
 C10 O2 C6 C7 -8.9(3) . . . . ?
 C10 O2 C6 C5 170.6(2) . . . . ?
 C27B O5 C26 C25 -26.3(4) . . . 2_565 ?
 C27B O5 C26 C24 153.6(3) . . . . ?
 C8B O1 C3 C2 127.8(8) . . . . ?
 C8B O1 C3 C4 -54.9(8) . . . . ?
 N1 C29 C30 C31 2.5(10) . . . . ?
 C32 C31 C30 C29 -0.9(9) . . . . ?
 C31 C32 C33 N1 -1.7(8) . . . . ?
 C33 N1 C29 C30 -3.5(8) . . . . ?
 C33 C32 C31 C30 0.6(8) . . . . ?
 C29 N1 C33 C32 3.0(7) . . . . ?
 C8A O1 C3 C2 161.4(6) . . . . ?
 C8A O1 C3 C4 -21.4(6) . . . . ?
 C27A O5 C26 C25 -70.3(9) . . . 2_565 ?
 C27A O5 C26 C24 109.6(9) . . . . ?

_shelx_res_file
;
TITL 221013li_lidz098964_0m_a.res in Pccn
    221013li_lidz098964_0m.res
    created by SHELXL-2019/2 at 20:29:19 on 25-Oct-2022
REM Old TITL 221013Li_LIDZ098964_0m in Pccn
REM SHELXT solution in Pccn: R1 0.218, Rweak 0.015, Alpha 0.040
REM <I/s> 0.589 for 649 systematic absences, Orientation as input
REM Formula found by SHELXT: C67 O10
CELL 1.34139 12.1492 19.8813 24.9952 90 90 90
ZERR 4 0.0005 0.0007 0.001 0 0 0
LATT 1
SYMM 0.5-X,0.5-Y,+Z
SYMM -X,0.5+Y,0.5-Z
SYMM 0.5+X,-Y,0.5-Z
SFAC C H N O
DISP C 0.0137 0.0067 57.1
DISP H 0 0 0.6
DISP N 0.0241 0.0134 109.9
DISP O 0.0389 0.0241 193.4
UNIT 260 320 8 40
SIMU 0.01 0.02 2 C27B C27A C28B C28A
SIMU 0.01 0.02 2 C8A C8B C9B C9A
SADI C9B C8B C9A C8A
SADI C28B C27B C28A C27A
DFIX 1.53 0.005 C28B C27B C28A C27A
DFIX 1.53 0.005 C9B C8B C9A C8A
SADI O1 C8B O1 C8A
SADI O5 C27B O5 C27A
ISOR 0.005 0.01 C8B C8A C9A C9B

L.S. 10 0 0
PLAN  8
SIZE 0.1 0.12 0.13
TEMP -80.15
CONF
BOND
list 4
MORE -1
BOND $H
fmap 2 53
acta
SIZE 0.1 0.12 0.13
REM <olex2.extras>
REM <HklSrc "%.\\221013Li_LIDZ098964_0m.hkl">
REM </olex2.extras>

WGHT    0.077600    1.946300
FVAR       0.33837   0.61395   0.23652
O4    4    0.468049    0.587303    0.482543    11.00000    0.04051    0.07093 =
         0.04492   -0.01237   -0.00586    0.00538
O2    4    0.465482    0.591497    0.283720    11.00000    0.03321    0.06348 =
         0.05750    0.00886   -0.00341    0.00635
O5    4    0.065323    0.668895    0.543941    11.00000    0.04540    0.05294 =
         0.06595   -0.00728    0.00790   -0.00378
O3    4    0.085813    0.529230    0.370816    11.00000    0.03796    0.05848 =
         0.05357   -0.00149   -0.00598   -0.00276
O1    4    0.066244    0.669538    0.197435    11.00000    0.04250    0.04765 =
         0.07746    0.01141   -0.02540   -0.00619
C2    1    0.257676    0.687386    0.206573    11.00000    0.03987    0.03514 =
         0.03167   -0.00587   -0.00103   -0.00130
C25   1    0.351835    0.720104    0.541393    11.00000    0.03988    0.04761 =
         0.03570    0.00124    0.00107    0.00893
AFIX  43
H25   2    0.422722    0.699936    0.541242    11.00000   -1.20000
AFIX   0
C26   1    0.156549    0.710604    0.542060    11.00000    0.04258    0.04613 =
         0.03345   -0.00119    0.00019    0.00076
C24   1    0.259232    0.679238    0.540938    11.00000    0.04400    0.04324 =
         0.02896    0.00085    0.00089    0.00513
C1    1    0.250000    0.750000    0.172494    10.50000    0.04674    0.04174 =
         0.03189    0.00000    0.00000   -0.00425
AFIX  23
H1A   2    0.315733    0.753010    0.149209    10.50000   -1.20000
H1B   2    0.184265    0.746992    0.149210    10.50000   -1.20000
AFIX   0
C7    1    0.358387    0.667677    0.227896    11.00000    0.03817    0.04561 =
         0.03864   -0.00220    0.00290   -0.00278
AFIX  43
H7    2    0.422667    0.692375    0.218817    11.00000   -1.20000
AFIX   0
C4    1    0.173853    0.594393    0.253571    11.00000    0.03695    0.03694 =
         0.04678   -0.00056   -0.00622   -0.00460
AFIX  43
H4    2    0.109649    0.569288    0.262051    11.00000   -1.20000
AFIX   0
C13   1    0.278638    0.537877    0.372768    11.00000    0.04229    0.03051 =
         0.04038    0.00139   -0.00369    0.00331
C12   1    0.281781    0.517312    0.314447    11.00000    0.04410    0.03396 =
         0.04207   -0.00215   -0.00460    0.00406
AFIX  23
H12A  2    0.351211    0.492728    0.307556    11.00000   -1.20000
H12B  2    0.220098    0.486007    0.307386    11.00000   -1.20000
AFIX   0
C14   1    0.178928    0.544366    0.399785    11.00000    0.03867    0.03529 =
         0.04613    0.00471   -0.00546    0.00126
C6    1    0.367579    0.613066    0.261988    11.00000    0.03459    0.04347 =
         0.03770   -0.00253   -0.00172    0.00527
C17   1    0.374152    0.572393    0.453630    11.00000    0.04124    0.04323 =
         0.03981   -0.00330   -0.00564    0.00403
C5    1    0.273958    0.575844    0.275887    11.00000    0.04065    0.03246 =
         0.03739   -0.00476   -0.00275    0.00232
C16   1    0.274388    0.579051    0.480642    11.00000    0.04723    0.03253 =
         0.03941    0.00101    0.00044    0.00577
C3    1    0.165712    0.648914    0.219101    11.00000    0.03860    0.03848 =
         0.04309   -0.00022   -0.00953   -0.00131
C18   1    0.375555    0.551860    0.400458    11.00000    0.03873    0.04162 =
         0.04493   -0.00269   -0.00227    0.00505
AFIX  43
H18   2    0.444156    0.547256    0.382589    11.00000   -1.20000
AFIX   0
C15   1    0.177776    0.564367    0.453136    11.00000    0.04077    0.03821 =
         0.04722    0.00378    0.00334    0.00229
AFIX  43
H15   2    0.109285    0.568088    0.471234    11.00000   -1.20000
AFIX   0
C23   1    0.270276    0.603298    0.538020    11.00000    0.05156    0.04256 =
         0.03752    0.00288    0.00114    0.00551
AFIX  23
H23A  2    0.338291    0.589276    0.556768    11.00000   -1.20000
H23B  2    0.206975    0.582164    0.556446    11.00000   -1.20000
AFIX   0
C19   1    0.571440    0.577886    0.456730    11.00000    0.04030    0.07909 =
         0.05500   -0.01398   -0.00276    0.00343
AFIX  23
H19A  2    0.574911    0.604963    0.423532    11.00000   -1.20000
H19B  2    0.581669    0.529945    0.447242    11.00000   -1.20000
AFIX   0
C21   1   -0.018581    0.534158    0.396901    11.00000    0.03898    0.06335 =
         0.06738    0.00504    0.00111    0.00036
AFIX  23
H21A  2   -0.031154    0.580702    0.409583    11.00000   -1.20000
H21B  2   -0.021351    0.503497    0.428080    11.00000   -1.20000
AFIX   0
C10   1    0.564619    0.621394    0.264273    11.00000    0.03317    0.07497 =
         0.07116    0.00628    0.00200   -0.00047
AFIX  23
H10A  2    0.562061    0.670811    0.268985    11.00000   -1.20000
H10B  2    0.574086    0.611451    0.225736    11.00000   -1.20000
AFIX   0
C11   1    0.658189    0.592118    0.295841    11.00000    0.03739    0.08375 =
         0.06724   -0.00865   -0.00469    0.00842
AFIX 137
H11A  2    0.728006    0.610016    0.282316    11.00000   -1.50000
H11B  2    0.657810    0.543042    0.292177    11.00000   -1.50000
H11C  2    0.649832    0.604185    0.333638    11.00000   -1.50000
AFIX   0
C20   1    0.659624    0.600074    0.495207    11.00000    0.04753    0.08757 =
         0.06847   -0.01167   -0.01386    0.00093
AFIX 137
H20A  2    0.732153    0.592775    0.479060    11.00000   -1.50000
H20B  2    0.653876    0.573920    0.528323    11.00000   -1.50000
H20C  2    0.650234    0.647968    0.503279    11.00000   -1.50000
AFIX   0
C22   1   -0.104831    0.514750    0.356448    11.00000    0.04489    0.09979 =
         0.08293    0.00929   -0.01404   -0.00682
AFIX 137
H22A  2   -0.100164    0.544857    0.325487    11.00000   -1.50000
H22B  2   -0.177989    0.518489    0.372693    11.00000   -1.50000
H22C  2   -0.092450    0.468276    0.344847    11.00000   -1.50000
AFIX   0
PART 2
C28B  1   -0.105987    0.638292    0.585454   -31.00000    0.04959    0.07960 =
         0.10204    0.00597    0.01626   -0.00601
AFIX 137
H28A  2   -0.123874    0.609532    0.554822   -31.00000   -1.50000
H28B  2   -0.173902    0.657253    0.600289   -31.00000   -1.50000
H28C  2   -0.068658    0.611530    0.612929   -31.00000   -1.50000
AFIX   0
C27B  1   -0.030581    0.695168    0.567289   -31.00000    0.03932    0.06125 =
         0.10274   -0.00965    0.01233    0.00723
AFIX  23
H27A  2   -0.069642    0.723753    0.540995   -31.00000   -1.20000
H27B  2   -0.010680    0.723528    0.598375   -31.00000   -1.20000
AFIX   0
C9B   1   -0.101359    0.642019    0.147774   -21.00000    0.06051    0.04173 =
         0.06316    0.01500   -0.03083   -0.01074
AFIX 137
H9BA  2   -0.089810    0.677622    0.121245   -21.00000   -1.50000
H9BB  2   -0.147748    0.659108    0.176827   -21.00000   -1.50000
H9BC  2   -0.137714    0.603592    0.130723   -21.00000   -1.50000
AFIX   0
C8B   1    0.008236    0.620062    0.170137   -21.00000    0.05733    0.06803 =
         0.07596   -0.00986   -0.01993   -0.00808
AFIX  23
H8BA  2   -0.004267    0.581788    0.194734   -21.00000   -1.20000
H8BB  2    0.054458    0.603572    0.140271   -21.00000   -1.20000
AFIX   0

PART 0
N1    3   -0.105989    0.738014    0.403009    11.00000    0.13894    0.14278 =
         0.14171    0.00272    0.00318    0.02286
C32   1   -0.012025    0.705308    0.325826    11.00000    0.15948    0.13424 =
         0.07444   -0.03930   -0.02276    0.04051
AFIX  43
H32   2   -0.012123    0.688017    0.290394    11.00000   -1.20000
AFIX   0
C31   1    0.084259    0.719996    0.349607    11.00000    0.13651    0.12770 =
         0.08953   -0.00899    0.01242    0.00530
AFIX  43
H31   2    0.151756    0.713592    0.331107    11.00000   -1.20000
AFIX   0
C33   1   -0.104784    0.714359    0.350472    11.00000    0.11054    0.10409 =
         0.16296   -0.04245   -0.04929    0.00841
AFIX  43
H33   2   -0.172119    0.704850    0.332691    11.00000   -1.20000
AFIX   0
C29   1   -0.008020    0.752837    0.423561    11.00000    0.12749    0.21155 =
         0.07839   -0.04659   -0.03385    0.07111
AFIX  43
H29   2   -0.004959    0.771499    0.458518    11.00000   -1.20000
AFIX   0
C30   1    0.083754    0.742970    0.398028    11.00000    0.11591    0.17391 =
         0.12441   -0.07258   -0.02109    0.03621
AFIX  43
H30   2    0.151620    0.752796    0.415213    11.00000   -1.20000
AFIX   0

PART 1
C8A   1   -0.020899    0.624641    0.194898    21.00000    0.04473    0.06107 =
         0.08068    0.02298   -0.02019   -0.01711
AFIX  23
H8AA  2   -0.045426    0.612123    0.231332    21.00000   -1.20000
H8AB  2    0.001238    0.583274    0.175653    21.00000   -1.20000
AFIX   0
C9A   1   -0.111920    0.660188    0.165223    21.00000    0.05893    0.08909 =
         0.12115    0.03394   -0.04415   -0.03107
AFIX 137
H9AA  2   -0.088460    0.669053    0.128379    21.00000   -1.50000
H9AB  2   -0.128643    0.702846    0.183109    21.00000   -1.50000
H9AC  2   -0.177830    0.631773    0.164890    21.00000   -1.50000
AFIX   0
C27A  1    0.004644    0.667435    0.592711    31.00000    0.04619    0.06372 =
         0.08558   -0.00342    0.01030   -0.00627
AFIX  23
H27C  2   -0.001192    0.712379    0.609526    31.00000   -1.20000
H27D  2    0.034916    0.634689    0.618669    31.00000   -1.20000
AFIX   0
C28A  1   -0.104245    0.644011    0.568380    31.00000    0.04998    0.08498 =
         0.09709    0.00963    0.00899   -0.01499
AFIX 137
H28D  2   -0.108861    0.659210    0.531151    31.00000   -1.50000
H28E  2   -0.165618    0.663010    0.588849    31.00000   -1.50000
H28F  2   -0.108063    0.594795    0.569543    31.00000   -1.50000
AFIX   0
HKLF 4


REM  221013li_lidz098964_0m_a.res in Pccn
REM wR2 = 0.1824, GooF = S = 1.026, Restrained GooF = 1.040 for all data
REM R1 = 0.0617 for 3935 Fo > 4sig(Fo) and 0.1145 for all 6718 data
REM 393 parameters refined using 104 restraints

END

WGHT      0.0777      1.9398

REM Highest difference peak  0.481,  deepest hole -0.212,  1-sigma level  0.045
Q1    1  -0.2500  0.7500  0.2540  10.50000  0.05    0.48
Q2    1  -0.0959  0.6956  0.3185  11.00000  0.05    0.22
Q3    1  -0.2186  0.7433  0.4188  11.00000  0.05    0.20
Q4    1  -0.0422  0.6420  0.2286  11.00000  0.05    0.19
Q5    1  -0.0928  0.6982  0.3800  11.00000  0.05    0.18
Q6    1   0.0652  0.6387  0.5153  11.00000  0.05    0.17
Q7    1  -0.1696  0.6993  0.3760  11.00000  0.05    0.16
Q8    1  -0.0918  0.7515  0.3960  11.00000  0.05    0.14
;
_shelx_res_checksum                99182
_shelx_hkl_file
;
  -2   0   0 1097.19   45.60
  -2   0   0 1165.78   45.90
  -3   0   0   -1.50    1.00
  -3   0   0    0.30    2.20
  -3   0   0   -0.30    0.40
  -3   0   0   -1.90    2.80
   3   0   0    0.80    0.60
  -4   0   0  818.82   31.20
  -4   0   0  820.92   36.90
   4   0   0  835.72   31.50
  -4   0   0  778.42   31.90
  -4   0   0  785.12   36.10
  -4   0   0  792.72   32.20
  -5   0   0    4.30    5.20
  -5   0   0   -3.60    4.60
  -5   0   0    0.30    1.40
  -5   0   0    4.00    2.10
   5   0   0    0.20    0.70
  -6   0   0  289.47   21.20
   6   0   0  309.37   12.50
  -6   0   0  280.17   21.50
  -7   0   0    6.60   11.50
  -7   0   0   -5.20   11.30
   7   0   0    1.30    1.00
  -8   0   0   -5.40   18.20
   9   0   0   -0.60    1.20
  -9   0   0   -1.40    2.80
  10   0   0  325.87   14.50
 -10   0   0  299.27   18.80
  11   0   0    1.10    1.80
 -11   0   0    8.20    4.80
 -12   0   0   86.89   10.40
  12   0   0   83.79    6.00
  13   0   0   -1.80    1.80
 -13   0   0   -3.30    4.40
  14   0   0   -1.70    2.20
 -14   0   0    1.20    4.80
 -15   0   0    6.70    7.70
  15   0   0    0.40    3.20
   0  -1   0    0.30    0.50
   0  -1   0    0.70    0.70
   0   1   0    0.90    0.50
  -2  -1   0   -1.30    1.80
   2  -1   0    0.80    1.40
   2   1   0    2.00    1.90
  -2   1   0    0.80    1.60
  -3  -1   0 1043.50   44.00
  -3  -1   0 1113.79   47.50
   3  -1   0 1139.39   43.10
  -3   1   0 1155.78   46.60
   3   1   0 1152.28   43.20
  -3   1   0 1091.79   42.90
  -4  -1   0   -1.50    1.10
  -4  -1   0    0.40    2.90
   4  -1   0    0.20    0.60
  -4  -1   0   -2.70    3.90
  -4  -1   0    2.60    3.50
  -4   1   0    0.50    0.40
   4   1   0    0.30    0.60
  -4   1   0    0.60    3.50
  -5  -1   0  294.77   19.70
   5  -1   0  293.27   11.70
  -5  -1   0  299.17   18.50
  -5  -1   0  251.07   14.10
   5   1   0  292.07   11.80
  -5   1   0  294.97   18.20
  -5   1   0  277.47   11.40
  -6  -1   0   -1.00    2.50
  -6  -1   0   -5.30    7.10
  -6  -1   0   11.10    4.20
  -6  -1   0   16.90    8.80
   6  -1   0   -0.40    0.70
  -6   1   0  -11.20    7.30
   6   1   0    1.60    0.90
   7  -1   0   20.40    2.10
  -7  -1   0   25.60   13.00
  -7  -1   0    4.70   11.40
   7   1   0   17.90    2.00
  -7   1   0    4.30   11.70
  -8  -1   0  -24.80   18.30
   8  -1   0    0.90    1.10
   8   1   0   -0.30    1.10
  -8   1   0    0.30    2.70
   9  -1   0  170.78    8.50
  -9   1   0  173.28   12.40
   9   1   0  172.98    8.50
 -10  -1   0    0.60    3.90
  10  -1   0   -0.20    1.80
 -10   1   0   -1.60    4.00
  10   1   0    3.30    2.00
  11  -1   0  240.18   11.90
 -11  -1   0  242.68   16.80
  11   1   0  234.38   11.90
 -11   1   0  256.27   17.20
 -12  -1   0   -3.80    4.10
  12  -1   0   -0.80    1.60
  12   1   0   -0.20    1.60
 -12   1   0   -0.80    4.20
 -13  -1   0    3.00    5.00
  13  -1   0    4.90    2.30
  13   1   0    7.70    2.30
 -13   1   0    7.00    5.00
 -14  -1   0   -2.10    5.20
  14  -1   0    5.60    2.20
  14   1   0   -0.30    2.30
 -14   1   0    5.50    5.20
 -15  -1   0   -6.60    7.30
  15  -1   0   -8.90    2.80
 -15   1   0   -3.40    6.60
  15   1   0    2.00    2.90
   0  -2   0    3.00    1.30
   0  -2   0    1.00    1.50
   0   2   0    3.90    1.20
   1  -2   0   -0.70    0.90
  -1  -2   0   -1.20    1.60
   1  -2   0    0.40    1.30
  -1   2   0    0.10    1.10
   1   2   0   -1.30    1.40
  -1   2   0    0.70    1.10
  -2  -2   0 2083.79   80.89
   2  -2   0 1977.40   77.79
   2  -2   0 2051.29   79.09
   2   2   0 1958.80   80.09
  -2   2   0 1931.01   79.09
  -2   2   0 2024.60   77.79
   3  -2   0    3.40    2.20
   3  -2   0    0.10    0.90
  -3  -2   0    2.80    3.30
  -3  -2   0    1.60    1.30
  -3  -2   0   -1.40    3.20
   3   2   0    0.40    0.60
  -3   2   0    0.10    2.40
   3   2   0    0.50    2.40
  -3   2   0   -0.50    0.40
  -4  -2   0   76.49    4.90
   4  -2   0   81.69    3.70
  -4  -2   0   83.89    8.10
  -4  -2   0   84.19    9.90
  -4   2   0   78.79    3.50
   4   2   0   82.79    3.80
  -4   2   0   91.29    7.90
  -4   2   0   66.69    8.00
   5  -2   0    1.00    0.70
  -5  -2   0    7.10    6.70
  -5  -2   0   -2.70    1.30
  -5  -2   0    8.70    5.50
  -5  -2   0   -4.40    5.40
  -5   2   0    2.10    5.00
   5   2   0    1.30    0.80
  -5   2   0    0.60    0.50
  -5   2   0   -1.90    4.60
   6  -2   0   45.40    2.70
  -6  -2   0   39.60    4.10
  -6  -2   0   34.50    8.10
  -6  -2   0   41.10   11.50
  -6  -2   0   47.80   10.10
  -6   2   0   33.40    8.80
   6   2   0   45.40    2.80
  -6   2   0   39.80   10.10
   7  -2   0    1.00    0.90
  -7  -2   0   -4.20    3.70
  -7  -2   0   18.90   13.90
  -7  -2   0   -8.40    7.30
  -7  -2   0    5.10   10.70
  -7   2   0    2.90    2.60
  -7   2   0   -2.20   10.60
   7   2   0    0.70    0.90
  -8  -2   0   38.40   21.80
   8  -2   0   44.00    3.20
  -8   2   0   -7.90   17.20
  -8   2   0   41.90    6.20
   8   2   0   40.80    3.10
   9  -2   0   -0.30    1.20
  -9   2   0   -0.80    2.80
   9   2   0    1.00    1.30
  10  -2   0  181.28    9.10
  10   2   0  169.48    9.10
 -10   2   0  176.98   13.70
 -11  -2   0    3.60    4.50
  11  -2   0   -0.50    1.70
  11   2   0    1.40    1.90
 -11   2   0    1.90    4.20
 -12  -2   0   41.50    7.90
  12  -2   0   46.40    4.30
  12   2   0   35.20    4.20
 -12   2   0   59.09    9.50
 -13  -2   0   -1.30    5.10
  13  -2   0    1.40    1.90
 -13   2   0    3.40    4.70
  13   2   0    0.80    1.80
  14  -2   0    6.30    2.50
 -14  -2   0    8.30    6.10
  14   2   0    5.00    2.80
 -14   2   0    0.90    5.30
 -15  -2   0   -3.50   11.80
  15  -2   0   -2.90    2.90
  15   2   0   -1.00    3.10
 -15   2   0   -2.40    6.70
   0  -3   0    2.80    2.30
   0  -3   0    0.90    1.60
   0   3   0    0.00    1.50
   1  -3   0 2384.56   94.99
  -1  -3   0 2443.36   95.89
   1  -3   0 2428.36   95.19
  -1  -3   0 2492.05   96.49
   1   3   0 2485.45   96.29
  -1   3   0 2342.47   94.89
  -2  -3   0    6.50    3.80
   2  -3   0   -0.70    2.10
   2  -3   0    1.30    1.80
  -2  -3   0    5.10    3.20
  -2   3   0    0.00    1.80
   2   3   0    0.00    2.50
  -2   3   0    3.80    1.70
  -3  -3   0  554.94   26.50
   3  -3   0  542.75   23.50
   3  -3   0  517.25   21.60
  -3  -3   0  499.45   24.30
  -3  -3   0  509.65   21.50
  -3   3   0  507.65   22.20
   3   3   0  506.55   24.90
  -3   3   0  517.25   23.90
   3   3   0  554.94   20.60
  -3   3   0  516.95   20.30
  -4  -3   0   -0.20    1.30
  -4  -3   0    6.80    5.00
   4  -3   0    0.00    0.50
  -4  -3   0    4.70    5.70
  -4   3   0    1.00    1.80
   4   3   0    0.20    3.70
  -4   3   0   -4.50    3.20
   4   3   0    0.40    0.70
  -4   3   0    1.20    0.50
  -5  -3   0  244.28   17.50
  -5  -3   0  247.08   11.90
   5  -3   0  262.87   10.30
  -5  -3   0  249.88   19.40
  -5   3   0  248.18   12.80
  -5   3   0  230.88    9.90
  -5   3   0  235.18   16.70
   5   3   0  253.77   10.40
  -5   3   0  238.88   15.90
  -6  -3   0   -3.90    9.40
  -6  -3   0   -0.30    1.70
   6  -3   0    0.90    0.80
  -6  -3   0   -6.70    7.70
  -6   3   0    2.10    1.20
   6   3   0    0.30    0.90
  -6   3   0   -7.80    7.30
  -6   3   0   -5.40    6.70
  -6   3   0    0.10    2.20
  -7  -3   0   52.99   14.20
  -7  -3   0   46.50   15.80
   7  -3   0   59.69    3.40
  -7   3   0   52.69    5.90
   7   3   0   51.69    3.40
  -8  -3   0    3.90    5.50
   8  -3   0   -1.80    0.90
  -8  -3   0   -9.10   22.90
   8   3   0   -0.50    1.10
  -8   3   0    3.10    2.90
  -8   3   0   -3.60   19.00
   9  -3   0   70.89    4.50
   9   3   0   70.79    4.70
  -9   3   0   77.09    8.40
  10  -3   0    0.70    1.60
 -10   3   0   -0.70    4.00
  10   3   0    2.80    1.90
 -11  -3   0  461.35   25.30
  11  -3   0  443.06   20.00
  11   3   0  438.26   20.10
 -11   3   0  496.95   26.40
 -12  -3   0    7.40    4.90
  12  -3   0   -2.90    1.70
  12   3   0    0.70    1.80
 -12   3   0   -2.80    4.10
 -13  -3   0   -1.10    5.30
  13  -3   0    2.80    1.80
  13   3   0   -0.30    1.90
 -13   3   0    3.60    4.40
 -14  -3   0   -1.70    5.80
  14  -3   0   -4.50    2.20
 -14   3   0    6.00    5.60
  14   3   0   -3.70    2.30
  15  -3   0   15.50    3.80
  15   3   0   18.10    3.90
 -15   3   0   -3.10    7.10
   0  -4   0  929.81   37.50
   0  -4   0  888.01   37.80
   0   4   0  863.11   37.30
   1  -4   0    6.30    3.40
   1  -4   0    1.60    1.90
  -1  -4   0   -0.70    2.70
  -1  -4   0    3.30    3.90
   1   4   0   -0.20    2.40
  -1   4   0    0.80    1.80
  -2  -4   0   15.80    5.40
   2  -4   0   21.90    4.10
   2  -4   0   15.70    3.10
  -2  -4   0   17.30    4.50
  -2  -4   0   16.80    2.00
  -2   4   0   15.90    3.10
  -2   4   0   14.80    2.60
  -2   4   0   18.80    1.00
   2   4   0   19.40    4.20
  -3  -4   0    0.70    1.20
   3  -4   0   -0.20    2.80
   3  -4   0    1.20    2.50
  -3  -4   0   -1.00    4.00
  -3   4   0    0.20    1.70
   3   4   0   -1.60    3.10
  -3   4   0    0.00    0.40
  -3   4   0    1.50    2.80
   3   4   0    0.30    0.60
   4  -4   0    0.40    0.60
   4  -4   0    2.40    3.20
   4  -4   0    0.20    2.30
  -4  -4   0   -1.80    1.30
  -4  -4   0   -2.00    5.30
  -4   4   0    0.80    0.50
   4   4   0    1.20    0.70
  -4   4   0   -2.90    3.90
   4   4   0   -1.60    4.10
  -4   4   0    0.40    1.80
   5  -4   0    0.10    0.70
  -5  -4   0    0.40    1.60
  -5  -4   0    2.50    7.30
  -5   4   0    2.20    2.20
  -5   4   0   -0.10    0.50
  -5   4   0   -0.60    4.40
  -5   4   0   -5.00    5.00
   5   4   0    0.90    0.80
  -6  -4   0  153.08   20.00
   6  -4   0  175.38    7.90
  -6  -4   0  186.08   10.00
  -6  -4   0  175.78   18.90
  -6   4   0  184.68    7.60
  -6   4   0  177.08   10.90
   6   4   0  186.58    8.10
  -6   4   0  187.38   17.30
  -6   4   0  192.38   16.20
  -7  -4   0   25.90   17.00
   7  -4   0    1.60    1.00
  -7  -4   0    1.00    2.00
  -7  -4   0    2.60   12.80
  -7   4   0    6.20   10.00
   7   4   0    1.30    1.00
  -7   4   0    1.20    2.50
   8  -4   0   84.29    4.70
   8   4   0   79.99    4.80
  -8   4   0   75.79    7.70
   9  -4   0   -0.80    1.30
  -9   4   0    3.70    3.50
   9   4   0    1.10    1.40
  10  -4   0  269.77   13.00
  10   4   0  301.47   13.50
 -10   4   0  277.77   18.10
  11  -4   0    0.00    1.80
  11   4   0    3.10    1.90
 -11   4   0    4.40    4.50
 -12  -4   0    0.70    4.50
  12  -4   0    1.20    1.90
  12   4   0    3.90    2.00
 -12   4   0   10.90    5.10
 -13  -4   0   -3.00    4.90
  13  -4   0    0.40    1.90
  13   4   0    3.80    2.10
 -13   4   0   -1.90    4.80
 -14  -4   0    6.80    6.70
  14  -4   0    1.60    2.40
 -14   4   0   -0.30    5.30
  14   4   0   -0.60    2.50
  15   4   0    3.10    3.10
 -15   4   0   -6.90    6.70
   0  -5   0    2.80    2.60
   0  -5   0    4.90    5.10
   0   5   0    0.40    1.30
   0   5   0    1.30    2.50
   1  -5   0 3036.70  125.89
  -1  -5   0 2982.10  122.89
   1  -5   0 3208.68  125.19
  -1  -5   0 3301.97  126.99
   1   5   0 3396.06  126.99
  -1   5   0 3463.55  125.59
   1   5   0 3055.29  123.39
  -1   5   0 3033.20  123.49
   2  -5   0    5.00    4.20
  -2  -5   0    2.50    1.30
   2  -5   0    2.40    2.50
  -2  -5   0   -0.70    3.70
  -2   5   0    0.80    0.40
   2   5   0   -1.30    1.50
   2   5   0   -0.60    3.30
  -2   5   0    1.80    2.40
  -2   5   0    1.20    1.70
  -3  -5   0   24.00    6.20
   3  -5   0   24.90    4.40
  -3  -5   0   24.00    2.80
   3  -5   0   21.80    4.90
  -3   5   0   19.30    1.20
  -3   5   0   30.80    3.80
  -3   5   0   18.90    4.10
   3   5   0   17.20    5.20
   3   5   0   21.00    1.50
  -4  -5   0   -1.20    1.20
   4  -5   0   -0.50    0.60
   4  -5   0   -2.00    3.70
   4  -5   0    0.90    3.20
  -4  -5   0    0.60    6.60
  -4   5   0   -1.50    1.70
   4   5   0    0.20    5.00
   4   5   0    0.30    0.70
  -4   5   0    0.20    0.50
  -4   5   0   -0.90    3.80
  -5  -5   0   31.00    9.90
   5  -5   0   40.50    4.20
  -5  -5   0   36.60    4.20
   5  -5   0   32.40    2.20
   5   5   0   34.60    2.30
   5   5   0   37.60    8.20
  -5   5   0   30.40    4.60
  -5   5   0   34.20    1.90
  -5   5   0   24.20    6.90
  -6  -5   0   -0.40    1.70
  -6  -5   0    8.70   12.50
  -6  -5   0    2.50    9.50
  -6   5   0   -0.50    8.20
  -6   5   0    6.40    7.30
  -6   5   0    4.10    2.60
  -7  -5   0   41.60   14.70
  -7  -5   0   56.69   20.20
  -7  -5   0   45.30    4.80
   7  -5   0   45.90    3.00
  -7   5   0   37.70    5.80
   7   5   0   47.00    3.20
   8  -5   0    0.00    1.00
  -8  -5   0   -2.40    2.00
  -8   5   0    0.10    2.40
   8   5   0    0.10    1.10
   9  -5   0   11.60    2.00
   9   5   0   10.30    2.20
  -9   5   0   15.00    4.70
  10  -5   0    5.20    1.80
 -10   5   0    1.30    3.60
  10   5   0    1.80    1.80
  11  -5   0  115.99    7.00
 -11   5   0  123.99   11.90
  11   5   0  112.19    7.20
  12  -5   0    4.10    2.20
 -12  -5   0   -2.40    4.70
  12   5   0   -1.00    1.80
 -12   5   0   -0.60    4.60
  13  -5   0    3.10    2.20
 -13  -5   0    1.30    5.80
  13   5   0    0.50    2.20
 -13   5   0    1.60    4.70
  14  -5   0   -0.40    2.90
 -14  -5   0    7.00    7.40
 -14   5   0   -1.90    5.60
  14   5   0    3.20    2.70
 -15   5   0    6.10    6.90
  15   5   0    1.80    3.10
   0  -6   0 3610.04  138.99
   0   6   0 3183.38  135.79
   0   6   0 3724.23  139.19
  -1  -6   0    0.50    1.10
  -1  -6   0   -1.50    3.40
   1  -6   0    0.30    2.60
  -1   6   0    1.90    2.70
   1   6   0    1.60    1.70
   1   6   0   -1.80    3.40
  -1   6   0   -1.30    1.30
  -2  -6   0   95.29   10.50
   2  -6   0  100.69    8.20
  -2  -6   0   89.49    5.30
   2   6   0   77.29    9.30
  -2   6   0   80.09    7.80
  -2   6   0  107.99    4.10
   2   6   0  105.29    6.10
   2   6   0   96.79    4.20
  -2   6   0   89.29    6.00
  -3  -6   0    0.40    5.20
   3  -6   0   -2.60    3.20
   3  -6   0    4.20    6.30
  -3  -6   0    4.10    1.50
  -3   6   0   -0.60    0.40
  -3   6   0   -0.50    1.70
   3   6   0   -0.60    4.50
   3   6   0   -0.80    2.30
  -3   6   0   -1.20    3.30
   3   6   0   -0.60    0.60
   4  -6   0   80.79    3.80
  -4  -6   0   85.29    5.40
  -4  -6   0   88.39   12.70
   4  -6   0   77.29    8.80
   4  -6   0   87.09   10.00
  -4   6   0   76.69    9.20
  -4   6   0   83.39    3.70
   4   6   0   86.39    4.00
  -4   6   0   73.19    6.00
   4   6   0   77.99   10.60
   5  -6   0    6.70    4.70
  -5  -6   0    0.30    1.60
   5  -6   0   -1.50    4.30
   5  -6   0    0.00    0.80
  -5  -6   0    4.10   10.10
   5   6   0    0.30    0.90
   5   6   0   -3.30    7.30
  -5   6   0   -3.60    5.80
  -5   6   0   -0.70    0.60
  -5   6   0   -1.80    2.10
   6  -6   0  851.51   34.50
  -6  -6   0  931.11   51.79
  -6  -6   0  835.52   36.70
  -6   6   0  882.81   34.20
  -6   6   0  886.41   38.40
  -6   6   0  860.71   41.90
   6   6   0  899.01   34.80
  -7  -6   0   -7.60   15.40
  -7  -6   0   -3.90    2.00
   7  -6   0   -0.50    1.00
  -7  -6   0    0.30   21.10
  -7   6   0   -2.00    2.10
   7   6   0    0.20    1.00
  -7   6   0   -2.60   12.20
   8  -6   0   16.10    2.10
  -8  -6   0   27.70    4.70
  -8   6   0   20.80    5.10
   8   6   0   20.40    2.60
   9  -6   0   -3.10    1.30
  -9   6   0    5.10    3.60
   9   6   0    0.10    1.30
  10  -6   0   17.90    2.70
  10   6   0   20.00    3.00
 -10   6   0   20.00    5.80
  11  -6   0   -1.30    1.90
 -11   6   0    0.90    4.30
  11   6   0    4.90    2.30
  12  -6   0   15.60    3.00
 -12  -6   0   19.80    5.90
 -12   6   0   14.50    6.00
  12   6   0   11.30    2.80
 -13  -6   0  -13.00    5.80
  13  -6   0    2.60    2.40
 -13   6   0   -5.50    4.70
  13   6   0   -3.10    1.90
 -14  -6   0    9.90    7.80
  14  -6   0    7.60    3.50
 -14   6   0    2.10    6.50
  14   6   0   10.30    3.30
  15   6   0   -1.00    2.90
   0  -7   0    4.30    3.90
   0   7   0    2.60    3.60
   1  -7   0 2230.78   88.59
  -1  -7   0 2144.59   90.39
  -1  -7   0 2074.19   84.99
  -1   7   0 2186.68   85.89
  -1   7   0 2112.69   83.59
   1   7   0 2333.37   90.49
   1   7   0 2183.98   85.79
  -1   7   0 2188.18   88.59
   2  -7   0   -2.40    3.70
  -2  -7   0    0.10    5.30
  -2  -7   0    2.00    1.30
  -2   7   0    0.30    0.40
  -2   7   0   -1.80    3.50
   2   7   0    0.70    0.60
   2   7   0   -2.20    4.60
  -2   7   0    3.90    2.10
   2   7   0   -3.10    1.40
  -3  -7   0  177.38    9.00
   3  -7   0  187.88   12.70
  -3  -7   0  181.28   16.60
  -3   7   0  172.28    9.90
  -3   7   0  190.88   12.70
   3   7   0  179.58   10.10
   3   7   0  168.98   14.80
  -3   7   0  176.88    7.40
   3   7   0  187.78    7.70
   4  -7   0   -1.00    4.30
  -4  -7   0    0.90    1.50
  -4  -7   0   -0.10    8.00
   4  -7   0   -0.20    0.70
  -4   7   0    9.70    5.10
   4   7   0   -0.50    0.80
  -4   7   0   -1.20    0.50
  -4   7   0    0.60    2.00
   4   7   0    1.10    6.50
   5  -7   0   44.20    7.50
  -5  -7   0   55.39    4.60
   5  -7   0   54.59    3.00
   5  -7   0   43.90    8.50
  -5  -7   0   54.09   14.70
  -5   7   0   45.10    8.40
  -5   7   0   59.19    2.80
  -5   7   0   55.49    5.80
   5   7   0   39.20   10.70
   5   7   0   55.79    3.30
  -6  -7   0   12.60   16.30
  -6  -7   0    0.30    1.90
   6  -7   0    1.10    1.00
  -6   7   0    0.00    2.10
  -6   7   0   -0.40    0.60
  -6   7   0   -0.50    7.60
   6   7   0   -1.00    1.00
  -7  -7   0  104.99   21.70
  -7  -7   0   82.59    6.70
   7  -7   0   81.49    4.50
  -7  -7   0   86.79   25.40
  -7   7   0   85.39    7.80
   7   7   0   79.29    4.70
   8  -7   0    0.20    1.20
  -8  -7   0   -2.40    2.00
  -8   7   0   -1.60    2.40
   8   7   0   -0.60    1.30
   9  -7   0  237.68   11.40
   9   7   0  257.07   11.90
  -9   7   0  268.37   16.70
  10  -7   0   -0.40    1.70
  10   7   0    1.80    1.70
 -10   7   0   -3.60    3.20
  11  -7   0  372.96   17.00
  11   7   0  373.56   17.40
 -11   7   0  399.96   23.70
  12  -7   0   -3.40    2.10
 -12  -7   0    5.70    5.50
  12   7   0   -0.60    1.80
 -12   7   0   -4.20    4.30
 -13  -7   0   16.70    7.20
  13  -7   0    5.10    2.90
 -13   7   0    8.00    5.70
  13   7   0   13.50    3.10
 -14  -7   0  -14.00   12.90
  14   7   0    0.10    3.00
 -14   7   0   -2.40    6.40
  15   7   0   -0.10    3.10
   0  -8   0 1386.86   58.69
   0   8   0 1345.47   58.59
   0   8   0 1329.97   54.39
  -1  -8   0   -0.40    5.20
   1  -8   0    4.10    4.20
  -1  -8   0   -0.50    1.10
   1   8   0   -5.10    4.80
  -1   8   0    0.10    1.70
  -1   8   0    1.70    4.40
   1   8   0   -0.90    1.50
  -1   8   0   -0.20    0.30
  -2  -8   0  267.87   18.90
   2  -8   0  247.88   15.40
  -2  -8   0  229.78   10.90
   2   8   0  238.88   11.90
   2   8   0  218.48   17.20
  -2   8   0  219.48    9.30
   2   8   0  230.08    9.50
  -2   8   0  247.68   15.10
  -2   8   0  226.38   11.80
  -3  -8   0    0.90    1.40
  -3  -8   0   -3.60    8.40
   3  -8   0   -4.50    4.60
   3   8   0   -7.30    6.30
  -3   8   0    2.60    2.10
  -3   8   0    1.20    4.60
  -3   8   0   -1.10    0.40
   3   8   0   -0.60    0.70
   3   8   0   -2.60    1.70
   4  -8   0  147.99   12.80
  -4  -8   0  141.29    8.10
  -4  -8   0  176.58   20.40
   4   8   0  148.39    6.40
  -4   8   0  137.09    5.90
  -4   8   0  137.79    9.00
   4   8   0  111.69   14.70
  -4   8   0  130.69   13.00
  -5  -8   0    5.10   13.70
  -5  -8   0   -0.50    1.70
   5  -8   0   -1.90    6.10
   5  -8   0    3.30    1.00
  -5   8   0    0.90    0.70
   5   8   0   -0.70    0.90
  -5   8   0    0.50    2.20
   5   8   0    4.70   10.40
  -6  -8   0    2.20    2.20
  -6  -8   0  -17.80   17.90
   6  -8   0    5.50    1.30
   6   8   0    8.10    1.50
  -6   8   0   -1.10    8.50
  -6   8   0    7.50    3.20
  -7  -8   0   36.70   27.80
  -7  -8   0    2.10   20.40
  -7  -8   0   -1.50    2.10
   7  -8   0    2.10    1.20
   7   8   0    1.70    1.20
  -7   8   0  -29.60   16.70
  -7   8   0   -3.30    2.30
  -8  -8   0    2.80    2.70
   8  -8   0    8.70    1.80
  -8   8   0   12.90    4.40
   8   8   0    7.00    1.80
  -9  -8   0    1.90    2.80
   9  -8   0   -4.40    1.40
   9   8   0   -0.90    1.50
  -9   8   0    2.30    3.80
  10  -8   0  105.99    6.40
 -10   8   0  115.19   11.40
  10   8   0  113.49    6.90
  11  -8   0   -2.30    2.10
  11   8   0   -1.50    1.90
 -11   8   0    1.30    4.00
 -12  -8   0   -6.70    5.30
  12  -8   0   -1.00    2.60
 -12   8   0   -8.60    4.10
  12   8   0   -1.10    1.90
 -13  -8   0   -0.10    6.70
  13   8   0    4.70    2.70
 -13   8   0    0.20    5.20
  14   8   0    4.00    3.10
 -14   8   0    2.80    7.20
   0   9   0   -2.50    5.40
  -1  -9   0  560.94   30.40
   1  -9   0  535.45   28.10
  -1  -9   0  540.55   23.20
   1   9   0  560.24   24.20
  -1   9   0  557.04   24.30
  -1   9   0  539.45   21.40
   1   9   0  558.84   29.90
  -1   9   0  550.34   28.30
  -2  -9   0   -0.20    7.90
  -2  -9   0   -0.90    1.30
   2  -9   0    1.20    5.00
  -2   9   0   -7.00    5.00
  -2   9   0    0.40    0.50
   2   9   0   -5.70    6.60
   2   9   0    2.50    2.10
  -2   9   0    1.90    1.90
   2   9   0    0.90    0.80
  -3  -9   0    8.60    9.50
   3  -9   0    6.90    5.70
  -3  -9   0    8.10    2.20
  -3   9   0   12.60    6.10
   3   9   0    6.30    1.10
   3   9   0    4.30    8.20
   3   9   0    6.50    2.80
  -3   9   0    5.60    0.80
  -3   9   0    5.90    2.90
  -4  -9   0    1.70   11.80
  -4  -9   0    0.30    1.60
   4  -9   0    4.10    6.30
   4   9   0   -2.10    9.70
  -4   9   0    7.80    6.80
  -4   9   0   -0.20    0.50
   4   9   0   -1.40    0.80
  -4   9   0    0.70    2.20
   5  -9   0  365.06   15.60
  -5  -9   0  382.06   18.20
  -5  -9   0  403.26   35.50
  -5   9   0  402.66   15.60
  -5   9   0  409.06   19.90
   5   9   0  394.56   16.20
   5   9   0  374.96   29.70
  -6  -9   0    0.00   21.80
  -6  -9   0    0.60    2.10
   6  -9   0   -0.60    1.20
   6   9   0   14.80   16.90
  -6   9   0    0.40    0.80
  -6   9   0   -1.30    2.30
   6   9   0    0.30    1.10
  -7  -9   0    0.60    2.50
   7  -9   0    2.40    1.40
  -7  -9   0   -1.70   34.00
   7   9   0   -1.10    1.10
  -7   9   0   -1.00    2.60
  -8  -9   0   -0.90    2.70
   8  -9   0   -0.40    1.60
   8   9   0   -0.20    1.40
  -8   9   0    1.10    3.20
   9  -9   0  182.78    9.40
  -9  -9   0  210.28   13.10
  -9   9   0  197.88   14.60
   9   9   0  212.38   10.10
  10  -9   0    0.30    2.00
 -10   9   0    2.00    4.00
  10   9   0    2.70    2.10
  11  -9   0   77.89    6.90
 -11   9   0   71.29   10.30
  11   9   0   64.79    5.40
 -12   9   0    0.60    4.80
  12   9   0   -3.00    1.80
 -13  -9   0   13.10    8.50
 -13   9   0   14.90    6.80
  13   9   0   12.20    3.20
 -14   9   0    2.20    7.10
  14   9   0   -0.70    3.00
   0 -10   0  266.07   19.30
   0 -10   0  241.78   11.50
   0  10   0  228.18    9.50
   0  10   0  244.78   12.50
   0  10   0  256.97   19.10
  -1 -10   0   -2.70    1.20
  -1 -10   0    0.90    7.70
   1 -10   0   -5.70    6.10
   1  10   0    7.80    7.70
  -1  10   0   -0.10    0.40
   1  10   0   -1.00    1.80
  -1  10   0    2.60    2.10
  -1  10   0    2.50    6.20
  -2 -10   0   -5.10    9.20
  -2 -10   0   -0.20    1.40
   2 -10   0   -5.30    6.20
  -2  10   0    4.10    6.50
   2  10   0   -0.90    2.00
  -2  10   0    0.70    1.90
   2  10   0    9.40    8.70
  -2  10   0    0.90    0.50
   2  10   0    3.70    1.00
  -3 -10   0    1.00    1.50
  -3 -10   0  -12.80   11.00
   3 -10   0    0.50    6.80
   3  10   0    0.30    2.30
   3  10   0   10.80    9.70
  -3  10   0   -1.60    0.40
   3  10   0   -0.50    0.90
  -3  10   0    1.90    6.90
  -3  10   0    0.20    2.00
  -4 -10   0  457.25   20.80
  -4 -10   0  500.55   36.40
   4  10   0  413.26   30.80
   4  10   0  461.65   18.70
  -4  10   0  438.36   22.00
  -4  10   0  478.75   18.20
  -5 -10   0   10.80   19.30
  -5 -10   0   -0.50    1.70
  -5  10   0    1.80    0.70
   5  10   0  -13.60   13.50
  -5  10   0   -0.80    2.20
   5  10   0   -0.50    1.00
  -6 -10   0   74.19    6.40
  -6  10   0   78.69    3.90
  -6  10   0   74.89    7.50
   6  10   0   72.49    4.40
  -7 -10   0   -0.80    2.30
   7  10   0    1.30    1.40
  -7  10   0    1.10    2.90
  -8 -10   0   14.50    4.30
   8  10   0   12.40    2.40
  -8  10   0   10.20    4.70
  -9 -10   0   -1.00    2.80
   9  10   0    1.70    1.70
  -9  10   0   -5.30    3.20
 -10  10   0  104.09   10.90
  10  10   0   89.59    6.20
  11  10   0    1.30    2.10
 -11  10   0    5.40    5.10
 -12  10   0    6.80    4.80
  12  10   0   -3.90    2.20
 -13  10   0   -8.70    6.30
  13  10   0    2.90    2.70
  14  10   0   -0.60    3.40
 -14  10   0    2.70    7.10
   0 -11   0    7.90    8.80
   0 -11   0    1.20    1.60
   0  11   0   -2.70    8.30
   0  11   0   -0.50    1.90
   0  11   0    2.30    0.50
  -1 -11   0  167.68   20.30
  -1 -11   0  167.58    9.20
  -1  11   0  175.58    7.10
  -1  11   0  158.68   17.20
   1  11   0  179.98   10.30
   1  11   0  150.78   17.50
  -1  11   0  185.88   10.50
  -2 -11   0    1.10    1.70
  -2 -11   0  -17.90   10.80
   2 -11   0   -1.00    8.30
  -2  11   0   -2.00    1.90
   2  11   0   -1.30    2.10
  -2  11   0   -0.50    0.50
   2  11   0   -0.10    9.90
   2  11   0   -0.70    1.90
  -3 -11   0  125.89   20.20
  -3 -11   0  143.69    8.50
  -3  11   0  145.39    9.70
   3  11   0  136.99   18.40
   3  11   0  149.19    9.80
  -3  11   0  149.88    6.20
   3  11   0  143.19    6.50
  -4 -11   0   11.40   20.10
  -4 -11   0    1.20    1.90
   4  11   0   -0.50    1.00
  -4  11   0    0.10    0.60
  -4  11   0   -1.90    2.10
  -5 -11   0   49.50    5.00
   5  11   0   50.09    3.40
  -5  11   0   54.09    2.80
  -5  11   0   47.90    6.70
  -6 -11   0    3.10    2.40
  -6  11   0    1.40    2.90
   6  11   0   -0.70    1.20
  -7 -11   0   79.39    7.10
   7  11   0   74.79    4.80
  -7  11   0   67.59    7.70
  -8 -11   0    2.40    2.80
  -8  11   0    2.20    3.80
   8  11   0   -1.50    1.50
  -9 -11   0   22.90    5.00
  -9  11   0   20.90    6.10
   9  11   0   18.30    3.00
 -10  11   0   -0.50    3.80
  10  11   0   -4.70    1.70
  11  11   0   -0.10    2.10
 -11  11   0    0.30    4.50
 -12  11   0   -2.10    5.50
  12  11   0    3.10    2.40
  13  11   0    7.80    3.20
 -13  11   0   11.60    7.10
 -14  11   0    0.60    7.10
   0 -12   0  611.94   26.60
   0  12   0  614.14   23.90
   0  12   0  624.34   28.00
  -1 -12   0   -0.80    1.60
   1  12   0    0.20    2.40
  -1  12   0   -1.90    2.10
  -1  12   0   -0.80    0.50
  -2 -12   0   13.60    2.90
  -2  12   0    7.60    0.90
   2  12   0   10.50    3.20
  -2  12   0   12.90    3.40
  -3 -12   0    1.90    1.80
  -3  12   0    0.00    2.10
  -3  12   0    0.60    0.60
   3  12   0   -5.10    2.40
   3  12   0   -0.70    1.20
  -4 -12   0  110.89    7.70
   4  12   0  106.69    5.50
  -4  12   0  110.09    5.00
  -4  12   0  119.89    9.20
  -5 -12   0    3.20    2.20
  -5  12   0    0.60    0.90
  -5  12   0   -2.20    2.60
   5  12   0    2.70    1.40
  -6 -12   0  145.09    9.80
  -6  12   0  147.89   11.50
   6  12   0  152.78    7.50
  -7 -12   0   -1.40    2.40
   7  12   0   -0.40    1.50
  -7  12   0   -0.10    3.20
  -8 -12   0   17.50    4.50
  -8  12   0   10.80    5.00
   8  12   0    9.90    2.40
  -9 -12   0   -1.10    2.80
  -9  12   0    1.50    3.80
   9  12   0    0.40    2.00
  10  12   0   78.39    5.50
 -10  12   0   67.69   10.30
  11  12   0   -4.20    2.10
 -11  12   0    1.60    4.80
  12  12   0   -3.30    2.20
 -12  12   0    4.80    6.20
 -13  12   0    6.10    7.40
  13  12   0    0.70    3.10
   0 -13   0    0.20    1.70
   0  13   0    3.80    2.70
   1 -13   0  140.49    8.50
  -1 -13   0  142.69    8.60
   1  13   0  144.89    9.80
  -1  13   0  138.39    9.60
  -2 -13   0    3.90    2.10
  -2  13   0    1.20    0.60
  -2  13   0    2.30    2.80
   2  13   0   -0.90    2.40
  -3 -13   0   11.00    3.00
  -3  13   0   16.10    4.40
  -3  13   0   10.30    1.20
   3  13   0   12.00    3.90
  -4 -13   0   -1.00    2.00
  -4  13   0    1.10    2.50
  -4  13   0    1.00    0.70
   4  13   0   -1.70    1.50
  -5 -13   0 1303.87   54.89
  -5  13   0 1328.47   57.09
  -6 -13   0   -2.80    2.30
   6  13   0    5.30    1.70
  -6  13   0   -1.00    3.10
  -7 -13   0   17.90    4.20
  -7  13   0   16.10    5.20
   7  13   0   13.70    2.60
  -8 -13   0    1.10    2.90
  -8  13   0    2.00    4.20
   8  13   0   -1.70    2.00
  -9 -13   0   -5.90    3.10
  -9  13   0    3.70    4.40
   9  13   0   -1.60    2.00
  10  13   0    2.20    2.20
 -10  13   0    2.50    4.50
 -11  13   0   -3.60    4.90
  11  13   0    7.50    2.40
  12  13   0   -0.60    2.60
 -12  13   0    0.20    6.40
 -13  13   0   -3.00    6.60
   0 -14   0  214.68   12.00
   0  14   0  224.18   13.40
   1 -14   0    1.70    2.00
  -1 -14   0    3.20    2.10
   1  14   0    1.40    2.70
  -1  14   0    2.20    0.80
  -1  14   0    0.30    2.30
  -2 -14   0    0.40    1.90
  -2  14   0   -1.20    0.60
  -2  14   0   -1.30    2.50
   2  14   0    4.30    3.00
  -3 -14   0   -3.20    1.70
  -3  14   0    1.10    0.90
   3  14   0   -0.40    2.90
  -3  14   0   -0.20    2.70
  -4 -14   0  227.78   13.10
  -4  14   0  238.28   14.90
  -5 -14   0   -2.10    2.40
   5  14   0   -0.90    1.80
  -5  14   0   -2.70    2.70
  -6 -14   0   76.79    7.20
  -6  14   0   56.49    8.30
  -7 -14   0    3.00    2.90
   7  14   0    3.70    1.90
  -7  14   0   -1.70    3.20
  -8 -14   0   -2.40    2.80
   8  14   0   -3.70    2.00
  -8  14   0  -11.20    3.50
  -9 -14   0    0.90    3.40
  -9  14   0   -0.90    4.20
   9  14   0    2.00    2.30
  10  14   0   10.50    2.80
 -10  14   0   17.10    6.50
 -11  14   0    5.90    6.10
  11  14   0    0.50    2.80
 -12  14   0    6.70    7.50
  12  14   0    3.60    3.60
 -13  14   0    5.70    7.00
   0 -15   0    1.80    2.30
   0  15   0   -5.30    2.80
  -1 -15   0    2.50    2.30
   1 -15   0    2.20    2.30
   1  15   0    3.20    3.30
  -1  15   0    3.30    3.00
  -2 -15   0   -2.10    1.80
   2 -15   0    1.40    2.10
  -2  15   0   -1.90    2.50
   2  15   0   -3.10    2.90
  -3 -15   0    7.20    2.70
   3  15   0    0.10    3.60
  -3  15   0    2.10    3.00
  -4 -15   0   -1.60    2.10
  -4  15   0    2.80    3.30
  -5 -15   0   10.00    3.50
  -5  15   0    4.60    3.70
  -6 -15   0   -1.00    2.70
  -6  15   0   -1.00    3.30
   6  15   0   -2.20    2.50
  -7 -15   0  213.98   13.70
  -7  15   0  219.38   15.80
  -8 -15   0   -4.60    2.80
  -8  15   0   -7.00    3.90
   8  15   0    7.70    2.60
  -9 -15   0   -2.30    3.50
  -9  15   0   -4.30    4.30
   9  15   0    1.30    2.70
  10  15   0   -3.40    3.00
 -10  15   0    8.60    5.60
  11  15   0    7.40    3.80
 -11  15   0   -0.10    6.50
 -12  15   0    6.20    7.60
   0 -16   0  316.47   16.40
   0  16   0  311.27   18.00
  -1 -16   0    1.70    2.40
   1 -16   0    1.20    2.30
  -1  16   0    5.40    3.40
   1  16   0    1.30    3.20
  -2 -16   0   14.40    3.80
   2 -16   0   19.70    4.00
   2  16   0   19.20    5.40
  -2  16   0   16.40    4.50
   3 -16   0   -0.90    2.10
  -3 -16   0    1.20    2.40
  -3  16   0    1.20    3.30
   3  16   0    2.10    4.60
  -4 -16   0   61.49    6.50
  -4  16   0   52.19    8.10
  -5 -16   0    4.10    3.20
  -5  16   0    6.10    3.70
  -6 -16   0  108.39    9.00
  -6  16   0   95.49    9.60
  -7 -16   0   -3.00    3.00
  -7  16   0   -3.60    3.70
  -8 -16   0   40.50    6.60
  -8  16   0   41.20    7.90
  -9 -16   0    2.90    3.60
  -9  16   0   -3.90    4.60
 -10  16   0    0.00    5.80
 -11  16   0   -5.30    6.60
 -12  16   0   -0.30    6.50
   0  17   0    6.00    4.30
   1 -17   0    8.00    3.20
  -1 -17   0    9.40    3.20
  -1  17   0    6.30    3.90
   1  17   0    5.20    4.20
   2 -17   0   -0.30    2.30
  -2 -17   0    0.60    2.50
  -2  17   0   -0.20    3.10
   2  17   0   -7.60    3.80
  -3 -17   0  329.67   17.60
   3 -17   0  314.47   16.90
   3  17   0  306.57   21.40
  -3  17   0  335.97   19.20
  -4 -17   0   -5.70    2.60
  -4  17   0    5.80    3.70
  -5 -17   0   14.00    3.90
  -5  17   0   22.10    6.00
  -6 -17   0    1.70    3.50
  -6  17   0   -1.70    3.40
  -7 -17   0   56.99    7.40
  -7  17   0   66.49    9.80
  -8 -17   0    1.40    3.70
  -8  17   0   -1.20    4.10
  -9 -17   0   -0.40    3.70
  -9  17   0    2.60    5.30
 -10  17   0   -1.40    6.70
 -11  17   0   11.50    8.10
   0 -18   0   28.70    5.00
   0  18   0   21.90    6.00
  -1 -18   0   -1.20    2.60
   1 -18   0   -1.00    2.50
  -1  18   0    2.60    3.40
   1  18   0    1.00    4.10
   2 -18   0    5.30    3.00
  -2 -18   0    9.10    3.80
  -2  18   0   12.00    5.00
   2  18   0    4.70    4.60
  -3 -18   0    1.00    2.80
   3 -18   0   -0.30    2.10
  -3  18   0    0.20    3.60
   4 -18   0  204.78   12.60
  -4 -18   0  201.08   13.30
  -4  18   0  219.58   15.10
   5 -18   0    2.50    2.60
  -5 -18   0   -3.50    3.20
  -5  18   0    9.10    4.50
  -6 -18   0   33.50    6.10
  -6  18   0   31.10    7.20
  -7 -18   0   -1.20    3.60
  -7  18   0    1.00    4.20
  -8 -18   0   -4.20    4.00
  -8  18   0   -2.00    4.50
  -9 -18   0    6.30    4.40
  -9  18   0    4.30    5.90
 -10  18   0    5.80    7.20
 -11  18   0    0.10    6.50
   0 -19   0    1.00    3.10
   0  19   0    1.50    4.20
  -1 -19   0    4.60    3.50
   1 -19   0    7.10    3.00
   1  19   0    7.10    5.30
  -1  19   0   11.40    5.20
   2 -19   0   -1.40    2.40
  -2  19   0    4.20    3.80
   2  19   0    5.30    4.70
   3 -19   0   58.39    6.50
  -3 -19   0   53.69    7.00
  -3  19   0   61.89    9.40
  -4 -19   0    0.80    3.10
   4 -19   0    1.30    2.50
   5 -19   0   16.40    4.00
  -5 -19   0   10.40    4.20
  -5  19   0    7.70    4.80
   6 -19   0   -1.20    2.40
  -6 -19   0   -5.30    3.50
  -6  19   0    2.90    4.30
   7 -19   0   18.20    4.00
  -7 -19   0   10.20    4.50
  -7  19   0    5.20    5.40
  -8 -19   0    3.90    4.20
  -8  19   0    0.40    5.80
  -9 -19   0    5.10    5.10
  -9  19   0   10.10    7.50
  10 -19   0   -1.00    3.40
 -10  19   0   -0.20    7.10
   0 -20   0   48.70    6.80
   0  20   0   45.70    8.00
  -1 -20   0    4.50    3.80
   1 -20   0   -2.70    2.80
  -1  20   0   -2.20    4.00
   1  20   0    8.40    5.30
   2 -20   0   13.70    4.00
  -2 -20   0    4.60    3.90
   2  20   0   18.50   10.10
  -2  20   0   15.20    5.50
   3 -20   0    3.60    3.30
  -3 -20   0   -0.60    3.70
  -3  20   0    2.40    4.30
  -4 -20   0   14.30    4.60
   4 -20   0   11.40    3.80
  -4  20   0   18.90    5.50
   5 -20   0    0.40    2.90
  -5 -20   0   -1.40    3.50
  -5  20   0    1.30    4.30
  -6 -20   0  111.39    9.80
   6 -20   0   99.99    8.50
  -6  20   0   95.59   11.50
  -7 -20   0    4.80    4.20
   7 -20   0    3.30    3.20
  -7  20   0   -4.50    5.20
   8 -20   0   -0.90    3.40
  -8 -20   0    6.60    5.00
  -8  20   0   -0.30    6.50
   9 -20   0   -0.20    3.70
   0 -21   0    0.50    3.10
   0  21   0    3.10    5.00
  -1 -21   0    6.30    3.80
   1 -21   0    7.50    3.70
  -1  21   0    4.60    4.90
   1  21   0    8.20    5.30
   2 -21   0    4.10    3.40
  -2 -21   0   -4.40    3.30
  -2  21   0    0.50    4.40
  -3 -21   0    0.30    3.70
   3 -21   0    4.00    3.20
  -3  21   0    5.60    4.90
   4 -21   0   -1.20    3.10
  -4 -21   0    3.80    4.30
  -5 -21   0   37.70    7.00
   5 -21   0   50.19    6.60
  -5  21   0   41.40    8.00
   6 -21   0   -4.70    3.00
  -6 -21   0   -4.60    4.20
  -6  21   0   -9.40    4.80
   7 -21   0    3.70    4.10
  -7 -21   0    1.70    4.80
  -7  21   0   -0.40    5.70
   8 -21   0    4.30    4.00
  -8 -21   0    2.30    5.40
  -8  21   0   -6.20    6.90
   0 -22   0  -10.30    3.30
   0  22   0    9.30    5.50
   1 -22   0    0.40    3.40
  -1 -22   0    3.70    3.70
  -1  22   0   -5.90    5.10
   1  22   0   -1.50    9.70
   2 -22   0    0.90    3.40
  -2 -22   0    3.30    4.10
  -2  22   0    1.60    4.90
   3 -22   0    2.90    3.60
  -3 -22   0   -7.90    3.50
  -3  22   0   -7.60    4.70
   4 -22   0    5.40    3.90
  -4 -22   0   16.00    5.00
  -4  22   0   10.90    6.40
   5 -22   0   -2.70    3.30
  -5 -22   0   -3.40    4.10
  -5  22   0  -11.70    5.00
  -6 -22   0    9.90    5.30
   6 -22   0    0.60    3.90
  -6  22   0   -7.10    5.90
   7 -22   0    4.50    4.30
  -7  22   0   -4.90    6.60
   0 -23   0   -2.20    4.30
   0  23   0   11.60    6.70
  -1 -23   0    4.70    4.40
   1 -23   0    6.30    4.20
  -1  23   0    4.80    5.60
   2 -23   0    4.40    4.00
  -2 -23   0    3.40    4.60
  -2  23   0   -1.50    6.10
  -3 -23   0    4.30    4.80
   3 -23   0   14.90    4.70
  -3  23   0    6.30    5.90
   4 -23   0    1.40    4.30
  -4 -23   0   -0.80    4.80
  -4  23   0    9.70    6.30
   5 -23   0   -0.60    3.80
  -5 -23   0   -4.10    5.10
  -5  23   0    2.60    6.70
   6 -23   0   -3.20    3.90
  -6  23   0   -7.90    6.40
   0 -24   0   18.80    5.60
   1 -24   0   -2.20    4.50
  -1 -24   0    1.00    4.90
  -1  24   0   -1.00    6.80
   2 -24   0   11.80    5.10
  -2 -24   0   13.00    5.60
  -2  24   0   12.10    7.30
   3 -24   0   -2.50    4.80
  -3 -24   0   -3.30    5.40
  -3  24   0   -2.60    6.90
   4 -24   0    4.20    5.10
  -4  24   0    9.40    6.90
  15   0  -1    2.30    3.10
 -15   0   1    0.00    7.90
 -14   0   1   -2.90    5.90
  14   0  -1    1.40    2.20
  13   0  -1   -0.40    1.90
 -13   0   1  -11.40    4.00
 -12   0   1   -3.40    4.10
  12   0  -1   -1.10    1.60
 -11   0   1   -0.20    3.80
  11   0  -1    1.50    1.90
  10   0  -1    2.50    1.90
 -10   0   1    1.70    3.90
  -9   0   1    0.00    3.10
   9   0  -1   -0.40    1.20
   8   0  -1    2.10    1.10
  -7   0   1    1.50   10.90
  -7   0   1   -1.50   11.90
   7   0  -1    1.70    0.90
  -6   0   1   -8.00    7.60
  -6   0   1    9.00    7.10
   6   0  -1   -0.40    0.70
  -5   0   1   -0.40    0.40
  -5   0   1    0.50    6.10
   5   0  -1    0.00    0.70
  -5   0   1   -0.20    4.80
  -4   0   1    2.70    0.90
  -4   0   1   -0.10    3.30
  -4   0   1   -1.70    1.20
  -4   0   1    0.70    0.40
  -3   0   1   -1.50    1.20
  -3   0   1   -0.50    1.10
  -3   0   1    0.30    0.40
  -2   0   1    0.70    0.90
   2   0  -1   -1.00    1.30
  -1   0   1    0.20    0.60
   1   0  -1   -0.10    0.70
   1   0  -1    0.10    0.60
  -1   0   1    0.20    0.70
   0   0   1   -0.10    0.50
   0   0  -1    0.10    0.40
   0   0  -1    0.40    0.40
  -1   0  -1    0.00    0.60
  -1   0  -1    0.50    1.00
   1   0   1    0.10    0.90
   2   0   1   -0.40    1.50
  -2   0  -1   -0.70    1.50
  -3   0  -1    0.20    3.00
  -3   0  -1    3.80    2.70
   3   0   1    0.30    0.60
  -3   0  -1   -2.70    1.70
  -4   0  -1    0.20    3.40
   4   0   1    0.70    0.60
  -4   0  -1    1.90    1.80
  -4   0  -1   -3.60    3.50
   5   0   1    0.00    0.70
  -5   0  -1    4.10    2.10
  -5   0  -1   -5.20    5.00
  -5   0  -1   -4.60    5.10
   6   0   1    2.80    1.00
  -6   0  -1   -0.10    2.20
  -6   0  -1    1.00    3.00
  -6   0  -1   -4.20    7.70
  -6   0  -1   -5.80    7.70
  -7   0  -1    3.50   11.80
   7   0   1    3.40    1.10
  -7   0  -1    6.60   11.60
  -8   0  -1   16.30   18.30
   9   0   1   -0.10    1.30
 -10   0  -1   -1.00    3.30
  10   0   1    3.50    2.00
 -11   0  -1    0.40    4.10
  11   0   1    1.20    1.80
 -12   0  -1    4.20    4.30
  12   0   1    2.90    1.90
 -13   0  -1    2.70    4.70
  13   0   1    2.40    1.90
  14   0   1   -3.80    2.30
 -14   0  -1   -4.80    4.90
  15   0   1    3.30    3.30
 -15   0  -1   -4.80    7.00
  15  -1  -1   -4.60    2.90
 -15   1   1    2.70    8.10
  15   1  -1    4.80    2.90
  14  -1  -1    5.70    2.40
 -14  -1   1    1.50    6.30
 -14   1   1   -0.70    5.60
  14   1  -1    5.20    2.60
  13  -1  -1   15.80    3.00
 -13  -1   1   20.60    6.20
  13   1  -1   12.20    2.90
 -13   1   1   22.40    6.20
 -12  -1   1    6.70    4.50
  12  -1  -1    2.80    1.80
  12   1  -1    3.60    1.90
 -12   1   1   -0.30    4.10
  11  -1  -1  421.06   18.90
 -11  -1   1  431.96   24.10
 -11   1   1  428.46   24.30
  11   1  -1  424.96   19.00
 -10  -1   1 1251.17   54.19
  10  -1  -1 1222.98   48.80
 -10   1   1 1223.88   54.19
  10   1  -1 1166.88   48.70
   9  -1  -1   58.39    3.90
  -9   1   1   48.90    7.30
   9   1  -1   49.10    3.80
  -8  -1   1   12.70   19.80
   8  -1  -1   15.90    2.10
  -8   1   1   -4.00   17.20
  -8   1   1    9.80    3.70
   8   1  -1   15.30    2.00
  -7  -1   1    7.50   11.00
   7  -1  -1    2.60    1.00
  -7  -1   1   -7.30   11.80
  -7   1   1    0.10   11.40
   7   1  -1    3.40    1.20
  -7   1   1    6.50   11.60
  -7   1   1    5.10    2.70
  -6  -1   1   -0.70    7.00
  -6  -1   1    3.10    2.70
   6  -1  -1    7.90    1.20
  -6  -1   1   12.00    8.60
  -6  -1   1    6.90    2.00
  -6   1   1   11.90    7.90
   6   1  -1    7.40    1.30
  -6   1   1   10.50    7.40
  -6   1   1    9.00    1.30
   5  -1  -1  206.78    8.30
  -5  -1   1  189.68    9.80
  -5  -1   1  186.58   15.70
  -5  -1   1  186.98   10.40
  -5  -1   1  202.78   14.70
  -5   1   1  191.58   14.20
  -5   1   1  189.08   14.50
  -5   1   1  190.68    7.90
   5   1  -1  200.88    8.30
  -4  -1   1   15.10    3.30
  -4  -1   1   12.10    4.80
  -4  -1   1   16.00    1.00
  -4  -1   1   15.10    2.30
  -4   1   1   14.00    1.00
  -4   1   1   15.20    4.20
  -4   1   1   14.80    4.20
  -3  -1   1  213.68    9.90
  -3  -1   1  216.38   13.20
  -3  -1   1  222.88   10.80
  -3   1   1  230.18   12.30
  -3   1   1  249.38   12.20
  -3   1   1  212.18    8.80
   3   1  -1  228.18   12.40
  -2  -1   1    2.10    2.20
  -2  -1   1    5.70    2.00
  -2   1   1    5.90    1.70
  -2   1   1    6.80    1.90
   2   1  -1    4.30    2.00
  -1  -1   1   73.49    4.20
  -1  -1   1   78.69    4.90
  -1   1   1   79.79    3.60
  -1   1   1   71.99    3.60
   1   1  -1   74.59    4.20
   1   1  -1   70.39    4.70
   0  -1  -1    0.50    0.40
   0  -1   1    1.00    0.90
   0  -1   1    0.60    0.80
   0   1  -1   -0.10    0.70
   0   1   1   -0.20    0.30
   0   1  -1   -0.30    0.80
   1  -1   1   74.49    4.70
   1  -1   1   75.59    4.00
  -1  -1  -1   79.29    4.70
  -1   1  -1   72.69    4.60
  -1   1  -1   74.89    4.00
   2  -1   1    4.40    1.30
  -2  -1  -1    5.70    2.10
  -2  -1  -1    2.20    2.10
   2  -1   1    4.80    2.00
  -2   1  -1    6.00    1.50
  -2   1  -1    2.70    2.00
   3  -1   1  249.58    9.60
  -3  -1  -1  229.78   10.40
   3  -1   1  226.38   12.60
  -3  -1  -1  244.48   13.30
  -3  -1  -1  235.98   13.90
   3   1   1  244.98    9.70
  -3   1  -1  231.08   10.50
  -3   1  -1  236.58    9.40
  -3   1  -1  232.48   13.20
  -4  -1  -1   13.50    4.70
  -4  -1  -1   12.40    2.20
  -4  -1  -1   17.00    4.90
   4  -1   1   15.70    1.30
  -4   1  -1   14.90    4.70
  -4   1  -1   17.50    4.60
   4   1   1   18.90    1.40
  -4   1  -1   11.10    2.20
  -5  -1  -1  193.88   12.10
  -5  -1  -1  201.08   15.20
  -5  -1  -1  184.28   15.80
   5  -1   1  195.88    8.40
  -5   1  -1  192.48    8.80
   5   1   1  202.98    8.50
  -5   1  -1  224.48   15.70
  -5   1  -1  190.68   14.70
  -6  -1  -1    6.70    5.60
  -6  -1  -1    8.70    8.00
   6  -1   1   10.40    1.40
  -6  -1  -1    7.90    3.20
  -6  -1  -1    7.90    8.40
  -6   1  -1    6.50    7.60
   6   1   1    8.20    1.40
  -6   1  -1   12.90    8.30
  -7  -1  -1   -0.60    3.10
  -7  -1  -1    1.70    4.60
  -7  -1  -1   -9.50   11.80
  -7  -1  -1   -1.80   12.00
   7  -1   1    0.50    1.00
  -7   1  -1   12.60   11.70
  -7   1  -1    2.30   10.90
   7   1   1    0.70    1.00
  -8  -1  -1   24.10   20.80
   8  -1   1   13.70    2.00
   8   1   1   12.10    1.90
  -8   1  -1   11.00   17.60
   9  -1   1   50.99    3.80
   9   1   1   51.19    3.90
  -9   1  -1   46.70    7.20
  10  -1   1 1104.49   47.00
  10   1   1 1175.98   47.20
 -10   1  -1 1241.48   53.09
  11  -1   1  407.06   18.50
 -11  -1  -1  443.56   24.20
  11   1   1  404.86   18.50
 -11   1  -1  399.36   23.80
  12  -1   1   -0.20    1.80
 -12  -1  -1    5.30    4.70
 -12   1  -1    2.30    4.40
  12   1   1    1.10    1.70
  13  -1   1   10.70    2.70
 -13  -1  -1   16.90    6.50
 -13   1  -1   10.80    5.40
  13   1   1   13.60    2.90
  14  -1   1    6.20    2.50
 -14  -1  -1   -3.20    4.80
 -14   1  -1    1.40    5.00
  14   1   1   -0.90    2.30
 -15  -1  -1   -2.00    7.30
  15  -1   1   -4.40    3.00
 -15   1  -1   -1.10    6.60
  15   1   1    2.80    2.90
  15  -2  -1    3.10    3.20
  15   2  -1    8.10    3.40
 -15   2   1   13.30    7.70
 -14  -2   1    2.70    6.20
  14  -2  -1    0.80    2.10
 -14   2   1    6.20    5.60
  14   2  -1   -1.50    2.30
 -13  -2   1   -0.10    4.90
  13  -2  -1    0.20    1.80
  13   2  -1    4.00    2.20
 -13   2   1    4.30    5.10
  12  -2  -1    8.80    2.40
 -12  -2   1    1.70    4.80
 -12   2   1    7.20    5.10
  12   2  -1    6.70    2.20
  11  -2  -1  410.06   18.50
  11   2  -1  416.16   18.70
 -11   2   1  428.46   24.20
  10  -2  -1  841.02   34.30
 -10  -2   1  837.72   39.30
  10   2  -1  824.52   34.40
 -10   2   1  849.41   39.80
   9  -2  -1   12.00    2.10
   9   2  -1   18.20    2.50
  -9   2   1   18.40    5.00
  -8  -2   1   29.80   20.50
   8  -2  -1   15.10    2.00
   8   2  -1   13.60    2.00
  -8   2   1   23.60   17.40
  -8   2   1   17.90    4.40
  -7  -2   1   -2.00    3.10
  -7  -2   1   -8.70   12.80
  -7  -2   1  -18.40   10.60
   7  -2  -1    2.80    1.00
  -7  -2   1    0.90    5.40
  -7   2   1   -3.90   10.60
  -7   2   1   -3.20    2.00
   7   2  -1   -0.10    0.90
   6  -2  -1  100.69    4.70
  -6  -2   1   77.59   12.10
  -6  -2   1   91.79    6.30
  -6  -2   1   87.89   14.30
  -6  -2   1   80.49    9.10
  -6   2   1   88.89   11.90
   6   2  -1  102.69    4.80
  -6   2   1   90.39    7.00
  -6   2   1   85.99   11.90
  -6   2   1   99.49    4.30
  -5  -2   1   20.80    7.40
  -5  -2   1   22.30    5.70
  -5  -2   1   25.00    3.30
   5  -2  -1   24.80    1.70
  -5   2   1   13.60    5.50
  -5   2   1   13.80    5.70
   5   2  -1   23.80    1.80
  -5   2   1   23.30    3.70
  -5   2   1   21.40    1.40
  -4  -2   1   56.89    4.00
  -4  -2   1   62.49    8.40
  -4  -2   1   47.30    6.20
  -4   2   1   63.69    6.80
  -4   2   1   52.89    2.50
   4   2  -1   58.49    2.80
  -4   2   1   56.79    6.90
  -4   2   1   50.89    4.30
   4   2  -1   46.20    6.50
  -3  -2   1   67.09    6.60
  -3  -2   1   67.09    4.10
  -3  -2   1   66.39    7.60
   3   2  -1   71.79    6.80
  -3   2   1   67.09    5.80
  -3   2   1   64.59    2.90
  -3   2   1   71.39    5.80
  -3   2   1   64.29    4.60
  -2  -2   1   13.00    3.20
  -2  -2   1    7.80    3.10
   2  -2  -1    8.80    1.80
   2   2  -1    6.50    2.80
  -2   2   1    8.90    2.00
   1  -2  -1   25.10    1.90
  -1  -2   1   24.50    3.40
  -1  -2   1   25.40    3.30
  -1   2   1   25.70    2.00
   1   2  -1   25.50    3.40
   1   2  -1   29.00    3.10
   0  -2  -1    1.20    0.90
   0  -2   1    2.60    1.40
   0  -2   1    0.50    1.50
   0   2  -1   -0.80    1.10
   0   2   1   -0.60    0.80
   0   2  -1    0.10    1.40
   1  -2   1   30.50    3.30
   1  -2   1   28.50    3.10
  -1  -2  -1   29.60    3.40
  -1   2  -1   29.50    3.30
  -1   2  -1   21.60    2.70
   1   2   1   28.50    3.10
   2  -2   1    8.40    2.60
   2  -2   1   13.70    2.20
  -2  -2  -1   10.20    3.10
  -2   2  -1   12.10    2.80
  -2   2  -1   13.40    2.30
   2   2   1   15.10    3.10
  -3  -2  -1   59.89    4.00
   3  -2   1   75.49    3.40
  -3  -2  -1   76.99    8.10
   3  -2   1   64.69    4.30
   3  -2   1   67.89    6.40
   3   2   1   73.59    3.30
  -3   2  -1   68.09    3.00
  -3   2  -1   72.49    6.90
  -3   2  -1   67.69    4.60
  -4  -2  -1   51.59    3.90
  -4  -2  -1   35.30    7.00
  -4  -2  -1   49.99    7.30
   4  -2   1   56.89    2.80
  -4   2  -1   56.29    4.00
   4   2   1   61.29    2.90
  -4   2  -1   49.60    7.10
  -4   2  -1   58.19    2.60
  -5  -2  -1   25.10    3.20
  -5  -2  -1    1.60    6.60
   5  -2   1   23.80    1.80
  -5  -2  -1   25.50    8.00
  -5  -2  -1   17.90    6.40
   5   2   1   21.70    1.80
  -5   2  -1   12.50    6.20
  -6  -2  -1   93.09   13.20
  -6  -2  -1  101.89   11.10
  -6  -2  -1  104.49   14.50
   6  -2   1   95.49    4.70
  -6   2  -1   81.39   12.80
   6   2   1   91.99    4.70
  -7  -2  -1  -13.40   12.90
  -7  -2  -1   -2.40   11.60
   7  -2   1    1.80    1.00
  -7  -2  -1    2.90    9.60
  -7  -2  -1   -2.00    4.30
  -7   2  -1    0.20   12.30
   7   2   1    1.50    1.00
  -8  -2  -1   -8.60   20.50
  -8   2  -1  -20.60   16.60
   9  -2   1   11.40    2.10
  -9   2  -1   14.20    4.50
   9   2   1   17.70    2.50
  10  -2   1  802.52   33.20
  10   2   1  792.52   33.30
 -10   2  -1  824.72   38.80
 -11  -2  -1  410.76   23.40
  11  -2   1  389.76   17.90
 -11   2  -1  422.76   24.00
  11   2   1  385.06   18.00
  12  -2   1    4.70    2.00
 -12  -2  -1   16.70    5.60
  12   2   1    8.70    2.40
 -12   2  -1    7.40    5.00
  13  -2   1   -0.50    1.80
 -13  -2  -1   -4.00    4.90
 -13   2  -1    2.60    4.40
  13   2   1   -1.20    1.80
 -14  -2  -1   -2.80    5.10
  14  -2   1    6.30    2.70
 -14   2  -1   -5.40    5.80
  14   2   1    2.40    2.50
 -15  -2  -1    7.50    7.40
  15  -2   1    2.80    3.10
 -15   2  -1    5.10    6.40
  15   2   1    6.90    3.30
  15  -3  -1    9.00    3.40
  15   3  -1    5.80    3.30
 -15   3   1   -4.20    7.50
 -14  -3   1    3.60    6.20
  14  -3  -1    1.00    2.50
 -14   3   1   -3.50    5.40
  13  -3  -1    5.20    2.10
 -13  -3   1   -8.10    4.90
 -13   3   1    8.20    5.30
  13   3  -1   -0.30    1.80
 -12  -3   1    7.70    5.10
  12  -3  -1    3.40    2.20
 -12   3   1    7.30    5.40
  12   3  -1   12.50    2.60
 -11  -3   1   57.99    8.70
  11  -3  -1   49.80    4.40
  11   3  -1   56.89    4.80
 -11   3   1   58.29    9.20
  10  -3  -1   10.80    2.20
  10   3  -1    9.60    2.40
 -10   3   1   15.10    5.40
   9  -3  -1   -0.40    1.10
  -9   3   1    2.70    3.30
   9   3  -1   -1.10    1.20
  -8  -3   1   20.10   26.20
   8  -3  -1   21.20    2.30
  -8   3   1   -1.60   18.80
  -8   3   1   16.90    4.50
   8   3  -1   17.60    2.20
  -7  -3   1   24.00   11.50
  -7  -3   1   19.10    3.50
   7  -3  -1   17.90    1.80
  -7  -3   1    3.20   14.10
  -7  -3   1   27.70   12.50
  -7   3   1   14.00    4.00
   7   3  -1   18.30    2.00
   6  -3  -1  486.25   19.00
  -6  -3   1  469.05   21.00
  -6  -3   1  468.65   28.40
  -6  -3   1  442.36   31.10
  -6   3   1  451.85   18.50
  -6   3   1  452.75   21.90
   6   3  -1  515.25   19.20
  -6   3   1  440.86   27.20
  -6   3   1  454.35   27.10
  -5  -3   1   59.19    4.70
   5  -3  -1   64.79    3.20
  -5  -3   1   61.99    9.90
  -5  -3   1   60.69   10.70
   5   3  -1   59.99    8.80
  -5   3   1   49.20    8.10
  -5   3   1   61.19    8.20
   5   3  -1   62.39    3.30
  -5   3   1   58.89    2.90
  -5   3   1   66.99    5.50
  -4  -3   1    0.60    5.50
  -4  -3   1    2.50    5.40
  -4  -3   1    1.30    1.40
   4  -3  -1    2.30    0.70
  -4   3   1    3.20    3.40
  -4   3   1    2.90    0.60
  -4   3   1    2.90    2.00
   4   3  -1    2.70    0.80
   4   3  -1    6.70    4.30
  -4   3   1    3.30    2.90
   3  -3  -1   61.19    4.20
  -3  -3   1   64.29    7.50
  -3  -3   1   80.59    8.60
  -3  -3   1   67.29    4.10
   3  -3  -1   65.09    5.30
  -3   3   1   65.99    5.90
   3   3  -1   71.89    7.70
  -3   3   1   62.19    4.70
  -3   3   1   62.19    2.80
  -2  -3   1   68.19    7.40
  -2  -3   1   85.19    7.80
   2  -3  -1   84.09    5.50
   2  -3  -1   74.69    5.00
  -2  -3   1   79.19    4.30
   2   3  -1   91.19    7.60
  -2   3   1   79.79    4.90
  -2   3   1   80.89    5.30
   1  -3  -1   52.99    4.80
  -1  -3   1   55.39    5.70
   1  -3  -1   54.39    3.60
  -1  -3   1   55.69    5.50
   1   3  -1   51.99    4.90
  -1   3   1   54.99    3.60
   1   3  -1   53.59    5.30
   0  -3   1   -1.00    1.50
   0  -3  -1   -0.60    1.30
   0  -3   1   -2.40    2.40
   0   3  -1    1.60    2.00
   0   3  -1    0.80    1.80
   0   3   1    0.40    1.30
   1  -3   1   51.69    4.80
   1  -3   1   49.90    4.70
  -1  -3  -1   53.89    5.10
  -1   3  -1   60.69    4.80
  -1   3  -1   50.99    4.70
   1   3   1   61.39    5.10
   2  -3   1   89.59    6.70
  -2  -3  -1   77.59    7.70
   2  -3   1   78.89    6.00
  -2   3  -1   80.99    5.20
   2   3   1   90.79    7.10
  -2   3  -1   84.39    5.90
  -2   3  -1   84.29    6.60
  -3  -3  -1   63.69    4.00
   3  -3   1   65.39    6.60
   3  -3   1   61.19    5.10
  -3  -3  -1   68.99    8.30
   3   3   1   58.19    6.60
   3   3   1   68.69    3.10
  -3   3  -1   56.69    4.50
  -3   3  -1   59.59    5.00
  -3   3  -1   68.79    2.80
  -3   3  -1   62.49    6.80
  -4  -3  -1    4.80    1.60
   4  -3   1    3.00    2.00
  -4  -3  -1    5.80    4.80
   4  -3   1    2.40    0.70
   4  -3   1    6.90    3.60
   4   3   1    3.20    0.90
  -4   3  -1    0.50    2.00
  -4   3  -1    1.60    0.50
  -4   3  -1    0.20    1.80
  -4   3  -1   -0.70    3.90
  -5  -3  -1   35.80    9.40
  -5  -3  -1   56.59    4.50
   5  -3   1   57.99    3.10
  -5  -3  -1   51.79    9.00
  -5   3  -1   51.49    8.40
  -5   3  -1   62.79    3.10
  -5   3  -1   56.29    5.20
   5   3   1   61.09    3.20
  -6  -3  -1  477.85   28.90
  -6  -3  -1  458.35   31.00
   6  -3   1  458.95   18.50
  -6  -3  -1  454.95   20.40
  -6   3  -1  456.15   21.60
   6   3   1  462.85   18.60
  -6   3  -1  448.26   26.80
  -6   3  -1  407.56   26.90
  -7  -3  -1   11.20   13.90
  -7  -3  -1    2.10   12.30
  -7   3  -1   18.50    4.30
  -7   3  -1  -14.60   10.30
  -8  -3  -1    5.20    6.50
  -8  -3  -1   25.10   21.80
   8  -3   1   15.40    2.10
   8   3   1   19.90    2.40
  -8   3  -1   16.30    4.30
   9  -3   1   -3.30    1.20
   9   3   1   -1.70    1.20
  -9   3  -1    1.50    3.30
  10  -3   1    9.80    2.40
  10   3   1    9.70    2.40
 -10   3  -1    6.90    4.80
  11  -3   1   54.59    4.60
 -11   3  -1   50.49    8.70
  11   3   1   49.50    4.60
 -12  -3  -1    6.20    4.80
  12  -3   1    5.30    2.20
  12   3   1    7.60    2.40
 -12   3  -1    9.60    5.50
  13  -3   1    4.20    2.20
 -13  -3  -1   -3.50    4.80
 -13   3  -1   -1.00    4.60
  13   3   1    0.70    2.00
 -14  -3  -1   -3.10    6.20
  14  -3   1   -1.30    2.30
  14   3   1    0.70    2.60
 -14   3  -1    1.90    5.10
  15  -3   1    6.60    3.20
 -15   3  -1    8.70    7.70
  15   3   1    6.80    3.30
  15   4  -1   -2.00    2.70
 -15   4   1    5.10    7.90
  14  -4  -1    7.20    2.80
 -14  -4   1    4.30    7.00
  14   4  -1    4.00    2.80
 -14   4   1    5.50    5.80
 -13  -4   1    0.90    6.00
  13  -4  -1   -1.40    1.90
 -13   4   1   -0.20    4.70
  13   4  -1    4.40    2.20
  12  -4  -1    7.50    2.50
 -12  -4   1    8.50    5.70
  12   4  -1   12.00    2.80
 -12   4   1   12.90    5.50
  11  -4  -1  122.79    7.50
 -11  -4   1  129.09   11.60
 -11   4   1  147.59   12.80
  11   4  -1  137.39    7.80
  10  -4  -1  448.26   19.40
 -10   4   1  445.16   24.80
  10   4  -1  455.65   19.70
   9  -4  -1    9.60    1.90
  -9   4   1   11.50    4.50
   9   4  -1   14.30    2.20
   8  -4  -1    4.20    1.30
   8   4  -1    2.20    1.30
  -8   4   1    5.10    3.20
  -7  -4   1  118.29   21.10
  -7  -4   1   80.49   16.40
  -7  -4   1  107.79    7.30
   7  -4  -1  102.99    5.10
  -7   4   1   97.59    8.20
  -7   4   1  102.79    4.80
   7   4  -1  102.49    5.30
  -6  -4   1   21.90   11.70
  -6  -4   1   37.40    4.60
   6  -4  -1   36.10    2.40
  -6   4   1   32.40    4.90
   6   4  -1   38.80    2.50
  -6   4   1   21.90    7.80
  -6   4   1   34.80    2.00
  -6   4   1   30.10    8.60
   5  -4  -1   13.60    1.40
  -5  -4   1    9.10    7.50
  -5  -4   1   11.50    2.70
  -5   4   1   12.00    3.10
  -5   4   1   14.00    1.20
  -5   4   1   23.50    5.90
  -5   4   1   17.70    5.20
   5   4  -1    1.60    5.90
   5   4  -1   15.40    1.60
   4  -4  -1  148.29    6.00
   4  -4  -1  130.29    7.00
  -4  -4   1  133.59    7.30
  -4  -4   1  134.59   13.80
  -4   4   1  140.39    8.20
   4   4  -1  134.19   11.90
   4   4  -1  148.89    6.10
  -4   4   1  138.69    5.80
  -4   4   1  130.79   10.00
  -3  -4   1    8.70    4.90
   3  -4  -1    5.20    2.90
  -3  -4   1    9.40    1.90
   3  -4  -1    9.50    2.60
  -3   4   1    7.60    2.30
   3   4  -1    7.90    0.90
   3   4  -1   10.40    4.60
  -3   4   1    5.10    2.70
  -3   4   1    9.30    0.80
   2  -4  -1    9.40    2.40
   2  -4  -1    9.80    3.30
  -2  -4   1   12.90    4.50
  -2  -4   1   12.80    1.80
  -2  -4   1   23.00    5.60
   2   4  -1   13.40    4.00
  -2   4   1   14.70    2.50
  -2   4   1    9.90    2.40
  -2   4   1   10.90    0.90
  -1  -4   1 1473.05   59.89
   1  -4  -1 1378.26   57.29
  -1  -4   1 1410.66   59.49
   1  -4  -1 1428.86   58.49
  -1   4   1 1433.56   57.49
   1   4  -1 1559.04   60.09
   0  -4   1   -2.20    2.00
   0  -4   1    1.00    3.60
   0  -4  -1    2.80    2.10
   0   4  -1    0.10    2.30
   0   4   1    0.10    1.60
   0   4  -1    1.50    2.50
   1  -4   1 1418.66   59.09
   1  -4   1 1386.56   58.99
  -1  -4  -1 1439.56   59.69
  -1   4  -1 1492.65   58.89
  -1   4  -1 1498.45   59.19
   1   4   1 1495.95   59.49
   2  -4   1    8.30    3.10
  -2  -4  -1    8.00    3.70
  -2  -4  -1   13.40    1.80
   2  -4   1   13.00    3.80
   2   4   1   15.90    2.60
  -2   4  -1   15.00    2.50
  -2   4  -1   11.20    0.80
   2   4   1    9.10    3.40
  -2   4  -1   12.00    3.30
  -2   4  -1    5.50    2.80
   3  -4   1    9.00    3.50
  -3  -4  -1   12.80    5.20
   3  -4   1    6.60    3.40
  -3  -4  -1    7.00    1.70
   3   4   1    8.60    1.10
  -3   4  -1    6.60    2.70
  -3   4  -1    8.00    0.70
  -3   4  -1    8.90    3.80
  -3   4  -1    4.80    2.20
   3   4   1    3.10    3.50
  -4  -4  -1  150.18   14.00
  -4  -4  -1  136.59    7.20
   4  -4   1  142.69    6.00
   4  -4   1  138.49    8.40
   4  -4   1  136.49   10.70
  -4   4  -1  133.99    8.00
  -4   4  -1  138.89    5.70
   4   4   1  146.69    6.20
   4   4   1  129.79   11.60
  -4   4  -1  117.59   10.90
  -4   4  -1  136.29    8.20
  -5  -4  -1   10.20    8.30
  -5  -4  -1    9.60    6.50
  -5  -4  -1   11.70    2.50
   5  -4   1   10.20    5.20
   5  -4   1   13.50    1.50
  -5   4  -1   13.40    1.20
  -5   4  -1   16.60    6.80
  -5   4  -1   11.60    3.20
   5   4   1   14.30    1.60
   6  -4   1   30.00    2.30
  -6  -4  -1   36.40    3.80
  -6  -4  -1   23.10    9.50
  -6  -4  -1   29.00   12.40
   6   4   1   33.80    2.50
  -6   4  -1   12.00    7.90
  -6   4  -1   35.00    5.30
  -6   4  -1   28.70    9.70
   7  -4   1  104.59    5.40
  -7  -4  -1  141.99   23.10
  -7  -4  -1  114.99    7.60
  -7  -4  -1  120.29   18.40
   7   4   1  102.79    5.50
  -7   4  -1  101.19    8.40
  -8  -4  -1   -9.20   31.30
  -8  -4  -1  -10.20    7.20
   8  -4   1    3.70    1.40
  -8   4  -1    3.10    3.10
   8   4   1    4.10    1.50
   9  -4   1   16.50    2.40
   9   4   1   13.90    2.40
  -9   4  -1   15.80    4.60
  10  -4   1  413.26   18.70
  10   4   1  442.66   19.10
 -10   4  -1  439.86   24.40
  11  -4   1  128.19    7.70
  11   4   1  135.89    8.00
 -11   4  -1  136.29   12.70
  12  -4   1    8.00    2.40
 -12  -4  -1   12.80    5.40
 -12   4  -1    9.50    5.20
  12   4   1   13.90    3.00
  13  -4   1    2.20    2.20
 -13  -4  -1    1.60    5.50
 -13   4  -1   -5.90    4.10
  13   4   1    1.40    1.90
 -14  -4  -1    9.80    6.10
  14  -4   1    4.30    2.80
 -14   4  -1    2.00    6.10
  14   4   1    1.70    3.00
  15   4   1    4.50    3.20
 -15   4  -1    5.20    7.00
  15   5  -1    3.10    3.10
  14  -5  -1    0.50    2.80
 -14  -5   1   16.80    8.50
  14   5  -1    6.30    3.10
 -14   5   1   12.00    6.20
 -13  -5   1    1.90    5.80
  13  -5  -1    9.30    2.60
  13   5  -1   -0.20    2.30
 -13   5   1    0.50    4.60
  12  -5  -1    9.90    2.40
 -12  -5   1   -1.10    4.80
 -12   5   1    4.70    5.60
  12   5  -1    6.40    2.40
  11  -5  -1    9.40    2.40
 -11   5   1    1.30    4.40
  11   5  -1    8.30    2.40
  10  -5  -1   65.09    4.60
 -10   5   1   58.89    8.70
  10   5  -1   60.09    4.80
   9  -5  -1    1.40    1.40
  -9   5   1    1.50    3.10
   9   5  -1    2.00    1.50
  -8  -5   1   24.70    4.40
   8  -5  -1   24.00    2.30
  -8   5   1   20.30    4.80
   8   5  -1   26.50    2.80
  -7  -5   1  -17.80   18.10
   7  -5  -1   -0.90    1.00
  -7  -5   1    2.10   14.40
  -7  -5   1    1.50    2.10
  -7   5   1   -1.20   11.30
  -7   5   1    0.30    2.40
   7   5  -1    0.10    1.00
  -7   5   1    0.70    0.80
  -6  -5   1   85.39    6.20
  -6  -5   1   80.49   16.50
   6  -5  -1   97.79    4.40
  -6   5   1   75.59   11.00
   6   5  -1   84.69    4.40
  -6   5   1   84.19    4.00
  -6   5   1   75.59    6.80
  -6   5   1   72.39   11.40
  -5  -5   1   11.90    2.80
   5  -5  -1   15.90    1.50
  -5  -5   1   15.80    9.30
  -5   5   1   11.00    4.60
  -5   5   1   15.30    1.30
   5   5  -1   20.60    7.50
   5   5  -1   18.80    1.70
  -5   5   1   13.10    3.40
  -5   5   1   14.10    5.70
   4  -5  -1  745.73   33.00
   4  -5  -1  826.82   31.00
   4  -5  -1  822.42   34.60
  -4  -5   1  860.21   41.10
  -4  -5   1  785.62   32.60
   4   5  -1  729.93   37.90
  -4   5   1  797.82   30.90
   4   5  -1  861.61   31.20
  -4   5   1  746.63   35.10
  -4   5   1  756.02   33.40
   3  -5  -1   45.70    6.00
  -3  -5   1   41.50    3.30
  -3  -5   1   46.50    8.30
   3  -5  -1   40.00    4.80
  -3   5   1   41.40    4.10
   3   5  -1   28.10    6.40
  -3   5   1   34.80    4.60
  -3   5   1   44.00    2.10
   3   5  -1   48.20    2.30
   2  -5  -1  640.64   27.40
   2  -5  -1  598.14   28.30
  -2  -5   1  674.43   31.10
  -2  -5   1  621.94   25.80
  -2   5   1  611.74   24.60
  -2   5   1  636.14   27.20
   2   5  -1  678.53   30.70
   2   5  -1  622.64   26.20
  -2   5   1  653.33   26.60
   1  -5  -1 7625.64  290.47
   1  -5  -1 7183.28  291.57
  -1  -5   1 7404.16  292.97
  -1   5   1 7799.02  290.67
   1   5  -1 7577.94  292.97
   0  -5   1    3.40    2.90
   0  -5  -1    2.00    2.50
   0   5  -1    0.00    3.00
   0   5  -1   -0.40    2.70
   0   5   1   -0.60    2.20
   0   5   1   -0.90    1.30
   1  -5   1 6735.83  287.37
  -1  -5  -1 7575.94  288.37
   1  -5   1 7567.64  287.57
  -1   5  -1 7256.97  287.47
  -1   5  -1 7677.53  287.37
   1   5   1 7634.84  288.07
   2  -5   1  611.94   28.10
   2  -5   1  641.14   28.20
  -2  -5  -1  621.54   29.80
  -2  -5  -1  592.94   24.90
  -2   5  -1  625.24   25.80
   2   5   1  567.24   25.70
  -2   5  -1  616.74   27.40
   2   5   1  654.63   29.30
  -2   5  -1  623.54   23.90
  -2   5  -1  617.94   27.90
   3  -5   1   36.80    6.10
  -3  -5  -1   50.59    8.00
   3  -5   1   56.69    6.80
  -3  -5  -1   45.20    3.50
  -3   5  -1   36.20    5.60
  -3   5  -1   44.20    2.10
   3   5   1   39.30    6.50
   3   5   1   45.50    2.50
  -3   5  -1   46.50    4.20
  -3   5  -1   55.39    5.90
   4  -5   1  828.02   36.60
   4  -5   1  799.52   31.20
  -4  -5  -1  792.02   40.50
   4  -5   1  788.62   34.10
  -4  -5  -1  805.42   32.70
   4   5   1  766.92   37.70
   4   5   1  840.22   31.40
  -4   5  -1  783.12   33.80
  -4   5  -1  775.72   36.80
  -4   5  -1  789.52   31.00
  -5  -5  -1   11.70    2.70
  -5  -5  -1   13.90    9.20
   5  -5   1   15.90    1.60
   5  -5   1   19.30    4.00
   5  -5   1   17.70    5.70
  -5   5  -1   16.10    3.70
  -5   5  -1   17.90    1.30
  -5   5  -1   17.50    7.10
   5   5   1   18.40    1.90
  -6  -5  -1   76.89    6.00
  -6  -5  -1   72.59   15.90
   6  -5   1   78.99    4.30
  -6  -5  -1   81.39   14.00
  -6   5  -1   82.59   12.90
   6   5   1   91.39    4.60
  -6   5  -1   87.99    7.10
  -6   5  -1   91.29   12.10
  -7  -5  -1   -6.30   17.90
  -7  -5  -1    3.20   14.20
  -7  -5  -1   -2.00    1.70
   7  -5   1   -0.20    1.10
  -7   5  -1    7.60   11.50
  -7   5  -1   -2.00    2.30
   7   5   1    2.40    1.20
   8  -5   1   28.40    2.80
  -8   5  -1   23.20    5.00
   8   5   1   23.40    2.70
   9  -5   1    0.90    1.40
   9   5   1    1.50    1.50
  -9   5  -1   -2.20    3.00
  10  -5   1   60.39    4.40
 -10   5  -1   50.79    8.40
  10   5   1   54.29    4.60
  11  -5   1    5.80    2.20
 -11   5  -1   11.00    5.00
  11   5   1    8.90    2.50
  12  -5   1   10.30    2.50
 -12  -5  -1    1.10    4.10
 -12   5  -1    1.40    5.10
  12   5   1    6.70    2.40
  13  -5   1    3.70    2.30
 -13  -5  -1   11.10    5.50
 -13   5  -1    0.40    4.80
  13   5   1   -0.50    2.10
  14  -5   1    7.80    3.10
 -14  -5  -1    7.80    6.50
  14   5   1    5.60    3.00
 -14   5  -1    3.20    5.10
  15   5   1   10.60    3.30
 -15   5  -1   13.00    7.60
  15   6  -1    8.20    3.30
  14  -6  -1    0.10    3.30
 -14   6   1   -7.60    5.70
  14   6  -1    0.60    2.90
 -13  -6   1   16.30    6.70
  13  -6  -1    8.00    2.70
  13   6  -1    2.60    2.30
 -13   6   1    2.60    5.10
 -12  -6   1    1.80    4.90
  12  -6  -1    3.50    2.40
  12   6  -1    5.60    2.30
 -12   6   1    1.20    5.00
  11  -6  -1   24.50    3.20
 -11   6   1   32.90    7.10
  11   6  -1   23.40    3.40
  10  -6  -1  212.38   10.60
  10   6  -1  228.88   11.10
 -10   6   1  223.78   15.90
   9  -6  -1   27.70    3.00
  -9   6   1   31.40    6.30
   9   6  -1   37.10    3.30
   8  -6  -1   23.10    2.50
  -8  -6   1   21.00    4.30
  -8   6   1   26.10    5.30
   8   6  -1   16.50    2.30
  -7  -6   1   19.60   16.20
  -7  -6   1    2.50    2.40
   7  -6  -1    0.90    1.10
  -7  -6   1    6.50   21.10
  -7   6   1   -5.70   11.10
  -7   6   1   -3.30    2.10
  -7   6   1    1.30    0.80
   7   6  -1    0.40    1.10
  -6  -6   1   -7.60   13.70
   6  -6  -1    4.80    1.10
  -6  -6   1    4.70    2.40
  -6   6   1    4.70    2.70
   6   6  -1   -2.20    9.10
  -6   6   1    3.50    0.90
  -6   6   1   18.50    7.50
   6   6  -1    2.50    1.10
   5  -6  -1  770.52   29.20
  -5  -6   1  748.23   42.20
  -5  -6   1  737.53   31.30
   5  -6  -1  704.73   30.80
  -5   6   1  757.82   34.30
   5   6  -1  712.33   38.50
  -5   6   1  737.93   32.50
  -5   6   1  774.12   29.10
   5   6  -1  770.52   29.50
  -5   6   1  690.53   34.80
   4  -6  -1   10.90    5.70
   4  -6  -1    9.70    1.10
   4  -6  -1   11.10    4.00
  -4  -6   1    5.30    7.70
  -4  -6   1    8.90    2.20
   4   6  -1   13.00    6.50
  -4   6   1   12.00    1.10
   4   6  -1   14.50    1.40
  -4   6   1    7.80    2.70
  -4   6   1   10.80    4.20
  -3  -6   1   15.30    7.00
   3  -6  -1   16.40    6.40
  -3  -6   1   25.60    2.70
   3  -6  -1   25.10    4.20
  -3   6   1   25.50    3.80
  -3   6   1   25.50    1.40
  -3   6   1   19.90    4.10
   3   6  -1   23.00    6.40
   3   6  -1   27.30    1.70
  -2  -6   1   21.60    2.40
  -2  -6   1   20.70    6.10
   2  -6  -1   16.30    3.50
   2   6  -1   23.00    1.40
  -2   6   1   22.10    1.30
  -2   6   1   19.30    3.60
   2   6  -1   24.30    2.90
   2   6  -1   16.30    5.40
  -2   6   1   21.60    3.30
  -1  -6   1 1442.76   64.49
   1  -6  -1 1550.94   62.19
  -1  -6   1 1502.85   59.89
  -1   6   1 1572.14   60.79
   1   6  -1 1507.45   60.29
  -1   6   1 1576.04   62.29
  -1   6   1 1460.75   58.69
   1   6  -1 1611.74   64.89
   0  -6  -1    3.40    3.00
   0  -6   1   -0.30    3.10
   0   6   1   -2.70    2.60
   0   6  -1    2.50    1.60
   0   6  -1   -2.80    3.10
   0   6   1    0.40    1.50
   1  -6   1 1598.74   63.79
  -1  -6  -1 1616.14   64.69
  -1  -6  -1 1467.75   59.99
  -1   6  -1 1515.15   63.59
   1   6   1 1495.85   63.89
  -1   6  -1 1530.25   60.79
   1   6   1 1526.25   60.89
  -2  -6  -1   22.70    6.00
  -2  -6  -1   19.10    2.40
   2  -6   1   25.80    4.90
  -2   6  -1   22.00    3.20
   2   6   1   26.50    5.50
  -2   6  -1   10.10    4.10
  -2   6  -1   21.00    1.20
   2   6   1   21.90    1.50
   2   6   1   24.90    3.50
   3  -6   1   25.80    5.50
  -3  -6  -1   29.90    2.80
  -3  -6  -1   16.90    6.70
   3   6   1   23.60    4.20
  -3   6  -1   29.20    3.90
   3   6   1   24.20    6.30
  -3   6  -1   25.60    1.40
   3   6   1   27.60    1.80
  -3   6  -1   15.40    4.70
   4  -6   1   13.80    1.30
   4  -6   1   -3.10    6.30
  -4  -6  -1    8.10    7.00
  -4  -6  -1   12.00    2.30
   4  -6   1   20.80    5.60
   4   6   1   15.80    1.60
   4   6   1   14.60    6.60
  -4   6  -1   10.00    2.80
  -4   6  -1   11.30    5.30
  -4   6  -1   10.90    1.00
  -5  -6  -1  724.13   30.80
   5  -6   1  682.23   34.90
   5  -6   1  663.43   31.80
  -5  -6  -1  784.82   42.20
   5  -6   1  756.52   28.90
  -5   6  -1  717.73   32.10
  -5   6  -1  764.52   28.60
  -5   6  -1  739.73   36.60
   5   6   1  759.62   29.20
   6  -6   1    5.00    1.20
  -6  -6  -1    0.40   13.50
  -6  -6  -1    0.70    1.90
  -6  -6  -1   -1.40   10.20
   6   6   1    2.40    1.20
  -6   6  -1    3.00    2.70
  -7  -6  -1   -3.30   19.80
  -7  -6  -1   19.20   15.60
  -7   6  -1   11.60   12.30
   8  -6   1   20.50    2.50
  -8  -6  -1   23.40    4.20
  -8   6  -1   25.40    5.60
   8   6   1   18.50    2.50
   9  -6   1   26.80    3.00
  -9  -6  -1   23.70   13.40
   9   6   1   30.80    3.40
  -9   6  -1   29.00    6.10
  10  -6   1  222.08   11.00
  10   6   1  234.98   11.50
 -10   6  -1  234.28   16.10
  11  -6   1   28.20    3.70
  11   6   1   26.50    3.80
 -11   6  -1   25.40    6.70
  12  -6   1    4.60    2.30
 -12  -6  -1    7.00    5.30
 -12   6  -1    5.40    4.70
  12   6   1    3.80    2.30
 -13  -6  -1   -0.20    5.50
  13  -6   1    6.40    2.60
  13   6   1   -0.80    2.10
 -13   6  -1    0.40    4.80
  14  -6   1    1.60    3.50
 -14  -6  -1    4.50    7.70
 -14   6  -1    1.60    6.30
  14   6   1    3.50    3.00
  15   6   1    7.10    3.30
 -15   6  -1   10.60    7.50
  15   7  -1   -0.20    3.20
 -14   7   1    0.80    6.80
  14   7  -1    5.70    3.20
  13  -7  -1   -3.60    2.70
 -13  -7   1    2.10    7.20
 -13   7   1    3.00    5.40
  13   7  -1   -3.00    2.10
  12  -7  -1    5.20    2.40
 -12  -7   1    7.30    5.50
 -12   7   1    8.20    4.60
  12   7  -1    7.70    2.40
  11  -7  -1   76.79    5.50
 -11   7   1   86.69   11.60
  11   7  -1   76.29    5.80
  10  -7  -1    8.20    2.10
  10   7  -1    9.50    2.40
 -10   7   1    4.70    4.50
   9  -7  -1   41.40    3.50
  -9  -7   1   54.79    7.10
  -9   7   1   32.10    6.50
   9   7  -1   45.10    3.80
  -8  -7   1    2.30    2.60
   8  -7  -1    4.70    1.50
   8   7  -1    5.00    1.60
  -8   7   1    7.00    3.50
   7  -7  -1    2.50    1.20
  -7  -7   1  -10.00   18.50
  -7  -7   1   25.60   24.40
  -7  -7   1    3.60    2.90
  -7   7   1    5.60    1.10
  -7   7   1    2.90    3.00
   7   7  -1    6.80    1.60
  -7   7   1   24.80   12.40
   6  -7  -1   71.89    3.70
  -6  -7   1   26.80   17.70
  -6  -7   1   64.79    5.70
  -6   7   1   62.39    6.50
  -6   7   1   71.69    3.40
   6   7  -1   55.79   13.40
  -6   7   1   89.79   11.10
   6   7  -1   65.69    3.90
  -5  -7   1  130.99    7.60
   5  -7  -1  105.79   10.30
   5  -7  -1  119.99    5.50
  -5  -7   1  119.29   17.60
  -5   7   1  116.09   12.60
  -5   7   1  122.39    8.50
   5   7  -1  126.69    5.80
   5   7  -1  114.99   15.30
  -5   7   1  126.49    5.40
  -4  -7   1  116.59    6.90
   4  -7  -1  107.39    9.50
   4  -7  -1  113.99    5.00
  -4  -7   1  136.29   16.40
  -4   7   1  115.09   10.40
  -4   7   1  119.19    7.90
   4   7  -1  118.59    5.30
  -4   7   1  116.69    5.00
   4   7  -1   96.49   12.80
   3  -7  -1    6.50    3.80
  -3  -7   1   -3.50    7.00
  -3  -7   1    4.70    1.70
  -3   7   1    3.80    0.70
  -3   7   1    2.60    2.10
   3   7  -1    3.60    2.70
  -3   7   1    4.80    3.80
   3   7  -1    3.20    0.80
   3   7  -1    5.90    6.10
   2  -7  -1    1.60    3.20
  -2  -7   1    3.60    1.40
  -2  -7   1    6.60    6.20
   2   7  -1    2.80    0.60
  -2   7   1    1.30    1.90
  -2   7   1    2.40    3.20
  -2   7   1    2.10    0.50
   2   7  -1    7.10    5.50
   2   7  -1    3.20    1.70
  -1  -7   1  318.27   18.70
  -1  -7   1  292.07   13.10
   1  -7  -1  264.17   15.50
  -1   7   1  298.27   11.70
   1   7  -1  296.97   18.20
  -1   7   1  310.27   16.10
  -1   7   1  302.17   14.00
   1   7  -1  301.77   13.60
   0  -7  -1    4.40    3.60
   0  -7   1   -1.30    3.90
   0   7  -1    3.40    4.10
   0   7  -1    1.10    1.50
   0   7   1    3.50    3.50
   0   7   1   -0.60    1.40
  -1  -7  -1  307.27   17.90
   1  -7   1  315.17   17.20
  -1  -7  -1  295.37   13.00
   1   7   1  272.47   17.00
  -1   7  -1  298.97   13.90
  -1   7  -1  288.57   11.70
   1   7   1  302.17   13.90
  -1   7  -1  311.97   17.30
   2  -7   1    0.90    4.10
  -2  -7  -1    4.90    1.60
  -2  -7  -1   -0.80    5.40
   2   7   1    2.80    0.70
   2   7   1    5.70    2.20
  -2   7  -1    1.90    0.50
  -2   7  -1    3.20    4.00
  -2   7  -1    2.30    1.80
   2   7   1   -7.80    4.50
   3  -7   1    1.20    4.60
  -3  -7  -1    7.10    1.80
  -3  -7  -1    0.10    6.30
  -3   7  -1    3.90    0.60
   3   7   1    6.80    2.90
   3   7   1    5.80    1.00
  -3   7  -1    4.40    4.40
   3   7   1   -5.10    4.90
  -3   7  -1    3.10    2.30
  -4  -7  -1   90.79   13.90
   4  -7   1  101.79   11.40
  -4  -7  -1  116.89    6.70
   4  -7   1  105.69    4.90
   4   7   1  111.89    5.20
  -4   7  -1  112.89    4.80
  -4   7  -1   97.99   11.60
  -4   7  -1  116.59    7.70
   4   7   1  110.99   13.00
  -5  -7  -1  127.39    7.40
  -5  -7  -1  105.19   17.00
   5  -7   1  113.99    5.40
   5  -7   1   91.29   11.30
   5   7   1  112.49   14.40
  -5   7  -1  123.59    8.50
  -5   7  -1  100.19   12.40
   5   7   1  121.79    5.70
  -5   7  -1  125.69    5.20
   6  -7   1   71.29    7.30
  -6  -7  -1   51.49   17.80
   6  -7   1   69.29    3.70
  -6  -7  -1   62.79    5.50
  -6  -7  -1   59.19   14.90
  -6   7  -1   62.99    6.60
   6   7   1   66.99    4.00
  -7  -7  -1   -9.10   18.50
  -7  -7  -1   67.49   24.10
  -7  -7  -1    4.80    2.70
   7  -7   1    6.80    1.50
   7   7   1    7.60    1.70
  -7   7  -1    3.20   12.90
  -7   7  -1    3.80    2.80
  -8  -7  -1    5.40    2.90
   8  -7   1    6.40    1.60
   8   7   1    2.80    1.40
  -8   7  -1    4.50    3.30
   9  -7   1   43.10    3.70
   9   7   1   48.50    3.90
  -9   7  -1   49.99    7.80
  10  -7   1    7.90    2.20
  10   7   1    9.40    2.30
 -10   7  -1    2.60    4.10
  11  -7   1   61.89    5.20
 -11   7  -1   85.79   10.00
  11   7   1   71.99    5.60
  12  -7   1    5.10    2.60
 -12   7  -1   14.70    5.90
  12   7   1    6.40    2.60
 -13  -7  -1    0.10    5.70
  13  -7   1   -0.20    3.10
  13   7   1   -3.40    2.30
 -13   7  -1    5.80    5.60
 -14  -7  -1   -8.60    7.70
  14   7   1    5.10    3.30
 -14   7  -1    3.30    6.70
  15   7   1   -2.10    3.20
  14   8  -1    3.30    3.10
 -14   8   1   10.20    7.60
 -13  -8   1  -12.80    7.90
 -13   8   1    2.60    5.10
  13   8  -1    2.00    2.30
  12  -8  -1   -2.50    2.70
 -12  -8   1   -2.50    5.80
  12   8  -1    0.40    2.20
 -12   8   1    7.20    4.80
  11  -8  -1    4.30    2.40
  11   8  -1    1.30    2.00
 -11   8   1    1.80    3.90
  10  -8  -1   11.60    2.50
 -10   8   1   19.20    5.80
  10   8  -1   16.80    2.90
  -9  -8   1   65.89    8.00
   9  -8  -1   58.39    4.20
   9   8  -1   65.89    4.70
  -9   8   1   65.09    9.10
  -8  -8   1   -2.70    2.30
   8  -8  -1    0.30    1.30
   8   8  -1    0.40    1.30
  -8   8   1    1.20    3.00
  -7  -8   1   -1.60    2.20
   7  -8  -1    2.90    1.30
  -7  -8   1   41.50   28.60
   7   8  -1    2.10    1.20
  -7   8   1    1.90    0.90
  -7   8   1    2.60    2.80
  -7   8   1    1.70   13.10
  -6  -8   1   74.09   21.90
  -6  -8   1   69.09    5.90
   6  -8  -1   69.59    6.50
   6  -8  -1   73.39    3.80
  -6   8   1   64.19    6.80
  -6   8   1   72.09    3.50
  -6   8   1   60.09   10.40
   6   8  -1   71.49    4.10
   6   8  -1   53.49   14.90
  -5  -8   1   17.10    3.20
   5  -8  -1   23.30    1.80
  -5  -8   1   23.20   14.90
  -5   8   1   16.50    3.90
   5   8  -1   27.20   11.00
  -5   8   1   21.80    1.60
   5   8  -1   21.70    2.00
  -4  -8   1  301.87   26.10
   4  -8  -1  324.97   17.50
  -4  -8   1  298.77   14.50
  -4   8   1  310.17   12.30
  -4   8   1  291.57   17.90
   4   8  -1  288.27   22.80
   4   8  -1  310.17   12.60
  -4   8   1  307.27   15.70
  -3  -8   1   81.09   12.80
  -3  -8   1   92.29    5.90
   3  -8  -1   93.09    9.50
   3   8  -1   84.89   12.50
  -3   8   1   93.19    9.50
   3   8  -1   98.19    6.80
  -3   8   1   96.29    6.80
   3   8  -1   96.89    4.40
  -3   8   1   94.79    4.20
  -2  -8   1  132.99   14.80
  -2  -8   1  127.99    7.20
   2  -8  -1  131.79   10.80
   2   8  -1  140.19    8.00
  -2   8   1  135.59    5.70
   2   8  -1  145.39   14.10
  -2   8   1  136.79   10.60
   2   8  -1  138.09    5.80
  -2   8   1  142.99    8.30
   1  -8  -1  560.04   25.90
  -1  -8   1  528.55   28.50
  -1  -8   1  532.75   22.20
   1   8  -1  506.95   22.70
  -1   8   1  528.25   23.10
  -1   8   1  501.85   20.50
  -1   8   1  530.85   25.80
   1   8  -1  553.94   28.50
   0  -8   1   -4.70    4.80
   0  -8  -1   -0.30    4.20
   0   8   1   -0.40    1.70
   0   8   1    2.50    4.30
   0   8  -1   -2.30    1.30
   0   8  -1    3.10    4.90
   0   8   1   -0.40    0.40
   1  -8   1  537.05   26.80
  -1  -8  -1  494.05   27.40
  -1  -8  -1  511.95   21.70
  -1   8  -1  512.95   20.20
  -1   8  -1  551.74   26.90
   1   8   1  509.75   22.70
   1   8   1  532.35   27.10
  -1   8  -1  526.75   22.80
  -2  -8  -1  124.89   14.00
   2  -8   1  133.09   12.00
  -2  -8  -1  136.39    7.10
  -2   8  -1  133.99    8.10
   2   8   1  137.59    8.10
  -2   8  -1  135.39    5.50
   2   8   1  149.88   13.00
  -2   8  -1  129.89   12.00
   2   8   1  132.19    5.90
  -3  -8  -1   95.89   13.50
  -3  -8  -1   95.19    5.80
   3  -8   1  107.99   11.70
   3   8   1   89.49    4.40
   3   8   1   89.69    6.80
   3   8   1   82.69   11.20
  -3   8  -1  113.39   11.90
  -3   8  -1   94.79    4.10
  -3   8  -1   95.49    6.70
  -4  -8  -1  296.07   14.40
  -4  -8  -1  349.96   26.50
   4  -8   1  310.97   19.80
  -4   8  -1  306.77   12.40
  -4   8  -1  320.67   15.90
  -4   8  -1  298.47   19.80
   4   8   1  296.07   21.80
   4   8   1  311.77   12.90
   5  -8   1   26.30    1.90
  -5  -8  -1   18.20    3.10
   5  -8   1   22.90    7.70
  -5  -8  -1   18.80   14.30
  -5   8  -1   21.90    1.60
   5   8   1   16.60   10.30
  -5   8  -1   23.30    4.30
   5   8   1   20.00    2.10
  -6  -8  -1   71.59   19.60
   6  -8   1   69.79    4.00
  -6  -8  -1   76.99    5.90
  -6   8  -1   71.29    7.00
   6   8   1   76.99    4.30
   7  -8   1    3.40    1.30
  -7  -8  -1    0.80    2.10
  -7  -8  -1  -24.20   27.60
  -7  -8  -1   -9.10   21.90
   7   8   1    1.30    1.20
  -7   8  -1   -0.10    2.60
  -8  -8  -1    2.90    2.50
   8  -8   1   -0.20    1.50
   8   8   1   -2.00    1.30
  -8   8  -1   -0.80    2.90
   9  -8   1   62.39    4.40
   9   8   1   64.99    4.80
  -9   8  -1   63.69    9.40
  10  -8   1   13.30    2.50
 -10   8  -1   12.80    5.00
  10   8   1   17.50    3.00
 -11   8  -1    6.80    4.80
  11   8   1    4.70    2.40
  12  -8   1   -1.40    2.70
 -12   8  -1   -7.10    3.00
  12   8   1   -4.10    2.00
 -13  -8  -1   -3.40    6.20
 -13   8  -1   -4.40    5.60
  13   8   1    3.80    2.50
  14   8   1   10.10    3.50
 -14   8  -1    5.90    6.90
 -14   9   1   -2.70    7.30
  14   9  -1    1.00    3.10
  13   9  -1    3.60    2.90
 -13   9   1    5.50    6.00
 -12  -9   1   -2.50    6.30
  12   9  -1   15.50    3.00
 -12   9   1    9.00    5.30
  11  -9  -1    8.90    2.90
 -11   9   1    7.10    5.30
  11   9  -1    9.80    2.70
  10  -9  -1    4.10    2.30
 -10   9   1    4.00    4.30
  10   9  -1    5.20    2.20
  -9  -9   1  113.59    9.10
   9  -9  -1   88.59    5.60
  -9   9   1   88.09    9.80
   9   9  -1  109.99    6.20
   8  -9  -1    7.80    1.80
  -8  -9   1    9.20    3.60
  -8   9   1    2.90    3.60
   8   9  -1    7.00    1.80
   7  -9  -1    2.00    1.40
  -7  -9   1    1.80    2.50
  -7   9   1    1.10    1.10
  -7   9   1    0.50    2.70
   7   9  -1    2.60    1.40
   6  -9  -1   10.60    1.60
  -6  -9   1   12.40    3.20
  -6  -9   1   -5.90   20.80
   6   9  -1   16.50   16.40
   6   9  -1   14.90    1.90
  -6   9   1   13.10    1.40
  -6   9   1   10.30    3.80
  -6   9   1   -2.00    9.20
  -5  -9   1  345.67   35.70
   5  -9  -1  372.66   16.00
  -5  -9   1  405.76   18.80
  -5   9   1  421.06   20.40
  -5   9   1  423.86   16.10
   5   9  -1  351.36   30.20
   5   9  -1  417.66   16.60
  -4  -9   1   32.50    4.20
   4  -9  -1   31.70    6.80
  -4  -9   1   29.70   13.50
  -4   9   1   36.00    2.00
   4   9  -1   42.70   11.80
   4   9  -1   29.10    2.20
  -4   9   1   39.20    7.50
  -4   9   1   36.00    5.20
   3  -9  -1    2.80    5.10
  -3  -9   1   -0.70    1.40
  -3  -9   1   -0.40    9.30
  -3   9   1    1.80    1.90
   3   9  -1   -1.80    8.60
   3   9  -1   -1.20    2.10
  -3   9   1    0.50    4.90
   3   9  -1   -0.20    0.80
  -3   9   1   -0.10    0.50
   2  -9  -1    1.70    4.70
  -2  -9   1    1.00    1.50
  -2  -9   1    3.60    8.20
   2   9  -1    1.80    7.70
  -2   9   1    4.40    2.40
   2   9  -1    3.20    2.00
  -2   9   1    0.50    4.60
   2   9  -1    1.80    0.80
  -2   9   1    2.50    0.60
  -1  -9   1    4.30    7.00
   1  -9  -1   15.30    5.40
  -1  -9   1   14.80    2.50
  -1   9   1    9.60    0.90
  -1   9   1   13.90    3.00
   1   9  -1   16.40    3.00
   1   9  -1   13.90    6.90
  -1   9   1   13.40    5.40
   0  -9   1    1.70    1.40
   0  -9  -1   -7.00    5.00
   0  -9   1   -4.20    5.80
   0  -9  -1    1.30    1.30
   0   9  -1   -0.20    1.60
   0   9   1    2.40    5.20
   0   9   1    0.10    0.40
   0   9  -1   -7.00    5.80
   0   9   1    0.50    1.70
  -1  -9  -1    8.80    2.00
  -1  -9  -1   14.40    6.70
   1  -9   1   12.10    6.10
  -1   9  -1    8.30    0.70
   1   9   1   11.20    2.80
   1   9   1   12.90    6.40
  -1   9  -1   12.10    6.30
   2  -9   1    1.70    5.90
  -2  -9  -1    0.70    1.50
  -2  -9  -1   -5.60    7.60
  -2   9  -1    4.20    2.20
   2   9   1    0.60    6.60
   2   9   1    3.40    0.90
   2   9   1    1.20    2.10
  -2   9  -1   -1.40    5.80
  -2   9  -1    1.90    0.50
  -3  -9  -1   -1.00    1.20
  -3  -9  -1   -4.40    9.60
   3  -9   1   -2.30    6.20
  -3   9  -1    1.50    6.10
   3   9   1   -1.10    0.80
   3   9   1    3.10    2.40
  -3   9  -1   -0.10    1.80
  -3   9  -1   -0.20    0.40
   3   9   1    1.30    7.60
  -4  -9  -1   25.00   12.90
   4  -9   1   44.40    8.70
  -4  -9  -1   29.60    3.80
  -4   9  -1   31.20    4.80
   4   9   1   31.00    2.30
  -4   9  -1   27.80    9.00
  -4   9  -1   32.20    1.90
   4   9   1   37.00   10.90
   5  -9   1  350.56   15.50
  -5  -9  -1  348.47   34.30
  -5  -9  -1  391.46   18.00
  -5   9  -1  411.66   15.50
   5   9   1  382.16   28.90
  -5   9  -1  399.26   19.70
   5   9   1  393.46   16.10
   6  -9   1   11.00    1.70
  -6  -9  -1   14.20    3.20
  -6  -9  -1   -2.90   22.10
  -6   9  -1   15.70    4.10
   6   9   1   13.20    2.00
  -7  -9  -1    0.10    2.40
   7  -9   1    2.70    1.50
   7   9   1   -0.10    1.20
  -7   9  -1    2.20    3.10
   8  -9   1    5.40    1.80
  -8  -9  -1    8.50    3.50
  -8   9  -1   10.30    4.30
   8   9   1    8.90    2.10
   9  -9   1  100.99    6.00
  -9  -9  -1  119.79    9.20
   9   9   1  100.59    6.40
  -9   9  -1  106.99   10.70
  10  -9   1    2.80    2.20
  10   9   1    6.60    2.30
 -10   9  -1   10.50    4.70
  11  -9   1    9.40    3.60
  11   9   1    8.10    2.80
 -11   9  -1    0.10    4.40
  12   9   1   10.40    3.10
 -12   9  -1    6.30    5.40
 -13  -9  -1   -0.60    6.80
 -13   9  -1    6.00    6.10
  13   9   1    6.50    2.90
  14   9   1    3.30    3.20
 -14   9  -1   -5.20    7.20
 -14  10   1    4.50    7.40
  14  10  -1    1.10    3.20
  13  10  -1    1.30    2.70
 -13  10   1    2.30    5.90
 -12 -10   1   -4.90    7.00
 -12  10   1    2.10    5.30
  12  10  -1   -2.70    2.00
  11  10  -1    0.30    1.90
 -11  10   1   -4.70    3.60
  10  10  -1   10.80    2.60
 -10  10   1   11.10    5.50
  -9 -10   1   26.70    5.40
  -9  10   1   23.00    6.30
   9  10  -1   21.00    3.00
  -8 -10   1    0.20    2.70
  -8  10   1   -2.00    3.00
   8  10  -1    0.00    1.30
  -7 -10   1   58.19    6.30
  -7  10   1   59.99    8.30
   7  10  -1   63.19    4.20
  -7  10   1   69.09    4.20
  -6 -10   1    2.60    2.40
  -6 -10   1  -55.89   26.00
  -6  10   1   10.30   10.30
   6  10  -1    5.40    1.40
  -6  10   1    4.50    1.10
  -6  10   1   -0.60    2.60
  -5 -10   1   -1.80    1.80
  -5 -10   1  -12.60   19.60
   5  10  -1   11.20   14.30
   5  10  -1   -0.70    0.90
  -5  10   1    0.40    0.70
  -5  10   1    2.10    2.50
  -4 -10   1    4.80    2.30
  -4 -10   1   21.20   13.90
   4  10  -1    7.50    1.30
   4  10  -1   10.20   12.10
  -4  10   1    6.60    0.90
  -4  10   1    5.20    2.90
  -3 -10   1   10.20   12.10
  -3 -10   1   10.00    2.60
   3 -10  -1   20.60    6.80
   3  10  -1   19.60   10.80
  -3  10   1    7.60    3.00
  -3  10   1   13.90    1.20
  -3  10   1    6.70    6.30
   3  10  -1   15.00    1.60
   3  10  -1   21.70    4.00
   2 -10  -1   39.00    7.70
  -2 -10   1   41.80    3.90
  -2 -10   1   50.09   12.00
   2  10  -1   44.40    2.40
   2  10  -1   39.90    5.10
  -2  10   1   40.40    2.10
   2  10  -1   39.50   11.10
  -2  10   1   27.50    7.30
  -2  10   1   47.80    4.90
  -1 -10   1  405.16   17.30
  -1 -10   1  426.36   26.40
  -1  10   1  367.56   15.10
  -1  10   1  387.96   18.30
  -1  10   1  350.16   22.00
   1  10  -1  380.26   18.00
   1  10  -1  380.06   25.60
   0 -10   1   -1.60    1.40
   0 -10  -1   -1.70    1.30
   0 -10   1   -3.40    7.10
   0 -10  -1    3.60    6.60
   0  10   1    2.50    2.00
   0  10  -1    1.70    1.70
   0  10   1    0.30    0.50
   0  10  -1    9.00    7.40
   0  10   1    8.10    6.40
  -1 -10  -1  366.76   16.50
   1 -10   1  370.76   23.80
  -1 -10  -1  394.06   24.80
   1  10   1  355.06   23.50
  -1  10  -1  358.96   23.30
   1  10   1  369.76   17.70
  -1  10  -1  370.36   14.50
  -1  10  -1  378.26   17.70
   2 -10   1   18.50    8.20
  -2 -10  -1   42.80    3.80
  -2 -10  -1   19.00   10.30
   2  10   1   41.10    4.80
   2  10   1   34.40    9.30
  -2  10  -1   43.60    9.30
   2  10   1   41.70    2.50
  -2  10  -1   43.70    2.10
  -2  10  -1   47.30    4.80
   3 -10   1   11.00    8.00
  -3 -10  -1   12.10    2.60
  -3 -10  -1   18.00   11.30
   3  10   1    6.90    9.30
   3  10   1   19.50    4.00
  -3  10  -1   14.20    3.30
  -3  10  -1   13.60    1.10
   3  10   1   12.80    1.60
  -3  10  -1    5.30    7.90
  -4 -10  -1    8.50    2.30
  -4 -10  -1   14.60   14.70
   4  10   1    6.00    1.40
  -4  10  -1    5.30    0.90
  -4  10  -1   10.40    3.20
   4  10   1   10.30   11.20
  -5 -10  -1    1.00    1.90
  -5 -10  -1   13.00   19.10
   5  10   1    0.40    1.10
  -5  10  -1    1.50    1.10
   5  10   1   -9.60   13.70
  -5  10  -1    2.10    2.60
  -6 -10  -1    4.40    2.30
   6  10   1    6.10    1.60
  -6  10  -1    2.20    3.00
  -7 -10  -1   63.29    6.10
  -7  10  -1   49.90    7.40
   7  10   1   54.09    3.90
  -8 -10  -1    2.20    2.90
   8  10   1    0.10    1.50
  -8  10  -1   -2.10    3.20
  -9 -10  -1   19.70    4.70
   9  10   1   19.50    3.00
  -9  10  -1   18.50    5.80
  10  10   1   11.10    2.70
 -10  10  -1    6.50    5.20
  11  10   1   -1.10    1.80
 -11  10  -1   -0.50    4.00
 -12  10  -1    7.20    5.70
 -13 -10  -1    4.50    8.10
  13  10   1    2.20    2.80
 -13  10  -1   -9.50    5.80
  14  10   1    3.50    3.50
 -14  10  -1   16.90    7.70
 -14  11   1   -4.20    6.90
 -13  11   1    0.60    6.90
  13  11  -1    1.30    3.00
 -12  11   1    4.50    5.50
  12  11  -1   -0.30    2.20
  11  11  -1    1.90    2.20
 -11  11   1   -0.90    4.60
  10  11  -1    1.80    1.90
 -10  11   1    0.70    4.30
  -9 -11   1   -0.40    2.70
   9  11  -1    0.00    1.70
  -9  11   1   -1.20    3.70
  -8 -11   1    3.00    3.00
  -8  11   1    0.90    3.30
   8  11  -1   -1.50    1.50
  -7 -11   1   24.60    4.70
  -7  11   1   14.10    4.80
   7  11  -1   21.80    2.70
  -6 -11   1    7.90    3.30
  -6  11   1   11.70    3.90
  -6  11   1    9.30    1.30
   6  11  -1    7.50    1.60
  -5 -11   1   27.10    4.30
  -5  11   1   31.80    2.00
   5  11  -1   29.60    2.50
  -5  11   1   25.40    5.20
  -4 -11   1    9.80   18.80
  -4 -11   1    6.70    2.40
   4  11  -1    6.00    1.30
  -4  11   1    9.10    1.10
  -4  11   1    5.10    3.10
  -3 -11   1    1.70   14.80
  -3 -11   1   23.50    3.70
   3  11  -1   22.10    2.00
   3  11  -1   25.30    4.50
  -3  11   1   24.50    1.60
   3  11  -1   24.00   13.00
  -3  11   1   21.50    4.20
  -2 -11   1   11.90    2.60
  -2 -11   1    0.50   11.50
   2 -11  -1   16.40    8.00
   2  11  -1   -2.30   10.70
   2  11  -1   13.10    3.30
  -2  11   1   12.50    1.10
  -2  11   1   14.30    3.70
  -1 -11   1  266.47   12.80
   1 -11  -1  260.97   19.70
  -1 -11   1  246.08   22.60
  -1  11   1  247.28   13.70
  -1  11   1  263.77   19.60
   1  11  -1  266.47   13.60
  -1  11   1  268.17   10.40
   1  11  -1  224.78   21.40
   0 -11   1   -2.20    9.00
   0 -11   1    3.10    1.70
   0 -11  -1   -6.70    8.00
   0 -11  -1   -1.30    1.30
   0  11  -1   -9.80    9.00
   0  11   1   12.60    8.70
   0  11  -1   -0.10    1.80
   0  11   1    0.30    1.90
   0  11   1   -0.80    0.50
  -1 -11  -1  293.77   23.00
   1 -11   1  269.27   21.20
  -1 -11  -1  264.57   12.80
   1  11   1  269.57   10.50
   1  11   1  266.07   14.10
  -1  11  -1  272.07   10.60
  -1  11  -1  273.17   14.00
  -1  11  -1  223.08   20.70
   1  11   1  251.77   21.30
  -2 -11  -1    3.20   11.60
   2 -11   1   11.70    9.90
  -2 -11  -1   13.80    2.80
   2  11   1    5.40   10.30
  -2  11  -1   10.50    3.30
   2  11   1   12.40    3.10
  -2  11  -1   13.50    1.10
   2  11   1   15.20    1.60
  -3 -11  -1   10.50   13.90
  -3 -11  -1   25.50    3.50
   3  11   1   21.70    2.20
   3  11   1   29.10    4.90
  -3  11  -1   23.40    1.50
  -3  11  -1   26.50    4.80
  -4 -11  -1    5.70    2.30
  -4  11  -1    5.90    0.90
   4  11   1    6.10    1.50
  -4  11  -1    5.30    3.20
  -5 -11  -1   35.70    4.70
   5  11   1   27.20    2.70
  -5  11  -1   29.30    5.30
  -6 -11  -1    6.80    2.80
   6  11   1    8.70    1.90
  -6  11  -1   11.30    4.10
  -7 -11  -1   15.20    3.80
   7  11   1   22.50    2.70
  -7  11  -1   15.20    5.00
  -8 -11  -1    2.90    3.00
   8  11   1    0.60    1.50
  -8  11  -1    3.70    4.20
  -9 -11  -1   -2.60    2.80
   9  11   1    1.10    1.70
  -9  11  -1    2.70    3.60
  10  11   1    1.10    2.20
 -10  11  -1   -2.90    4.20
 -11  11  -1   -2.30    4.70
  11  11   1    0.10    2.10
  12  11   1    1.80    2.40
 -12  11  -1    2.80    5.70
 -13  11  -1   -3.40    6.90
  13  11   1    1.40    2.80
 -14  11  -1   -3.30    6.90
  13  12  -1    3.20    3.10
 -13  12   1    1.00    6.80
 -12  12   1    7.60    6.30
  12  12  -1    4.30    2.40
  11  12  -1   14.40    2.90
 -11  12   1   17.20    6.10
 -10 -12   1   -0.40    2.80
  10  12  -1    0.00    2.10
 -10  12   1    5.60    5.00
  -9 -12   1    0.80    2.90
  -9  12   1    3.10    4.40
  -8 -12   1   -2.40    2.80
   8  12  -1    1.30    1.70
  -8  12   1    0.70    3.30
  -7 -12   1   -0.30    2.80
   7  12  -1    2.20    1.70
  -7  12   1    2.00    3.60
  -6 -12   1  256.77   14.50
  -6  12   1  282.07   11.20
   6  12  -1  251.67   11.70
  -6  12   1  255.37   16.10
  -5 -12   1   25.80    4.60
  -5  12   1   29.30    5.70
  -5  12   1   28.30    2.10
   5  12  -1   30.90    2.70
  -4 -12   1    2.20    2.10
   4  12  -1    3.80    1.40
  -4  12   1    5.00    3.00
  -4  12   1    3.00    0.80
  -3 -12   1   52.99    5.20
  -3  12   1   56.99    2.80
   3  12  -1   52.09    6.10
  -3  12   1   55.29    6.10
  -2 -12   1   47.00    4.40
   2  12  -1   36.00    5.30
  -2  12   1   46.40    6.30
  -2  12   1   44.30    2.30
  -1 -12   1   48.00    4.60
  -1  12   1   50.59    2.40
  -1  12   1   53.59    5.60
   1  12  -1   46.10    5.20
   0 -12  -1   -0.50    1.50
   0 -12   1   -2.00    1.60
   0  12   1    3.40    2.40
   0  12   1    1.20    0.60
   0  12  -1    1.90    2.20
  -1 -12  -1   44.70    4.30
   1  12   1   52.19    5.30
  -1  12  -1   47.00    5.30
  -1  12  -1   51.59    2.30
  -2 -12  -1   43.30    4.30
  -2  12  -1   45.90    5.50
   2  12   1   49.20    5.30
  -2  12  -1   48.50    2.30
  -3 -12  -1   55.89    5.00
   3  12   1   55.29    6.30
  -3  12  -1   57.09    2.80
  -3  12  -1   58.79    6.20
  -4 -12  -1    6.20    2.30
  -4  12  -1    5.90    3.20
   4  12   1    2.90    1.40
  -5 -12  -1   22.20    4.00
  -5  12  -1   27.10    5.40
   5  12   1   26.40    2.70
  -6 -12  -1  260.67   14.20
  -6  12  -1  267.97   16.00
   6  12   1  251.67   11.70
  -7 -12  -1   -2.20    2.50
  -7  12  -1    1.10    3.90
   7  12   1   -2.40    1.70
  -8 -12  -1    3.10    3.10
  -8  12  -1    0.20    3.30
   8  12   1   -1.00    1.80
  -9 -12  -1    8.60    3.90
   9  12   1    8.50    2.50
  -9  12  -1    7.30    4.50
  10  12   1   -0.90    1.90
 -10  12  -1   -1.50    4.00
 -11  12  -1   18.50    6.20
  11  12   1   17.00    3.10
 -12  12  -1    9.00    6.50
  12  12   1    2.40    2.70
  13  12   1    2.70    3.30
 -13  12  -1   -0.80    7.60
 -13  13   1    6.00    7.40
 -12  13   1   -2.30    6.60
  12  13  -1    0.80    2.70
  11  13  -1    3.50    2.50
 -11  13   1    8.20    5.50
 -10 -13   1   -0.60    3.20
 -10  13   1   -5.40    3.80
  10  13  -1    0.90    2.20
  -9 -13   1    1.40    3.20
   9  13  -1    2.20    2.20
  -9  13   1   -2.80    3.80
  -8 -13   1   22.90    4.90
  -8  13   1   30.30    6.70
   8  13  -1   20.80    3.10
  -7 -13   1   13.80    4.00
   7  13  -1    3.00    2.00
  -7  13   1    7.00    4.10
  -6 -13   1   16.00    4.30
   6  13  -1    8.80    1.90
  -6  13   1   10.40    4.40
  -5 -13   1    1.70    2.60
  -5  13   1   -1.00    3.00
   5  13  -1   -2.80    1.40
  -5  13   1    3.10    1.00
  -4 -13   1   36.00    5.10
  -4  13   1   47.90    6.90
  -4  13   1   42.90    2.40
  -3 -13   1    7.40    2.60
  -3  13   1    9.80    1.10
   3  13  -1    5.80    3.30
  -3  13   1    2.20    3.00
  -2 -13   1    0.10    1.80
   2  13  -1   -1.10    2.60
  -2  13   1    0.20    2.30
  -2  13   1    0.30    0.60
  -1 -13   1  142.09    8.80
   1 -13  -1  143.69    8.60
  -1  13   1  150.58   10.00
   1  13  -1  146.79    9.70
  -1  13   1  145.09    6.10
   0 -13  -1   -1.20    1.50
   0 -13   1    0.10    1.80
   0  13  -1   -1.10    2.30
   0  13   1    0.20    0.60
   0  13   1    3.70    2.60
   1 -13   1  162.58    9.20
  -1 -13  -1  146.69    8.70
   1  13   1  130.59    9.80
  -1  13  -1  160.18   10.20
  -2 -13  -1   -0.10    1.80
  -2  13  -1    4.50    2.60
   2  13   1   -2.80    2.60
  -3 -13  -1    5.60    2.40
  -3  13  -1    7.10    3.30
   3  13   1    7.50    3.50
  -4 -13  -1   37.80    5.00
  -4  13  -1   42.60    6.40
  -5 -13  -1    0.70    2.50
   5  13   1   -0.90    1.40
  -5  13  -1   -1.10    3.10
  -6 -13  -1   19.30    4.20
  -6  13  -1   14.10    4.60
   6  13   1   25.90    2.80
  -7 -13  -1   11.10    3.60
   7  13   1    9.00    2.30
  -7  13  -1    4.10    3.90
  -8 -13  -1   31.40    5.50
   8  13   1   21.40    3.20
  -8  13  -1   18.00    5.70
  -9 -13  -1    3.30    3.30
   9  13   1    5.10    2.10
  -9  13  -1    0.80    4.30
 -10  13  -1    2.00    4.60
  10  13   1    1.60    2.40
 -11  13  -1   -3.00    4.80
  11  13   1    2.70    2.60
 -12  13  -1   -5.90    6.70
  12  13   1   -5.50    2.80
 -13  13  -1   -2.90    6.50
 -13  14   1   -4.20    7.10
 -12  14   1   -2.30    6.60
  12  14  -1   -3.80    3.30
  11  14  -1    2.30    2.80
 -11  14   1   11.00    7.30
 -10 -14   1    8.50    4.20
  10  14  -1    3.00    2.60
 -10  14   1   11.40    5.30
  -9 -14   1    0.90    3.10
  -9  14   1    0.90    4.00
   9  14  -1   -0.30    2.30
  -8 -14   1    4.90    3.50
   8  14  -1    2.60    2.10
  -8  14   1    4.40    4.20
  -7 -14   1    4.70    3.20
  -7  14   1    4.20    4.10
   7  14  -1    0.60    1.80
  -6 -14   1   58.99    7.30
  -6  14   1   42.50    7.50
  -5 -14   1  192.38   12.30
  -5  14   1  217.48    9.10
  -5  14   1  197.18   14.00
  -4 -14   1   79.49    7.20
  -4  14   1   88.69    8.50
  -4  14   1   80.89    4.00
  -3 -14   1   40.00    5.40
  -3  14   1   44.00    6.70
  -3  14   1   43.70    2.40
   3  14  -1   40.10    6.20
  -2 -14   1    2.20    2.30
  -2  14   1    0.80    0.60
  -2  14   1   -1.80    2.50
   2  14  -1    0.20    2.60
   1 -14  -1   12.70    3.00
  -1 -14   1   11.30    3.00
  -1  14   1    9.70    3.60
   1  14  -1    3.30    3.20
   0 -14   1    3.30    2.30
   0 -14  -1    1.00    1.90
   0  14   1   -3.00    2.50
   0  14  -1   -2.90    2.30
   1 -14   1   13.60    3.30
  -1 -14  -1    8.40    2.60
   1  14   1   15.60    4.00
  -1  14  -1    9.80    3.30
  -2 -14  -1   -0.10    1.90
  -2  14  -1    3.10    2.70
   2  14   1   -2.30    2.50
  -3 -14  -1   45.30    5.00
   3  14   1   42.30    6.50
  -3  14  -1   43.30    6.50
  -4 -14  -1   78.09    6.90
  -4  14  -1   87.79    8.60
  -5 -14  -1  193.78   12.10
  -5  14  -1  215.78   14.10
  -6 -14  -1   46.00    6.30
  -6  14  -1   50.69    7.80
  -7 -14  -1   10.20    3.90
  -7  14  -1    7.80    4.20
  -8 -14  -1    9.10    3.90
  -8  14  -1   11.10    4.80
   8  14   1    2.70    2.30
  -9 -14  -1    4.50    3.60
  -9  14  -1   10.00    5.00
   9  14   1    6.30    2.60
 -10  14  -1    6.00    5.10
  10  14   1    7.80    2.70
 -11  14  -1   10.00    6.20
  11  14   1    6.90    3.10
 -12  14  -1    0.70    7.30
  12  14   1    2.20    3.40
 -13  14  -1    1.50    6.80
 -12  15   1   -1.90    6.60
  11  15  -1    5.30    3.70
 -11  15   1   -5.30    6.90
 -10 -15   1   47.30    7.20
 -10  15   1   26.60    7.50
  -9 -15   1   -6.50    2.90
   9  15  -1    4.10    2.70
  -9  15   1   -3.00    4.20
  -8 -15   1   13.90    4.30
  -8  15   1   13.40    5.40
  -7 -15   1    4.50    3.70
  -7  15   1    6.80    4.50
  -6 -15   1    2.10    2.80
   6  15  -1   -3.00    3.00
  -6  15   1    6.20    4.00
  -5 -15   1   93.19    7.80
  -5  15   1   67.59    8.30
  -4 -15   1    0.80    2.70
  -4  15   1   -2.20    3.00
  -3 -15   1   35.50    5.20
   3  15  -1   35.60    6.20
  -3  15   1   36.40    6.50
   2 -15  -1   18.10    3.50
  -2 -15   1   16.50    3.80
   2  15  -1   10.70    4.40
  -2  15   1   19.60    4.60
  -1 -15   1    9.60    3.10
   1 -15  -1    9.40    2.80
   1  15  -1   10.30    4.00
  -1  15   1    8.50    3.80
   0 -15   1    2.00    2.10
   0 -15  -1   -0.70    1.90
   0  15  -1   -0.70    2.60
   0  15   1    2.00    3.00
  -1 -15  -1    9.00    2.80
   1 -15   1    1.10    2.40
  -1  15  -1    0.50    2.90
   1  15   1    9.40    3.50
   2 -15   1   19.60    3.80
  -2 -15  -1   17.40    3.80
   2  15   1   19.50    5.10
  -2  15  -1   14.70    4.20
  -3 -15  -1   36.20    5.20
  -3  15  -1   38.60    6.40
   3  15   1   36.90    6.50
  -4 -15  -1    1.80    2.60
  -4  15  -1    1.70    3.40
  -5 -15  -1   84.99    7.60
  -5  15  -1   89.59    9.10
  -6 -15  -1    3.10    2.90
   6  15   1   -0.80    2.30
  -6  15  -1   -1.80    3.40
  -7 -15  -1    0.00    3.10
   7  15   1    2.10    2.70
  -7  15  -1   10.70    4.70
  -8 -15  -1   15.90    5.00
   8  15   1    5.80    2.70
  -8  15  -1   13.00    5.50
  -9 -15  -1   -1.60    3.30
  -9  15  -1   -1.60    4.30
   9  15   1   -2.90    2.60
 -10  15  -1   57.89   10.00
 -11  15  -1   10.90    7.00
  11  15   1    3.00    3.80
 -12  15  -1   -7.70    7.10
 -12  16   1    2.70    6.90
 -11  16   1    0.80    7.50
 -10  16   1    2.00    6.00
  -9 -16   1   -5.60    3.50
  -9  16   1   -6.80    4.30
  -8 -16   1    4.10    3.70
  -8  16   1    1.20    4.10
  -7 -16   1   80.29    8.30
  -7  16   1  103.59   10.20
  -6 -16   1   10.30    4.20
  -6  16   1   20.60    5.50
  -5 -16   1   43.10    6.10
  -5  16   1   41.30    7.40
  -4 -16   1    0.60    2.60
  -4  16   1    1.70    3.30
   3 -16  -1    9.50    3.10
  -3 -16   1   10.00    3.50
   3  16  -1   13.30    5.60
  -3  16   1    5.10    3.70
  -2 -16   1   13.30    3.50
   2 -16  -1   11.00    3.30
   2  16  -1   12.30    4.50
  -2  16   1   13.20    4.50
  -1 -16   1    2.50    2.90
   1 -16  -1    7.70    2.90
   1  16  -1    6.30    3.60
  -1  16   1    7.20    3.60
   0 -16   1   -2.40    2.30
   0 -16  -1    1.00    2.10
   0  16   1   -5.90    2.60
   0  16  -1    5.00    3.50
   1 -16   1    5.10    2.80
  -1 -16  -1    5.60    2.90
  -1  16  -1    0.90    3.00
   1  16   1    1.30    3.50
  -2 -16  -1    8.40    3.40
   2 -16   1   12.30    3.50
  -2  16  -1   14.00    4.50
   2  16   1    9.80    4.50
   3 -16   1   11.00    3.50
  -3 -16  -1    9.80    3.40
  -3  16  -1   18.00    4.60
   3  16   1    2.80    5.00
  -4 -16  -1   -1.60    2.50
  -4  16  -1   -0.70    3.10
  -5 -16  -1   44.20    6.00
  -5  16  -1   43.70    7.70
  -6 -16  -1    4.80    3.50
  -6  16  -1   11.10    4.70
  -7 -16  -1   75.39    8.90
  -7  16  -1   88.49   10.00
  -8 -16  -1    1.30    3.30
  -8  16  -1   -0.50    4.60
  -9 -16  -1   -5.20    3.50
  -9  16  -1   -4.00    4.40
 -10  16  -1   -1.90    6.00
 -11  16  -1    0.80    6.90
 -12  16  -1  -13.20    6.10
 -11  17   1   -3.70    7.00
 -10  17   1   -2.40    6.60
  -9 -17   1   13.00    4.70
  -9  17   1   14.10    6.40
  -8 -17   1   10.10    4.10
  -8  17   1    6.50    5.20
  -7 -17   1   16.90    4.80
  -7  17   1   17.20    5.80
  -6 -17   1   98.19    9.20
  -6  17   1   99.39   10.50
  -5 -17   1   23.40    4.80
  -5  17   1   21.00    6.10
  -4 -17   1   60.59    7.50
  -4  17   1   59.99    8.80
   3 -17  -1   -0.90    2.60
  -3 -17   1   -1.10    2.60
   3  17  -1    2.80    7.70
  -3  17   1    6.60    3.70
  -2 -17   1   37.20    5.60
   2 -17  -1   42.50    6.00
  -2  17   1   39.50    6.90
   2  17  -1   37.90    6.70
  -1 -17   1    0.20    2.40
   1 -17  -1    0.10    2.40
   1  17  -1   -1.40    3.70
  -1  17   1    0.20    3.10
   0 -17   1   -0.10    2.40
   0 -17  -1   -3.80    2.30
   0  17   1   -0.90    3.30
   0  17  -1   -7.90    3.10
   1 -17   1    0.80    2.30
  -1 -17  -1    3.00    2.70
   1  17   1    1.20    3.30
  -1  17  -1   -1.00    3.30
   2 -17   1   39.80    5.90
  -2 -17  -1   46.30    6.40
  -2  17  -1   38.60    6.70
   2  17   1   39.90    7.30
   3 -17   1    0.40    2.40
  -3 -17  -1    0.10    2.80
   3  17   1    0.80    8.10
  -3  17  -1   -2.10    3.10
   4 -17   1   43.40    5.80
  -4 -17  -1   55.89    7.20
  -4  17  -1   42.10    7.10
  -5 -17  -1   14.00    4.40
  -5  17  -1   23.10    5.90
  -6 -17  -1   97.69    9.00
  -6  17  -1  111.49   10.70
  -7 -17  -1   14.50    4.70
  -7  17  -1   14.40    5.60
  -8 -17  -1    6.90    4.30
  -8  17  -1    4.30    4.80
  -9 -17  -1   11.90    5.00
  -9  17  -1    4.00    5.10
 -10  17  -1   -2.80    6.40
 -11  17  -1   -3.80    7.20
 -11  18   1   -0.20    6.40
 -10  18   1   -2.20    6.50
  -9 -18   1   -1.30    4.10
  -9  18   1   12.70    6.90
  -8 -18   1   -4.40    3.80
  -8  18   1    1.70    5.00
  -7 -18   1    2.80    3.80
  -7  18   1    4.70    4.50
  -6 -18   1   17.70    4.80
  -6  18   1   21.20    5.70
  -5 -18   1    1.90    3.30
   5 -18  -1    0.80    2.50
  -5  18   1    8.40    4.50
   4 -18  -1    9.50    3.10
  -4 -18   1   10.10    4.00
  -4  18   1   12.70    5.10
  -3 -18   1   53.59    7.20
   3 -18  -1   64.49    6.40
  -3  18   1   61.09    9.10
  -2 -18   1   10.60    4.00
   2 -18  -1   10.90    3.70
  -2  18   1    3.60    3.90
   2  18  -1   14.80    5.60
  -1 -18   1    5.00    3.20
   1 -18  -1    7.80    3.20
   1  18  -1   -5.30    3.90
  -1  18   1    7.70    4.30
   0 -18   1    2.00    2.60
   0 -18  -1    1.40    2.60
   0  18  -1   -0.30    3.70
   0  18   1    3.40    4.10
  -1 -18  -1    1.00    2.90
   1 -18   1    5.00    2.80
   1  18   1   -4.80    4.20
  -1  18  -1    2.40    3.70
   2 -18   1   12.90    3.80
  -2 -18  -1    5.20    3.50
   2  18   1   12.30    5.20
  -2  18  -1   13.80    4.80
  -3 -18  -1   74.69    7.30
   3 -18   1   63.69    6.50
  -3  18  -1   68.79    8.40
   3  18   1   61.59   16.60
   4 -18   1   10.30    3.60
  -4 -18  -1   17.30    4.60
  -4  18  -1    5.90    4.10
   5 -18   1    3.10    2.80
  -5 -18  -1    3.40    3.90
  -5  18  -1    9.30    4.30
  -6 -18  -1   22.40    4.90
  -6  18  -1   23.80    6.60
  -7 -18  -1    8.10    4.10
  -7  18  -1    6.50    4.40
  -8 -18  -1    5.20    3.80
  -8  18  -1   -5.60    4.50
  -9 -18  -1   -0.80    4.10
  -9  18  -1   -0.80    5.50
 -10  18  -1   -9.10    5.70
 -11  18  -1    2.60    6.30
  10 -19  -1   -2.00    3.60
 -10  19   1    8.20    7.40
  -9 -19   1   -0.90    4.90
  -9  19   1    2.50    7.30
  -8 -19   1    0.90    4.00
  -8  19   1   -4.50    5.40
  -7 -19   1    6.60    4.20
   7 -19  -1    3.20    2.90
  -7  19   1    1.10    4.70
   6 -19  -1   32.90    5.30
  -6 -19   1   43.00    6.80
  -6  19   1   55.59    8.60
   5 -19  -1   12.50    3.80
  -5 -19   1   12.20    4.30
  -5  19   1   18.50    5.70
   4 -19  -1   22.70    4.40
  -4 -19   1   27.40    5.60
  -4  19   1   36.60    7.70
  -3 -19   1   -2.00    3.00
   3 -19  -1   -1.60    2.60
  -3  19   1   -0.70    3.80
   2 -19  -1   -0.90    2.70
  -2 -19   1    1.10    3.00
   2  19  -1    2.30    5.20
  -2  19   1   -2.00    3.60
   1 -19  -1   -3.00    2.50
  -1 -19   1   -1.50    2.90
   1  19  -1    5.10    4.30
  -1  19   1   -0.80    3.70
   0 -19   1    4.00    2.90
   0 -19  -1    7.30    3.30
   0  19  -1   -0.70    4.00
   0  19   1   -1.00    3.80
   1 -19   1   -1.50    2.90
  -1 -19  -1    1.90    3.10
  -1  19  -1   -3.90    4.10
   1  19   1    2.80    4.30
  -2 -19  -1   -4.60    2.80
   2 -19   1    0.70    2.60
   2  19   1    4.50    4.80
  -2  19  -1   -1.20    3.70
  -3 -19  -1    1.20    3.20
   3 -19   1   -0.70    2.50
  -3  19  -1    6.10    4.40
   4 -19   1   31.40    5.20
  -4 -19  -1   20.20    4.80
  -4  19  -1   24.90    6.20
   5 -19   1   14.10    3.90
  -5 -19  -1    5.40    3.90
  -5  19  -1   11.20    5.00
  -6 -19  -1   51.79    7.10
   6 -19   1   35.80    5.60
  -6  19  -1   54.29    8.30
  -7 -19  -1    1.30    3.60
   7 -19   1   -2.20    2.70
  -7  19  -1    0.80    4.40
  -8 -19  -1   -2.90    4.00
  -8  19  -1    3.70    5.70
  -9 -19  -1    2.20    4.90
  -9  19  -1    0.20    6.70
  10 -19   1    8.50    4.30
 -10  19  -1   -5.50    6.50
   9 -20  -1    3.00    4.30
  -9 -20   1    9.60    5.70
  -9  20   1   10.50    6.70
  -8 -20   1   -2.40    4.60
   8 -20  -1   -4.70    3.50
  -8  20   1   15.10    7.90
   7 -20  -1   -3.60    3.00
  -7 -20   1   15.80    5.20
  -7  20   1    3.60    5.70
  -6 -20   1   10.50    4.50
   6 -20  -1   13.50    4.20
  -6  20   1   33.80    7.80
  -5 -20   1   -1.40    3.50
   5 -20  -1   -1.00    2.80
  -5  20   1   -6.90    4.30
   4 -20  -1   -2.30    2.90
  -4 -20   1    4.40    4.00
  -4  20   1    5.40    4.60
  -3 -20   1   20.10    5.20
   3 -20  -1   12.60    3.90
  -3  20   1   16.20    5.50
   2 -20  -1    1.10    3.20
  -2 -20   1    3.00    3.40
  -2  20   1    2.60    4.50
   2  20  -1  -11.60    9.70
  -1 -20   1    4.60    3.20
   1 -20  -1    1.20    3.20
   1  20  -1   -7.20    4.30
  -1  20   1    4.80    4.70
   0 -20  -1    4.10    3.60
   0 -20   1    1.80    3.00
   0  20   1    6.20    4.70
   0  20  -1   -0.20    4.80
   1 -20   1   -1.90    2.60
  -1 -20  -1   -0.60    3.50
   1  20   1   -6.90    4.60
  -1  20  -1   -3.20    4.30
  -2 -20  -1   -4.00    3.10
   2 -20   1    2.10    3.10
  -2  20  -1    5.30    4.80
   2  20   1  -10.00    8.30
  -3 -20  -1   26.40    5.40
   3 -20   1   17.70    4.30
  -3  20  -1   22.40    5.80
  -4 -20  -1    0.30    3.50
   4 -20   1    3.40    2.70
  -4  20  -1    6.20    4.90
  -5 -20  -1    3.00    3.70
   5 -20   1    1.20    2.80
  -5  20  -1    5.20    4.80
   6 -20   1   14.50    4.10
  -6 -20  -1   15.20    5.00
  -6  20  -1   12.60    5.60
  -7 -20  -1   -1.70    4.10
   7 -20   1    8.50    3.80
  -7  20  -1   10.30    5.80
   8 -20   1   -0.10    3.70
  -8 -20  -1   -7.30    4.40
  -8  20  -1  -14.90    5.70
   9 -20   1   -5.70    3.90
  -9  20  -1    0.80    6.90
  -8 -21   1   10.20    5.70
   8 -21  -1   -4.50    4.20
  -8  21   1    8.00    7.20
   7 -21  -1    1.20    3.70
  -7 -21   1    8.80    5.10
  -7  21   1   -5.00    6.30
  -6 -21   1    0.30    4.50
   6 -21  -1    4.20    4.00
  -6  21   1    4.70    5.60
  -5 -21   1    5.70    4.10
   5 -21  -1    0.20    3.40
  -5  21   1   11.70    5.20
  -4 -21   1  118.89    9.90
   4 -21  -1  105.29    9.00
  -4  21   1   90.29   11.10
  -3 -21   1   -4.90    3.40
   3 -21  -1    0.90    3.30
  -3  21   1   -1.70    4.50
  -2 -21   1   18.00    4.90
   2 -21  -1   12.70    4.50
  -2  21   1   13.80    5.70
   1 -21  -1    4.30    3.10
  -1 -21   1    1.50    3.70
  -1  21   1    6.60    5.00
   1  21  -1    2.40    5.60
   0 -21   1    3.40    3.50
   0 -21  -1    3.50    3.50
   0  21   1    4.50    5.00
   0  21  -1    5.20    5.20
   1 -21   1    1.90    3.20
  -1 -21  -1    0.10    3.60
  -1  21  -1    0.30    4.80
   1  21   1   -3.30    4.90
   2 -21   1   14.40    4.00
  -2 -21  -1   17.40    4.80
  -2  21  -1   16.40    5.80
   3 -21   1    5.60    3.20
  -3 -21  -1   -4.00    3.60
  -3  21  -1   10.10    5.30
  -4 -21  -1   98.09    8.90
   4 -21   1   82.79    8.20
  -4  21  -1   98.89   11.50
  -5 -21  -1    6.10    4.40
   5 -21   1    3.80    3.50
  -5  21  -1   -0.60    4.90
   6 -21   1   -5.20    3.10
  -6 -21  -1   -3.00    4.20
  -6  21  -1    3.10    5.40
   7 -21   1    7.10    4.30
  -7  21  -1    2.30    6.70
   8 -21   1   15.70    4.70
  -8  21  -1    8.20    6.70
  -7 -22   1   -6.80    5.40
   7 -22  -1   -0.20    4.10
  -7  22   1    0.40    6.80
   6 -22  -1    2.10    4.50
  -6 -22   1    2.20    5.10
  -6  22   1    1.70    6.60
   5 -22  -1    7.30    3.90
  -5 -22   1    3.30    4.60
  -5  22   1   -5.10    5.20
  -4 -22   1   10.80    4.70
  -4  22   1   11.80    5.90
   3 -22  -1   34.20    6.10
  -3  22   1   35.50    7.30
  -2 -22   1    8.20    4.50
   2 -22  -1   -0.50    3.40
  -2  22   1    7.80    5.00
   1 -22  -1    2.60    3.80
   1  22  -1    6.40   10.90
  -1  22   1    7.00    5.80
   0 -22   1    2.00    3.80
   0 -22  -1    1.20    4.00
   0  22   1   -4.30    5.00
   0  22  -1   -5.80    4.80
   1 -22   1   -0.80    3.50
  -1 -22  -1   -4.80    3.60
  -1  22  -1    3.60    5.30
   1  22   1    4.20    9.40
   2 -22   1   -0.80    3.80
  -2 -22  -1   -4.30    3.40
  -2  22  -1   -2.00    4.40
   3 -22   1   23.30    5.40
  -3 -22  -1   26.10    5.30
  -3  22  -1   34.00    7.40
   4 -22   1   12.60    4.20
  -4 -22  -1    9.00    4.40
  -4  22  -1    7.90    6.00
  -5 -22  -1   -0.40    4.30
   5 -22   1    3.20    3.70
  -5  22  -1    6.90    6.10
  -6 -22  -1    0.70    5.10
   6 -22   1   -1.20    4.00
  -6  22  -1    2.20    6.70
   7 -22   1   -2.30    4.00
  -7  22  -1    9.90    7.70
   6 -23  -1   -0.10    4.50
  -6  23   1   -1.50    6.50
   5 -23  -1   -1.90    4.40
  -5 -23   1   -0.50    5.30
  -5  23   1   -6.70    6.00
   4 -23  -1  -10.80    3.50
  -4 -23   1    0.30    4.60
  -4  23   1    9.60    7.00
   3 -23  -1   -5.00    3.60
  -3 -23   1   -7.70    4.30
  -3  23   1   -2.80    5.90
   2 -23  -1    1.30    3.80
  -2 -23   1    6.70    4.80
  -2  23   1   10.90    6.20
  -1 -23   1    6.90    4.10
   1 -23  -1   -2.40    4.30
  -1  23   1    3.20    5.70
   0 -23  -1    1.80    4.20
   0 -23   1   -8.20    3.90
   0  23   1   -4.90    6.30
   0  23  -1  -15.30    6.90
   1 -23   1    1.60    3.70
  -1 -23  -1   -7.00    4.00
  -1  23  -1    2.70    6.00
  -2 -23  -1    8.10    4.60
   2 -23   1    6.10    4.10
  -2  23  -1   -9.90    5.60
   3 -23   1   -3.00    3.80
  -3 -23  -1   -3.30    4.30
  -3  23  -1   -0.60    5.80
   4 -23   1   -0.40    3.80
  -4 -23  -1   -3.70    5.10
  -4  23  -1    5.90    6.20
  -5 -23  -1    1.00    6.00
   5 -23   1    5.30    4.60
  -5  23  -1   -2.10    6.50
   6 -23   1   -1.30    4.00
  -6  23  -1   11.80    8.10
  -4 -24   1   -4.90    6.00
   4 -24  -1    2.10    5.00
  -4  24   1  -14.10    6.20
   3 -24  -1    5.60    4.90
  -3 -24   1    6.40    5.20
  -3  24   1    5.00    7.00
   2 -24  -1    0.60    4.60
  -2 -24   1    0.10    5.40
  -2  24   1    0.30    6.30
  -1 -24   1    2.50    4.70
   1 -24  -1    6.90    4.90
  -1  24   1   -2.50    6.80
   0 -24   1   -5.00    4.40
   0 -24  -1   -5.40    4.60
   1 -24   1    7.00    5.40
  -1 -24  -1    3.10    5.00
  -1  24  -1   11.10    8.10
   2 -24   1    1.70    4.80
  -2 -24  -1   -2.30    5.10
  -2  24  -1   -8.90    6.70
   3 -24   1   11.20    5.20
  -3 -24  -1    9.40    5.70
  -3  24  -1   11.30    7.60
   4 -24   1    0.80    4.60
  -4  24  -1   -6.10    6.90
   0 -25   1   -1.00    7.70
   1 -25   1    3.00    6.00
  15   0  -2   -3.20    2.80
  14   0  -2    0.00    2.00
 -14   0   2   -2.30    5.90
 -13   0   2   10.20    5.40
  12   0  -2    0.10    1.50
 -12   0   2   -5.40    4.10
  11   0  -2  279.07   13.30
 -11   0   2  282.27   18.30
 -10   0   2   10.00    4.40
  10   0  -2    9.90    2.30
  -9   0   2   51.39    7.30
   9   0  -2   67.39    4.20
  -8   0   2    1.10    2.70
   8   0  -2    2.80    1.10
  -8   0   2   -6.40   17.10
  -7   0   2   15.70   10.80
  -7   0   2    1.20   11.50
   7   0  -2   12.80    1.70
  -6   0   2   -1.30    6.70
  -6   0   2    4.50    7.90
   6   0  -2    1.90    0.90
  -6   0   2    1.60    0.60
  -5   0   2   36.20    6.70
  -5   0   2   39.50    2.00
  -4   0   2   -0.50    0.90
  -4   0   2   -0.10    0.40
  -4   0   2   -0.90    1.20
  -4   0   2   -0.80    3.40
  -3   0   2   39.90    1.90
  -3   0   2   41.80    3.00
  -3   0   2   46.80    5.50
   3   0  -2   45.50    5.00
  -3   0   2   42.80    3.10
   2   0  -2   10.30    1.60
  -2   0   2    9.30    1.60
   2   0  -2    8.50    2.20
  -2   0   2    6.90    2.10
  -1   0   2  172.68    7.70
   1   0  -2  154.48    7.60
  -1   0   2  152.58    7.10
   1   0  -2  156.18    7.10
   0   0   2    9.40    1.40
   0   0  -2    7.70    1.30
   0   0  -2    8.00    1.30
  -1   0  -2  158.58    7.90
   1   0   2  154.98    7.80
  -1   0  -2  134.19    6.90
  -2   0  -2    7.10    1.90
  -2   0  -2    5.40    2.30
   2   0   2    5.50    2.30
  -3   0  -2   40.00    5.70
  -3   0  -2   41.20    4.20
   3   0   2   43.50    2.30
   4   0   2    1.80    0.80
  -4   0  -2    6.10    4.00
  -4   0  -2   -2.40    1.90
  -4   0  -2    2.90    3.60
   5   0   2   37.30    2.40
  -5   0  -2   28.20    7.50
  -5   0  -2   35.70    4.30
  -5   0  -2   44.50    7.90
  -6   0  -2    0.60    8.10
  -6   0  -2    3.30    7.90
  -6   0  -2    1.30    3.10
   6   0   2    1.90    1.00
  -7   0  -2    8.60   12.00
   7   0   2   14.70    1.90
  -7   0  -2   -9.40   11.80
  -8   0  -2    7.20   18.40
   9   0   2   52.69    4.00
  10   0   2    6.30    2.20
 -10   0  -2    5.10    4.10
 -11   0  -2  266.37   18.00
  11   0   2  267.87   13.00
 -12   0  -2    0.30    4.30
  12   0   2    2.80    1.90
  13   0   2    2.90    2.00
 -13   0  -2   -1.60    4.40
 -14   0  -2   -6.50    4.90
  14   0   2   -1.90    2.20
 -15   0  -2   -8.10    6.70
  15   0   2   -0.70    3.00
  15  -1  -2   -3.60    2.80
  15   1  -2    5.40    2.90
  14  -1  -2    2.90    2.20
 -14  -1   2   -2.00    6.10
  14   1  -2    1.40    2.40
 -14   1   2    4.90    6.00
  13  -1  -2    1.80    2.20
 -13  -1   2    2.40    5.20
 -13   1   2    2.00    5.20
  13   1  -2    9.10    2.50
  12  -1  -2    9.20    2.30
 -12  -1   2    6.00    5.10
 -12   1   2    4.50    4.80
  12   1  -2    7.10    2.20
  11  -1  -2    1.10    1.80
 -11  -1   2    0.10    3.80
  11   1  -2    2.00    1.80
 -11   1   2   -1.40    4.30
 -10  -1   2  107.59    9.90
  10  -1  -2  113.49    6.50
 -10   1   2  104.39   10.40
  10   1  -2  105.89    6.40
  -9  -1   2    1.20    3.10
   9  -1  -2    1.70    1.40
  -9   1   2   -3.30    3.00
   9   1  -2    0.00    1.30
  -8  -1   2    2.20   19.10
   8  -1  -2    4.20    1.30
  -8   1   2    5.60    3.10
  -8   1   2  -15.50   17.80
   8   1  -2    4.60    1.30
  -7  -1   2   -2.50   10.50
   7  -1  -2    0.60    0.90
  -7  -1   2   -5.90   11.90
   7   1  -2    1.50    1.00
  -7   1   2   -5.30   11.20
  -7   1   2    1.70    2.40
  -6  -1   2    9.40    7.30
   6  -1  -2   11.30    1.40
  -6  -1   2    8.30    8.60
  -6   1   2   10.10    1.10
  -6   1   2   12.00    3.10
  -6   1   2    6.30    7.80
  -6   1   2   21.10    7.60
   6   1  -2   10.30    1.40
  -5  -1   2   26.80    3.80
  -5  -1   2   12.60    6.40
  -5  -1   2   21.70    3.10
  -5  -1   2   25.10    6.30
  -5  -1   2   21.60    1.30
  -5   1   2   20.00    6.40
  -5   1   2   23.60    1.40
  -5   1   2   18.90    5.80
  -4  -1   2  168.58    8.20
  -4  -1   2  153.48   12.50
  -4  -1   2  174.18    9.00
  -4  -1   2  160.68    6.60
  -4   1   2  159.98    6.60
  -4   1   2  148.39   11.30
  -4   1   2  174.88   11.00
   4   1  -2  170.38   11.10
  -3  -1   2   15.00    2.10
  -3  -1   2   14.50    3.90
  -3  -1   2   12.50    2.80
  -3   1   2   10.10    0.80
  -3   1   2    8.80    2.50
   3   1  -2   11.20    3.30
  -3   1   2   12.80    3.20
  -3   1   2   11.80    2.20
  -2  -1   2  939.41   37.30
   2  -1  -2  870.01   34.30
  -2  -1   2  870.71   35.40
   2  -1  -2  837.02   35.20
   2   1  -2  846.02   36.80
  -2   1   2  920.31   35.80
   2   1  -2  868.71   35.30
  -1  -1   2   -1.80    1.10
  -1  -1   2   -0.20    1.50
   1  -1  -2    0.50    0.60
   1   1  -2    1.40    1.50
  -1   1   2    0.10    0.60
   1   1  -2    0.20    1.30
   0  -1  -2  439.76   18.20
   0  -1   2  459.75   19.20
   0  -1   2  461.95   18.90
   0   1  -2  454.35   19.20
   0   1   2  451.25   18.20
   0   1  -2  444.86   18.80
  -1  -1  -2    1.40    1.20
   1  -1   2    0.80    1.50
   1  -1   2   -0.10    1.40
  -1   1  -2    2.30    1.40
   1   1   2    0.60    1.20
  -1   1  -2   -1.30    1.30
   2  -1   2  909.41   36.90
   2  -1   2  846.62   35.00
  -2  -1  -2  863.41   36.70
  -2   1  -2  862.31   36.90
  -2   1  -2  891.41   35.20
   3  -1   2   14.20    1.20
  -3  -1  -2    9.50    1.70
  -3  -1  -2    9.60    3.50
   3  -1   2   10.60    3.30
  -3  -1  -2   15.30    4.50
  -3   1  -2    6.80    2.20
  -3   1  -2   11.40    3.60
   3   1   2   12.70    1.30
   4  -1   2  177.68    7.40
  -4  -1  -2  171.68   12.60
  -4  -1  -2  178.88   12.80
   4   1   2  169.38    7.40
  -4   1  -2  177.58    9.10
  -4   1  -2  170.08   12.70
   5  -1   2   24.00    1.80
  -5  -1  -2   21.00    3.90
  -5  -1  -2   30.90    7.60
  -5  -1  -2   23.90    7.40
  -5   1  -2   11.10    6.40
  -5   1  -2   23.20    3.50
  -5   1  -2   27.00    6.60
   5   1   2   22.90    1.90
  -6  -1  -2    1.60    8.40
  -6  -1  -2   10.60    3.80
   6  -1   2   13.00    1.60
  -6  -1  -2  -10.30    7.90
  -6   1  -2    3.30    8.10
  -6   1  -2    8.40    2.90
  -6   1  -2   20.20    8.10
   6   1   2   12.60    1.70
  -7  -1  -2   11.40    8.00
  -7  -1  -2    5.30   12.70
  -7  -1  -2   20.00   13.40
  -7  -1  -2    2.10    4.30
  -7   1  -2    4.70   11.00
  -7   1  -2   14.80   12.70
   8  -1   2    6.30    1.50
  -8  -1  -2   -9.50   19.90
   8   1   2    2.30    1.40
  -8   1  -2    5.90   17.90
   9  -1   2    3.90    1.60
  -9   1  -2    1.80    3.30
   9   1   2    0.90    1.40
  10  -1   2   93.39    6.10
 -10   1  -2  100.19   10.10
  10   1   2   93.69    6.10
 -11  -1  -2    1.70    4.10
  11  -1   2   -2.20    1.60
 -11   1  -2    6.70    4.60
  11   1   2    2.90    2.00
  12  -1   2    6.70    2.20
 -12  -1  -2    3.40    4.60
 -12   1  -2   12.50    5.80
  12   1   2   12.20    2.80
 -13  -1  -2    8.20    5.20
  13  -1   2    1.10    2.10
  13   1   2    6.40    2.20
 -13   1  -2    1.00    5.10
 -14  -1  -2    2.70    5.20
  14  -1   2    3.70    2.20
 -14   1  -2   -2.80    5.50
  14   1   2   -3.30    2.40
 -15  -1  -2   19.10    7.30
  15  -1   2   -1.80    3.00
 -15   1  -2    6.00    7.10
  15   1   2    3.20    3.30
  15  -2  -2    1.20    2.90
  15   2  -2    3.50    3.00
 -14  -2   2   -3.10    6.70
  14  -2  -2    3.90    2.40
  14   2  -2    7.20    2.80
 -14   2   2    8.80    5.90
 -13  -2   2   15.50    6.60
  13  -2  -2   10.00    2.50
  13   2  -2    9.40    2.60
 -13   2   2    1.10    5.00
 -12  -2   2   -0.50    4.60
  12  -2  -2   -0.10    1.60
  12   2  -2    1.00    1.70
 -12   2   2    8.40    5.00
 -11  -2   2   41.40    7.70
  11  -2  -2   50.79    4.30
  11   2  -2   48.20    4.30
 -11   2   2   44.80    8.20
  10  -2  -2    0.90    1.60
 -10  -2   2    4.20    3.70
  10   2  -2    0.30    1.50
 -10   2   2   -0.80    3.60
   9  -2  -2    0.10    1.30
   9   2  -2    0.30    1.30
  -9   2   2   -3.00    2.70
  -8  -2   2  -25.20   20.10
   8  -2  -2    0.80    1.00
  -8   2   2  -16.10   16.90
  -8   2   2    1.60    2.70
   8   2  -2    2.30    1.10
  -7  -2   2    3.50   14.00
   7  -2  -2   46.20    2.80
  -7  -2   2   50.09   13.50
   7   2  -2   39.00    2.70
  -7   2   2   39.70    5.60
  -7   2   2   35.10    2.30
  -6  -2   2   28.60    6.70
  -6  -2   2   32.40   10.80
   6  -2  -2   34.20    2.30
  -6  -2   2   38.70    4.10
  -6  -2   2   25.50    8.50
   6   2  -2   39.20    2.50
  -6   2   2   37.70    5.00
  -6   2   2   24.80    8.70
  -6   2   2   26.80    8.20
  -6   2   2   32.90    2.00
  -5  -2   2    5.30    2.00
  -5  -2   2   16.90    5.30
  -5  -2   2    7.40    6.60
  -5   2   2    5.70    0.80
   5   2  -2    2.30    4.60
  -5   2   2    7.20    4.80
  -5   2   2    7.00    2.50
  -5   2   2    3.60    4.60
  -4  -2   2    4.70    0.50
  -4  -2   2    7.20    4.20
  -4  -2   2    4.50    5.00
  -4  -2   2    2.60    1.50
  -4   2   2    3.90    3.40
  -4   2   2    3.40    0.60
  -4   2   2    4.30    2.00
  -4   2   2    1.70    3.10
   4   2  -2    3.80    3.70
  -3  -2   2  308.27   13.50
  -3  -2   2  315.87   15.40
  -3  -2   2  300.97   17.40
  -3   2   2  303.97   14.90
  -3   2   2  310.07   12.40
   3   2  -2  321.77   17.00
  -3   2   2  301.97   13.90
  -3   2   2  355.56   15.50
  -2  -2   2    2.10    2.80
  -2  -2   2    0.40    2.70
  -2   2   2    1.90    1.30
  -2   2   2    1.20    1.20
   2   2  -2    2.30    2.70
   2   2  -2    0.40    2.00
  -1  -2   2 5720.23  219.98
  -1  -2   2 5490.95  220.68
   1   2  -2 5547.44  220.68
   1   2  -2 5993.20  219.98
   0  -2   2   -0.70    1.30
   0  -2   2   -0.30    2.00
   0  -2  -2    1.50    0.90
   0   2  -2   -1.80    1.50
   0   2  -2    0.00    1.30
   1  -2   2 5665.43  221.68
   1  -2   2 5600.14  222.48
  -1   2  -2 5955.20  222.58
   2  -2   2    4.10    2.30
   2  -2   2    1.20    2.30
  -2  -2  -2    0.90    2.50
  -2  -2  -2    1.60    2.20
  -2   2  -2    3.90    2.40
  -2   2  -2    1.00    2.20
   3  -2   2  330.47   12.90
   3  -2   2  329.47   16.80
  -3  -2  -2  291.17   13.60
  -3  -2  -2  348.77   17.30
   3  -2   2  319.07   14.50
  -3  -2  -2  308.77   17.60
  -3   2  -2  325.07   14.80
   3   2   2  341.37   13.00
  -3   2  -2  313.17   17.00
   4  -2   2    3.40    3.40
  -4  -2  -2    5.80    4.70
  -4  -2  -2    6.00    4.10
  -4  -2  -2    3.00    1.40
   4  -2   2    3.10    0.90
   4   2   2    4.30    0.90
  -4   2  -2    9.60    4.80
  -4   2  -2    2.40    2.60
  -5  -2  -2    8.30    6.40
   5  -2   2    7.50    1.20
  -5  -2  -2    5.50    6.80
  -5  -2  -2    6.40    1.90
  -5   2  -2    7.00    2.70
  -5   2  -2   -1.40    6.20
   5   2   2    6.20    1.20
  -6  -2  -2   37.40    5.50
  -6  -2  -2   41.00   10.20
  -6  -2  -2   40.50   11.00
   6  -2   2   30.40    2.30
  -6   2  -2   20.90    8.40
   6   2   2   34.30    2.50
  -6   2  -2   27.10   10.00
  -7  -2  -2   38.60   14.10
  -7  -2  -2   38.00    6.20
   7  -2   2   39.50    2.80
  -7  -2  -2   44.90   15.20
   7   2   2   37.70    2.80
  -7   2  -2   28.70   13.50
  -8  -2  -2   -5.00    5.80
  -8  -2  -2   -9.10   21.30
   8  -2   2    2.10    1.20
   8   2   2    2.90    1.30
  -8   2  -2  -12.20   19.00
  -8   2  -2    0.20    2.60
   9  -2   2   -1.40    1.20
  -9   2  -2    2.80    3.20
   9   2   2    1.40    1.40
  10  -2   2    0.30    1.70
 -10   2  -2    1.60    3.60
  10   2   2   -0.50    1.70
  11  -2   2   47.20    4.80
 -11  -2  -2   43.50    8.50
 -11   2  -2   48.20    8.90
  11   2   2   38.90    4.50
  12  -2   2    3.20    1.90
 -12  -2  -2   -1.20    4.30
  12   2   2    3.90    1.90
 -12   2  -2    5.60    4.80
  13  -2   2    7.90    2.50
 -13  -2  -2   10.00    5.60
 -13   2  -2   11.10    5.40
  13   2   2    4.90    2.30
  14  -2   2    4.50    2.50
 -14  -2  -2    0.60    5.90
 -14   2  -2    1.70    5.50
  14   2   2    7.40    3.00
 -15  -2  -2   -6.40    6.40
  15  -2   2   -2.30    3.10
  15   2   2   -1.00    3.00
 -15   2  -2  -11.20    6.40
  15  -3  -2    4.90    3.40
 -15   3   2   -8.40   11.90
  15   3  -2    6.30    3.10
  14  -3  -2    1.90    2.30
 -14  -3   2   -9.30    7.00
  14   3  -2   -2.50    2.40
 -14   3   2   -1.10    5.30
 -13  -3   2   -1.70    5.30
  13  -3  -2    1.60    2.00
 -13   3   2    3.00    5.30
  13   3  -2    3.80    2.20
 -12  -3   2    8.70    5.10
  12  -3  -2    4.20    2.10
 -12   3   2    4.70    4.80
  12   3  -2    6.70    2.30
 -11  -3   2   23.10    5.90
  11  -3  -2   22.70    3.30
  11   3  -2   28.10    3.70
 -11   3   2   29.20    6.60
  10  -3  -2   96.99    6.00
 -10  -3   2  110.39    9.90
  10   3  -2   98.59    6.20
 -10   3   2  104.89   10.10
   9  -3  -2    2.00    1.30
   9   3  -2   -0.10    1.20
  -9   3   2    0.80    3.20
   8  -3  -2   10.90    1.70
  -8   3   2    7.70    3.90
  -8   3   2   -0.80   18.80
   8   3  -2   10.30    1.70
   7  -3  -2   22.70    2.10
  -7  -3   2   15.60   14.60
  -7  -3   2   11.10   12.40
  -7  -3   2   25.50    4.00
  -7  -3   2   17.20   10.90
  -7   3   2   26.40    1.70
   7   3  -2   24.80    2.20
  -7   3   2   26.60    4.80
  -6  -3   2   69.59    5.50
  -6  -3   2   60.59   13.20
   6  -3  -2   70.39    3.60
  -6  -3   2   94.09   14.20
  -6   3   2   62.99    6.00
   6   3  -2   70.69    3.70
  -6   3   2   62.09    3.20
  -6   3   2   72.49   10.30
  -6   3   2   71.89   10.80
  -5  -3   2  581.54   29.10
  -5  -3   2  584.84   25.30
  -5  -3   2  601.54   33.10
   5  -3  -2  649.64   23.60
  -5   3   2  521.35   28.40
  -5   3   2  621.14   29.30
  -5   3   2  594.74   23.30
   5   3  -2  557.14   30.10
  -5   3   2  581.64   26.10
   5   3  -2  620.64   23.70
  -4  -3   2    7.30    5.70
  -4  -3   2   20.90    2.70
  -4  -3   2   18.30    6.50
   4   3  -2   22.20    5.60
  -4   3   2   15.30    1.10
  -4   3   2   14.40    4.20
  -4   3   2   19.60    4.10
  -4   3   2   18.10    3.30
  -3  -3   2  143.29    7.00
  -3  -3   2  128.09   10.60
  -3  -3   2  127.99   11.20
   3  -3  -2  135.69    6.90
  -3   3   2  140.09    5.70
  -3   3   2  130.59    8.10
  -3   3   2  152.38    8.10
   3   3  -2  130.39   10.60
  -3   3   2  144.49    7.60
  -2  -3   2 1450.35   58.39
  -2  -3   2 1366.46   56.69
  -2  -3   2 1428.46   54.39
  -2   3   2 1410.96   54.59
   2   3  -2 1341.77   56.19
  -2   3   2 1337.77   54.79
   2   3  -2 1468.25   58.29
  -2   3   2 1309.17   53.39
  -1  -3   2    5.40    3.40
  -1  -3   2    2.30    2.70
   1  -3  -2    2.10    0.80
   1   3  -2    1.70    2.50
  -1   3   2    1.60    0.80
   1   3  -2    1.70    2.30
   0  -3  -2 2161.98   82.99
   0  -3   2 2138.49   84.39
   0  -3   2 2062.59   83.99
   0   3  -2 2106.79   84.39
   0   3  -2 2137.39   83.89
   0   3   2 2105.39   82.69
   1  -3   2    1.00    2.80
   1  -3   2    1.10    2.20
  -1  -3  -2    3.40    2.20
  -1   3  -2    0.40    2.30
   1   3   2    1.20    1.90
  -1   3  -2    3.70    2.40
   2  -3   2 1431.66   57.39
  -2  -3  -2 1381.26   57.69
   2  -3   2 1357.46   55.79
   2   3   2 1338.77   56.69
  -2   3  -2 1410.46   57.29
   2   3   2 1372.06   55.09
  -2   3  -2 1368.46   54.79
  -2   3  -2 1433.36   55.89
   3  -3   2  156.28    6.40
   3  -3   2  142.79   10.10
  -3  -3  -2  155.98   11.70
   3  -3   2  143.69    8.60
  -3  -3  -2  134.99    7.00
  -3   3  -2  149.88    8.60
   3   3   2  149.49    6.30
  -3   3  -2  145.49    7.80
  -3   3  -2  145.19   10.60
  -4  -3  -2   22.90    2.50
  -4  -3  -2   12.90    5.20
   4  -3   2   15.50    4.50
  -4  -3  -2   19.60    6.50
   4  -3   2   17.70    1.50
   4  -3   2   17.80    3.30
  -4   3  -2   11.40    5.00
   4   3   2   18.70    1.60
  -4   3  -2   24.00    3.70
  -5  -3  -2  572.84   24.80
   5  -3   2  595.94   23.40
  -5  -3  -2  532.85   30.60
  -5  -3  -2  632.64   33.30
   5  -3   2  576.74   29.60
  -5   3  -2  580.84   24.80
  -5   3  -2  600.74   31.30
   5   3   2  614.34   23.60
  -6  -3  -2   79.59   13.90
   6  -3   2   62.79    3.60
  -6  -3  -2   84.99   13.00
  -6  -3  -2   64.19    5.10
   6   3   2   64.09    3.70
  -6   3  -2   60.09   11.80
  -6   3  -2   66.29    6.00
  -7  -3  -2   18.20   14.20
  -7  -3  -2   28.20   15.60
  -7  -3  -2   33.80    6.70
   7  -3   2   20.70    2.30
  -7   3  -2   27.10    5.00
   7   3   2   22.10    2.20
  -7   3  -2    5.00   11.70
  -8  -3  -2    2.60    7.00
  -8  -3  -2   21.80   22.70
   8  -3   2    6.10    1.70
   8   3   2   10.30    1.90
  -8   3  -2    5.80    3.70
   9  -3   2   -2.80    1.30
  -9   3  -2    0.30    3.10
   9   3   2   -0.10    1.40
  10  -3   2   99.89    6.00
  10   3   2   86.99    6.00
 -10   3  -2  104.99   10.30
  11  -3   2   18.00    3.00
 -11   3  -2   29.90    7.10
  11   3   2   25.20    3.70
 -12  -3  -2    3.70    4.60
  12  -3   2    4.90    2.10
  12   3   2    5.30    2.20
 -12   3  -2   -3.20    3.90
 -13  -3  -2    4.60    5.00
  13  -3   2    3.50    2.30
 -13   3  -2   -1.30    4.10
  13   3   2    4.30    2.40
  14  -3   2   -2.00    2.40
 -14  -3  -2    8.80    5.90
 -14   3  -2   -0.80    5.30
  14   3   2    1.70    2.90
 -15  -3  -2   11.30    8.10
  15  -3   2    9.60    3.50
 -15   3  -2    7.70    7.20
  15   3   2   12.50    3.50
  15   4  -2    4.60    3.20
  14  -4  -2    5.00    2.60
 -14  -4   2    1.40    8.40
  14   4  -2    4.60    2.70
 -14   4   2    2.00    5.60
  13  -4  -2   19.70    3.20
  13   4  -2   26.40    3.50
 -13   4   2   20.30    6.40
  12  -4  -2   -4.60    1.50
 -12  -4   2   -5.40    4.70
  12   4  -2   -0.50    1.70
 -12   4   2    5.20    4.90
  11  -4  -2  102.79    6.60
 -11  -4   2  112.59   10.90
  11   4  -2  120.69    7.00
 -11   4   2  105.69   11.00
  10  -4  -2   68.89    4.80
 -10   4   2   68.49    9.40
  10   4  -2   69.69    5.10
   9  -4  -2  147.89    7.50
  -9   4   2  153.98   11.70
   9   4  -2  149.79    7.70
   8  -4  -2   12.20    1.90
   8   4  -2   14.90    2.10
  -8   4   2   16.00    4.30
  -7  -4   2   -0.20   16.30
   7  -4  -2   25.30    2.10
  -7  -4   2   25.30    4.10
  -7  -4   2   23.50   13.50
   7   4  -2   21.00    2.10
  -7   4   2   24.90    1.80
  -7   4   2   28.90    5.10
  -7   4   2    1.80   10.40
   6  -4  -2  869.61   32.20
  -6  -4   2  827.22   34.50
  -6  -4   2  763.72   45.00
  -6   4   2  830.22   31.90
   6   4  -2  772.92   41.20
   6   4  -2  872.31   32.40
  -6   4   2  789.32   35.40
  -6   4   2  807.42   39.70
  -6   4   2  737.93   39.00
  -5  -4   2  154.88    8.70
  -5  -4   2  140.99   17.10
   5  -4  -2  173.58    7.00
  -5   4   2  148.09   12.40
   5   4  -2  178.88   15.10
  -5   4   2  164.28    6.80
  -5   4   2  143.59    9.20
   5   4  -2  167.08    7.10
  -5   4   2  162.18   12.30
  -4  -4   2  487.15   28.30
   4  -4  -2  503.35   20.60
  -4  -4   2  535.95   21.70
   4   4  -2  493.65   26.90
  -4   4   2  538.55   23.50
  -4   4   2  515.75   19.90
  -4   4   2  479.65   23.50
  -4   4   2  498.45   22.30
  -3  -4   2  353.56   15.70
   3  -4  -2  347.27   16.50
  -3  -4   2  402.96   21.60
  -3   4   2  367.46   14.40
  -3   4   2  368.36   16.80
   3   4  -2  360.96   20.40
  -3   4   2  367.76   16.40
  -2  -4   2  959.20   43.20
   2  -4  -2  981.00   38.50
  -2  -4   2  963.40   38.50
  -2  -4   2 1002.60   43.10
   2  -4  -2  942.51   39.90
  -2   4   2  976.70   39.10
  -2   4   2  919.01   37.30
   2   4  -2  997.40   41.10
  -2   4   2  987.60   38.70
   2   4  -2  951.60   42.60
   1  -4  -2   52.09    3.50
  -1  -4   2   47.70    3.00
  -1  -4   2   53.79    6.60
  -1  -4   2   50.39    6.80
  -1   4   2   44.30    3.50
  -1   4   2   49.00    3.50
   1   4  -2   46.60    5.90
   1   4  -2   56.59    6.10
   0  -4   2 1443.66   61.79
   0  -4  -2 1536.05   60.49
   0  -4   2 1445.36   61.79
   0   4  -2 1514.85   62.09
   0   4   2 1551.74   60.29
   0   4  -2 1587.34   61.79
   1  -4   2   44.80    5.50
  -1  -4  -2   46.70    5.60
   1  -4   2   49.70    6.20
   1   4   2   50.49    5.20
  -1   4  -2   55.39    5.80
  -1   4  -2   49.10    5.70
   1   4   2   47.10    3.70
   2  -4   2  982.00   41.60
  -2  -4  -2 1043.60   43.60
   2  -4   2 1023.70   42.70
  -2   4  -2  957.80   38.10
   2   4   2 1007.70   38.60
   2   4   2  968.10   40.00
   2   4   2  972.70   42.10
  -2   4  -2  936.71   39.80
  -2   4  -2  994.90   41.30
  -2   4  -2 1025.90   42.50
  -3  -4  -2  351.36   15.50
  -3  -4  -2  393.26   21.30
   3  -4   2  352.06   19.20
   3  -4   2  338.87   17.70
  -3   4  -2  389.16   19.70
  -3   4  -2  370.96   14.40
   3   4   2  355.06   19.30
   3   4   2  375.76   14.80
  -3   4  -2  374.06   16.60
  -3   4  -2  382.46   17.70
   4  -4   2  550.74   26.30
   4  -4   2  501.85   20.70
   4  -4   2  487.25   23.00
  -4  -4  -2  526.95   22.00
  -4  -4  -2  511.75   27.00
  -4  -4  -2  581.44   29.50
  -4   4  -2  520.05   23.10
   4   4   2  536.25   20.90
  -4   4  -2  524.75   23.30
  -4   4  -2  510.15   26.60
  -5  -4  -2  170.98   15.50
   5  -4   2  163.28    7.20
  -5  -4  -2  159.38    8.60
   5  -4   2  168.68   13.80
  -5  -4  -2  156.58   17.50
  -5   4  -2  167.18   15.40
  -5   4  -2  161.98    9.30
   5   4   2  160.38    7.30
  -5   4  -2  162.58    9.70
   6  -4   2  816.22   31.00
  -6  -4  -2  774.32   44.70
  -6  -4  -2  782.72   32.80
  -6  -4  -2  709.03   41.00
  -6   4  -2  784.72   34.30
  -6   4  -2  713.33   40.20
  -6   4  -2  810.22   39.60
   6   4   2  796.02   31.10
  -7  -4  -2   15.20   13.40
   7  -4   2   21.80    2.20
  -7  -4  -2   59.09   18.90
   7   4   2   19.80    2.30
  -7   4  -2    4.60   10.90
  -7   4  -2   27.60    5.00
  -8  -4  -2   -7.20    7.50
  -8  -4  -2  -10.20   25.80
  -8   4  -2   14.20    4.40
   9  -4   2  129.39    7.10
   9   4   2  131.79    7.30
  -9   4  -2  155.78   11.80
  10  -4   2   66.99    4.80
 -10   4  -2   75.69    9.90
  10   4   2   59.19    5.00
  11  -4   2  104.19    6.60
  11   4   2  100.79    6.70
 -11   4  -2  105.39   11.00
  12  -4   2    3.50    2.10
 -12  -4  -2   -0.70    4.10
 -12   4  -2    3.70    4.40
  12   4   2    0.50    1.80
 -13  -4  -2   25.70    6.60
  13  -4   2   17.80    3.00
  13   4   2   16.80    3.30
 -13   4  -2   12.20    5.90
 -14  -4  -2   11.10    6.50
  14  -4   2    5.30    2.70
 -14   4  -2    2.00    5.40
  14   4   2    5.00    3.10
 -15   4  -2   -1.20    6.60
  15   4   2    7.00    3.60
  15   5  -2   -4.30    2.60
  14  -5  -2    0.30    2.80
  14   5  -2    0.90    2.60
 -14   5   2   -3.70    5.30
  13  -5  -2    3.70    2.10
 -13  -5   2    6.00    6.20
  13   5  -2    0.00    2.30
 -13   5   2    3.60    4.50
 -12  -5   2   -4.00    5.30
  12  -5  -2    5.30    2.10
 -12   5   2    6.10    5.20
  12   5  -2    7.00    2.30
  11  -5  -2    0.80    1.70
 -11  -5   2    3.40    4.60
 -11   5   2   -1.30    4.20
  11   5  -2    2.70    1.90
  10  -5  -2  109.09    6.30
 -10   5   2  110.69   10.50
  10   5  -2  107.29    6.50
   9  -5  -2   60.69    4.00
  -9   5   2   64.99    8.70
   9   5  -2   55.09    4.10
  -8  -5   2    2.90    2.60
   8  -5  -2    1.60    1.10
  -8   5   2    2.60    2.90
   8   5  -2   -1.40    1.00
  -7  -5   2   -7.20   18.00
   7  -5  -2   25.30    2.20
  -7  -5   2   27.90    4.40
  -7  -5   2    5.70   14.60
  -7   5   2   25.50    1.80
  -7   5   2   25.40    4.70
   7   5  -2   23.20    2.30
  -7   5   2   11.70   10.90
  -6  -5   2  337.97   15.80
   6  -5  -2  343.87   13.50
  -6  -5   2  305.27   28.10
   6   5  -2  334.47   13.60
   6   5  -2  319.97   23.60
  -6   5   2  309.87   16.50
  -6   5   2  297.17   21.20
  -6   5   2  302.47   20.90
  -6   5   2  327.77   13.20
   5  -5  -2 2419.66   87.59
  -5  -5   2 2272.07   89.69
  -5  -5   2 2190.68   99.09
   5   5  -2 2450.55   87.89
  -5   5   2 2307.27   90.79
  -5   5   2 2377.36   92.59
  -5   5   2 2271.17   87.49
   5   5  -2 2060.99   95.79
  -5   5   2 2026.60   92.09
  -4  -5   2  487.05   21.00
  -4  -5   2  495.35   28.80
   4  -5  -2  451.15   21.40
   4   5  -2  514.05   19.50
  -4   5   2  476.15   19.20
  -4   5   2  492.95   23.00
  -4   5   2  505.15   22.50
  -4   5   2  492.45   21.90
   4   5  -2  492.45   27.40
   3  -5  -2   38.30    5.60
   3  -5  -2   39.60    4.20
  -3  -5   2   39.00    7.60
  -3  -5   2   41.90    3.40
   3   5  -2   32.10    7.00
  -3   5   2   40.30    2.00
  -3   5   2   39.80    4.70
  -3   5   2   40.10    4.00
  -2  -5   2  864.61   39.40
  -2  -5   2  867.31   34.00
   2  -5  -2  834.52   36.40
   2  -5  -2  840.32   34.50
   2   5  -2  878.01   39.10
  -2   5   2  811.32   32.70
  -2   5   2  822.52   34.70
  -2   5   2  862.21   34.50
  -1  -5   2  814.22   37.30
   1  -5  -2  888.41   34.00
  -1  -5   2  821.72   33.00
   1   5  -2  848.62   36.30
  -1   5   2  802.12   33.60
  -1   5   2  824.22   33.90
   1   5  -2  806.52   37.10
  -1   5   2  801.12   31.90
   1  -5   2  836.02   36.90
  -1  -5  -2  837.52   36.90
  -1   5  -2  802.82   33.90
  -1   5  -2  883.41   36.60
   1   5   2  832.92   34.20
   1   5   2  882.21   36.50
  -1   5  -2  809.62   36.80
   2  -5   2  898.31   37.30
   2  -5   2  767.42   36.20
  -2  -5  -2  808.22   32.90
  -2  -5  -2  895.51   38.20
  -2   5  -2  789.92   31.90
   2   5   2  817.42   32.20
  -2   5  -2  775.52   33.70
  -2   5  -2  792.72   36.50
   2   5   2  849.91   34.10
   2   5   2  875.41   37.00
  -2   5  -2  848.92   35.80
  -3  -5  -2   42.10    7.90
   3  -5   2   38.20    6.40
   3  -5   2   35.20    6.30
  -3  -5  -2   35.80    3.10
  -3   5  -2   38.60    4.10
   3   5   2   44.00    6.50
  -3   5  -2   36.60    6.30
  -3   5  -2   43.10    2.00
   3   5   2   41.70    2.40
  -3   5  -2   42.60    5.50
   4  -5   2  473.05   19.20
  -4  -5  -2  497.05   28.50
   4  -5   2  453.65   25.00
  -4  -5  -2  485.95   20.60
   4  -5   2  462.95   22.80
  -4   5  -2  478.35   21.80
  -4   5  -2  463.45   25.30
  -4   5  -2  495.25   22.50
  -4   5  -2  514.65   19.00
   4   5   2  495.25   19.40
   5  -5   2 2049.20   90.89
   5  -5   2 2177.18   84.69
   5  -5   2 2086.29   86.79
  -5  -5  -2 2401.16   86.59
  -5  -5  -2 2335.67   97.09
  -5  -5  -2 2048.79   92.99
  -5   5  -2 2182.58   87.79
  -5   5  -2 2129.19   92.49
   5   5   2 2288.87   84.89
  -6  -5  -2  328.87   15.00
  -6  -5  -2  296.37   24.50
   6  -5   2  280.57   12.90
  -6  -5  -2  343.57   28.90
  -6   5  -2  305.57   16.30
   6   5   2  317.47   13.20
  -6   5  -2  316.07   24.90
   7  -5   2   23.90    2.40
  -7  -5  -2   16.60   19.30
  -7  -5  -2   25.80    4.00
  -7  -5  -2   10.80   14.30
  -7   5  -2   -1.30   11.70
  -7   5  -2   21.10    4.50
   7   5   2   27.70    2.40
   8  -5   2    1.90    1.20
   8   5   2   -1.90    1.00
  -8   5  -2   -2.60    2.60
   9  -5   2   52.49    3.90
  -9   5  -2   50.59    7.80
   9   5   2   53.29    4.20
  10  -5   2   98.79    6.10
 -10   5  -2  114.89   10.80
  10   5   2   99.29    6.50
  11  -5   2   -2.30    1.70
 -11   5  -2   -4.40    3.30
  11   5   2    2.80    2.00
  12  -5   2    3.60    2.30
 -12  -5  -2    6.40    5.10
  12   5   2    8.40    2.60
 -12   5  -2    2.10    4.10
 -13  -5  -2    0.60    5.00
  13  -5   2   -0.40    2.30
  13   5   2    0.00    2.10
 -13   5  -2    2.50    4.80
 -14  -5  -2    1.00    6.00
  14  -5   2    5.60    3.20
 -14   5  -2    4.00    6.10
  14   5   2    1.60    3.00
  15   5   2    4.80    3.20
 -15   5  -2    2.50    7.00
  15   6  -2    7.50    3.20
  14  -6  -2    4.80    3.40
  14   6  -2   13.50    3.50
 -14   6   2    6.90    6.40
 -13  -6   2  -15.10    6.50
  13  -6  -2    2.90    2.30
 -13   6   2    3.40    5.10
  13   6  -2   -2.90    2.10
 -12  -6   2    3.30    5.50
  12  -6  -2    1.00    2.00
 -12   6   2    1.00    4.60
  12   6  -2    0.80    1.80
 -11  -6   2   -2.90    4.60
  11  -6  -2    4.30    2.00
 -11   6   2    6.70    4.70
  11   6  -2    2.20    2.00
  10  -6  -2    0.50    1.60
  10   6  -2    1.20    1.60
 -10   6   2    0.40    4.40
   9  -6  -2    5.20    1.60
   9   6  -2   11.20    2.10
  -9   6   2    7.80    4.30
  -8  -6   2    6.30    3.10
   8  -6  -2    8.10    1.60
   8   6  -2    7.90    1.80
  -8   6   2    8.00    3.70
  -8   6   2    7.80    2.20
   7  -6  -2   44.40    2.90
  -7  -6   2   40.80    5.40
  -7  -6   2   55.99   21.90
  -7   6   2   45.40    6.50
  -7   6   2   37.30   11.90
  -7   6   2   41.60    2.50
   7   6  -2   44.10    3.10
  -6  -6   2   -4.90   14.00
   6  -6  -2    2.40    0.90
  -6  -6   2    0.40    1.90
  -6   6   2   -5.20    6.70
   6   6  -2  -17.40    9.00
   6   6  -2    0.00    0.90
  -6   6   2    1.40    0.70
  -6   6   2   -0.90    2.10
   5  -6  -2  120.89    7.70
   5  -6  -2  124.39    5.40
  -5  -6   2  117.29    7.30
  -5  -6   2  111.59   16.50
  -5   6   2  118.49   10.70
   5   6  -2   94.69   13.20
   5   6  -2  124.49    5.60
  -5   6   2  117.39    8.20
  -5   6   2  124.29   11.10
  -5   6   2  119.09    5.30
   4  -6  -2  212.38   14.30
   4  -6  -2  263.67    9.80
  -4  -6   2  257.67   20.20
  -4  -6   2  222.08   11.40
  -4   6   2  237.98   12.60
   4   6  -2  252.47   10.00
  -4   6   2  240.78    9.70
  -4   6   2  213.28   13.30
   4   6  -2  225.68   18.30
   3  -6  -2  207.68   10.70
  -3  -6   2  196.18   16.50
  -3  -6   2  207.38    9.90
   3  -6  -2  172.28   13.90
   3   6  -2  210.28   16.00
  -3   6   2  203.78    8.20
  -3   6   2  189.08   10.90
  -3   6   2  217.68   10.80
  -2  -6   2   49.80    8.40
  -2  -6   2   57.59    3.90
   2  -6  -2   56.59    5.10
   2   6  -2   52.09    8.10
   2   6  -2   54.79    4.10
  -2   6   2   52.19    5.10
  -2   6   2   56.09    4.40
  -2   6   2   56.69    2.60
  -1  -6   2   17.70    2.30
  -1  -6   2   12.50    4.90
   1  -6  -2   11.50    2.90
   1   6  -2   15.60    5.20
   1   6  -2   18.00    4.80
  -1   6   2   12.80    3.10
   1   6  -2   19.60    2.60
  -1   6   2   13.20    1.00
   0  -6  -2 2668.83  107.09
   0  -6   2 2917.61  109.19
   0   6  -2 2754.82  108.19
   0   6  -2 2598.14  104.59
   0   6  -2 2554.34  108.49
   0   6   2 2728.33  106.89
   0   6   2 2613.74  104.99
   1  -6   2   16.20    4.50
  -1  -6  -2   21.10    4.90
  -1  -6  -2   14.20    1.80
  -1   6  -2    7.10    4.20
   1   6   2   14.20    2.70
   1   6   2   12.00    4.00
  -1   6  -2   12.20    4.30
  -2  -6  -2   49.50    3.40
  -2  -6  -2   44.60    7.50
   2  -6   2   48.00    7.10
  -2   6  -2   55.49    4.40
   2   6   2   56.49    7.30
  -2   6  -2   55.59    2.40
  -2   6  -2   51.79    6.60
   2   6   2   51.29    4.40
  -2   6  -2   57.19    7.10
   2   6   2   55.59    2.80
  -3  -6  -2  201.58    9.70
  -3  -6  -2  218.18   16.80
   3  -6   2  207.58   14.60
  -3   6  -2  201.48   12.70
   3   6   2  200.48   14.40
  -3   6  -2  213.48    8.30
   3   6   2  204.68    8.70
   3   6   2  205.98   11.40
  -3   6  -2  189.08   14.00
  -3   6  -2  210.48   10.70
  -4  -6  -2  223.38   11.20
  -4  -6  -2  240.88   19.90
   4  -6   2  228.08   16.20
   4  -6   2  238.18    9.80
  -4   6  -2  246.38    9.60
  -4   6  -2  240.38   12.50
  -4   6  -2  252.87   14.10
   4   6   2  240.28   10.10
   4   6   2  224.58   17.10
  -4   6  -2  228.78   16.60
  -5  -6  -2   98.59   15.70
   5  -6   2  108.19    5.30
  -5  -6  -2  114.89    6.90
   5  -6   2  100.39   12.40
   5  -6   2  140.69   12.00
  -5  -6  -2  125.79   15.20
  -5   6  -2  111.69   13.10
   5   6   2  117.19    5.60
  -5   6  -2  119.89    8.20
  -6  -6  -2    0.80   11.20
  -6  -6  -2    9.80   15.30
  -6  -6  -2    2.50    2.00
   6  -6   2   -5.80    8.30
   6  -6   2    1.70    1.00
  -6   6  -2   -1.20    2.20
   6   6   2    3.50    1.20
  -7  -6  -2   36.30   18.00
  -7  -6  -2   48.80    5.60
  -7  -6  -2   39.20   20.90
   7  -6   2   40.20    3.00
  -7   6  -2   43.90    6.30
   7   6   2   40.70    3.20
   8  -6   2    9.50    1.70
  -8   6  -2    8.30    3.90
   8   6   2    7.10    1.80
   9  -6   2    6.90    1.90
  -9  -6  -2    3.70   13.50
  -9   6  -2   11.70    4.80
   9   6   2    8.80    2.20
  10  -6   2   -2.20    1.60
 -10   6  -2    4.50    3.80
  10   6   2    0.40    1.60
  11  -6   2    0.60    1.90
  11   6   2   -0.50    1.90
 -11   6  -2    6.40    4.50
  12  -6   2    3.00    2.20
  12   6   2    0.90    2.20
 -12   6  -2   -3.90    4.00
 -13  -6  -2   -4.10    4.70
  13  -6   2    0.60    2.60
  13   6   2   -0.10    2.30
 -13   6  -2   -1.80    5.00
 -14  -6  -2   12.00    7.00
  14  -6   2   11.50    3.90
  14   6   2   15.30    4.00
 -14   6  -2    7.90    6.90
 -15   6  -2   10.30    8.10
  15   6   2    6.70    3.10
  15   7  -2   12.30    3.80
  14   7  -2    4.80    3.20
 -14   7   2   -1.40    6.80
  13  -7  -2   10.70    3.10
 -13  -7   2    8.60    8.00
  13   7  -2    2.80    2.40
 -13   7   2    5.10    5.70
  12  -7  -2    0.50    2.20
 -12  -7   2    2.40    6.00
  12   7  -2   -2.10    1.70
 -12   7   2    3.60    4.90
  11  -7  -2   -0.30    2.00
  11   7  -2    1.50    1.80
 -11   7   2    6.80    5.20
  10  -7  -2  116.49    6.80
 -10   7   2  127.69   11.70
  10   7  -2  127.59    7.30
  -9  -7   2    8.30    3.50
   9  -7  -2    5.10    1.70
   9   7  -2    2.00    1.60
  -9   7   2    7.50    4.00
   8  -7  -2   18.20    2.20
  -8  -7   2   21.80    4.50
  -8   7   2   16.90    4.70
   8   7  -2   19.20    2.50
  -8   7   2   17.60    2.50
  -7  -7   2   -7.40   24.90
   7  -7  -2    0.20    1.00
  -7  -7   2   -1.80    2.10
   7   7  -2    2.10    1.20
  -7   7   2    1.40    2.60
  -7   7   2    0.90    0.80
  -7   7   2   -6.50   11.50
  -6  -7   2   26.60    4.20
  -6  -7   2    7.60   16.80
   6  -7  -2   29.20    2.20
  -6   7   2   23.20    8.30
   6   7  -2   31.00    2.50
  -6   7   2   30.80    5.10
   6   7  -2   48.80   12.90
  -6   7   2   27.10    1.90
  -5  -7   2  255.47   13.00
   5  -7  -2  270.47   10.80
   5  -7  -2  219.68   15.60
  -5  -7   2  219.48   25.70
  -5   7   2  258.07   14.10
  -5   7   2  267.37   15.60
   5   7  -2  287.67   11.10
  -5   7   2  270.87   10.70
  -5   7   2  251.17   16.20
   5   7  -2  245.28   22.00
   4  -7  -2   24.80    1.60
  -4  -7   2   24.50    3.40
   4  -7  -2   24.60    4.30
  -4  -7   2   22.90   10.30
  -4   7   2   23.50    4.00
  -4   7   2   19.90    4.80
   4   7  -2   23.00    1.70
  -4   7   2   20.30    1.50
   4   7  -2    8.10    8.10
   3  -7  -2   55.19    6.00
  -3  -7   2   47.10   10.20
  -3  -7   2   58.79    4.40
   3   7  -2   60.99   10.10
  -3   7   2   58.39    5.10
   3   7  -2   58.19    2.90
   3   7  -2   57.49    5.40
  -3   7   2   50.79    6.30
  -3   7   2   57.29    2.70
  -2  -7   2  412.46   18.00
   2  -7  -2  430.66   19.80
  -2  -7   2  406.76   24.90
   2   7  -2  435.06   24.60
  -2   7   2  410.46   16.50
   2   7  -2  407.76   18.40
   2   7  -2  442.06   16.60
  -2   7   2  421.56   19.00
  -2   7   2  409.06   19.50
  -1  -7   2   14.70    5.40
  -1  -7   2    7.50    1.90
   1  -7  -2    6.90    3.20
  -1   7   2    8.70    2.40
  -1   7   2    3.30    2.90
   1   7  -2    5.70    5.10
  -1   7   2    8.70    0.80
   1   7  -2   10.70    2.20
   0  -7  -2   25.20    4.80
   0  -7   2   20.00    5.60
   0   7   2   28.70    5.00
   0   7  -2   26.40    5.90
   0   7   2   23.90    1.40
   0   7  -2   21.00    5.40
   0   7   2   29.20    3.30
   0   7  -2   27.30    3.30
  -1  -7  -2    7.40    4.80
   1  -7   2    5.00    4.50
  -1  -7  -2    8.00    1.60
   1   7   2    6.90    2.20
  -1   7  -2    0.40    3.90
   1   7   2    9.80    4.20
  -1   7  -2    3.40    4.70
  -1   7  -2    5.30    1.90
   2  -7   2  426.26   22.90
  -2  -7  -2  466.85   24.50
  -2  -7  -2  405.56   17.60
   2   7   2  409.36   16.60
  -2   7  -2  387.56   22.10
  -2   7  -2  410.86   16.20
  -2   7  -2  402.66   18.60
   2   7   2  396.56   18.70
   2   7   2  432.16   22.50
  -2   7  -2  447.16   21.90
  -3  -7  -2   41.30    9.40
   3  -7   2   52.09    8.40
  -3  -7  -2   54.59    4.00
   3   7   2   54.29    3.00
   3   7   2   54.69    5.40
   3   7   2   52.69    8.30
  -3   7  -2   54.29    7.90
  -3   7  -2   49.80    7.20
  -3   7  -2   55.09    5.00
  -3   7  -2   54.99    2.50
   4  -7   2   25.90    7.00
   4  -7   2   20.40    1.70
  -4  -7  -2   24.60    3.20
  -4  -7  -2   25.40   10.00
  -4   7  -2   20.90    1.50
   4   7   2   30.00    8.00
  -4   7  -2   22.90    4.10
  -4   7  -2   22.70    7.10
   4   7   2   24.60    2.00
  -5  -7  -2  267.27   25.60
   5  -7   2  247.98   10.80
  -5  -7  -2  257.97   12.60
   5  -7   2  250.47   19.20
   5   7   2  267.17   11.20
  -5   7  -2  246.78   19.90
  -5   7  -2  271.47   14.10
  -6  -7  -2   38.50   18.00
   6  -7   2   28.60    2.40
  -6  -7  -2   32.20    4.30
   6  -7   2   24.30    8.20
  -6  -7  -2   36.50   14.20
   6   7   2   29.20    2.60
  -6   7  -2   33.30    5.40
   7  -7   2    1.10    1.10
  -7  -7  -2    0.50    2.20
  -7  -7  -2  -49.40   23.60
  -7  -7  -2   -4.10   19.50
  -7   7  -2    0.90    2.40
  -7   7  -2    8.70   13.70
   7   7   2    1.70    1.30
   8  -7   2   14.80    2.20
  -8  -7  -2   17.20    4.00
   8   7   2   15.90    2.50
  -8   7  -2   15.40    4.60
   9  -7   2    1.80    1.70
  -9   7  -2    6.30    4.10
   9   7   2    3.40    1.80
  10  -7   2  108.49    6.60
 -10   7  -2  116.79   11.30
  10   7   2  118.19    7.10
  11  -7   2   -3.90    1.90
 -11   7  -2    0.70    4.10
  11   7   2    1.40    2.00
  12  -7   2    2.90    2.40
  12   7   2   -2.00    1.90
 -12   7  -2    2.40    4.10
  13  -7   2    4.40    3.20
 -13  -7  -2    8.50    5.80
 -13   7  -2    7.10    5.40
  13   7   2    5.70    2.80
 -14  -7  -2  -18.10    7.60
  14   7   2    0.20    3.20
  14   8  -2   -2.00    2.80
 -14   8   2    5.90    7.30
 -13   8   2   11.40    5.80
 -12  -8   2   -5.50    6.10
  12  -8  -2   -1.30    2.60
 -12   8   2    4.40    4.90
  12   8  -2   -1.80    2.10
  11  -8  -2   30.50    3.70
  11   8  -2   24.90    3.60
 -11   8   2   26.00    6.60
  10  -8  -2    0.50    1.90
 -10   8   2    8.60    4.80
  10   8  -2    6.00    2.20
   9  -8  -2   14.60    2.30
  -9  -8   2    6.60    3.60
   9   8  -2    8.70    2.10
  -9   8   2   14.80    4.80
  -8  -8   2   19.80    4.40
   8  -8  -2   17.60    2.20
   8   8  -2   17.30    2.40
  -8   8   2   20.90    5.10
  -8   8   2   18.50    2.80
   7  -8  -2   11.10    1.70
  -7  -8   2   -6.20   28.60
  -7  -8   2   13.60    3.60
  -7   8   2   11.90   12.50
  -7   8   2   13.30    1.50
  -7   8   2   10.20    3.80
   7   8  -2   12.00    1.90
  -6  -8   2   14.40    3.30
   6  -8  -2   20.00    1.90
  -6  -8   2    9.20   19.40
  -6   8   2   17.60    1.60
  -6   8   2   12.50    8.30
   6   8  -2   27.90   14.70
   6   8  -2   20.20    2.20
  -6   8   2   11.00    3.80
  -5  -8   2  206.58   11.20
  -5  -8   2  190.58   23.60
   5  -8  -2  206.38    8.70
  -5   8   2  203.58   13.80
  -5   8   2  213.58    8.70
  -5   8   2  211.38   12.30
   5   8  -2  187.68   22.20
  -5   8   2  197.08   15.80
   5   8  -2  218.78    9.10
   4  -8  -2   14.90    4.10
  -4  -8   2   21.00    3.30
  -4  -8   2   18.10   11.20
   4  -8  -2   16.70    1.70
  -4   8   2   16.60    4.90
   4   8  -2   12.40    9.30
   4   8  -2   17.00    1.50
  -4   8   2   16.80    3.70
  -4   8   2   14.60    1.30
  -3  -8   2   49.10   11.30
   3  -8  -2   49.70    5.80
  -3  -8   2   39.40    3.80
   3   8  -2   52.19    5.10
  -3   8   2   35.60    5.40
   3   8  -2   49.10   10.60
  -3   8   2   36.40    4.40
   3   8  -2   46.10    2.40
  -3   8   2   43.00    2.30
   2  -8  -2    4.30    3.60
  -2  -8   2    8.00    7.00
  -2  -8   2    0.00    1.30
  -2   8   2    1.20    0.60
  -2   8   2    4.50    3.50
  -2   8   2   -1.00    1.70
   2   8  -2    2.10    1.80
   2   8  -2   -2.40    6.10
  -1  -8   2   63.19    4.40
   1  -8  -2   62.69    7.50
  -1  -8   2   57.29    9.60
  -1   8   2   64.79    2.80
   1   8  -2   65.29    4.70
  -1   8   2   62.59    5.10
   1   8  -2   49.50    9.00
  -1   8   2   47.00    6.40
   0  -8   2 1319.17   60.49
   0  -8  -2 1477.45   59.29
   0   8   2 1306.17   53.19
   0   8   2 1389.46   55.79
   0   8  -2 1443.46   61.19
   0   8   2 1388.86   58.49
   0   8  -2 1364.86   55.29
  -1  -8  -2   67.59    9.10
   1  -8   2   52.39    8.10
  -1  -8  -2   57.29    3.80
   1   8   2   56.79    2.60
   1   8   2   56.79    4.80
  -1   8  -2   60.09    2.50
  -1   8  -2   55.89    8.50
  -1   8  -2   56.49    4.60
   1   8   2   66.99    8.40
  -2  -8  -2    3.00    1.40
   2  -8   2   -8.00    5.10
  -2  -8  -2    2.00    6.60
  -2   8  -2    1.10    0.40
   2   8   2    0.30    0.50
   2   8   2    4.20    4.90
  -2   8  -2    3.50    5.30
  -2   8  -2    3.70    2.20
   2   8   2    2.50    2.10
   2   8   2    1.60    0.80
   3  -8   2   59.39    9.40
  -3  -8  -2   47.30    3.70
  -3  -8  -2   46.50   10.40
   3   8   2   44.70    5.00
   3   8   2   50.29    8.80
  -3   8  -2   45.70    2.10
  -3   8  -2   41.80    8.60
  -3   8  -2   40.00    4.50
   3   8   2   34.50    2.10
   3   8   2   41.50    2.60
  -4  -8  -2    5.90   10.80
   4  -8   2   14.70    7.40
  -4  -8  -2   17.70    2.80
  -4   8  -2   17.10    3.80
  -4   8  -2   16.70    1.40
   4   8   2   11.30    7.90
  -4   8  -2    6.70    7.30
   4   8   2   18.20    1.90
   5  -8   2  203.58   21.60
   5  -8   2  196.28    8.50
  -5  -8  -2  189.68   10.30
  -5  -8  -2  177.18   22.10
  -5   8  -2  212.68   12.00
   5   8   2  195.38    8.80
  -6  -8  -2   37.70   15.70
   6  -8   2   16.00    1.90
  -6  -8  -2   26.50   18.80
  -6  -8  -2   17.70    3.40
   6   8   2   16.40    2.10
  -6   8  -2   20.20    4.40
  -7  -8  -2   -8.30   26.70
  -7  -8  -2   17.00   23.00
   7  -8   2   10.40    1.90
   7   8   2   11.50    2.00
  -7   8  -2    8.00    3.40
  -8  -8  -2   10.80    3.60
   8  -8   2   16.80    2.20
  -8   8  -2   16.90    5.00
   8   8   2   19.00    2.70
   9  -8   2    2.70    1.80
   9   8   2   13.30    2.50
  -9   8  -2    7.30    4.10
  10  -8   2    4.10    2.00
  10   8   2    5.60    2.20
 -10   8  -2    8.50    5.30
  11  -8   2   22.90    3.40
  11   8   2   30.40    4.00
 -11   8  -2   30.70    7.00
  12  -8   2    5.20    3.00
 -12   8  -2    0.60    4.40
  12   8   2   -4.70    1.80
 -13  -8  -2    0.90    6.00
  13   8   2    4.30    2.70
 -13   8  -2   -6.30    4.60
 -14  -8  -2   -1.70    8.40
 -14   8  -2    2.90    7.20
  14   8   2    0.40    3.20
 -14   9   2    6.80    7.50
 -13   9   2   -5.40    5.50
  13   9  -2    3.10    2.80
 -12  -9   2   -8.90    7.20
 -12   9   2   -4.00    4.60
  12   9  -2    0.20    2.00
  11  -9  -2    7.10    2.70
  11   9  -2    4.70    2.30
 -11   9   2    8.80    5.10
  10  -9  -2    6.20    2.40
 -10   9   2   10.90    5.10
  10   9  -2   10.40    2.50
   9  -9  -2   20.40    2.50
  -9  -9   2   19.90    4.80
  -9   9   2   17.40    5.40
   9   9  -2   17.20    2.80
  -8  -9   2   -2.90    2.50
   8  -9  -2    0.50    1.50
  -8   9   2    0.60    3.10
   8   9  -2   -1.20    1.30
  -7  -9   2   14.00    3.70
   7  -9  -2   14.80    2.00
   7   9  -2   16.90    2.30
  -7   9   2   17.20    4.70
  -7   9   2   16.30    1.70
  -6  -9   2   34.20   24.50
  -6  -9   2   65.79    5.90
   6  -9  -2   69.89    3.70
  -6   9   2   47.00    9.80
  -6   9   2   68.19    7.10
   6   9  -2   72.59    4.10
  -6   9   2   68.29    3.50
   6   9  -2   68.09   18.90
  -5  -9   2  129.59    8.30
  -5  -9   2  119.79   22.50
   5  -9  -2  128.29    5.70
   5   9  -2   91.79   17.50
  -5   9   2  124.19    9.10
  -5   9   2  141.99    5.80
  -5   9   2  119.09   11.60
   5   9  -2  128.29    6.10
   4  -9  -2   31.40    5.80
  -4  -9   2   44.70    4.30
  -4  -9   2    8.20   13.60
   4   9  -2   43.60    2.60
  -4   9   2   44.00    2.30
   4   9  -2   25.10   11.90
  -4   9   2   44.20    5.00
  -4   9   2   39.00    6.70
  -3  -9   2   46.60    4.20
   3  -9  -2   44.80    6.30
  -3  -9   2   44.40   12.10
  -3   9   2   45.40    2.30
   3   9  -2   45.40    2.50
  -3   9   2   36.40    5.00
   3   9  -2   41.60   11.30
  -3   9   2   31.40    5.90
   3   9  -2   48.80    5.00
   2  -9  -2    5.80    4.70
  -2  -9   2   20.30    8.90
  -2  -9   2   12.40    2.50
  -2   9   2    6.70    4.50
  -2   9   2   12.50    1.10
  -2   9   2   11.80    3.00
   2   9  -2    9.40    2.90
   2   9  -2   14.00    8.40
   2   9  -2   13.80    1.30
  -1  -9   2  187.68   17.30
  -1  -9   2  208.18   10.20
   1  -9  -2  205.18   14.00
  -1   9   2  216.38   11.30
  -1   9   2  199.88    8.30
   1   9  -2  207.28   10.60
  -1   9   2  194.48   13.70
   1   9  -2  211.98   17.80
   0  -9  -2  454.05   23.50
   0  -9   2  407.36   18.20
   0  -9   2  435.46   25.30
   0  -9  -2  399.16   17.80
   0   9  -2  373.16   24.20
   0   9   2  423.36   16.40
   0   9   2  427.66   22.70
   0   9   2  430.96   19.30
  -1  -9  -2  200.78   16.50
   1  -9   2  221.38   16.90
  -1  -9  -2  194.78    9.60
  -1   9  -2  211.58   10.80
   1   9   2  205.28   15.00
   1   9   2  206.08   10.90
  -1   9  -2  202.78    8.00
   1   9   2  193.78    8.10
  -1   9  -2  194.18   16.40
  -2  -9  -2   16.10    8.30
   2  -9   2   -1.50    6.70
  -2  -9  -2   11.50    2.30
  -2   9  -2   14.40    3.10
  -2   9  -2   13.00    1.00
   2   9   2   12.70    7.00
  -2   9  -2    4.50    6.80
   2   9   2   15.30    1.50
   2   9   2   14.20    3.30
   2   9   2   13.50    1.10
  -3  -9  -2   25.10   10.80
   3  -9   2   44.60    9.80
  -3  -9  -2   41.20    3.70
  -3   9  -2   31.60    8.80
  -3   9  -2   44.50    2.10
   3   9   2   37.70    2.60
   3   9   2   45.20    5.10
   3   9   2   34.10    9.30
  -3   9  -2   44.50    4.80
   3   9   2   37.20    2.10
  -4  -9  -2   47.40    4.10
   4  -9   2   41.90    9.80
  -4  -9  -2   26.90   12.90
   4   9   2   47.10   11.40
   4   9   2   44.20    2.80
  -4   9  -2   46.60   10.40
  -4   9  -2   40.70    4.90
   4   9   2   36.30    2.20
  -5  -9  -2  131.59    7.80
  -5  -9  -2  100.59   20.80
   5  -9   2  116.39    5.70
   5   9   2  129.79    6.30
  -5   9  -2  138.79    9.50
   6  -9   2   60.29    3.70
  -6  -9  -2   64.69    5.70
  -6  -9  -2   73.99   19.80
  -6  -9  -2   59.79   24.30
  -6   9  -2   63.29    7.00
   6   9   2   64.59    4.10
   7  -9   2   15.40    2.10
  -7  -9  -2   20.90    3.90
   7   9   2   12.20    2.20
  -7   9  -2   12.30    4.00
   8  -9   2   -0.20    1.70
  -8  -9  -2    2.30    2.60
   8   9   2    2.50    1.50
  -8   9  -2    3.20    3.10
   9  -9   2   16.90    2.60
  -9   9  -2   18.60    5.50
   9   9   2   25.60    3.50
  10  -9   2   16.50    2.80
 -10   9  -2   12.90    5.20
  10   9   2    6.90    2.40
 -11   9  -2    5.20    4.70
  11   9   2    0.30    2.20
  12   9   2   -2.90    2.00
 -12   9  -2    2.40    4.70
 -13  -9  -2    5.70    6.50
  13   9   2   -2.80    2.50
 -13   9  -2    5.10    6.50
 -14   9  -2   -0.20    6.80
  14   9   2    0.00    3.50
 -14  10   2   -4.40    7.20
  14  10  -2    6.10    3.60
 -13  10   2    6.80    6.50
  13  10  -2    6.80    2.90
 -12  10   2   14.10    6.00
  12  10  -2   -0.80    2.00
  11  10  -2    1.10    2.10
 -11  10   2    2.20    4.30
 -10  10   2   11.30    5.40
  10  10  -2   15.80    2.90
  -9 -10   2   30.80    5.70
   9  10  -2   17.90    2.80
  -9  10   2   25.80    6.50
  -8 -10   2    2.00    3.10
   8  10  -2    3.90    1.70
  -8  10   2    6.70    4.00
  -7 -10   2   96.49    8.00
  -7  10   2  107.79    9.50
  -7  10   2  104.09    4.90
   7  10  -2   92.99    5.50
  -6 -10   2    1.20    2.20
  -6 -10   2   12.50   26.60
   6  10  -2    3.40    1.40
  -6  10   2    3.90    2.80
   6  10  -2    6.50   20.20
  -6  10   2    1.50    0.80
  -5 -10   2  117.89   24.20
  -5 -10   2  135.99    8.70
   5  10  -2  121.49   21.70
   5  10  -2  141.49    6.50
  -5  10   2  144.09    6.10
  -5  10   2  135.99    9.80
  -5  10   2  115.19   12.20
  -4 -10   2   14.20   14.90
  -4 -10   2    7.90    2.50
  -4  10   2    9.20    1.10
   4  10  -2   10.30    1.40
  -4  10   2    8.20    3.10
   4  10  -2   -0.10   12.20
   3 -10  -2   14.00    5.80
  -3 -10   2    9.00    2.50
  -3 -10   2   -6.90   11.90
  -3  10   2    8.90    5.70
  -3  10   2    7.00    3.00
   3  10  -2   -0.20   10.70
   3  10  -2    8.00    3.20
   3  10  -2   10.70    1.30
  -3  10   2   12.30    1.10
  -2 -10   2   66.39    4.90
  -2 -10   2   45.70   12.20
   2 -10  -2   60.19    8.60
  -2  10   2   59.19    2.90
   2  10  -2   62.89    3.10
   2  10  -2   53.99   12.10
   2  10  -2   62.59    5.50
  -2  10   2   59.39    8.30
  -2  10   2   62.69    5.70
  -1 -10   2  582.74   34.20
   1 -10  -2  617.14   29.70
  -1 -10   2  605.44   25.10
   1  10  -2  566.94   33.90
  -1  10   2  616.64   26.40
   1  10  -2  579.04   25.60
  -1  10   2  570.84   22.90
  -1  10   2  535.95   28.80
   0 -10   2   50.49   10.30
   0 -10  -2   44.20    8.60
   0 -10   2   48.50    4.00
   0 -10  -2   47.70    3.80
   0  10  -2   45.50   10.10
   0  10   2   43.90    2.30
   0  10   2   56.69    9.10
   0  10  -2   50.49    4.50
  -1 -10  -2  571.84   24.30
  -1 -10  -2  572.74   32.20
   1 -10   2  607.84   32.30
   1  10   2  556.54   30.30
   1  10   2  600.14   25.90
  -1  10  -2  593.34   32.20
   1  10   2  533.15   22.40
  -1  10  -2  602.44   25.70
  -2 -10  -2   57.49   11.90
  -2 -10  -2   55.39    4.50
   2 -10   2   66.39   11.10
  -2  10  -2   63.09   10.80
   2  10   2   59.39   10.30
   2  10   2   61.19    2.80
  -2  10  -2   63.89    2.80
  -2  10  -2   55.69    5.60
   2  10   2   61.59    5.70
  -3 -10  -2   18.00   11.90
   3 -10   2   22.40    9.10
  -3 -10  -2   11.30    2.40
  -3  10  -2   10.50    1.20
  -3  10  -2   10.90    3.20
   3  10   2   11.70    1.00
   3  10   2   14.10    3.80
   3  10   2    8.60    1.40
  -3  10  -2    9.40    8.50
   3  10   2   -7.90    8.50
  -4 -10  -2   17.00   15.40
  -4 -10  -2    8.80    2.60
   4  10   2   19.60   11.20
   4  10   2    7.40    1.00
  -4  10  -2   10.60    3.30
   4  10   2    7.40    1.50
  -5 -10  -2  132.19    8.40
  -5 -10  -2  133.39   27.30
  -5  10  -2  143.29   10.00
   5  10   2  139.99    6.80
  -6 -10  -2    1.80    2.10
   6  10   2    0.80    1.30
  -6  10  -2    3.90    3.00
  -7 -10  -2   99.99    7.40
   7  10   2   75.29    5.10
  -7  10  -2   84.49    8.50
  -8 -10  -2   -2.30    2.40
  -8  10  -2   -0.50    3.10
   8  10   2    0.40    1.60
  -9 -10  -2   26.80    5.10
   9  10   2   21.10    3.10
  -9  10  -2   26.10    6.40
 -10  10  -2   15.40    6.10
  10  10   2   14.80    3.00
 -11  10  -2    3.20    4.70
  11  10   2    1.00    2.10
 -12  10  -2    1.80    5.40
  12  10   2   -3.10    2.30
 -13 -10  -2   -0.90    7.50
 -13  10  -2    6.40    6.70
  13  10   2   -1.00    2.80
  14  10   2    0.60    3.30
 -14  10  -2    3.30    8.00
  13  11  -2    1.80    2.90
 -13  11   2   10.80    7.50
  12  11  -2    3.20    2.30
 -12  11   2    2.60    5.40
 -11  11   2   49.70    8.60
  11  11  -2   44.00    4.70
 -10 -11   2   12.90    4.70
 -10  11   2   22.60    6.40
  10  11  -2    9.50    2.60
  -9 -11   2    1.70    3.40
  -9  11   2    4.30    4.20
   9  11  -2    0.70    1.60
  -8 -11   2   14.10    4.00
  -8  11   2    6.20    4.10
   8  11  -2    8.00    2.00
  -7 -11   2    5.20    3.20
  -7  11   2    6.90    1.30
  -7  11   2    7.70    4.00
   7  11  -2    8.80    1.90
  -6 -11   2  135.09    9.40
  -6  11   2  144.79    6.30
  -6  11   2  128.89   10.30
   6  11  -2  135.29    6.80
  -5 -11   2   -0.40    2.00
   5  11  -2    3.20    1.20
  -5  11   2    4.80    1.00
  -5  11   2    2.60    3.10
  -4 -11   2    2.10    2.10
  -4 -11   2   19.40   18.40
  -4  11   2    4.60    0.90
  -4  11   2    6.50    3.20
   4  11  -2    0.60   15.20
   4  11  -2    7.20    1.30
  -3 -11   2    2.20   14.40
  -3 -11   2    3.00    2.00
   3  11  -2    0.30    2.50
  -3  11   2    1.00    2.20
  -3  11   2    0.20    0.60
   3  11  -2    1.80    1.10
   3  11  -2   -4.30   13.40
  -2 -11   2   15.00   12.60
  -2 -11   2   25.80    3.70
   2 -11  -2   37.90    8.60
  -2  11   2   28.30    1.70
  -2  11   2   33.00    5.10
   2  11  -2   39.90   12.80
   2  11  -2   22.20    2.10
   2  11  -2   29.40    4.60
   1 -11  -2   -2.60    6.90
  -1 -11   2    6.70   10.70
  -1 -11   2    4.00    1.90
  -1  11   2    1.20    0.60
  -1  11   2   -3.00    6.70
  -1  11   2    5.60    2.60
   1  11  -2   -7.50   10.20
   1  11  -2    0.40    2.00
   0 -11   2  330.47   25.40
   0 -11   2  297.37   14.50
   0 -11  -2  310.07   14.30
   0 -11  -2  337.87   22.40
   0  11  -2  323.17   15.40
   0  11   2  316.07   15.90
   0  11  -2  317.97   25.20
   0  11   2  292.27   12.30
   0  11   2  291.27   20.80
  -1 -11  -2    4.90    1.90
  -1 -11  -2   -5.50    8.90
   1 -11   2    9.60    9.60
   1  11   2    1.40    0.60
  -1  11  -2    4.30    2.30
   1  11   2   -1.10    1.90
  -1  11  -2   -5.10    9.20
   1  11   2    3.30    8.30
  -2 -11  -2   24.80   12.30
   2 -11   2   15.60   11.80
  -2 -11  -2   35.50    4.00
   2  11   2   21.70    2.20
   2  11   2   26.40    4.50
   2  11   2   24.60    1.50
   2  11   2   13.30   11.30
  -2  11  -2   26.70    4.30
  -3 -11  -2    0.40    1.80
   3  11   2    2.60    1.20
   3  11   2    2.30    2.60
  -3  11  -2    4.80    2.60
  -4 -11  -2    6.20    2.40
  -4  11  -2    6.80    3.20
   4  11   2    2.10    1.40
  -5 -11  -2    3.90    2.40
   5  11   2    1.60    1.30
  -5  11  -2   -1.50    2.20
  -6 -11  -2  132.09    8.80
   6  11   2  132.89    6.90
  -6  11  -2  125.49   10.10
  -7 -11  -2    8.90    3.20
  -7  11  -2    6.30    3.90
   7  11   2    6.40    1.90
  -8 -11  -2   10.70    3.90
   8  11   2   11.10    2.30
  -8  11  -2   12.30    4.80
  -9 -11  -2    1.70    3.20
  -9  11  -2    0.80    3.70
   9  11   2    1.80    1.90
  10  11   2   13.20    3.00
 -10  11  -2    8.80    5.00
  11  11   2   47.40    5.00
 -11  11  -2   52.49    9.20
  12  11   2    0.60    2.30
 -12  11  -2    0.60    5.60
 -13 -11  -2   14.70    9.00
 -13  11  -2   -2.20    7.40
  13  11   2    6.60    3.30
 -14  11  -2   -4.00    6.30
 -13  12   2   14.60    7.70
 -12  12   2   -3.00    5.90
  12  12  -2   -0.10    2.30
 -11  12   2    8.50    5.80
  11  12  -2    8.40    2.90
 -10 -12   2   19.20    5.10
 -10  12   2   13.60    5.90
  10  12  -2    9.40    2.40
  -9 -12   2   38.70    6.40
  -9  12   2   30.80    6.90
   9  12  -2   30.00    3.40
  -8 -12   2    3.70    3.40
  -8  12   2   -3.70    3.40
   8  12  -2    0.00    1.50
  -7 -12   2    4.00    3.20
  -7  12   2    9.20    2.20
   7  12  -2    4.10    1.70
  -7  12   2    9.40    4.30
  -6 -12   2  142.99    9.90
  -6  12   2  158.08    6.70
  -6  12   2  138.79   11.10
   6  12  -2  135.79    7.20
  -5 -12   2   48.40    6.10
  -5  12   2   50.19    2.80
   5  12  -2   41.10    3.20
  -5  12   2   51.19    7.30
  -4 -12   2   84.39    6.80
   4  12  -2   87.89    4.60
  -4  12   2   93.29    4.30
  -4  12   2   94.19    8.10
  -3 -12   2   45.50    4.70
  -3  12   2   40.40    2.30
  -3  12   2   39.70    5.90
   3  12  -2   45.50    5.50
  -2 -12   2  189.38   10.40
   2  12  -2  186.98   11.30
  -2  12   2  179.38    7.80
  -2  12   2  207.38   12.00
  -1 -12   2  245.08   12.50
  -1  12   2  244.08    9.90
   1  12  -2  244.38   13.30
  -1  12   2  242.08   13.70
   0 -12  -2    1.70    1.60
   0 -12   2    4.50    2.20
   0  12  -2    0.70    2.10
   0  12   2   -0.10    0.50
   0  12   2    2.10    2.50
   1 -12   2  251.57   12.40
  -1 -12  -2  235.08   11.90
  -1  12  -2  255.37   13.40
   1  12   2  254.57   13.70
   1  12   2  219.98    9.50
  -2 -12  -2  180.38   10.10
  -2  12  -2  203.48   11.60
   2  12   2  179.98   11.60
  -3 -12  -2   38.30    4.20
   3  12   2   45.00    6.30
  -3  12  -2   46.70    6.30
  -4 -12  -2   91.39    6.80
  -4  12  -2   89.49    7.90
   4  12   2   91.79    4.90
  -5 -12  -2   45.30    5.60
   5  12   2   47.20    3.40
  -5  12  -2   39.60    6.20
  -6 -12  -2  144.79    9.50
   6  12   2  130.79    7.20
  -6  12  -2  157.18   11.40
  -7 -12  -2    5.10    3.00
   7  12   2    1.40    1.80
  -7  12  -2    5.60    3.80
  -8 -12  -2    3.10    3.30
  -8  12  -2   -2.50    3.60
   8  12   2    2.40    1.80
  -9 -12  -2   30.80    5.50
   9  12   2   35.90    4.00
  -9  12  -2   17.40    5.70
  10  12   2   22.00    3.40
 -10  12  -2   23.90    6.30
 -11  12  -2   29.00    6.90
  11  12   2   21.60    3.50
 -12  12  -2    6.10    6.40
 -13  12  -2   -5.70    7.30
  13  12   2    3.00    3.30
 -13  13   2   -2.80    7.40
 -12  13   2    0.50    6.40
  12  13  -2    3.80    2.80
 -11  13   2    9.20    6.00
  11  13  -2    8.70    2.70
 -10 -13   2   10.70    4.10
  10  13  -2   20.00    3.00
 -10  13   2   15.40    6.10
  -9 -13   2    5.60    4.00
   9  13  -2    3.10    2.20
  -9  13   2   -2.10    3.80
  -8 -13   2    0.20    3.00
   8  13  -2   -1.50    1.90
  -8  13   2    1.70    3.90
  -7 -13   2   80.69    7.80
  -7  13   2   84.19    9.20
   7  13  -2   69.39    4.90
  -6 -13   2   14.90    4.10
  -6  13   2   13.80    1.70
  -6  13   2   11.30    4.50
  -5 -13   2  145.09    9.90
  -5  13   2  153.88    6.70
  -5  13   2  138.39   11.20
  -4 -13   2    1.60    2.20
  -4  13   2    2.70    0.80
  -4  13   2   -1.30    2.70
   4  13  -2   -0.10    1.40
  -3 -13   2   55.59    5.40
  -3  13   2   48.40    2.60
  -3  13   2   50.39    6.90
   3  13  -2   50.39    6.00
  -2 -13   2   56.59    5.10
  -2  13   2   45.60    2.50
  -2  13   2   48.50    6.50
   2  13  -2   48.40    5.70
   1 -13  -2  224.68   11.70
  -1 -13   2  224.68   12.10
  -1  13   2  224.48    9.20
  -1  13   2  230.48   13.40
   1  13  -2  228.88   12.90
   0 -13  -2    2.60    1.90
   0 -13   2   -2.40    1.50
   0  13   2    1.90    2.40
   0  13  -2    3.40    2.60
  -1 -13  -2  224.38   11.60
   1 -13   2  225.08   11.90
  -1  13  -2  224.28   12.90
   1  13   2  221.18   13.40
  -2 -13  -2   52.69    4.90
  -2  13  -2   53.29    5.90
   2  13   2   52.99    6.30
  -3 -13  -2   49.50    4.80
   3  13   2   42.90    6.40
  -3  13  -2   54.59    6.00
  -4 -13  -2   -2.60    2.20
  -4  13  -2    1.00    2.90
   4  13   2    0.50    1.60
  -5 -13  -2  134.99    8.80
  -5  13  -2  118.09   10.20
  -6 -13  -2   13.20    3.90
  -6  13  -2    9.20    4.10
   6  13   2   11.70    2.20
  -7 -13  -2   82.69    7.70
  -7  13  -2   83.99    9.10
   7  13   2   91.49    5.60
  -8 -13  -2    1.30    3.40
   8  13   2    0.90    1.90
  -8  13  -2    2.60    3.60
  -9 -13  -2    3.50    3.90
  -9  13  -2    1.20    4.20
   9  13   2   11.60    2.50
  10  13   2   15.50    3.20
 -10  13  -2    7.70    5.50
  11  13   2    9.40    2.60
 -11  13  -2   12.60    5.90
  12  13   2   -2.40    2.80
 -12  13  -2   -9.30    6.50
 -13  13  -2   -9.50    6.20
 -13  14   2    4.40    7.70
 -12  14   2   -3.20    7.20
  12  14  -2    4.60    3.60
  11  14  -2   -0.10    2.70
 -11  14   2    3.90    6.00
 -10 -14   2    4.40    3.90
  10  14  -2    4.10    2.70
 -10  14   2   20.40    6.80
  -9 -14   2   16.40    4.80
  -9  14   2   11.70    5.60
   9  14  -2   15.90    3.20
  -8 -14   2    5.70    3.70
  -8  14   2    0.50    3.80
   8  14  -2   -2.70    2.00
  -7 -14   2   23.00    4.90
  -7  14   2   18.40    5.70
  -6 -14   2   18.60    4.40
  -6  14   2   24.40    2.70
  -6  14   2   16.30    5.10
  -5 -14   2   71.89    7.00
  -5  14   2   81.19    4.00
  -5  14   2   75.49    8.40
  -4 -14   2  159.28   10.10
  -4  14   2  157.28   11.60
  -4  14   2  143.69    6.60
  -3 -14   2    1.60    2.40
   3  14  -2   -0.60    3.10
  -3  14   2   -1.10    2.60
  -2 -14   2    2.60    2.20
  -2  14   2   -1.10    2.40
   2  14  -2    2.60    3.00
  -2  14   2    1.50    0.70
  -1 -14   2   12.60    3.10
   1 -14  -2   12.80    2.80
   1  14  -2    7.20    3.50
  -1  14   2   10.30    3.70
   0 -14   2  154.38    9.80
   0 -14  -2  161.98    9.60
   0  14   2  163.28   11.30
   0  14  -2  168.48   10.80
   1 -14   2   12.30    3.00
  -1 -14  -2    6.30    2.40
  -1  14  -2    6.90    3.10
   1  14   2   11.20    3.80
  -2 -14  -2   -1.40    1.80
  -2  14  -2    5.00    3.00
   2  14   2   -1.20    2.50
  -3 -14  -2    0.90    2.20
  -3  14  -2    5.50    3.20
   3  14   2   -2.90    2.50
  -4 -14  -2  149.88    9.80
  -4  14  -2  153.98   11.40
  -5 -14  -2   73.29    6.80
  -5  14  -2   77.39    8.30
  -6 -14  -2   30.60    5.20
  -6  14  -2   29.80    6.30
  -7 -14  -2   15.40    4.20
  -7  14  -2    9.60    4.50
  -8 -14  -2    1.60    3.40
   8  14   2   -1.10    2.20
  -8  14  -2   -3.30    3.50
  -9 -14  -2   22.30    5.40
  -9  14  -2   16.50    6.10
   9  14   2   28.60    3.60
  10  14   2   12.90    3.20
 -10  14  -2    6.10    5.30
 -11  14  -2    1.60    5.80
  11  14   2    2.10    3.00
  12  14   2   -3.70    3.40
 -12  14  -2  -11.10    6.60
 -13  14  -2   -0.40    6.30
 -12  15   2  -19.40    6.70
 -11  15   2    6.80    6.90
  11  15  -2    4.70    3.70
 -10 -15   2    2.40    4.00
  10  15  -2   -4.80    2.90
 -10  15   2   -1.80    5.50
  -9 -15   2   62.99    7.90
  -9  15   2   50.39    9.00
  -8 -15   2    3.50    3.40
   8  15  -2    2.10    2.40
  -8  15   2    9.50    5.20
  -7 -15   2   12.10    4.20
  -7  15   2   21.00    5.60
  -6 -15   2   88.99    8.30
  -6  15   2   99.89   10.00
  -5 -15   2   32.50    5.50
  -5  15   2   29.10    2.60
  -5  15   2   28.10    6.00
  -4 -15   2  159.98   10.70
  -4  15   2  156.18    6.90
  -4  15   2  153.28   12.00
  -3 -15   2    2.60    2.90
   3  15  -2    3.60    4.20
  -3  15   2    4.40    0.90
  -3  15   2    6.70    3.60
   2 -15  -2   -1.30    1.90
  -2 -15   2    5.80    2.70
  -2  15   2    0.60    0.70
   2  15  -2    8.00    3.50
  -2  15   2    1.40    3.00
  -1 -15   2   -1.00    2.10
   1 -15  -2    2.50    2.20
  -1  15   2   -2.30    2.70
  -1  15   2   -0.90    0.70
   1  15  -2    2.70    2.90
   0 -15   2   29.70    4.70
   0 -15  -2   45.20    4.90
   0  15  -2   41.20    6.10
   0  15   2   45.30    7.00
   1 -15   2    1.80    2.30
  -1 -15  -2    0.00    2.20
  -1  15  -2   -3.20    2.60
   1  15   2    3.40    3.20
   2 -15   2    3.90    2.40
  -2 -15  -2    6.40    2.80
  -2  15  -2    4.80    3.00
  -3 -15  -2    7.30    3.00
   3  15   2    6.50    3.80
  -3  15  -2    7.80    3.80
  -4 -15  -2  136.99    9.50
  -4  15  -2  133.29   10.80
  -5 -15  -2   28.80    5.20
  -5  15  -2   32.10    6.40
  -6 -15  -2  109.89    8.70
  -6  15  -2   96.09   10.00
  -7 -15  -2   10.30    4.00
  -7  15  -2   22.50    5.80
  -8 -15  -2    9.50    4.00
   8  15   2    3.90    2.70
  -8  15  -2   13.90    5.10
  -9 -15  -2   53.69    7.50
  -9  15  -2   51.69    9.10
 -10  15  -2    3.20    5.60
  10  15   2    5.00    3.20
  11  15   2    4.00    3.90
 -11  15  -2    0.60    6.70
 -12  15  -2    6.40    7.90
 -12  16   2    4.20    7.30
 -11  16   2    0.70    7.20
 -10 -16   2    9.00    4.70
 -10  16   2    6.20    6.40
  -9 -16   2   10.90    4.20
  -9  16   2   10.80    5.30
  -8 -16   2   17.00    5.30
  -8  16   2   13.80    5.40
  -7 -16   2   20.70    4.90
  -7  16   2   26.10    6.20
  -6 -16   2   36.20    6.10
  -6  16   2   31.10    6.90
  -5 -16   2  112.59    9.30
  -5  16   2  112.69   10.40
  -4 -16   2   35.20    5.70
  -4  16   2   37.50    6.80
   3 -16  -2   20.30    4.10
  -3 -16   2   23.10    4.70
   3  16  -2   17.10    6.60
  -3  16   2   26.40    5.70
   2 -16  -2   -1.60    1.90
  -2 -16   2   -0.20    2.40
  -2  16   2    0.70    3.10
  -2  16   2   -2.30    0.80
   2  16  -2    1.70    3.60
   1 -16  -2    6.70    2.70
  -1 -16   2    2.70    3.10
  -1  16   2    4.50    3.60
   1  16  -2    4.50    3.40
   0 -16   2    2.00    2.60
   0 -16  -2    3.90    2.40
   0  16  -2    3.50    3.20
   1 -16   2    4.70    3.00
  -1 -16  -2    4.20    2.70
   1  16   2    6.00    4.00
  -1  16  -2    6.30    3.70
   2 -16   2    2.80    2.40
  -2 -16  -2   -1.50    2.30
   2  16   2   -0.40    3.40
  -2  16  -2    2.60    2.90
  -3 -16  -2   18.70    4.30
   3 -16   2   21.80    4.20
   3  16   2   23.70    7.00
  -3  16  -2   24.70    5.40
  -4 -16  -2   44.60    6.10
  -4  16  -2   37.70    6.60
  -5 -16  -2  111.29    9.00
  -5  16  -2  113.29   10.30
  -6 -16  -2   34.30    5.80
  -6  16  -2   38.30    7.00
  -7 -16  -2   26.90    5.20
  -7  16  -2   21.40    6.40
  -8 -16  -2   22.40    5.30
  -8  16  -2   15.00    5.60
  -9 -16  -2   10.10    4.20
  -9  16  -2    1.20    4.90
 -10  16  -2    6.60    6.50
 -11  16  -2    7.70    7.40
 -12  16  -2   -2.10    6.40
 -11  17   2    3.10    6.70
 -10  17   2    3.50    6.70
  -9 -17   2   -0.70    3.90
  -9  17   2    0.80    5.60
  -8 -17   2    3.40    3.60
  -8  17   2    3.90    5.00
  -7 -17   2    9.70    4.20
  -7  17   2   15.90    5.90
  -6 -17   2    6.80    3.60
  -6  17   2    2.60    4.50
  -5 -17   2   67.39    8.20
  -5  17   2   55.99    8.80
  -4 -17   2   17.00    4.40
   4 -17  -2   11.20    3.40
  -4  17   2   20.90    5.60
  -3 -17   2   45.90    6.40
   3 -17  -2   52.79    6.50
  -3  17   2   56.79    8.30
   2 -17  -2    3.20    2.40
  -2 -17   2    0.40    2.70
  -2  17   2   -1.00    3.50
   2  17  -2   -1.40    3.70
  -1 -17   2    6.00    3.10
   1 -17  -2    4.80    2.80
  -1  17   2    5.60    4.00
   1  17  -2    6.20    4.10
   0 -17   2    2.50    2.70
   0 -17  -2    2.50    2.60
   0  17  -2   -3.80    3.20
   0  17   2   -7.00    3.00
  -1 -17  -2   12.90    3.50
   1 -17   2   10.50    3.40
   1  17   2    7.20    3.90
  -1  17  -2    9.90    4.40
   2 -17   2    5.80    2.90
  -2 -17  -2    2.70    3.00
   2  17   2    1.70    4.00
  -2  17  -2   -2.60    3.00
  -3 -17  -2   51.99    6.60
   3 -17   2   53.39    6.70
  -3  17  -2   55.09    8.10
   3  17   2   40.10   11.00
   4 -17   2   12.50    3.90
  -4 -17  -2   16.30    4.30
  -4  17  -2   12.60    5.00
  -5 -17  -2   57.79    7.30
  -5  17  -2   56.49    8.40
  -6 -17  -2    2.20    3.40
  -6  17  -2   10.70    5.20
  -7 -17  -2   14.60    4.30
  -7  17  -2   20.70    5.90
  -8 -17  -2   -3.00    3.80
  -8  17  -2    6.00    4.40
  -9 -17  -2   -4.90    4.00
  -9  17  -2    2.80    5.20
 -10  17  -2   -9.00    6.10
 -11  17  -2    1.40    7.20
 -11  18   2   -7.20    5.70
 -10  18   2    1.10    6.80
  -9 -18   2    1.30    4.40
  -9  18   2   11.70    7.40
  -8 -18   2   -7.90    3.70
  -8  18   2    4.70    5.20
  -7 -18   2    1.70    4.00
  -7  18   2    5.40    4.80
  -6 -18   2    3.40    3.60
  -6  18   2   -6.40    3.70
   5 -18  -2   17.60    4.20
  -5 -18   2   23.50    5.00
  -5  18   2   26.70    6.60
   4 -18  -2   11.30    3.70
  -4 -18   2   11.50    4.00
  -4  18   2   10.20    5.00
   3 -18  -2   29.20    5.00
  -3 -18   2   16.30    4.50
  -3  18   2   21.10    6.10
  -2 -18   2   79.39    7.60
   2 -18  -2   77.29    7.30
   2  18  -2   61.09    9.20
  -2  18   2   62.49    9.10
   1 -18  -2    7.90    3.30
  -1 -18   2    4.50    3.40
  -1  18   2    7.40    4.10
   1  18  -2   10.10    5.10
   0 -18   2    6.90    3.20
   0 -18  -2    1.80    2.90
   0  18   2    2.90    3.80
   0  18  -2   -3.20    3.80
  -1 -18  -2    8.40    3.40
   1 -18   2   -0.60    2.50
   1  18   2    7.90    4.60
  -1  18  -2    7.40    4.20
  -2 -18  -2   78.79    7.50
   2 -18   2   84.89    7.60
   2  18   2   74.99   10.10
  -2  18  -2   78.19    9.00
   3 -18   2   18.80    4.10
  -3 -18  -2   18.90    4.30
  -3  18  -2   19.40    5.80
   3  18   2   23.10   16.10
  -4 -18  -2    7.30    3.90
   4 -18   2   11.50    3.50
  -4  18  -2   17.30    5.50
  -5 -18  -2   18.60    4.60
   5 -18   2   21.10    4.40
  -5  18  -2   16.60    5.20
  -6 -18  -2    4.60    3.80
  -6  18  -2   -1.10    3.70
  -7 -18  -2    1.90    3.60
  -7  18  -2    7.50    4.50
  -8 -18  -2    3.70    3.70
  -8  18  -2    9.40    5.90
  -9 -18  -2    0.80    4.70
  -9  18  -2    5.90    6.90
 -10  18  -2    9.20    7.60
 -11  18  -2   12.10    7.50
 -10  19   2   20.30    7.80
  -9 -19   2   -5.90    4.60
  -9  19   2    3.60    7.40
  -8  19   2    4.90    6.60
  -7 -19   2   21.70    5.60
   7 -19  -2   12.00    3.90
  -7  19   2   17.90    6.20
  -6 -19   2    1.80    4.00
   6 -19  -2    6.20    3.30
  -6  19   2    1.80    4.70
  -5 -19   2    2.40    3.50
   5 -19  -2    2.40    2.80
  -5  19   2    0.90    4.20
   4 -19  -2    7.90    3.70
  -4 -19   2    4.70    3.50
  -4  19   2   -0.70    4.60
   3 -19  -2    0.40    2.90
  -3 -19   2   -1.50    2.70
  -3  19   2    2.80    4.20
   2 -19  -2   20.40    4.70
  -2 -19   2   15.50    4.40
   2  19  -2    9.20    5.80
  -2  19   2   22.20    5.80
  -1 -19   2   16.20    4.20
   1 -19  -2   21.70    4.60
   1  19  -2   13.90    5.50
  -1  19   2   19.60    6.30
   0 -19  -2   19.20    4.40
   0 -19   2   22.70    4.90
   0  19   2   21.60    5.70
   0  19  -2   26.10    5.80
  -1 -19  -2   24.80    5.00
   1 -19   2   19.90    4.70
  -1  19  -2   13.30    5.80
   1  19   2   10.30    5.60
  -2 -19  -2   10.90    4.10
   2 -19   2   22.50    5.00
  -2  19  -2   24.10    6.20
   2  19   2   13.60    6.00
   3 -19   2    3.90    2.90
  -3 -19  -2    2.50    3.50
  -3  19  -2   -2.70    4.10
  -4 -19  -2    6.20    4.00
   4 -19   2    4.50    2.80
  -4  19  -2    9.10    4.80
   5 -19   2   -1.30    2.40
  -5 -19  -2    3.50    3.50
  -5  19  -2    0.30    4.10
   6 -19   2    2.20    2.90
  -6 -19  -2   -3.30    3.80
  -6  19  -2   11.20    4.80
  -7 -19  -2    9.00    4.60
   7 -19   2   14.70    4.10
  -7  19  -2   10.80    5.10
  -8 -19  -2    4.40    4.50
   8 -19   2    6.00    3.60
  -8  19  -2   -4.80    5.00
   9 -19   2   -4.20    3.60
  -9  19  -2   -0.50    6.30
  10 -19   2    7.50    4.40
 -10  19  -2   -7.50    6.30
  -9 -20   2   -3.30    5.40
   9 -20  -2    9.60    4.40
  -9  20   2    3.00    6.70
  -8 -20   2    2.50    4.90
   8 -20  -2   -4.10    3.50
  -8  20   2   -5.00    6.60
  -7 -20   2   16.50    5.50
   7 -20  -2    6.70    3.60
  -7  20   2    1.30    5.50
  -6 -20   2    6.30    4.10
   6 -20  -2    0.30    2.90
  -6  20   2    5.90    5.70
   5 -20  -2   -0.90    3.10
  -5 -20   2    0.10    3.70
  -5  20   2    1.90    4.60
   4 -20  -2    5.20    3.50
  -4 -20   2    0.00    3.80
  -4  20   2   -6.50    4.00
   3 -20  -2   15.60    4.20
  -3 -20   2   17.90    4.70
  -3  20   2   17.70    6.20
  -2 -20   2    2.00    3.10
   2 -20  -2    2.80    3.10
  -2  20   2   -0.10    4.00
   2  20  -2   15.60    9.90
  -1 -20   2   -3.70    2.80
   1 -20  -2   -2.90    3.10
   1  20  -2   -4.50    4.70
  -1  20   2    6.00    4.60
   0 -20   2    3.50    3.10
   0 -20  -2    6.60    3.60
   0  20  -2    8.30    5.50
   0  20   2   10.60    5.50
  -1 -20  -2    1.60    3.70
   1 -20   2   -1.10    2.70
   1  20   2    5.40    5.20
  -1  20  -2    0.30    4.40
   2 -20   2    0.00    2.90
  -2 -20  -2    0.20    3.20
  -2  20  -2   -7.50    4.30
   2  20   2   -1.80    8.60
  -3 -20  -2   19.50    4.70
   3 -20   2    9.70    4.00
  -3  20  -2   20.80    6.00
   4 -20   2    0.80    3.00
  -4 -20  -2    8.30    3.80
  -4  20  -2    7.70    4.90
   5 -20   2    3.20    3.30
  -5 -20  -2    4.80    3.60
  -5  20  -2    2.20    4.50
   6 -20   2    4.00    3.20
  -6 -20  -2    6.00    4.30
  -6  20  -2    6.50    5.10
   7 -20   2    6.10    4.00
  -7 -20  -2    1.90    4.40
  -7  20  -2    0.00    5.40
  -8 -20  -2    7.00    5.20
   8 -20   2    3.10    4.20
  -8  20  -2    2.60    6.70
   9 -20   2   -0.70    4.20
  -9  20  -2    4.10    6.60
   8 -21  -2    0.60    4.00
  -8 -21   2   12.20    5.40
  -8  21   2    4.00    7.20
  -7 -21   2   -0.80    4.70
   7 -21  -2    9.10    4.30
   6 -21  -2    1.70    3.60
  -6 -21   2    7.80    4.90
  -6  21   2    6.60    6.10
   5 -21  -2   -2.40    3.20
  -5 -21   2    3.30    4.30
  -5  21   2    4.60    5.20
   4 -21  -2   11.80    3.80
  -4 -21   2    3.20    4.00
  -4  21   2   15.70    5.80
   3 -21  -2    7.60    3.30
  -3 -21   2   -0.10    3.70
  -3  21   2   -4.40    4.40
   2 -21  -2   -2.30    3.20
  -2 -21   2    4.00    3.80
  -2  21   2   -2.20    4.30
  -1 -21   2    4.30    3.70
   1 -21  -2    5.10    3.60
   1  21  -2   -0.70    5.60
  -1  21   2    1.00    4.60
   0 -21  -2   10.80    4.30
   0 -21   2    2.20    3.60
   0  21  -2   10.20    5.90
   0  21   2   16.20    6.10
   1 -21   2    8.10    3.40
  -1 -21  -2    1.50    3.60
   1  21   2   13.30    6.20
  -1  21  -2    7.90    5.20
   2 -21   2    4.40    3.30
  -2 -21  -2   -3.00    3.30
  -2  21  -2   10.20    5.10
  -3 -21  -2    8.70    4.20
  -3  21  -2    9.80    5.30
   4 -21   2    5.90    3.60
  -4 -21  -2   11.80    4.50
  -4  21  -2   10.00    5.70
  -5 -21  -2    2.40    4.10
   5 -21   2   -0.60    3.20
  -5  21  -2    7.10    5.40
   6 -21   2    0.60    3.60
  -6 -21  -2   -3.20    4.50
  -6  21  -2   -8.00    5.40
  -7 -21  -2   -4.00    5.20
   7 -21   2   -4.50    3.60
  -7  21  -2    6.80    6.30
   8 -21   2   -4.20    4.00
  -8  21  -2    5.40    6.90
   7 -22  -2    8.10    4.70
  -7 -22   2   18.10    6.30
  -7  22   2    2.70    6.40
   6 -22  -2    2.40    3.90
  -6 -22   2   13.80    5.70
  -6  22   2    1.00    6.20
   5 -22  -2   -2.50    3.30
  -5 -22   2   -5.30    4.50
  -5  22   2   -4.70    5.30
   4 -22  -2   -2.00    3.40
  -4 -22   2    3.50    4.30
  -4  22   2   13.10    5.80
   3 -22  -2    8.60    4.10
  -3 -22   2    7.90    4.70
  -3  22   2    9.20    5.80
   2 -22  -2    0.00    3.50
  -2 -22   2    1.50    4.10
  -2  22   2   -2.70    4.90
   1 -22  -2   -4.80    3.40
  -1 -22   2   -5.40    3.40
   1  22  -2    0.70   10.80
  -1  22   2    4.90    5.40
   0 -22   2   -2.50    3.60
   0 -22  -2    5.30    4.00
   0  22   2   -3.40    4.80
   0  22  -2    5.10    5.70
   1 -22   2   -2.20    3.20
  -1 -22  -2   -1.20    3.90
   1  22   2   -0.60    8.80
  -1  22  -2    0.60    5.60
  -2 -22  -2   -6.10    4.10
   2 -22   2   -1.10    3.30
  -2  22  -2    1.40    5.30
   3 -22   2    4.00    3.70
  -3 -22  -2    7.60    4.20
  -3  22  -2   -0.40    5.20
  -4 -22  -2   -0.10    4.30
   4 -22   2   -0.70    3.40
  -4  22  -2   -6.70    5.10
   5 -22   2   -1.60    3.60
  -5 -22  -2    3.00    5.10
  -5  22  -2   -2.80    5.40
   6 -22   2   12.80    4.90
  -6 -22  -2   11.90    6.00
  -6  22  -2    4.50    6.90
   7 -22   2    3.80    4.30
  -7  22  -2   -5.80    6.20
  -6 -23   2    2.70    6.70
  -6  23   2    4.50    6.80
   5 -23  -2   -0.90    4.40
  -5 -23   2    3.30    5.50
  -5  23   2   -0.50    7.00
  -4 -23   2    5.90    5.10
   4 -23  -2   -1.40    4.00
  -4  23   2   11.40    6.70
   3 -23  -2   -5.50    3.80
  -3 -23   2   -5.80    4.20
  -3  23   2   -3.00    5.80
  -2 -23   2    1.50    4.30
   2 -23  -2    4.00    3.90
  -2  23   2    7.30    6.40
  -1 -23   2    2.10    4.70
   1 -23  -2   -3.80    4.20
  -1  23   2   -0.50    5.30
   0 -23   2   16.50    5.00
   0 -23  -2    8.20    4.60
   0  23   2    0.70    6.20
   0  23  -2    0.40    7.80
  -1 -23  -2    5.90    4.60
   1 -23   2   -4.30    4.10
  -1  23  -2   -5.40    6.30
  -2 -23  -2    5.60    4.60
   2 -23   2    2.00    4.10
  -2  23  -2    4.60    6.20
  -3 -23  -2   -2.40    4.90
   3 -23   2   11.70    4.50
  -3  23  -2   10.00    6.30
   4 -23   2   11.40    4.60
  -4 -23  -2    5.10    5.50
  -4  23  -2    1.60    6.60
   5 -23   2    3.70    4.40
  -5  23  -2    7.30    6.70
   6 -23   2   11.00    4.70
  -6  23  -2    7.80    8.00
  -4 -24   2   11.50    5.80
  -4  24   2   -1.60    6.90
  -3 -24   2    0.30    5.40
   3 -24  -2    9.40    5.40
  -3  24   2    9.60    7.70
  -2 -24   2    6.80    5.40
   2 -24  -2    2.60    5.10
  -2  24   2   -1.70    6.60
  -1 -24   2   -4.70    4.90
   1 -24  -2    0.90    5.30
  -1  24   2   12.60    7.30
   0 -24   2    2.40    5.20
   0 -24  -2   11.40    5.20
   0  24   2   21.90   17.10
  -1 -24  -2    1.70    5.20
   1 -24   2   -6.30    4.30
  -1  24  -2   -2.20    8.10
   2 -24   2   -1.00    4.60
  -2 -24  -2    6.70    5.80
  -2  24  -2  -10.20    7.00
   3 -24   2   22.00    5.90
  -3  24  -2    6.30    7.20
   4 -24   2   -0.10    4.60
  -1 -25   2    4.20    8.00
   0 -25   2   -2.10    5.00
   1 -25   2    4.60    5.30
   2 -25   2  -14.00    8.50
  15   0  -3   -0.10    3.00
 -14   0   3   10.80    6.90
  13   0  -3    0.80    1.90
 -13   0   3    3.10    4.90
  12   0  -3   -3.60    1.50
 -12   0   3   -3.20    4.50
 -11   0   3    0.50    4.10
  11   0  -3    1.40    1.80
 -10   0   3   -1.70    3.60
  10   0  -3    2.60    1.80
  -9   0   3    3.00    2.90
  -8   0   3   -3.70    2.50
   8   0  -3    0.20    1.00
  -8   0   3   -8.80   18.70
  -7   0   3   -2.10   11.30
  -7   0   3    0.50    1.20
  -7   0   3   -1.60    2.00
   7   0  -3    0.20    0.90
  -6   0   3   -0.40    0.50
  -6   0   3    0.30    7.70
  -6   0   3    0.30    6.80
  -5   0   3    3.20    4.50
  -5   0   3    0.90    0.50
  -5   0   3    2.40    5.10
  -4   0   3    0.70    1.40
  -4   0   3    2.60    1.30
  -4   0   3    3.20    3.90
   4   0  -3   -1.30    2.70
  -4   0   3   -0.10    0.40
   3   0  -3    0.90    1.60
  -3   0   3    0.70    2.70
  -3   0   3    0.50    0.40
   3   0  -3   -0.20    2.30
  -3   0   3    1.20    1.60
  -3   0   3    1.50    1.20
   2   0  -3   -1.10    1.50
   2   0  -3   -0.50    1.80
  -2   0   3    3.70    2.10
  -2   0   3    1.10    1.60
  -1   0   3    2.00    1.50
   1   0  -3    0.70    1.30
  -1   0   3    0.70    1.30
   0   0  -3   -0.70    1.10
   0   0  -3    1.10    1.30
   0   0   3   -0.40    1.40
   1   0   3    0.30    1.80
  -1   0  -3    0.90    1.50
   1   0   3    0.80    1.70
  -1   0  -3    0.80    1.50
  -2   0  -3   -1.10    2.30
   2   0   3   -0.20    2.30
  -2   0  -3   -0.20    1.70
   3   0   3   -0.50    0.70
   3   0   3    1.70    2.70
  -3   0  -3   -0.20    3.30
  -3   0  -3    2.10    2.20
   4   0   3    1.00    0.70
  -4   0  -3   -0.20    2.30
  -4   0  -3   -3.30    4.30
  -5   0  -3    0.60    5.40
  -5   0  -3   -0.30    3.00
   5   0   3    2.00    1.00
  -5   0  -3    1.50    6.20
  -6   0  -3    6.30    3.90
  -6   0  -3   10.90    7.60
  -6   0  -3    1.00    8.50
  -7   0  -3   -1.70    7.50
   7   0   3   -0.50    1.00
  -7   0  -3   -0.50    4.40
  -7   0  -3   14.70   13.40
  -7   0  -3   -6.10   11.80
  -8   0  -3    4.60   19.40
   9   0   3   -0.20    1.40
  10   0   3    4.20    2.00
 -11   0  -3    5.80    4.20
 -12   0  -3   -4.20    3.70
  12   0   3   -0.70    1.70
  13   0   3    1.30    1.90
 -13   0  -3   -2.60    4.70
 -14   0  -3   -2.00    5.40
  14   0   3   -6.10    2.20
 -15   0  -3   -7.80    6.30
  15   0   3   -1.40    3.20
  15  -1  -3    3.30    3.00
  15   1  -3    0.30    2.70
  14  -1  -3    4.90    2.50
 -14  -1   3    3.80    7.50
 -14   1   3   -4.50    6.40
  14   1  -3    5.60    2.70
 -13  -1   3    8.90    5.70
  13  -1  -3    3.60    2.10
  13   1  -3    1.70    2.10
 -13   1   3    1.50    5.50
  12  -1  -3    0.40    1.80
 -12  -1   3   -0.20    4.60
 -12   1   3   -1.80    4.20
  12   1  -3   -0.10    1.60
  11  -1  -3   16.40    2.70
 -11  -1   3    8.90    4.70
  11   1  -3   14.60    2.80
 -11   1   3   23.90    6.00
  10  -1  -3   -0.60    1.50
 -10  -1   3    1.50    3.50
 -10   1   3   -4.20    3.30
  10   1  -3   -1.10    1.50
  -9  -1   3   39.80    6.30
   9  -1  -3   30.60    3.10
   9   1  -3   27.40    2.80
  -9   1   3   28.10    5.70
  -8  -1   3   61.79    6.50
   8  -1  -3   65.09    3.90
  -8   1   3   60.59    6.60
   8   1  -3   61.09    3.80
   7  -1  -3    2.60    1.00
  -7   1   3    1.40    2.30
  -7   1   3    1.80    0.70
  -7   1   3    2.70   11.00
   7   1  -3   -0.10    0.80
  -6  -1   3   46.80    9.60
  -6  -1   3   42.90    2.10
  -6   1   3   42.10    9.70
  -6   1   3   25.80    7.80
  -6   1   3   39.00    2.20
  -6   1   3   42.00    4.60
  -5  -1   3  380.16   17.00
  -5  -1   3  372.96   17.10
  -5  -1   3  403.96   15.10
  -5   1   3  393.56   15.20
  -5   1   3  422.66   21.40
  -5   1   3  356.66   17.50
  -5   1   3  346.57   21.40
  -4  -1   3   10.40    0.80
  -4  -1   3    9.50    2.10
  -4  -1   3    8.00    3.20
  -4   1   3   10.20    0.90
  -4   1   3   11.00    2.40
   4   1  -3    9.00    3.90
  -4   1   3    9.80    3.90
  -4   1   3    7.30    3.30
   3  -1  -3   10.30    1.50
  -3  -1   3    8.90    2.80
   3  -1  -3    6.10    2.50
  -3  -1   3    9.40    1.90
  -3   1   3    8.20    2.80
   3   1  -3    4.30    2.90
   3   1  -3    7.30    2.30
  -3   1   3    4.70    1.80
  -3   1   3    7.00    0.70
  -2  -1   3    5.50    2.50
   2  -1  -3    2.20    1.30
   2  -1  -3    2.00    1.50
  -2   1   3    4.10    1.80
   2   1  -3    7.50    2.80
   2   1  -3    3.00    2.10
  -1  -1   3  207.98   12.90
   1  -1  -3  245.88   10.40
   1  -1  -3  236.78   10.60
  -1  -1   3  247.48   11.50
   1   1  -3  245.58   11.30
  -1   1   3  233.48   10.30
   1   1  -3  248.78   11.90
   0  -1  -3    0.20    1.00
   0  -1   3   -0.90    1.40
   0  -1   3   -1.40    1.70
   0   1   3    0.40    1.00
   0   1  -3   -0.30    1.50
   0   1  -3   -1.80    1.30
   1  -1   3  223.78   12.00
  -1  -1  -3  243.58   11.70
   1  -1   3  230.18   11.20
   1   1   3  232.78   11.40
  -1   1  -3  242.08   12.20
  -1   1  -3  243.88   11.30
   2  -1   3    3.20    2.50
  -2  -1  -3    2.80    2.40
   2  -1   3    5.50    2.80
  -2   1  -3    4.80    2.20
   2   1   3    2.00    2.50
  -2   1  -3    1.00    2.50
   3  -1   3    5.60    3.30
   3  -1   3    8.90    1.10
  -3  -1  -3    6.40    3.40
  -3   1  -3    2.30    3.30
  -3   1  -3    6.20    2.60
   3   1   3    6.80    1.10
   4  -1   3    7.50    4.30
  -4  -1  -3    6.80    4.60
   4  -1   3   10.10    1.30
  -4  -1  -3   10.70    4.70
  -4  -1  -3   13.10    3.30
   4   1   3   13.40    1.40
  -4   1  -3    9.60    5.10
  -4   1  -3   10.10    2.90
  -5  -1  -3  387.16   19.00
  -5  -1  -3  407.06   24.10
   5  -1   3  401.06   16.30
  -5  -1  -3  425.56   24.70
  -5   1  -3  424.36   23.60
   5   1   3  394.46   16.30
  -5   1  -3  373.66   23.70
  -5   1  -3  395.16   18.60
  -6  -1  -3   27.10   10.80
   6  -1   3   46.00    2.90
  -6  -1  -3   49.60    6.20
  -6  -1  -3   23.50   10.00
  -6   1  -3   46.90   11.60
   6   1   3   42.20    2.90
  -6   1  -3   40.70   10.20
  -6   1  -3   41.80    5.50
  -7  -1  -3   10.60    5.10
  -7  -1  -3   -7.70   12.80
   7  -1   3    2.70    1.20
  -7  -1  -3  -11.50   10.90
  -7  -1  -3   -5.30   12.80
  -7   1  -3   -4.60    3.30
  -7   1  -3    1.30    4.30
  -7   1  -3  -13.30   12.70
  -7   1  -3   13.90   11.90
   7   1   3    2.00    1.10
  -8  -1  -3    5.20   20.70
  -8  -1  -3   -8.00    5.50
  -8   1  -3  -23.90   18.40
   9  -1   3   32.10    3.10
   9   1   3   23.80    3.00
  10  -1   3   -0.20    1.60
 -10   1  -3   -1.90    3.30
  10   1   3    2.20    1.80
 -11  -1  -3    8.50    4.60
  11  -1   3   12.50    2.70
 -11   1  -3   13.10    5.60
  11   1   3   15.50    3.00
  12  -1   3    0.60    1.80
 -12  -1  -3    2.20    4.80
 -12   1  -3   -6.80    3.60
  12   1   3    2.10    1.90
  13  -1   3    0.40    1.90
 -13  -1  -3   -1.10    4.40
 -13   1  -3   -6.20    4.10
  13   1   3    1.80    2.00
 -14  -1  -3    1.50    5.80
  14  -1   3    2.80    2.60
 -14   1  -3    6.60    5.30
  14   1   3   -1.10    2.40
 -15  -1  -3    5.60    6.30
 -15   1  -3    7.70    6.70
  15   1   3   11.00    3.50
  15  -2  -3    3.70    2.90
  15   2  -3    0.80    2.90
  14  -2  -3    4.50    2.40
 -14  -2   3    4.90    7.50
  14   2  -3    3.30    2.60
 -14   2   3    3.70    6.30
  13  -2  -3    7.10    2.20
 -13  -2   3    8.00    6.00
  13   2  -3    9.90    2.60
 -13   2   3   12.80    6.30
  12  -2  -3    5.10    2.10
 -12  -2   3    4.10    4.60
 -12   2   3    9.20    5.00
  12   2  -3    2.00    2.00
 -11  -2   3   66.79    9.30
  11  -2  -3   62.29    4.70
  11   2  -3   59.59    5.00
 -11   2   3   59.79    8.90
 -10  -2   3  163.58   12.70
  10  -2  -3  188.38    9.20
  10   2  -3  187.28    9.30
 -10   2   3  188.78   13.70
   9  -2  -3    9.90    1.90
  -9  -2   3   13.40    4.00
  -9   2   3    7.60    3.90
   9   2  -3   14.80    2.20
   8  -2  -3   14.80    2.00
   8   2  -3   13.10    1.90
  -8   2   3    9.30    4.00
  -8   2   3   -8.50   17.00
  -7  -2   3    1.60   13.60
   7  -2  -3    2.20    1.00
  -7  -2   3    7.10   10.70
   7   2  -3    0.30    0.90
  -7   2   3   -1.40   10.90
  -7   2   3    0.30    0.60
  -7   2   3    0.00    2.30
   6  -2  -3   59.09    3.20
  -6  -2   3   47.50   11.70
  -6  -2   3   36.60    6.80
  -6  -2   3   46.30    4.70
  -6   2   3   63.79   10.50
   6   2  -3   62.39    3.30
  -6   2   3   57.79    2.80
  -6   2   3   62.89    5.70
  -6   2   3   51.09    9.60
  -5  -2   3  102.69    4.30
  -5  -2   3  101.49    6.30
  -5  -2   3   94.19    9.90
  -5   2   3  100.79    6.90
   5   2  -3   86.89   10.50
  -5   2   3   96.89   10.60
  -5   2   3  120.29   10.70
  -5   2   3  101.89    4.40
  -4  -2   3   53.99    8.10
  -4  -2   3   53.99    3.90
  -4  -2   3   47.50    2.10
  -4  -2   3   40.50    6.10
  -4   2   3   46.90    4.30
  -4   2   3   43.60    5.40
  -4   2   3   47.00    2.30
  -4   2   3   44.70    5.80
   4   2  -3   39.60    6.40
   3  -2  -3  151.48    7.10
  -3  -2   3  161.08    7.70
  -3  -2   3  153.68   10.10
  -3  -2   3  158.18   11.70
  -3   2   3  163.78    8.70
  -3   2   3  164.78    9.20
   3   2  -3  162.48    9.20
  -3   2   3  158.38    8.10
  -3   2   3  158.38    6.50
   3   2  -3  158.98   11.20
  -2  -2   3   54.19    6.10
  -2  -2   3   58.39    6.40
   2   2  -3   49.30    5.80
  -2   2   3   50.59    3.60
  -2   2   3   48.40    2.30
   2   2  -3   47.40    5.20
  -2   2   3   55.29    3.30
  -1  -2   3  120.59    7.80
  -1  -2   3  110.49    7.70
   1   2  -3  111.29    7.60
   1   2  -3  108.59    7.10
   0  -2   3   -0.40    1.90
   0  -2   3   -0.30    2.30
   0  -2  -3    0.50    1.00
   0   2  -3    2.20    2.10
   0   2  -3    2.60    2.00
   1  -2   3  108.29    7.80
  -1  -2  -3  120.09    6.90
   1  -2   3  108.49    7.40
  -1   2  -3  113.69    7.70
  -1   2  -3  112.59    7.20
  -2  -2  -3   59.69    6.10
  -2  -2  -3   55.79    5.50
   2  -2   3   48.70    5.30
   2  -2   3   53.29    6.10
  -2   2  -3   50.89    5.00
  -2   2  -3   54.49    6.00
   3  -2   3  146.09   10.80
   3  -2   3  153.08    6.70
   3  -2   3  158.08    9.10
  -3  -2  -3  171.58   11.50
  -3  -2  -3  169.38   11.20
  -3  -2  -3  145.59    7.30
  -3   2  -3  165.78    9.20
   3   2   3  166.98    6.80
  -3   2  -3  151.88   11.30
   4  -2   3   47.10    2.70
   4  -2   3   44.10    6.80
  -4  -2  -3   44.90    3.40
  -4  -2  -3   45.90    7.40
  -4  -2  -3   36.90    6.70
  -4   2  -3   43.10    5.00
  -4   2  -3   40.50    7.10
   4   2   3   50.49    2.70
   5  -2   3  106.19    5.00
   5  -2   3  111.89   11.40
  -5  -2  -3  106.29   12.90
  -5  -2  -3  108.99   13.20
  -5   2  -3   95.59   11.80
   5   2   3  102.99    5.10
  -5   2  -3  102.49    7.80
  -6  -2  -3   34.60   10.60
   6  -2   3   53.79    3.40
  -6  -2  -3   64.39    7.20
  -6  -2  -3   64.79   12.80
  -6   2  -3   59.69    5.80
   6   2   3   54.69    3.40
  -6   2  -3   53.89   11.80
  -6   2  -3   55.99   10.40
  -7  -2  -3    0.60   13.90
  -7  -2  -3    5.20   13.00
  -7  -2  -3    7.00    5.30
   7   2   3    1.70    1.10
  -7   2  -3   20.90   13.30
  -7   2  -3   -2.30   10.90
  -8  -2  -3   -4.40    6.70
  -8  -2  -3  -32.90   21.80
   9  -2   3    6.50    1.80
   9   2   3   10.30    2.10
  -9   2  -3   13.60    4.70
  10  -2   3  175.98    9.20
 -10   2  -3  191.98   13.90
  10   2   3  174.28    9.30
  11  -2   3   51.69    4.60
  11   2   3   58.89    5.00
 -11   2  -3   50.99    8.70
 -12  -2  -3    5.70    4.80
  12  -2   3    7.70    2.30
  12   2   3    7.20    2.40
 -12   2  -3    5.20    5.10
  13  -2   3    6.10    2.50
 -13  -2  -3   11.70    5.70
 -13   2  -3    9.50    5.50
  13   2   3    9.70    2.70
 -14  -2  -3    4.20    5.60
  14  -2   3    6.90    3.00
  14   2   3    9.50    3.10
 -14   2  -3    4.70    5.80
 -15  -2  -3   -8.40    6.80
  15  -2   3    0.00    2.90
 -15   2  -3    3.10    6.60
  15   2   3    2.10    3.40
  15  -3  -3    5.90    3.30
  15   3  -3    2.10    2.90
 -14  -3   3    7.80    8.70
  14   3  -3    0.40    2.70
 -14   3   3    8.60    6.20
 -13  -3   3    8.20    6.00
  13  -3  -3    8.10    2.50
 -13   3   3   -2.00    5.20
  13   3  -3    9.60    2.60
 -12  -3   3   18.20    6.20
  12  -3  -3    8.30    2.30
  12   3  -3   10.30    2.50
 -12   3   3   12.40    5.40
  11  -3  -3   92.09    5.90
  11   3  -3   97.09    6.20
 -11   3   3   94.89   10.20
  10  -3  -3  768.12   31.50
 -10  -3   3  767.42   36.20
  10   3  -3  760.82   31.60
   9  -3  -3  123.79    6.40
   9   3  -3  117.39    6.40
  -9   3   3  119.09   10.10
   8  -3  -3   14.10    1.90
  -8   3   3   14.70    1.80
  -8   3   3    7.90    3.60
   8   3  -3   11.00    1.80
  -8   3   3  -18.70   19.40
  -7  -3   3   47.90   10.30
   7  -3  -3   54.49    3.20
  -7  -3   3   43.10    4.90
  -7  -3   3   41.60   14.00
   7   3  -3   53.89    3.30
  -7   3   3   47.70    6.20
  -7   3   3   39.90   12.10
  -7   3   3   50.39    2.70
  -6  -3   3  307.37   24.00
  -6  -3   3  211.78   22.90
   6  -3  -3  265.77   11.00
  -6  -3   3  261.77   13.10
   6   3  -3  251.67   19.30
  -6   3   3  265.77   13.90
   6   3  -3  272.87   11.10
  -6   3   3  249.68   10.60
  -6   3   3  251.87   18.90
  -5  -3   3 1007.30   40.80
  -5  -3   3 1062.99   49.20
  -5   3   3  988.30   41.50
   5   3  -3  927.91   45.90
  -5   3   3 1022.40   38.70
  -5   3   3  982.70   44.20
  -5   3   3  987.80   43.80
  -4  -3   3   67.49    9.60
  -4  -3   3   74.19    3.10
  -4  -3   3   80.99    9.10
  -4  -3   3   68.99    4.70
   4   3  -3   66.89    8.80
  -4   3   3   67.49    5.30
  -4   3   3   72.49    7.10
  -4   3   3   75.89    3.30
  -4   3   3   70.09    6.80
  -3  -3   3  229.78   15.00
  -3  -3   3  213.08   14.00
  -3  -3   3  246.08   10.60
  -3   3   3  235.58   11.10
   3   3  -3  221.48   14.60
  -3   3   3  231.68   11.30
   3   3  -3  232.98   12.60
  -3   3   3  226.88    9.30
  -3   3   3  230.58   11.20
  -2  -3   3    7.70    3.70
  -2  -3   3   10.80    4.60
  -2  -3   3    7.00    1.60
   2   3  -3    5.20    3.00
  -2   3   3    6.10    1.90
  -2   3   3    5.90    1.10
   2   3  -3    5.80    3.50
  -2   3   3    5.70    0.70
  -2   3   3    5.30    1.10
  -1  -3   3 1851.41   71.99
  -1  -3   3 1732.53   70.99
   1   3  -3 1633.34   71.39
   1   3  -3 1826.32   70.79
   0  -3  -3   -0.20    1.30
   0  -3   3    0.70    2.30
   0  -3  -3   -1.00    1.00
   0  -3   3    6.20    3.60
   0   3  -3    2.70    2.60
   0   3  -3   -0.60    2.40
  -1  -3  -3 1843.92   74.29
   1  -3   3 1944.61   76.09
  -1  -3  -3 1833.72   74.79
   1  -3   3 1702.13   74.79
  -1   3  -3 1968.90   75.99
  -1   3  -3 1950.60   75.09
   2  -3   3    1.30    3.20
  -2  -3  -3    5.80    2.80
   2  -3   3    5.60    3.30
  -2  -3  -3    3.60    3.20
   2   3   3    6.10    2.50
   2   3   3    6.00    1.00
  -2   3  -3    7.00    2.00
  -2   3  -3    5.90    3.40
  -2   3  -3    7.70    3.20
   3  -3   3  260.97   14.90
  -3  -3  -3  230.78   14.80
   3  -3   3  243.58   12.70
  -3  -3  -3  219.08   13.90
  -3  -3  -3  228.88   10.30
   3  -3   3  237.98    9.60
  -3   3  -3  230.68   14.50
  -3   3  -3  230.98   12.50
   3   3   3  229.08    9.70
  -4  -3  -3   70.69    4.50
   4  -3   3   63.89    8.40
  -4  -3  -3   84.89    9.60
  -4  -3  -3   71.59    9.70
   4  -3   3   70.39    7.10
   4  -3   3   80.69    3.70
  -4   3  -3   82.69    7.00
  -4   3  -3   60.29    8.50
   4   3   3   74.19    3.80
   5  -3   3  968.60   45.40
  -5  -3  -3 1045.40   49.10
  -5  -3  -3  997.60   40.40
  -5  -3  -3 1031.60   47.70
   5  -3   3  971.00   39.00
   5   3   3  945.71   39.10
  -5   3  -3 1012.70   41.40
  -5   3  -3 1006.90   47.20
  -6  -3  -3  241.88   21.80
  -6  -3  -3  241.18   23.30
   6  -3   3  228.08   10.20
   6   3   3  244.38   10.40
  -6   3  -3  211.78   21.30
  -6   3  -3  241.08   12.40
  -7  -3  -3   62.89    8.30
  -7  -3  -3   47.40   16.40
   7  -3   3   43.40    3.10
  -7  -3  -3   53.89   16.60
   7   3   3   45.50    3.20
  -7   3  -3   51.29    5.90
  -7   3  -3    8.60   11.70
  -8  -3  -3  -10.80    7.30
   8  -3   3   10.20    1.90
  -8  -3  -3   21.80   25.40
   8   3   3    9.50    1.80
  -8   3  -3    3.60    3.30
   9  -3   3  119.39    6.50
   9   3   3  111.39    6.60
  -9   3  -3  129.79   10.70
  10  -3   3  726.53   30.10
  10   3   3  704.23   30.20
 -10   3  -3  739.43   35.90
  11  -3   3   81.09    5.80
  11   3   3   89.69    6.20
 -11   3  -3   92.69   10.50
 -12  -3  -3    7.50    5.10
  12  -3   3    6.90    2.40
 -12   3  -3   16.10    6.30
  12   3   3   10.60    2.70
 -13  -3  -3   -2.00    4.50
  13  -3   3    4.60    2.20
 -13   3  -3    8.60    5.00
  13   3   3    2.60    2.20
  14  -3   3   -2.50    2.50
 -14  -3  -3    4.30    5.50
  14   3   3    3.10    2.80
 -14   3  -3    4.70    5.20
 -15  -3  -3    3.30    7.10
  15  -3   3    2.50    3.50
  15   3   3    2.20    3.30
 -15   3  -3   -3.80    6.30
  15   4  -3    8.50    3.50
  14  -4  -3   -2.20    2.20
 -14   4   3    3.00    5.60
  14   4  -3    0.20    2.50
  13  -4  -3   -0.30    2.00
 -13  -4   3  -11.50    6.20
  13   4  -3    0.70    2.00
 -13   4   3   -4.10    4.30
 -12  -4   3    5.10    5.80
  12  -4  -3    0.50    1.80
  12   4  -3   -0.40    1.70
 -12   4   3   -3.40    3.90
  11  -4  -3   43.50    4.10
 -11  -4   3   44.90    7.70
  11   4  -3   44.40    4.20
 -11   4   3   33.70    7.10
 -10  -4   3   58.69    7.90
  10  -4  -3   59.09    4.40
  10   4  -3   68.19    4.80
 -10   4   3   78.29    8.90
   9  -4  -3  172.58    8.40
   9   4  -3  173.48    8.50
  -9   4   3  168.68   12.40
  -8  -4   3   27.10    4.70
   8  -4  -3   19.60    2.20
  -8   4   3   20.50    1.70
   8   4  -3   18.10    2.20
  -8   4   3   18.90    4.80
  -7  -4   3   35.50   14.10
   7  -4  -3   21.10    2.00
  -7  -4   3    4.30   16.80
  -7  -4   3   23.00    3.90
  -7   4   3   20.20    4.40
   7   4  -3   20.60    2.20
  -7   4   3   19.10   11.00
  -7   4   3   22.60    1.70
   6  -4  -3    5.30    1.10
  -6  -4   3    7.90   11.60
  -6  -4   3    5.00    2.40
  -6   4   3    6.00    0.90
  -6   4   3    2.50    6.90
  -6   4   3    7.30    2.80
   6   4  -3    5.50    1.20
  -6   4   3   -2.30    6.80
   6   4  -3    0.10    8.00
  -5  -4   3  751.72   30.90
  -5  -4   3  759.32   39.80
  -5   4   3  743.43   31.70
  -5   4   3  741.83   28.70
   5   4  -3  735.63   37.20
  -5   4   3  729.13   33.70
  -5   4   3  688.83   33.40
  -4  -4   3  324.27   20.70
   4  -4  -3  295.47   12.70
  -4  -4   3  322.37   13.90
   4  -4  -3  282.17   13.10
  -4   4   3  312.27   12.10
   4   4  -3  288.27   19.10
  -4   4   3  310.07   15.40
  -4   4   3  290.57   15.10
  -4   4   3  306.47   14.60
  -3  -4   3  436.36   18.50
   3  -4  -3  434.46   19.40
  -3  -4   3  427.46   23.90
   3   4  -3  413.26   23.30
  -3   4   3  421.16   17.10
  -3   4   3  440.66   18.70
   3   4  -3  437.16   21.20
  -3   4   3  433.86   18.70
  -3   4   3  465.25   19.30
  -2  -4   3   11.60    4.70
  -2  -4   3   14.10    2.00
   2   4  -3    8.50    3.60
  -2   4   3   10.30    2.20
  -2   4   3    9.20    1.10
  -2   4   3   11.40    1.20
  -2   4   3    9.90    0.90
   2   4  -3   13.70    4.30
  -1  -4   3  981.50   41.60
   1  -4  -3  948.41   37.10
  -1  -4   3  939.61   37.40
  -1  -4   3  932.61   42.20
  -1   4   3  925.81   38.00
  -1   4   3  907.31   36.50
   1   4  -3  911.51   41.20
   1   4  -3  987.90   40.60
  -1   4   3  982.90   37.00
   0  -4   3   -1.90    2.70
   0  -4  -3    2.50    1.80
   0  -4   3   -5.10    4.20
   0   4   3   -2.00    1.10
   0   4  -3   -0.40    2.60
   0   4   3    0.30    1.50
   0   4  -3   -3.20    2.70
   1  -4   3  948.21   41.00
  -1  -4  -3  919.81   40.40
   1  -4   3 1013.90   41.70
  -1   4  -3  894.11   41.10
   1   4   3  980.80   39.80
  -1   4  -3 1028.50   40.90
   1   4   3  922.41   38.50
   2  -4   3    9.40    4.40
   2  -4   3   13.30    4.20
  -2  -4  -3    5.70    3.80
  -2   4  -3    7.70    3.40
  -2   4  -3   12.80    4.00
  -2   4  -3   12.70    2.30
   2   4   3   15.00    2.70
   2   4   3   12.40    1.30
   3  -4   3  423.96   17.40
   3  -4   3  421.36   22.60
  -3  -4  -3  427.56   18.20
  -3  -4  -3  489.45   23.00
   3  -4   3  412.36   21.00
  -3  -4  -3  492.75   24.30
  -3   4  -3  432.06   22.80
  -3   4  -3  431.76   19.30
  -3   4  -3  426.36   20.70
   3   4   3  456.45   17.60
  -4  -4  -3  316.47   13.50
   4  -4   3  288.57   18.30
   4  -4   3  273.37   15.80
   4  -4   3  308.67   12.40
  -4  -4  -3  310.27   20.40
  -4  -4  -3  305.67   18.80
   4   4   3  307.07   12.50
  -4   4  -3  297.87   14.60
  -4   4  -3  300.17   15.60
  -4   4  -3  291.77   18.90
  -5  -4  -3  694.73   37.50
  -5  -4  -3  742.93   30.70
   5  -4   3  689.43   35.80
  -5  -4  -3  770.92   40.10
   5  -4   3  753.22   29.30
  -5   4  -3  755.02   32.20
   5   4   3  792.02   29.50
  -5   4  -3  751.92   32.10
  -5   4  -3  657.53   37.10
   6  -4   3    5.50    1.20
  -6  -4  -3   -1.00   10.90
  -6  -4  -3    3.90    9.40
  -6  -4  -3    5.10    2.10
  -6   4  -3   11.40    3.90
   6   4   3    2.40    1.20
  -6   4  -3    7.80    9.40
  -6   4  -3    5.70    2.90
   7  -4   3   16.30    2.00
  -7  -4  -3   -2.80   17.40
  -7  -4  -3   30.20   15.20
   7   4   3   19.90    2.30
  -7   4  -3   16.40    4.20
  -7   4  -3   22.30   11.80
  -8  -4  -3    7.70    8.30
   8  -4   3   19.00    2.40
  -8  -4  -3   10.80   27.50
   8   4   3   17.20    2.30
  -8   4  -3   14.80    4.30
   9  -4   3  153.18    7.90
   9   4   3  146.29    8.00
  -9   4  -3  157.88   12.20
  10  -4   3   66.29    4.90
  10   4   3   64.79    5.10
 -10   4  -3   67.19    9.60
  11  -4   3   45.00    4.20
  11   4   3   36.40    4.20
 -11   4  -3   45.30    8.30
  12  -4   3   -0.40    2.00
 -12  -4  -3    2.10    4.80
 -12   4  -3   -0.90    4.10
  12   4   3    0.80    1.90
 -13  -4  -3   -5.50    4.50
  13  -4   3    0.20    2.10
 -13   4  -3   -6.80    4.10
 -14  -4  -3    5.90    5.90
  14  -4   3    1.60    2.80
  14   4   3    3.60    3.10
 -14   4  -3   -2.80    6.10
  15   4   3   10.80    3.60
 -15   4  -3    6.50    4.80
  15   5  -3   -3.50    2.70
  14  -5  -3    5.70    2.90
  14   5  -3    2.20    2.60
  13  -5  -3    1.10    2.00
 -13  -5   3   15.40    7.80
  13   5  -3   -0.50    2.00
 -13   5   3    6.10    5.20
 -12  -5   3   -1.90    5.40
  12  -5  -3    1.10    2.00
 -12   5   3    7.10    4.80
  12   5  -3    1.30    1.90
  11  -5  -3   73.99    5.30
 -11  -5   3   66.99    9.00
  11   5  -3   78.49    5.60
 -11   5   3   88.59   10.20
  10  -5  -3   31.00    3.40
 -10   5   3   42.60    8.20
  10   5  -3   37.90    3.70
   9  -5  -3   34.70    3.00
  -9   5   3   29.30    6.20
   9   5  -3   36.50    3.30
  -8  -5   3    2.60    2.60
   8  -5  -3    4.40    1.30
  -8   5   3    8.30    1.30
  -8   5   3    5.00    3.20
   8   5  -3    4.00    1.40
  -7  -5   3  146.99    9.50
   7  -5  -3  148.89    6.90
  -7   5   3  133.49   16.00
   7   5  -3  150.78    7.10
  -7   5   3  150.98    6.50
  -7   5   3  141.59   10.10
  -6  -5   3   21.20    3.50
   6  -5  -3   27.00    2.00
  -6  -5   3    5.10   13.10
  -6   5   3   24.90    1.70
   6   5  -3   18.70   10.10
  -6   5   3   21.80    7.70
  -6   5   3   34.30    8.20
   6   5  -3   20.60    2.00
  -6   5   3   27.10    4.60
  -5  -5   3  126.99    7.70
  -5  -5   3  108.19   15.50
  -5   5   3  118.49   10.80
   5   5  -3  117.19   14.50
  -5   5   3  131.59    5.80
   5   5  -3  143.99    6.10
  -5   5   3  137.89    8.70
  -5   5   3  147.79   11.00
   4  -5  -3  200.38   11.20
  -4  -5   3  204.58   10.10
  -4  -5   3  183.18   17.20
  -4   5   3  208.58    8.30
  -4   5   3  187.58   11.10
   4   5  -3  180.08   15.90
  -4   5   3  201.08   10.80
  -4   5   3  217.68   11.30
  -3  -5   3   44.70    3.50
   3  -5  -3   35.30    5.80
  -3  -5   3   38.50    8.20
   3   5  -3   44.00    7.80
  -3   5   3   39.70    4.00
  -3   5   3   45.90    3.90
  -3   5   3   37.40    3.50
  -3   5   3   41.60    2.10
  -2  -5   3   -3.40    4.30
  -2  -5   3    2.00    1.30
   2  -5  -3    1.20    0.90
   2   5  -3    2.80    3.50
   2   5  -3    4.30    4.10
  -2   5   3    1.50    0.50
  -2   5   3    1.20    1.10
  -2   5   3    3.00    1.80
   1  -5  -3  562.34   21.70
  -1  -5   3  472.75   25.40
  -1  -5   3  522.15   21.20
   1   5  -3  506.25   25.50
   1   5  -3  496.85   24.50
  -1   5   3  535.55   22.00
  -1   5   3  480.45   20.20
  -1   5   3  541.95   21.50
   0  -5   3   -0.90    3.10
   0  -5  -3    1.60    2.50
   0   5  -3   -0.40    3.30
   0   5   3    1.40    2.00
   0   5  -3   -3.00    3.00
   0   5   3   -0.30    1.30
   0   5   3    1.00    0.60
  -1  -5  -3  552.04   25.00
   1  -5   3  534.25   25.70
  -1   5  -3  505.95   22.00
  -1   5  -3  566.04   25.20
  -1   5  -3  527.45   25.60
   1   5   3  531.45   22.40
   1   5   3  498.65   23.80
  -2  -5  -3    3.30    3.90
   2  -5   3   -0.60    3.70
  -2  -5  -3   -0.10    0.90
   2   5   3   -0.40    0.70
  -2   5  -3   -0.30    3.50
   2   5   3    1.50    3.20
  -2   5  -3   -0.30    1.60
   2   5   3    0.00    1.80
  -2   5  -3   -0.30    3.30
  -3  -5  -3   40.90    3.10
  -3  -5  -3   42.10    7.80
   3  -5   3   44.10    7.10
   3   5   3   42.90    2.50
  -3   5  -3   38.50    5.80
  -3   5  -3   37.70    4.10
  -3   5  -3   41.00    6.70
  -4  -5  -3  210.68   10.00
  -4  -5  -3  206.98   17.50
   4  -5   3  203.18    8.70
  -4  -5  -3  187.98   15.10
   4  -5   3  218.08   15.70
  -4   5  -3  220.28   13.00
   4   5   3  206.98    8.90
  -4   5  -3  203.98   11.00
  -4   5  -3  205.58   15.40
   5  -5   3  125.79    5.80
   5  -5   3  109.59   11.60
  -5  -5  -3  129.39   15.00
  -5  -5  -3  115.19   15.90
   5  -5   3  104.49   12.40
  -5  -5  -3  123.79    7.20
  -5   5  -3  122.09    9.60
  -5   5  -3  136.29   15.40
   5   5   3  130.99    6.00
  -5   5  -3  125.19    8.40
   6  -5   3   23.70    2.10
  -6  -5  -3   13.70   11.00
   6  -5   3   28.80    9.00
  -6  -5  -3   30.50   13.30
  -6  -5  -3   21.60    3.50
  -6   5  -3   22.20    4.50
   6   5   3   23.80    2.20
  -6   5  -3   14.10   10.60
  -7  -5  -3  133.89    8.60
   7  -5   3  143.19    6.90
  -7  -5  -3  151.38   22.50
  -7  -5  -3  130.69   23.90
  -7   5  -3  142.39   10.20
   7   5   3  141.89    7.00
  -8  -5  -3   -4.40    8.80
   8  -5   3    7.00    1.70
  -8   5  -3    4.00    3.60
   8   5   3    5.20    1.60
  -9  -5  -3   14.00   13.10
   9  -5   3   38.40    3.30
   9   5   3   36.70    3.60
  -9   5  -3   38.20    7.00
  10  -5   3   29.70    3.50
  10   5   3   40.10    4.30
 -10   5  -3   48.40    8.30
  11  -5   3   70.29    5.40
  11   5   3   74.29    5.60
 -11   5  -3   69.39   10.10
  12  -5   3    0.40    2.10
  12   5   3    1.40    2.10
 -12   5  -3   -3.20    3.70
 -13  -5  -3   -4.80    4.70
  13  -5   3   -1.50    2.40
  13   5   3    1.80    2.20
 -13   5  -3    4.60    5.10
  14  -5   3    1.00    3.00
 -14  -5  -3   -1.70    6.10
 -14   5  -3    0.30    6.80
  14   5   3    0.60    2.90
 -15   5  -3    1.60    6.90
  15   5   3    5.00    3.50
  15   6  -3   25.90    4.30
  14  -6  -3   -1.20    3.10
  14   6  -3    0.50    2.70
 -14   6   3    9.10    6.30
  13  -6  -3    0.50    2.30
 -13  -6   3    0.60    9.60
 -13   6   3   -1.70    4.90
  13   6  -3   -4.30    2.00
  12  -6  -3    0.40    1.90
 -12  -6   3    7.50    5.90
  12   6  -3   -1.10    1.60
 -12   6   3    0.70    4.70
  11  -6  -3  177.38    9.10
  11   6  -3  167.58    9.30
 -11   6   3  184.58   14.60
  10  -6  -3   42.40    3.70
  10   6  -3   41.00    4.00
 -10   6   3   37.50    7.60
  -9  -6   3    2.80    3.00
   9  -6  -3    4.40    1.60
  -9   6   3    3.70    3.60
   9   6  -3    4.60    1.60
   8  -6  -3   24.20    2.40
  -8  -6   3   26.50    4.90
  -8   6   3   24.70    2.00
  -8   6   3   24.20    5.50
   8   6  -3   29.80    2.70
  -7  -6   3    8.70    3.10
  -7  -6   3  -24.80   21.90
  -7   6   3  -10.60   10.50
  -7   6   3    8.00    3.60
  -6  -6   3   61.29   17.70
   6  -6  -3   96.09    4.50
  -6  -6   3   87.39    6.60
  -6   6   3   93.59    4.30
   6   6  -3   94.49    4.70
  -6   6   3   83.29    7.30
   6   6  -3   82.79   15.10
  -6   6   3   86.89   10.80
   5  -6  -3   33.10    2.10
   5  -6  -3   33.90    4.10
  -5  -6   3   34.70    3.80
  -5  -6   3   30.30   12.60
  -5   6   3   35.20    5.80
  -5   6   3   34.20    2.00
  -5   6   3   20.10    5.40
   5   6  -3   29.60    9.50
  -5   6   3   29.60    4.70
   5   6  -3   34.40    2.30
   4  -6  -3   14.90    6.10
  -4  -6   3   26.60    3.50
  -4  -6   3   17.40    9.30
   4   6  -3   12.40    7.20
  -4   6   3   21.50    3.80
  -4   6   3   20.00    1.50
  -4   6   3   25.50    3.70
  -4   6   3   26.80    4.10
  -3  -6   3  187.38   16.60
  -3  -6   3  186.38    9.30
   3  -6  -3  186.98   14.30
  -3   6   3  187.18    9.20
  -3   6   3  195.68   10.20
   3   6  -3  186.98   15.80
  -3   6   3  174.08    7.60
  -2  -6   3   42.30    3.50
   2  -6  -3   47.00    3.80
  -2  -6   3   37.80    8.00
   2   6  -3   46.10    3.70
  -2   6   3   43.20    2.30
   2   6  -3   45.40    6.80
  -2   6   3   53.59    4.30
   2   6  -3   44.40    7.70
  -2   6   3   50.79    3.80
  -1  -6   3   56.89    8.00
   1  -6  -3   53.89    4.80
  -1  -6   3   54.59    3.70
  -1   6   3   53.89    4.70
  -1   6   3   59.49    2.60
  -1   6   3   51.39    4.30
   1   6  -3   53.89    7.10
   1   6  -3   50.39    7.80
   0  -6   3   -1.30    3.70
   0  -6  -3    1.30    2.90
   0   6  -3    4.20    4.00
   0   6  -3   -3.20    3.40
   0   6   3    0.30    0.50
   0   6   3   -2.10    2.20
   0   6  -3    0.50    1.30
   0   6   3   -0.90    1.40
  -1  -6  -3   55.49    7.00
  -1  -6  -3   47.10    3.10
   1  -6   3   49.00    7.00
  -1   6  -3   65.99    7.70
   1   6   3   52.19    6.40
  -1   6  -3   55.49    7.40
   1   6   3   55.19    2.50
   1   6   3   53.69    4.30
  -1   6  -3   47.40    3.90
  -2  -6  -3   40.70    3.00
   2  -6   3   41.40    6.80
  -2  -6  -3   52.09    7.70
   2   6   3   43.80    4.20
   2   6   3   48.10    6.40
  -2   6  -3   48.60    7.20
   2   6   3   44.60    2.50
   2   6   3   41.50    2.20
  -2   6  -3   36.00    6.10
  -2   6  -3   46.90    4.00
  -3  -6  -3  198.18   16.30
   3  -6   3  182.38   14.30
  -3  -6  -3  181.78    9.10
   3   6   3  196.28   13.60
  -3   6  -3  212.58   12.90
  -3   6  -3  187.48   10.10
   3   6   3  191.08    8.20
  -3   6  -3  187.98   14.20
   3   6   3  197.28   11.20
   4  -6   3   17.90    6.70
  -4  -6  -3   13.30    8.30
   4  -6   3   19.60    1.80
  -4  -6  -3   25.20    7.40
  -4  -6  -3   27.80    3.20
  -4   6  -3   17.70    5.20
  -4   6  -3   19.80    6.90
   4   6   3   23.00    2.00
  -4   6  -3   21.30    3.70
  -5  -6  -3   36.60   12.40
   5  -6   3   34.10    2.40
   5  -6   3   32.20    8.70
  -5  -6  -3   29.40    9.80
  -5  -6  -3   36.80    3.70
  -5   6  -3   20.70    8.80
  -5   6  -3   33.80    6.20
  -5   6  -3   34.00    5.00
   5   6   3   29.70    2.40
  -6  -6  -3   84.59   18.00
  -6  -6  -3   90.39    6.30
   6  -6   3   82.99    4.50
  -6  -6  -3   85.89   15.80
   6   6   3   83.69    4.70
  -6   6  -3   88.19    7.40
  -7  -6  -3    3.20    2.30
  -7  -6  -3  -10.20   16.10
  -7  -6  -3   20.60   21.60
   7  -6   3    8.30    1.60
  -7   6  -3    1.80    2.90
   7   6   3    3.40    1.40
  -7   6  -3    6.40   13.20
   8  -6   3   26.70    2.80
  -8   6  -3   27.00    5.50
   8   6   3   24.90    2.90
   9  -6   3    6.70    1.80
  -9  -6  -3    1.10   14.00
   9   6   3    1.40    1.60
  -9   6  -3    3.50    3.30
  10  -6   3   36.80    4.00
 -10   6  -3   37.90    7.40
  10   6   3   42.80    4.20
 -11   6  -3  185.48   14.70
  11   6   3  170.08    9.60
  12  -6   3    5.50    2.40
 -12   6  -3   -1.90    4.00
  12   6   3    2.10    2.20
 -13  -6  -3    5.60    5.70
  13  -6   3    1.20    2.80
 -13   6  -3    1.70    5.00
  13   6   3    0.50    2.20
 -14  -6  -3    2.90    6.60
  14  -6   3   -4.90    3.50
  14   6   3    2.90    3.20
 -14   6  -3    2.60    5.10
  15   6   3   20.60    4.20
 -15   6  -3   24.60    8.50
  15   7  -3    0.80    4.20
  14   7  -3    2.20    3.20
 -14   7   3    4.40    7.10
  13  -7  -3    2.40    2.70
  13   7  -3    1.70    2.60
 -13   7   3    7.30    5.10
 -12  -7   3    3.30    6.60
  12  -7  -3    8.20    2.60
  12   7  -3    5.30    2.40
 -12   7   3   10.20    4.90
  11  -7  -3    9.90    2.60
 -11  -7   3    4.90    4.80
  11   7  -3   12.70    2.80
 -11   7   3    6.30    5.40
  10  -7  -3   95.39    6.00
 -10   7   3  109.29   10.90
  10   7  -3  109.69    6.50
   9  -7  -3   18.70    2.50
  -9  -7   3   13.30    4.10
  -9   7   3   18.40    5.40
   9   7  -3   16.80    2.50
  -8  -7   3    5.80    3.00
   8  -7  -3    4.30    1.30
   8   7  -3    0.30    1.20
  -8   7   3    1.80    1.00
  -8   7   3    2.60    3.10
   7  -7  -3   50.69    3.10
  -7  -7   3   50.39    6.10
   7   7  -3   30.90   18.00
  -7   7   3   39.40   12.20
  -7   7   3   47.40    6.70
  -7   7   3   53.59    2.90
   7   7  -3   48.10    3.40
  -6  -7   3  643.64   46.60
   6  -7  -3  711.33   27.10
  -6  -7   3  698.03   30.00
   6   7  -3  742.73   27.50
  -6   7   3  675.53   31.20
  -6   7   3  627.44   32.50
  -6   7   3  684.53   27.00
   6   7  -3  603.74   40.50
   5  -7  -3    8.30    1.10
  -5  -7   3    8.20    2.50
   5  -7  -3    4.50    6.50
  -5  -7   3   16.90   12.50
  -5   7   3    6.10    4.40
  -5   7   3    5.00    1.00
  -5   7   3    5.60    2.70
   5   7  -3    3.90    9.90
  -5   7   3    4.60    4.60
   5   7  -3    7.00    1.30
  -4  -7   3  106.39    6.70
  -4  -7   3  115.89   15.90
  -4   7   3  108.79    4.70
  -4   7   3   91.89    7.10
   4   7  -3   88.69   13.30
  -4   7   3   99.59    7.60
  -4   7   3  108.29    7.20
   4   7  -3  109.29    4.90
  -3  -7   3   15.20    7.80
   3  -7  -3   18.50    2.70
  -3  -7   3   22.50    3.10
   3   7  -3   11.60    7.20
  -3   7   3   23.50    1.50
  -3   7   3   19.80    3.50
  -3   7   3   19.40    3.00
  -2  -7   3   18.60    2.70
   2  -7  -3   15.10    2.90
  -2  -7   3   14.90    7.10
  -2   7   3   17.60    3.00
   2   7  -3   14.20    2.60
  -2   7   3   14.30    3.00
  -2   7   3   17.00    1.20
   2   7  -3    8.00    6.30
   1  -7  -3 1695.33   69.49
  -1  -7   3 1721.53   68.09
  -1  -7   3 1783.92   74.69
  -1   7   3 1725.53   69.39
   1   7  -3 1761.62   74.49
   1   7  -3 1663.33   68.19
  -1   7   3 1765.32   69.09
   1   7  -3 1808.22   72.99
  -1   7   3 1672.73   66.59
   0  -7   3    3.90    4.90
   0  -7  -3    4.70    3.40
   0   7   3    1.00    2.80
   0   7  -3    2.70    4.80
   0   7  -3    0.00    3.90
   0   7   3    0.00    0.50
   0   7   3   -2.00    1.40
   0   7  -3   -0.80    1.30
   1  -7   3 1710.33   70.79
  -1  -7  -3 1557.24   64.69
  -1   7  -3 1554.94   70.19
   1   7   3 1587.14   63.79
   1   7   3 1768.92   68.89
  -1   7  -3 1706.03   69.79
   1   7   3 1641.74   66.19
  -1   7  -3 1743.73   65.89
   2  -7   3    7.90    5.60
  -2  -7  -3   14.20    2.10
  -2  -7  -3   14.30    6.30
   2   7   3   14.40    1.50
   2   7   3   14.30    1.20
   2   7   3   14.10    4.80
  -2   7  -3   14.40    5.20
  -2   7  -3   11.90    5.60
   2   7   3   17.00    3.20
  -2   7  -3   12.80    2.70
   3  -7   3   19.80    7.10
  -3  -7  -3   16.80    7.80
  -3  -7  -3   25.00    3.00
   3   7   3   23.70    1.90
   3   7   3   27.90    4.50
  -3   7  -3   24.90    3.80
   3   7   3   11.20    6.20
  -3   7  -3   32.70    6.30
  -3   7  -3   19.90    6.80
   4  -7   3   90.69   11.90
  -4  -7  -3   82.69   13.90
   4  -7   3   93.19    4.50
  -4  -7  -3   98.09    6.00
  -4   7  -3   99.29   10.20
   4   7   3  100.99    4.90
  -4   7  -3  103.19   12.20
  -4   7  -3  100.89    7.10
   5  -7   3    1.20    8.00
   5  -7   3    5.80    1.30
  -5  -7  -3   -7.10   11.90
  -5  -7  -3    7.90    9.10
  -5  -7  -3    6.60    2.30
   5   7   3    7.70    1.50
  -5   7  -3    9.20    3.10
  -5   7  -3   17.40    8.90
  -6  -7  -3  698.43   46.10
  -6  -7  -3  647.84   41.60
  -6  -7  -3  692.83   28.70
   6  -7   3  609.44   26.40
  -6   7  -3  677.43   30.60
   6   7   3  664.13   26.80
  -7  -7  -3   41.00   25.00
  -7  -7  -3   44.40   21.40
   7  -7   3   46.30    3.40
  -7  -7  -3   51.29    5.20
   7   7   3   46.50    3.60
  -7   7  -3   44.70    6.70
  -8  -7  -3   -5.00    2.10
   8  -7   3    1.10    1.40
  -8   7  -3   -1.40    3.10
   8   7   3    1.50    1.40
  -9  -7  -3   -8.90   15.00
   9  -7   3   17.50    2.70
  -9   7  -3   21.30    5.50
   9   7   3   14.10    2.60
  10  -7   3  104.09    6.20
  10   7   3   92.69    6.40
 -10   7  -3  107.59   10.90
  11  -7   3    4.10    2.20
 -11   7  -3   15.10    5.60
  11   7   3    4.50    2.50
  12  -7   3   13.50    2.80
 -12   7  -3    6.10    5.60
  12   7   3    8.10    2.50
 -13  -7  -3    0.40    5.00
  13  -7   3   10.90    3.30
 -13   7  -3   -2.50    4.90
  13   7   3    0.30    2.40
 -14  -7  -3    9.60    7.20
 -14   7  -3   -5.70    6.90
  14   7   3    2.70    3.10
 -14   8   3   13.10    7.70
  13   8  -3    4.20    2.70
 -13   8   3    5.00    5.40
  12  -8  -3   18.50    3.30
 -12  -8   3    4.40    8.00
 -12   8   3   23.20    6.40
  12   8  -3   22.80    3.40
  11  -8  -3   94.99    6.30
 -11   8   3  109.59   11.30
  11   8  -3   97.29    6.60
  10  -8  -3   33.80    3.50
  10   8  -3   34.70    3.80
 -10   8   3   38.80    7.70
  -9  -8   3    1.10    2.70
   9  -8  -3    2.40    1.50
  -9   8   3   -1.70    3.40
   9   8  -3    1.70    1.60
  -8  -8   3    7.40    3.40
   8  -8  -3    5.00    1.40
  -8   8   3    4.90    1.20
  -8   8   3    2.00    3.40
   8   8  -3    3.70    1.60
  -7  -8   3   40.10    5.60
   7  -8  -3   41.80    2.80
   7   8  -3   33.60    2.80
  -7   8   3   31.60    5.80
  -7   8   3   36.20    2.40
   6  -8  -3  315.67   13.20
  -6  -8   3  331.47   39.20
  -6  -8   3  339.57   16.30
  -6   8   3  313.07   18.90
  -6   8   3  318.97   13.10
   6   8  -3  334.47   13.60
  -6   8   3  294.37   16.90
   6   8  -3  304.07   30.20
  -5  -8   3   65.09   17.50
  -5  -8   3   73.19    5.90
   5  -8  -3   81.29    3.80
   5   8  -3   57.79   14.40
  -5   8   3   60.49    6.90
   5   8  -3   88.19    4.20
  -5   8   3   73.39    6.90
  -5   8   3   79.69    8.30
  -5   8   3   80.79    3.80
  -4  -8   3    4.00    2.20
   4  -8  -3    6.60    0.90
  -4  -8   3   17.40   11.60
   4   8  -3    5.40    1.10
  -4   8   3    5.70    0.90
   4   8  -3   11.20    9.80
  -4   8   3    1.90    2.80
  -4   8   3    4.50    3.40
  -3  -8   3   14.20    9.00
   3  -8  -3   11.20    2.80
  -3  -8   3    9.70    2.50
   3   8  -3   20.50    3.90
   3   8  -3   10.70    1.20
  -3   8   3   12.10    3.30
  -3   8   3   13.40    1.20
   3   8  -3    5.30    8.40
  -3   8   3   17.30    3.50
  -2  -8   3   59.79    4.50
  -2  -8   3   63.59   10.60
   2  -8  -3   62.29    6.30
  -2   8   3   51.49    6.00
   2   8  -3   65.59    2.90
  -2   8   3   60.89    2.90
  -2   8   3   59.09    5.10
   2   8  -3   56.79    4.70
   2   8  -3   61.19   10.60
  -1  -8   3   67.69    4.60
   1  -8  -3   70.09    7.20
  -1  -8   3   63.09   10.00
   1   8  -3   53.69    9.80
  -1   8   3   76.99    5.60
  -1   8   3   66.99    6.90
   1   8  -3   63.99    4.70
  -1   8   3   65.99    3.10
   0  -8  -3   -1.80    3.90
   0  -8   3   -8.90    5.40
   0  -8   3   -0.50    1.20
   0   8  -3    0.40    1.60
   0   8  -3   -1.20    4.30
   0   8   3   -1.40    0.50
   0   8   3   -2.20    3.50
   0   8  -3    2.10    5.50
   0   8   3   -1.20    1.50
  -1  -8  -3   71.99    9.40
   1  -8   3   60.69    9.30
  -1  -8  -3   67.19    4.20
   1   8   3   55.99    7.50
  -1   8  -3   57.09    9.10
   1   8   3   64.89    5.20
  -1   8  -3   66.59    9.10
  -1   8  -3   55.69    4.70
   1   8   3   71.39    3.00
  -2  -8  -3   58.39    4.00
  -2  -8  -3   57.79    9.60
   2  -8   3   53.59    9.60
   2   8   3   54.29    8.20
  -2   8  -3   60.69    5.00
   2   8   3   58.49    3.10
   2   8   3   60.29    5.30
  -2   8  -3   59.19    9.30
   2   8   3   55.79    2.80
  -2   8  -3   58.59    8.50
  -3  -8  -3   14.80    2.40
   3  -8   3    3.80    6.70
  -3  -8  -3    9.20    8.20
   3   8   3   11.90    6.60
  -3   8  -3   12.60    3.20
   3   8   3   13.60    1.60
   3   8   3   12.90    1.20
  -3   8  -3    7.00    5.50
  -3   8  -3   17.20    7.70
   3   8   3   18.60    3.90
  -4  -8  -3   -2.10   10.20
   4  -8   3    7.70    7.90
  -4  -8  -3    7.00    2.20
  -4   8  -3    7.50    2.80
   4   8   3    5.00    1.30
  -4   8  -3    7.50    8.00
  -5  -8  -3   65.29   16.60
  -5  -8  -3   77.99    5.60
   5  -8   3   76.79    4.00
  -5  -8  -3  101.69   15.30
  -5   8  -3   76.59    6.90
   5   8   3   78.99    4.40
  -6  -8  -3  310.27   36.10
   6  -8   3  281.47   12.50
  -6  -8  -3  293.87   14.70
  -6  -8  -3  343.37   31.70
   6   8   3  298.37   13.00
  -6   8  -3  305.67   16.50
  -7  -8  -3   25.50   29.80
  -7  -8  -3   35.50    4.80
  -7  -8  -3   22.00   29.30
   7  -8   3   31.00    3.00
   7   8   3   40.20    3.20
  -7   8  -3   37.50    6.40
   8  -8   3    5.30    1.60
  -8  -8  -3    3.70    2.80
  -8   8  -3    8.10    4.00
   8   8   3    5.50    1.80
   9  -8   3   -1.40    1.70
   9   8   3    1.80    1.80
  -9   8  -3    2.20    3.60
  10  -8   3   32.90    3.60
 -10   8  -3   37.40    7.70
  10   8   3   37.30    4.20
  11  -8   3   97.09    6.50
  11   8   3  104.19    6.90
 -11   8  -3  104.79   11.30
  12  -8   3   22.00    3.70
  12   8   3   26.10    3.80
 -12   8  -3   21.20    6.70
 -13  -8  -3   -0.40    5.70
 -13   8  -3   -1.30    5.30
  13   8   3    0.80    2.40
 -14  -8  -3    4.70    7.70
 -14   8  -3    4.50    7.70
  14   8   3    1.10    3.40
 -14   9   3   14.80    7.40
  14   9  -3    6.40    3.40
 -13   9   3   -2.90    5.10
  13   9  -3   -2.60    2.40
 -12   9   3   -1.40    4.90
  12   9  -3    5.30    2.40
  11  -9  -3    4.60    2.70
 -11  -9   3    0.50    6.20
  11   9  -3    5.80    2.30
 -11   9   3    4.70    5.10
  10  -9  -3   71.79    5.40
  10   9  -3   86.59    5.80
 -10   9   3   89.19   11.20
  -9  -9   3    6.40    3.30
   9  -9  -3   10.60    2.00
   9   9  -3    6.80    2.10
  -9   9   3    1.00    3.90
   8  -9  -3    7.50    1.70
  -8  -9   3    9.30    3.60
  -8   9   3    9.80    4.10
   8   9  -3    7.30    2.00
  -8   9   3    6.00    1.30
   7  -9  -3  104.99    5.40
  -7  -9   3  105.89    8.30
  -7   9   3  105.29    9.30
   7   9  -3  106.09    5.80
  -7   9   3  116.39    5.30
  -6  -9   3    0.50    2.20
   6  -9  -3    4.60    1.20
  -6  -9   3   -0.20   23.70
   6   9  -3    3.30    1.20
  -6   9   3    0.90    0.80
   6   9  -3   -4.50   18.30
  -6   9   3    2.30    3.10
   5  -9  -3  149.19    6.50
  -5  -9   3  159.18   24.60
  -5  -9   3  146.09    9.10
  -5   9   3  155.28    6.60
  -5   9   3  154.38   10.30
   5   9  -3  146.59    6.80
  -5   9   3  144.89    9.40
   5   9  -3  131.89   20.40
  -4  -9   3  378.46   32.40
  -4  -9   3  386.36   18.10
   4   9  -3  428.56   15.90
  -4   9   3  395.26   15.60
  -4   9   3  390.76   19.20
  -4   9   3  386.26   17.10
   4   9  -3  355.96   28.70
  -4   9   3  353.56   17.50
  -3  -9   3   25.80   11.30
  -3  -9   3   40.30    4.00
   3  -9  -3   49.00    5.80
   3   9  -3   43.00    2.30
   3   9  -3   33.50   11.20
  -3   9   3   37.50    2.20
  -3   9   3   31.10    4.80
  -3   9   3   34.90    4.90
   3   9  -3   39.40    5.00
   2  -9  -3   68.29    7.90
  -2  -9   3   64.59    4.90
  -2  -9   3   34.50   11.30
  -2   9   3   64.09    3.10
   2   9  -3   72.39    5.30
  -2   9   3   63.19    5.70
  -2   9   3   66.29    7.60
   2   9  -3   70.09    3.20
   2   9  -3   78.29   13.00
  -1  -9   3  531.75   22.80
  -1  -9   3  520.05   30.70
   1  -9  -3  555.14   25.80
   1   9  -3  542.45   31.20
   1   9  -3  530.05   23.00
  -1   9   3  516.15   25.20
  -1   9   3  525.65   20.80
  -1   9   3  525.45   23.80
   0  -9   3    1.30    1.60
   0  -9   3   -1.80    6.40
   0  -9  -3    1.90    4.90
   0  -9  -3   -0.50    1.10
   0   9   3   -2.40    1.60
   0   9  -3   -1.30    1.50
   0   9   3   -0.20    0.50
   0   9  -3   -4.80    6.40
   0   9   3   -4.10    4.30
  -1  -9  -3  496.85   21.50
  -1  -9  -3  549.25   28.80
   1  -9   3  495.35   29.00
  -1   9  -3  529.55   29.40
   1   9   3  498.05   26.40
   1   9   3  544.65   23.40
  -1   9  -3  517.85   22.70
   1   9   3  490.75   20.10
   2  -9   3   57.89   10.50
  -2  -9  -3   64.29    4.30
  -2  -9  -3   53.09   10.30
   2   9   3   68.59    9.60
  -2   9  -3   86.79   11.80
   2   9   3   59.79    5.40
   2   9   3   55.39    2.80
  -2   9  -3   61.59    5.10
   2   9   3   55.89    3.20
   3  -9   3   32.50    9.50
  -3  -9  -3   33.70    3.30
  -3  -9  -3   17.50   10.40
  -3   9  -3   26.20    9.00
  -3   9  -3   40.30    5.10
   3   9   3   31.10    1.90
   3   9   3   38.00    2.50
   3   9   3   47.90    5.90
   3   9   3   47.50    9.30
  -4  -9  -3  375.56   16.90
   4  -9   3  373.66   25.70
  -4  -9  -3  331.47   29.40
   4   9   3  333.97   14.70
   4   9   3  383.26   15.40
  -4   9  -3  411.46   30.60
  -4   9  -3  387.66   18.50
  -5  -9  -3  145.19   19.70
   5  -9   3  135.59    6.40
  -5  -9  -3  138.09   22.10
  -5  -9  -3  139.69    8.30
  -5   9  -3  147.09    9.90
   5   9   3  147.49    6.90
  -6  -9  -3   16.40   19.20
   6  -9   3    3.00    1.40
  -6  -9  -3    2.00    2.20
  -6   9  -3   -4.20    2.40
   6   9   3    3.90    1.50
  -7  -9  -3  100.89    7.70
   7  -9   3   96.29    5.40
   7   9   3  107.09    5.90
  -7   9  -3  109.29    9.40
   8  -9   3    5.70    1.90
  -8  -9  -3    9.70    3.40
   8   9   3    5.20    1.80
  -8   9  -3    6.70    4.00
   9  -9   3    5.00    2.10
   9   9   3    9.50    2.40
  -9   9  -3    3.50    4.00
  10  -9   3   94.39    6.10
  10   9   3   84.79    6.10
 -10   9  -3   94.69   10.40
  11   9   3    3.20    2.30
 -11   9  -3    6.20    4.90
 -12   9  -3   11.60    5.70
 -13  -9  -3    5.10    5.60
 -13   9  -3   -0.30    6.30
  13   9   3    1.60    2.70
  14   9   3    3.40    3.60
 -14   9  -3    2.80    6.90
 -14  10   3   -5.00    6.70
  14  10  -3    1.10    3.00
 -13  10   3    3.10    5.80
  13  10  -3    0.50    2.50
 -12  10   3    6.50    5.20
  12  10  -3    0.90    2.20
 -11 -10   3   -3.40    6.90
 -11  10   3   11.30    5.40
  11  10  -3    3.40    2.20
 -10 -10   3  267.07   16.00
 -10  10   3  242.38   17.50
  10  10  -3  240.78   12.10
  -9 -10   3   12.60    4.20
   9  10  -3   13.30    2.60
  -9  10   3    9.20    5.10
   8 -10  -3    4.90    2.80
  -8 -10   3    4.10    2.90
   8  10  -3   -0.20    1.40
  -8  10   3    0.00    1.20
  -8  10   3    5.70    3.90
  -7 -10   3   60.59    6.10
   7 -10  -3   52.59    5.20
  -7  10   3   54.89    3.20
   7  10  -3   52.19    3.80
  -7  10   3   55.89    7.80
  -6 -10   3   29.20    4.60
  -6 -10   3   54.99   31.70
  -6  10   3   28.40    2.10
  -6  10   3   31.80    5.60
   6  10  -3   29.50    2.60
   6  10  -3    0.80   22.20
  -5 -10   3  356.76   17.00
  -5 -10   3  270.97   33.80
  -5  10   3  338.67   18.00
  -5  10   3  358.76   13.80
   5  10  -3  315.37   14.00
   5  10  -3  319.17   33.00
  -4 -10   3  489.75   39.90
  -4 -10   3  535.95   24.20
   4  10  -3  534.65   37.10
  -4  10   3  557.64   25.70
  -4  10   3  546.95   21.50
   4  10  -3  552.94   21.70
  -4  10   3  533.45   22.50
   3 -10  -3   13.50    4.30
  -3 -10   3   31.50   13.30
  -3 -10   3   15.20    3.10
  -3  10   3   16.00    1.40
   3  10  -3    8.00   11.70
   3  10  -3   19.10    1.60
  -3  10   3   10.00    4.60
  -3  10   3   21.40    4.10
   3  10  -3   17.40    3.60
  -2 -10   3   60.19   12.60
   2 -10  -3   39.20    6.50
  -2 -10   3   42.20    4.00
   2  10  -3   18.90   11.00
  -2  10   3   31.70    5.90
  -2  10   3   34.70    2.10
   2  10  -3   39.30    2.20
   2  10  -3   42.40    4.50
  -2  10   3   39.80    5.20
  -1 -10   3  806.92   44.20
  -1 -10   3  882.01   35.40
   1 -10  -3  818.02   38.70
   1  10  -3  847.72   35.70
  -1  10   3  877.31   36.60
  -1  10   3  849.81   38.30
  -1  10   3  842.82   33.10
   1  10  -3  862.81   44.70
   0 -10   3    2.70    1.80
   0 -10  -3    1.90    5.70
   0 -10   3    9.20    8.50
   0  10  -3   -0.30    1.90
   0  10   3   11.50    5.40
   0  10   3   -0.40    2.00
   0  10  -3   -2.00    8.50
  -1 -10  -3  839.42   35.00
   1 -10   3  845.62   43.70
  -1 -10  -3  871.41   42.70
   1  10   3  854.61   36.70
   1  10   3  827.02   33.20
   1  10   3  850.91   40.70
  -1  10  -3  895.31   36.40
  -1  10  -3  875.91   43.90
  -2 -10  -3   40.10    3.60
  -2 -10  -3   49.20   11.00
   2 -10   3   50.39   10.90
   2  10   3   31.00    4.60
  -2  10  -3   33.40    4.00
   2  10   3   31.30    1.80
   2  10   3   42.00    9.40
  -2  10  -3   38.10   10.20
   2  10   3   29.90    2.40
  -3 -10  -3    7.00   11.80
  -3 -10  -3   18.50    3.00
   3 -10   3    9.50    9.80
   3  10   3   28.40    9.80
  -3  10  -3    0.70   13.30
   3  10   3   18.90    4.20
  -3  10  -3   12.30    3.40
   3  10   3   17.60    1.90
   3  10   3   16.90    1.40
  -4 -10  -3  549.85   38.70
  -4 -10  -3  546.05   22.80
  -4  10  -3  524.05   24.40
   4  10   3  468.65   20.20
   4  10   3  511.15   20.90
  -5 -10  -3  356.36   32.70
  -5 -10  -3  341.57   16.20
   5  10   3  328.47   14.40
  -5  10  -3  333.17   17.80
  -6 -10  -3   28.00    4.20
  -6  10  -3   23.70    5.00
   6  10   3   27.80    2.90
  -7 -10  -3   56.79    5.80
   7  10   3   55.59    4.20
  -7  10  -3   50.19    7.40
  -8 -10  -3    1.50    2.60
   8  10   3    1.00    1.80
  -8  10  -3   -2.10    3.00
   9  10   3    7.60    2.40
  -9  10  -3   17.10    5.40
  10  10   3  220.98   11.50
 -10  10  -3  226.48   16.50
 -11  10  -3    3.60    5.20
  11  10   3    3.90    2.40
 -12  10  -3    3.70    5.10
  12  10   3   -3.50    2.10
 -13 -10  -3   -5.60    6.50
  13  10   3    3.40    2.90
 -13  10  -3   11.30    7.20
  14  10   3    0.90    3.20
 -14  10  -3    5.00    7.60
  13  11  -3    3.30    3.00
 -13  11   3    4.80    7.10
 -12  11   3   26.60    7.00
  12  11  -3   18.20    3.30
 -11  11   3    4.30    4.40
  11  11  -3    7.00    2.40
 -10 -11   3  175.98   12.60
 -10  11   3  181.58   14.60
  10  11  -3  162.48    9.00
  -9 -11   3   39.50    6.60
   9  11  -3   44.00    4.30
  -9  11   3   44.60    7.70
  -8 -11   3   -3.30    2.50
  -8  11   3    3.60    2.60
  -8  11   3   -1.80    3.20
   8  11  -3    3.50    1.50
  -7 -11   3   -0.30    2.40
  -7  11   3   -0.30    3.10
  -7  11   3    0.00    1.00
   7  11  -3    0.90    1.30
  -6 -11   3   13.00    3.60
  -6  11   3   13.10    4.20
   6  11  -3   11.90    1.80
  -6  11   3   13.40    1.60
  -5 -11   3   83.69   40.30
  -5 -11   3   91.29    7.20
  -5  11   3   94.09    4.50
  -5  11   3  100.69    8.60
   5  11  -3   94.89    4.90
  -4 -11   3    1.70   18.30
  -4 -11   3    3.10    2.20
   4  11  -3    5.50   16.80
   4  11  -3    4.70    1.20
  -4  11   3    4.00    0.90
  -4  11   3    5.00    3.20
  -3 -11   3   27.20   16.10
  -3 -11   3   35.80    4.60
   3  11  -3   31.70    2.20
  -3  11   3   33.90    2.00
  -3  11   3   36.20    5.50
   3  11  -3   38.20    5.30
   3  11  -3   -0.80   14.30
  -2 -11   3   32.30   13.50
   2 -11  -3   12.30    6.70
  -2 -11   3    7.20    2.40
   2  11  -3   27.00   12.70
   2  11  -3   12.60    3.10
   2  11  -3   14.40    1.50
  -2  11   3   14.10    1.30
  -2  11   3   10.20    3.40
   1 -11  -3   10.90    6.80
  -1 -11   3   11.10    2.60
  -1 -11   3   -9.10   10.50
   1  11  -3    8.40    2.60
  -1  11   3   16.90    8.20
  -1  11   3   10.30    1.10
   1  11  -3   12.20   11.90
  -1  11   3   11.20    3.30
   0 -11  -3    0.20    7.50
   0 -11  -3   -2.60    1.30
   0 -11   3   -1.80   10.00
   0 -11   3    1.00    1.70
   0  11  -3    2.00    2.10
   0  11   3    1.40    2.40
   0  11   3    1.50    0.60
   0  11   3    0.60    6.40
   0  11  -3    8.40   10.50
   1 -11   3   -6.50   10.00
  -1 -11  -3   15.20    9.70
  -1 -11  -3   12.50    2.50
  -1  11  -3   -0.40    9.80
   1  11   3    9.00    3.20
  -1  11  -3   12.00    3.10
   1  11   3   13.00   12.50
   1  11   3   10.00    1.00
  -2 -11  -3   11.30    2.50
  -2 -11  -3    4.40   13.70
   2  11   3   11.40    1.60
   2  11   3   15.00    1.20
   2  11   3   11.80    3.50
  -2  11  -3    8.70    2.90
  -3 -11  -3   28.80    3.80
  -3  11  -3   34.70    5.00
   3  11   3   27.00    2.40
   3  11   3   30.50    1.80
   3  11   3   26.40    5.00
  -4 -11  -3   10.20    2.70
  -4  11  -3   -0.10    2.40
   4  11   3    6.70    1.50
  -5 -11  -3   92.89    6.60
  -5  11  -3   80.39    7.70
   5  11   3   84.99    4.90
  -6 -11  -3   11.10    3.10
  -6  11  -3   13.70    4.30
   6  11   3    7.50    2.00
  -7 -11  -3   -0.80    2.50
  -7  11  -3    2.30    3.10
   7  11   3    1.30    1.40
  -8 -11  -3   -1.00    2.60
  -8  11  -3    0.50    3.50
   8  11   3   -3.40    1.60
  -9 -11  -3   39.70    6.20
   9  11   3   33.60    3.80
  -9  11  -3   34.60    7.20
 -10  11  -3  167.58   14.00
  10  11   3  163.28    9.20
  11  11   3    4.30    2.40
 -11  11  -3    0.40    4.20
 -12  11  -3   23.70    7.40
  12  11   3   18.60    3.50
 -13 -11  -3    1.30    7.30
 -13  11  -3    0.60    7.40
  13  11   3   -0.10    3.10
 -14  11  -3    7.20    7.00
 -13  12   3    3.10    7.40
  13  12  -3    0.30    2.90
  12  12  -3   -4.90    2.10
 -12  12   3  -13.00    5.30
 -11  12   3   11.90    6.30
  11  12  -3   19.00    3.20
 -10 -12   3    8.00    4.20
  10  12  -3   23.20    3.30
 -10  12   3   19.40    6.20
  -9 -12   3   79.79    8.00
   9  12  -3   57.29    4.60
  -9  12   3   51.09    9.10
  -8 -12   3    0.10    2.90
   8  12  -3    1.00    1.60
  -8  12   3    0.30    3.90
  -7 -12   3    2.90    2.90
  -7  12   3    3.30    4.00
   7  12  -3    2.00    1.70
  -7  12   3    4.60    1.30
  -6 -12   3    2.10    2.70
   6  12  -3    4.20    1.50
  -6  12   3    3.20    1.10
  -6  12   3    5.30    3.60
  -5 -12   3   44.40    5.80
  -5  12   3   40.60    2.50
  -5  12   3   38.10    6.40
   5  12  -3   43.90    3.10
  -4 -12   3   21.40    3.90
   4  12  -3   16.40    1.90
  -4  12   3   18.80    4.40
  -4  12   3   16.90    1.60
  -3 -12   3   11.60    3.00
  -3  12   3    8.40    1.10
   3  12  -3    8.30    3.50
  -3  12   3    5.50    3.00
  -2 -12   3    5.60    2.20
  -2  12   3    6.10    2.80
  -2  12   3    1.90    0.70
   2  12  -3    0.20    2.50
  -1 -12   3  132.79    8.10
   1 -12  -3  134.29    7.50
   1  12  -3  122.49    8.40
  -1  12   3  123.79    5.50
  -1  12   3  131.29    9.10
   0 -12   3   -0.40    1.70
   0 -12  -3   -0.20    1.50
   0  12   3    1.60    2.50
   0  12   3    1.10    0.60
   0  12  -3    1.30    2.30
   1 -12   3  143.39    8.20
  -1 -12  -3  116.29    7.30
   1  12   3  126.69    9.00
   1  12   3  121.89    5.30
  -1  12  -3  123.49    8.50
  -2 -12  -3    4.40    2.00
  -2  12  -3    2.70    2.50
   2  12   3    8.10    3.20
  -3 -12  -3   10.60    2.60
   3  12   3    8.20    3.60
  -3  12  -3    9.30    3.40
  -4 -12  -3   16.90    3.30
  -4  12  -3   15.10    4.20
   4  12   3   12.40    2.00
  -5 -12  -3   39.00    4.90
   5  12   3   41.70    3.30
  -5  12  -3   40.40    6.50
  -6 -12  -3    1.70    2.30
   6  12   3    1.80    1.50
  -6  12  -3    4.00    3.20
  -7 -12  -3    2.50    2.90
  -7  12  -3    5.30    3.60
   7  12   3    5.80    1.70
  -8 -12  -3   -0.20    2.90
   8  12   3    3.90    1.80
  -8  12  -3   -3.00    3.20
  -9 -12  -3   50.59    6.90
   9  12   3   54.19    4.90
  -9  12  -3   54.79    8.70
  10  12   3   19.60    3.30
 -10  12  -3   25.20    6.70
  11  12   3   12.30    2.90
 -11  12  -3   18.80    6.40
 -12  12  -3   -2.00    5.50
  12  12   3   -2.30    2.60
 -13  12  -3   12.70    7.90
  13  12   3    4.60    3.30
 -13  13   3   -1.00    7.10
 -12  13   3   20.70    8.20
  11  13  -3   20.40    3.30
 -11  13   3   23.80    7.10
 -10 -13   3    0.50    3.60
 -10  13   3   -0.60    4.60
  10  13  -3    4.70    2.30
  -9 -13   3    3.00    3.70
   9  13  -3    9.30    2.30
  -9  13   3   13.80    5.40
  -8 -13   3    4.40    3.30
  -8  13   3    3.60    3.50
   8  13  -3    5.20    2.10
  -7 -13   3   14.30    4.20
   7  13  -3   16.80    2.60
  -7  13   3   19.00    5.50
  -7  13   3   20.90    2.20
  -6 -13   3   16.30    4.20
  -6  13   3   16.70    1.80
  -6  13   3   15.40    5.00
  -5 -13   3    1.90    2.60
  -5  13   3    0.40    0.90
   5  13  -3    0.70    1.40
  -5  13   3    0.90    3.00
  -4 -13   3    0.00    2.30
  -4  13   3    1.70    3.00
  -4  13   3    1.60    0.90
   4  13  -3    4.00    1.50
  -3 -13   3    0.10    2.30
   3  13  -3    4.30    3.00
  -3  13   3    5.50    0.90
  -3  13   3    5.40    3.30
  -2 -13   3   61.19    5.50
  -2  13   3   47.20    6.70
   2  13  -3   71.39    6.60
  -2  13   3   63.19    3.10
   1 -13  -3    2.80    1.80
  -1 -13   3    2.60    2.10
   1  13  -3   -2.50    2.10
  -1  13   3    3.20    2.60
  -1  13   3    2.00    0.70
   0 -13   3    0.70    2.00
   0 -13  -3   -2.00    1.60
   0  13  -3    2.30    2.50
   0  13   3    0.30    2.50
   0  13   3    0.10    0.60
   1 -13   3    6.30    2.40
  -1 -13  -3    1.40    1.80
  -1  13  -3   -0.30    2.30
   1  13   3    5.10    2.90
  -2 -13  -3   66.29    5.40
   2  13   3   65.89    6.90
  -2  13  -3   69.89    6.70
  -3 -13  -3    4.60    2.40
   3  13   3    8.00    3.70
  -3  13  -3    8.00    2.90
  -4 -13  -3    2.90    2.20
   4  13   3   -0.90    1.60
  -4  13  -3    0.50    2.70
  -5 -13  -3   -1.90    1.90
  -5  13  -3    2.30    3.00
   5  13   3   -3.30    1.40
  -6 -13  -3   16.10    3.80
   6  13   3   17.00    2.50
  -6  13  -3   10.60    4.20
  -7 -13  -3   12.50    3.90
   7  13   3   17.80    2.80
  -7  13  -3   15.10    4.80
  -8 -13  -3    0.60    3.00
  -8  13  -3    3.20    3.80
   8  13   3    7.50    2.30
  -9 -13  -3   13.40    4.40
  -9  13  -3   10.90    5.00
   9  13   3   16.60    3.00
  10  13   3   -3.80    2.20
 -10  13  -3   12.50    5.40
 -11  13  -3   18.00    7.00
  11  13   3   16.60    3.40
 -12  13  -3   14.20    7.60
  12  13   3    9.60    3.40
 -13  13  -3    2.60    6.80
  12  14  -3   -4.80    3.40
 -12  14   3    8.20    7.80
 -11  14   3   28.70    8.10
  11  14  -3   35.40    4.10
 -10 -14   3   11.80    4.50
  10  14  -3    1.40    2.50
 -10  14   3    7.20    5.30
  -9 -14   3   78.89    8.70
   9  14  -3   65.49    5.40
  -9  14   3   69.69   10.40
  -8 -14   3   15.80    4.30
  -8  14   3    6.50    5.10
   8  14  -3    0.30    2.10
  -7 -14   3   36.20    6.20
  -7  14   3   40.70    7.30
  -6 -14   3   54.89    7.10
  -6  14   3   72.79    8.60
  -6  14   3   60.59    3.60
  -5 -14   3   14.00    4.00
  -5  14   3   16.40    1.70
  -5  14   3   13.40    4.70
  -4 -14   3   21.70    4.40
  -4  14   3   23.70    1.90
  -4  14   3   19.90    5.20
  -3 -14   3    4.70    2.80
  -3  14   3    3.00    3.20
  -3  14   3    3.10    0.90
   3  14  -3    5.20    3.80
  -2 -14   3   -1.40    1.90
  -2  14   3    0.10    0.70
  -2  14   3    3.30    2.80
   2  14  -3    1.70    3.00
  -1 -14   3    5.70    2.80
  -1  14   3    5.90    3.20
  -1  14   3    8.20    1.00
   1  14  -3    8.00    3.40
   0 -14   3   -0.10    2.00
   0 -14  -3   -0.10    1.90
   0  14   3    1.20    0.70
   0  14   3    1.20    2.90
   0  14  -3    3.80    2.60
   1 -14   3    2.50    2.40
  -1 -14  -3    5.20    2.50
   1  14   3    3.40    3.20
  -1  14  -3    3.80    2.70
  -2 -14  -3    3.40    2.10
   2 -14   3    1.20    2.00
   2  14   3    0.50    3.10
  -2  14  -3   -0.30    2.40
  -3 -14  -3    1.50    2.00
  -3  14  -3    0.60    2.80
   3  14   3    8.90    3.80
  -4 -14  -3   21.50    4.20
  -4  14  -3   17.80    4.80
  -5 -14  -3   14.30    3.60
  -5  14  -3   13.90    4.60
  -6 -14  -3   44.60    6.00
  -6  14  -3   52.49    8.10
  -7 -14  -3   44.40    6.00
  -7  14  -3   36.70    7.00
  -8 -14  -3    1.10    3.50
   8  14   3    4.40    2.40
  -8  14  -3    6.20    4.60
  -9 -14  -3   77.49    8.80
   9  14   3   64.79    5.50
  -9  14  -3   70.39   10.30
  10  14   3    8.50    2.90
 -10  14  -3    5.60    5.30
 -11  14  -3   31.90    8.30
  11  14   3   24.20    3.80
 -12  14  -3   -9.80    6.70
  12  14   3    4.60    3.60
 -13  14  -3    3.60    6.90
 -12  15   3   10.10    7.50
 -11  15   3   -0.40    6.90
  11  15  -3    7.30    3.90
 -10 -15   3    4.50    4.10
  10  15  -3    4.80    3.10
 -10  15   3   10.80    6.10
  -9 -15   3   -0.50    3.30
  -9  15   3    1.50    4.60
   9  15  -3   -1.70    2.70
  -8 -15   3   -2.60    2.90
   8  15  -3   -3.90    2.50
  -8  15   3    3.30    4.40
  -7 -15   3   36.70    6.20
  -7  15   3   37.10    7.40
  -6 -15   3  120.19    9.90
  -6  15   3  126.39    6.30
  -6  15   3  117.39   11.00
  -5 -15   3   21.30    4.60
  -5  15   3   21.00    2.00
  -5  15   3   17.70    5.40
  -4 -15   3    3.00    3.10
  -4  15   3    4.80    1.10
  -4  15   3    4.60    3.60
  -3 -15   3   32.90    5.30
  -3  15   3   29.20    2.00
  -3  15   3   19.90    5.10
   3  15  -3   19.80    6.10
   2 -15  -3    1.00    2.10
  -2 -15   3    4.40    2.60
  -2  15   3   -1.50    2.80
  -2  15   3    0.40    0.70
   2  15  -3    0.10    3.40
  -1 -15   3   -3.90    1.90
   1 -15  -3   -0.80    1.80
   1  15  -3   -3.30    2.90
  -1  15   3    0.50    0.70
  -1  15   3    1.70    3.20
   0 -15  -3   -2.40    1.80
   0 -15   3    0.90    2.10
   0  15   3   -1.80    0.80
   0  15  -3    0.70    2.70
   0  15   3   -5.20    2.50
  -1 -15  -3   -0.50    2.10
   1 -15   3    3.30    2.50
   1  15   3    4.00    3.50
  -1  15  -3    2.00    2.60
   2 -15   3    0.10    2.00
  -2 -15  -3   -1.20    1.90
   2  15   3    0.90    3.50
  -2  15  -3    0.80    2.70
  -3 -15  -3   24.20    4.40
   3  15   3   11.10    4.70
  -3  15  -3   24.00    5.10
  -4 -15  -3    3.00    2.80
  -4  15  -3    3.60    3.10
  -5 -15  -3   17.70    4.10
  -5  15  -3   21.00    5.20
  -6 -15  -3  101.19    8.70
  -6  15  -3  123.29   10.50
  -7 -15  -3   33.30    5.50
  -7  15  -3   20.20    5.70
  -8 -15  -3   -4.70    3.20
   8  15   3    5.70    2.80
  -8  15  -3   -1.30    3.90
  -9 -15  -3   -2.50    3.60
   9  15   3  -10.50    2.70
  -9  15  -3   -3.40    4.20
  10  15   3    2.20    3.30
 -10  15  -3    6.10    5.50
 -11  15  -3   -9.20    6.50
  11  15   3    2.30    3.80
 -12  15  -3    0.60    6.90
 -12  16   3   -3.60    6.10
 -11  16   3    3.30    7.90
 -10 -16   3    3.10    4.20
 -10  16   3    4.50    6.70
  -9 -16   3    6.10    3.90
  -9  16   3    4.90    5.10
  -8 -16   3    4.80    3.70
  -8  16   3    0.20    4.20
  -7 -16   3   80.99    8.60
  -7  16   3   80.89   11.10
  -6 -16   3    3.80    3.00
  -6  16   3   -0.90    3.40
  -5 -16   3    2.90    3.10
  -5  16   3    2.60    1.30
  -5  16   3   -2.50    3.60
  -4 -16   3   90.79    8.50
  -4  16   3  102.59    4.80
  -4  16   3  103.29    9.90
   3 -16  -3   77.69    6.70
  -3 -16   3   82.19    7.60
  -3  16   3   79.29    8.60
   3  16  -3   80.49   10.20
   2 -16  -3    1.90    2.20
  -2 -16   3    4.40    3.00
  -2  16   3    0.60    0.80
   2  16  -3    5.10    4.00
  -2  16   3    3.80    3.60
  -1 -16   3   21.00    4.40
   1 -16  -3   20.20    4.10
   1  16  -3    8.10    3.70
  -1  16   3   14.80    5.00
   0 -16  -3   -1.40    2.20
   0 -16   3   -3.20    2.00
   0  16  -3    1.40    3.10
   0  16   3    3.60    3.30
  -1 -16  -3   15.40    3.80
   1 -16   3   13.80    3.80
  -1  16  -3    7.00    3.80
   1  16   3   14.10    4.90
   2 -16   3    8.00    3.10
  -2 -16  -3    5.10    3.00
  -2  16  -3    0.40    3.00
   2  16   3    8.60    3.80
   3 -16   3   83.99    7.20
  -3 -16  -3   75.79    6.90
   3  16   3   71.09   10.00
  -3  16  -3   80.79    8.20
  -4 -16  -3   89.89    7.90
  -4  16  -3  117.79   10.00
  -5 -16  -3   -2.60    2.70
  -5  16  -3    3.30    3.30
  -6 -16  -3    0.40    2.90
  -6  16  -3   -9.40    3.00
  -7 -16  -3   73.69    7.80
  -7  16  -3   66.89    9.30
  -8 -16  -3    1.80    3.80
  -8  16  -3   -1.80    4.00
  -9 -16  -3   -0.50    3.70
  -9  16  -3    4.30    4.90
 -10  16  -3   -4.70    5.60
 -11  16  -3   -1.70    7.20
 -12  16  -3   -1.20    7.00
 -11  17   3    9.20    7.90
 -10 -17   3   -1.00    4.70
 -10  17   3   -2.10    7.00
  -9 -17   3   -1.90    3.70
  -9  17   3   -6.40    5.40
  -8 -17   3   41.40    6.80
  -8  17   3   23.90    7.00
  -7 -17   3    4.60    4.00
  -7  17   3   16.30    6.10
  -6 -17   3    8.60    3.70
  -6  17   3    0.20    4.00
  -5 -17   3    4.00    3.50
  -5  17   3    3.60    3.90
   4 -17  -3  253.77   14.60
  -4 -17   3  266.97   15.90
  -4  17   3  281.77   17.40
  -3 -17   3   58.99    7.40
   3 -17  -3   38.50    5.40
  -3  17   3   43.00    7.50
  -2 -17   3   -0.30    3.00
   2 -17  -3    7.70    3.30
  -2  17   3   -0.40    0.90
  -2  17   3    4.80    3.90
   2  17  -3   -2.30    3.90
  -1 -17   3   97.09    7.90
   1 -17  -3   77.89    6.90
  -1  17   3   78.69    8.80
   1  17  -3   66.99    8.20
   0 -17   3   -1.10    2.40
   0 -17  -3    0.40    2.50
   0  17   3   -0.70    3.10
   0  17  -3   -3.00    3.50
   1 -17   3   90.49    8.00
  -1 -17  -3   95.29    7.80
  -1  17  -3   92.29    8.90
   2 -17   3    9.40    3.30
  -2 -17  -3    8.00    3.20
   2  17   3    2.00    4.10
  -2  17  -3    0.80    3.40
  -3 -17  -3   49.80    6.30
   3 -17   3   38.50    5.70
   3  17   3   56.09   12.50
  -3  17  -3   43.00    7.10
  -4 -17  -3  253.57   14.80
   4 -17   3  258.97   14.90
  -4  17  -3  278.07   16.90
  -5 -17  -3    8.30    3.60
  -5  17  -3    5.80    4.40
  -6 -17  -3    6.90    3.50
  -6  17  -3    1.20    3.80
  -7 -17  -3   11.50    4.10
  -7  17  -3    2.00    4.00
  -8 -17  -3   27.50    5.80
  -8  17  -3   31.70    7.60
  -9  17  -3   -1.40    5.00
 -10  17  -3  -10.30    5.90
 -11  17  -3    8.30    7.00
 -10  18   3    0.40    7.30
  -9 -18   3    3.60    4.50
  -8 -18   3   11.10    5.10
  -8  18   3    8.30    6.00
  -7 -18   3    1.10    3.70
  -7  18   3    7.70    5.10
  -6 -18   3    1.20    3.50
  -6  18   3    5.90    4.70
  -5 -18   3    5.30    3.60
   5 -18  -3    7.00    3.20
  -5  18   3    7.10    4.50
  -4 -18   3    0.00    3.30
   4 -18  -3   -0.70    2.50
  -4  18   3    1.50    3.90
   3 -18  -3   72.89    7.10
  -3 -18   3   83.79    8.20
  -3  18   3   86.69    9.60
  -2 -18   3    5.00    3.20
   2 -18  -3   -2.20    2.50
  -2  18   3    4.60    4.00
   2  18  -3   -8.00    4.20
  -1 -18   3   -0.80    2.90
   1 -18  -3    1.00    2.80
  -1  18   3    3.20    3.60
   1  18  -3    5.40    4.30
   0 -18   3   -1.40    2.50
   0 -18  -3    1.70    2.50
   0  18  -3   -0.10    4.00
   0  18   3   -5.10    3.10
  -1 -18  -3   -1.60    2.70
   1 -18   3   -0.10    2.60
  -1  18  -3    3.00    3.80
   1  18   3   -3.80    3.40
  -2 -18  -3    4.00    3.10
   2 -18   3    0.00    2.60
  -2  18  -3    0.50    3.80
   2  18   3    0.20    4.00
  -3 -18  -3   69.99    7.50
   3 -18   3   77.99    7.30
   3  18   3   65.69   18.80
  -3  18  -3   73.99    8.90
  -4 -18  -3   -1.70    3.50
   4 -18   3    0.40    2.60
  -4  18  -3    2.30    3.50
  -5 -18  -3    0.70    3.20
   5 -18   3   11.10    3.40
  -5  18  -3    3.10    4.10
  -6 -18  -3    6.40    3.80
  -6  18  -3    0.80    3.90
  -7 -18  -3    8.00    3.90
  -7  18  -3    8.70    4.60
  -8 -18  -3    7.70    4.10
  -8  18  -3    4.00    5.50
  -9  18  -3    4.30    5.90
 -10  18  -3    4.50    6.90
 -11  18  -3   -0.40    9.20
  10 -19  -3   -8.80    5.50
 -10  19   3   13.90    7.20
  -9 -19   3   -8.30    5.20
  -9  19   3   -0.70    6.50
  -8 -19   3    7.60    4.60
   8 -19  -3   -2.80    2.90
  -8  19   3   -2.40    6.10
   7 -19  -3   -2.80    2.50
  -7 -19   3    0.90    3.80
  -7  19   3   -1.90    5.10
   6 -19  -3    5.50    2.90
  -6 -19   3    4.50    3.80
  -6  19   3   -1.20    4.50
  -5 -19   3   16.40    4.60
   5 -19  -3   11.60    3.80
  -5  19   3   -1.30    4.60
   4 -19  -3   -3.50    2.60
  -4 -19   3    1.20    3.40
  -4  19   3   -1.80    3.90
  -3 -19   3   -0.90    3.20
   3 -19  -3   -0.50    3.00
  -3  19   3   -2.50    4.10
  -2 -19   3    8.10    3.90
   2 -19  -3    9.40    3.30
   2  19  -3   11.20    6.50
  -2  19   3    8.70    4.80
  -1 -19   3   15.70    4.20
   1 -19  -3   12.20    3.70
  -1  19   3   18.30    5.30
   1  19  -3    9.60    5.40
   0 -19   3    2.40    3.00
   0 -19  -3    1.80    2.80
   0  19  -3    3.60    4.70
   0  19   3    2.60    4.00
  -1 -19  -3   21.00    4.70
   1 -19   3   22.60    5.10
   1  19   3   10.40    5.20
  -1  19  -3   14.80    5.30
   2 -19   3    9.60    3.60
  -2 -19  -3    8.10    3.80
   2  19   3    6.60    5.20
  -2  19  -3   13.60    4.80
  -3 -19  -3    2.90    3.20
   3 -19   3    4.10    3.10
  -3  19  -3   -2.90    4.00
  -4 -19  -3   -0.50    3.30
   4 -19   3   -1.70    2.70
  -4  19  -3   -1.40    4.30
  -5 -19  -3   10.10    4.30
   5 -19   3   15.20    4.30
  -5  19  -3    7.10    5.00
  -6 -19  -3    4.00    4.00
   6 -19   3   -2.30    2.50
  -6  19  -3    2.40    4.60
   7 -19   3    2.40    3.20
  -7 -19  -3   -7.10    4.00
  -7  19  -3    2.00    4.80
  -8 -19  -3    6.10    4.60
   8 -19   3   -0.70    3.40
  -8  19  -3    2.80    6.00
   9 -19   3    4.00    4.30
  -9  19  -3   -7.70    6.10
  10 -19   3   -2.30    3.70
 -10  19  -3    0.80    6.70
  -9 -20   3    2.40    5.30
   9 -20  -3   -5.20    3.90
  -9  20   3    6.00    6.90
  -8 -20   3    7.40    5.10
   8 -20  -3    1.00    3.70
  -8  20   3    4.10    7.20
  -7 -20   3   -7.10    4.00
   7 -20  -3    1.80    3.20
  -7  20   3   -4.10    5.70
  -6 -20   3    1.60    3.90
   6 -20  -3    7.60    3.60
  -6  20   3    5.10    5.60
   5 -20  -3   -0.70    2.90
  -5 -20   3    0.80    3.30
  -5  20   3    9.30    5.30
   4 -20  -3   -2.50    3.10
  -4 -20   3    1.50    3.60
  -4  20   3  -10.20    3.80
   3 -20  -3   32.30    5.70
  -3 -20   3   37.60    6.30
  -3  20   3   35.50    7.80
  -2 -20   3   35.10    6.30
   2 -20  -3   24.80    5.00
  -2  20   3   36.70    7.60
   1 -20  -3    2.50    3.20
  -1 -20   3    2.00    3.20
  -1  20   3   -1.40    4.30
   1  20  -3    7.20    5.60
   0 -20  -3   -0.80    3.50
   0 -20   3    0.30    3.10
   0  20  -3   -1.40    5.10
   0  20   3   -0.50    4.40
  -1 -20  -3    0.90    3.40
   1 -20   3    5.80    3.10
  -1  20  -3    1.30    4.60
   1  20   3    5.30    4.80
   2 -20   3   25.00    5.10
  -2 -20  -3   25.10    5.30
  -2  20  -3   20.60    5.80
   2  20   3   36.20   11.50
   3 -20   3   23.80    5.00
  -3 -20  -3   31.60    5.60
  -3  20  -3   32.80    6.50
  -4 -20  -3   -3.70    3.60
   4 -20   3   -0.10    2.90
  -4  20  -3   -0.30    4.00
  -5 -20  -3   -2.70    3.60
   5 -20   3    4.50    3.50
  -5  20  -3   -4.80    4.10
  -6 -20  -3    3.00    4.60
   6 -20   3    7.40    3.70
  -6  20  -3    2.70    5.20
  -7 -20  -3   -0.20    5.00
   7 -20   3   -1.50    3.40
  -7  20  -3   -5.10    5.00
  -8 -20  -3   18.50    6.30
   8 -20   3   -2.60    3.50
  -8  20  -3    5.80    6.80
   9 -20   3    1.30    3.80
  -9  20  -3   -1.90    6.70
  -8 -21   3   -3.50    5.10
   8 -21  -3   -3.60    4.40
  -8  21   3  -12.10    6.10
   7 -21  -3    1.90    4.10
  -7 -21   3   11.40    5.50
  -7  21   3    5.80    7.40
   6 -21  -3   14.50    4.50
  -6 -21   3   17.50    5.30
  -6  21   3   12.60    7.30
  -5 -21   3   17.20    5.00
   5 -21  -3   15.10    3.90
  -5  21   3   21.30    7.60
   4 -21  -3   32.10    5.20
  -4 -21   3   46.20    7.10
  -4  21   3   25.90    7.10
   3 -21  -3    3.10    3.30
  -3 -21   3   -3.50    3.70
  -3  21   3   -1.30    4.70
   2 -21  -3    9.20    4.00
  -2 -21   3   13.40    4.70
  -2  21   3   10.20    5.00
  -1 -21   3   -2.50    3.50
   1 -21  -3   -3.70    3.30
   1  21  -3    2.70    6.50
  -1  21   3   -2.80    4.40
   0 -21   3    1.30    3.00
   0 -21  -3    0.40    3.50
   0  21   3   12.20    5.20
   0  21  -3    2.70    5.60
   1 -21   3    1.90    3.40
  -1 -21  -3   -2.90    3.70
  -1  21  -3    8.00    5.00
   1  21   3    1.70    5.10
  -2 -21  -3    4.10    4.10
   2 -21   3    7.30    3.80
  -2  21  -3    4.90    5.10
   3 -21   3    2.90    3.10
  -3 -21  -3    0.60    4.00
  -3  21  -3  -10.10    4.70
   4 -21   3   40.30    6.30
  -4 -21  -3   43.60    6.70
  -4  21  -3   35.70    7.80
  -5 -21  -3    7.40    4.90
   5 -21   3   10.20    4.20
  -5  21  -3   13.10    6.00
  -6 -21  -3    9.10    5.30
   6 -21   3   13.50    4.80
  -6  21  -3   -4.40    5.20
   7 -21   3    5.00    4.70
  -7  21  -3    5.20    6.50
   8 -21   3    4.60    4.30
  -8  21  -3   -6.20    6.90
   7 -22  -3   12.10    7.20
  -7 -22   3   22.90    6.60
  -7  22   3   11.50    7.00
  -6 -22   3   -5.40    5.20
   6 -22  -3    2.40    4.00
  -6  22   3    9.00    6.90
  -5 -22   3   -1.20    4.60
   5 -22  -3    7.30    4.00
  -5  22   3   -3.40    5.80
  -4 -22   3    4.00    4.90
   4 -22  -3   13.50    4.00
  -4  22   3    9.30    6.30
   3 -22  -3    0.10    3.90
  -3 -22   3    3.20    4.20
  -3  22   3    2.70    5.20
  -2 -22   3    4.20    4.20
   2 -22  -3   -3.60    3.50
  -2  22   3    8.80    5.50
   1 -22  -3    1.00    4.00
  -1 -22   3   -2.50    3.70
  -1  22   3    0.00    5.30
   0 -22  -3    0.10    3.90
   0 -22   3    3.10    3.80
   0  22  -3   -2.80    6.20
   0  22   3  -11.30    4.90
   1 -22   3    3.80    3.30
  -1 -22  -3    8.30    4.30
  -1  22  -3    0.10    5.90
   1  22   3   -4.10    9.60
   2 -22   3    1.90    4.10
  -2 -22  -3    1.20    4.40
  -2  22  -3   -3.20    5.50
  -3 -22  -3   -1.00    4.40
   3 -22   3    1.80    3.70
  -3  22  -3    8.10    5.40
  -4 -22  -3    2.10    5.00
   4 -22   3    3.90    4.00
  -4  22  -3    2.10    5.70
  -5 -22  -3    6.10    5.40
   5 -22   3    2.20    3.80
  -5  22  -3   -6.20    5.30
   6 -22   3    3.20    4.20
  -6  22  -3   14.90    7.00
   7 -22   3   10.30    4.40
  -7  22  -3    5.30    6.80
  -6 -23   3   10.70    6.40
  -6  23   3   18.00    7.80
  -5 -23   3   12.30    6.00
   5 -23  -3    2.50    4.70
  -5  23   3   -7.90    6.20
  -4 -23   3    7.20    5.70
   4 -23  -3   -4.20    4.20
  -4  23   3   11.30    7.30
  -3 -23   3   11.10    5.20
   3 -23  -3    9.50    4.60
  -3  23   3    6.70    6.70
  -2 -23   3   -6.40    4.30
   2 -23  -3    5.80    4.40
  -2  23   3    3.70    5.60
  -1 -23   3    2.80    4.30
   1 -23  -3   -2.90    4.50
  -1  23   3    8.40    6.20
   0 -23   3   -8.80    3.70
   0 -23  -3   -3.90    4.30
   0  23  -3    1.60    9.20
   0  23   3    6.60    6.60
   1 -23   3   -0.90    4.30
  -1 -23  -3    4.20    4.50
  -1  23  -3   -5.30    7.00
   2 -23   3    5.40    4.30
  -2 -23  -3    1.70    4.90
  -2  23  -3   10.00    6.30
   3 -23   3    8.20    4.40
  -3 -23  -3   10.60    5.70
  -3  23  -3    8.00    6.60
  -4 -23  -3    3.00    5.90
   4 -23   3    0.80    4.30
  -4  23  -3   -0.30    6.90
   5 -23   3    3.00    4.60
  -5  23  -3    6.70    6.70
   6 -23   3   10.70    4.30
  -4 -24   3   11.00    5.70
  -4  24   3   -2.60    6.10
   3 -24  -3    4.40    9.40
  -3 -24   3    1.10    5.30
  -3  24   3    4.30    6.20
   2 -24  -3   -3.50    5.50
  -2 -24   3    0.60    5.30
  -2  24   3    6.10    7.00
   1 -24  -3   -0.10    5.40
  -1 -24   3   -2.90    4.80
  -1  24   3    7.90    7.10
   0 -24   3   -0.70    4.60
   0 -24  -3   -5.10    5.30
   0  24   3   -5.80   17.60
  -1 -24  -3    3.60    5.80
   1 -24   3    7.20    5.40
   2 -24   3   -3.60    4.60
  -2 -24  -3  -10.10    8.60
  -2  24  -3  -13.50   14.20
   3 -24   3    8.30    5.50
   4 -24   3    3.80    5.10
   5 -24   3   -3.30    6.10
  -1 -25   3   -4.20    5.10
   0 -25   3   -0.90    5.20
   1 -25   3    3.20    4.90
   2 -25   3  -14.70    5.90
  15   0  -4   42.20    4.80
  14   0  -4    8.20    2.70
 -14   0   4   14.00    7.60
  13   0  -4   22.90    3.50
 -13   0   4   22.10    7.10
 -12   0   4    9.50    4.90
  11   0  -4    2.30    1.70
 -11   0   4   -0.50    4.00
  10   0  -4 1429.96   56.59
 -10   0   4 1411.56   61.49
  -9   0   4    9.70    4.30
   9   0  -4    6.90    1.70
   8   0  -4   91.79    4.90
  -8   0   4   80.89    7.50
  -7   0   4    1.20    0.60
  -7   0   4   -8.10   11.80
  -7   0   4   -2.20    2.30
   7   0  -4    1.90    1.00
  -6   0   4  691.13   37.80
  -6   0   4  728.23   36.50
  -6   0   4  718.83   28.10
  -6   0   4  737.93   31.20
  -5   0   4  933.01   34.80
  -5   0   4  902.91   37.10
  -5   0   4  835.82   41.90
  -4   0   4  619.44   29.40
  -4   0   4  581.74   24.80
  -4   0   4  627.64   25.30
  -4   0   4  613.84   23.70
   4   0  -4  605.74   25.10
  -4   0   4  618.64   25.50
   4   0  -4  598.84   28.00
  -3   0   4  269.67   15.10
  -3   0   4  293.47   12.50
   3   0  -4  296.57   15.00
  -3   0   4  280.27   13.00
   3   0  -4  298.17   13.20
  -3   0   4  280.17   11.30
   2   0  -4 2666.53  100.79
  -2   0   4 2568.94  100.59
  -2   0   4 2590.74  101.79
   2   0  -4 2478.65  101.59
  -1   0   4   86.79    5.80
   1   0  -4   84.69    5.70
   1   0  -4   82.59    5.70
  -1   0   4   88.49    5.70
   0   0  -4 2054.19   78.79
   0   0  -4 1887.91   78.19
   0   0   4 2022.20   78.39
  -1   0  -4  100.19    6.80
  -1   0  -4   81.49    5.70
   1   0   4   87.09    6.50
   1   0   4   65.09    5.70
   2   0   4 2714.63  101.29
  -2   0  -4 2642.24  105.19
   2   0   4 2679.23  104.99
  -2   0  -4 2477.15  103.19
  -3   0  -4  308.17   17.50
   3   0   4  313.47   12.60
  -3   0  -4  289.07   14.80
   3   0   4  318.67   17.00
  -4   0  -4  664.33   32.10
   4   0   4  632.24   25.30
  -4   0  -4  618.04   27.90
   4   0   4  643.64   30.90
  -5   0  -4 1000.30   47.30
  -5   0  -4 1024.00   46.30
  -5   0  -4 1014.70   41.60
   5   0   4  890.81   38.30
   6   0   4  690.73   28.50
  -6   0  -4  694.63   38.70
  -6   0  -4  777.42   32.10
  -6   0  -4  672.43   39.00
  -7   0  -4    3.50    5.20
  -7   0  -4   12.40   12.90
   7   0   4    0.50    1.20
  -7   0  -4   -1.70   14.10
  -8   0  -4   -7.00   20.60
   9   0   4    7.40    1.90
  10   0   4 1329.77   53.49
 -11   0  -4    5.10    4.70
  11   0   4    1.60    2.00
 -12   0  -4    4.00    4.80
  12   0   4    1.00    1.90
 -13   0  -4   25.70    6.40
  13   0   4   16.40    3.20
  14   0   4    5.10    2.80
 -14   0  -4    6.60    6.60
 -15   0  -4   49.99    9.90
  15   0   4   42.80    4.90
  15  -1  -4   -0.30    2.90
  15   1  -4   -9.80    2.60
 -14  -1   4   12.40    8.10
 -14   1   4   11.90    6.90
 -13  -1   4    2.40    6.30
  13  -1  -4    1.40    1.90
  13   1  -4   -1.10    1.90
 -13   1   4   -0.80    5.50
 -12  -1   4    3.70    5.20
  12  -1  -4    0.70    1.60
  12   1  -4    2.60    1.90
 -12   1   4    2.00    4.50
  11  -1  -4    5.20    2.10
 -11  -1   4    2.00    4.20
 -11   1   4    3.60    4.60
  11   1  -4    3.00    1.80
 -10  -1   4   15.70    5.10
  10  -1  -4   22.10    2.90
 -10   1   4   23.40    6.10
  10   1  -4   29.90    3.30
  -9  -1   4  234.78   14.60
   9  -1  -4  252.87   11.20
  -9   1   4  236.48   14.90
   9   1  -4  244.38   11.20
   8  -1  -4    1.00    1.10
  -8  -1   4    0.80    2.60
   8   1  -4    2.70    1.20
  -8   1   4    3.20    1.70
  -8   1   4    1.50    2.80
  -7  -1   4    1.60    2.20
   7  -1  -4    1.10    1.00
  -7  -1   4   -7.20   12.60
  -7  -1   4    1.50    1.10
  -7   1   4    0.00    0.60
   7   1  -4   -0.50    0.80
  -7   1   4   23.20   12.10
  -7   1   4   -4.50    2.10
  -6  -1   4   18.30    3.20
  -6  -1   4   24.70    8.50
  -6  -1   4   22.80    1.50
  -6  -1   4   25.90    9.20
  -6   1   4   19.00    6.90
  -6   1   4   22.70    1.50
  -6   1   4    5.70    7.90
  -6   1   4   25.30    4.10
  -5  -1   4   24.00    4.10
  -5  -1   4   30.40    1.60
  -5  -1   4   16.20    6.80
  -5  -1   4   34.20    3.90
  -5   1   4   28.70    6.40
   5   1  -4   29.20    6.30
  -5   1   4   45.50    6.90
  -5   1   4   32.60    4.20
  -5   1   4   28.90    1.70
   4  -1  -4    6.20    1.50
  -4  -1   4   -1.00    4.10
  -4  -1   4    8.30    2.00
  -4  -1   4    5.80    3.50
  -4  -1   4    8.50    0.80
  -4   1   4    7.90    0.80
   4   1  -4    7.40    2.60
  -4   1   4    1.20    3.50
  -4   1   4    7.40    2.20
   4   1  -4    8.50    4.00
  -3  -1   4  101.79    5.40
  -3  -1   4   90.49    4.10
   3  -1  -4  103.29    6.90
   3  -1  -4  105.99    5.90
  -3  -1   4  108.89    7.40
   3   1  -4   99.19    8.20
  -3   1   4  103.39    7.50
  -3   1   4  106.59    6.10
  -3   1   4   97.49    4.20
   3   1  -4  106.39    6.80
   2  -1  -4    4.60    1.90
   2  -1  -4    4.60    1.90
  -2  -1   4   -0.60    2.70
   2   1  -4    3.40    2.70
  -2   1   4    2.30    1.80
   2   1  -4    0.60    2.50
  -2   1   4    4.20    0.70
   1  -1  -4 3283.47  127.29
   1  -1  -4 3303.77  127.59
  -1  -1   4 3241.38  128.29
  -1   1   4 3304.47  127.29
   1   1  -4 3428.36  128.39
   1   1  -4 3138.99  128.69
   0  -1   4   95.69    6.70
   0  -1   4   91.89    6.40
   0  -1  -4   93.09    5.80
   0  -1  -4   86.69    5.70
   0   1  -4   84.49    6.00
   0   1   4   88.49    5.60
   0   1  -4   91.69    6.50
   1  -1   4 3346.07  130.59
  -1  -1  -4 3390.76  129.29
  -1  -1  -4 3256.77  129.99
   1  -1   4 3318.97  129.49
  -1   1  -4 3197.88  130.49
  -1   1  -4 3525.15  129.59
   1   1   4 3148.68  129.59
  -2  -1  -4    2.00    2.80
   2  -1   4    2.60    2.70
   2  -1   4    6.00    3.20
   2   1   4    3.90    0.90
  -2   1  -4    3.00    2.50
  -2   1  -4    2.00    3.00
   2   1   4    5.40    2.70
  -3  -1  -4  110.99    7.80
   3  -1   4  110.69    5.00
  -3  -1  -4  120.19    9.60
   3  -1   4   98.59    9.10
  -3   1  -4  113.19    9.80
   3   1   4  103.69    8.90
   3   1   4  108.99    5.00
  -3   1  -4   99.69    7.30
  -4  -1  -4   11.70    5.20
   4  -1   4   11.90    4.70
   4  -1   4    6.70    1.20
  -4  -1  -4    4.20    3.10
  -4  -1  -4    7.90    4.90
  -4   1  -4    6.40    3.20
   4   1   4    9.60    1.40
  -4   1  -4    5.60    5.20
   5  -1   4   30.10    2.40
  -5  -1  -4   36.90    5.60
  -5  -1  -4   26.80    7.60
  -5  -1  -4   44.40    9.30
  -5   1  -4   32.40    5.20
  -5   1  -4   33.80    8.70
   5   1   4   35.30    2.50
   6  -1   4   25.10    2.50
  -6  -1  -4   26.90    9.90
  -6  -1  -4    8.10    9.30
  -6  -1  -4   29.20    5.50
   6   1   4   22.70    2.20
  -6   1  -4   26.60    5.30
  -6   1  -4   36.60   11.50
  -6   1  -4   27.70    9.40
  -7  -1  -4   -1.00   13.50
  -7  -1  -4   -8.30   13.60
  -7  -1  -4    3.50    5.50
   7  -1   4   -0.10    1.00
  -7   1  -4    0.60    5.20
  -7   1  -4    6.90   11.80
   7   1   4    1.00    1.00
  -7   1  -4  -17.00   13.30
   8  -1   4    2.30    1.40
  -8  -1  -4   -3.50    6.90
  -8  -1  -4    3.80   21.40
   8   1   4    4.30    1.50
   9  -1   4  218.38   10.60
   9   1   4  223.48   10.70
  10  -1   4   27.20    3.50
  10   1   4   22.50    3.20
 -10   1  -4   26.10    6.40
 -11  -1  -4    2.90    4.50
  11  -1   4    3.00    1.90
 -11   1  -4    2.50    4.20
  11   1   4    3.30    2.10
  12  -1   4    2.90    2.00
 -12  -1  -4   -0.50    4.10
 -12   1  -4    2.60    4.50
  12   1   4    4.00    2.20
 -13  -1  -4    0.50    4.80
  13  -1   4    1.40    2.00
 -13   1  -4   -3.10    4.30
  13   1   4    1.00    2.20
 -14   1  -4   -3.40    5.30
  14   1   4    2.60    2.80
  15  -1   4   -1.30    3.00
 -15  -1  -4   13.80    7.30
  15   1   4   -0.50    2.90
 -15   1  -4   -5.70    6.60
  15  -2  -4    4.00    2.80
  15   2  -4    6.50    2.90
  14  -2  -4    7.20    2.70
  14   2  -4    0.80    2.60
 -14   2   4    6.80    6.70
  13  -2  -4    0.10    1.80
 -13  -2   4    6.70    6.00
 -13   2   4   -0.20    5.50
  13   2  -4   -2.30    1.80
 -12  -2   4   11.00    5.90
  12  -2  -4   11.40    2.40
 -12   2   4    7.50    5.90
  12   2  -4    3.70    2.20
 -11  -2   4    6.80    4.70
  11  -2  -4    4.20    1.80
 -11   2   4    3.20    4.10
  11   2  -4    4.70    2.00
 -10  -2   4    1.30    3.60
  10  -2  -4   -1.40    1.40
 -10   2   4    0.20    3.40
  10   2  -4    0.20    1.50
  -9  -2   4    1.90    3.20
   9  -2  -4   -0.60    1.10
   9   2  -4    0.40    1.30
  -9   2   4    3.50    3.30
   8  -2  -4    1.30    1.10
  -8  -2   4    2.40    2.60
  -8   2   4    0.50    0.80
  -8   2   4   -3.10    2.40
  -8   2   4   -6.70   30.60
   8   2  -4    0.60    1.00
  -7  -2   4   13.50   14.80
  -7   2   4    7.40   11.30
  -6  -2   4    8.60    0.90
  -6  -2   4    9.90    9.80
  -6  -2   4    5.20    5.30
  -6  -2   4    7.70    2.50
  -6   2   4    9.10    7.50
  -6   2   4    7.50    1.00
  -6   2   4   -2.30    6.60
  -6   2   4    8.50    2.90
  -5  -2   4 2174.18   84.89
  -5  -2   4 2066.89   85.89
  -5  -2   4 2201.38   82.59
  -5  -2   4 2133.89   91.89
  -5   2   4 2191.48   82.79
  -5   2   4 2161.78   88.69
  -5   2   4 2104.89   85.29
   5   2  -4 2118.79   89.79
  -5   2   4 2174.68   87.89
  -4  -2   4   49.10    3.80
  -4  -2   4   48.10    2.10
  -4  -2   4   40.00    7.30
  -4  -2   4   44.90    6.40
   4   2  -4   46.00    5.10
   4   2  -4   32.70    6.50
  -4   2   4   48.30    2.30
  -4   2   4   38.40    3.90
  -4   2   4   43.00    5.20
  -4   2   4   42.40    5.70
  -3  -2   4  461.55   21.20
  -3  -2   4  417.26   22.70
   3  -2  -4  453.35   18.70
  -3  -2   4  458.15   18.70
   3   2  -4  452.45   22.70
  -3   2   4  452.75   19.40
  -3   2   4  442.46   17.50
  -3   2   4  437.26   19.90
   3   2  -4  456.75   20.50
  -3   2   4  420.06   18.90
  -2  -2   4  131.49    9.60
  -2  -2   4  119.49    6.10
  -2  -2   4  120.69    8.80
   2  -2  -4  128.79    6.10
   2  -2  -4  124.29    7.00
  -2   2   4  129.29    6.40
   2   2  -4  128.49    9.40
  -2   2   4  122.09    5.20
   2   2  -4  129.69    8.40
   1  -2  -4   55.79    3.40
  -1  -2   4   66.79    6.30
  -1  -2   4   76.49    6.90
  -1   2   4   65.39    3.50
   1   2  -4   60.89    6.10
   1   2  -4   69.99    6.10
   0  -2   4    7.20    3.20
   0  -2  -4    2.40    1.50
   0  -2   4    2.70    2.50
   0   2   4    1.30    1.30
   0   2  -4    7.30    2.70
   0   2  -4    2.40    2.80
   1  -2   4   63.09    6.30
   1  -2   4   68.39    6.80
  -1  -2  -4   64.09    5.50
  -1   2  -4   77.49    6.80
  -1   2  -4   57.99    5.70
   2  -2   4  152.68   10.30
   2  -2   4  123.89    8.80
  -2  -2  -4  123.39    9.00
  -2   2  -4  124.39    8.40
  -2   2  -4  145.49   10.20
   2   2   4  126.09    5.70
  -3  -2  -4  416.96   18.40
  -3  -2  -4  486.25   23.00
   3  -2   4  459.25   18.00
   3  -2   4  439.16   20.80
   3  -2   4  451.75   23.10
  -3  -2  -4  494.55   23.50
   3   2   4  453.55   18.10
  -3   2  -4  425.86   20.60
  -3   2  -4  453.15   23.40
   4  -2   4   48.80    2.80
  -4  -2  -4   38.60    7.30
   4  -2   4   56.09    7.90
  -4  -2  -4   46.50    7.70
   4   2   4   47.50    2.80
  -4   2  -4   36.30    5.20
  -4   2  -4   38.20    7.50
  -5  -2  -4 2262.87   93.19
  -5  -2  -4 2198.78   92.89
  -5  -2  -4 2207.28   87.59
   5  -2   4 2050.69   90.59
   5  -2   4 2175.58   83.89
  -5   2  -4 2185.48   86.89
  -5   2  -4 2258.17   93.19
   5   2   4 2011.50   83.89
   6  -2   4    5.30    1.40
  -6  -2  -4   10.30    9.70
  -6  -2  -4    4.30    9.20
  -6  -2  -4   11.00    4.90
  -6   2  -4   14.20    4.90
  -6   2  -4    4.10   10.00
   6   2   4    7.00    1.50
  -6   2  -4   12.80    8.30
   7  -2   4    1.70    1.20
  -7  -2  -4  -15.80   13.60
  -7  -2  -4   -9.90    5.50
  -7  -2  -4  -23.70   12.90
   7   2   4    0.40    1.10
  -7   2  -4    8.10   12.20
  -7   2  -4    5.20    4.70
  -7   2  -4    0.80   14.30
  -8  -2  -4   12.70    7.90
  -8  -2  -4   22.70   23.60
   9  -2   4    0.90    1.50
   9   2   4   -0.10    1.50
  -9   2  -4    0.00    2.90
  10  -2   4    1.10    1.60
  10   2   4    0.80    1.70
 -10   2  -4    0.90    3.40
  11  -2   4    3.30    2.00
 -11   2  -4    4.40    4.10
  11   2   4    3.70    2.20
 -12  -2  -4    6.20    5.30
  12  -2   4   11.30    2.60
 -12   2  -4    5.50    4.70
  12   2   4    5.90    2.30
  13  -2   4   -0.40    2.10
 -13  -2  -4    1.30    4.90
 -13   2  -4    1.20    5.10
  13   2   4    3.60    2.40
 -14  -2  -4    5.30    6.30
  14  -2   4    0.20    2.60
  14   2   4    4.80    2.80
 -14   2  -4    3.90    5.60
 -15  -2  -4   13.60    7.00
  15  -2   4    6.80    3.50
 -15   2  -4   -0.70    7.20
  15   2   4    4.30    3.30
  15  -3  -4    3.60    3.30
  15   3  -4    0.00    2.90
  14  -3  -4    0.10    2.10
  14   3  -4   -2.00    2.50
 -14   3   4   -9.10    5.80
  13  -3  -4   10.50    2.60
 -13  -3   4    9.10    6.50
 -13   3   4   14.90    5.40
  13   3  -4   10.00    2.60
  12  -3  -4    1.10    1.90
 -12  -3   4   -4.20    5.30
 -12   3   4   -3.60    4.10
  12   3  -4    0.30    1.80
 -11  -3   4  126.79   11.80
  11  -3  -4  119.99    7.10
 -11   3   4  130.09   11.60
  11   3  -4  118.59    7.20
 -10  -3   4    3.50    3.90
  10  -3  -4    4.60    1.80
  10   3  -4    5.90    2.10
 -10   3   4    7.20    4.30
  -9  -3   4  126.99   10.00
   9  -3  -4  131.39    6.60
  -9   3   4  114.39   10.00
   9   3  -4  129.19    6.70
   8  -3  -4   11.00    1.70
  -8   3   4   13.70    1.50
  -8   3   4   12.70    3.90
   8   3  -4   14.70    2.00
   7  -3  -4   65.99    3.50
  -7  -3   4   53.79    5.40
  -7   3   4   59.49    3.10
   7   3  -4   58.39    3.60
  -7   3   4   58.79    6.00
  -7   3   4   26.00   11.90
  -6  -3   4  397.76   18.00
  -6  -3   4  358.96   28.10
  -6   3   4  402.26   15.30
   6   3  -4  342.57   23.70
  -6   3   4  366.76   23.00
  -6   3   4  376.56   22.70
  -6   3   4  386.56   18.60
  -5  -3   4  433.86   19.10
  -5  -3   4  422.16   26.60
  -5  -3   4  423.86   16.70
  -5   3   4  415.06   17.00
   5   3  -4  399.86   24.40
  -5   3   4  450.75   19.80
  -5   3   4  422.16   21.80
  -5   3   4  451.25   22.40
   4  -3  -4  316.17   13.40
  -4  -3   4  339.07   12.80
  -4  -3   4  345.07   21.10
   4  -3  -4  310.17   13.50
  -4  -3   4  337.57   14.80
  -4   3   4  321.37   16.00
  -4   3   4  348.57   16.60
  -4   3   4  333.97   13.10
   4   3  -4  311.97   19.60
  -4   3   4  312.77   15.10
  -3  -3   4  153.98   12.70
  -3  -3   4  169.38    8.00
   3  -3  -4  165.58    8.20
  -3  -3   4  173.18   12.60
  -3   3   4  162.38    8.20
   3   3  -4  164.98   10.50
  -3   3   4  167.28    6.70
  -3   3   4  165.08    8.50
   3   3  -4  156.18   12.30
  -3   3   4  151.58    8.30
  -2  -3   4  756.02   31.20
  -2  -3   4  752.92   34.20
  -2  -3   4  882.71   36.20
  -2   3   4  749.92   31.60
   2   3  -4  790.62   33.80
   2   3  -4  752.12   35.20
  -2   3   4  783.32   30.20
  -1  -3   4   88.79    8.80
  -1  -3   4  107.19    8.50
   1   3  -4  104.29    8.40
   1   3  -4   94.69    7.60
  -1   3   4   97.69    4.20
   0  -3  -4  534.75   22.30
   0  -3   4  579.34   25.10
   0  -3  -4  530.25   22.20
   0  -3   4  485.65   24.20
   0   3  -4  521.15   24.70
   0   3  -4  532.35   24.10
  -1  -3  -4  102.19    7.00
  -1  -3  -4  113.29    7.30
   1  -3   4   95.39    8.50
   1  -3   4  102.89    8.80
  -1   3  -4  116.79    8.20
   1   3   4   93.99    5.70
  -1   3  -4  109.19    8.60
  -2  -3  -4  845.02   34.90
  -2  -3  -4  832.42   35.10
   2  -3   4  774.32   35.80
   2  -3   4  808.22   34.40
   2   3   4  789.62   32.70
  -2   3  -4  784.72   35.80
   2   3   4  773.12   31.00
  -2   3  -4  735.13   33.90
  -3  -3  -4  173.38   11.90
  -3  -3  -4  154.58   11.80
   3  -3   4  152.58    6.80
   3  -3   4  155.08   10.70
  -3  -3  -4  155.88    7.40
   3  -3   4  168.88   12.30
  -3   3  -4  161.48   10.20
  -3   3  -4  156.08   12.50
   3   3   4  163.18    7.00
   4  -3   4  297.87   16.70
   4  -3   4  324.97   13.40
  -4  -3  -4  329.87   19.90
  -4  -3  -4  324.77   14.20
  -4  -3  -4  329.77   20.50
   4  -3   4  322.97   19.70
  -4   3  -4  315.77   20.10
  -4   3  -4  328.27   16.80
   4   3   4  342.27   13.50
  -5  -3  -4  418.56   26.10
  -5  -3  -4  414.86   18.00
   5  -3   4  401.36   16.70
   5  -3   4  396.26   23.90
  -5  -3  -4  397.06   25.40
   5   3   4  419.56   16.90
  -5   3  -4  394.96   25.40
  -5   3  -4  415.36   20.20
   6  -3   4  383.26   15.90
  -6  -3  -4  414.96   29.70
  -6  -3  -4  338.67   27.00
  -6   3  -4  373.96   27.10
   6   3   4  372.86   16.00
  -6   3  -4  399.46   19.20
  -7  -3  -4   57.79    8.90
  -7  -3  -4   64.19   18.60
  -7  -3  -4   52.29   16.50
   7  -3   4   53.19    3.50
   7   3   4   50.59    3.60
   8  -3   4    9.30    1.90
  -8  -3  -4    3.80    8.10
  -8  -3  -4   -0.90   25.20
  -8   3  -4   13.20    4.20
   8   3   4   13.10    2.10
   9  -3   4  126.79    6.90
   9   3   4  119.79    7.00
  -9   3  -4  140.79   11.20
  10  -3   4    0.60    1.70
 -10   3  -4    5.90    4.20
  10   3   4    6.80    2.30
  11  -3   4  111.19    7.00
  11   3   4  114.39    7.20
 -11   3  -4  106.69   11.20
 -12  -3  -4   -3.80    3.90
  12  -3   4    2.80    2.20
  12   3   4    0.80    2.00
 -12   3  -4    3.40    5.00
 -13  -3  -4    7.30    5.40
  13  -3   4    8.00    2.70
 -13   3  -4   16.10    5.70
  13   3   4   12.40    3.10
 -14  -3  -4    1.20    5.80
  14  -3   4   -1.40    2.40
  14   3   4    1.60    2.80
 -14   3  -4    5.60    5.90
  15  -3   4    3.30    4.90
 -15  -3  -4    0.20    7.10
 -15   3  -4    4.20    6.90
  15   3   4    6.70    3.20
  15   4  -4    7.00    3.10
  14  -4  -4   -0.70    2.20
  14   4  -4    0.30    2.60
 -14   4   4   -3.10    6.20
 -13  -4   4   18.30    7.90
  13  -4  -4    2.10    2.00
  13   4  -4    5.80    2.30
 -13   4   4    0.50    5.30
  12  -4  -4    1.50    1.80
 -12  -4   4    1.30    5.50
  12   4  -4    2.30    1.90
 -12   4   4    1.50    4.80
 -11  -4   4   -6.70    4.70
  11  -4  -4    6.10    2.10
 -11   4   4    9.20    4.70
  11   4  -4    7.20    2.30
 -10  -4   4   16.80    5.30
  10  -4  -4   22.20    2.80
  10   4  -4   23.90    3.10
 -10   4   4   15.40    5.30
   9  -4  -4   -0.40    1.20
  -9   4   4    1.30    3.20
   9   4  -4   -0.10    1.20
   8  -4  -4   17.90    2.10
  -8  -4   4    9.80    3.20
  -8   4   4   10.30    3.70
   8   4  -4   13.10    2.00
  -8   4   4   12.10    1.50
  -7  -4   4   -8.00   17.10
  -7  -4   4   33.50    4.70
   7  -4  -4   31.00    2.40
  -7   4   4   36.50    5.50
   7   4  -4   35.10    2.60
  -7   4   4   29.50   11.60
  -7   4   4   35.00    2.10
  -6  -4   4   54.69    4.90
  -6  -4   4   54.19   14.60
  -6   4   4   42.10    2.50
   6   4  -4   44.40   10.50
  -6   4   4   46.90    8.50
  -6   4   4   43.70    8.30
  -6   4   4   48.10    5.30
  -5  -4   4  455.75   29.90
  -5  -4   4  500.35   21.20
  -5   4   4  505.85   19.00
  -5   4   4  470.25   21.80
   5   4  -4  478.95   28.00
  -5   4   4  447.86   23.00
  -5   4   4  464.55   23.40
   4  -4  -4   87.29    5.20
  -4  -4   4   76.89   11.20
  -4  -4   4   84.39    5.40
   4  -4  -4   86.59    6.20
   4   4  -4  105.09   11.50
  -4   4   4   75.89    6.50
  -4   4   4   81.39    3.80
  -4   4   4   92.69    6.80
  -4   4   4   77.89    5.90
  -3  -4   4   49.20    3.70
  -3  -4   4   47.70    7.90
   3   4  -4   47.20    7.90
  -3   4   4   46.50    3.30
  -3   4   4   44.20    4.00
   3   4  -4   52.09    6.50
  -3   4   4   45.10    2.30
  -3   4   4   52.49    3.30
  -2  -4   4   75.59    8.90
  -2  -4   4   71.79    4.30
  -2   4   4   70.99    4.70
  -2   4   4   69.19    3.20
   2   4  -4   65.19    7.30
   2   4  -4   71.39    8.40
  -1  -4   4  228.18   13.90
   1  -4  -4  211.58    8.50
  -1  -4   4  210.88    9.40
   1  -4  -4  214.38    8.50
   1   4  -4  247.68   14.00
   1   4  -4  208.38   12.50
  -1   4   4  201.88    8.60
  -1   4   4  201.28    9.90
   1  -4   4  206.28   13.30
  -1  -4  -4  224.48   11.30
  -1  -4  -4  224.68   12.00
   1   4   4  215.08   10.00
   1   4   4  187.98    8.30
  -1   4  -4  208.58   13.10
  -1   4  -4  182.48   12.10
  -2  -4  -4   66.99    7.40
   2  -4   4   66.09    8.10
  -2  -4  -4   76.79    6.90
  -2   4  -4   57.39    7.60
  -2   4  -4   60.29    6.80
   2   4   4   70.99    5.00
  -2   4  -4   68.79    4.60
   2   4   4   68.99    3.40
   3  -4   4   53.99    7.90
  -3  -4  -4   60.69    8.30
   3  -4   4   47.30    2.60
  -3  -4  -4   46.40    3.20
  -3  -4  -4   31.60    6.10
  -3   4  -4   45.80    4.10
   3   4   4   47.90    2.70
  -3   4  -4   52.49    7.70
  -3   4  -4   44.90    6.10
  -4  -4  -4   81.29    4.90
   4  -4   4   78.09    4.00
  -4  -4  -4   81.79   11.00
   4  -4   4   84.59   10.40
  -4  -4  -4   81.29   10.10
  -4   4  -4   77.79   10.10
  -4   4  -4   89.59    6.10
   4   4   4   83.49    4.20
  -4   4  -4   76.39    8.10
   5  -4   4  482.55   19.90
   5  -4   4  530.35   28.20
  -5  -4  -4  462.25   21.10
  -5  -4  -4  517.35   29.00
  -5  -4  -4  505.95   30.60
  -5   4  -4  511.95   23.80
   5   4   4  488.05   20.00
  -5   4  -4  469.95   29.10
  -5   4  -4  487.45   22.60
   6  -4   4   49.10    3.20
   6  -4   4   53.79   10.40
  -6  -4  -4   45.40    4.30
  -6  -4  -4   34.50   12.50
  -6  -4  -4   63.79   13.60
   6   4   4   45.40    3.20
  -6   4  -4   31.60   12.40
  -6   4  -4   56.29    5.60
  -6   4  -4   45.40    6.80
  -7  -4  -4   37.00    8.30
  -7  -4  -4   18.10   17.10
  -7  -4  -4   31.00   16.50
   7  -4   4   30.80    2.60
  -7   4  -4   32.10    5.40
   7   4   4   28.90    2.90
  -8  -4  -4   26.10   38.60
  -8  -4  -4   -1.20    8.70
   8  -4   4   12.50    2.00
   8   4   4   10.50    2.00
  -8   4  -4   14.00    4.60
  -9  -4  -4   13.90   13.10
  10  -4   4   18.80    2.80
  10   4   4   18.00    3.10
 -10   4  -4   26.80    6.50
  11  -4   4    5.00    2.20
  11   4   4    1.50    2.10
 -11   4  -4   -1.90    4.00
 -12   4  -4    8.50    5.00
  12   4   4    3.20    2.10
  13  -4   4    5.70    2.50
 -13  -4  -4   12.90    5.60
  13   4   4    1.10    2.40
 -13   4  -4   -2.00    4.50
  14  -4   4    0.80    2.70
 -14  -4  -4   -2.70    5.30
 -14   4  -4    3.50    6.60
  14   4   4    1.40    3.00
 -15   4  -4   10.70    7.80
  15   4   4    1.00    3.00
  15   5  -4    0.20    2.90
  14  -5  -4   17.60    3.40
 -14   5   4   16.10    6.80
  14   5  -4    7.10    3.00
  13  -5  -4    2.10    2.40
 -13   5   4    4.70    4.70
  13   5  -4   -1.70    1.90
 -12  -5   4   -2.10    5.90
  12  -5  -4    0.10    1.80
 -12   5   4   -2.00    5.00
  12   5  -4    1.90    2.00
  11  -5  -4   47.50    4.20
  11   5  -4   43.40    4.60
 -11   5   4   49.30    8.30
 -10  -5   4   15.50    5.20
  10  -5  -4   13.00    2.30
  10   5  -4   13.80    2.70
 -10   5   4   10.00    5.10
   9  -5  -4   63.89    4.20
  -9   5   4   65.49    7.80
   9   5  -4   64.59    4.40
  -8  -5   4    1.70    2.40
   8  -5  -4    1.70    1.10
  -8   5   4    1.90    3.10
   8   5  -4    1.70    1.30
  -8   5   4    0.10    0.80
  -7  -5   4  124.89    8.60
   7  -5  -4  132.79    6.20
  -7   5   4  130.59    5.90
   7   5  -4  142.59   19.80
   7   5  -4  132.29    6.40
  -7   5   4  128.99    9.50
  -7   5   4  108.79   14.20
  -6  -5   4   40.40    4.50
  -6  -5   4   31.90   14.90
   6   5  -4   47.40   11.40
  -6   5   4   43.30    8.10
  -6   5   4   45.70    2.50
   6   5  -4   45.50    2.80
  -6   5   4   41.10    9.40
  -6   5   4   40.50    5.70
  -5  -5   4   14.40   10.70
  -5  -5   4   34.40    3.90
  -5   5   4   42.70    5.80
   5   5  -4   28.00    9.70
  -5   5   4   43.00    5.30
  -5   5   4   35.20    5.50
  -5   5   4   41.60    2.20
   4  -5  -4    6.40    4.50
  -4  -5   4   21.80    8.20
  -4  -5   4   19.50    3.00
  -4   5   4   23.70    3.20
  -4   5   4   19.10    3.50
  -4   5   4   17.40    1.40
   4   5  -4   14.70    6.60
  -4   5   4   18.70    3.00
  -3  -5   4  224.28   10.60
  -3  -5   4  226.08   17.20
   3   5  -4  229.48   14.00
   3   5  -4  219.98   16.50
  -3   5   4  217.78   11.20
  -3   5   4  223.38    9.10
  -2  -5   4  123.19   11.80
  -2  -5   4  112.99    6.20
  -2   5   4  111.69    4.90
  -2   5   4  121.29    6.80
   2   5  -4  127.49   11.40
   2   5  -4  111.89    9.50
  -1  -5   4 1310.77   54.59
   1  -5  -4 1265.67   48.70
   1  -5  -4 1254.37   48.90
  -1  -5   4 1194.18   49.10
  -1   5   4 1227.98   49.90
   1   5  -4 1301.27   53.19
  -1   5   4 1172.68   48.10
   1   5  -4 1267.27   54.29
   0  -5  -4  701.93   30.00
   0  -5   4  692.83   32.90
   0   5   4  695.73   29.00
   0   5   4  626.74   27.30
   0   5  -4  741.83   32.20
   0   5  -4  790.02   33.60
  -1  -5  -4 1240.08   52.79
   1  -5   4 1316.37   54.69
   1   5   4 1192.58   48.70
   1   5   4 1213.98   50.49
  -1   5  -4 1288.37   54.49
  -1   5  -4 1371.46   53.69
  -1   5  -4 1226.28   49.90
  -2  -5  -4  123.59    9.20
  -2  -5  -4  114.89   10.40
  -2  -5  -4  105.89    5.50
   2  -5   4  123.49   10.70
  -2   5  -4  126.49   10.80
   2   5   4  107.59    6.80
   2   5   4  106.49    5.10
  -2   5  -4  122.29    9.60
  -2   5  -4  111.09    6.50
   3  -5   4  210.38    9.00
  -3  -5  -4  213.28    9.80
  -3  -5  -4  223.48   14.70
  -3  -5  -4  217.08   16.00
  -3   5  -4  217.38   11.00
  -3   5  -4  214.58   15.30
   3   5   4  215.88    9.20
  -3   5  -4  223.88   13.60
  -4  -5  -4   21.00    2.70
  -4  -5  -4    5.70    5.90
   4  -5   4    3.50    6.10
  -4  -5  -4   24.10    8.20
   4  -5   4   17.00    1.70
  -4   5  -4   11.30    6.70
  -4   5  -4   21.00    5.30
   4   5   4   18.90    2.00
  -4   5  -4   20.00    3.50
  -5  -5  -4   45.20   10.00
   5  -5   4   42.80    2.80
  -5  -5  -4   41.90    3.90
   5  -5   4   37.50    9.00
  -5  -5  -4   37.80   11.30
   5   5   4   39.80    2.90
  -5   5  -4   28.60    9.70
  -5   5  -4   40.60    5.30
  -5   5  -4   42.40    6.90
  -6  -5  -4   38.70   14.80
  -6  -5  -4   43.00    4.30
  -6  -5  -4   38.90   13.00
   6  -5   4   37.20   10.40
   6  -5   4   39.30    2.80
  -6   5  -4   51.29    7.20
   6   5   4   40.50    3.00
  -6   5  -4   38.70   12.40
  -6   5  -4   36.30    5.40
   7  -5   4  126.09    6.30
  -7  -5  -4   76.69   21.70
  -7  -5  -4  126.79   24.60
  -7   5  -4  132.29    9.60
   7   5   4  121.49    6.50
  -8  -5  -4    2.60    9.30
   8  -5   4    3.70    1.40
   8   5   4    2.40    1.40
  -8   5  -4    1.60    3.00
   9  -5   4   51.99    4.00
   9   5   4   54.99    4.40
  -9   5  -4   73.79    9.60
  10  -5   4   10.60    2.50
 -10   5  -4   15.00    5.60
  10   5   4    9.60    2.40
  11  -5   4   46.60    4.30
 -11   5  -4   40.10    8.10
  11   5   4   36.40    4.30
  12  -5   4    1.80    2.40
  12   5   4   -0.60    1.90
 -12   5  -4   -3.70    3.70
 -13  -5  -4    2.00    5.00
  13  -5   4    0.80    2.50
  13   5   4    2.10    2.30
 -13   5  -4   -3.20    4.30
 -14  -5  -4   15.00    6.60
  14  -5   4   14.80    3.60
  14   5   4    8.90    3.40
 -14   5  -4    6.60    7.00
 -15   5  -4   -2.00    7.20
  15   5   4   -0.60    3.00
  15   6  -4   -2.90    2.70
  14  -6  -4   -0.80    3.10
  14   6  -4    5.60    3.00
 -14   6   4    7.50    7.20
  13  -6  -4    0.90    2.30
 -13   6   4    3.00    5.20
  13   6  -4   -0.80    2.30
 -12  -6   4   -1.00    6.70
  12  -6  -4    1.20    2.20
  12   6  -4    3.80    2.10
 -12   6   4    6.40    4.80
  11  -6  -4    8.90    2.50
 -11   6   4    8.70    4.80
  11   6  -4   11.50    2.60
  10  -6  -4    7.60    2.00
 -10  -6   4    5.30    4.20
 -10   6   4    2.90    4.40
  10   6  -4    3.80    1.90
   9  -6  -4   -0.10    1.20
  -9  -6   4    3.40    3.10
  -9   6   4    3.00    3.60
   9   6  -4    0.40    1.30
  -8  -6   4    0.70    2.40
   8  -6  -4   -0.90    0.90
  -8   6   4    4.60    3.50
  -8   6   4   -0.10    0.80
   8   6  -4    2.80    1.30
  -7  -6   4   22.60    4.30
   7  -6  -4   28.80    2.30
  -7  -6   4   22.70   22.60
   7   6  -4   29.90   16.40
  -7   6   4   24.40    1.90
  -7   6   4   26.20    5.10
  -7   6   4   31.60   11.00
   7   6  -4   30.90    2.60
   6  -6  -4   49.90    2.80
  -6  -6   4   44.70    4.70
  -6  -6   4   45.80   16.40
  -6   6   4   48.00    5.70
  -6   6   4   45.00    2.60
   6   6  -4   46.30    3.00
   6   6  -4   23.90   12.80
  -6   6   4   45.00    7.50
   5  -6  -4   99.49    7.80
  -5  -6   4  111.59    7.10
  -5  -6   4   80.29   15.60
   5  -6  -4  110.59    6.50
  -5   6   4  115.39    4.90
  -5   6   4  108.89    8.50
   5   6  -4   92.49   14.30
  -5   6   4  109.49    7.80
  -5   6   4  107.19    8.40
  -4  -6   4   92.69    5.90
  -4  -6   4   87.59   13.50
   4  -6  -4   99.79   11.10
  -4   6   4   86.29    4.90
  -4   6   4   87.19    4.00
  -4   6   4   81.29    6.30
  -4   6   4   93.19    5.00
   4   6  -4   90.79   12.70
  -3  -6   4  286.67   13.10
  -3  -6   4  261.57   20.20
   3   6  -4  270.87   16.90
  -3   6   4  280.67   11.30
  -3   6   4  286.77   13.80
   3   6  -4  283.67   19.70
  -2  -6   4   15.60    2.40
  -2  -6   4   15.70    6.10
   2   6  -4    4.90    5.60
  -2   6   4   13.00    1.10
   2   6  -4    5.00    4.50
  -2   6   4   15.70    3.00
  -1  -6   4   35.80    7.30
   1  -6  -4   45.60    4.00
  -1  -6   4   44.40    3.30
  -1   6   4   42.40    3.90
  -1   6   4   44.60    2.20
   1   6  -4   44.20    7.50
   1   6  -4   33.60    6.20
   0  -6  -4 2582.74  100.79
   0  -6   4 2305.17  103.39
   0   6  -4 2655.53  103.19
   0   6  -4 2384.16   98.49
   0   6   4 2498.55   99.29
   0   6   4 2771.02  100.09
   0   6   4 2366.86   97.29
   0   6  -4 2716.53  104.69
   1  -6   4   36.40    6.90
  -1  -6  -4   36.60    2.60
  -1  -6  -4   38.90    6.00
  -1   6  -4   44.80    6.80
  -1   6  -4   42.40    3.50
   1   6   4   35.90    2.20
  -1   6  -4   33.20    6.70
   1   6   4   40.80    2.10
   1   6   4   38.20    3.80
   2  -6   4   11.00    5.60
  -2  -6  -4   12.00    5.20
  -2  -6  -4   12.40    1.90
   2   6   4   11.20    2.80
  -2   6  -4   16.60    5.70
   2   6   4   11.90    1.10
   2   6   4   14.60    1.60
  -2   6  -4   20.20    3.00
  -2   6  -4   11.90    4.70
  -3  -6  -4  266.77   19.50
   3  -6   4  302.57   19.30
  -3  -6  -4  264.27   12.30
   3  -6   4  271.77   11.60
  -3  -6  -4  286.67   17.60
  -3   6  -4  283.27   13.60
   3   6   4  292.57   11.70
  -3   6  -4  305.37   17.00
   3   6   4  274.67   14.60
  -3   6  -4  258.87   18.30
   4  -6   4   90.09    4.30
   4  -6   4   96.19   12.00
  -4  -6  -4   84.29    5.30
  -4  -6  -4   77.49   10.80
  -4  -6  -4   70.39   12.30
  -4   6  -4   82.49   11.80
   4   6   4   93.29    4.60
  -4   6  -4   85.89    9.70
  -4   6  -4   87.89    6.50
  -5  -6  -4  116.49    6.90
  -5  -6  -4  107.19   15.50
   5  -6   4  113.29    5.50
   5  -6   4   98.19   13.50
  -5  -6  -4   98.59   14.00
  -5   6  -4  117.49   10.90
  -5   6  -4  105.89   13.90
  -5   6  -4  121.89    8.30
   5   6   4  115.09    5.70
  -6  -6  -4   40.80   13.70
  -6  -6  -4   52.89    4.60
   6  -6   4   39.60    3.00
  -6  -6  -4   29.80   16.10
  -6   6  -4   46.60    6.20
  -6   6  -4   41.50    7.40
   6   6   4   44.90    3.30
  -7  -6  -4   16.70   21.60
  -7  -6  -4   28.70    4.30
  -7  -6  -4   10.50   17.90
   7  -6   4   22.60    2.50
   7   6   4   27.30    2.90
  -7   6  -4   27.30    5.10
   8  -6   4   -0.80    1.20
  -8   6  -4    1.00    2.80
   8   6   4   -0.50    1.20
   9  -6   4    0.70    1.40
  -9  -6  -4   -0.10   14.50
  -9   6  -4    1.60    3.30
   9   6   4   -2.10    1.30
  10  -6   4    5.30    2.20
 -10   6  -4    5.30    4.00
  10   6   4    2.10    2.00
  11  -6   4    7.50    2.30
 -11   6  -4    6.60    4.90
  11   6   4    6.00    2.40
  12  -6   4    2.30    2.30
 -12   6  -4    4.70    4.40
  12   6   4    2.60    2.20
  13  -6   4    1.10    2.80
 -13  -6  -4    2.00    4.50
 -13   6  -4   -1.00    5.20
  13   6   4    2.10    2.40
  14  -6   4    2.70    3.70
 -14  -6  -4    8.30    6.80
  14   6   4    1.10    3.30
 -14   6  -4   11.80    7.20
 -15   6  -4    4.00    7.50
  15   6   4    5.90    3.30
  14   7  -4   -0.50    2.90
 -14   7   4   -6.40    6.00
  13  -7  -4    3.50    2.70
  13   7  -4   -0.60    2.20
 -13   7   4    5.10    5.70
  12  -7  -4    3.30    2.20
 -12   7   4    4.10    4.90
  12   7  -4   -2.00    1.70
  11  -7  -4   74.79    5.20
  11   7  -4   69.19    5.40
 -11   7   4   70.39    9.90
  10  -7  -4   41.60    3.80
  10   7  -4   47.80    4.30
 -10   7   4   43.90    7.70
  -9  -7   4    7.60    3.60
   9  -7  -4    9.20    1.80
  -9   7   4    9.80    4.50
  -9   7   4    7.50    2.70
   9   7  -4   10.60    2.10
   8  -7  -4    1.00    1.30
  -8  -7   4    6.00    3.20
   8   7  -4    0.50    1.20
  -8   7   4    1.10    1.00
  -8   7   4    5.20    3.90
  -7  -7   4    1.30    2.30
  -7  -7   4   -6.30   31.40
   7  -7  -4   -0.10    1.00
   7   7  -4    0.60   19.80
  -7   7   4   16.20   13.50
   7   7  -4   -0.90    0.90
  -7   7   4    3.60    3.10
  -7   7   4    0.70    0.80
  -6  -7   4   40.00   19.50
  -6  -7   4   54.79    5.30
   6  -7  -4   60.19    3.30
  -6   7   4   53.79    5.90
  -6   7   4   51.69    7.10
   6   7  -4   43.70   14.40
   6   7  -4   62.19    3.60
  -6   7   4   59.59    3.10
   5  -7  -4    1.20    6.70
  -5  -7   4   10.70   12.10
  -5  -7   4    4.20    2.20
   5   7  -4    8.00   10.30
  -5   7   4    4.40    2.90
  -5   7   4    7.50    2.80
   5   7  -4    9.00    1.40
  -5   7   4    5.40    2.70
  -5   7   4    7.20    1.10
  -4  -7   4  420.16   19.10
  -4  -7   4  431.36   29.70
  -4   7   4  431.26   20.10
   4   7  -4  395.96   27.60
  -4   7   4  431.56   16.90
  -3  -7   4   20.60    8.70
  -3  -7   4   13.60    2.60
   3   7  -4   12.30    7.60
  -3   7   4   14.50    3.10
  -3   7   4   17.10    1.30
  -2  -7   4  294.07   20.90
  -2  -7   4  324.27   14.20
  -2   7   4  307.97   12.60
   2   7  -4  317.07   18.80
   2   7  -4  316.17   14.10
  -2   7   4  316.77   15.10
   2   7  -4  311.97   21.20
  -1  -7   4  125.19   12.70
  -1  -7   4  101.69    5.80
   1  -7  -4  103.59    7.00
   1   7  -4   96.69   11.60
   1   7  -4  108.09   10.20
   1   7  -4   97.09    5.70
  -1   7   4  102.49    6.60
  -1   7   4  102.69    6.50
  -1   7   4  101.99    4.50
   0  -7   4   23.20    6.60
   0  -7   4   32.20    2.90
   0  -7  -4   31.80    5.10
   0   7   4   38.00    1.90
   0   7  -4   30.40    3.10
   0   7  -4   31.60    7.30
   0   7   4   30.10    3.60
   0   7   4   34.00    4.40
   0   7  -4   33.30    6.60
  -1  -7  -4   90.19    5.00
  -1  -7  -4  107.19   10.30
   1  -7   4  109.79   11.70
  -1   7  -4   99.19    6.00
  -1   7  -4   91.79    9.80
   1   7   4  114.09    8.80
   1   7   4   97.49    4.50
   1   7   4  101.49    6.50
  -1   7  -4   82.69   10.40
   1   7   4   90.59    4.20
  -2  -7  -4  310.07   13.60
  -2  -7  -4  326.37   20.30
   2  -7   4  300.97   20.40
   2   7   4  297.47   12.80
  -2   7  -4  341.37   20.30
   2   7   4  302.67   12.50
  -2   7  -4  306.17   14.60
  -2   7  -4  318.17   18.60
   2   7   4  332.07   15.30
  -3  -7  -4   25.40    8.20
  -3  -7  -4   19.30    2.60
   3  -7   4   17.30    7.10
  -3   7  -4   19.00    3.40
  -3   7  -4   16.90    6.80
  -3   7  -4   19.10    5.70
   3   7   4   13.20    3.70
   3   7   4   18.10    1.90
  -4  -7  -4  466.05   29.50
   4  -7   4  509.95   27.40
   4  -7   4  392.16   17.20
  -4  -7  -4  422.46   18.60
  -4  -7  -4  426.46   25.90
   4   7   4  416.16   17.60
  -4   7  -4  393.76   25.90
  -4   7  -4  454.05   20.30
  -4   7  -4  442.36   23.20
  -5  -7  -4   13.50    9.40
   5  -7   4    7.10    1.40
   5  -7   4   14.70    9.50
  -5  -7  -4  -10.10   11.70
  -5  -7  -4    6.70    2.30
  -5   7  -4   -4.10    9.20
   5   7   4    5.00    1.40
  -5   7  -4    3.10    5.90
  -5   7  -4    6.90    2.90
  -6  -7  -4   42.10   15.90
  -6  -7  -4   72.39   19.90
  -6  -7  -4   55.79    5.00
   6  -7   4   50.49    3.40
   6   7   4   55.89    3.70
  -6   7  -4   49.99    6.70
  -7  -7  -4   17.10   21.50
  -7  -7  -4   -6.80   22.80
  -7  -7  -4    0.10    2.10
  -7   7  -4    1.40    2.90
   7   7   4    0.30    1.30
   8  -7   4    2.90    1.50
   8   7   4    3.30    1.50
  -8   7  -4    0.70    3.20
   9  -7   4    4.30    1.80
  -9  -7  -4   -1.80   15.50
  -9   7  -4    9.40    4.20
   9   7   4    4.80    1.90
  10  -7   4   32.80    3.80
  10   7   4   46.60    4.80
 -10   7  -4   44.00    7.90
  11  -7   4   55.79    5.00
 -11   7  -4   67.59   10.10
  11   7   4   70.59    5.60
  12  -7   4    3.20    2.70
 -12   7  -4    0.00    4.50
  12   7   4   -0.10    2.10
  13  -7   4    4.50    3.20
 -13  -7  -4   -7.30    4.40
  13   7   4    1.70    2.60
 -13   7  -4   -3.30    5.50
 -14  -7  -4   -1.10    6.30
 -14   7  -4    4.10    7.00
  14   7   4   -0.40    3.30
 -14   8   4    4.10    6.40
  14   8  -4   -1.30    3.10
 -13   8   4   -0.30    5.00
  13   8  -4   -2.50    2.30
  12  -8  -4    3.80    2.50
  12   8  -4    2.40    2.10
 -12   8   4    8.30    5.30
  11  -8  -4   35.10    3.80
 -11   8   4   32.00    7.40
  11   8  -4   33.00    3.90
  10  -8  -4   -1.00    1.80
 -10   8   4    4.70    4.40
  10   8  -4    0.70    1.70
  -9  -8   4   39.20    6.30
   9  -8  -4   44.20    3.70
   9   8  -4   49.30    3.90
  -9   8   4   54.79    8.10
   8  -8  -4    1.30    1.30
  -8  -8   4    6.40    3.50
   8   8  -4    6.10    1.70
  -8   8   4    9.60    4.00
  -8   8   4    2.80    1.10
  -7  -8   4   42.10    5.70
   7  -8  -4   47.70    3.10
  -7   8   4   53.69    3.00
  -7   8   4   49.20    7.10
   7   8  -4   54.39    3.60
   6  -8  -4  241.58   10.50
  -6  -8   4  236.18   13.20
  -6  -8   4  242.18   30.90
   6   8  -4  204.28   25.50
  -6   8   4  267.67   10.50
   6   8  -4  263.87   11.00
  -6   8   4  248.08   14.50
  -5  -8   4   21.40   15.70
   5  -8  -4   33.00    2.10
  -5  -8   4   35.60    4.60
  -5   8   4   32.70    5.20
   5   8  -4   18.20   13.40
  -5   8   4   32.40    2.10
   5   8  -4   31.10    2.30
  -4  -8   4   40.20    4.20
  -4  -8   4   56.49   14.80
   4   8  -4   45.30    2.60
  -4   8   4   45.20    2.50
   4   8  -4   18.50   10.80
  -4   8   4   41.50    5.00
  -3  -8   4   16.70    9.40
  -3  -8   4    7.70    2.20
  -3   8   4   11.30    3.00
  -3   8   4    7.90    1.00
   3   8  -4    0.70    8.40
  -2  -8   4   20.30    2.90
   2  -8  -4   14.10    2.50
  -2  -8   4   22.00    8.50
  -2   8   4   17.60    2.40
   2   8  -4    9.90    2.40
  -2   8   4   12.90    3.10
   2   8  -4   18.30    8.00
  -2   8   4   14.00    1.30
  -1  -8   4  311.87   21.90
   1  -8  -4  324.47   16.50
  -1  -8   4  328.07   14.90
  -1   8   4  340.57   15.90
  -1   8   4  336.97   13.30
   1   8  -4  344.87   22.30
   1   8  -4  347.67   20.40
  -1   8   4  330.37   15.90
   1   8  -4  326.47   14.90
   0  -8  -4  840.52   38.10
   0  -8   4  853.61   34.80
   0  -8  -4  764.42   34.00
   0  -8   4  899.01   42.10
   0   8   4  820.02   33.20
   0   8  -4  850.41   35.00
   0   8   4  891.41   37.10
   0   8  -4  892.81   42.10
   0   8  -4  941.01   40.90
   0   8   4  844.62   35.80
  -1  -8  -4  311.97   14.20
  -1  -8  -4  367.36   20.40
   1  -8   4  347.67   21.70
  -1   8  -4  346.17   20.00
  -1   8  -4  346.97   22.00
   1   8   4  335.67   15.90
   1   8   4  323.17   18.10
   1   8   4  296.77   13.30
   1   8   4  322.57   13.20
  -1   8  -4  358.26   15.40
   2  -8   4   21.70    7.70
  -2  -8  -4   12.00    2.20
  -2  -8  -4   11.10    7.10
   2   8   4   13.40    1.50
   2   8   4   15.10    3.30
  -2   8  -4   11.60    7.10
  -2   8  -4   18.60    3.30
   2   8   4   14.40    1.30
   2   8   4   12.40    5.30
  -2   8  -4   11.40    5.90
  -3  -8  -4   21.10    8.40
   3  -8   4    6.10    7.60
  -3  -8  -4    8.80    2.10
   3   8   4    5.00    0.90
   3   8   4    6.10    1.20
   3   8   4    5.40    2.70
  -3   8  -4   10.60    2.80
  -3   8  -4    5.40    5.70
  -3   8  -4    1.50    7.10
  -4  -8  -4   25.10    9.20
  -4  -8  -4   47.90    3.90
   4  -8   4   44.50   10.70
   4  -8   4   38.10    2.50
  -4  -8  -4   39.10   12.30
  -4   8  -4   30.00    7.20
   4   8   4   43.10    2.90
  -4   8  -4   39.70    4.70
  -4   8  -4   29.60   10.00
   5  -8   4   27.30    2.40
  -5  -8  -4   27.80   14.60
  -5  -8  -4   28.00    3.80
  -5  -8  -4    7.50   11.40
   5   8   4   29.00    2.50
  -5   8  -4   27.90    4.80
  -5   8  -4   25.40    7.60
  -6  -8  -4  249.28   12.40
  -6  -8  -4  171.38   27.30
   6  -8   4  226.08   10.30
  -6  -8  -4  190.88   25.00
  -6   8  -4  247.08   14.20
   6   8   4  244.88   10.70
  -7  -8  -4   48.40    5.70
   7  -8   4   46.40    3.40
  -7   8  -4   34.80    6.40
   7   8   4   47.10    3.60
  -8  -8  -4    6.30    3.10
   8  -8   4    8.50    1.90
   8   8   4    3.90    1.80
  -8   8  -4    7.90    4.00
   9  -8   4   47.90    4.00
   9   8   4   47.60    4.30
  -9   8  -4   42.00    7.30
  10  -8   4    0.00    2.00
 -10   8  -4   -0.70    3.70
  10   8   4   -3.10    1.70
  11  -8   4   28.40    3.70
 -11   8  -4   28.60    7.30
  11   8   4   27.30    3.90
  12  -8   4    5.50    3.10
 -12   8  -4    2.60    4.70
  12   8   4    7.40    2.40
 -13  -8  -4    1.40    5.00
 -13   8  -4   -3.90    3.30
  13   8   4    2.30    2.70
 -14  -8  -4   13.40    7.70
 -14   8  -4   14.30    8.20
 -14   9   4    7.40    6.80
  14   9  -4    9.30    3.50
 -13   9   4   -2.30    5.00
  13   9  -4   -1.00    2.50
  12   9  -4   12.10    2.80
 -12   9   4   11.30    5.70
  11  -9  -4    0.20    2.60
  11   9  -4    2.30    2.10
 -11   9   4    3.80    4.90
  10  -9  -4   19.10    3.00
 -10   9   4   27.90    6.70
  10   9  -4   25.10    3.30
  -9  -9   4    9.70    3.80
   9  -9  -4    6.60    1.80
  -9   9   4    4.30    4.50
   9   9  -4    4.90    2.00
   8  -9  -4    3.00    1.60
  -8  -9   4    7.70    3.40
  -8   9   4   -0.80    3.20
  -8   9   4    2.60    1.10
   8   9  -4    3.90    1.70
   7  -9  -4    3.90    1.30
  -7  -9   4    3.40    2.70
   7   9  -4    8.30    1.70
  -7   9   4    6.10    3.40
  -7   9   4    5.20    1.20
   6  -9  -4  291.87   12.10
  -6  -9   4  280.97   15.10
  -6  -9   4  310.87   36.90
   6  -9  -4  258.47   13.80
  -6   9   4  307.77   12.20
   6   9  -4  229.98   29.70
   6   9  -4  328.27   12.70
  -6   9   4  285.67   16.30
  -5  -9   4  711.33   31.10
   5  -9  -4  737.73   28.00
  -5  -9   4  624.24   47.60
   5   9  -4  756.92   28.50
  -5   9   4  696.23   28.10
  -5   9   4  729.63   32.40
   5   9  -4  636.44   44.20
  -4  -9   4   98.39    6.90
  -4  -9   4  128.49   19.10
   4  -9  -4  103.29    4.50
   4   9  -4   97.49   16.70
  -4   9   4   98.19    7.70
  -4   9   4  100.19    4.70
   4   9  -4  108.59    4.90
  -3  -9   4   46.10    4.40
  -3  -9   4   61.09   14.10
   3   9  -4   61.89   13.00
   3   9  -4   52.99    2.70
  -3   9   4   47.80    2.60
  -3   9   4   52.19    5.20
   3   9  -4   45.80    5.50
  -2  -9   4   73.59    5.30
   2  -9  -4   71.99    6.50
  -2  -9   4   80.99   13.30
  -2   9   4   78.39    5.90
   2   9  -4   57.19   12.30
  -2   9   4   74.69    6.10
   2   9  -4   68.59    5.50
  -2   9   4   79.29    3.60
   2   9  -4   79.09    3.50
  -1  -9   4 1493.25   58.49
   1  -9  -4 1496.35   60.59
  -1  -9   4 1421.36   66.79
  -1   9   4 1508.85   59.69
   1   9  -4 1370.46   66.69
  -1   9   4 1452.25   56.49
   1   9  -4 1429.66   58.49
  -1   9   4 1489.55   59.69
   0  -9  -4  583.34   25.40
   0  -9   4  611.54   34.20
   0  -9  -4  649.93   30.30
   0  -9   4  640.04   26.20
   0   9   4  623.24   27.30
   0   9   4  618.74   28.70
   0   9  -4  620.24   26.30
   0   9  -4  599.94   34.00
   0   9   4  595.04   24.20
   0   9  -4  657.13   32.30
   1  -9   4 1606.04   65.59
  -1  -9  -4 1360.76   55.89
  -1   9  -4 1518.65   63.09
   1   9   4 1295.67   54.79
   1   9   4 1398.46   57.79
   1   9   4 1470.45   60.59
  -1   9  -4 1349.36   63.89
  -1   9  -4 1415.66   57.19
   1   9   4 1391.46   54.69
  -2  -9  -4   73.69   11.60
  -2  -9  -4   72.19    4.80
   2  -9   4   78.09   12.10
   2   9   4   73.99    9.80
   2   9   4   64.79    3.40
   2   9   4   68.69    3.80
  -2   9  -4   72.79   11.80
  -2   9  -4   70.59   10.20
  -2   9  -4   88.69    6.10
   2   9   4   77.79    6.30
  -3  -9  -4   44.60    3.90
   3  -9   4   53.49   10.90
  -3  -9  -4   26.30   11.00
  -3   9  -4   43.40    8.70
   3   9   4   44.70    5.20
   3   9   4   50.49    3.00
  -3   9  -4   51.19    4.90
  -3   9  -4   53.39   11.50
   3   9   4   42.90    2.40
  -4  -9  -4   92.99    6.10
  -4  -9  -4   91.79   16.50
   4  -9   4   98.59   14.50
  -4  -9  -4   80.99   13.50
   4   9   4   91.89    4.80
   4   9   4   87.49    4.30
  -4   9  -4  102.99    7.50
  -4   9  -4   97.49   12.10
  -5  -9  -4  708.33   46.20
  -5  -9  -4  654.43   28.30
  -5  -9  -4  671.93   41.60
   5  -9   4  591.34   26.10
   5   9   4  673.63   26.80
  -5   9  -4  707.83   30.50
  -6  -9  -4  296.57   14.30
   6  -9   4  259.77   11.80
  -6  -9  -4  269.57   31.80
  -6   9  -4  274.67   15.90
   6   9   4  285.37   12.50
  -7  -9  -4    7.60    3.10
   7  -9   4    8.70    1.80
  -7   9  -4    3.90    3.20
   7   9   4    8.90    2.00
  -8  -9  -4    2.50    2.80
   8  -9   4    6.50    1.90
  -8   9  -4    6.30    3.90
   8   9   4    4.00    1.80
   9  -9   4    7.70    2.20
  -9   9  -4    8.30    4.40
   9   9   4    9.20    2.40
  10  -9   4   28.00    3.40
  10   9   4   25.70    3.60
 -10   9  -4   21.60    6.30
 -11   9  -4    4.80    5.00
  11   9   4    1.70    2.10
  12   9   4   12.50    3.00
 -12   9  -4    6.60    4.30
 -13  -9  -4   -0.20    5.80
  13   9   4    7.90    3.10
 -13   9  -4   -3.20    6.30
 -14   9  -4    7.90    7.40
  14   9   4    4.80    3.30
  14  10  -4   -0.90    2.80
 -13  10   4    6.10    5.90
 -12  10   4   -8.50    4.80
  12  10  -4    1.80    2.20
  11  10  -4    8.70    2.50
 -11  10   4   13.50    5.90
 -10 -10   4    7.40    3.80
 -10  10   4    5.00    4.50
  10  10  -4    6.90    2.30
  -9 -10   4   -2.80    2.80
   9  10  -4   -2.40    1.40
  -9  10   4   -0.20    3.80
   8 -10  -4    2.00    1.80
  -8 -10   4   11.00    4.00
  -8  10   4    6.40    3.80
   8  10  -4    5.80    1.80
  -8  10   4    5.20    1.30
  -7 -10   4    4.40    3.10
   7 -10  -4    4.30    1.60
  -7  10   4    7.20    1.30
   7  10  -4    5.00    1.60
  -7  10   4    1.90    3.20
   6 -10  -4    5.00    2.30
  -6 -10   4    3.90    2.60
  -6 -10   4   21.40   31.70
   6  10  -4    4.30    1.30
  -6  10   4    2.90    1.00
   6  10  -4  -22.50   23.70
  -6  10   4    0.00    2.60
  -5 -10   4  102.39   25.40
  -5 -10   4  109.99    8.10
  -5  10   4  116.89    9.10
   5  10  -4  117.39   23.20
   5  10  -4  114.59    5.70
  -5  10   4  123.29    5.50
  -4 -10   4    1.10   16.00
  -4 -10   4   16.50    3.50
  -4  10   4    9.50    3.40
  -4  10   4   15.40    1.50
   4  10  -4   17.90    1.80
   4  10  -4   38.40   15.90
  -3 -10   4   21.50   13.00
  -3 -10   4   21.70    3.60
  -3  10   4   19.40    4.10
   3  10  -4   19.70   12.30
   3  10  -4   25.00    1.80
  -3  10   4   24.40    1.70
   3  10  -4   27.60    4.60
  -2 -10   4   41.30    4.10
   2 -10  -4   44.70    5.70
  -2 -10   4   39.60   12.60
   2  10  -4   48.80    4.70
  -2  10   4   41.50    5.00
  -2  10   4   39.60    4.90
   2  10  -4   50.69    2.50
  -2  10   4   42.90    2.40
   2  10  -4   34.50   12.50
  -1 -10   4  672.13   39.00
   1 -10  -4  667.73   31.70
  -1 -10   4  703.63   29.20
   1  10  -4  688.23   29.30
  -1  10   4  709.93   26.90
  -1  10   4  676.43   30.80
  -1  10   4  656.53   30.10
   1  10  -4  695.33   39.40
   0 -10  -4 2783.92  112.69
   0 -10  -4 2564.84  107.29
   0 -10   4 2773.52  117.29
   0 -10   4 2829.92  108.19
   0  10   4 2770.82  105.99
   0  10   4 2803.62  109.59
   0  10   4 2729.73  111.09
   0  10  -4 2816.62  108.59
   0  10  -4 2714.53  117.09
   1 -10   4  701.53   37.90
  -1 -10  -4  656.13   27.90
  -1 -10  -4  657.03   35.50
   1  10   4  691.83   30.00
   1  10   4  653.33   26.40
  -1  10  -4  711.13   29.40
   1  10   4  679.83   33.00
  -1  10  -4  656.73   37.50
  -2 -10  -4   38.20    3.60
  -2 -10  -4   49.40   11.90
   2 -10   4   40.80   11.20
  -2  10  -4   41.10   11.90
  -2  10  -4   51.79    4.80
   2  10   4   40.70    2.70
   2  10   4   43.00    8.70
   2  10   4   40.00    2.30
   2  10   4   42.40    5.00
  -3 -10  -4   24.80   12.10
   3 -10   4   15.30   10.70
  -3 -10  -4   17.90    2.90
   3  10   4   14.60    1.90
   3  10   4   21.80    4.40
   3  10   4   21.60    1.60
  -3  10  -4   26.00    4.40
  -4 -10  -4   12.50   11.80
  -4 -10  -4   15.50    3.00
   4  10   4   14.30    1.40
  -4  10  -4   17.30    3.90
   4  10   4   15.30    1.90
  -5 -10  -4  113.59    7.30
  -5 -10  -4   93.09   19.50
  -5  10  -4  118.99    9.00
   5  10   4  113.19    5.90
  -6 -10  -4    2.20    2.40
  -6  10  -4    6.00    3.30
   6  10   4   -0.90    0.90
   6  10   4    3.30    1.40
  -7 -10  -4    7.90    3.10
  -7  10  -4    9.20    3.90
   7  10   4    3.70    1.80
  -8 -10  -4    5.10    2.90
   8  10   4    0.00    1.60
  -8  10  -4    3.70    3.50
   9  10   4   -1.40    1.80
  -9  10  -4   -2.00    3.40
  10  10   4    1.00    2.20
 -10  10  -4    3.00    4.10
 -11  10  -4   11.40    5.50
  11  10   4   10.00    2.90
 -12  10  -4    6.50    5.60
  12  10   4   -0.30    2.30
 -13  10  -4   -1.40    6.50
  13  10   4    3.60    3.20
 -14  10  -4   13.70    8.20
  14  10   4    3.00    3.50
 -13  11   4   -2.30    6.50
  13  11  -4    0.40    2.70
  12  11  -4   -0.50    2.20
 -12  11   4   -0.40    5.10
 -11  11   4   23.80    6.80
  11  11  -4   12.00    2.70
 -10 -11   4    6.90    3.60
  10  11  -4    2.80    1.90
 -10  11   4    4.80    5.20
  -9 -11   4   29.20    5.60
   9  11  -4   22.80    3.10
  -9  11   4   24.50    6.60
  -8 -11   4   -1.20    3.00
  -8  11   4   -0.20    1.00
  -8  11   4   -3.00    3.20
   8  11  -4   -0.50    1.30
  -7 -11   4    1.60    2.70
  -7  11   4    3.70    3.50
  -7  11   4    0.20    1.00
   7  11  -4   -0.30    1.30
  -6 -11   4    0.50    2.40
  -6  11   4    2.80    1.00
   6  11  -4    5.80    1.40
  -6  11   4    0.80    3.20
  -5 -11   4   68.99   27.90
  -5 -11   4   90.19    7.20
   5  11  -4   79.19    4.50
  -5  11   4   89.59    4.20
  -5  11   4   75.39    7.70
  -4 -11   4  204.68   11.60
  -4 -11   4  181.78   27.90
  -4  11   4  209.98    8.80
   4  11  -4  183.18   26.30
  -4  11   4  197.68   12.60
   4  11  -4  212.68    8.90
  -3 -11   4    9.80   16.80
  -3 -11   4    6.80    2.50
  -3  11   4   10.90    3.40
  -3  11   4    7.50    1.10
   3  11  -4   -4.10   15.30
   3  11  -4   10.50    1.30
   3  11  -4    4.60    3.30
  -2 -11   4   24.90   14.30
   2 -11  -4   37.10    6.40
  -2 -11   4   36.50    4.50
  -2  11   4   37.20    2.10
   2  11  -4   38.50    5.00
   2  11  -4   14.80   14.50
  -2  11   4   32.60    5.00
   2  11  -4   34.20    2.20
  -1 -11   4  188.88   22.70
   1 -11  -4  168.18   14.60
  -1 -11   4  159.88    9.10
  -1  11   4  165.98    6.80
  -1  11   4  171.28   10.30
   1  11  -4  147.79   19.30
   1  11  -4  141.19    9.10
   0 -11  -4 2190.68   87.49
   0 -11  -4 2134.39   93.29
   0 -11   4 2210.08   98.79
   0 -11   4 2374.86   88.39
   0  11   4 2248.08   89.79
   0  11  -4 2206.78   88.59
   0  11   4 2131.59   85.69
   0  11  -4 2314.47   99.29
  -1 -11  -4  150.68    8.20
   1 -11   4  124.39   17.60
  -1  11  -4  162.48    9.40
  -1  11  -4  136.79   18.40
   1  11   4  157.58    6.50
   1  11   4  153.98   10.00
  -2 -11  -4   35.10    3.50
   2  11   4   28.00    2.50
  -2  11  -4   33.30    4.70
   2  11   4   34.70    5.40
   2  11   4   32.60    2.00
  -3 -11  -4    6.50    2.30
  -3  11  -4    7.20    2.80
   3  11   4    7.80    1.60
   3  11   4    8.60    1.10
   3  11   4    3.60    3.20
  -4 -11  -4  210.08   22.70
  -4 -11  -4  196.38   10.40
   4  11   4  182.48    8.70
  -4  11  -4  188.88   11.80
  -5 -11  -4   79.09    6.30
  -5  11  -4   85.39    7.80
   5  11   4   82.69    4.80
  -6 -11  -4    3.30    2.40
  -6  11  -4    1.00    3.10
   6  11   4    2.90    1.50
   6  11   4    1.90    2.00
  -7 -11  -4   -1.40    2.50
  -7  11  -4    3.80    3.30
   7  11   4   -1.70    1.30
  -8 -11  -4    0.80    2.60
  -8  11  -4    0.90    3.50
   8  11   4   -1.10    1.60
   9  11   4   34.20    3.90
  -9  11  -4   25.00    6.30
  10  11   4    6.90    2.40
 -10  11  -4    3.40    4.40
 -11  11  -4   19.30    6.30
  11  11   4   13.40    3.10
 -12  11  -4   -2.70    5.10
  12  11   4    1.40    2.40
  13  11   4    3.70    3.20
 -13  11  -4   -7.70    6.80
 -14  11  -4   -1.50    7.00
 -13  12   4    2.70    7.20
  13  12  -4   -4.60    3.00
 -12  12   4    5.90    6.30
  12  12  -4    1.10    2.30
 -11  12   4    5.30    5.10
  11  12  -4    9.10    2.70
 -10 -12   4   10.90    4.30
  10  12  -4   -1.70    1.90
 -10  12   4   -0.50    4.40
  -9 -12   4   27.60    5.90
   9  12  -4   19.10    3.00
  -9  12   4   25.20    6.50
  -8 -12   4   -2.90    2.80
  -8  12   4    0.80    1.40
  -8  12   4    3.70    3.90
   8  12  -4    2.40    1.70
  -7 -12   4    7.30    3.40
  -7  12   4    4.20    1.30
   7  12  -4    2.60    1.60
  -7  12   4    1.10    3.40
  -6 -12   4   -1.30    2.60
  -6  12   4    2.60    3.50
  -6  12   4   -0.30    0.80
   6  12  -4    1.20    1.30
  -5 -12   4  143.49    9.60
   5  12  -4  131.09    6.60
  -5  12   4  130.49   10.50
  -5  12   4  142.49    6.30
  -4 -12   4   92.09    7.20
   4  12  -4   80.79    4.40
  -4  12   4   85.79    4.20
  -4  12   4   88.49    8.10
  -3 -12   4    1.10    2.00
  -3  12   4   -1.60    2.10
   3  12  -4    1.40    3.20
  -3  12   4   -0.20    0.70
   3  12  -4   -3.20    1.10
  -2 -12   4    7.70    2.60
   2  12  -4    7.80    3.10
  -2  12   4    8.40    1.10
  -2  12   4   13.30    3.50
   1 -12  -4    9.30    2.20
  -1 -12   4    7.30    2.50
   1  12  -4    9.70    3.10
  -1  12   4    7.50    3.20
  -1  12   4    4.40    0.90
   0 -12   4 2196.78   84.49
   0 -12  -4 2039.10   83.49
   0  12   4 2155.98   85.99
   0  12   4 2049.20   81.39
   0  12  -4 2127.59   84.89
   1 -12   4    8.10    2.60
  -1 -12  -4    5.10    2.00
  -1  12  -4    4.40    2.70
   1  12   4    6.20    0.90
   1  12   4    1.70    2.80
  -2 -12  -4    8.90    2.40
  -2  12  -4    7.30    3.20
   2  12   4    9.30    1.10
   2  12   4   10.20    3.60
  -3 -12  -4    0.90    1.80
   3  12   4    2.50    1.50
   3  12   4    0.90    2.70
   3  12   4    0.30    0.80
  -3  12  -4   -0.20    2.40
  -4 -12  -4   89.59    6.40
   4  12   4   72.49    4.60
  -4  12  -4   98.79    7.90
  -5 -12  -4  128.99    8.50
  -5  12  -4  135.09   10.00
   5  12   4  128.89    6.70
  -6 -12  -4   -1.40    2.00
  -6  12  -4   -4.80    2.80
   6  12   4   -1.80    1.40
  -7 -12  -4    2.80    2.80
   7  12   4    8.20    2.00
  -7  12  -4    4.50    3.60
  -8 -12  -4    4.70    3.20
  -8  12  -4    3.10    3.90
   8  12   4    1.70    1.90
  -9  12  -4   24.50    6.10
   9  12   4   20.90    3.30
 -10  12  -4    7.20    4.70
  10  12   4   -3.60    2.00
 -11  12  -4    0.30    5.50
  11  12   4    4.90    2.50
  12  12   4   -3.30    2.40
 -12  12  -4   -5.20    5.50
 -13  12  -4    7.90    7.90
  13  12   4    3.20    3.40
 -13  13   4    1.90    7.20
  12  13  -4    3.90    2.80
 -12  13   4   -3.60    6.70
 -11  13   4    4.50    5.70
  11  13  -4    6.20    2.60
 -10 -13   4   -1.40    3.60
 -10  13   4    3.00    4.80
  10  13  -4    1.90    2.20
  -9 -13   4   20.90    5.10
  -9  13   4   37.80    7.60
   9  13  -4   24.80    3.30
  -8 -13   4    9.70    3.60
   8  13  -4    7.10    2.00
  -8  13   4    1.30    4.10
  -7 -13   4   22.90    5.10
  -7  13   4   31.20    6.70
  -7  13   4   24.90    2.30
   7  13  -4   22.90    2.80
  -6 -13   4    3.50    3.00
  -6  13   4    1.60    1.00
   6  13  -4    1.40    1.40
  -6  13   4    5.50    3.80
  -5 -13   4  101.99    8.20
  -5  13   4  105.79    9.60
  -5  13   4  102.79    5.00
  -4 -13   4   29.90    4.80
  -4  13   4   34.00    2.30
  -4  13   4   31.00    5.70
  -3 -13   4   12.00    3.20
  -3  13   4    7.80    1.20
  -3  13   4    8.40    3.30
   3  13  -4    5.30    4.10
  -2 -13   4   93.79    7.10
   2  13  -4   96.89    7.60
  -2  13   4   87.69    7.90
  -2  13   4   84.19    4.10
   1 -13  -4   42.90    4.20
  -1 -13   4   36.90    4.80
   1  13  -4   37.30    5.20
  -1  13   4   38.20    2.20
  -1  13   4   45.20    6.50
   0 -13   4   10.70    3.10
   0 -13  -4   17.50    3.00
   0  13   4   14.30    1.30
   0  13  -4   10.20    3.30
   0  13   4   14.50    4.10
   1 -13   4   46.50    4.80
  -1 -13  -4   37.80    4.10
   1  13   4   45.30    6.60
  -1  13  -4   39.30    5.40
  -2 -13  -4   79.99    6.00
  -2  13  -4   86.79    7.30
   2  13   4   92.09    8.00
  -3 -13  -4    7.90    2.60
  -3  13  -4   10.40    3.50
   3  13   4    6.50    1.90
   3  13   4    8.50    3.80
  -4 -13  -4   34.40    4.70
  -4  13  -4   42.00    6.30
  -5 -13  -4   90.99    7.20
  -5  13  -4  104.49    9.00
  -6 -13  -4    0.60    2.70
   6  13   4    0.70    1.80
  -6  13  -4    5.70    3.70
  -7 -13  -4   19.20    4.40
   7  13   4   17.30    2.90
  -7  13  -4   16.70    5.30
  -8 -13  -4    7.60    3.50
   8  13   4    9.80    2.60
  -8  13  -4    1.80    3.80
   9  13   4   28.00    3.70
  -9  13  -4   38.50    7.30
  10  13   4   -0.20    2.40
 -10  13  -4   -3.10    4.70
 -11  13  -4   15.70    6.90
  11  13   4    7.40    2.90
 -12  13  -4    1.20    6.80
  12  13   4    2.00    3.10
 -13  13  -4   17.00    8.30
 -12  14   4   -3.00    6.80
  12  14  -4   -2.00    3.50
 -11  14   4   33.20    8.70
  11  14  -4   35.40    4.30
 -10 -14   4   -2.20    3.80
 -10  14   4    9.60    5.80
  10  14  -4    8.20    2.60
  -9 -14   4    2.50    3.50
   9  14  -4   -0.40    2.30
  -9  14   4    0.10    4.40
  -8 -14   4    6.40    3.50
  -8  14   4    6.00    5.20
  -7 -14   4   -7.50    2.70
  -7  14   4    0.80    4.00
   7  14  -4   -0.40    1.80
  -7  14   4    4.90    1.30
  -6 -14   4    1.50    3.10
  -6  14   4    4.50    1.30
  -6  14   4   10.40    4.70
   6  14  -4   -2.50    1.70
  -5 -14   4    1.40    2.70
  -5  14   4    0.20    3.20
  -5  14   4    2.30    1.00
   5  14  -4    1.70    1.80
  -4 -14   4   25.60    4.90
  -4  14   4   32.50    2.20
  -4  14   4   21.80    5.50
  -3 -14   4    1.40    2.30
  -3  14   4    0.20    0.70
   3  14  -4    9.00    4.40
  -3  14   4   -0.50    2.90
   2 -14  -4   19.30    3.40
  -2 -14   4   24.10    4.40
  -2  14   4   21.70    1.70
  -2  14   4   17.80    4.70
   2  14  -4   27.20    5.20
  -1 -14   4    0.90    2.20
   1 -14  -4    2.70    1.90
   1  14  -4   -2.10    2.60
  -1  14   4    3.10    2.90
  -1  14   4    3.30    0.80
   0 -14  -4   91.09    6.70
   0 -14   4  102.69    7.60
   0  14  -4   95.59    7.80
   0  14   4   98.69    8.80
  -1 -14  -4    3.00    2.10
   1 -14   4   -0.50    1.90
   1  14   4   -1.10    0.80
   1  14   4    4.00    3.30
  -1  14  -4   -0.30    2.30
  -2 -14  -4   22.00    3.70
   2 -14   4   21.90    4.00
  -2  14  -4   20.80    4.50
   2  14   4   25.80    5.50
  -3 -14  -4    2.30    2.30
  -3  14  -4   -0.30    2.60
   3  14   4   -1.80    3.00
  -4 -14  -4   31.60    4.80
  -4  14  -4   29.50    5.60
  -5 -14  -4    1.10    2.40
   5  14   4   -0.80    1.90
  -5  14  -4    0.10    2.90
  -6 -14  -4   -0.90    2.90
  -6  14  -4    8.70    4.30
   6  14   4    3.10    2.10
  -7 -14  -4    1.70    3.40
   7  14   4    0.70    2.20
  -7  14  -4    4.20    3.90
  -8 -14  -4    2.70    3.30
   8  14   4   11.20    2.60
  -8  14  -4    9.70    4.80
   9  14   4    4.90    2.70
  -9  14  -4   -0.80    4.00
 -10  14  -4    1.90    4.60
  10  14   4    5.00    2.80
 -11  14  -4   27.60    8.40
  11  14   4   28.60    4.10
 -12  14  -4   -0.50    6.90
  12  14   4    6.70    3.60
 -13  14  -4   -1.90   11.20
 -12  15   4    0.90    7.00
 -11  15   4   16.30    7.90
 -10 -15   4   -0.40    4.50
  10  15  -4    3.20    3.00
 -10  15   4   -2.80    5.50
  -9 -15   4    1.90    3.70
   9  15  -4   -4.60    2.60
  -9  15   4    7.20    5.10
  -8 -15   4   14.10    4.10
  -8  15   4   18.20    6.00
  -7 -15   4   33.00    6.20
  -7  15   4   35.60    7.40
  -6 -15   4   15.90    4.40
  -6  15   4   18.00    2.00
  -6  15   4    9.40    4.50
  -5 -15   4   -2.20    2.50
  -5  15   4    3.30    3.80
  -5  15   4   -0.10    0.90
  -4 -15   4    2.30    2.60
  -4  15   4    5.10    3.70
  -3 -15   4    1.60    2.50
   3  15  -4    2.00    5.00
  -3  15   4    0.90    1.00
  -3  15   4    7.50    3.50
  -2 -15   4   31.00    5.00
   2 -15  -4   26.40    4.00
  -2  15   4   25.20    1.80
  -2  15   4   27.80    5.80
   2  15  -4   20.30    5.20
  -1 -15   4  196.98   11.90
   1 -15  -4  183.98   10.80
  -1  15   4  197.38   13.40
   1  15  -4  196.48   12.40
   0 -15   4  222.88   12.70
   0 -15  -4  207.18   11.50
   0  15  -4  208.48   13.00
   0  15   4  208.18   13.80
   1 -15   4  184.68   11.50
  -1 -15  -4  199.98   11.00
   1  15   4  194.78   13.40
  -1  15  -4  197.58   12.50
   2 -15   4   22.20    4.20
  -2 -15  -4   33.20    4.80
  -2  15  -4   31.60    5.70
   2  15   4   29.10    6.00
  -3 -15  -4    3.90    2.60
  -3  15  -4    0.70    2.90
   3  15   4   -3.30    3.50
  -4 -15  -4    3.00    2.50
  -4  15  -4    3.40    3.40
  -5 -15  -4    2.40    2.90
  -5  15  -4    0.50    3.20
  -6 -15  -4   15.20    4.00
  -6  15  -4   13.20    4.90
  -7 -15  -4   36.40    5.80
  -7  15  -4   34.80    6.80
  -8 -15  -4   13.60    4.50
   8  15   4    1.80    2.80
  -8  15  -4    7.40    4.40
   9  15   4   -0.90    2.80
  -9  15  -4    5.50    4.70
  10  15   4    5.00    3.30
 -10  15  -4    5.00    5.40
  11  15   4   -0.20    3.90
 -11  15  -4   -4.90    6.70
 -12  15  -4    1.50    7.30
 -12  16   4    9.30   10.10
 -11  16   4   10.00    7.30
 -10 -16   4    8.90    5.40
 -10  16   4    8.60    7.00
  -9 -16   4    4.40    4.80
  -9  16   4   14.90    6.70
  -8 -16   4    6.00    3.90
  -8  16   4   -4.20    4.50
  -7 -16   4    3.70    3.70
  -7  16   4    2.30    3.80
  -6 -16   4  152.08   11.30
  -6  16   4  165.68    7.70
  -6  16   4  144.29   12.90
  -5 -16   4   -1.10    3.10
  -5  16   4    3.40    4.10
  -5  16   4    8.10    1.40
  -4 -16   4    7.90    3.60
  -4  16   4    9.00    1.40
  -4  16   4    5.70    3.70
  -3 -16   4   -1.10    2.60
   3 -16  -4   -1.10    2.10
  -3  16   4    0.60    0.80
  -3  16   4   -0.60    3.10
  -2 -16   4    2.30    2.50
   2 -16  -4   -0.10    2.10
  -2  16   4    1.50    3.40
   2  16  -4    3.10    3.70
  -2  16   4    0.00    0.80
   1 -16  -4   92.09    7.20
  -1 -16   4   91.69    7.90
   1  16  -4   84.79    8.40
  -1  16   4   91.79    9.40
   0 -16  -4   -2.70    2.10
   0 -16   4   -0.40    2.40
   0  16  -4   -0.30    3.20
   0  16   4    1.70    3.40
  -1 -16  -4   88.69    7.20
   1 -16   4   95.79    7.90
   1  16   4   99.59    9.60
  -1  16  -4   97.09    8.80
  -2 -16  -4   -1.60    2.40
   2 -16   4   -1.50    2.20
   2  16   4   -1.90    3.10
  -2  16  -4    2.40    3.10
  -3 -16  -4   -0.50    2.60
   3 -16   4    4.20    2.60
  -3  16  -4   -1.30    2.90
   3  16   4   -2.50    5.20
  -4 -16  -4    7.00    3.30
  -4  16  -4    9.00    4.10
  -5 -16  -4    8.40    3.60
  -5  16  -4   10.70    4.70
  -6 -16  -4  137.79   10.00
  -6  16  -4  122.59   11.10
  -7 -16  -4   -2.40    3.60
  -7  16  -4   -0.80    3.50
  -8 -16  -4   -0.40    3.20
  -8  16  -4    0.90    4.50
  -9  16  -4    8.70    5.90
 -10  16  -4    3.20    6.80
 -11  16  -4   -5.80    6.30
 -12  16  -4   -0.70    6.60
 -11  17   4    8.10    7.10
 -10 -17   4   15.70    6.20
 -10  17   4   19.80    8.40
  -9 -17   4   -5.40    3.70
  -9  17   4   -3.20    5.60
  -8 -17   4    8.50    4.00
  -8  17   4    3.30    4.90
  -7 -17   4   19.10    5.00
  -7  17   4    7.90    5.40
  -6 -17   4   -7.10    2.90
  -6  17   4    1.20    3.80
  -5 -17   4   10.60    4.20
  -5  17   4   14.50    5.00
  -5  17   4   15.50    2.40
  -4 -17   4   -0.80    2.70
   4 -17  -4    0.30    2.40
  -4  17   4    1.40    3.70
  -4  17   4   -2.20    0.90
   3 -17  -4   38.70    5.50
  -3 -17   4   42.60    6.50
  -3  17   4   39.40    7.10
  -2 -17   4    5.30    3.10
   2 -17  -4    7.20    3.00
  -2  17   4    1.60    3.40
   2  17  -4   -0.70    3.90
  -2  17   4    0.60    0.90
   1 -17  -4   39.50    5.30
  -1 -17   4   43.70    6.30
   1  17  -4   45.20    7.20
  -1  17   4   41.50    7.20
   0 -17  -4   38.90    5.30
   0 -17   4   40.20    6.00
   0  17  -4   38.10    6.50
   0  17   4   37.10    7.10
  -1 -17  -4   49.50    6.20
   1 -17   4   47.90    6.50
  -1  17  -4   52.09    7.70
   1  17   4   45.70    8.10
   2 -17   4    5.10    3.00
  -2 -17  -4    4.00    3.10
  -2  17  -4    5.20    3.80
   2  17   4    4.90    3.90
   3 -17   4   44.00    6.10
  -3 -17  -4   43.60    6.00
   3  17   4   41.30   13.20
  -3  17  -4   38.10    6.60
   4 -17   4    0.80    2.50
  -4 -17  -4    1.40    3.00
  -4  17  -4    3.30    3.70
  -5 -17  -4    9.70    4.20
  -5  17  -4    1.90    3.80
  -6 -17  -4   -4.30    3.20
  -6  17  -4   -1.60    3.90
  -7 -17  -4   20.70    4.80
  -7  17  -4    1.10    3.90
  -8 -17  -4   -2.00    4.00
  -8  17  -4    0.20    4.20
  -9  17  -4    2.10    5.10
 -10  17  -4   18.20    7.50
 -11  17  -4    3.40    7.10
 -10  18   4    4.40    7.10
  -9 -18   4   18.50    6.20
  -9  18   4   27.30    8.30
  -8 -18   4   -3.50    3.70
  -8  18   4   -8.30    4.50
  -7 -18   4    5.70    4.20
  -7  18   4   18.00    5.90
  -6 -18   4    3.10    3.50
  -6  18   4    5.10    4.20
   5 -18  -4   -0.10    2.80
  -5 -18   4    0.30    3.20
  -5  18   4   -7.70    3.20
  -4 -18   4   32.60    6.00
   4 -18  -4   34.40    5.30
  -4  18   4   48.50    8.10
  -3 -18   4   10.70    4.20
   3 -18  -4   13.40    3.50
  -3  18   4    9.50    4.80
   2 -18  -4    4.80    3.20
  -2 -18   4   13.30    4.10
  -2  18   4    9.70    4.50
   2  18  -4    4.10    5.40
  -1 -18   4   17.60    4.80
   1 -18  -4   10.80    3.50
  -1  18   4    7.60    4.40
   1  18  -4    6.50    5.30
   0 -18   4   15.90    4.40
   0 -18  -4   17.70    3.90
   0  18   4   15.30    5.30
   0  18  -4    8.20    4.60
  -1 -18  -4   12.00    4.00
   1 -18   4   15.00    3.90
  -1  18  -4   10.00    4.70
   1  18   4    6.20    4.10
   2 -18   4    4.90    3.00
  -2 -18  -4   -2.00    3.10
  -2  18  -4   10.90    4.50
   2  18   4   13.00    5.40
   3 -18   4    4.70    2.80
  -3 -18  -4    9.60    3.90
  -3  18  -4   12.50    5.00
   3  18   4   -3.20   18.50
   4 -18   4   41.30    6.00
  -4 -18  -4   39.50    6.10
  -4  18  -4   35.20    6.50
  -5 -18  -4    0.80    3.40
  -5  18  -4    1.50    4.10
  -6 -18  -4    4.70    3.80
  -6  18  -4   11.70    4.70
  -7 -18  -4    7.00    4.80
  -7  18  -4    8.60    5.10
  -8  18  -4   28.20    7.30
  -9  18  -4   27.10    8.40
 -10  18  -4    5.90    7.20
 -10  19   4   15.20    8.20
  -9 -19   4    7.70    5.40
   9 -19  -4    3.20    4.10
  -9  19   4   -3.90    6.80
  -8 -19   4   -1.10    4.80
   8 -19  -4   -1.00    3.20
  -8  19   4    4.20    6.10
   7 -19  -4   21.50    4.20
  -7 -19   4   14.60    5.20
  -7  19   4   24.50    7.10
  -6 -19   4   10.70    5.00
   6 -19  -4   17.10    4.00
  -6  19   4   24.00    6.80
  -5 -19   4   13.30    4.50
   5 -19  -4    9.30    3.60
  -5  19   4   12.80    5.40
  -4 -19   4    8.30    4.10
   4 -19  -4    6.90    3.20
  -4  19   4    2.10    4.00
  -3 -19   4    1.10    3.40
   3 -19  -4    9.00    3.50
  -3  19   4    5.60    4.30
  -2 -19   4   40.90    6.50
   2 -19  -4   37.30    5.70
  -2  19   4   36.50    7.70
   2  19  -4   40.40    8.60
   1 -19  -4   32.00    5.30
  -1 -19   4   43.80    6.40
   1  19  -4   49.10    8.00
  -1  19   4   35.60    7.40
   0 -19   4    5.40    3.50
   0 -19  -4   -0.50    3.20
   0  19   4    1.40    4.20
   0  19  -4    6.30    4.90
   1 -19   4   40.70    6.30
  -1 -19  -4   50.89    6.80
  -1  19  -4   34.50    6.90
   1  19   4   40.90    7.80
   2 -19   4   33.00    5.50
  -2 -19  -4   46.90    6.40
  -2  19  -4   30.20    6.30
   2  19   4   34.90    7.50
   3 -19   4    2.70    2.80
  -3 -19  -4    4.30    3.40
  -3  19  -4    3.00    4.00
   4 -19   4    1.80    2.80
  -4 -19  -4   13.30    4.50
  -4  19  -4    6.90    5.00
   5 -19   4   16.70    4.20
  -5 -19  -4    6.80    4.20
  -5  19  -4    7.30    4.70
   6 -19   4    5.80    3.30
  -6  19  -4   14.10    5.60
  -7 -19  -4   11.70    5.20
   7 -19   4   19.00    4.30
  -7  19  -4    9.80    5.10
   8 -19   4   -3.40    3.30
  -8 -19  -4    7.20    5.40
  -8  19  -4    3.30    6.00
   9 -19   4    1.40    4.20
  -9  19  -4   11.40    7.30
  10 -19   4    0.90    3.70
 -10  19  -4  -10.00    6.90
  -9 -20   4   -0.90    5.20
  -9  20   4    1.90    7.50
   8 -20  -4    5.10    3.80
  -8 -20   4    7.20    6.00
  -8  20   4    2.30    6.50
  -7 -20   4    8.00    4.80
   7 -20  -4   -1.20    3.10
  -7  20   4    7.20    7.00
  -6 -20   4   23.90    5.30
   6 -20  -4   17.10    4.70
  -6  20   4   22.90    7.00
  -5 -20   4   -0.90    3.60
   5 -20  -4   -2.80    2.90
  -5  20   4    0.80    4.80
   4 -20  -4   -6.60    3.00
  -4 -20   4    4.60    3.50
  -4  20   4    2.00    4.90
  -3 -20   4    6.10    3.90
   3 -20  -4    3.70    3.60
  -3  20   4   11.60    4.90
   2 -20  -4   11.30    4.10
  -2 -20   4   12.00    4.00
  -2  20   4   20.70    6.30
  -1 -20   4   22.10    5.30
   1 -20  -4   16.60    4.40
  -1  20   4   15.60    5.60
   1  20  -4   16.10    6.30
   0 -20  -4   19.70    4.80
   0 -20   4   31.00    5.80
   0  20  -4   32.60    7.30
   0  20   4   22.30    6.70
   1 -20   4   13.50    4.30
  -1 -20  -4   13.90    4.80
  -1  20  -4   21.40    6.20
   1  20   4   17.00    5.90
   2 -20   4    6.70    3.80
  -2 -20  -4    6.70    4.20
   2  20   4    7.50   12.30
  -2  20  -4   14.30    5.80
   3 -20   4    2.60    3.20
  -3 -20  -4   -2.30    4.10
  -3  20  -4    8.20    4.80
   4 -20   4   -4.80    2.60
  -4 -20  -4    2.80    3.80
  -4  20  -4   -0.20    4.00
  -5 -20  -4    4.60    4.60
   5 -20   4    2.20    3.10
  -5  20  -4   -0.50    4.50
  -6 -20  -4   21.50    5.20
   6 -20   4   17.70    4.60
  -6  20  -4   34.50    7.70
   7 -20   4    0.50    3.80
  -7 -20  -4   -0.20    5.30
  -7  20  -4   13.60    6.00
   8 -20   4    1.40    4.10
  -8  20  -4    9.10    6.70
  -9  20  -4    7.80    7.40
  -8 -21   4    7.90    5.70
  -8  21   4    6.20    7.60
   7 -21  -4   -3.30    4.10
  -7 -21   4   -9.60    5.10
  -7  21   4   10.30    7.50
  -6 -21   4    2.00    4.60
   6 -21  -4    2.00    3.80
  -6  21   4   -0.60    6.10
   5 -21  -4   10.90    3.80
  -5 -21   4    8.30    4.80
  -5  21   4   12.80    6.80
  -4 -21   4   17.60    5.20
   4 -21  -4    8.80    4.00
  -4  21   4   -0.60    5.20
  -3 -21   4    3.90    3.60
   3 -21  -4    2.60    3.30
  -3  21   4   14.50    5.50
  -2 -21   4    6.10    4.10
   2 -21  -4   -0.50    3.40
  -2  21   4    7.00    4.80
  -1 -21   4   -7.00    3.40
   1 -21  -4    1.40    3.30
   1  21  -4   -1.60    7.20
  -1  21   4    2.70    4.40
   0 -21   4    1.20    3.30
   0 -21  -4    2.90    3.60
   0  21  -4   -6.40    5.80
   0  21   4   -5.40    4.60
  -1 -21  -4   -0.60    3.60
   1 -21   4    1.60    3.40
   1  21   4    8.40    5.80
  -1  21  -4   -5.60    5.00
   2 -21   4    3.80    3.40
  -2 -21  -4   11.10    4.40
  -2  21  -4    4.30    5.10
  -3 -21  -4    9.10    4.70
   3 -21   4    4.60    3.30
  -3  21  -4    3.00    4.70
  -4 -21  -4   14.10    4.90
   4 -21   4    7.60    3.90
  -4  21  -4   14.50    5.40
   5 -21   4   12.30    4.30
  -5 -21  -4   15.80    5.40
  -5  21  -4   22.10    6.20
   6 -21   4    0.10    3.80
  -6 -21  -4   -7.20    5.70
  -6  21  -4   -5.10    5.40
   7 -21   4    1.10    4.20
  -7  21  -4    5.60    6.00
   8 -21   4    5.50    4.60
  -8  21  -4    8.50    7.30
  -7 -22   4   -5.80    5.00
  -7  22   4   -1.90    6.50
  -6 -22   4    1.30    5.00
   6 -22  -4   -5.80    4.20
  -6  22   4    3.20    6.50
   5 -22  -4    8.30    4.10
  -5 -22   4    5.00    4.80
  -5  22   4   -3.00    5.90
   4 -22  -4   10.90    4.30
  -4 -22   4   13.60    5.70
  -4  22   4   13.70    6.80
   3 -22  -4    6.60    4.00
  -3 -22   4    1.90    4.20
  -3  22   4   -6.70    4.50
  -2 -22   4   12.50    4.50
   2 -22  -4    5.00    4.00
  -2  22   4    0.40    4.90
  -1 -22   4   -7.70    3.80
   1 -22  -4   -2.90    4.20
  -1  22   4    7.20    5.30
   0 -22   4    8.80    4.20
   0 -22  -4    3.80    4.30
   0  22   4   -7.00    4.80
   0  22  -4   -5.40    7.20
  -1 -22  -4    6.30    4.60
   1 -22   4   -0.60    3.50
  -1  22  -4   -1.90    6.40
   1  22   4   -4.50   12.10
   2 -22   4    7.50    4.60
  -2 -22  -4  -10.40    4.20
  -2  22  -4   -2.50    5.80
  -3 -22  -4   -0.30    4.70
   3 -22   4   -0.60    3.60
  -3  22  -4    5.70    5.50
   4 -22   4    8.20    4.20
  -4 -22  -4   11.80    5.80
  -4  22  -4   11.80    5.80
   5 -22   4    8.50    4.80
  -5  22  -4    4.20    5.80
   6 -22   4   -3.80    4.40
  -6  22  -4    1.20    6.50
  -7  22  -4   20.70    9.20
  -6 -23   4    5.60    5.40
  -6  23   4    8.70    7.50
  -5 -23   4    8.10    6.00
  -5  23   4   11.30    7.20
   4 -23  -4    2.80    5.20
  -4 -23   4   -2.70    4.70
  -4  23   4    7.10    6.40
  -3 -23   4    0.40    4.70
   3 -23  -4    7.00    4.90
  -3  23   4    4.60    6.10
   2 -23  -4    0.20    4.90
  -2 -23   4    0.70    4.90
  -2  23   4   -0.30    5.80
   1 -23  -4    2.00    4.90
  -1 -23   4   -4.50    3.90
  -1  23   4   10.90    6.00
   0 -23  -4    6.40    5.30
   0 -23   4   10.20    4.90
   0  23   4   17.00    8.00
   1 -23   4   -3.80    4.00
  -1 -23  -4   -7.90    5.20
  -1  23  -4    6.10    9.50
  -2 -23  -4   -1.30    5.50
   2 -23   4   -5.10    3.90
  -2  23  -4   -5.80    7.10
   3 -23   4   -3.60    4.30
  -3  23  -4   11.20    6.90
   4 -23   4    3.70    4.50
  -4  23  -4   10.50    7.80
   5 -23   4   15.80    5.00
  -5  23  -4   11.40    7.60
   6 -23   4    3.30    4.50
  -4 -24   4   -2.20    5.80
  -4  24   4   12.50    6.70
  -3 -24   4   -2.10    5.70
  -3  24   4    2.80    6.90
  -2 -24   4   18.10    6.30
  -2  24   4   16.00    6.90
  -1 -24   4    8.20    5.50
  -1  24   4   -1.00    6.30
   0 -24   4   -1.50    4.80
   0  24   4    6.30   19.00
   1 -24   4   -7.20    4.90
   2 -24   4   23.70    6.20
   3 -24   4    8.40    5.10
   4 -24   4    0.60    4.60
   5 -24   4    6.40    7.40
  -1 -25   4    1.60    5.30
   0 -25   4    8.80    5.50
   1 -25   4   -4.10    4.50
   2 -25   4    0.80    6.40
  15   0  -5    0.00    2.70
  14   0  -5   -2.20    2.10
 -14   0   5    3.40   11.70
  13   0  -5   -1.60    1.70
 -13   0   5   -9.60    6.00
 -12   0   5    5.80    5.20
  12   0  -5   -0.60    1.70
 -11   0   5   -3.40    4.20
  11   0  -5   -1.20    1.50
 -10   0   5    9.20    3.80
  -9   0   5    4.50    3.30
  -8   0   5   -1.80    2.60
   8   0  -5    0.30    1.00
  -8   0   5   -0.80    1.30
  -7   0   5   -1.00    2.20
  -7   0   5   -1.60    0.50
  -7   0   5  -20.00   12.00
  -6   0   5   -0.60    0.50
  -6   0   5    1.60    2.10
  -6   0   5  -12.40    7.80
  -6   0   5    0.00    6.90
   5   0  -5    2.60    4.20
  -5   0   5    1.00    1.80
  -5   0   5   -1.00    5.80
  -5   0   5    0.30    0.60
   4   0  -5    1.30    2.40
  -4   0   5   -1.10    4.10
  -4   0   5    0.80    1.50
  -4   0   5   -0.50    1.30
  -4   0   5    1.80    2.70
   4   0  -5    0.10    3.30
  -4   0   5   -0.60    0.40
  -3   0   5   -0.30    0.40
  -3   0   5   -3.70    2.80
  -3   0   5    0.50    2.70
  -3   0   5    0.40    1.20
   3   0  -5    3.20    2.80
   3   0  -5    1.20    2.30
  -2   0   5   -0.50    2.20
   2   0  -5   -2.30    2.00
  -2   0   5    0.00    0.40
  -2   0   5    2.10    2.70
   2   0  -5   -1.10    2.10
   1   0  -5    2.40    2.10
   1   0  -5   -2.00    2.10
  -1   0   5   -2.50    2.50
  -1   0   5    1.30    2.00
   0   0  -5   -1.10    2.20
   0   0   5   -3.60    2.60
   0   0  -5   -1.30    2.00
   1   0   5   -4.10    2.20
  -1   0  -5    2.20    2.40
  -1   0  -5    0.90    2.30
   1   0   5   -1.10    2.90
  -2   0  -5    0.90    2.50
   2   0   5    1.10    0.80
  -2   0  -5    3.50    3.20
   2   0   5   -1.90    2.80
  -3   0  -5    1.70    4.00
   3   0   5   -0.40    0.80
  -3   0  -5    1.40    2.60
   3   0   5    0.40    3.30
  -4   0  -5   -5.90    5.20
   4   0   5    0.30    0.80
   4   0   5   -0.60    4.40
  -4   0  -5    0.20    3.10
  -5   0  -5   -3.30    6.90
   5   0   5    0.80    1.00
  -5   0  -5   -0.10    3.90
  -6   0  -5   -1.50    4.60
  -6   0  -5   -2.40   10.40
   6   0   5    1.30    1.10
  -6   0  -5    2.50    9.10
  -7   0  -5  -30.60   12.20
   7   0   5    2.10    1.20
  -7   0  -5   -8.70   14.40
  -7   0  -5   -0.60    5.90
   8   0   5    0.80    1.40
  -8   0  -5    5.00    7.70
   9   0   5   -0.20    1.40
  10   0   5   -0.60    1.70
 -11   0  -5    1.10    4.30
  11   0   5   -0.90    1.80
  12   0   5    4.10    2.00
 -12   0  -5   -2.20    4.10
 -13   0  -5    5.30    5.10
 -14   0  -5    3.50    6.40
  14   0   5   -2.00    2.50
 -15   0  -5   -3.80    6.50
  15   0   5   -1.50    3.30
  15  -1  -5   26.30    3.80
  15   1  -5   32.70    4.40
  14  -1  -5    5.50    2.60
 -14   1   5   -2.00    8.10
  14   1  -5    6.40    2.70
  13  -1  -5    6.30    2.20
 -13  -1   5   -3.80    6.60
  13   1  -5   15.30    3.00
 -13   1   5   -5.20    5.60
  12  -1  -5    3.20    1.90
 -12  -1   5    3.50    5.20
 -12   1   5    3.90    5.50
  12   1  -5    1.00    1.90
 -11  -1   5   -0.30    4.00
  11  -1  -5    0.30    1.60
 -11   1   5   -3.20    3.90
  11   1  -5   -1.30    1.40
 -10  -1   5  117.29   10.40
  10  -1  -5  122.59    6.90
 -10   1   5  114.29   10.30
  10   1  -5  136.29    7.00
  -9  -1   5   30.30    5.30
   9  -1  -5   31.50    3.00
   9   1  -5   27.00    3.00
  -9   1   5   28.30    5.60
   8  -1  -5   94.29    5.00
  -8  -1   5   79.99    7.40
  -8   1   5   84.89    7.70
  -8   1   5   95.69    4.40
   8   1  -5   89.19    5.00
  -7  -1   5   -3.00   13.10
  -7  -1   5   15.90    3.70
  -7  -1   5   13.10    1.20
  -7   1   5   10.60    3.50
  -7   1   5   11.50    1.20
  -7   1   5   -2.90   11.70
  -6  -1   5   37.60    4.20
  -6  -1   5   32.80   11.20
  -6  -1   5   44.10    2.20
  -6  -1   5   37.20    4.80
  -6   1   5   29.80    7.90
  -6   1   5   39.90    9.60
  -6   1   5   40.80    5.10
  -6   1   5   42.90    2.30
  -5  -1   5  957.30   38.90
  -5  -1   5 1003.40   41.00
  -5  -1   5 1026.00   41.10
  -5  -1   5  972.30   41.20
  -5  -1   5  943.41   46.80
  -5   1   5 1027.90   45.70
  -5   1   5 1008.00   39.00
  -5   1   5 1059.49   44.70
  -5   1   5 1016.30   41.40
   5   1  -5 1038.50   45.60
  -4  -1   5  404.46   15.00
  -4  -1   5  364.36   18.00
  -4  -1   5  399.26   16.70
  -4  -1   5  362.96   16.40
   4  -1  -5  387.76   18.70
   4  -1  -5  370.46   16.50
  -4  -1   5  390.76   21.50
  -4   1   5  376.76   19.80
  -4   1   5  373.96   15.00
   4   1  -5  386.56   17.80
  -4   1   5  366.06   16.70
   4   1  -5  381.86   20.60
  -3  -1   5    6.40    0.70
  -3  -1   5   -3.80    3.30
   3  -1  -5    7.10    2.60
  -3  -1   5    6.50    3.70
   3  -1  -5    5.70    2.30
  -3  -1   5    7.00    1.60
   3   1  -5    7.10    3.70
  -3   1   5    5.00    2.80
   3   1  -5    6.60    2.80
  -3   1   5    4.00    1.90
  -3   1   5    5.20    0.70
  -2  -1   5  594.34   26.00
   2  -1  -5  590.24   25.10
   2  -1  -5  615.44   25.40
   2   1  -5  594.84   26.90
   2   1  -5  598.04   25.90
  -2   1   5  547.55   25.10
  -1  -1   5 8128.09  314.97
   1   1  -5 8468.55  314.97
   1   1  -5 7852.41  315.37
   0  -1   5    0.70    2.50
   0  -1   5    1.80    3.00
   0  -1  -5   -1.50    1.80
   0  -1  -5   -1.70    2.10
   0   1  -5    3.10    2.70
   0   1   5    1.00    1.80
   0   1  -5    2.00    2.30
   1  -1   5 8069.09  316.17
   1  -1   5 7847.62  314.77
  -1  -1  -5 8803.32  315.97
   1   1   5 7716.03  315.07
  -1   1  -5 8296.87  316.37
   2  -1   5  532.85   25.30
   2  -1   5  544.95   22.50
  -2  -1  -5  556.84   25.30
  -2  -1  -5  592.54   27.00
   2  -1   5  582.04   27.10
   2   1   5  543.15   22.50
   2   1   5  592.34   26.40
  -2   1  -5  621.34   27.50
   3  -1   5    6.60    4.30
  -3  -1  -5    7.20    3.20
   3  -1   5    6.80    1.20
  -3  -1  -5   -2.00    3.60
   3   1   5    8.20    1.20
  -3   1  -5    5.40    3.00
   3   1   5    5.50    3.60
  -3   1  -5    0.80    4.10
   4  -1   5  354.96   21.50
   4  -1   5  390.96   15.90
  -4  -1  -5  417.96   19.60
  -4  -1  -5  386.26   22.80
  -4   1  -5  393.46   23.00
   4   1   5  395.26   16.00
  -4   1  -5  381.46   19.20
  -5  -1  -5 1010.10   44.20
   5  -1   5 1084.89   48.40
  -5  -1  -5 1059.49   49.90
  -5  -1  -5 1088.09   49.10
   5  -1   5  979.10   40.40
   5   1   5 1032.90   40.60
  -5   1  -5  936.31   49.10
  -5   1  -5 1039.60   44.20
  -6  -1  -5   39.30    6.60
  -6  -1  -5   45.30   11.30
  -6  -1  -5   43.10   12.50
   6  -1   5   40.40    2.90
  -6   1  -5   53.79   11.20
  -6   1  -5   34.60    6.20
  -6   1  -5   37.60   11.80
   6   1   5   36.20    2.90
  -7  -1  -5  -13.80   14.60
  -7  -1  -5    8.90    6.40
  -7  -1  -5   -6.90   13.90
   7  -1   5   14.80    2.10
   7   1   5   12.80    2.00
  -7   1  -5   19.30    6.40
  -7   1  -5   22.20   13.30
  -7   1  -5    0.60   14.80
  -8  -1  -5  -36.30   37.00
  -8  -1  -5    9.80    8.10
   9  -1   5   25.30    3.20
   9   1   5   31.20    3.50
  10  -1   5  113.89    6.80
  10   1   5  114.79    6.90
 -10   1  -5  106.29   10.80
  11  -1   5    2.10    1.90
  11   1   5    1.50    1.80
 -11   1  -5    5.30    4.40
  12  -1   5    4.40    2.20
 -12  -1  -5    6.40    4.80
 -12   1  -5    3.60    5.10
  13  -1   5   14.00    2.80
 -13  -1  -5   -1.90    4.80
 -13   1  -5    9.50    6.00
  13   1   5   10.40    3.10
  14  -1   5    5.30    3.00
 -14  -1  -5    4.00    5.70
  14   1   5    8.00    3.10
 -14   1  -5   12.40    6.80
  15  -1   5   33.60    4.60
 -15  -1  -5   35.50    9.10
  15   1   5   41.00    5.00
 -15   1  -5   15.70    8.10
  15  -2  -5   16.20    3.60
  15   2  -5   30.20    4.10
  14  -2  -5    2.20    2.40
 -14   2   5    8.20    7.50
  14   2  -5   -0.60    2.40
 -13  -2   5   -6.90    6.80
  13  -2  -5    0.30    1.80
 -13   2   5    2.10    5.40
  13   2  -5   -3.40    1.80
  12  -2  -5    1.30    1.70
 -12  -2   5    0.90    5.20
  12   2  -5   -1.80    1.70
 -12   2   5   -2.70    4.60
 -11  -2   5   50.99    8.10
  11  -2  -5   49.10    4.10
 -11   2   5   43.40    8.00
  11   2  -5   49.60    4.20
  10  -2  -5    1.80    1.40
 -10  -2   5   -8.90    3.50
  10   2  -5    0.00    1.50
 -10   2   5    1.50    3.30
   9  -2  -5   16.00    2.20
  -9  -2   5   12.50    4.30
  -9   2   5   12.60    4.30
   9   2  -5   19.90    2.60
  -8  -2   5   10.60    3.60
   8  -2  -5   17.90    2.10
   8   2  -5   17.80    2.10
  -8   2   5   21.10    1.70
  -8   2   5   16.90    4.00
  -7  -2   5   25.40    4.20
  -7  -2   5   30.00    4.40
  -7   2   5   31.90    4.90
  -7   2   5   27.90    1.90
  -6  -2   5  922.91   40.70
  -6  -2   5  980.50   40.20
  -6  -2   5  990.50   37.40
  -6   2   5  963.30   40.70
  -6   2   5  981.10   37.60
  -6   2   5  978.50   45.70
   6   2  -5  922.01   45.90
  -5  -2   5 1297.37   51.59
  -5  -2   5 1310.07   49.20
  -5  -2   5 1224.88   53.19
  -5   2   5 1267.37   51.89
  -5   2   5 1308.97   49.40
  -5   2   5 1237.28   54.09
   5   2  -5 1290.37   56.89
  -5   2   5 1253.57   54.99
  -4  -2   5  244.08    9.40
  -4  -2   5  218.08   16.30
  -4  -2   5  246.28   14.90
   4  -2  -5  226.38   10.80
  -4  -2   5  246.88   11.20
   4   2  -5  228.88   15.70
  -4   2   5  222.28   13.30
  -4   2   5  230.48    9.50
  -4   2   5  244.28   12.90
   4   2  -5  245.78   13.10
  -4   2   5  227.18   11.30
   3  -2  -5  539.65   22.70
   3  -2  -5  546.95   22.70
  -3  -2   5  539.45   22.10
  -3  -2   5  525.15   24.90
  -3  -2   5  556.54   26.80
  -3   2   5  541.25   23.30
  -3   2   5  529.45   20.80
  -3   2   5  507.55   22.30
   3   2  -5  503.05   26.20
   3   2  -5  531.25   24.20
  -2  -2   5  343.77   18.10
   2  -2  -5  339.77   15.50
   2  -2  -5  340.97   14.70
  -2  -2   5  316.37   14.20
  -2  -2   5  323.07   17.10
  -2   2   5  355.96   13.40
   2   2  -5  336.17   16.80
  -2   2   5  339.07   14.70
   2   2  -5  343.27   18.00
  -1  -2   5 9381.86  363.26
  -1  -2   5 8868.91  363.66
   1   2  -5 9835.22  364.16
   1   2  -5 9491.15  363.06
   0  -2  -5    1.80    1.90
   0  -2   5   -1.50    2.50
   0  -2   5   -8.00    3.60
   0   2   5   -1.70    1.50
   0   2   5    0.90    0.60
   0   2  -5    1.60    2.40
   0   2  -5    1.70    2.90
   1  -2   5 9110.19  361.96
  -1  -2  -5 9009.80  361.86
   1  -2   5 9348.67  363.46
  -1   2  -5 9999.00  363.76
   2  -2   5  334.37   18.50
   2  -2   5  318.57   13.50
   2  -2   5  301.87   16.80
  -2  -2  -5  337.67   17.60
  -2   2  -5  318.67   18.20
   2   2   5  362.66   17.30
  -2   2  -5  346.67   16.60
   2   2   5  347.77   13.60
   3  -2   5  558.84   21.90
   3  -2   5  546.95   27.60
  -3  -2  -5  544.05   27.40
  -3   2  -5  560.24   28.00
  -3   2  -5  555.54   25.20
   3   2   5  534.95   22.00
   4  -2   5  245.38   16.70
  -4  -2  -5  276.67   17.10
   4  -2   5  245.78   10.40
  -4  -2  -5  241.68   17.10
  -4   2  -5  224.38   13.60
  -4   2  -5  230.08   17.20
   4   2   5  242.68   10.40
  -5  -2  -5 1369.56   56.29
   5  -2   5 1314.27   51.99
   5  -2   5 1317.57   59.69
  -5  -2  -5 1447.16   61.99
  -5  -2  -5 1405.76   61.39
  -5   2  -5 1185.68   60.49
   5   2   5 1269.57   51.99
  -5   2  -5 1330.27   55.59
  -6  -2  -5  984.10   50.69
   6  -2   5  989.90   38.60
  -6  -2  -5 1006.70   43.30
  -6  -2  -5  924.01   50.09
  -6   2  -5  878.51   49.70
   6   2   5  978.80   38.60
  -6   2  -5  995.70   42.40
  -7  -2  -5   21.90    7.00
  -7  -2  -5   25.10   16.50
   7  -2   5   29.10    2.90
  -7  -2  -5    9.30   15.10
  -7   2  -5  -11.80   12.10
   7   2   5   26.30    2.50
  -7   2  -5   22.90   15.50
  -8  -2  -5  -12.30    8.20
  -8  -2  -5  -24.00   24.20
   9  -2   5   14.80    2.60
   9   2   5   17.10    2.70
  -9   2  -5   10.60    4.40
  10  -2   5   -0.20    1.60
 -10   2  -5    0.40    3.50
  10   2   5   -0.80    1.70
  11  -2   5   35.30    4.10
 -11   2  -5   42.10    8.30
  11   2   5   48.40    4.60
 -12  -2  -5    0.70    4.30
  12  -2   5    2.10    2.00
 -12   2  -5    1.60    4.40
  12   2   5    2.20    2.10
 -13  -2  -5    9.60    5.60
  13  -2   5   -1.50    2.00
 -13   2  -5   -0.40    4.40
  13   2   5   -1.10    2.00
  14  -2   5   -6.70    2.20
 -14  -2  -5    6.30    6.30
  14   2   5   -1.80    2.80
 -14   2  -5    1.00    5.30
  15  -2   5   21.40    3.90
 -15  -2  -5   23.00    8.00
  15   2   5   15.00    4.20
 -15   2  -5   26.70    8.80
  15  -3  -5    2.60    4.70
  15   3  -5   -1.40    2.70
  14  -3  -5    6.50    2.60
  14   3  -5    1.60    2.60
 -14   3   5   17.30    7.30
 -13  -3   5  -11.70    8.20
  13  -3  -5    2.70    2.20
 -13   3   5    1.70    5.60
  13   3  -5   -0.50    1.80
  12  -3  -5    9.20    2.30
 -12  -3   5   -3.80    5.80
 -12   3   5   16.00    5.60
  12   3  -5   10.70    2.50
 -11  -3   5   -3.30    4.40
  11  -3  -5    5.80    2.00
 -11   3   5   -2.10    4.10
  11   3  -5    7.60    2.20
 -10  -3   5   -2.40    3.80
  10  -3  -5    1.60    1.50
 -10   3   5    2.40    3.70
  10   3  -5   -1.30    1.30
  -9  -3   5   21.80    4.80
   9  -3  -5   18.20    2.40
   9   3  -5   23.40    2.70
  -9   3   5   21.60    2.80
  -9   3   5   25.40    5.60
   8  -3  -5    7.70    1.50
  -8  -3   5    6.70    3.10
  -8   3   5    8.30    1.20
   8   3  -5    6.60    1.50
  -8   3   5   11.60    3.80
  -7  -3   5   -6.20   15.40
  -7  -3   5    0.90    2.20
  -7   3   5    1.70    0.80
   7   3  -5    2.10    1.00
  -7   3   5    5.20   11.00
  -7   3   5    2.40    2.70
  -6  -3   5   11.80   11.40
  -6  -3   5    4.40    0.80
  -6  -3   5    5.60    2.40
  -6   3   5   -7.10    6.40
   6   3  -5    4.30    7.80
  -6   3   5    3.40    0.90
  -6   3   5    6.20    2.70
  -6   3   5   -1.00    7.00
  -5  -3   5  131.69    7.60
  -5  -3   5  126.19   15.10
  -5  -3   5  133.89    5.40
  -5   3   5  118.19    7.90
  -5   3   5  132.39    5.60
   5   3  -5  129.29   13.50
  -5   3   5  123.09   10.50
  -5   3   5  136.09   11.10
  -4  -3   5   17.80    1.10
   4  -3  -5   18.70    2.80
  -4  -3   5   18.60    2.80
  -4  -3   5   15.20    6.40
   4   3  -5   15.00    4.20
  -4   3   5   19.60    3.60
  -4   3   5   16.20    1.30
   4   3  -5   10.50    6.10
  -4   3   5   16.90    3.60
  -4   3   5   22.10    3.40
  -3  -3   5   11.40    5.40
  -3  -3   5    9.20    1.90
   3  -3  -5    4.10    2.20
  -3   3   5    8.40    0.90
  -3   3   5    7.80    1.90
  -3   3   5    7.70    1.90
  -3   3   5   11.00    2.30
   3   3  -5    0.90    3.50
   3   3  -5    7.50    4.70
  -2  -3   5   -1.80    3.70
  -2  -3   5   -0.70    1.00
   2   3  -5   -4.70    3.10
  -2   3   5    2.30    1.50
  -2   3   5    0.60    0.50
   2   3  -5    0.00    3.00
   1  -3  -5  452.75   18.30
  -1  -3   5  416.16   18.40
  -1  -3   5  501.25   23.00
   1   3  -5  446.86   22.50
  -1   3   5  437.66   18.90
   1   3  -5  487.95   21.90
  -1   3   5  447.16   17.80
   0  -3   5    3.60    3.30
   0  -3  -5    0.60    1.70
   0   3  -5    0.30    2.90
   0   3  -5    1.80    3.20
   0   3   5    0.40    0.60
   0   3   5   -0.50    1.30
  -1  -3  -5  432.36   20.70
   1  -3   5  481.65   23.10
   1   3   5  444.36   19.20
   1   3   5  439.66   17.90
  -1   3  -5  459.05   22.60
  -1   3  -5  445.16   21.50
  -2  -3  -5    0.00    2.80
  -2  -3  -5   -4.80    2.80
   2  -3   5   -0.10    0.70
   2  -3   5    2.00    4.00
  -2   3  -5    5.00    3.90
  -2   3  -5   -1.90    3.00
   2   3   5    0.50    0.80
  -3  -3  -5    8.00    1.50
  -3  -3  -5   12.30    4.80
   3  -3   5    9.10    4.80
   3  -3   5    7.10    1.20
  -3  -3  -5    8.20    4.60
   3   3   5    9.30    1.30
  -3   3  -5    5.30    3.70
  -3   3  -5    8.00    5.20
   4  -3   5   15.50    1.80
   4  -3   5   17.00    6.30
  -4  -3  -5   20.60    6.20
  -4  -3  -5   22.30    2.60
  -4  -3  -5    4.60    5.80
   4   3   5   19.00    1.80
  -4   3  -5   23.50    7.20
  -4   3  -5   14.60    4.90
  -5  -3  -5   97.39   13.90
   5  -3   5  130.59    6.20
   5  -3   5  151.98   15.10
  -5  -3  -5  111.09   13.90
   5   3   5  129.89    6.30
  -5   3  -5  116.49   14.60
  -5   3  -5  153.88   11.00
   6  -3   5    4.20    1.30
  -6  -3  -5   16.50   10.60
   6  -3   5   -5.20    8.00
  -6  -3  -5   -4.00   10.90
  -6  -3  -5    9.80    5.50
  -6   3  -5    8.10   10.90
  -6   3  -5   -3.40    5.10
   6   3   5    3.10    1.30
  -7  -3  -5    9.40   15.70
  -7  -3  -5    9.00   16.10
   7  -3   5    3.50    1.40
  -7  -3  -5    8.80    6.80
   7   3   5    2.60    1.40
  -7   3  -5    4.20   12.10
  -7   3  -5   -6.10    5.90
   8  -3   5    6.60    1.80
  -8  -3  -5   -4.60    8.50
  -8  -3  -5  -34.40   41.80
  -8   3  -5    6.50    3.60
  -9  -3  -5   -7.80   12.60
   9  -3   5   21.90    2.90
  -9   3  -5   13.70    4.80
   9   3   5   20.60    2.90
  10  -3   5   -3.40    1.40
  10   3   5   -2.60    1.60
 -10   3  -5   -2.30    3.40
  11  -3   5    6.20    2.20
 -11   3  -5    4.80    4.20
  11   3   5    2.50    2.10
 -12  -3  -5    8.30    5.10
  12  -3   5    9.90    2.80
  12   3   5    5.30    2.50
 -12   3  -5   10.60    5.50
  13  -3   5    1.10    2.30
 -13  -3  -5    5.30    5.50
  13   3   5    5.60    2.70
 -13   3  -5    5.30    5.10
 -14  -3  -5   -0.20    6.60
  14  -3   5    6.20    2.80
  14   3   5    6.70    3.30
 -14   3  -5    4.70    6.40
 -15  -3  -5    7.30    6.90
 -15   3  -5    6.70    7.00
  15   3   5    1.60    3.20
  15   4  -5   -2.00    2.70
  14  -4  -5   -1.50    2.20
  14   4  -5    0.90    2.90
 -14   4   5    3.30    6.60
  13  -4  -5   -0.40    1.90
 -13   4   5    0.00    5.40
  13   4  -5    5.50    2.20
 -12  -4   5   -1.20    6.20
  12  -4  -5    5.10    2.10
 -12   4   5   12.70    5.50
  12   4  -5    2.70    2.00
  11  -4  -5   39.70    4.10
  11   4  -5   30.80    3.60
 -11   4   5   31.30    6.90
  10  -4  -5  123.29    6.70
 -10   4   5  111.89   10.50
  10   4  -5  117.49    6.80
   9  -4  -5   44.50    3.50
  -9  -4   5   34.10    6.00
  -9   4   5   48.30    3.10
  -9   4   5   39.00    6.70
   9   4  -5   45.70    3.60
  -8  -4   5   21.60    4.30
   8  -4  -5   17.50    2.10
  -8   4   5   19.60    1.90
  -8   4   5   18.50    4.40
   8   4  -5   18.60    2.20
  -7  -4   5    7.10   17.70
  -7  -4   5    2.00    2.20
   7  -4  -5    3.20    1.10
   7   4  -5    3.40    1.20
  -7   4   5   -7.70    9.80
  -7   4   5    1.60    0.80
   7   4  -5  -16.60   12.00
  -7   4   5   -2.20    2.10
  -6  -4   5  295.77   26.30
  -6  -4   5  288.87   14.10
  -6   4   5  257.57   17.60
   6   4  -5  263.07   21.80
  -6   4   5  281.77   11.40
  -6   4   5  271.07   14.50
  -6   4   5  289.27   18.20
  -5  -4   5   34.00    3.80
  -5  -4   5   31.50   10.30
  -5  -4   5   36.10    1.80
   5   4  -5   30.60    8.90
  -5   4   5   39.40    2.10
  -5   4   5   27.60    5.20
  -5   4   5   23.60    5.20
  -5   4   5   31.50    4.50
  -4  -4   5   -0.20    1.50
   4  -4  -5    2.50    2.30
  -4  -4   5    2.70    6.60
   4   4  -5    3.70    4.10
  -4   4   5    1.80    2.30
  -4   4   5    1.20    2.30
  -4   4   5    0.80    2.00
  -4   4   5    1.60    0.60
   4   4  -5   -3.50    5.60
  -3  -4   5  171.48   14.90
  -3  -4   5  192.18    9.40
  -3   4   5  193.98    9.90
   3   4  -5  193.48   14.80
  -3   4   5  196.68    8.00
   3   4  -5  203.98   12.90
  -2  -4   5    0.30    1.20
  -2  -4   5    5.10    4.30
   2   4  -5    1.50    3.50
  -2   4   5    4.30    0.80
  -2   4   5    3.30    1.80
   2   4  -5    4.40    4.30
  -1  -4   5  245.68   11.60
   1  -4  -5  273.67   10.90
   1  -4  -5  275.47   10.90
  -1  -4   5  274.27   16.40
   1   4  -5  263.57   15.10
  -1   4   5  250.07   10.70
  -1   4   5  276.47   12.30
   1   4  -5  307.07   16.80
   0  -4   5    0.10    0.90
   0  -4  -5   -0.50    1.80
   0  -4   5    0.50    3.20
   0  -4  -5    4.50    2.00
   0   4   5   -0.20    0.60
   0   4  -5    3.60    3.50
   0   4  -5   -0.40    3.20
   0   4   5    0.20    1.50
   1  -4   5  283.57   16.50
  -1  -4  -5  273.37   14.10
  -1  -4  -5  244.88   13.60
  -1   4  -5  269.57   15.10
  -1   4  -5  297.67   16.40
   1   4   5  240.58   10.60
   1   4   5  277.97   12.50
   1   4   5  254.47   10.80
  -2  -4  -5    1.60    3.40
   2  -4   5    9.30    4.80
  -2  -4  -5    3.20    3.30
   2  -4   5    3.80    1.00
[truncated: 958,913 more chars]
