# Supplementary material for: Pillararene incorporated metal–organic frameworks for supramolecular recognition and selective separation
Source: Nat Commun. 2023 Aug 15;14:4927. doi: 10.1038/s41467-023-40594-2 (PMC10427641; doi:10.1038/s41467-023-40594-2)
Supplement: Supplementary file 4 — Supplementary Data 1 [file 41467_2023_40594_MOESM4_ESM.zip › Supplementary Data 1/DMF@MeP5-MOF-2.cif]

data_a1_sq
_audit_creation_date               2022-06-18
_audit_creation_method
;
Olex2 1.5
(compiled 2022.04.07 svn.rca3783a0 for OlexSys, GUI svn.r6498)
;
_shelx_SHELXL_version_number       '2019/2'
_audit_contact_author_address      ?
_audit_contact_author_email        ?
_audit_contact_author_name         ''
_audit_contact_author_phone        ?
_publ_contact_author_id_orcid      ?
_publ_section_references
;
Dolomanov, O.V., Bourhis, L.J., Gildea, R.J, Howard, J.A.K. & Puschmann, H.
 (2009), J. Appl. Cryst. 42, 339-341.

Sheldrick, G.M. (2015). Acta Cryst. A71, 3-8.

Sheldrick, G.M. (2015). Acta Cryst. C71, 3-8.
;
_chemical_name_common              ?
_chemical_name_systematic          ?
_chemical_formula_moiety           'C119 H92 N2 O16 Zn2, C3 H7 N O'
_chemical_formula_sum              'C122 H99 N3 O17 Zn2'
_chemical_formula_weight           2009.78
_chemical_melting_point            ?
loop_
  _atom_type_symbol
  _atom_type_description
  _atom_type_scat_dispersion_real
  _atom_type_scat_dispersion_imag
  _atom_type_scat_source
 'C' 'C' 0.0137 0.0067 'International Tables Vol C Tables 4.2.6.8 and 6.1.1.4'
 'H' 'H' 0.0000 0.0000 'International Tables Vol C Tables 4.2.6.8 and 6.1.1.4'
 'N' 'N' 0.0241 0.0134 'International Tables Vol C Tables 4.2.6.8 and 6.1.1.4'
 'O' 'O' 0.0389 0.0241 'International Tables Vol C Tables 4.2.6.8 and 6.1.1.4'
 'Zn' 'Zn' -2.7473 0.5279
 'International Tables Vol C Tables 4.2.6.8 and 6.1.1.4'

_shelx_space_group_comment
;
The symmetry employed for this shelxl refinement is uniquely defined
by the following loop, which should always be used as a source of
symmetry information in preference to the above space-group names.
They are only intended as comments.
;
_space_group_crystal_system        'triclinic'
_space_group_IT_number             2
_space_group_name_H-M_alt          'P -1'
_space_group_name_Hall             '-P 1'
loop_
  _space_group_symop_operation_xyz
 'x, y, z'
 '-x, -y, -z'

_cell_length_a                     16.9571(13)
_cell_length_b                     19.8151(14)
_cell_length_c                     26.719(3)
_cell_angle_alpha                  83.462(6)
_cell_angle_beta                   71.545(4)
_cell_angle_gamma                  89.884(4)
_cell_volume                       8455.3(12)
_cell_formula_units_Z              2
_cell_measurement_reflns_used      9994
_cell_measurement_temperature      193.00
_cell_measurement_theta_max        54.12
_cell_measurement_theta_min        2.33
_shelx_estimated_absorpt_T_max     0.956
_shelx_estimated_absorpt_T_min     0.944
_exptl_absorpt_coefficient_mu      0.450
_exptl_absorpt_correction_T_max    0.7512
_exptl_absorpt_correction_T_min    0.5689
_exptl_absorpt_correction_type     multi-scan
_exptl_absorpt_process_details
;
SADABS-2016/2 (Bruker,2016/2) was used for absorption correction.
wR2(int) was 0.1174 before and 0.0782 after correction.
The Ratio of minimum to maximum transmission is 0.7573.
The \l/2 correction factor is Not present.
;
_exptl_absorpt_special_details     ?
_exptl_crystal_colour              ?
_exptl_crystal_density_diffrn      0.789
_exptl_crystal_density_meas        ?
_exptl_crystal_density_method      ?
_exptl_crystal_description         block
_exptl_crystal_F_000               2096
_exptl_crystal_size_max            0.13
_exptl_crystal_size_mid            0.12
_exptl_crystal_size_min            0.1
_exptl_transmission_factor_max     ?
_exptl_transmission_factor_min     ?
_diffrn_reflns_av_R_equivalents    0.1081
_diffrn_reflns_av_unetI/netI       0.1590
_diffrn_reflns_Laue_measured_fraction_full  0.995
_diffrn_reflns_Laue_measured_fraction_max  0.995
_diffrn_reflns_limit_h_max         19
_diffrn_reflns_limit_h_min         -20
_diffrn_reflns_limit_k_max         23
_diffrn_reflns_limit_k_min         -23
_diffrn_reflns_limit_l_max         32
_diffrn_reflns_limit_l_min         -31
_diffrn_reflns_number              70402
_diffrn_reflns_point_group_measured_fraction_full  0.995
_diffrn_reflns_point_group_measured_fraction_max  0.995
_diffrn_reflns_theta_full          53.594
_diffrn_reflns_theta_max           53.906
_diffrn_reflns_theta_min           1.527
_diffrn_ambient_temperature        193.00
_diffrn_detector                   CPAD
_diffrn_detector_area_resol_mean   7.41
_diffrn_detector_type              'Bruker PHOTON II'
_diffrn_measured_fraction_theta_full  0.995
_diffrn_measured_fraction_theta_max  0.995
_diffrn_measurement_device         'four-circle diffractometer'
_diffrn_measurement_device_type    'Bruker D8 VENTURE Metaljet PHOTON II'
_diffrn_measurement_method         '\w and \f shutterless scans'
_diffrn_measurement_specimen_support  'nylon loop'
_diffrn_radiation_monochromator    'Helios Multi-layer Optic'
_diffrn_radiation_probe            X-ray
_diffrn_radiation_type             GaK\a
_diffrn_radiation_wavelength       1.34139
_diffrn_source                     MetalJet
_diffrn_source_current             2.86
_diffrn_source_power               0.19937059999999998
_diffrn_source_type                'Liquid Metal source'
_diffrn_source_voltage             69.71
_diffrn_standards_number           0
_reflns_Friedel_coverage           0.000
_reflns_Friedel_fraction_full      .
_reflns_Friedel_fraction_max       .
_reflns_number_gt                  14171
_reflns_number_total               30837
_reflns_special_details
;
 Reflections were merged by SHELXL according to the crystal
 class for the calculation of statistics and refinement.
 
 Structure factors included contributions from the .fab file.
 
 _reflns_Friedel_fraction is defined as the number of unique
 Friedel pairs measured divided by the number that would be
 possible theoretically, ignoring centric projections and
 systematic absences. Completness statistics refer to single and
 composite reflections containing twin component 1 only.
;
_reflns_threshold_expression       'I > 2\s(I)'
_computing_cell_refinement         'SAINT V8.40B (Bruker, 2019)'
_computing_data_collection         'APEX4 V2021.10-0 (Bruker, 2021)'
_computing_data_reduction          'SAINT V8.40B (Bruker, 2019)'
_computing_molecular_graphics      'Olex2 1.5 (Dolomanov et al., 2009)'
_computing_publication_material    'Olex2 1.5 (Dolomanov et al., 2009)'
_computing_structure_refinement    'SHELXL 2019/2 (Sheldrick, 2015)'
_computing_structure_solution      'SHELXT 2018/2 (Sheldrick, 2018)'
_refine_diff_density_max           0.956
_refine_diff_density_min           -1.319
_refine_diff_density_rms           0.074
_refine_ls_extinction_coef         .
_refine_ls_extinction_method       none
_refine_ls_goodness_of_fit_ref     0.999
_refine_ls_hydrogen_treatment      constr
_refine_ls_matrix_type             full
_refine_ls_number_parameters       1322
_refine_ls_number_reflns           30837
_refine_ls_number_restraints       866
_refine_ls_R_factor_all            0.1815
_refine_ls_R_factor_gt             0.1049
_refine_ls_restrained_S_all        1.017
_refine_ls_shift/su_max            0.040
_refine_ls_shift/su_mean           0.001
_refine_ls_structure_factor_coef   Fsqd
_refine_ls_weighting_details      
 'w=1/[\s^2^(Fo^2^)+(0.1914P)^2^] where P=(Fo^2^+2Fc^2^)/3'
_refine_ls_weighting_scheme        calc
_refine_ls_wR_factor_gt            0.2898
_refine_ls_wR_factor_ref           0.3402
_refine_special_details
;
 Refined as a 2-component twin.
;
_olex2_refinement_description
;
1. Twinned data refinement
 Scales: 0.9507(6)
 0.0493(6)
2. Fixed Uiso
 At 1.2 times of:
  All C(H) groups, All C(H,H) groups
 At 1.5 times of:
  All C(H,H,H) groups
3. Restrained distances
 O17-C116
 1.25 with sigma of 0.005
 C82A-C75A = N1-C75A = N1-C88B = C90B-C88B = C90B-C44 = C82A-C44
 1.39 with sigma of 0.005
 C90B-C82A
 2.45 with sigma of 0.005
 C44-C88B
 2.45 with sigma of 0.005
 C82A-N1
 2.45 with sigma of 0.005
 C75A-C88B
 2.45 with sigma of 0.005
 N1-C90B
 2.45 with sigma of 0.005
 C44-C75A
 2.45 with sigma of 0.005
 N3-C114 \\sim N3-C115
 with sigma of 0.02
 C83A-C79A \\sim C83B-C79B
 with sigma of 0.02
 C79A-C62 \\sim C79B-C62
 with sigma of 0.02
 C83A-C66 \\sim C83B-C66
 with sigma of 0.02
 C66-C63B \\sim C66-C63A
 with sigma of 0.02
 C82A-C75A \\sim C82B-C75B
 with sigma of 0.02
 C64A-C62 \\sim C64B-C62
 with sigma of 0.02
 C90A-C44 \\sim C90B-C44
 with sigma of 0.02
 N1-C75A \\sim N1-C75B
 with sigma of 0.02
 C64A-C63A \\sim C64B-C63B
 with sigma of 0.02
 N1-C88B \\sim N1-C88A
 with sigma of 0.02
 C82A-C44 \\sim C82B-C44
 with sigma of 0.02
 C90B-C88B \\sim C90A-C88A
 with sigma of 0.02
4. Uiso/Uaniso restraints and constraints
O11 \\sim C65 \\sim C68 \\sim C84 \\sim C86 \\sim C89 \\sim C100 \\sim C101
\\sim C117 \\sim O12 \\sim C92 \\sim C93 \\sim C94 \\sim C95 \\sim C96 \\sim
C97 \\sim O13 \\sim O15 \\sim C103 \\sim C106 \\sim C107 \\sim C108 \\sim C109
\\sim C118 \\sim C120 \\sim C121 \\sim C122 \\sim O10 \\sim C69 \\sim C70 \\sim
C71 \\sim C72 \\sim C73 \\sim C74 \\sim C91 \\sim O14 \\sim O16 \\sim C105
\\sim C110 \\sim C111 \\sim C119 \\sim C112 \\sim O9 \\sim C67 \\sim C85 \\sim
C87 \\sim C98 \\sim C99 \\sim C102 \\sim C104 \\sim C113: within 2A with sigma
of 0.01 and sigma for terminal atoms of 0.02 within 2A
C75B \\sim C82B \\sim C88B \\sim C90B \\sim C82A \\sim C75A \\sim C88A \\sim
C90A: within 2A with sigma of 0.01 and sigma for terminal atoms of 0.02 within
2A
N3 \\sim O17 \\sim C114 \\sim C116 \\sim C115: within 2A with sigma of 0.01 and
sigma for terminal atoms of 0.02 within 2A
C63B \\sim C64B \\sim C79B \\sim C83B \\sim C63A \\sim C64A \\sim C83A \\sim
C79A: within 2A with sigma of 0.01 and sigma for terminal atoms of 0.02 within
2A
Uanis(O11) \\sim Ueq, Uanis(C65) \\sim Ueq, Uanis(C68) \\sim Ueq, Uanis(C84)
\\sim Ueq, Uanis(C86) \\sim Ueq, Uanis(C89) \\sim Ueq, Uanis(C100) \\sim Ueq,
Uanis(C101) \\sim Ueq, Uanis(C117) \\sim Ueq, Uanis(O12) \\sim Ueq, Uanis(C92)
\\sim Ueq, Uanis(C93) \\sim Ueq, Uanis(C94) \\sim Ueq, Uanis(C95) \\sim Ueq,
Uanis(C96) \\sim Ueq, Uanis(C97) \\sim Ueq, Uanis(O13) \\sim Ueq, Uanis(O15)
\\sim Ueq, Uanis(C103) \\sim Ueq, Uanis(C106) \\sim Ueq, Uanis(C107) \\sim Ueq,
Uanis(C108) \\sim Ueq, Uanis(C109) \\sim Ueq, Uanis(C118) \\sim Ueq,
Uanis(C120) \\sim Ueq, Uanis(C121) \\sim Ueq, Uanis(C122) \\sim Ueq, Uanis(O10)
\\sim Ueq, Uanis(C69) \\sim Ueq, Uanis(C70) \\sim Ueq, Uanis(C71) \\sim Ueq,
Uanis(C72) \\sim Ueq, Uanis(C73) \\sim Ueq, Uanis(C74) \\sim Ueq, Uanis(C91)
\\sim Ueq, Uanis(O14) \\sim Ueq, Uanis(O16) \\sim Ueq, Uanis(C105) \\sim Ueq,
Uanis(C110) \\sim Ueq, Uanis(C111) \\sim Ueq, Uanis(C119) \\sim Ueq,
Uanis(C112) \\sim Ueq, Uanis(O9) \\sim Ueq, Uanis(C67) \\sim Ueq, Uanis(C85)
\\sim Ueq, Uanis(C87) \\sim Ueq, Uanis(C98) \\sim Ueq, Uanis(C99) \\sim Ueq,
Uanis(C102) \\sim Ueq, Uanis(C104) \\sim Ueq, Uanis(C113) \\sim Ueq: with sigma
of 0.015 and sigma for terminal atoms of 0.03
Uanis(N3) \\sim Ueq, Uanis(O17) \\sim Ueq, Uanis(C114) \\sim Ueq, Uanis(C115)
\\sim Ueq, Uanis(C116) \\sim Ueq: with sigma of 0.01 and sigma for terminal
atoms of 0.02
5. Others
 Sof(C88B)=Sof(H88B)=Sof(C90B)=Sof(H90B)=Sof(C82A)=Sof(H82A)=Sof(C75A)=
 Sof(H75A)=1-FVAR(1)
 Sof(C75B)=Sof(H75B)=Sof(C82B)=Sof(H82B)=Sof(C90A)=Sof(H90A)=Sof(C88A)=
 Sof(H88A)=FVAR(1)
 Sof(C79B)=Sof(H79B)=Sof(C83B)=Sof(H83B)=Sof(C63A)=Sof(H63A)=Sof(C64A)=
 Sof(H64A)=1-FVAR(2)
 Sof(C79A)=Sof(H79A)=Sof(C83A)=Sof(H83A)=Sof(C63B)=Sof(H63B)=Sof(C64B)=
 Sof(H64B)=FVAR(2)
6.a Secondary CH2 refined with riding coordinates:
 C65(H65A,H65B), C91(H91A,H91B), C102(H10A,H10B), C103(H10C,H10D), C118(H11J,
 H11K)
6.b Aromatic/amide H refined with riding coordinates:
 C75B(H75B), C82B(H82B), C90A(H90A), C88A(H88A), C1(H1), C4(H4), C6(H6),
 C9(H9), C12(H12), C16(H16), C19(H19), C20(H20), C21(H21), C22(H22), C25(H25),
 C28(H28), C29(H29), C31(H31), C33(H33), C35(H35), C36(H36), C38(H38), C40(H40),
  C41(H41), C42(H42), C43(H43), C45(H45), C46(H46), C47(H47), C49(H49),
 C50(H50), C51(H51), C52(H52), C53(H53), C55(H55), C56(H56), C57(H57), C58(H58),
  C60(H60), C61(H61), C79A(H79A), C83A(H83A), C63B(H63B), C64B(H64B), C69(H69),
 C72(H72), C76(H76), C77(H77), C78(H78), C79B(H79B), C81(H81), C83B(H83B),
 C85(H85), C88B(H88B), C89(H89), C90B(H90B), C92(H92), C95(H95), C101(H101),
 C107(H107), C110(H110), C113(H113), C116(HF), C82A(H82A), C75A(H75A),
 C63A(H63A), C64A(H64A)
6.c Fitted hexagon refined as free rotating group:
 N1(C75B,C82B,C44,C90A,C88A), C62(C79A,C83A,C66,C63B,C64B), C69(C70,C71,C72,
 C73,C74), C92(C93,C94,C95,C96,C97), C105(C106,C107,C108,C109,C110)
6.d Idealised Me refined as rotating group:
 C104(H10E,H10F,H10G), C111(H11A,H11B,H11C), C112(H11D,H11E,H11F), C114(H,HA,
 HB), C115(HC,HD,HE), C117(H11G,H11H,H11I), C119(H11L,H11M,H11N), C120(H12A,
 H12B,H12C), C121(H12D,H12E,H12F), C122(H12G,H12H,H12I)
;
_atom_sites_solution_hydrogens     geom
_atom_sites_solution_primary       dual
_atom_sites_solution_secondary     ?
loop_
  _atom_site_label
  _atom_site_type_symbol
  _atom_site_fract_x
  _atom_site_fract_y
  _atom_site_fract_z
  _atom_site_U_iso_or_equiv
  _atom_site_adp_type
  _atom_site_occupancy
  _atom_site_site_symmetry_order
  _atom_site_calc_flag
  _atom_site_refinement_flags_posn
  _atom_site_refinement_flags_adp
  _atom_site_refinement_flags_occupancy
  _atom_site_disorder_assembly
  _atom_site_disorder_group
 Zn1 Zn 0.02698(5) 0.34890(4) 1.05727(3) 0.0427(2) Uani 1 1 d . . . . .
 Zn2 Zn 0.97569(5) 0.33145(4) 1.17412(3) 0.0453(2) Uani 1 1 d . . . . .
 O1 O 0.9334(3) 0.41464(19) 1.07930(15) 0.0521(10) Uani 1 1 d . . . . .
 O2 O 0.1109(3) 1.27859(18) 1.06240(15) 0.0561(10) Uani 1 1 d . . . . .
 O3 O 0.1109(3) 0.42309(19) 1.05694(16) 0.0562(10) Uani 1 1 d . . . . .
 O4 O 0.0724(3) 1.2686(2) 1.15085(16) 0.0577(11) Uani 1 1 d . . . . .
 O5 O 0.8880(3) 0.3967(2) 1.16712(15) 0.0609(11) Uani 1 1 d . . . . .
 O6 O 0.9389(3) 1.2701(2) 1.08697(18) 0.0642(11) Uani 1 1 d . . . . .
 O7 O 0.8993(3) 1.2526(2) 1.17532(17) 0.0647(12) Uani 1 1 d . . . . .
 O8 O 0.0596(3) 0.4127(2) 1.14574(17) 0.0648(12) Uani 1 1 d . . . . .
 N1 N -0.0283(3) 0.3347(2) 0.24991(13) 0.0548(13) Uani 1 1 d DG . . . .
 C75B C -0.0828(5) 0.3751(5) 0.2834(2) 0.069(4) Uani 0.555(10) 1 d DG U P A 1
 H75B H -0.124935 0.397934 0.272387 0.083 Uiso 0.555(10) 1 calc R U P A 1
 C82B C -0.0758(6) 0.3820(5) 0.3330(2) 0.072(4) Uani 0.555(10) 1 d DG U P A 1
 H82B H -0.113121 0.409560 0.355923 0.086 Uiso 0.555(10) 1 calc R U P A 1
 C44 C -0.0143(5) 0.3485(3) 0.34915(17) 0.085(2) Uani 1 1 d DG . . A .
 C90A C 0.0403(6) 0.3082(5) 0.3157(3) 0.095(5) Uani 0.555(10) 1 d DG U P A 1
 H90A H 0.082388 0.285323 0.326675 0.114 Uiso 0.555(10) 1 calc R U P A 1
 C88A C 0.0333(5) 0.3013(5) 0.2660(2) 0.095(5) Uani 0.555(10) 1 d DG U P A 1
 H88A H 0.070575 0.273696 0.243139 0.114 Uiso 0.555(10) 1 calc R U P A 1
 N2 N 0.0315(3) 0.3540(2) 0.98086(17) 0.0465(11) Uani 1 1 d . . . . .
 C1 C 0.6740(4) 0.9561(3) 1.1622(3) 0.0640(17) Uani 1 1 d . . . . .
 H1 H 0.697565 0.955340 1.190151 0.077 Uiso 1 1 calc R U . . .
 C2 C 0.8861(4) 0.4253(3) 1.1232(2) 0.0499(14) Uani 1 1 d . . . . .
 C3 C 0.6886(4) 1.0117(3) 1.1254(3) 0.0589(16) Uani 1 1 d . . . . .
 C4 C 0.7057(4) 0.7083(3) 1.0851(3) 0.0615(17) Uani 1 1 d . . . . .
 H4 H 0.757718 0.705279 1.058411 0.074 Uiso 1 1 calc R U . . .
 C5 C 0.4638(4) 0.8406(3) 1.1141(3) 0.0559(15) Uani 1 1 d . . . . .
 C6 C 0.2283(4) 0.5220(3) 1.0575(3) 0.0612(17) Uani 1 1 d . . . . .
 H6 H 0.234404 0.504090 1.025088 0.073 Uiso 1 1 calc R U . . .
 C7 C 0.2760(4) 1.0839(3) 1.1088(2) 0.0642(18) Uani 1 1 d . . . . .
 C8 C 0.5414(4) 0.8381(3) 1.1182(2) 0.0542(15) Uani 1 1 d . . . . .
 C9 C 0.7683(4) 0.5682(3) 1.0771(2) 0.0522(14) Uani 1 1 d . . . . .
 H9 H 0.765805 0.590614 1.044285 0.063 Uiso 1 1 calc R U . . .
 C10 C 0.8435(4) 1.1801(3) 1.1300(2) 0.0546(15) Uani 1 1 d . . . . .
 C11 C 0.1093(4) 0.4377(3) 1.1015(3) 0.0550(16) Uani 1 1 d . . . . .
 C12 C 0.8188(4) 0.5137(3) 1.0768(2) 0.0528(15) Uani 1 1 d . . . . .
 H12 H 0.851108 0.499360 1.043997 0.063 Uiso 1 1 calc R U . . .
 C13 C 0.6730(4) 0.6530(3) 1.1234(2) 0.0545(15) Uani 1 1 d . . . . .
 C14 C 0.1139(4) 1.2516(3) 1.1071(2) 0.0514(14) Uani 1 1 d . . . . .
 C15 C 0.7212(4) 0.5911(3) 1.1240(2) 0.0548(15) Uani 1 1 d . . . . .
 C16 C 0.6528(4) 1.0118(3) 1.0841(3) 0.0586(16) Uani 1 1 d . . . . .
 H16 H 0.662283 1.049731 1.057484 0.070 Uiso 1 1 calc R U . . .
 C17 C 0.4169(4) 0.7797(3) 1.1103(3) 0.0537(15) Uani 1 1 d . . . . .
 C18 C 0.1726(4) 1.1957(3) 1.1077(2) 0.0581(16) Uani 1 1 d . . . . .
 C19 C 0.0084(4) 0.4076(3) 0.9548(2) 0.0549(15) Uani 1 1 d . . . . .
 H19 H -0.011634 0.445230 0.973740 0.066 Uiso 1 1 calc R U . . .
 C20 C 0.6623(4) 0.7677(3) 1.0861(3) 0.0636(17) Uani 1 1 d . . . . .
 H20 H 0.687304 0.806156 1.061524 0.076 Uiso 1 1 calc R U . . .
 C21 C 0.4027(5) 0.6777(3) 1.0715(3) 0.0647(17) Uani 1 1 d . . . . .
 H21 H 0.425760 0.648021 1.045423 0.078 Uiso 1 1 calc R U . . .
 C22 C 0.0115(4) 0.4126(3) 0.9029(2) 0.0625(17) Uani 1 1 d . . . . .
 H22 H -0.004536 0.453212 0.886696 0.075 Uiso 1 1 calc R U . . .
 C23 C 0.3274(4) 1.0240(3) 1.1097(2) 0.0600(17) Uani 1 1 d . . . . .
 C24 C 0.8971(4) 1.2377(3) 1.1313(3) 0.0585(16) Uani 1 1 d . . . . .
 C25 C 0.7742(4) 0.5012(3) 1.1716(2) 0.0620(17) Uani 1 1 d . . . . .
 H25 H 0.777022 0.478671 1.204317 0.074 Uiso 1 1 calc R U . . .
 C26 C 0.4186(4) 0.9055(3) 1.1136(3) 0.0563(15) Uani 1 1 d . . . . .
 C27 C 0.3217(4) 0.6635(3) 1.1067(3) 0.0584(16) Uani 1 1 d . . . . .
 C28 C 0.4491(4) 0.7327(3) 1.0736(3) 0.0578(16) Uani 1 1 d . . . . .
 H28 H 0.504308 0.739601 1.049861 0.069 Uiso 1 1 calc R U . . .
 C29 C 0.6037(4) 0.9563(3) 1.0823(3) 0.0568(15) Uani 1 1 d . . . . .
 H29 H 0.579786 0.957312 1.054570 0.068 Uiso 1 1 calc R U . . .
 C30 C 0.5889(4) 0.8992(3) 1.1203(3) 0.0557(16) Uani 1 1 d . . . . .
 C31 C 0.6256(4) 0.8999(3) 1.1606(3) 0.0625(17) Uani 1 1 d . . . . .
 H31 H 0.617365 0.861827 1.187011 0.075 Uiso 1 1 calc R U . . .
 C32 C 0.1671(4) 0.4943(3) 1.1026(2) 0.0528(15) Uani 1 1 d . . . . .
 C33 C 0.8390(4) 1.1631(3) 1.0817(2) 0.0607(16) Uani 1 1 d . . . . .
 H33 H 0.870494 1.188875 1.049346 0.073 Uiso 1 1 calc R U . . .
 C34 C 0.8228(4) 0.4794(3) 1.1242(2) 0.0518(14) Uani 1 1 d . . . . .
 C35 C 0.1745(4) 1.1604(3) 1.1550(3) 0.0660(18) Uani 1 1 d . . . . .
 H35 H 0.140298 1.173719 1.187797 0.079 Uiso 1 1 calc R U . . .
 C36 C 0.4051(4) 0.9480(3) 1.1522(3) 0.0574(16) Uani 1 1 d . . . . .
 H36 H 0.426522 0.937004 1.180891 0.069 Uiso 1 1 calc R U . . .
 C37 C 0.5829(4) 0.7725(3) 1.1221(2) 0.0528(15) Uani 1 1 d . . . . .
 C38 C 0.2238(5) 1.1747(3) 1.0605(3) 0.073(2) Uani 1 1 d . . . . .
 H38 H 0.224487 1.198728 1.027516 0.087 Uiso 1 1 calc R U . . .
 C39 C 0.7400(4) 1.0694(3) 1.1274(2) 0.0558(15) Uani 1 1 d . . . . .
 C40 C 0.2258(5) 1.1057(3) 1.1551(3) 0.0675(19) Uani 1 1 d . . . . .
 H40 H 0.226327 1.082679 1.188211 0.081 Uiso 1 1 calc R U . . .
 C41 C 0.3607(4) 1.0068(3) 1.1504(2) 0.0640(17) Uani 1 1 d . . . . .
 H41 H 0.353022 1.035691 1.177537 0.077 Uiso 1 1 calc R U . . .
 C42 C 0.7226(4) 0.5544(3) 1.1723(2) 0.0641(18) Uani 1 1 d . . . . .
 H42 H 0.687533 0.566631 1.205165 0.077 Uiso 1 1 calc R U . . .
 C43 C 0.5509(4) 0.7186(3) 1.1605(2) 0.0573(15) Uani 1 1 d . . . . .
 H43 H 0.498343 0.721816 1.186713 0.069 Uiso 1 1 calc R U . . .
 C45 C 0.2885(4) 0.7102(3) 1.1432(3) 0.075(2) Uani 1 1 d . . . . .
 H45 H 0.233509 0.703160 1.167207 0.090 Uiso 1 1 calc R U . . .
 C46 C 0.2738(5) 1.1196(4) 1.0610(3) 0.079(2) Uani 1 1 d . . . . .
 H46 H 0.307207 1.105709 1.028264 0.095 Uiso 1 1 calc R U . . .
 C47 C 0.7954(5) 1.1419(4) 1.1758(3) 0.074(2) Uani 1 1 d . . . . .
 H47 H 0.796028 1.153308 1.209222 0.089 Uiso 1 1 calc R U . . .
 O9 O 0.2814(5) 0.2275(4) 0.7413(3) 0.133(2) Uani 1 1 d . U . . .
 C48 C 0.0377(5) 0.3590(4) 0.8741(2) 0.0689(19) Uani 1 1 d . . . . .
 C49 C 0.1591(5) 0.5207(4) 1.1496(3) 0.077(2) Uani 1 1 d . . . . .
 H49 H 0.118032 0.501637 1.181335 0.092 Uiso 1 1 calc R U . . .
 C50 C 0.5949(4) 0.6592(3) 1.1614(3) 0.0628(17) Uani 1 1 d . . . . .
 H50 H 0.571683 0.622346 1.188062 0.075 Uiso 1 1 calc R U . . .
 C51 C 0.3406(5) 0.9803(3) 1.0707(3) 0.0689(19) Uani 1 1 d . . . . .
 H51 H 0.318976 0.991315 1.042150 0.083 Uiso 1 1 calc R U . . .
 C52 C 0.3839(4) 0.9217(3) 1.0723(3) 0.0684(19) Uani 1 1 d . . . . .
 H52 H 0.390466 0.892190 1.045716 0.082 Uiso 1 1 calc R U . . .
 C53 C 0.2811(4) 0.5749(3) 1.0575(3) 0.0621(17) Uani 1 1 d . . . . .
 H53 H 0.323122 0.592134 1.025570 0.074 Uiso 1 1 calc R U . . .
 C54 C 0.0398(5) 0.3622(4) 0.8183(3) 0.079(2) Uani 1 1 d . . . . .
 C55 C 0.7885(5) 1.1086(3) 1.0809(3) 0.0687(19) Uani 1 1 d . . . . .
 H55 H 0.786819 1.097498 1.047624 0.082 Uiso 1 1 calc R U . . .
 C56 C 0.7462(5) 1.0871(3) 1.1741(3) 0.0683(18) Uani 1 1 d . . . . .
 H56 H 0.715604 1.060900 1.206445 0.082 Uiso 1 1 calc R U . . .
 C57 C 0.0625(5) 0.3014(4) 0.9004(3) 0.073(2) Uani 1 1 d . . . . .
 H57 H 0.081236 0.263042 0.882109 0.088 Uiso 1 1 calc R U . . .
 C58 C 0.0599(4) 0.3005(3) 0.9529(2) 0.0620(18) Uani 1 1 d . . . . .
 H58 H 0.078180 0.261643 0.969870 0.074 Uiso 1 1 calc R U . . .
 C59 C 0.2729(5) 0.6038(3) 1.1053(3) 0.0633(17) Uani 1 1 d . . . . .
 C60 C 0.2091(5) 0.5738(4) 1.1511(3) 0.083(2) Uani 1 1 d . . . . .
 H60 H 0.200928 0.591328 1.183953 0.099 Uiso 1 1 calc R U . . .
 C61 C 0.3365(5) 0.7668(3) 1.1440(3) 0.073(2) Uani 1 1 d . . . . .
 H61 H 0.312929 0.797868 1.168792 0.087 Uiso 1 1 calc R U . . .
 C62 C 0.0102(5) 0.3685(4) 0.5020(2) 0.116(4) Uani 1 1 d DG . . . .
 C79A C 0.0503(6) 0.3176(4) 0.4728(3) 0.121(4) Uani 0.908(17) 1 d DG U P A 1
 H79A H 0.083660 0.286919 0.486478 0.146 Uiso 0.908(17) 1 calc R U P A 1
 C83A C 0.0416(6) 0.3115(4) 0.4235(3) 0.116(4) Uani 0.908(17) 1 d DG U P A 1
 H83A H 0.068942 0.276720 0.403465 0.139 Uiso 0.908(17) 1 calc R U P A 1
 C66 C -0.0073(5) 0.3564(3) 0.4034(2) 0.104(3) Uani 1 1 d DG . . A .
 C63B C -0.0473(6) 0.4073(4) 0.4327(3) 0.128(5) Uani 0.908(17) 1 d DG U P A 1
 H63B H -0.080708 0.437995 0.418977 0.154 Uiso 0.908(17) 1 calc R U P A 1
 C64B C -0.0386(7) 0.4134(4) 0.4820(3) 0.130(5) Uani 0.908(17) 1 d DG U P A 1
 H64B H -0.065992 0.448195 0.501989 0.156 Uiso 0.908(17) 1 calc R U P A 1
 O10 O 0.0850(6) 0.0328(5) 0.8155(3) 0.155(3) Uani 1 1 d . U . . .
 O11 O 0.2502(6) 0.2985(5) 0.5415(3) 0.157(3) Uani 1 1 d . U . . .
 C65 C 0.1903(7) 0.3918(6) 0.6148(4) 0.124(3) Uani 1 1 d . U . . .
 H65A H 0.225587 0.413766 0.579742 0.149 Uiso 1 1 calc R U . . .
 H65B H 0.190704 0.422367 0.641590 0.149 Uiso 1 1 calc R U . . .
 C67 C 0.2287(8) 0.3241(6) 0.6280(4) 0.126(3) Uani 1 1 d . U . . .
 C68 C 0.0119(7) 0.3705(6) 0.5578(3) 0.116(3) Uani 1 1 d . U . . .
 C69 C 0.1918(7) -0.0241(4) 0.6876(4) 0.162(3) Uani 1 1 d G U . . .
 H69 H 0.186033 -0.060094 0.668236 0.195 Uiso 1 1 calc R U . . .
 C70 C 0.2568(6) 0.0240(5) 0.6659(3) 0.166(3) Uani 1 1 d G U . . .
 C71 C 0.2651(5) 0.0767(4) 0.6942(3) 0.140(3) Uani 1 1 d G U . . .
 C72 C 0.2085(6) 0.0813(4) 0.7443(3) 0.130(3) Uani 1 1 d G U . . .
 H72 H 0.214198 0.117327 0.763630 0.156 Uiso 1 1 calc R U . . .
 C73 C 0.1435(5) 0.0333(5) 0.7660(3) 0.137(3) Uani 1 1 d G U . . .
 C74 C 0.1351(5) -0.0194(4) 0.7376(4) 0.156(3) Uani 1 1 d G U . . .
 N3 N 0.0785(8) 0.1426(7) 0.6163(5) 0.170(3) Uani 1 1 d D U . . .
 C76 C 0.0095(7) 0.3045(5) 0.8020(3) 0.113(3) Uani 1 1 d . . . . .
 H76 H -0.009786 0.264755 0.826487 0.135 Uiso 1 1 calc R U . . .
 C77 C 0.0633(8) 0.4217(5) 0.7318(3) 0.127(4) Uani 1 1 d . . . . .
 H77 H 0.081780 0.462486 0.708511 0.153 Uiso 1 1 calc R U . . .
 C78 C 0.0628(7) 0.4180(5) 0.7834(3) 0.102(3) Uani 1 1 d . . . . .
 H78 H 0.079946 0.457355 0.794965 0.123 Uiso 1 1 calc R U . . .
 C79B C -0.004(8) 0.305(2) 0.487(4) 0.120(6) Uani 0.092(17) 1 d D U P A 2
 H79B H 0.003219 0.264793 0.507555 0.145 Uiso 0.092(17) 1 calc R U P A 2
 C80 C 0.0366(7) 0.3655(5) 0.7134(3) 0.108(3) Uani 1 1 d . . . . .
 O12 O -0.1756(7) 0.0825(6) 0.7847(5) 0.203(4) Uani 1 1 d . U . . .
 C81 C 0.0080(7) 0.3064(6) 0.7495(4) 0.117(3) Uani 1 1 d . . . . .
 H81 H -0.012080 0.267901 0.738438 0.141 Uiso 1 1 calc R U . . .
 C83B C -0.029(7) 0.301(3) 0.443(2) 0.120(6) Uani 0.092(17) 1 d D U P A 2
 H83B H -0.058382 0.262020 0.439065 0.144 Uiso 0.092(17) 1 calc R U P A 2
 C84 C 0.1000(7) 0.3838(5) 0.6136(3) 0.109(2) Uani 1 1 d . U . . .
 C85 C 0.2366(7) 0.3077(6) 0.6793(4) 0.126(3) Uani 1 1 d . U . . .
 H85 H 0.220533 0.339361 0.704587 0.151 Uiso 1 1 calc R U . . .
 C86 C 0.0349(7) 0.3683(5) 0.6572(3) 0.102(2) Uani 1 1 d . U . . .
 C87 C 0.2682(7) 0.2447(6) 0.6931(4) 0.124(2) Uani 1 1 d . U . . .
 C88B C -0.0161(14) 0.2768(3) 0.2815(4) 0.090(5) Uani 0.445(10) 1 d D U P A 2
 H88B H -0.011822 0.233564 0.268960 0.107 Uiso 0.445(10) 1 calc R U P A 2
 C89 C -0.0411(7) 0.3522(6) 0.6516(3) 0.120(3) Uani 1 1 d . U . . .
 H89 H -0.086840 0.340112 0.682940 0.144 Uiso 1 1 calc R U . . .
 C90B C -0.0103(14) 0.2838(4) 0.3322(4) 0.091(5) Uani 0.445(10) 1 d D U P A 2
 H90B H -0.003845 0.244904 0.354722 0.109 Uiso 0.445(10) 1 calc R U P A 2
 C91 C 0.0572(10) -0.0668(8) 0.7616(6) 0.177(4) Uani 1 1 d . U . . .
 H91A H 0.071155 -0.112838 0.751205 0.212 Uiso 1 1 calc R U . . .
 H91B H 0.040682 -0.070252 0.800857 0.212 Uiso 1 1 calc R U . . .
 C92 C -0.1328(5) 0.2060(7) 0.5955(3) 0.166(3) Uani 1 1 d G U . . .
 H92 H -0.100083 0.215296 0.559152 0.199 Uiso 1 1 calc R U . . .
 C93 C -0.1621(6) 0.2592(5) 0.6253(4) 0.156(3) Uani 1 1 d G U . . .
 C94 C -0.2100(6) 0.2455(6) 0.6784(4) 0.181(3) Uani 1 1 d G U . . .
 C95 C -0.2286(5) 0.1786(7) 0.7018(3) 0.181(4) Uani 1 1 d G U . . .
 H95 H -0.261329 0.169314 0.738069 0.217 Uiso 1 1 calc R U . . .
 C96 C -0.1993(7) 0.1254(5) 0.6719(5) 0.186(4) Uani 1 1 d G U . . .
 C97 C -0.1514(7) 0.1391(6) 0.6188(5) 0.190(4) Uani 1 1 d G U . . .
 C98 C 0.2987(8) 0.2008(7) 0.6561(5) 0.136(3) Uani 1 1 d . U . . .
 C99 C 0.2562(8) 0.2773(8) 0.5925(5) 0.142(3) Uani 1 1 d . U . . .
 O13 O -0.2351(8) 0.2988(7) 0.7103(5) 0.215(4) Uani 1 1 d . U . . .
 O14 O 0.3153(7) 0.0247(6) 0.6154(4) 0.207(4) Uani 1 1 d . U . . .
 C100 C -0.0542(7) 0.3529(6) 0.6026(4) 0.121(2) Uani 1 1 d . U . . .
 C101 C 0.0878(7) 0.3849(5) 0.5631(4) 0.118(3) Uani 1 1 d . U . . .
 H101 H 0.134043 0.395986 0.531902 0.141 Uiso 1 1 calc R U . . .
 O15 O -0.1265(9) 0.0863(7) 0.5937(5) 0.225(4) Uani 1 1 d . U . . .
 C102 C 0.3321(8) 0.1343(6) 0.6697(5) 0.139(3) Uani 1 1 d . U . . .
 H10A H 0.362663 0.140069 0.695009 0.167 Uiso 1 1 calc R U . . .
 H10B H 0.372508 0.120481 0.637003 0.167 Uiso 1 1 calc R U . . .
 O16 O 0.0276(9) -0.1054(7) 0.6692(5) 0.237(4) Uani 1 1 d . U . . .
 C103 C -0.1430(8) 0.3318(7) 0.6032(4) 0.142(3) Uani 1 1 d . U . . .
 H10C H -0.184550 0.360636 0.625061 0.170 Uiso 1 1 calc R U . . .
 H10D H -0.145986 0.338567 0.566533 0.170 Uiso 1 1 calc R U . . .
 C104 C 0.2598(8) 0.2742(6) 0.7787(4) 0.145(4) Uani 1 1 d . U . . .
 H10E H 0.296382 0.314934 0.765447 0.218 Uiso 1 1 calc R U . . .
 H10F H 0.265847 0.253551 0.812319 0.218 Uiso 1 1 calc R U . . .
 H10G H 0.201894 0.286743 0.784429 0.218 Uiso 1 1 calc R U . . .
 C105 C -0.0150(6) -0.0429(6) 0.7442(5) 0.184(4) Uani 1 1 d G U . . .
 C106 C -0.0307(8) -0.0611(5) 0.6994(4) 0.200(4) Uani 1 1 d G U . . .
 C107 C -0.0953(8) -0.0319(6) 0.6839(4) 0.198(4) Uani 1 1 d G U . . .
 H107 H -0.105984 -0.044316 0.653303 0.238 Uiso 1 1 calc R U . . .
 C108 C -0.1442(6) 0.0154(6) 0.7133(5) 0.194(4) Uani 1 1 d G U . . .
 C109 C -0.1285(7) 0.0335(5) 0.7580(4) 0.190(4) Uani 1 1 d G U . . .
 C110 C -0.0639(8) 0.0044(6) 0.7735(4) 0.184(4) Uani 1 1 d G U . . .
 H110 H -0.053194 0.016778 0.804110 0.221 Uiso 1 1 calc R U . . .
 C111 C 0.0924(9) 0.0912(8) 0.8428(6) 0.183(5) Uani 1 1 d . U . . .
 H11A H 0.092703 0.133217 0.819519 0.275 Uiso 1 1 calc R U . . .
 H11B H 0.144297 0.089140 0.851543 0.275 Uiso 1 1 calc R U . . .
 H11C H 0.045100 0.090270 0.875491 0.275 Uiso 1 1 calc R U . . .
 C112 C -0.1585(12) 0.1063(10) 0.8300(7) 0.227(7) Uani 1 1 d . U . . .
 H11D H -0.105207 0.132033 0.817780 0.341 Uiso 1 1 calc R U . . .
 H11E H -0.155798 0.067166 0.855347 0.341 Uiso 1 1 calc R U . . .
 H11F H -0.202948 0.135624 0.847451 0.341 Uiso 1 1 calc R U . . .
 C113 C 0.2907(8) 0.2178(7) 0.6039(5) 0.145(3) Uani 1 1 d . U . . .
 H113 H 0.309482 0.187676 0.577724 0.174 Uiso 1 1 calc R U . . .
 O17 O 0.1134(11) 0.1807(8) 0.5270(6) 0.284(6) Uani 1 1 d D U . . .
 C114 C 0.0511(10) 0.1578(8) 0.6701(6) 0.195(5) Uani 1 1 d D U . . .
 H H -0.001764 0.180864 0.677076 0.292 Uiso 1 1 calc R U . . .
 HA H 0.092951 0.187452 0.675730 0.292 Uiso 1 1 calc R U . . .
 HB H 0.043535 0.115505 0.694230 0.292 Uiso 1 1 calc R U . . .
 C115 C 0.0938(12) 0.0769(9) 0.6023(7) 0.223(7) Uani 1 1 d D U . . .
 HC H 0.094174 0.045997 0.633604 0.334 Uiso 1 1 calc R U . . .
 HD H 0.147968 0.076781 0.574621 0.334 Uiso 1 1 calc R U . . .
 HE H 0.050141 0.061799 0.588897 0.334 Uiso 1 1 calc R U . . .
 C116 C 0.0820(12) 0.1934(10) 0.5741(7) 0.202(5) Uani 1 1 d D U . . .
 HF H 0.060927 0.237003 0.581272 0.242 Uiso 1 1 calc R U . . .
 C117 C 0.2927(10) 0.2619(8) 0.4992(5) 0.198(6) Uani 1 1 d . U . . .
 H11G H 0.305738 0.291733 0.465588 0.297 Uiso 1 1 calc R U . . .
 H11H H 0.257381 0.223214 0.498334 0.297 Uiso 1 1 calc R U . . .
 H11I H 0.344333 0.245265 0.504395 0.297 Uiso 1 1 calc R U . . .
 C118 C -0.2133(11) 0.0526(9) 0.6952(7) 0.201(4) Uani 1 1 d . U . . .
 H11J H -0.225040 0.026669 0.668607 0.241 Uiso 1 1 calc R U . . .
 H11K H -0.264368 0.049357 0.726342 0.241 Uiso 1 1 calc R U . . .
 C119 C 0.2986(13) -0.0349(9) 0.5870(7) 0.254(7) Uani 1 1 d . U . . .
 H11L H 0.320531 -0.022442 0.548399 0.381 Uiso 1 1 calc R U . . .
 H11M H 0.238562 -0.044640 0.597452 0.381 Uiso 1 1 calc R U . . .
 H11N H 0.326138 -0.075269 0.597027 0.381 Uiso 1 1 calc R U . . .
 C120 C -0.0738(15) 0.0936(11) 0.5327(8) 0.263(8) Uani 1 1 d . U . . .
 H12A H -0.103453 0.121398 0.512263 0.395 Uiso 1 1 calc R U . . .
 H12B H -0.065747 0.048456 0.520637 0.395 Uiso 1 1 calc R U . . .
 H12C H -0.019533 0.115444 0.527526 0.395 Uiso 1 1 calc R U . . .
 C121 C -0.3260(13) 0.3146(11) 0.7216(8) 0.259(7) Uani 1 1 d . U . . .
 H12D H -0.334986 0.335294 0.688846 0.389 Uiso 1 1 calc R U . . .
 H12E H -0.341754 0.346253 0.748468 0.389 Uiso 1 1 calc R U . . .
 H12F H -0.360022 0.272483 0.734801 0.389 Uiso 1 1 calc R U . . .
 C122 C 0.0199(16) -0.1106(12) 0.6161(9) 0.290(8) Uani 1 1 d . U . . .
 H12G H 0.024935 -0.065027 0.596455 0.435 Uiso 1 1 calc R U . . .
 H12H H -0.034400 -0.131519 0.620135 0.435 Uiso 1 1 calc R U . . .
 H12I H 0.064129 -0.138563 0.596466 0.435 Uiso 1 1 calc R U . . .
 C82A C -0.0270(14) 0.4062(3) 0.3175(4) 0.078(4) Uani 0.445(10) 1 d D U P A 2
 H82A H -0.028241 0.449948 0.329079 0.094 Uiso 0.445(10) 1 calc R U P A 2
 C75A C -0.0380(13) 0.3985(3) 0.2683(4) 0.074(4) Uani 0.445(10) 1 d D U P A 2
 H75A H -0.051941 0.436256 0.247801 0.088 Uiso 0.445(10) 1 calc R U P A 2
 C63A C -0.014(11) 0.420(3) 0.422(4) 0.129(6) Uani 0.092(17) 1 d D U P A 2
 H63A H -0.031504 0.457702 0.403796 0.155 Uiso 0.092(17) 1 calc R U P A 2
 C64A C 0.005(10) 0.426(3) 0.468(3) 0.129(6) Uani 0.092(17) 1 d D U P A 2
 H64A H 0.015636 0.469352 0.476698 0.154 Uiso 0.092(17) 1 calc R U P A 2

loop_
  _atom_site_aniso_label
  _atom_site_aniso_U_11
  _atom_site_aniso_U_22
  _atom_site_aniso_U_33
  _atom_site_aniso_U_23
  _atom_site_aniso_U_13
  _atom_site_aniso_U_12
 Zn1 0.0600(5) 0.0333(4) 0.0458(4) -0.0071(3) -0.0315(4) 0.0116(4)
 Zn2 0.0631(5) 0.0379(4) 0.0462(4) -0.0094(3) -0.0319(4) 0.0136(4)
 O1 0.067(3) 0.048(2) 0.052(2) -0.0152(18) -0.031(2) 0.023(2)
 O2 0.078(3) 0.040(2) 0.060(2) -0.0103(18) -0.035(2) 0.026(2)
 O3 0.072(3) 0.048(2) 0.063(2) -0.0152(19) -0.038(2) -0.001(2)
 O4 0.070(3) 0.054(2) 0.062(3) -0.019(2) -0.035(2) 0.026(2)
 O5 0.078(3) 0.053(2) 0.060(2) -0.0057(19) -0.033(2) 0.032(2)
 O6 0.078(3) 0.047(2) 0.077(3) -0.006(2) -0.038(3) -0.002(2)
 O7 0.094(3) 0.050(2) 0.066(3) -0.017(2) -0.045(3) 0.003(2)
 O8 0.088(3) 0.058(3) 0.061(3) -0.006(2) -0.043(3) 0.001(2)
 N1 0.078(4) 0.051(3) 0.050(3) -0.014(2) -0.038(3) 0.023(3)
 C75B 0.106(9) 0.069(7) 0.039(5) -0.013(5) -0.029(6) 0.034(6)
 C82B 0.106(9) 0.076(7) 0.044(5) -0.018(5) -0.035(6) 0.025(7)
 C44 0.137(7) 0.091(5) 0.049(4) -0.025(4) -0.055(4) 0.043(5)
 C90A 0.127(12) 0.119(9) 0.055(6) -0.019(6) -0.048(7) 0.059(8)
 C88A 0.128(12) 0.117(9) 0.056(6) -0.023(6) -0.046(7) 0.058(8)
 N2 0.068(3) 0.035(2) 0.048(2) -0.014(2) -0.033(2) 0.013(2)
 C1 0.082(5) 0.047(4) 0.077(4) -0.004(3) -0.046(4) 0.009(3)
 C2 0.072(4) 0.032(3) 0.058(4) -0.008(3) -0.037(3) 0.010(3)
 C3 0.069(4) 0.046(4) 0.070(4) -0.013(3) -0.031(3) 0.002(3)
 C4 0.066(4) 0.049(4) 0.074(4) -0.007(3) -0.030(3) 0.021(3)
 C5 0.058(4) 0.030(3) 0.089(4) -0.005(3) -0.038(3) 0.008(3)
 C6 0.064(4) 0.053(4) 0.079(5) -0.021(3) -0.036(4) -0.002(3)
 C7 0.083(5) 0.055(4) 0.060(4) -0.012(3) -0.029(3) 0.040(3)
 C8 0.056(4) 0.036(3) 0.076(4) -0.003(3) -0.030(3) 0.007(3)
 C9 0.065(4) 0.041(3) 0.056(3) -0.004(3) -0.027(3) 0.012(3)
 C10 0.061(4) 0.039(3) 0.068(4) 0.000(3) -0.028(3) 0.008(3)
 C11 0.070(4) 0.031(3) 0.081(5) -0.003(3) -0.049(4) 0.016(3)
 C12 0.069(4) 0.042(3) 0.057(3) -0.008(3) -0.032(3) 0.018(3)
 C13 0.072(4) 0.041(3) 0.062(4) -0.013(3) -0.035(3) 0.020(3)
 C14 0.058(4) 0.048(3) 0.060(4) -0.009(3) -0.034(3) 0.006(3)
 C15 0.063(4) 0.045(3) 0.062(4) -0.007(3) -0.028(3) 0.014(3)
 C16 0.058(4) 0.051(4) 0.077(4) -0.005(3) -0.036(3) 0.004(3)
 C17 0.051(4) 0.040(3) 0.082(4) -0.010(3) -0.036(3) 0.001(3)
 C18 0.075(4) 0.050(4) 0.064(4) -0.020(3) -0.040(3) 0.030(3)
 C19 0.079(4) 0.043(3) 0.056(3) -0.009(3) -0.040(3) 0.011(3)
 C20 0.078(5) 0.035(3) 0.082(4) -0.001(3) -0.033(4) 0.015(3)
 C21 0.078(5) 0.045(4) 0.081(4) -0.014(3) -0.038(4) 0.001(3)
 C22 0.085(5) 0.060(4) 0.058(4) -0.016(3) -0.042(3) 0.029(3)
 C23 0.078(5) 0.042(3) 0.065(4) -0.011(3) -0.029(3) 0.026(3)
 C24 0.064(4) 0.044(4) 0.074(4) 0.001(3) -0.033(4) 0.008(3)
 C25 0.086(5) 0.055(4) 0.050(3) -0.004(3) -0.030(3) 0.030(3)
 C26 0.060(4) 0.036(3) 0.080(4) -0.006(3) -0.033(3) 0.005(3)
 C27 0.051(4) 0.051(4) 0.082(4) -0.012(3) -0.031(3) -0.004(3)
 C28 0.052(4) 0.044(3) 0.086(4) -0.013(3) -0.033(3) 0.007(3)
 C29 0.056(4) 0.040(3) 0.084(4) -0.003(3) -0.038(3) 0.003(3)
 C30 0.061(4) 0.038(3) 0.084(4) -0.019(3) -0.041(3) 0.020(3)
 C31 0.071(4) 0.040(3) 0.083(4) 0.002(3) -0.038(4) -0.005(3)
 C32 0.064(4) 0.050(4) 0.052(3) 0.001(3) -0.032(3) -0.003(3)
 C33 0.078(5) 0.050(4) 0.058(4) -0.005(3) -0.029(3) -0.005(3)
 C34 0.062(4) 0.048(3) 0.050(3) -0.008(3) -0.024(3) 0.021(3)
 C35 0.081(5) 0.058(4) 0.062(4) -0.004(3) -0.028(4) 0.028(4)
 C36 0.072(4) 0.039(3) 0.075(4) -0.013(3) -0.040(3) 0.016(3)
 C37 0.059(4) 0.038(3) 0.073(4) -0.019(3) -0.033(3) 0.017(3)
 C38 0.095(5) 0.066(4) 0.065(4) -0.005(3) -0.039(4) 0.037(4)
 C39 0.063(4) 0.045(3) 0.067(4) -0.003(3) -0.033(3) 0.001(3)
 C40 0.096(5) 0.059(4) 0.060(4) -0.007(3) -0.042(4) 0.030(4)
 C41 0.088(5) 0.052(4) 0.065(4) -0.013(3) -0.040(4) 0.022(3)
 C42 0.084(5) 0.057(4) 0.059(4) -0.013(3) -0.030(3) 0.035(4)
 C43 0.068(4) 0.037(3) 0.069(4) -0.004(3) -0.025(3) 0.016(3)
 C45 0.058(4) 0.060(4) 0.112(6) -0.034(4) -0.025(4) -0.004(3)
 C46 0.105(6) 0.075(5) 0.064(4) -0.017(4) -0.032(4) 0.057(4)
 C47 0.086(5) 0.069(5) 0.076(5) -0.010(4) -0.036(4) -0.011(4)
 O9 0.152(5) 0.167(5) 0.103(4) -0.046(4) -0.062(4) 0.041(4)
 C48 0.089(5) 0.080(5) 0.052(4) -0.012(3) -0.042(4) 0.024(4)
 C49 0.097(6) 0.065(5) 0.071(5) -0.003(4) -0.031(4) -0.026(4)
 C50 0.066(4) 0.048(4) 0.075(4) 0.000(3) -0.026(4) 0.019(3)
 C51 0.096(5) 0.059(4) 0.073(4) -0.021(3) -0.053(4) 0.038(4)
 C52 0.080(5) 0.054(4) 0.087(5) -0.026(3) -0.042(4) 0.029(3)
 C53 0.078(5) 0.043(3) 0.069(4) -0.005(3) -0.029(4) -0.006(3)
 C54 0.118(6) 0.082(5) 0.054(4) -0.023(4) -0.046(4) 0.024(5)
 C55 0.082(5) 0.053(4) 0.086(5) -0.015(4) -0.044(4) -0.008(4)
 C56 0.079(5) 0.059(4) 0.063(4) -0.002(3) -0.020(4) -0.019(4)
 C57 0.103(6) 0.069(4) 0.063(4) -0.025(3) -0.043(4) 0.032(4)
 C58 0.090(5) 0.060(4) 0.053(3) -0.020(3) -0.042(3) 0.029(4)
 C59 0.076(5) 0.053(4) 0.068(4) -0.008(3) -0.034(4) -0.004(3)
 C60 0.101(6) 0.071(5) 0.080(5) -0.013(4) -0.034(5) -0.005(5)
 C61 0.067(5) 0.055(4) 0.106(6) -0.030(4) -0.033(4) 0.000(3)
 C62 0.175(10) 0.138(8) 0.065(5) -0.033(5) -0.071(6) 0.036(7)
 C79A 0.172(11) 0.150(7) 0.072(5) -0.035(5) -0.074(7) 0.080(7)
 C83A 0.172(11) 0.139(7) 0.075(5) -0.046(5) -0.080(7) 0.079(7)
 C66 0.170(9) 0.101(6) 0.067(5) -0.028(4) -0.070(6) 0.052(6)
 C63B 0.203(13) 0.154(7) 0.062(5) -0.051(5) -0.078(7) 0.100(7)
 C64B 0.200(13) 0.154(7) 0.068(5) -0.054(5) -0.074(7) 0.096(8)
 O10 0.147(6) 0.176(6) 0.141(5) -0.016(5) -0.047(4) 0.035(5)
 O11 0.168(6) 0.221(6) 0.097(4) -0.058(4) -0.050(4) 0.029(5)
 C65 0.144(6) 0.157(6) 0.080(4) -0.018(4) -0.046(4) 0.003(5)
 C67 0.145(5) 0.164(6) 0.084(4) -0.035(4) -0.049(4) 0.005(5)
 C68 0.141(6) 0.159(6) 0.063(4) -0.028(4) -0.050(4) 0.023(5)
 C69 0.179(7) 0.181(7) 0.139(6) -0.024(6) -0.067(5) 0.002(6)
 C70 0.184(6) 0.185(6) 0.135(5) -0.050(5) -0.049(5) 0.006(5)
 C71 0.152(6) 0.160(6) 0.126(5) -0.045(5) -0.060(5) 0.027(5)
 C72 0.143(6) 0.158(6) 0.111(5) -0.029(5) -0.065(5) 0.049(5)
 C73 0.153(6) 0.163(6) 0.116(5) -0.021(5) -0.070(5) 0.040(5)
 C74 0.171(6) 0.172(6) 0.140(5) -0.008(5) -0.077(5) 0.013(5)
 N3 0.193(6) 0.181(7) 0.159(6) -0.029(5) -0.084(5) 0.000(6)
 C76 0.152(9) 0.142(8) 0.068(5) -0.029(5) -0.062(6) 0.039(7)
 C77 0.229(13) 0.094(7) 0.074(5) -0.001(5) -0.075(7) 0.022(8)
 C78 0.159(9) 0.102(7) 0.066(5) -0.016(5) -0.062(6) 0.026(6)
 C79B 0.173(12) 0.145(9) 0.076(8) -0.040(7) -0.076(9) 0.081(9)
 C80 0.179(10) 0.103(7) 0.064(5) -0.018(5) -0.066(6) 0.025(7)
 O12 0.168(6) 0.262(8) 0.183(7) 0.040(6) -0.085(6) -0.007(6)
 C81 0.152(9) 0.147(9) 0.080(6) -0.040(6) -0.066(6) 0.028(7)
 C83B 0.173(12) 0.143(9) 0.076(8) -0.041(7) -0.075(9) 0.080(9)
 C84 0.138(5) 0.143(5) 0.063(4) -0.025(4) -0.050(4) 0.011(5)
 C85 0.142(6) 0.154(6) 0.097(5) -0.035(5) -0.055(4) 0.020(5)
 C86 0.126(6) 0.134(5) 0.061(4) -0.028(4) -0.046(4) 0.019(5)
 C87 0.142(5) 0.156(5) 0.096(4) -0.042(4) -0.061(4) 0.028(5)
 C88B 0.121(12) 0.111(9) 0.050(6) -0.026(6) -0.041(7) 0.057(9)
 C89 0.138(6) 0.166(6) 0.067(4) -0.023(4) -0.045(4) 0.020(5)
 C90B 0.122(12) 0.110(9) 0.054(6) -0.017(6) -0.044(8) 0.061(9)
 C91 0.187(7) 0.192(7) 0.163(6) 0.008(6) -0.082(6) 0.007(6)
 C92 0.182(6) 0.212(7) 0.136(6) -0.007(6) -0.101(5) -0.017(6)
 C93 0.162(6) 0.214(6) 0.121(5) -0.002(5) -0.093(5) 0.011(6)
 C94 0.165(6) 0.242(7) 0.163(6) 0.004(6) -0.100(5) 0.020(6)
 C95 0.162(6) 0.234(8) 0.170(6) 0.025(6) -0.102(5) -0.001(6)
 C96 0.181(6) 0.228(7) 0.173(6) 0.025(6) -0.106(5) -0.012(6)
 C97 0.203(6) 0.230(7) 0.166(6) 0.002(6) -0.107(5) -0.014(6)
 C98 0.142(5) 0.164(6) 0.117(5) -0.042(5) -0.056(4) 0.017(5)
 C99 0.153(5) 0.185(6) 0.100(5) -0.044(5) -0.050(4) 0.019(5)
 O13 0.180(7) 0.281(8) 0.192(7) -0.020(6) -0.076(6) 0.049(7)
 O14 0.231(7) 0.218(7) 0.162(6) -0.078(6) -0.029(6) 0.004(6)
 C100 0.138(5) 0.171(5) 0.072(4) -0.018(4) -0.057(4) 0.021(5)
 C101 0.147(6) 0.151(6) 0.071(4) -0.028(4) -0.052(4) 0.018(5)
 O15 0.241(8) 0.254(8) 0.200(7) 0.005(7) -0.108(6) -0.024(7)
 C102 0.144(6) 0.154(6) 0.133(6) -0.037(5) -0.056(5) 0.020(5)
 O16 0.278(8) 0.252(8) 0.202(7) -0.014(7) -0.111(7) -0.029(7)
 C103 0.150(6) 0.198(7) 0.102(5) -0.011(5) -0.079(5) 0.017(6)
 C104 0.180(10) 0.178(9) 0.107(7) -0.054(7) -0.073(7) 0.050(8)
 C105 0.202(6) 0.203(6) 0.165(6) 0.018(5) -0.097(5) -0.008(6)
 C106 0.222(7) 0.220(7) 0.179(6) 0.013(6) -0.106(6) -0.020(6)
 C107 0.207(7) 0.223(7) 0.185(7) 0.019(6) -0.106(6) -0.027(7)
 C108 0.189(6) 0.228(7) 0.182(6) 0.035(6) -0.104(5) -0.023(6)
 C109 0.189(6) 0.222(7) 0.171(6) 0.031(6) -0.094(5) -0.010(6)
 C110 0.196(7) 0.207(7) 0.163(6) 0.034(6) -0.095(6) -0.002(6)
 C111 0.157(10) 0.188(11) 0.195(11) -0.049(10) -0.035(9) 0.019(9)
 C112 0.189(12) 0.280(14) 0.200(13) 0.025(12) -0.063(11) 0.012(12)
 C113 0.153(6) 0.177(7) 0.113(5) -0.036(5) -0.048(5) 0.017(6)
 O17 0.333(12) 0.281(11) 0.230(10) 0.000(9) -0.091(10) 0.023(10)
 C114 0.194(11) 0.240(11) 0.155(10) -0.047(9) -0.054(9) -0.016(10)
 C115 0.228(12) 0.194(11) 0.242(12) -0.014(10) -0.074(10) 0.011(11)
 C116 0.228(8) 0.202(8) 0.182(7) -0.021(6) -0.075(7) 0.015(7)
 C117 0.207(12) 0.286(13) 0.108(8) -0.072(9) -0.043(8) 0.034(11)
 C118 0.185(7) 0.243(7) 0.197(7) 0.026(6) -0.110(6) -0.027(7)
 C119 0.294(15) 0.246(13) 0.192(12) -0.125(10) -0.002(11) -0.007(12)
 C120 0.300(15) 0.284(14) 0.217(13) -0.034(12) -0.098(12) -0.042(13)
 C121 0.193(13) 0.320(15) 0.264(14) 0.000(12) -0.085(12) 0.069(12)
 C122 0.338(16) 0.310(15) 0.232(14) -0.034(13) -0.105(13) 0.006(14)
 C82A 0.116(10) 0.078(7) 0.047(6) -0.020(5) -0.030(6) 0.031(7)
 C75A 0.106(10) 0.076(7) 0.046(6) -0.019(5) -0.029(6) 0.040(7)
 C63A 0.202(14) 0.153(9) 0.064(8) -0.053(7) -0.075(9) 0.098(9)
 C64A 0.202(14) 0.153(9) 0.064(8) -0.055(7) -0.075(9) 0.098(9)

_geom_special_details
;
 All esds (except the esd in the dihedral angle between two l.s. planes)
 are estimated using the full covariance matrix.  The cell esds are taken
 into account individually in the estimation of esds in distances, angles
 and torsion angles; correlations between esds in cell parameters are only
 used when they are defined by crystal symmetry.  An approximate (isotropic)
 treatment of cell esds is used for estimating esds involving l.s. planes.
;
loop_
  _geom_bond_atom_site_label_1
  _geom_bond_atom_site_label_2
  _geom_bond_distance
  _geom_bond_site_symmetry_2
  _geom_bond_publ_flag
 Zn1 Zn2 2.9427(10) 1_455 ?
 Zn1 O1 2.034(4) 1_455 ?
 Zn1 O2 2.014(4) 1_545 ?
 Zn1 O3 2.046(4) . ?
 Zn1 O6 2.068(5) 1_445 ?
 Zn1 N2 2.010(4) . ?
 Zn2 O4 2.037(4) 1_645 ?
 Zn2 O5 2.008(4) . ?
 Zn2 O7 2.022(4) 1_545 ?
 Zn2 O8 2.059(5) 1_655 ?
 Zn2 N1 2.013(3) 1_656 ?
 O1 C2 1.235(7) . ?
 O2 C14 1.269(7) . ?
 O3 C11 1.250(7) . ?
 O4 C14 1.242(7) . ?
 O5 C2 1.253(6) . ?
 O6 C24 1.271(8) . ?
 O7 C24 1.256(7) . ?
 O8 C11 1.260(8) . ?
 N1 C75B 1.3900 . ?
 N1 C88A 1.3900 . ?
 N1 C88B 1.399(4) . ?
 N1 C75A 1.398(4) . ?
 C75B H75B 0.9500 . ?
 C75B C82B 1.3900 . ?
 C82B H82B 0.9500 . ?
 C82B C44 1.3900 . ?
 C44 C90A 1.3900 . ?
 C44 C66 1.517(4) . ?
 C44 C90B 1.403(4) . ?
 C44 C82A 1.401(4) . ?
 C90A H90A 0.9500 . ?
 C90A C88A 1.3900 . ?
 C88A H88A 0.9500 . ?
 N2 C19 1.331(7) . ?
 N2 C58 1.365(7) . ?
 C1 H1 0.9500 . ?
 C1 C3 1.357(9) . ?
 C1 C31 1.398(8) . ?
 C2 C34 1.512(7) . ?
 C3 C16 1.420(8) . ?
 C3 C39 1.454(8) . ?
 C4 H4 0.9500 . ?
 C4 C13 1.394(9) . ?
 C4 C20 1.384(8) . ?
 C5 C8 1.355(8) . ?
 C5 C17 1.478(8) . ?
 C5 C26 1.497(8) . ?
 C6 H6 0.9500 . ?
 C6 C32 1.375(9) . ?
 C6 C53 1.380(9) . ?
 C7 C23 1.473(7) . ?
 C7 C40 1.378(9) . ?
 C7 C46 1.399(9) . ?
 C8 C30 1.472(8) . ?
 C8 C37 1.485(7) . ?
 C9 H9 0.9500 . ?
 C9 C12 1.377(7) . ?
 C9 C15 1.380(8) . ?
 C10 C24 1.470(9) . ?
 C10 C33 1.394(8) . ?
 C10 C47 1.377(10) . ?
 C11 C32 1.500(8) . ?
 C12 H12 0.9500 . ?
 C12 C34 1.389(7) . ?
 C13 C15 1.474(7) . ?
 C13 C50 1.406(9) . ?
 C14 C18 1.489(7) . ?
 C15 C42 1.414(8) . ?
 C16 H16 0.9500 . ?
 C16 C29 1.394(8) . ?
 C17 C28 1.412(8) . ?
 C17 C61 1.379(9) . ?
 C18 C35 1.382(8) . ?
 C18 C38 1.394(9) . ?
 C19 H19 0.9500 . ?
 C19 C22 1.362(8) . ?
 C20 H20 0.9500 . ?
 C20 C37 1.397(9) . ?
 C21 H21 0.9500 . ?
 C21 C27 1.405(9) . ?
 C21 C28 1.363(8) . ?
 C22 H22 0.9500 . ?
 C22 C48 1.374(8) . ?
 C23 C41 1.387(8) . ?
 C23 C51 1.393(8) . ?
 C25 H25 0.9500 . ?
 C25 C34 1.389(8) . ?
 C25 C42 1.367(8) . ?
 C26 C36 1.370(8) . ?
 C26 C52 1.412(8) . ?
 C27 C45 1.406(9) . ?
 C27 C59 1.457(9) . ?
 C28 H28 0.9500 . ?
 C29 H29 0.9500 . ?
 C29 C30 1.396(9) . ?
 C30 C31 1.406(8) . ?
 C31 H31 0.9500 . ?
 C32 C49 1.380(8) . ?
 C33 H33 0.9500 . ?
 C33 C55 1.384(9) . ?
 C35 H35 0.9500 . ?
 C35 C40 1.389(8) . ?
 C36 H36 0.9500 . ?
 C36 C41 1.392(8) . ?
 C37 C43 1.375(9) . ?
 C38 H38 0.9500 . ?
 C38 C46 1.382(8) . ?
 C39 C55 1.400(9) . ?
 C39 C56 1.368(8) . ?
 C40 H40 0.9500 . ?
 C41 H41 0.9500 . ?
 C42 H42 0.9500 . ?
 C43 H43 0.9500 . ?
 C43 C50 1.393(8) . ?
 C45 H45 0.9500 . ?
 C45 C61 1.393(9) . ?
 C46 H46 0.9500 . ?
 C47 H47 0.9500 . ?
 C47 C56 1.384(9) . ?
 O9 C87 1.381(11) . ?
 O9 C104 1.403(10) . ?
 C48 C54 1.476(8) . ?
 C48 C57 1.405(9) . ?
 C49 H49 0.9500 . ?
 C49 C60 1.364(10) . ?
 C50 H50 0.9500 . ?
 C51 H51 0.9500 . ?
 C51 C52 1.378(8) . ?
 C52 H52 0.9500 . ?
 C53 H53 0.9500 . ?
 C53 C59 1.424(8) . ?
 C54 C76 1.421(12) . ?
 C54 C78 1.334(11) . ?
 C55 H55 0.9500 . ?
 C56 H56 0.9500 . ?
 C57 H57 0.9500 . ?
 C57 C58 1.389(8) . ?
 C58 H58 0.9500 . ?
 C59 C60 1.421(10) . ?
 C60 H60 0.9500 . ?
 C61 H61 0.9500 . ?
 C62 C79A 1.3900 . ?
 C62 C64B 1.3900 . ?
 C62 C68 1.504(9) . ?
 C62 C79B 1.40(2) . ?
 C62 C64A 1.38(2) . ?
 C79A H79A 0.9500 . ?
 C79A C83A 1.3900 . ?
 C83A H83A 0.9500 . ?
 C83A C66 1.3900 . ?
 C66 C63B 1.3900 . ?
 C66 C83B 1.39(2) . ?
 C66 C63A 1.39(2) . ?
 C63B H63B 0.9500 . ?
 C63B C64B 1.3900 . ?
 C64B H64B 0.9500 . ?
 O10 C73 1.380(10) . ?
 O10 C111 1.460(14) . ?
 O11 C99 1.415(13) . ?
 O11 C117 1.411(13) . ?
 C65 H65A 0.9900 . ?
 C65 H65B 0.9900 . ?
 C65 C67 1.544(14) . ?
 C65 C84 1.550(14) . ?
 C67 C85 1.420(13) . ?
 C67 C99 1.377(14) . ?
 C68 C100 1.368(14) . ?
 C68 C101 1.373(14) . ?
 C69 H69 0.9500 . ?
 C69 C70 1.3900 . ?
 C69 C74 1.3900 . ?
 C70 C71 1.3900 . ?
 C70 O14 1.399(11) . ?
 C71 C72 1.3900 . ?
 C71 C102 1.545(14) . ?
 C72 H72 0.9500 . ?
 C72 C73 1.3900 . ?
 C73 C74 1.3900 . ?
 C74 C91 1.539(16) . ?
 N3 C114 1.430(13) . ?
 N3 C115 1.396(14) . ?
 N3 C116 1.410(19) . ?
 C76 H76 0.9500 . ?
 C76 C81 1.406(10) . ?
 C77 H77 0.9500 . ?
 C77 C78 1.369(10) . ?
 C77 C80 1.397(12) . ?
 C78 H78 0.9500 . ?
 C79B H79B 0.9500 . ?
 C79B C83B 1.39(2) . ?
 C80 C81 1.410(13) . ?
 C80 C86 1.506(10) . ?
 O12 C109 1.373(15) . ?
 O12 C112 1.459(18) . ?
 C81 H81 0.9500 . ?
 C83B H83B 0.9500 . ?
 C84 C86 1.333(13) . ?
 C84 C101 1.427(11) . ?
 C85 H85 0.9500 . ?
 C85 C87 1.415(14) . ?
 C86 C89 1.385(14) . ?
 C87 C98 1.368(14) . ?
 C88B H88B 0.9500 . ?
 C88B C90B 1.412(4) . ?
 C89 H89 0.9500 . ?
 C89 C100 1.395(11) . ?
 C90B H90B 0.9500 . ?
 C91 H91A 0.9900 . ?
 C91 H91B 0.9900 . ?
 C91 C105 1.501(15) . ?
 C92 H92 0.9500 . ?
 C92 C93 1.3900 . ?
 C92 C97 1.3900 . ?
 C93 C94 1.3900 . ?
 C93 C103 1.487(14) . ?
 C94 C95 1.3900 . ?
 C94 O13 1.413(13) . ?
 C95 H95 0.9500 . ?
 C95 C96 1.3900 . ?
 C96 C97 1.3900 . ?
 C96 C118 1.493(17) . ?
 C97 O15 1.305(15) . ?
 C98 C102 1.485(15) . ?
 C98 C113 1.444(15) . ?
 C99 C113 1.361(16) . ?
 O13 C121 1.513(19) . ?
 O14 C119 1.546(15) . ?
 C100 C103 1.558(15) . ?
 C101 H101 0.9500 . ?
 O15 C120 1.58(2) . ?
 C102 H10A 0.9900 . ?
 C102 H10B 0.9900 . ?
 O16 C106 1.432(16) . ?
 O16 C122 1.48(2) . ?
 C103 H10C 0.9900 . ?
 C103 H10D 0.9900 . ?
 C104 H10E 0.9800 . ?
 C104 H10F 0.9800 . ?
 C104 H10G 0.9800 . ?
 C105 C106 1.3900 . ?
 C105 C110 1.3900 . ?
 C106 C107 1.3900 . ?
 C107 H107 0.9500 . ?
 C107 C108 1.3900 . ?
 C108 C109 1.3900 . ?
 C108 C118 1.557(16) . ?
 C109 C110 1.3900 . ?
 C110 H110 0.9500 . ?
 C111 H11A 0.9800 . ?
 C111 H11B 0.9800 . ?
 C111 H11C 0.9800 . ?
 C112 H11D 0.9800 . ?
 C112 H11E 0.9800 . ?
 C112 H11F 0.9800 . ?
 C113 H113 0.9500 . ?
 O17 C116 1.257(5) . ?
 C114 H 0.9800 . ?
 C114 HA 0.9800 . ?
 C114 HB 0.9800 . ?
 C115 HC 0.9800 . ?
 C115 HD 0.9800 . ?
 C115 HE 0.9800 . ?
 C116 HF 0.9500 . ?
 C117 H11G 0.9800 . ?
 C117 H11H 0.9800 . ?
 C117 H11I 0.9800 . ?
 C118 H11J 0.9900 . ?
 C118 H11K 0.9900 . ?
 C119 H11L 0.9800 . ?
 C119 H11M 0.9800 . ?
 C119 H11N 0.9800 . ?
 C120 H12A 0.9800 . ?
 C120 H12B 0.9800 . ?
 C120 H12C 0.9800 . ?
 C121 H12D 0.9800 . ?
 C121 H12E 0.9800 . ?
 C121 H12F 0.9800 . ?
 C122 H12G 0.9800 . ?
 C122 H12H 0.9800 . ?
 C122 H12I 0.9800 . ?
 C82A H82A 0.9500 . ?
 C82A C75A 1.412(4) . ?
 C75A H75A 0.9500 . ?
 C63A H63A 0.9500 . ?
 C63A C64A 1.39(2) . ?
 C64A H64A 0.9500 . ?

loop_
  _geom_angle_atom_site_label_1
  _geom_angle_atom_site_label_2
  _geom_angle_atom_site_label_3
  _geom_angle
  _geom_angle_site_symmetry_1
  _geom_angle_site_symmetry_3
  _geom_angle_publ_flag
 O1 Zn1 Zn2 75.73(11) 1_455 1_455 ?
 O1 Zn1 O3 89.78(16) 1_455 . ?
 O1 Zn1 O6 88.09(17) 1_455 1_445 ?
 O2 Zn1 Zn2 84.76(11) 1_545 1_455 ?
 O2 Zn1 O1 160.48(15) 1_545 1_455 ?
 O2 Zn1 O3 89.18(17) 1_545 . ?
 O2 Zn1 O6 85.85(17) 1_545 1_445 ?
 O3 Zn1 Zn2 88.53(11) . 1_455 ?
 O3 Zn1 O6 158.72(16) . 1_445 ?
 O6 Zn1 Zn2 70.43(12) 1_445 1_455 ?
 N2 Zn1 Zn2 165.38(15) . 1_455 ?
 N2 Zn1 O1 96.30(16) . 1_455 ?
 N2 Zn1 O2 102.87(16) . 1_545 ?
 N2 Zn1 O3 103.87(18) . . ?
 N2 Zn1 O6 97.41(18) . 1_445 ?
 O4 Zn2 Zn1 74.90(11) 1_645 1_655 ?
 O4 Zn2 O8 88.33(18) 1_645 1_655 ?
 O5 Zn2 Zn1 83.29(11) . 1_655 ?
 O5 Zn2 O4 158.07(16) . 1_645 ?
 O5 Zn2 O7 89.96(18) . 1_545 ?
 O5 Zn2 O8 86.76(18) . 1_655 ?
 O5 Zn2 N1 102.10(16) . 1_656 ?
 O7 Zn2 Zn1 89.28(12) 1_545 1_655 ?
 O7 Zn2 O4 87.58(18) 1_545 1_645 ?
 O7 Zn2 O8 160.49(17) 1_545 1_655 ?
 O8 Zn2 Zn1 71.24(11) 1_655 1_655 ?
 N1 Zn2 Zn1 163.41(16) 1_656 1_655 ?
 N1 Zn2 O4 99.50(16) 1_656 1_645 ?
 N1 Zn2 O7 106.26(19) 1_656 1_545 ?
 N1 Zn2 O8 93.23(18) 1_656 1_655 ?
 C2 O1 Zn1 132.1(3) . 1_655 ?
 C14 O2 Zn1 121.2(4) . 1_565 ?
 C11 O3 Zn1 115.7(4) . . ?
 C14 O4 Zn2 133.6(4) . 1_465 ?
 C2 O5 Zn2 122.9(4) . . ?
 C24 O6 Zn1 139.5(4) . 1_665 ?
 C24 O7 Zn2 117.3(4) . 1_565 ?
 C11 O8 Zn2 137.1(4) . 1_455 ?
 C75B N1 Zn2 122.5(2) . 1_454 ?
 C75B N1 C88A 120.0 . . ?
 C88A N1 Zn2 117.0(2) . 1_454 ?
 C75A N1 C88B 121.5(2) . . ?
 N1 C75B H75B 120.0 . . ?
 N1 C75B C82B 120.0 . . ?
 C82B C75B H75B 120.0 . . ?
 C75B C82B H82B 120.0 . . ?
 C44 C82B C75B 120.0 . . ?
 C44 C82B H82B 120.0 . . ?
 C82B C44 C90A 120.0 . . ?
 C82B C44 C66 119.5(4) . . ?
 C90A C44 C66 120.5(4) . . ?
 C90B C44 C66 119.7(4) . . ?
 C82A C44 C66 119.0(4) . . ?
 C82A C44 C90B 121.3(2) . . ?
 C44 C90A H90A 120.0 . . ?
 C88A C90A C44 120.0 . . ?
 C88A C90A H90A 120.0 . . ?
 N1 C88A H88A 120.0 . . ?
 C90A C88A N1 120.0 . . ?
 C90A C88A H88A 120.0 . . ?
 C19 N2 Zn1 123.6(3) . . ?
 C19 N2 C58 116.6(4) . . ?
 C58 N2 Zn1 119.8(3) . . ?
 C3 C1 H1 118.7 . . ?
 C3 C1 C31 122.5(6) . . ?
 C31 C1 H1 118.7 . . ?
 O1 C2 O5 125.5(5) . . ?
 O1 C2 C34 117.2(5) . . ?
 O5 C2 C34 117.2(5) . . ?
 C1 C3 C16 117.8(6) . . ?
 C1 C3 C39 121.8(6) . . ?
 C16 C3 C39 120.4(6) . . ?
 C13 C4 H4 120.0 . . ?
 C20 C4 H4 120.0 . . ?
 C20 C4 C13 120.0(6) . . ?
 C8 C5 C17 122.8(5) . . ?
 C8 C5 C26 122.4(5) . . ?
 C17 C5 C26 114.8(5) . . ?
 C32 C6 H6 118.7 . . ?
 C32 C6 C53 122.7(6) . . ?
 C53 C6 H6 118.7 . . ?
 C40 C7 C23 121.3(5) . . ?
 C40 C7 C46 117.1(5) . . ?
 C46 C7 C23 121.6(5) . . ?
 C5 C8 C30 122.6(5) . . ?
 C5 C8 C37 121.5(5) . . ?
 C30 C8 C37 115.9(5) . . ?
 C12 C9 H9 119.2 . . ?
 C12 C9 C15 121.5(5) . . ?
 C15 C9 H9 119.2 . . ?
 C33 C10 C24 120.6(6) . . ?
 C47 C10 C24 121.7(6) . . ?
 C47 C10 C33 117.7(6) . . ?
 O3 C11 O8 126.3(6) . . ?
 O3 C11 C32 117.1(6) . . ?
 O8 C11 C32 116.4(5) . . ?
 C9 C12 H12 119.8 . . ?
 C9 C12 C34 120.5(5) . . ?
 C34 C12 H12 119.8 . . ?
 C4 C13 C15 119.9(6) . . ?
 C4 C13 C50 118.0(5) . . ?
 C50 C13 C15 122.1(6) . . ?
 O2 C14 C18 118.0(5) . . ?
 O4 C14 O2 125.1(5) . . ?
 O4 C14 C18 116.9(5) . . ?
 C9 C15 C13 120.8(5) . . ?
 C9 C15 C42 117.9(5) . . ?
 C42 C15 C13 121.3(5) . . ?
 C3 C16 H16 119.9 . . ?
 C29 C16 C3 120.2(6) . . ?
 C29 C16 H16 119.9 . . ?
 C28 C17 C5 123.9(6) . . ?
 C61 C17 C5 119.4(5) . . ?
 C61 C17 C28 116.7(5) . . ?
 C35 C18 C14 121.1(5) . . ?
 C35 C18 C38 117.9(5) . . ?
 C38 C18 C14 120.9(5) . . ?
 N2 C19 H19 117.6 . . ?
 N2 C19 C22 124.8(5) . . ?
 C22 C19 H19 117.6 . . ?
 C4 C20 H20 119.1 . . ?
 C4 C20 C37 121.8(6) . . ?
 C37 C20 H20 119.1 . . ?
 C27 C21 H21 119.1 . . ?
 C28 C21 H21 119.1 . . ?
 C28 C21 C27 121.9(6) . . ?
 C19 C22 H22 120.0 . . ?
 C19 C22 C48 120.0(6) . . ?
 C48 C22 H22 120.0 . . ?
 C41 C23 C7 121.8(5) . . ?
 C41 C23 C51 117.4(5) . . ?
 C51 C23 C7 120.7(5) . . ?
 O6 C24 C10 117.1(6) . . ?
 O7 C24 O6 123.4(6) . . ?
 O7 C24 C10 119.4(6) . . ?
 C34 C25 H25 119.2 . . ?
 C42 C25 H25 119.2 . . ?
 C42 C25 C34 121.5(5) . . ?
 C36 C26 C5 123.8(5) . . ?
 C36 C26 C52 118.3(5) . . ?
 C52 C26 C5 117.8(5) . . ?
 C21 C27 C45 117.3(6) . . ?
 C21 C27 C59 121.9(6) . . ?
 C45 C27 C59 120.8(6) . . ?
 C17 C28 H28 119.3 . . ?
 C21 C28 C17 121.4(6) . . ?
 C21 C28 H28 119.3 . . ?
 C16 C29 H29 119.1 . . ?
 C16 C29 C30 121.7(6) . . ?
 C30 C29 H29 119.1 . . ?
 C29 C30 C8 123.4(5) . . ?
 C29 C30 C31 117.2(5) . . ?
 C31 C30 C8 119.3(5) . . ?
 C1 C31 C30 120.6(6) . . ?
 C1 C31 H31 119.7 . . ?
 C30 C31 H31 119.7 . . ?
 C6 C32 C11 121.8(5) . . ?
 C6 C32 C49 118.0(6) . . ?
 C49 C32 C11 120.2(6) . . ?
 C10 C33 H33 120.0 . . ?
 C55 C33 C10 120.0(6) . . ?
 C55 C33 H33 120.0 . . ?
 C12 C34 C2 119.7(5) . . ?
 C12 C34 C25 118.4(5) . . ?
 C25 C34 C2 121.5(5) . . ?
 C18 C35 H35 119.7 . . ?
 C18 C35 C40 120.7(6) . . ?
 C40 C35 H35 119.7 . . ?
 C26 C36 H36 119.3 . . ?
 C26 C36 C41 121.3(5) . . ?
 C41 C36 H36 119.3 . . ?
 C20 C37 C8 117.0(6) . . ?
 C43 C37 C8 124.6(6) . . ?
 C43 C37 C20 118.3(5) . . ?
 C18 C38 H38 119.5 . . ?
 C46 C38 C18 121.0(6) . . ?
 C46 C38 H38 119.5 . . ?
 C55 C39 C3 121.3(6) . . ?
 C56 C39 C3 122.5(6) . . ?
 C56 C39 C55 116.1(6) . . ?
 C7 C40 C35 122.1(6) . . ?
 C7 C40 H40 119.0 . . ?
 C35 C40 H40 119.0 . . ?
 C23 C41 C36 121.0(5) . . ?
 C23 C41 H41 119.5 . . ?
 C36 C41 H41 119.5 . . ?
 C15 C42 H42 120.0 . . ?
 C25 C42 C15 120.0(6) . . ?
 C25 C42 H42 120.0 . . ?
 C37 C43 H43 119.7 . . ?
 C37 C43 C50 120.5(6) . . ?
 C50 C43 H43 119.7 . . ?
 C27 C45 H45 120.1 . . ?
 C61 C45 C27 119.8(7) . . ?
 C61 C45 H45 120.1 . . ?
 C7 C46 H46 119.4 . . ?
 C38 C46 C7 121.2(6) . . ?
 C38 C46 H46 119.4 . . ?
 C10 C47 H47 119.3 . . ?
 C10 C47 C56 121.3(6) . . ?
 C56 C47 H47 119.3 . . ?
 C87 O9 C104 117.9(9) . . ?
 C22 C48 C54 121.3(6) . . ?
 C22 C48 C57 116.8(5) . . ?
 C57 C48 C54 121.9(6) . . ?
 C32 C49 H49 119.4 . . ?
 C60 C49 C32 121.2(7) . . ?
 C60 C49 H49 119.4 . . ?
 C13 C50 H50 119.4 . . ?
 C43 C50 C13 121.1(6) . . ?
 C43 C50 H50 119.4 . . ?
 C23 C51 H51 119.0 . . ?
 C52 C51 C23 122.1(5) . . ?
 C52 C51 H51 119.0 . . ?
 C26 C52 H52 120.1 . . ?
 C51 C52 C26 119.8(5) . . ?
 C51 C52 H52 120.1 . . ?
 C6 C53 H53 119.9 . . ?
 C6 C53 C59 120.2(7) . . ?
 C59 C53 H53 119.9 . . ?
 C76 C54 C48 118.0(7) . . ?
 C78 C54 C48 123.5(7) . . ?
 C78 C54 C76 118.2(7) . . ?
 C33 C55 C39 122.4(6) . . ?
 C33 C55 H55 118.8 . . ?
 C39 C55 H55 118.8 . . ?
 C39 C56 C47 122.4(7) . . ?
 C39 C56 H56 118.8 . . ?
 C47 C56 H56 118.8 . . ?
 C48 C57 H57 119.9 . . ?
 C58 C57 C48 120.1(6) . . ?
 C58 C57 H57 119.9 . . ?
 N2 C58 C57 121.6(5) . . ?
 N2 C58 H58 119.2 . . ?
 C57 C58 H58 119.2 . . ?
 C53 C59 C27 122.6(6) . . ?
 C60 C59 C27 121.7(6) . . ?
 C60 C59 C53 115.6(6) . . ?
 C49 C60 C59 122.3(7) . . ?
 C49 C60 H60 118.8 . . ?
 C59 C60 H60 118.8 . . ?
 C17 C61 C45 122.8(6) . . ?
 C17 C61 H61 118.6 . . ?
 C45 C61 H61 118.6 . . ?
 C79A C62 C64B 120.0 . . ?
 C79A C62 C68 120.0(6) . . ?
 C64B C62 C68 119.7(6) . . ?
 C79B C62 C68 118(3) . . ?
 C64A C62 C68 124(4) . . ?
 C64A C62 C79B 117(5) . . ?
 C62 C79A H79A 120.0 . . ?
 C83A C79A C62 120.0 . . ?
 C83A C79A H79A 120.0 . . ?
 C79A C83A H83A 120.0 . . ?
 C79A C83A C66 120.0 . . ?
 C66 C83A H83A 120.0 . . ?
 C83A C66 C44 118.3(4) . . ?
 C63B C66 C44 121.7(4) . . ?
 C63B C66 C83A 120.0 . . ?
 C83B C66 C44 119(3) . . ?
 C63A C66 C44 121(4) . . ?
 C63A C66 C83B 115(6) . . ?
 C66 C63B H63B 120.0 . . ?
 C66 C63B C64B 120.0 . . ?
 C64B C63B H63B 120.0 . . ?
 C62 C64B H64B 120.0 . . ?
 C63B C64B C62 120.0 . . ?
 C63B C64B H64B 120.0 . . ?
 C73 O10 C111 114.1(10) . . ?
 C117 O11 C99 118.3(11) . . ?
 H65A C65 H65B 107.7 . . ?
 C67 C65 H65A 108.8 . . ?
 C67 C65 H65B 108.8 . . ?
 C67 C65 C84 114.0(10) . . ?
 C84 C65 H65A 108.8 . . ?
 C84 C65 H65B 108.8 . . ?
 C85 C67 C65 119.5(9) . . ?
 C99 C67 C65 123.6(10) . . ?
 C99 C67 C85 116.9(12) . . ?
 C100 C68 C62 124.6(10) . . ?
 C100 C68 C101 118.8(8) . . ?
 C101 C68 C62 116.4(9) . . ?
 C70 C69 H69 120.0 . . ?
 C70 C69 C74 120.0 . . ?
 C74 C69 H69 120.0 . . ?
 C69 C70 C71 120.0 . . ?
 C69 C70 O14 124.2(8) . . ?
 C71 C70 O14 115.8(8) . . ?
 C70 C71 C102 121.5(8) . . ?
 C72 C71 C70 120.0 . . ?
 C72 C71 C102 118.3(8) . . ?
 C71 C72 H72 120.0 . . ?
 C71 C72 C73 120.0 . . ?
 C73 C72 H72 120.0 . . ?
 O10 C73 C72 124.4(8) . . ?
 O10 C73 C74 115.6(8) . . ?
 C74 C73 C72 120.0 . . ?
 C69 C74 C91 122.6(9) . . ?
 C73 C74 C69 120.0 . . ?
 C73 C74 C91 117.2(9) . . ?
 C115 N3 C114 123.4(15) . . ?
 C115 N3 C116 115.6(14) . . ?
 C116 N3 C114 120.6(14) . . ?
 C54 C76 H76 120.1 . . ?
 C81 C76 C54 119.7(10) . . ?
 C81 C76 H76 120.1 . . ?
 C78 C77 H77 120.0 . . ?
 C78 C77 C80 120.1(9) . . ?
 C80 C77 H77 120.0 . . ?
 C54 C78 C77 123.8(9) . . ?
 C54 C78 H78 118.1 . . ?
 C77 C78 H78 118.1 . . ?
 C62 C79B H79B 119.4 . . ?
 C83B C79B C62 121(6) . . ?
 C83B C79B H79B 119.5 . . ?
 C77 C80 C81 118.2(7) . . ?
 C77 C80 C86 121.4(9) . . ?
 C81 C80 C86 120.3(9) . . ?
 C109 O12 C112 120.6(12) . . ?
 C76 C81 C80 119.9(9) . . ?
 C76 C81 H81 120.1 . . ?
 C80 C81 H81 120.1 . . ?
 C66 C83B H83B 121.8 . . ?
 C79B C83B C66 116(6) . . ?
 C79B C83B H83B 121.9 . . ?
 C86 C84 C65 123.1(8) . . ?
 C86 C84 C101 118.4(10) . . ?
 C101 C84 C65 118.0(9) . . ?
 C67 C85 H85 119.7 . . ?
 C87 C85 C67 120.5(10) . . ?
 C87 C85 H85 119.8 . . ?
 C84 C86 C80 125.3(10) . . ?
 C84 C86 C89 118.8(8) . . ?
 C89 C86 C80 115.9(9) . . ?
 O9 C87 C85 123.1(9) . . ?
 C98 C87 O9 115.4(11) . . ?
 C98 C87 C85 121.0(10) . . ?
 N1 C88B H88B 120.5 . . ?
 N1 C88B C90B 119.0(3) . . ?
 C90B C88B H88B 120.5 . . ?
 C86 C89 H89 118.2 . . ?
 C86 C89 C100 123.6(10) . . ?
 C100 C89 H89 118.2 . . ?
 C44 C90B C88B 119.4(3) . . ?
 C44 C90B H90B 120.3 . . ?
 C88B C90B H90B 120.3 . . ?
 C74 C91 H91A 109.0 . . ?
 C74 C91 H91B 109.0 . . ?
 H91A C91 H91B 107.8 . . ?
 C105 C91 C74 113.1(10) . . ?
 C105 C91 H91A 109.0 . . ?
 C105 C91 H91B 109.0 . . ?
 C93 C92 H92 120.0 . . ?
 C93 C92 C97 120.0 . . ?
 C97 C92 H92 120.0 . . ?
 C92 C93 C94 120.0 . . ?
 C92 C93 C103 122.7(10) . . ?
 C94 C93 C103 117.3(10) . . ?
 C93 C94 O13 120.7(11) . . ?
 C95 C94 C93 120.0 . . ?
 C95 C94 O13 119.1(11) . . ?
 C94 C95 H95 120.0 . . ?
 C96 C95 C94 120.0 . . ?
 C96 C95 H95 120.0 . . ?
 C95 C96 C97 120.0 . . ?
 C95 C96 C118 122.7(12) . . ?
 C97 C96 C118 117.2(12) . . ?
 C96 C97 C92 120.0 . . ?
 O15 C97 C92 123.9(13) . . ?
 O15 C97 C96 116.1(13) . . ?
 C87 C98 C102 121.9(11) . . ?
 C87 C98 C113 118.0(12) . . ?
 C113 C98 C102 119.9(11) . . ?
 C67 C99 O11 113.7(12) . . ?
 C113 C99 O11 122.5(11) . . ?
 C113 C99 C67 123.6(11) . . ?
 C94 O13 C121 113.4(13) . . ?
 C70 O14 C119 111.4(11) . . ?
 C68 C100 C89 117.8(10) . . ?
 C68 C100 C103 124.9(8) . . ?
 C89 C100 C103 117.3(10) . . ?
 C68 C101 C84 122.5(10) . . ?
 C68 C101 H101 118.7 . . ?
 C84 C101 H101 118.7 . . ?
 C97 O15 C120 122.0(14) . . ?
 C71 C102 H10A 108.7 . . ?
 C71 C102 H10B 108.7 . . ?
 C98 C102 C71 114.2(10) . . ?
 C98 C102 H10A 108.7 . . ?
 C98 C102 H10B 108.7 . . ?
 H10A C102 H10B 107.6 . . ?
 C106 O16 C122 113.6(15) . . ?
 C93 C103 C100 110.0(9) . . ?
 C93 C103 H10C 109.7 . . ?
 C93 C103 H10D 109.7 . . ?
 C100 C103 H10C 109.7 . . ?
 C100 C103 H10D 109.7 . . ?
 H10C C103 H10D 108.2 . . ?
 O9 C104 H10E 109.5 . . ?
 O9 C104 H10F 109.5 . . ?
 O9 C104 H10G 109.5 . . ?
 H10E C104 H10F 109.5 . . ?
 H10E C104 H10G 109.5 . . ?
 H10F C104 H10G 109.5 . . ?
 C106 C105 C91 124.2(11) . . ?
 C106 C105 C110 120.0 . . ?
 C110 C105 C91 115.6(11) . . ?
 C105 C106 O16 115.7(11) . . ?
 C107 C106 O16 124.0(11) . . ?
 C107 C106 C105 120.0 . . ?
 C106 C107 H107 120.0 . . ?
 C108 C107 C106 120.0 . . ?
 C108 C107 H107 120.0 . . ?
 C107 C108 C109 120.0 . . ?
 C107 C108 C118 121.5(11) . . ?
 C109 C108 C118 118.4(11) . . ?
 O12 C109 C108 118.4(11) . . ?
 O12 C109 C110 121.5(11) . . ?
 C110 C109 C108 120.0 . . ?
 C105 C110 H110 120.0 . . ?
 C109 C110 C105 120.0 . . ?
 C109 C110 H110 120.0 . . ?
 O10 C111 H11A 109.5 . . ?
 O10 C111 H11B 109.5 . . ?
 O10 C111 H11C 109.5 . . ?
 H11A C111 H11B 109.5 . . ?
 H11A C111 H11C 109.5 . . ?
 H11B C111 H11C 109.5 . . ?
 O12 C112 H11D 109.5 . . ?
 O12 C112 H11E 109.5 . . ?
 O12 C112 H11F 109.5 . . ?
 H11D C112 H11E 109.5 . . ?
 H11D C112 H11F 109.5 . . ?
 H11E C112 H11F 109.5 . . ?
 C98 C113 H113 120.1 . . ?
 C99 C113 C98 119.7(12) . . ?
 C99 C113 H113 120.1 . . ?
 N3 C114 H 109.5 . . ?
 N3 C114 HA 109.5 . . ?
 N3 C114 HB 109.5 . . ?
 H C114 HA 109.5 . . ?
 H C114 HB 109.5 . . ?
 HA C114 HB 109.5 . . ?
 N3 C115 HC 109.5 . . ?
 N3 C115 HD 109.5 . . ?
 N3 C115 HE 109.5 . . ?
 HC C115 HD 109.5 . . ?
 HC C115 HE 109.5 . . ?
 HD C115 HE 109.5 . . ?
 N3 C116 HF 120.3 . . ?
 O17 C116 N3 119.5(18) . . ?
 O17 C116 HF 120.3 . . ?
 O11 C117 H11G 109.5 . . ?
 O11 C117 H11H 109.5 . . ?
 O11 C117 H11I 109.5 . . ?
 H11G C117 H11H 109.5 . . ?
 H11G C117 H11I 109.5 . . ?
 H11H C117 H11I 109.5 . . ?
 C96 C118 C108 119.5(12) . . ?
 C96 C118 H11J 107.4 . . ?
 C96 C118 H11K 107.4 . . ?
 C108 C118 H11J 107.4 . . ?
 C108 C118 H11K 107.4 . . ?
 H11J C118 H11K 107.0 . . ?
 O14 C119 H11L 109.5 . . ?
 O14 C119 H11M 109.5 . . ?
 O14 C119 H11N 109.5 . . ?
 H11L C119 H11M 109.5 . . ?
 H11L C119 H11N 109.5 . . ?
 H11M C119 H11N 109.5 . . ?
 O15 C120 H12A 109.5 . . ?
 O15 C120 H12B 109.5 . . ?
 O15 C120 H12C 109.5 . . ?
 H12A C120 H12B 109.5 . . ?
 H12A C120 H12C 109.5 . . ?
 H12B C120 H12C 109.5 . . ?
 O13 C121 H12D 109.5 . . ?
 O13 C121 H12E 109.5 . . ?
 O13 C121 H12F 109.5 . . ?
 H12D C121 H12E 109.5 . . ?
 H12D C121 H12F 109.5 . . ?
 H12E C121 H12F 109.5 . . ?
 O16 C122 H12G 109.5 . . ?
 O16 C122 H12H 109.5 . . ?
 O16 C122 H12I 109.5 . . ?
 H12G C122 H12H 109.5 . . ?
 H12G C122 H12I 109.5 . . ?
 H12H C122 H12I 109.5 . . ?
 C44 C82A H82A 120.5 . . ?
 C44 C82A C75A 119.0(3) . . ?
 C75A C82A H82A 120.5 . . ?
 N1 C75A C82A 119.4(3) . . ?
 N1 C75A H75A 120.3 . . ?
 C82A C75A H75A 120.3 . . ?
 C66 C63A H63A 120.9 . . ?
 C64A C63A C66 118(7) . . ?
 C64A C63A H63A 120.9 . . ?
 C62 C64A C63A 121(8) . . ?
 C62 C64A H64A 119.6 . . ?
 C63A C64A H64A 119.6 . . ?

loop_
  _geom_torsion_atom_site_label_1
  _geom_torsion_atom_site_label_2
  _geom_torsion_atom_site_label_3
  _geom_torsion_atom_site_label_4
  _geom_torsion
  _geom_torsion_site_symmetry_1
  _geom_torsion_site_symmetry_2
  _geom_torsion_site_symmetry_3
  _geom_torsion_site_symmetry_4
  _geom_torsion_publ_flag
 Zn1 O1 C2 O5 2.6(9) 1_655 . . . ?
 Zn1 O1 C2 C34 179.9(4) 1_655 . . . ?
 Zn1 O2 C14 O4 -6.3(8) 1_565 . . . ?
 Zn1 O2 C14 C18 174.7(4) 1_565 . . . ?
 Zn1 O3 C11 O8 -2.4(7) . . . . ?
 Zn1 O3 C11 C32 -177.0(4) . . . . ?
 Zn1 O6 C24 O7 4.0(10) 1_665 . . . ?
 Zn1 O6 C24 C10 -176.3(4) 1_665 . . . ?
 Zn1 N2 C19 C22 179.5(5) . . . . ?
 Zn1 N2 C58 C57 178.8(6) . . . . ?
 Zn2 O4 C14 O2 9.8(10) 1_465 . . . ?
 Zn2 O4 C14 C18 -171.2(4) 1_465 . . . ?
 Zn2 O5 C2 O1 4.4(9) . . . . ?
 Zn2 O5 C2 C34 -172.9(4) . . . . ?
 Zn2 O7 C24 O6 -1.2(8) 1_565 . . . ?
 Zn2 O7 C24 C10 179.0(4) 1_565 . . . ?
 Zn2 O8 C11 O3 13.3(9) 1_455 . . . ?
 Zn2 O8 C11 C32 -172.1(4) 1_455 . . . ?
 Zn2 N1 C75B C82B -171.9(4) 1_454 . . . ?
 Zn2 N1 C88A C90A 172.3(3) 1_454 . . . ?
 Zn2 N1 C88B C90B 173.0(13) 1_454 . . . ?
 Zn2 N1 C75A C82A -169.2(13) 1_454 . . . ?
 O1 C2 C34 C12 1.4(8) . . . . ?
 O1 C2 C34 C25 -171.6(6) . . . . ?
 O2 C14 C18 C35 -174.9(6) . . . . ?
 O2 C14 C18 C38 1.4(9) . . . . ?
 O3 C11 C32 C6 -9.9(8) . . . . ?
 O3 C11 C32 C49 169.1(6) . . . . ?
 O4 C14 C18 C35 6.0(9) . . . . ?
 O4 C14 C18 C38 -177.7(6) . . . . ?
 O5 C2 C34 C12 178.9(6) . . . . ?
 O5 C2 C34 C25 5.9(9) . . . . ?
 O8 C11 C32 C6 175.0(5) . . . . ?
 O8 C11 C32 C49 -6.0(8) . . . . ?
 N1 C75B C82B C44 0.0 . . . . ?
 N1 C88B C90B C44 -2(3) . . . . ?
 C75B N1 C88A C90A 0.0 . . . . ?
 C75B C82B C44 C90A 0.0 . . . . ?
 C75B C82B C44 C66 -179.9(7) . . . . ?
 C82B C44 C90A C88A 0.0 . . . . ?
 C82B C44 C66 C83A 166.0(8) . . . . ?
 C82B C44 C66 C63B -14.8(10) . . . . ?
 C44 C90A C88A N1 0.0 . . . . ?
 C44 C66 C63B C64B -179.2(8) . . . . ?
 C44 C66 C83B C79B 166(7) . . . . ?
 C44 C66 C63A C64A -170(9) . . . . ?
 C44 C82A C75A N1 -6(2) . . . . ?
 C90A C44 C66 C83A -14.0(10) . . . . ?
 C90A C44 C66 C63B 165.3(8) . . . . ?
 C88A N1 C75B C82B 0.0 . . . . ?
 N2 C19 C22 C48 1.9(11) . . . . ?
 C1 C3 C16 C29 0.6(9) . . . . ?
 C1 C3 C39 C55 147.7(7) . . . . ?
 C1 C3 C39 C56 -29.8(10) . . . . ?
 C3 C1 C31 C30 -0.6(10) . . . . ?
 C3 C16 C29 C30 -0.6(9) . . . . ?
 C3 C39 C55 C33 -178.9(6) . . . . ?
 C3 C39 C56 C47 179.7(7) . . . . ?
 C4 C13 C15 C9 -37.5(9) . . . . ?
 C4 C13 C15 C42 140.7(7) . . . . ?
 C4 C13 C50 C43 0.7(9) . . . . ?
 C4 C20 C37 C8 -178.1(5) . . . . ?
 C4 C20 C37 C43 5.9(9) . . . . ?
 C5 C8 C30 C29 -53.5(10) . . . . ?
 C5 C8 C30 C31 130.0(7) . . . . ?
 C5 C8 C37 C20 127.3(7) . . . . ?
 C5 C8 C37 C43 -57.0(9) . . . . ?
 C5 C17 C28 C21 -179.3(6) . . . . ?
 C5 C17 C61 C45 -179.5(6) . . . . ?
 C5 C26 C36 C41 -178.2(6) . . . . ?
 C5 C26 C52 C51 178.9(7) . . . . ?
 C6 C32 C49 C60 1.4(11) . . . . ?
 C6 C53 C59 C27 -174.3(6) . . . . ?
 C6 C53 C59 C60 0.9(9) . . . . ?
 C7 C23 C41 C36 176.3(7) . . . . ?
 C7 C23 C51 C52 -175.8(7) . . . . ?
 C8 C5 C17 C28 -51.2(9) . . . . ?
 C8 C5 C17 C61 129.2(7) . . . . ?
 C8 C5 C26 C36 -54.6(10) . . . . ?
 C8 C5 C26 C52 129.2(7) . . . . ?
 C8 C30 C31 C1 177.3(6) . . . . ?
 C8 C37 C43 C50 -179.3(5) . . . . ?
 C9 C12 C34 C2 -172.6(5) . . . . ?
 C9 C12 C34 C25 0.6(9) . . . . ?
 C9 C15 C42 C25 4.9(10) . . . . ?
 C10 C33 C55 C39 0.8(10) . . . . ?
 C10 C47 C56 C39 -2.5(11) . . . . ?
 C11 C32 C49 C60 -177.7(7) . . . . ?
 C12 C9 C15 C13 174.8(6) . . . . ?
 C12 C9 C15 C42 -3.5(10) . . . . ?
 C13 C4 C20 C37 -4.9(9) . . . . ?
 C13 C15 C42 C25 -173.4(6) . . . . ?
 C14 C18 C35 C40 176.1(6) . . . . ?
 C14 C18 C38 C46 -175.1(7) . . . . ?
 C15 C9 C12 C34 0.8(10) . . . . ?
 C15 C13 C50 C43 179.1(5) . . . . ?
 C16 C3 C39 C55 -31.5(9) . . . . ?
 C16 C3 C39 C56 150.9(7) . . . . ?
 C16 C29 C30 C8 -176.5(6) . . . . ?
 C16 C29 C30 C31 0.0(9) . . . . ?
 C17 C5 C8 C30 178.0(6) . . . . ?
 C17 C5 C8 C37 -3.3(10) . . . . ?
 C17 C5 C26 C36 124.8(7) . . . . ?
 C17 C5 C26 C52 -51.4(9) . . . . ?
 C18 C35 C40 C7 -0.7(11) . . . . ?
 C18 C38 C46 C7 -1.4(12) . . . . ?
 C19 N2 C58 C57 -1.5(10) . . . . ?
 C19 C22 C48 C54 178.6(7) . . . . ?
 C19 C22 C48 C57 -1.7(11) . . . . ?
 C20 C4 C13 C15 -176.9(5) . . . . ?
 C20 C4 C13 C50 1.6(9) . . . . ?
 C20 C37 C43 C50 -3.6(9) . . . . ?
 C21 C27 C45 C61 -1.4(10) . . . . ?
 C21 C27 C59 C53 -31.2(10) . . . . ?
 C21 C27 C59 C60 153.9(7) . . . . ?
 C22 C48 C54 C76 -136.2(8) . . . . ?
 C22 C48 C54 C78 38.7(13) . . . . ?
 C22 C48 C57 C58 0.1(12) . . . . ?
 C23 C7 C40 C35 -177.4(7) . . . . ?
 C23 C7 C46 C38 178.5(7) . . . . ?
 C23 C51 C52 C26 -1.9(12) . . . . ?
 C24 C10 C33 C55 179.8(6) . . . . ?
 C24 C10 C47 C56 -179.0(6) . . . . ?
 C26 C5 C8 C30 -2.6(10) . . . . ?
 C26 C5 C8 C37 176.1(6) . . . . ?
 C26 C5 C17 C28 129.4(6) . . . . ?
 C26 C5 C17 C61 -50.2(8) . . . . ?
 C26 C36 C41 C23 1.0(11) . . . . ?
 C27 C21 C28 C17 -2.2(9) . . . . ?
 C27 C45 C61 C17 -0.3(11) . . . . ?
 C27 C59 C60 C49 175.5(7) . . . . ?
 C28 C17 C61 C45 0.9(10) . . . . ?
 C28 C21 C27 C45 2.7(10) . . . . ?
 C28 C21 C27 C59 -178.5(6) . . . . ?
 C29 C30 C31 C1 0.6(9) . . . . ?
 C30 C8 C37 C20 -53.9(8) . . . . ?
 C30 C8 C37 C43 121.8(7) . . . . ?
 C31 C1 C3 C16 0.0(10) . . . . ?
 C31 C1 C3 C39 -179.3(6) . . . . ?
 C32 C6 C53 C59 -1.0(10) . . . . ?
 C32 C49 C60 C59 -1.4(12) . . . . ?
 C33 C10 C24 O6 -0.8(8) . . . . ?
 C33 C10 C24 O7 179.0(6) . . . . ?
 C33 C10 C47 C56 2.0(10) . . . . ?
 C34 C25 C42 C15 -3.7(11) . . . . ?
 C35 C18 C38 C46 1.2(11) . . . . ?
 C36 C26 C52 C51 2.5(11) . . . . ?
 C37 C8 C30 C29 127.7(6) . . . . ?
 C37 C8 C30 C31 -48.8(8) . . . . ?
 C37 C43 C50 C13 0.4(9) . . . . ?
 C38 C18 C35 C40 -0.2(11) . . . . ?
 C39 C3 C16 C29 179.9(6) . . . . ?
 C40 C7 C23 C41 -31.9(11) . . . . ?
 C40 C7 C23 C51 144.6(8) . . . . ?
 C40 C7 C46 C38 0.5(12) . . . . ?
 C41 C23 C51 C52 0.8(11) . . . . ?
 C42 C25 C34 C2 174.0(6) . . . . ?
 C42 C25 C34 C12 0.9(10) . . . . ?
 C45 C27 C59 C53 147.7(7) . . . . ?
 C45 C27 C59 C60 -27.2(10) . . . . ?
 C46 C7 C23 C41 150.3(8) . . . . ?
 C46 C7 C23 C51 -33.3(11) . . . . ?
 C46 C7 C40 C35 0.5(12) . . . . ?
 C47 C10 C24 O6 -179.7(6) . . . . ?
 C47 C10 C24 O7 0.1(9) . . . . ?
 C47 C10 C33 C55 -1.2(10) . . . . ?
 O9 C87 C98 C102 8.8(18) . . . . ?
 O9 C87 C98 C113 -176.8(11) . . . . ?
 C48 C54 C76 C81 178.0(8) . . . . ?
 C48 C54 C78 C77 -178.6(10) . . . . ?
 C48 C57 C58 N2 1.6(12) . . . . ?
 C50 C13 C15 C9 144.0(6) . . . . ?
 C50 C13 C15 C42 -37.7(9) . . . . ?
 C51 C23 C41 C36 -0.3(11) . . . . ?
 C52 C26 C36 C41 -2.0(10) . . . . ?
 C53 C6 C32 C11 178.8(6) . . . . ?
 C53 C6 C32 C49 -0.2(10) . . . . ?
 C53 C59 C60 C49 0.2(11) . . . . ?
 C54 C48 C57 C58 179.8(7) . . . . ?
 C54 C76 C81 C80 -0.1(15) . . . . ?
 C55 C39 C56 C47 2.0(10) . . . . ?
 C56 C39 C55 C33 -1.2(10) . . . . ?
 C57 C48 C54 C76 44.1(12) . . . . ?
 C57 C48 C54 C78 -141.0(9) . . . . ?
 C58 N2 C19 C22 -0.3(10) . . . . ?
 C59 C27 C45 C61 179.7(7) . . . . ?
 C61 C17 C28 C21 0.4(9) . . . . ?
 C62 C79A C83A C66 0.0 . . . . ?
 C62 C68 C100 C89 175.0(9) . . . . ?
 C62 C68 C100 C103 -3.4(19) . . . . ?
 C62 C68 C101 C84 -175.6(9) . . . . ?
 C62 C79B C83B C66 25(14) . . . . ?
 C79A C62 C64B C63B 0.0 . . . . ?
 C79A C62 C68 C100 -106.2(12) . . . . ?
 C79A C62 C68 C101 67.5(12) . . . . ?
 C79A C83A C66 C44 179.2(8) . . . . ?
 C79A C83A C66 C63B 0.0 . . . . ?
 C83A C66 C63B C64B 0.0 . . . . ?
 C66 C44 C90A C88A 179.9(7) . . . . ?
 C66 C44 C90B C88B -179.4(14) . . . . ?
 C66 C44 C82A C75A -176.6(13) . . . . ?
 C66 C63B C64B C62 0.0 . . . . ?
 C66 C63A C64A C62 -17(18) . . . . ?
 C64B C62 C79A C83A 0.0 . . . . ?
 C64B C62 C68 C100 67.1(14) . . . . ?
 C64B C62 C68 C101 -119.2(10) . . . . ?
 O10 C73 C74 C69 -179.0(8) . . . . ?
 O10 C73 C74 C91 6.6(9) . . . . ?
 O11 C99 C113 C98 176.9(11) . . . . ?
 C65 C67 C85 C87 177.2(11) . . . . ?
 C65 C67 C99 O11 3.1(18) . . . . ?
 C65 C67 C99 C113 179.4(13) . . . . ?
 C65 C84 C86 C80 8.8(17) . . . . ?
 C65 C84 C86 C89 -170.4(10) . . . . ?
 C65 C84 C101 C68 172.3(11) . . . . ?
 C67 C65 C84 C86 71.8(13) . . . . ?
 C67 C65 C84 C101 -100.1(11) . . . . ?
 C67 C85 C87 O9 176.5(11) . . . . ?
 C67 C85 C87 C98 5.9(19) . . . . ?
 C67 C99 C113 C98 1(2) . . . . ?
 C68 C62 C79A C83A 173.3(9) . . . . ?
 C68 C62 C64B C63B -173.3(9) . . . . ?
 C68 C62 C79B C83B 162(8) . . . . ?
 C68 C62 C64A C63A -166(9) . . . . ?
 C68 C100 C103 C93 113.6(13) . . . . ?
 C69 C70 C71 C72 0.0 . . . . ?
 C69 C70 C71 C102 -174.9(9) . . . . ?
 C69 C70 O14 C119 -0.3(15) . . . . ?
 C69 C74 C91 C105 -84.5(13) . . . . ?
 C70 C69 C74 C73 0.0 . . . . ?
 C70 C69 C74 C91 174.1(9) . . . . ?
 C70 C71 C72 C73 0.0 . . . . ?
 C70 C71 C102 C98 108.0(9) . . . . ?
 C71 C70 O14 C119 -178.4(10) . . . . ?
 C71 C72 C73 O10 178.9(8) . . . . ?
 C71 C72 C73 C74 0.0 . . . . ?
 C72 C71 C102 C98 -67.0(11) . . . . ?
 C72 C73 C74 C69 0.0 . . . . ?
 C72 C73 C74 C91 -174.4(9) . . . . ?
 C73 C74 C91 C105 89.7(12) . . . . ?
 C74 C69 C70 C71 0.0 . . . . ?
 C74 C69 C70 O14 -178.0(10) . . . . ?
 C74 C91 C105 C106 90.0(12) . . . . ?
 C74 C91 C105 C110 -84.9(12) . . . . ?
 C76 C54 C78 C77 -3.7(15) . . . . ?
 C77 C80 C81 C76 -1.9(16) . . . . ?
 C77 C80 C86 C84 56.8(16) . . . . ?
 C77 C80 C86 C89 -124.0(12) . . . . ?
 C78 C54 C76 C81 2.9(14) . . . . ?
 C78 C77 C80 C81 1.2(17) . . . . ?
 C78 C77 C80 C86 179.0(10) . . . . ?
 C79B C62 C68 C100 -63(6) . . . . ?
 C79B C62 C68 C101 111(6) . . . . ?
 C79B C62 C64A C63A 1(15) . . . . ?
 C80 C77 C78 C54 1.7(18) . . . . ?
 C80 C86 C89 C100 179.2(10) . . . . ?
 O12 C109 C110 C105 -177.1(12) . . . . ?
 C81 C80 C86 C84 -125.5(13) . . . . ?
 C81 C80 C86 C89 53.7(14) . . . . ?
 C83B C66 C63A C64A 35(15) . . . . ?
 C84 C65 C67 C85 -104.8(11) . . . . ?
 C84 C65 C67 C99 75.1(14) . . . . ?
 C84 C86 C89 C100 -1.5(17) . . . . ?
 C85 C67 C99 O11 -177.0(10) . . . . ?
 C85 C67 C99 C113 -1(2) . . . . ?
 C85 C87 C98 C102 -179.9(12) . . . . ?
 C85 C87 C98 C113 -5.5(19) . . . . ?
 C86 C80 C81 C76 -179.7(9) . . . . ?
 C86 C84 C101 C68 0.0(17) . . . . ?
 C86 C89 C100 C68 0.0(18) . . . . ?
 C86 C89 C100 C103 178.5(11) . . . . ?
 C87 C98 C102 C71 83.9(14) . . . . ?
 C87 C98 C113 C99 2(2) . . . . ?
 C88B N1 C75A C82A 7(2) . . . . ?
 C89 C100 C103 C93 -64.8(14) . . . . ?
 C90B C44 C66 C83B -24(6) . . . . ?
 C90B C44 C66 C63A -178(9) . . . . ?
 C90B C44 C82A C75A 1(2) . . . . ?
 C91 C105 C106 O16 -0.1(12) . . . . ?
 C91 C105 C106 C107 -174.7(11) . . . . ?
 C91 C105 C110 C109 175.1(10) . . . . ?
 C92 C93 C94 C95 0.0 . . . . ?
 C92 C93 C94 O13 175.3(10) . . . . ?
 C92 C93 C103 C100 -80.1(9) . . . . ?
 C92 C97 O15 C120 -1.8(19) . . . . ?
 C93 C92 C97 C96 0.0 . . . . ?
 C93 C92 C97 O15 180.0(11) . . . . ?
 C93 C94 C95 C96 0.0 . . . . ?
 C93 C94 O13 C121 105.4(13) . . . . ?
 C94 C93 C103 C100 98.6(9) . . . . ?
 C94 C95 C96 C97 0.0 . . . . ?
 C94 C95 C96 C118 176.8(10) . . . . ?
 C95 C94 O13 C121 -79.3(14) . . . . ?
 C95 C96 C97 C92 0.0 . . . . ?
 C95 C96 C97 O15 -180.0(11) . . . . ?
 C95 C96 C118 C108 -96.7(16) . . . . ?
 C96 C97 O15 C120 178.2(12) . . . . ?
 C97 C92 C93 C94 0.0 . . . . ?
 C97 C92 C93 C103 178.6(9) . . . . ?
 C97 C96 C118 C108 80.2(15) . . . . ?
 C99 C67 C85 C87 -2.6(18) . . . . ?
 O13 C94 C95 C96 -175.4(10) . . . . ?
 O14 C70 C71 C72 178.2(10) . . . . ?
 O14 C70 C71 C102 3.3(10) . . . . ?
 C100 C68 C101 C84 -1.5(17) . . . . ?
 C101 C68 C100 C89 1.5(17) . . . . ?
 C101 C68 C100 C103 -176.9(11) . . . . ?
 C101 C84 C86 C80 -179.3(9) . . . . ?
 C101 C84 C86 C89 1.5(16) . . . . ?
 C102 C71 C72 C73 175.1(8) . . . . ?
 C102 C98 C113 C99 176.7(13) . . . . ?
 O16 C106 C107 C108 -174.1(12) . . . . ?
 C103 C93 C94 C95 -178.7(8) . . . . ?
 C103 C93 C94 O13 -3.4(10) . . . . ?
 C104 O9 C87 C85 2.1(17) . . . . ?
 C104 O9 C87 C98 173.2(11) . . . . ?
 C105 C106 C107 C108 0.0 . . . . ?
 C106 C105 C110 C109 0.0 . . . . ?
 C106 C107 C108 C109 0.0 . . . . ?
 C106 C107 C108 C118 176.0(11) . . . . ?
 C107 C108 C109 O12 177.2(11) . . . . ?
 C107 C108 C109 C110 0.0 . . . . ?
 C107 C108 C118 C96 -105.7(15) . . . . ?
 C108 C109 C110 C105 0.0 . . . . ?
 C109 C108 C118 C96 70.3(16) . . . . ?
 C110 C105 C106 O16 174.6(11) . . . . ?
 C110 C105 C106 C107 0.0 . . . . ?
 C111 O10 C73 C72 4.8(12) . . . . ?
 C111 O10 C73 C74 -176.3(8) . . . . ?
 C112 O12 C109 C108 -176.4(11) . . . . ?
 C112 O12 C109 C110 0.8(17) . . . . ?
 C113 C98 C102 C71 -90.4(14) . . . . ?
 C114 N3 C116 O17 173.5(17) . . . . ?
 C115 N3 C116 O17 -14(3) . . . . ?
 C117 O11 C99 C67 166.5(12) . . . . ?
 C117 O11 C99 C113 -10(2) . . . . ?
 C118 C96 C97 C92 -177.0(10) . . . . ?
 C118 C96 C97 O15 3.1(11) . . . . ?
 C118 C108 C109 O12 1.1(12) . . . . ?
 C118 C108 C109 C110 -176.1(11) . . . . ?
 C122 O16 C106 C105 -166.7(13) . . . . ?
 C122 O16 C106 C107 7.6(18) . . . . ?
 C82A C44 C66 C83B 154(6) . . . . ?
 C82A C44 C66 C63A 1(9) . . . . ?
 C82A C44 C90B C88B 2(2) . . . . ?
 C75A N1 C88B C90B -3(2) . . . . ?
 C63A C66 C83B C79B -39(12) . . . . ?
 C64A C62 C68 C100 104(8) . . . . ?
 C64A C62 C68 C101 -83(8) . . . . ?
 C64A C62 C79B C83B -5(14) . . . . ?

_shelx_res_file
;
TITL a1_a.res in P-1
    a1_sq.res
    created by SHELXL-2019/2 at 16:01:56 on 18-Jun-2022
REM Old TITL A1 in P-1
REM SHELXT solution in P-1: R1 0.319, Rweak 0.056, Alpha 0.152
REM <I/s> 0.000 for 0 systematic absences, Orientation as input
REM Formula found by SHELXT: C88B N36 O21 Zn2
CELL 1.34139 16.9571 19.8151 26.7194 83.462 71.545 89.884
ZERR 2 0.0013 0.0014 0.0025 0.006 0.004 0.004
LATT 1
SFAC C H N O Zn
DISP C 0.0137 0.0067 57.1
DISP H 0 0 0.6
DISP N 0.0241 0.0134 109.9
DISP O 0.0389 0.0241 193.4
DISP ZN -2.7473 0.5279 4188.7
UNIT 244 198 6 34 4
SIMU 0.01 0.02 2 O11 C65 C68 C84 C86 C89 C100 C101 C117 O12 C92 C93 C94 C95 =
 C96 C97 O13 O15 C103 C106 C107 C108 C109 C118 C120 C121 C122 O10 C69 C70 =
 C71 C72 C73 C74 C91 O14 O16 C105 C110 C111 C119 C112 O9 C67 C85 C87 C98 C99 =
 C102 C104 C113
ISOR 0.015 0.03 O11 C65 C68 C84 C86 C89 C100 C101 C117 O12 C92 C93 C94 C95 =
 C96 C97 O13 O15 C103 C106 C107 C108 C109 C118 C120 C121 C122 O10 C69 C70 =
 C71 C72 C73 C74 C91 O14 O16 C105 C110 C111 C119 C112 O9 C67 C85 C87 C98 C99 =
 C102 C104 C113
SADI N3 C114 N3 C115
SIMU 0.01 0.02 2 C75B C82B C88B C90B C82A C75A C88A C90A
ISOR 0.01 0.02 N3 O17 C114 C115 C116
SIMU 0.01 0.02 2 N3 O17 C114 C116 C115
SIMU 0.01 0.02 2 C63B C64B C79B C83B C63A C64A C83A C79A
DFIX 1.25 0.005 O17 C116
SADI C83A C79A C83B C79B
SADI C79A C62 C79B C62
SADI C83A C66 C83B C66
SADI C66 C63B C66 C63A
SADI C82A C75A C82B C75B
SADI C64A C62 C64B C62
SADI C90A C44 C90B C44
SADI N1 C75A N1 C75B
SADI C64A C63A C64B C63B
SADI N1 C88B N1 C88A
SADI C82A C44 C82B C44
SADI C90B C88B C90A C88A
DFIX 1.39 0.005 C82A C75A N1 C75A N1 C88B C90B C88B C90B C44 C82A C44
DANG 2.45 0.005 C90B C82A
DANG 2.45 0.005 C44 C88B
DANG 2.45 0.005 C82A N1
DANG 2.45 0.005 C75A C88B
DANG 2.45 0.005 N1 C90B
DANG 2.45 0.005 C44 C75A

L.S. 10 0 576
PLAN  10
SIZE 0.1 0.12 0.13
TEMP -80.15
CONF
BOND
MORE -1
ABIN
BOND $H
fmap 2
ACTA
SIZE 0.1 0.12 0.13
TEMP -80.15
SHEL 999 0.83
TWIN 1 0 0 0 -1 0 1 0 -1 2
OMIT -1 3 7
OMIT 1 7 1
OMIT 0 0 7
OMIT -5 3 1
OMIT 1 5 2
OMIT -5 3 2
OMIT 0 3 6
REM <olex2.extras>
REM <HklSrc "%.\\A1_sq.hkl">
REM </olex2.extras>

WGHT    0.191400
BASF   0.04927
FVAR       0.22348   0.55539   0.90791
ZN1   5    0.026984    0.348902    1.057271    11.00000    0.06003    0.03329 =
         0.04575   -0.00709   -0.03149    0.01161
ZN2   5    0.975685    0.331452    1.174117    11.00000    0.06310    0.03788 =
         0.04619   -0.00944   -0.03190    0.01360
O1    4    0.933372    0.414640    1.079300    11.00000    0.06724    0.04809 =
         0.05166   -0.01517   -0.03110    0.02260
O2    4    0.110914    1.278588    1.062402    11.00000    0.07826    0.04003 =
         0.05986   -0.01029   -0.03468    0.02576
O3    4    0.110935    0.423090    1.056937    11.00000    0.07179    0.04797 =
         0.06258   -0.01523   -0.03784   -0.00121
O4    4    0.072433    1.268629    1.150846    11.00000    0.07019    0.05362 =
         0.06223   -0.01929   -0.03530    0.02617
O5    4    0.887984    0.396702    1.167117    11.00000    0.07757    0.05287 =
         0.05977   -0.00575   -0.03295    0.03217
O6    4    0.938891    1.270055    1.086969    11.00000    0.07803    0.04697 =
         0.07688   -0.00590   -0.03815   -0.00230
O7    4    0.899261    1.252629    1.175324    11.00000    0.09414    0.05048 =
         0.06582   -0.01724   -0.04477    0.00339
O8    4    0.059565    0.412695    1.145741    11.00000    0.08837    0.05782 =
         0.06129   -0.00578   -0.04271    0.00055
AFIX  66
N1    3   -0.028291    0.334722    0.249908    11.00000    0.07752    0.05141 =
         0.04991   -0.01423   -0.03790    0.02282
PART 1
C75B  1   -0.082850    0.375075    0.283406    21.00000    0.10611    0.06891 =
         0.03852   -0.01333   -0.02862    0.03386
AFIX  43
H75B  2   -0.124935    0.397934    0.272387    21.00000   -1.20000
AFIX  65
C82B  1   -0.075832    0.381981    0.333028    21.00000    0.10591    0.07627 =
         0.04367   -0.01793   -0.03500    0.02511
AFIX  43
H82B  2   -0.113121    0.409560    0.355923    21.00000   -1.20000
AFIX  65
PART 0
C44   1   -0.014256    0.348534    0.349153    11.00000    0.13655    0.09093 =
         0.04922   -0.02510   -0.05478    0.04344
PART 1
C90A  1    0.040303    0.308182    0.315655    21.00000    0.12740    0.11917 =
         0.05486   -0.01935   -0.04803    0.05879
AFIX  43
H90A  2    0.082388    0.285323    0.326675    21.00000   -1.20000
AFIX  65
C88A  1    0.033287    0.301275    0.266033    21.00000    0.12783    0.11659 =
         0.05618   -0.02324   -0.04592    0.05798
AFIX  43
H88A  2    0.070575    0.273696    0.243139    21.00000   -1.20000
AFIX   0
PART 0
N2    3    0.031531    0.353992    0.980856    11.00000    0.06847    0.03507 =
         0.04833   -0.01427   -0.03309    0.01349
C1    1    0.673991    0.956094    1.162237    11.00000    0.08172    0.04742 =
         0.07675   -0.00429   -0.04608    0.00891
AFIX  43
H1    2    0.697565    0.955340    1.190151    11.00000   -1.20000
AFIX   0
C2    1    0.886067    0.425261    1.123228    11.00000    0.07184    0.03221 =
         0.05775   -0.00788   -0.03709    0.01018
C3    1    0.688628    1.011719    1.125447    11.00000    0.06873    0.04572 =
         0.06993   -0.01329   -0.03079    0.00171
C4    1    0.705697    0.708320    1.085138    11.00000    0.06608    0.04920 =
         0.07441   -0.00665   -0.03004    0.02087
AFIX  43
H4    2    0.757718    0.705279    1.058411    11.00000   -1.20000
AFIX   0
C5    1    0.463807    0.840618    1.114105    11.00000    0.05848    0.02955 =
         0.08921   -0.00526   -0.03774    0.00819
C6    1    0.228263    0.522039    1.057549    11.00000    0.06357    0.05302 =
         0.07949   -0.02098   -0.03599   -0.00213
AFIX  43
H6    2    0.234404    0.504090    1.025088    11.00000   -1.20000
AFIX   0
C7    1    0.275980    1.083858    1.108800    11.00000    0.08346    0.05466 =
         0.06026   -0.01233   -0.02927    0.04018
C8    1    0.541372    0.838085    1.118250    11.00000    0.05622    0.03612 =
         0.07554   -0.00276   -0.02978    0.00725
C9    1    0.768302    0.568212    1.077102    11.00000    0.06478    0.04131 =
         0.05567   -0.00445   -0.02696    0.01216
AFIX  43
H9    2    0.765805    0.590614    1.044285    11.00000   -1.20000
AFIX   0
C10   1    0.843536    1.180071    1.129964    11.00000    0.06128    0.03860 =
         0.06783   -0.00014   -0.02804    0.00835
C11   1    0.109264    0.437658    1.101543    11.00000    0.06961    0.03114 =
         0.08137   -0.00292   -0.04938    0.01560
C12   1    0.818792    0.513677    1.076841    11.00000    0.06854    0.04181 =
         0.05698   -0.00823   -0.03194    0.01819
AFIX  43
H12   2    0.851108    0.499360    1.043997    11.00000   -1.20000
AFIX   0
C13   1    0.673001    0.653013    1.123414    11.00000    0.07232    0.04072 =
         0.06164   -0.01332   -0.03481    0.02013
C14   1    0.113939    1.251573    1.107148    11.00000    0.05751    0.04809 =
         0.06014   -0.00938   -0.03414    0.00591
C15   1    0.721218    0.591091    1.123962    11.00000    0.06322    0.04537 =
         0.06179   -0.00735   -0.02803    0.01427
C16   1    0.652794    1.011767    1.084058    11.00000    0.05772    0.05115 =
         0.07667   -0.00452   -0.03623    0.00375
AFIX  43
H16   2    0.662283    1.049731    1.057484    11.00000   -1.20000
AFIX   0
C17   1    0.416856    0.779652    1.110330    11.00000    0.05054    0.03976 =
         0.08196   -0.01001   -0.03578    0.00059
C18   1    0.172563    1.195692    1.107744    11.00000    0.07530    0.05040 =
         0.06432   -0.01970   -0.04017    0.03006
C19   1    0.008438    0.407647    0.954792    11.00000    0.07909    0.04327 =
         0.05614   -0.00940   -0.03974    0.01120
AFIX  43
H19   2   -0.011634    0.445230    0.973740    11.00000   -1.20000
AFIX   0
C20   1    0.662350    0.767676    1.086079    11.00000    0.07832    0.03509 =
         0.08168   -0.00128   -0.03341    0.01484
AFIX  43
H20   2    0.687304    0.806156    1.061524    11.00000   -1.20000
AFIX   0
C21   1    0.402694    0.677665    1.071479    11.00000    0.07849    0.04548 =
         0.08064   -0.01353   -0.03790    0.00148
AFIX  43
H21   2    0.425760    0.648021    1.045423    11.00000   -1.20000
AFIX   0
C22   1    0.011465    0.412641    0.902940    11.00000    0.08501    0.06013 =
         0.05789   -0.01553   -0.04187    0.02942
AFIX  43
H22   2   -0.004536    0.453212    0.886696    11.00000   -1.20000
AFIX   0
C23   1    0.327393    1.024031    1.109687    11.00000    0.07840    0.04162 =
         0.06539   -0.01062   -0.02907    0.02596
C24   1    0.897061    1.237671    1.131323    11.00000    0.06358    0.04374 =
         0.07376    0.00129   -0.03254    0.00819
C25   1    0.774249    0.501229    1.171615    11.00000    0.08556    0.05545 =
         0.05049   -0.00363   -0.03044    0.03007
AFIX  43
H25   2    0.777022    0.478671    1.204317    11.00000   -1.20000
AFIX   0
C26   1    0.418628    0.905523    1.113553    11.00000    0.06047    0.03596 =
         0.08008   -0.00611   -0.03327    0.00512
C27   1    0.321728    0.663527    1.106721    11.00000    0.05053    0.05133 =
         0.08176   -0.01235   -0.03119   -0.00390
C28   1    0.449091    0.732686    1.073600    11.00000    0.05235    0.04398 =
         0.08632   -0.01274   -0.03344    0.00688
AFIX  43
H28   2    0.504308    0.739601    1.049861    11.00000   -1.20000
AFIX   0
C29   1    0.603749    0.956276    1.082319    11.00000    0.05647    0.03994 =
         0.08410   -0.00335   -0.03785    0.00257
AFIX  43
H29   2    0.579786    0.957312    1.054570    11.00000   -1.20000
AFIX   0
C30   1    0.588908    0.899206    1.120284    11.00000    0.06111    0.03761 =
         0.08402   -0.01867   -0.04116    0.01976
C31   1    0.625570    0.899889    1.160624    11.00000    0.07144    0.04050 =
         0.08282    0.00221   -0.03798   -0.00455
AFIX  43
H31   2    0.617365    0.861827    1.187011    11.00000   -1.20000
AFIX   0
C32   1    0.167069    0.494275    1.102648    11.00000    0.06433    0.04967 =
         0.05233    0.00105   -0.03197   -0.00349
C33   1    0.838969    1.163076    1.081705    11.00000    0.07765    0.05047 =
         0.05846   -0.00457   -0.02873   -0.00501
AFIX  43
H33   2    0.870494    1.188875    1.049346    11.00000   -1.20000
AFIX   0
C34   1    0.822815    0.479447    1.124249    11.00000    0.06238    0.04778 =
         0.05013   -0.00770   -0.02443    0.02092
C35   1    0.174464    1.160417    1.155028    11.00000    0.08105    0.05834 =
         0.06177   -0.00448   -0.02820    0.02823
AFIX  43
H35   2    0.140298    1.173719    1.187797    11.00000   -1.20000
AFIX   0
C36   1    0.405124    0.947963    1.152241    11.00000    0.07218    0.03876 =
         0.07478   -0.01335   -0.04043    0.01592
AFIX  43
H36   2    0.426522    0.937004    1.180891    11.00000   -1.20000
AFIX   0
C37   1    0.582912    0.772544    1.122146    11.00000    0.05914    0.03773 =
         0.07300   -0.01866   -0.03312    0.01675
C38   1    0.223846    1.174739    1.060527    11.00000    0.09500    0.06624 =
         0.06495   -0.00499   -0.03882    0.03738
AFIX  43
H38   2    0.224487    1.198728    1.027516    11.00000   -1.20000
AFIX   0
C39   1    0.739957    1.069409    1.127397    11.00000    0.06337    0.04472 =
         0.06684   -0.00259   -0.03291    0.00113
C40   1    0.225797    1.105730    1.155143    11.00000    0.09627    0.05860 =
         0.05994   -0.00724   -0.04224    0.03026
AFIX  43
H40   2    0.226327    1.082679    1.188211    11.00000   -1.20000
AFIX   0
C41   1    0.360676    1.006839    1.150436    11.00000    0.08778    0.05245 =
         0.06470   -0.01321   -0.04035    0.02168
AFIX  43
H41   2    0.353022    1.035691    1.177537    11.00000   -1.20000
AFIX   0
C42   1    0.722570    0.554361    1.172259    11.00000    0.08350    0.05681 =
         0.05879   -0.01282   -0.03046    0.03536
AFIX  43
H42   2    0.687533    0.566631    1.205165    11.00000   -1.20000
AFIX   0
C43   1    0.550890    0.718599    1.160540    11.00000    0.06759    0.03708 =
         0.06874   -0.00367   -0.02495    0.01559
AFIX  43
H43   2    0.498343    0.721816    1.186713    11.00000   -1.20000
AFIX   0
C45   1    0.288517    0.710199    1.143190    11.00000    0.05750    0.05994 =
         0.11191   -0.03423   -0.02495   -0.00362
AFIX  43
H45   2    0.233509    0.703160    1.167207    11.00000   -1.20000
AFIX   0
C46   1    0.273770    1.119602    1.060999    11.00000    0.10482    0.07526 =
         0.06396   -0.01709   -0.03231    0.05704
AFIX  43
H46   2    0.307207    1.105709    1.028264    11.00000   -1.20000
AFIX   0
C47   1    0.795414    1.141859    1.175771    11.00000    0.08554    0.06888 =
         0.07562   -0.00969   -0.03635   -0.01144
AFIX  43
H47   2    0.796028    1.153308    1.209222    11.00000   -1.20000
AFIX   0
O9    4    0.281437    0.227456    0.741265    11.00000    0.15227    0.16668 =
         0.10313   -0.04631   -0.06239    0.04147
C48   1    0.037662    0.358993    0.874145    11.00000    0.08896    0.08012 =
         0.05220   -0.01168   -0.04190    0.02395
C49   1    0.159083    0.520732    1.149553    11.00000    0.09679    0.06473 =
         0.07141   -0.00299   -0.03144   -0.02598
AFIX  43
H49   2    0.118032    0.501637    1.181335    11.00000   -1.20000
AFIX   0
C50   1    0.594881    0.659242    1.161377    11.00000    0.06602    0.04834 =
         0.07493   -0.00049   -0.02609    0.01867
AFIX  43
H50   2    0.571683    0.622346    1.188062    11.00000   -1.20000
AFIX   0
C51   1    0.340567    0.980327    1.070710    11.00000    0.09601    0.05909 =
         0.07292   -0.02092   -0.05256    0.03841
AFIX  43
H51   2    0.318976    0.991315    1.042150    11.00000   -1.20000
AFIX   0
C52   1    0.383933    0.921673    1.072299    11.00000    0.07974    0.05376 =
         0.08688   -0.02570   -0.04229    0.02882
AFIX  43
H52   2    0.390466    0.892190    1.045716    11.00000   -1.20000
AFIX   0
C53   1    0.281123    0.574928    1.057535    11.00000    0.07788    0.04287 =
         0.06901   -0.00503   -0.02886   -0.00555
AFIX  43
H53   2    0.323122    0.592134    1.025570    11.00000   -1.20000
AFIX   0
C54   1    0.039786    0.362217    0.818266    11.00000    0.11809    0.08170 =
         0.05381   -0.02265   -0.04649    0.02402
C55   1    0.788538    1.108648    1.080923    11.00000    0.08170    0.05254 =
         0.08563   -0.01460   -0.04361   -0.00787
AFIX  43
H55   2    0.786819    1.097498    1.047624    11.00000   -1.20000
AFIX   0
C56   1    0.746185    1.087125    1.174055    11.00000    0.07910    0.05920 =
         0.06321   -0.00217   -0.01954   -0.01910
AFIX  43
H56   2    0.715604    1.060900    1.206445    11.00000   -1.20000
AFIX   0
C57   1    0.062537    0.301419    0.900372    11.00000    0.10343    0.06861 =
         0.06328   -0.02483   -0.04296    0.03231
AFIX  43
H57   2    0.081236    0.263042    0.882109    11.00000   -1.20000
AFIX   0
C58   1    0.059852    0.300483    0.952932    11.00000    0.09047    0.05995 =
         0.05254   -0.02048   -0.04222    0.02943
AFIX  43
H58   2    0.078180    0.261643    0.969870    11.00000   -1.20000
AFIX   0
C59   1    0.272879    0.603779    1.105311    11.00000    0.07576    0.05346 =
         0.06845   -0.00801   -0.03372   -0.00381
C60   1    0.209068    0.573801    1.151106    11.00000    0.10132    0.07139 =
         0.08045   -0.01342   -0.03429   -0.00515
AFIX  43
H60   2    0.200928    0.591328    1.183953    11.00000   -1.20000
AFIX   0
C61   1    0.336531    0.766792    1.143991    11.00000    0.06652    0.05504 =
         0.10598   -0.03039   -0.03325    0.00020
AFIX  43
H61   2    0.312929    0.797868    1.168792    11.00000   -1.20000
AFIX  66
C62   1    0.010218    0.368515    0.502038    11.00000    0.17456    0.13777 =
         0.06550   -0.03337   -0.07111    0.03594
PART 1
C79A  1    0.050294    0.317586    0.472776    31.00000    0.17220    0.15036 =
         0.07192   -0.03523   -0.07413    0.08042
AFIX  43
H79A  2    0.083660    0.286919    0.486478    31.00000   -1.20000
AFIX  65
C83A  1    0.041552    0.311528    0.423465    31.00000    0.17153    0.13911 =
         0.07487   -0.04593   -0.08035    0.07947
AFIX  43
H83A  2    0.068942    0.276720    0.403465    31.00000   -1.20000
AFIX  65
PART 0
C66   1   -0.007267    0.356398    0.403417    11.00000    0.16957    0.10103 =
         0.06710   -0.02813   -0.06969    0.05200
PART 1
C63B  1   -0.047343    0.407328    0.432679    31.00000    0.20262    0.15447 =
         0.06172   -0.05102   -0.07810    0.09968
AFIX  43
H63B  2   -0.080708    0.437995    0.418977    31.00000   -1.20000
AFIX  65
C64B  1   -0.038602    0.413387    0.481990    31.00000    0.20041    0.15410 =
         0.06759   -0.05376   -0.07395    0.09623
AFIX  43
H64B  2   -0.065992    0.448195    0.501989    31.00000   -1.20000
AFIX   0
PART 0
O10   4    0.084952    0.032784    0.815540    11.00000    0.14654    0.17619 =
         0.14141   -0.01592   -0.04698    0.03521
O11   4    0.250194    0.298481    0.541526    11.00000    0.16802    0.22105 =
         0.09652   -0.05782   -0.05016    0.02882
C65   1    0.190257    0.391796    0.614835    11.00000    0.14359    0.15680 =
         0.07974   -0.01847   -0.04604    0.00346
AFIX  23
H65A  2    0.225587    0.413766    0.579742    11.00000   -1.20000
H65B  2    0.190704    0.422367    0.641590    11.00000   -1.20000
AFIX   0
C67   1    0.228662    0.324073    0.628042    11.00000    0.14459    0.16379 =
         0.08357   -0.03482   -0.04887    0.00531
C68   1    0.011923    0.370476    0.557799    11.00000    0.14117    0.15944 =
         0.06348   -0.02819   -0.05048    0.02260
AFIX  66
C69   1    0.191751   -0.024079    0.687600    11.00000    0.17931    0.18082 =
         0.13923   -0.02417   -0.06696    0.00196
AFIX  43
H69   2    0.186033   -0.060094    0.668236    11.00000   -1.20000
AFIX  65
C70   1    0.256763    0.023979    0.665915    11.00000    0.18415    0.18466 =
         0.13514   -0.04961   -0.04882    0.00559
C71   1    0.265129    0.076674    0.694248    11.00000    0.15203    0.15954 =
         0.12581   -0.04461   -0.06030    0.02702
C72   1    0.208481    0.081312    0.744266    11.00000    0.14277    0.15772 =
         0.11057   -0.02899   -0.06532    0.04861
AFIX  43
H72   2    0.214198    0.117327    0.763630    11.00000   -1.20000
AFIX  65
C73   1    0.143468    0.033254    0.765951    11.00000    0.15287    0.16341 =
         0.11597   -0.02149   -0.07009    0.04046
C74   1    0.135102   -0.019441    0.737619    11.00000    0.17098    0.17249 =
         0.13978   -0.00777   -0.07650    0.01344
AFIX   0

N3    3    0.078481    0.142598    0.616295    11.00000    0.19276    0.18061 =
         0.15943   -0.02885   -0.08370   -0.00035
C76   1    0.009456    0.304476    0.802006    11.00000    0.15175    0.14178 =
         0.06796   -0.02898   -0.06192    0.03891
AFIX  43
H76   2   -0.009786    0.264755    0.826487    11.00000   -1.20000
AFIX   0
C77   1    0.063285    0.421683    0.731814    11.00000    0.22941    0.09419 =
         0.07443   -0.00083   -0.07473    0.02197
AFIX  43
H77   2    0.081780    0.462486    0.708511    11.00000   -1.20000
AFIX   0
C78   1    0.062841    0.417956    0.783369    11.00000    0.15858    0.10227 =
         0.06606   -0.01616   -0.06153    0.02615
AFIX  43
H78   2    0.079946    0.457355    0.794965    11.00000   -1.20000
AFIX   0
PART 2
C79B  1   -0.004053    0.305271    0.486994   -31.00000    0.17275    0.14464 =
         0.07593   -0.04019   -0.07569    0.08066
AFIX  43
H79B  2    0.003219    0.264793    0.507555   -31.00000   -1.20000
AFIX   0
PART 0
C80   1    0.036564    0.365537    0.713430    11.00000    0.17948    0.10334 =
         0.06386   -0.01838   -0.06645    0.02492
O12   4   -0.175647    0.082537    0.784691    11.00000    0.16816    0.26209 =
         0.18277    0.03979   -0.08522   -0.00667
C81   1    0.008044    0.306383    0.749538    11.00000    0.15190    0.14683 =
         0.07985   -0.03954   -0.06623    0.02774
AFIX  43
H81   2   -0.012080    0.267901    0.738438    11.00000   -1.20000
AFIX   0
PART 2
C83B  1   -0.028630    0.300837    0.442554   -31.00000    0.17294    0.14321 =
         0.07596   -0.04081   -0.07475    0.08001
AFIX  43
H83B  2   -0.058382    0.262020    0.439065   -31.00000   -1.20000
AFIX   0
PART 0
C84   1    0.100008    0.383839    0.613630    11.00000    0.13767    0.14314 =
         0.06284   -0.02483   -0.05033    0.01087
C85   1    0.236595    0.307722    0.679314    11.00000    0.14236    0.15352 =
         0.09702   -0.03459   -0.05455    0.01999
AFIX  43
H85   2    0.220533    0.339361    0.704587    11.00000   -1.20000
AFIX   0
C86   1    0.034903    0.368257    0.657231    11.00000    0.12641    0.13443 =
         0.06103   -0.02803   -0.04599    0.01878
C87   1    0.268236    0.244672    0.693058    11.00000    0.14247    0.15626 =
         0.09592   -0.04184   -0.06112    0.02815
PART 2
C88B  1   -0.016123    0.276849    0.281480   -21.00000    0.12103    0.11096 =
         0.05001   -0.02563   -0.04109    0.05713
AFIX  43
H88B  2   -0.011822    0.233564    0.268960   -21.00000   -1.20000
AFIX   0
PART 0
C89   1   -0.041115    0.352236    0.651649    11.00000    0.13796    0.16609 =
         0.06662   -0.02264   -0.04471    0.02044
AFIX  43
H89   2   -0.086840    0.340112    0.682940    11.00000   -1.20000
AFIX   0
PART 2
C90B  1   -0.010336    0.283768    0.332229   -21.00000    0.12179    0.11005 =
         0.05375   -0.01694   -0.04376    0.06055
AFIX  43
H90B  2   -0.003845    0.244904    0.354722   -21.00000   -1.20000
AFIX   0
PART 0
C91   1    0.057223   -0.066817    0.761619    11.00000    0.18690    0.19166 =
         0.16278    0.00826   -0.08197    0.00746
AFIX  23
H91A  2    0.071155   -0.112838    0.751205    11.00000   -1.20000
H91B  2    0.040682   -0.070252    0.800857    11.00000   -1.20000
AFIX  66
C92   1   -0.132815    0.205962    0.595471    11.00000    0.18189    0.21170 =
         0.13574   -0.00704   -0.10134   -0.01746
AFIX  43
H92   2   -0.100083    0.215296    0.559152    11.00000   -1.20000
AFIX  65
C93   1   -0.162124    0.259167    0.625299    11.00000    0.16184    0.21352 =
         0.12133   -0.00236   -0.09280    0.01056
C94   1   -0.210015    0.245510    0.678438    11.00000    0.16458    0.24222 =
         0.16299    0.00393   -0.10028    0.02047
C95   1   -0.228598    0.178648    0.701750    11.00000    0.16181    0.23418 =
         0.16973    0.02504   -0.10226   -0.00144
AFIX  43
H95   2   -0.261329    0.169314    0.738069    11.00000   -1.20000
AFIX  65
C96   1   -0.199289    0.125442    0.671923    11.00000    0.18060    0.22850 =
         0.17346    0.02461   -0.10612   -0.01242
C97   1   -0.151398    0.139098    0.618784    11.00000    0.20266    0.22952 =
         0.16618    0.00237   -0.10670   -0.01406
AFIX   0
C98   1    0.298712    0.200751    0.656072    11.00000    0.14247    0.16352 =
         0.11685   -0.04172   -0.05574    0.01660
C99   1    0.256217    0.277279    0.592518    11.00000    0.15321    0.18475 =
         0.10009   -0.04444   -0.04987    0.01946
O13   4   -0.235103    0.298820    0.710332    11.00000    0.18020    0.28085 =
         0.19223   -0.01955   -0.07576    0.04913
O14   4    0.315290    0.024716    0.615354    11.00000    0.23141    0.21756 =
         0.16219   -0.07835   -0.02932    0.00397
C100  1   -0.054245    0.352916    0.602639    11.00000    0.13779    0.17139 =
         0.07183   -0.01785   -0.05675    0.02142
C101  1    0.087826    0.384885    0.563091    11.00000    0.14707    0.15131 =
         0.07105   -0.02761   -0.05210    0.01817
AFIX  43
H101  2    0.134043    0.395986    0.531902    11.00000   -1.20000
AFIX   0
O15   4   -0.126452    0.086274    0.593682    11.00000    0.24091    0.25373 =
         0.19993    0.00471   -0.10790   -0.02369
C102  1    0.332135    0.134293    0.669651    11.00000    0.14444    0.15408 =
         0.13295   -0.03671   -0.05587    0.01955
AFIX  23
H10A  2    0.362663    0.140069    0.695009    11.00000   -1.20000
H10B  2    0.372508    0.120481    0.637003    11.00000   -1.20000
AFIX   0
O16   4    0.027565   -0.105380    0.669176    11.00000    0.27813    0.25194 =
         0.20232   -0.01435   -0.11061   -0.02948
C103  1   -0.142972    0.331769    0.603160    11.00000    0.15044    0.19820 =
         0.10186   -0.01066   -0.07868    0.01680
AFIX  23
H10C  2   -0.184550    0.360636    0.625061    11.00000   -1.20000
H10D  2   -0.145986    0.338567    0.566533    11.00000   -1.20000
AFIX   0
C104  1    0.259754    0.274196    0.778688    11.00000    0.17954    0.17755 =
         0.10680   -0.05440   -0.07319    0.05014
AFIX 137
H10E  2    0.296382    0.314934    0.765447    11.00000   -1.50000
H10F  2    0.265847    0.253551    0.812319    11.00000   -1.50000
H10G  2    0.201894    0.286743    0.784429    11.00000   -1.50000
AFIX  66
C105  1   -0.015019   -0.042906    0.744162    11.00000    0.20177    0.20340 =
         0.16463    0.01822   -0.09670   -0.00817
C106  1   -0.030699   -0.061051    0.699371    11.00000    0.22200    0.22014 =
         0.17933    0.01320   -0.10628   -0.02011
C107  1   -0.095268   -0.031915    0.683916    11.00000    0.20748    0.22280 =
         0.18476    0.01931   -0.10577   -0.02724
AFIX  43
H107  2   -0.105984   -0.044316    0.653303    11.00000   -1.20000
AFIX  65
C108  1   -0.144157    0.015367    0.713250    11.00000    0.18875    0.22777 =
         0.18181    0.03492   -0.10394   -0.02251
C109  1   -0.128479    0.033512    0.758041    11.00000    0.18897    0.22227 =
         0.17071    0.03055   -0.09441   -0.01005
C110  1   -0.063910    0.004376    0.773498    11.00000    0.19595    0.20658 =
         0.16258    0.03418   -0.09502   -0.00222
AFIX  43
H110  2   -0.053194    0.016778    0.804110    11.00000   -1.20000
AFIX   0
C111  1    0.092373    0.091152    0.842762    11.00000    0.15729    0.18811 =
         0.19486   -0.04877   -0.03455    0.01932
AFIX 137
H11A  2    0.092703    0.133217    0.819519    11.00000   -1.50000
H11B  2    0.144297    0.089140    0.851543    11.00000   -1.50000
H11C  2    0.045100    0.090270    0.875491    11.00000   -1.50000
AFIX   0
C112  1   -0.158493    0.106289    0.830038    11.00000    0.18885    0.27995 =
         0.20042    0.02469   -0.06345    0.01228
AFIX 137
H11D  2   -0.105207    0.132033    0.817780    11.00000   -1.50000
H11E  2   -0.155798    0.067166    0.855347    11.00000   -1.50000
H11F  2   -0.202948    0.135624    0.847451    11.00000   -1.50000
AFIX   0
C113  1    0.290722    0.217830    0.603944    11.00000    0.15252    0.17706 =
         0.11346   -0.03554   -0.04761    0.01696
AFIX  43
H113  2    0.309482    0.187676    0.577724    11.00000   -1.20000
AFIX   0

O17   4    0.113384    0.180721    0.526976    11.00000    0.33332    0.28089 =
         0.23020   -0.00039   -0.09098    0.02348
C114  1    0.051149    0.157802    0.670066    11.00000    0.19368    0.23960 =
         0.15534   -0.04689   -0.05434   -0.01608
AFIX 137
H     2   -0.001764    0.180864    0.677076    11.00000   -1.50000
HA    2    0.092951    0.187452    0.675730    11.00000   -1.50000
HB    2    0.043535    0.115505    0.694230    11.00000   -1.50000
AFIX   0
C115  1    0.093836    0.076895    0.602311    11.00000    0.22807    0.19411 =
         0.24227   -0.01437   -0.07450    0.01104
AFIX 137
HC    2    0.094174    0.045997    0.633604    11.00000   -1.50000
HD    2    0.147968    0.076781    0.574621    11.00000   -1.50000
HE    2    0.050141    0.061799    0.588897    11.00000   -1.50000
AFIX   0
C116  1    0.082044    0.193449    0.574124    11.00000    0.22818    0.20197 =
         0.18192   -0.02102   -0.07516    0.01489
AFIX  43
HF    2    0.060927    0.237003    0.581272    11.00000   -1.20000
AFIX   0

C117  1    0.292654    0.261878    0.499231    11.00000    0.20663    0.28619 =
         0.10844   -0.07242   -0.04319    0.03387
AFIX 137
H11G  2    0.305738    0.291733    0.465588    11.00000   -1.50000
H11H  2    0.257381    0.223214    0.498334    11.00000   -1.50000
H11I  2    0.344333    0.245265    0.504395    11.00000   -1.50000
AFIX   0
C118  1   -0.213260    0.052576    0.695165    11.00000    0.18535    0.24268 =
         0.19701    0.02559   -0.11002   -0.02679
AFIX  23
H11J  2   -0.225040    0.026669    0.668607    11.00000   -1.20000
H11K  2   -0.264368    0.049357    0.726342    11.00000   -1.20000
AFIX   0
C119  1    0.298603   -0.034863    0.586959    11.00000    0.29393    0.24643 =
         0.19223   -0.12493   -0.00169   -0.00701
AFIX 137
H11L  2    0.320531   -0.022442    0.548399    11.00000   -1.50000
H11M  2    0.238562   -0.044640    0.597452    11.00000   -1.50000
H11N  2    0.326138   -0.075269    0.597027    11.00000   -1.50000
AFIX   0
C120  1   -0.073798    0.093587    0.532742    11.00000    0.30036    0.28404 =
         0.21709   -0.03414   -0.09756   -0.04184
AFIX 137
H12A  2   -0.103453    0.121398    0.512263    11.00000   -1.50000
H12B  2   -0.065747    0.048456    0.520637    11.00000   -1.50000
H12C  2   -0.019533    0.115444    0.527526    11.00000   -1.50000
AFIX   0
C121  1   -0.325965    0.314602    0.721604    11.00000    0.19252    0.32036 =
         0.26419   -0.00036   -0.08481    0.06862
AFIX 137
H12D  2   -0.334986    0.335294    0.688846    11.00000   -1.50000
H12E  2   -0.341754    0.346253    0.748468    11.00000   -1.50000
H12F  2   -0.360022    0.272483    0.734801    11.00000   -1.50000
AFIX   0
C122  1    0.019911   -0.110560    0.616073    11.00000    0.33833    0.30962 =
         0.23238   -0.03372   -0.10485    0.00603
AFIX 137
H12G  2    0.024935   -0.065027    0.596455    11.00000   -1.50000
H12H  2   -0.034400   -0.131519    0.620135    11.00000   -1.50000
H12I  2    0.064129   -0.138563    0.596466    11.00000   -1.50000
AFIX   0
PART 2
C82A  1   -0.027019    0.406236    0.317534   -21.00000    0.11552    0.07832 =
         0.04677   -0.01989   -0.02980    0.03140
AFIX  43
H82A  2   -0.028241    0.449948    0.329079   -21.00000   -1.20000
AFIX   0
C75A  1   -0.038037    0.398492    0.268273   -21.00000    0.10575    0.07579 =
         0.04562   -0.01920   -0.02944    0.04020
AFIX  43
H75A  2   -0.051941    0.436256    0.247801   -21.00000   -1.20000
AFIX   0
C63A  1   -0.014039    0.419625    0.422083   -31.00000    0.20189    0.15341 =
         0.06370   -0.05275   -0.07502    0.09838
AFIX  43
H63A  2   -0.031504    0.457702    0.403796   -31.00000   -1.20000
AFIX   0
C64A  1    0.005468    0.425573    0.468276   -31.00000    0.20175    0.15292 =
         0.06377   -0.05452   -0.07492    0.09788
AFIX  43
H64A  2    0.015636    0.469352    0.476698   -31.00000   -1.20000
AFIX   0
HKLF 4


REM  a1_a.res in P-1
REM wR2 = 0.3402, GooF = S = 0.999, Restrained GooF = 1.017 for all data
REM R1 = 0.1049 for 14171 Fo > 4sig(Fo) and 0.1815 for all 30837 data
REM 1322 parameters refined using 866 restraints

END

WGHT      0.1897      0.0000

REM Highest difference peak  0.956,  deepest hole -1.319,  1-sigma level  0.074
Q1    1   0.0209  0.3711  1.1604  11.00000  0.05    0.96
Q2    1   0.0755  0.3924  1.0392  11.00000  0.05    0.66
Q3    1  -0.0273  0.3365  0.2134  11.00000  0.05    0.63
Q4    1  -0.0164  0.3092  1.0719  11.00000  0.05    0.62
Q5    1   0.0160  0.3507  1.0993  11.00000  0.05    0.57
Q6    1   0.0356  0.3470  1.0182  11.00000  0.05    0.54
Q7    1   0.9853  0.3329  1.1379  11.00000  0.05    0.50
Q8    1   0.0819  1.0715  1.0274  11.00000  0.05    0.44
Q9    1   0.0871  0.0681  0.5581  11.00000  0.05    0.42
Q10   1   0.9298  1.2881  1.1926  11.00000  0.05    0.37
;
_shelx_res_checksum                25992
_shelx_hkl_file
;
  -1   0  -1  515.45   46.40
  -2   0  -2  182.08   17.30
  -2   0  -2  175.28   17.10
  -3   0  -3  309.37   30.60
  -3   0  -3  336.67   31.00
   4   0   4  512.75   48.40
  -4   0  -4  593.04   51.49
  -4   0  -4  534.95   50.79
   5   0   5  100.49    9.90
   5   0   5  111.99    9.90
   6   0   6    5.20    1.60
   6   0   6   11.10    2.20
  -6   0  -6    3.60    5.80
  -6   0  -6   10.60    7.00
   7   0   7    7.20    2.40
   7   0   7    5.20    1.50
  -7   0  -7    0.00    8.40
  -7   0  -7    1.20    7.00
   8   0   8  107.09   10.40
   8   0   8  109.69   10.10
  -8   0  -8   80.59   17.80
   9   0   9    4.20    2.70
  -9   0  -9   10.60   15.90
  -9   0  -9    5.00    4.10
  -9   0  -9    5.20   13.90
  10   0  10    0.50    2.80
 -10   0 -10  -20.50   22.00
 -10   0 -10    2.50    4.30
  11   0  11   14.80    2.40
  11   0  11   20.00    3.90
 -11   0 -11   19.10    5.70
  12   0  12    1.50    1.60
  12   0  12    6.50    3.50
 -12   0 -12    7.00    5.50
  13   0  13  102.09   10.00
  13   0  13  104.19   11.30
  14   0  14   18.40    4.90
 -14   0 -14   12.00    5.70
  15   0  15    5.80    4.80
  15   0  15    0.50    1.90
 -15   0 -15    0.10    5.20
  16   0  16   55.09    8.80
  16   0  16   65.99    6.40
 -16   0 -16   44.10    9.00
 -17   0 -17    6.40    6.20
 -18   0 -18    4.30    7.00
 -19   0 -19    0.80    8.30
 -20   0 -20   -2.00    9.40
 -20  -1 -20   -8.40    8.60
 -19  -1 -19    3.40    8.10
 -18  -1 -18   -4.90    6.10
 -17  -1 -17    2.80    6.40
  17   1  17   23.50    6.00
 -16  -1 -16    4.30    5.60
  16   1  16    8.20    5.10
 -15  -1 -15   35.40    8.10
  15   1  15   57.09    5.70
  15   1  15   51.79    7.60
 -14  -1 -14   72.89   10.70
  14   1  14   77.59    9.80
  14   1  14   85.69    8.10
 -13  -1 -13   35.30    7.90
  13   1  13   59.09    7.60
  13   1  13   55.59    5.70
 -12  -1 -12    3.40    4.80
  12   1  12    1.60    3.40
  12   1  12    1.30    1.50
 -11  -1 -11    1.80    4.10
  11   1  11    5.20    1.60
  11   1  11    4.70    3.20
 -10  -1 -10   49.10   23.00
  10   1  10   48.70    4.80
  10   1  10   40.20    5.90
  -9  -1  -9   43.60   17.40
  -9  -1  -9   49.80   15.90
  -8  -1  -8   12.80   13.10
  -8  -1  -8   31.30   10.90
   8   1   8   10.40    2.80
   8   1   8    9.10    2.00
  -7  -1  -7   12.10    7.90
  -7  -1  -7   10.40    9.00
   7   1   7   10.30    2.60
  -6  -1  -6    1.20    4.90
  -6  -1  -6    3.10    6.10
  -5  -1  -5 1276.77  107.89
  -5  -1  -5 1237.88  107.29
   5   1   5 1094.19  104.19
   5   1   5 1107.69  104.29
  -4  -1  -4   18.80    4.20
  -4  -1  -4   19.30    5.30
   4   1   4   12.70    1.90
   4   1   4   10.50    2.50
  -3  -1  -3  158.48   16.10
  -2  -1  -2  274.97   26.00
   2   1   2  283.27   26.00
  -1  -1  -1  899.31   80.09
   1   1   1  891.11   80.09
   0  -1   0  207.88   19.00
   0   1   0  209.98   19.00
   1  -1   1   46.70    6.10
  -1   1  -1   50.49    6.60
   2  -1   2  372.46   31.40
  -2   1  -2  287.57   30.50
   3  -1   3  179.98   18.60
  -3   1  -3  151.88   17.10
   4  -1   4  359.36   34.10
  -4   1  -4  346.87   37.00
  -4   1  -4  427.56   34.40
   5  -1   5   79.09    7.20
   5  -1   5   71.19    7.30
  -5   1  -5   72.79   11.50
  -5   1  -5   91.79   12.80
   6  -1   6   31.60    3.60
   6  -1   6   28.90    3.90
  -6   1  -6   30.50    7.90
  -6   1  -6   40.40    4.80
  -6   1  -6   32.50   11.10
   7  -1   7  209.28   18.60
   7  -1   7  196.68   18.40
  -7   1  -7  172.18   25.00
  -7   1  -7  229.58   19.20
  -7   1  -7  150.08   25.80
   8  -1   8   26.30    3.70
  -8   1  -8    2.30   12.40
  -8   1  -8   16.50   11.00
  -8   1  -8   23.10    4.80
   9  -1   9   69.69    7.60
  -9   1  -9   67.39   20.80
  -9   1  -9   72.09   19.40
  -9   1  -9   70.99    8.40
  10  -1  10   21.70    3.70
 -10   1 -10   -3.50   23.40
 -10   1 -10   12.90    4.40
  11  -1  11    3.60    2.90
 -11   1 -11    0.70    4.20
  12  -1  12   65.19    7.70
 -12   1 -12   60.49    8.70
  13  -1  13    4.30    3.60
  13  -1  13    2.90    1.90
 -13   1 -13    7.70    4.70
  14  -1  14    1.90    1.90
  14  -1  14    2.40    4.40
 -14   1 -14    1.70    5.00
  15  -1  15   89.89    8.90
  15  -1  15   79.09   10.80
 -15   1 -15   92.49   11.80
  16  -1  16   21.10    7.40
 -16   1 -16   18.80    6.20
  17  -1  17    2.40    2.10
 -17   1 -17   -0.90    5.00
 -18   1 -18    0.00    6.50
 -19   1 -19   -6.60    8.50
 -20  -2 -20    4.30    9.70
 -19  -2 -19   -0.70    9.10
 -18  -2 -18    3.00    6.10
 -17  -2 -17    1.50    5.30
  17   2  17   -7.60    5.30
 -16  -2 -16   74.09   11.50
  16   2  16   82.49   10.60
 -15  -2 -15   13.20    6.20
 -14  -2 -14   15.30    6.40
  14   2  14   25.90    5.50
  14   2  14   25.00    3.20
 -13  -2 -13   12.40    5.40
  13   2  13   21.20    2.80
  13   2  13   22.80    5.10
 -12  -2 -12    7.60    4.90
  12   2  12   11.10    3.90
  12   2  12    9.90    2.00
  11   2  11   11.00    3.70
 -10  -2 -10   37.70   19.50
  10   2  10   26.90    3.20
  10   2  10   28.60    4.50
  -9  -2  -9   28.30   14.80
  -9  -2  -9   49.70   16.20
   9   2   9   31.90    3.60
   9   2   9   36.40    4.80
  -8  -2  -8   49.20   12.80
  -8  -2  -8   21.10   12.60
   8   2   8   35.70    3.60
   8   2   8   34.50    4.00
   8   2   8   31.00    4.40
  -7  -2  -7   17.50    8.80
  -7  -2  -7   12.00    9.50
   7   2   7   15.30    2.90
   7   2   7   12.50    2.20
   7   2   7   10.70    1.60
  -6  -2  -6   46.50    9.60
  -6  -2  -6   49.00   10.70
   6   2   6   46.60    5.20
   6   2   6   45.30    4.70
   6   2   6   37.30    4.20
   6   2   6   54.59    5.20
  -5  -2  -5  122.99   17.50
   5   2   5  163.88   14.40
   5   2   5  166.68   14.40
   5   2   5  151.78   14.20
  -4  -2  -4 1055.69   88.39
   4   2   4  986.50   85.99
   4   2   4  957.80   87.99
   4   2   4  956.60   85.99
   4   2   4  881.81   85.89
  -3  -2  -3  926.11   81.79
   3   2   3  871.11   81.49
  -2  -2  -2  728.23   64.19
   2   2   2  687.53   63.99
  -1  -2  -1   89.29    9.30
   1   2   1   96.79    9.40
   0  -2   0  158.58   15.50
   0   2   0  168.28   15.60
   1  -2   1  125.89   12.80
  -2   2  -2 1488.65  134.29
   3  -2   3  179.28   19.20
   4  -2   4 2142.89  199.48
  -4   2  -4 2478.95  203.08
  -4   2  -4 2137.89  199.68
   5  -2   5  131.19   12.10
   5  -2   5  133.89   12.30
  -5   2  -5  139.49   17.50
  -5   2  -5  130.69   12.60
   6  -2   6  375.86   34.70
   6  -2   6  367.06   34.70
  -6   2  -6  446.86   40.50
  -6   2  -6  391.76   35.20
   7  -2   7   78.09    7.50
   7  -2   7   79.99    7.80
  -7   2  -7   81.99    8.60
  -7   2  -7   64.19   14.80
  -7   2  -7   65.79   14.10
   8  -2   8   64.79    7.00
  -8   2  -8   89.39   18.50
  -8   2  -8   63.89    7.80
  -8   2  -8   93.69   18.30
   9  -2   9   -1.40    2.10
  -9   2  -9   -4.20   15.90
  -9   2  -9   -5.50   17.30
  -9   2  -9    0.20    3.00
  10  -2  10    4.40    2.70
 -10   2 -10    7.00   23.20
 -10   2 -10    3.50    3.40
  11  -2  11   47.60    5.90
 -11   2 -11   34.90    6.50
  12  -2  12    4.00    3.20
 -12   2 -12    6.30    5.00
  13  -2  13   44.30    5.00
  13  -2  13   42.90    6.30
 -13   2 -13   26.70    6.30
  14  -2  14   65.79    6.50
  14  -2  14   55.39    8.00
 -14   2 -14   47.40    8.90
  15  -2  15   13.00    7.10
 -15   2 -15   21.00    6.60
  16  -2  16   -2.60    2.00
 -16   2 -16    3.30    5.00
  17  -2  17   -1.20    2.00
 -17   2 -17   -0.30    4.80
 -18   2 -18    7.40    6.60
 -19   2 -19   11.60    8.80
 -19  -3 -19    0.10    8.80
 -18  -3 -18   -3.80    6.60
  18   3  18   31.80    6.00
 -17  -3 -17    1.20    5.20
  17   3  17   23.60    5.80
 -16  -3 -16   -3.30    4.50
  16   3  16    0.50    4.70
 -15  -3 -15   -0.20    6.00
  15   3  15    6.00    4.70
 -14  -3 -14   18.20    7.00
  14   3  14   15.40    5.20
 -13  -3 -13   23.50    6.90
  13   3  13   35.00    5.90
  13   3  13   29.50    3.70
  12   3  12   47.30    5.10
  12   3  12   54.29    7.20
  11   3  11   11.70    3.70
  11   3  11    7.00    1.60
 -10  -3 -10   12.30   20.70
  10   3  10    1.60    1.10
  10   3  10    4.30    3.00
  -9  -3  -9   29.10   15.30
  -9  -3  -9   61.29   17.50
   9   3   9   30.00    4.50
   9   3   9   31.80    3.40
  -8  -3  -8   22.40   11.80
  -8  -3  -8   21.40   12.30
   8   3   8    4.80    1.80
   8   3   8    6.80    1.20
   8   3   8    6.00    2.60
  -7  -3  -7   12.20    7.80
  -7  -3  -7    9.50    8.30
   7   3   7   16.30    3.20
   7   3   7   13.50    1.70
   7   3   7   13.00    2.30
   7   3   7   18.00    3.60
  -6  -3  -6   47.00    9.00
   6   3   6   36.20    4.70
   6   3   6   36.60    4.10
   6   3   6   35.10    4.70
   6   3   6   38.30    3.70
   5   3   5  269.47   25.10
   5   3   5  289.87   25.10
   5   3   5  250.47   24.80
   5   3   5  315.27   28.10
  -4  -3  -4  148.09   18.90
   4   3   4  201.58   16.60
   4   3   4  188.98   16.70
   4   3   4  174.18   16.40
  -3  -3  -3 3282.57  307.47
   3   3   3 3605.34  305.77
   3   3   3 3025.10  307.07
   3   3   3 3827.92  305.77
  -2  -3  -2  179.98   17.00
   2   3   2  160.38   16.70
  -1  -3  -1  418.26   38.60
   1   3   1  419.36   38.60
   0  -3   0 2476.65  222.38
   0   3   0 2499.55  222.48
   1  -3   1  258.97   26.30
  -1   3  -1  288.67   26.60
   2  -3   2   90.79   11.30
  -2   3  -2   86.39   11.30
   3  -3   3 2865.21  248.58
  -3   3  -3 2661.83  248.48
   4  -3   4 1613.94  146.89
   4  -3   4 1704.93  150.68
  -4   3  -4 1645.54  147.19
   5  -3   5   12.30    7.60
   5  -3   5   25.50    2.80
  -5   3  -5   13.80    7.60
  -5   3  -5   22.30    3.50
   6  -3   6    9.50    1.90
  -6   3  -6   14.00    3.20
  -6   3  -6   11.70    9.30
   7  -3   7   12.90    2.60
  -7   3  -7   20.00   21.20
  -7   3  -7   20.50    3.60
  -7   3  -7   66.39   22.70
  -8   3  -8   16.60   14.40
  -8   3  -8   19.50   11.80
   9  -3   9   25.30    3.40
  -9   3  -9   31.70   18.50
  -9   3  -9   -9.30   19.60
  -9   3  -9   37.30    5.20
  10  -3  10   -2.80    2.30
 -10   3 -10    2.50    3.70
 -10   3 -10   12.20   27.60
  11  -3  11    0.90    3.00
 -11   3 -11    1.20    3.70
  12  -3  12   58.39    7.50
 -12   3 -12   59.99    8.30
  13  -3  13   64.59    8.70
 -13   3 -13   69.09    9.30
  14  -3  14   17.30    7.90
 -14   3 -14   20.10    6.10
  15  -3  15    1.80    2.10
 -15   3 -15    0.30    4.90
  16  -3  16    1.30    2.20
 -16   3 -16    3.80    4.80
 -17   3 -17   10.90    6.40
 -18   3 -18   11.80    6.90
 -19   3 -19    4.20    7.80
 -19  -4 -19    5.50    9.00
 -18  -4 -18    3.00    5.80
  18   4  18    6.60    5.90
 -17  -4 -17    2.80    5.70
  17   4  17   14.40    5.30
 -16  -4 -16    2.20    4.40
  16   4  16    7.30    4.90
 -15  -4 -15   15.40    7.00
  15   4  15   34.50    6.00
 -14  -4 -14   47.90    8.50
  12   4  12   11.00    4.00
  12   4  12    4.60    1.40
  11   4  11    4.30    3.30
 -10  -4 -10   19.70   21.20
  -9  -4  -9   20.90   16.10
   9   4   9   25.70    2.70
   9   4   9   19.40    3.80
  -8  -4  -8    4.10   10.50
  -8  -4  -8    2.00    9.90
   8   4   8    3.80    1.00
   8   4   8    6.80    2.80
   8   4   8    4.90    3.10
  -7  -4  -7   -3.30    8.10
   7   4   7    1.40    1.60
   7   4   7    2.90    0.90
   7   4   7    3.10    2.60
   7   4   7    1.70    3.00
  -6  -4  -6   -0.90    6.10
   6   4   6   10.30    2.90
   6   4   6   11.10    2.50
   6   4   6    8.20    1.80
   6   4   6    3.60    1.00
   6   4   6   -0.70    4.80
  -5  -4  -5   19.10    6.40
   5   4   5   32.10    6.50
   5   4   5   27.20    3.70
   5   4   5   21.80    3.00
   5   4   5   27.10    3.90
   4   4   4  403.66   36.10
  -3  -4  -3  497.15   49.40
   3   4   3  559.24   47.60
  -2  -4  -2  127.29   14.60
   2   4   2  143.39   12.80
   2   4   2  151.18   12.90
   2   4   2  122.89   14.60
  -1  -4  -1  104.59   11.10
   1   4   1   89.99   11.00
   0  -4   0  492.35   47.50
   0   4   0  533.95   47.80
   1  -4   1  397.36   37.90
  -1   4  -1  396.96   38.00
  -2   4  -2  351.06   34.10
  -2   4  -2  340.87   31.00
   3  -4   3   98.09   16.60
  -3   4  -3  107.79   17.10
  -3   4  -3  115.39   10.50
   4  -4   4  839.12   89.29
  -4   4  -4 1091.49   92.69
  -4   4  -4  974.20   85.79
  -5   4  -5  237.98   23.10
  -5   4  -5  301.17   29.70
   6  -4   6   54.59    6.20
  -6   4  -6   77.59   14.60
  -6   4  -6   62.39    6.60
   7  -4   7   37.30    4.70
  -7   4  -7   73.89   24.20
  -7   4  -7   41.90    5.30
   8  -4   8   -0.20    2.10
  -8   4  -8    0.50   15.80
  -8   4  -8   -0.30   12.90
  -8   4  -8    1.20    2.40
   9  -4   9    4.50    1.80
   9  -4   9    2.80    2.50
  -9   4  -9    7.60   21.30
  -9   4  -9   26.80   18.90
  -9   4  -9    1.60    2.60
  10  -4  10    3.50    2.90
 -10   4 -10   -2.50    2.60
 -10   4 -10  -38.70   28.40
  11  -4  11   13.90    4.30
 -11   4 -11   12.00    4.10
  12  -4  12   90.69   11.90
 -12   4 -12  102.09   11.20
  13  -4  13   41.30    8.80
 -13   4 -13   59.29    8.30
 -14   4 -14    0.50    4.20
  15  -4  15   -2.40    2.00
 -15   4 -15    2.90    4.60
 -16   4 -16    2.90    4.70
  17  -4  17   16.20    3.10
 -17   4 -17   10.80    5.60
  18  -4  18    3.90    2.30
 -18   4 -18   -2.50    6.50
 -19   4 -19    2.80    8.00
 -19  -5 -19    8.30   10.40
  19   5  19   12.80    8.20
 -18  -5 -18    2.40    6.60
  18   5  18    3.80    5.30
 -17  -5 -17    0.70    3.70
  17   5  17   -1.00    4.40
 -16  -5 -16   10.20    5.20
  16   5  16   19.60    5.60
 -15  -5 -15    9.50    5.30
  15   5  15   22.70    5.50
 -14  -5 -14    3.20    5.50
  14   5  14    2.40    4.30
  13   5  13   37.00    6.20
  12   5  12    4.50    3.90
  11   5  11   19.40    2.60
  11   5  11   24.10    4.20
 -10  -5 -10  -21.10   21.20
  10   5  10    1.30    1.00
  10   5  10    3.50    2.80
  -9  -5  -9   13.30   16.30
   9   5   9   23.20    4.50
   9   5   9   18.60    2.40
   9   5   9   22.50    3.70
  -8  -5  -8   21.90   12.00
  -8  -5  -8   28.20   13.20
   8   5   8   10.40    3.30
   8   5   8   13.20    1.70
   8   5   8   19.80    4.00
  -7  -5  -7  124.99   18.40
   7   5   7  103.79   10.20
   7   5   7   96.59    9.20
   7   5   7  100.99   10.00
  -6  -5  -6    8.70    7.60
   6   5   6   12.90    2.10
   6   5   6   18.70    3.50
   6   5   6    9.10    1.40
   6   5   6    7.50    5.60
   6   5   6   15.30    2.90
  -5  -5  -5   28.00    9.10
   5   5   5   52.89    5.40
   5   5   5   44.30    4.80
   5   5   5   53.69    5.50
   4   5   4  154.78   15.10
   4   5   4  198.88   18.40
   4   5   4  164.68   15.40
   4   5   4  170.28   15.40
  -3  -5  -3   27.60    5.80
   3   5   3   18.80    2.90
   3   5   3   23.80    5.20
   3   5   3   18.40    3.00
  -1  -5  -1   38.10    7.10
   1   5   1   40.60    6.60
   0   5   0  256.27   22.00
   0   5   0  256.97   22.00
   0   5   0  197.48   24.20
   1  -5   1   47.80    8.70
  -1   5  -1   37.90    7.90
   2  -5   2   18.70    6.30
  -2   5  -2   14.10    6.40
  -2   5  -2   22.90    3.10
   3  -5   3   15.30    7.10
  -3   5  -3   11.90    2.20
  -3   5  -3   19.20   13.10
   4  -5   4  160.18   20.10
  -4   5  -4  147.79   14.30
  -4   5  -4  152.58   14.00
  -4   5  -4  182.68   20.70
  -5   5  -5  106.29    9.90
  -5   5  -5  108.59   10.30
   6  -5   6  114.49   18.60
  -6   5  -6  181.08   28.50
  -6   5  -6  119.59   11.80
  -7   5  -7  118.29   28.80
  -7   5  -7   84.69    8.90
  -8   5  -8   89.19   32.10
  -8   5  -8   47.20    6.00
  -8   5  -8   44.30   17.70
   9  -5   9   13.50    4.10
   9  -5   9   15.80    2.80
  -9   5  -9    4.00   19.20
  -9   5  -9   11.00   24.80
  -9   5  -9   13.60    3.60
  10  -5  10   31.50    5.60
  10  -5  10   31.10    4.00
 -10   5 -10    7.30   32.90
 -10   5 -10   39.50    5.60
 -11   5 -11  143.89   14.60
 -12   5 -12   47.00    7.20
 -13   5 -13    7.40    2.60
 -13   5 -13    3.20    3.80
 -14   5 -14    1.10    4.00
  15  -5  15   39.50    5.10
  16  -5  16    7.40    2.50
 -16   5 -16   -1.10    4.50
  17  -5  17   -1.80    2.10
 -17   5 -17   -0.30    5.20
  18  -5  18    4.50    2.40
 -18   5 -18   -0.90    6.40
  19  -5  19    1.00    2.70
 -19   5 -19   -1.70    8.20
 -19  -6 -19    0.80   10.40
  19   6  19   -0.60    7.10
 -18  -6 -18    1.40    7.10
  18   6  18    3.90    5.80
 -17  -6 -17    5.90    5.10
  17   6  17   30.90    6.30
 -16  -6 -16   -0.70    4.10
  16   6  16   -3.30    4.40
 -15  -6 -15    3.40    5.30
  15   6  15    4.30    4.80
  14   6  14   16.10    5.20
  13   6  13    0.30    4.10
  12   6  12   77.79    9.20
  11   6  11   11.20    3.60
 -10  -6 -10   -2.30   23.10
  10   6  10    4.60    2.80
  10   6  10    3.90    1.10
  -9  -6  -9   -3.60   16.80
   9   6   9    3.70    1.00
   9   6   9    2.10    2.70
   9   6   9    5.20    3.70
  -8  -6  -8   45.70   14.20
   8   6   8   27.50    3.80
   8   6   8   17.60    2.30
  -7  -6  -7  114.29   18.60
   7   6   7  115.99   11.20
   7   6   7   93.89   16.20
   7   6   7  121.29   11.00
   7   6   7  107.39   10.20
  -6  -6  -6  169.48   22.70
   6   6   6  158.58   20.70
   6   6   6  201.78   17.10
   6   6   6  181.28   16.40
  -5  -6  -5  232.98   22.60
  -5  -6  -5  284.67   27.20
   5   6   5  244.48   22.40
   5   6   5  260.67   22.80
   5   6   5  241.58   22.80
   5   6   5  256.87   26.00
  -4  -6  -4  166.18   17.40
  -4  -6  -4  137.49   13.20
   4   6   4  142.09   13.30
   4   6   4  138.99   12.90
   4   6   4  137.79   16.30
   4   6   4  144.99   13.30
  -3  -6  -3    4.40    5.10
   3   6   3    3.30    5.20
   3   6   3   12.40    2.60
   3   6   3    5.80    2.10
  -2  -6  -2  102.59   11.60
   2   6   2   81.99    7.90
   2   6   2   72.79    7.90
  -1  -6  -1   59.29    9.90
   1   6   1   72.39    6.70
   1   6   1   63.99   10.30
   0  -6   0  103.49   14.00
   0   6   0  123.29   10.70
   0   6   0  109.19   10.50
   0   6   0  110.49   14.20
   1  -6   1  137.39   17.10
  -1   6  -1  137.69   17.30
  -1   6  -1  144.79   13.10
  -1   6  -1  141.99   13.00
   2  -6   2   38.80    8.80
  -2   6  -2   45.50    4.50
  -2   6  -2   43.40    4.80
  -2   6  -2   51.59   10.00
  -3   6  -3   37.10    4.10
  -3   6  -3   33.10    3.60
   4  -6   4  147.99   20.30
  -4   6  -4  139.59   13.00
  -4   6  -4  141.79   13.30
  -4   6  -4  150.48   20.10
   5  -6   5  208.58   27.30
  -5   6  -5  133.29   13.70
  -5   6  -5  150.88   13.30
  -5   6  -5  136.29   21.80
   6  -6   6  215.78   33.00
  -6   6  -6  178.78   16.90
  -6   6  -6  178.28   16.40
   7  -6   7   90.69   39.20
  -7   6  -7   44.10   16.30
  -7   6  -7   44.70    4.50
  -7   6  -7   40.90    5.40
  -8   6  -8    1.50    2.30
  -8   6  -8   -5.10   40.70
  -8   6  -8    3.60    1.50
   9  -6   9   15.50    3.00
  -9   6  -9   17.90    3.90
  -9   6  -9    8.30   29.70
  -9   6  -9   -5.10   24.80
  -9   6  -9   15.30    2.50
  10  -6  10    8.40    2.20
 -10   6 -10   -0.40    1.60
 -10   6 -10    3.40    3.40
 -11   6 -11   10.00    2.40
 -11   6 -11   10.60    3.70
 -12   6 -12   87.89    9.50
 -12   6 -12  114.59   11.30
 -13   6 -13    2.00    4.30
 -14   6 -14   23.50    5.60
  15  -6  15    0.10    2.10
 -15   6 -15   -5.20    4.10
  16  -6  16    1.40    2.30
 -16   6 -16   -1.00    4.70
  17  -6  17    5.30    2.60
 -17   6 -17    5.00    5.50
  18  -6  18    4.40    2.70
 -18   6 -18    3.00    7.60
  19  -6  19    1.30    3.00
 -19   6 -19   -4.70    7.20
 -19  -7 -19   -4.80    9.60
  19   7  19    5.40    7.70
 -18  -7 -18    4.80    8.30
  18   7  18   11.60    6.50
 -17  -7 -17    7.10    6.50
  17   7  17    6.20    5.30
 -16  -7 -16    0.60    4.00
  16   7  16    4.30    4.80
 -15  -7 -15    1.20    4.40
  15   7  15    6.60    4.60
  14   7  14    8.30    4.70
  13   7  13   16.60    5.10
  12   7  12    0.90    3.60
  11   7  11   17.90    4.10
  10   7  10    5.40    4.10
  10   7  10    1.50    2.70
  10   7  10   -2.30    1.00
  -9  -7  -9   17.60   18.30
   9   7   9    2.00    2.80
   9   7   9    1.70    3.70
   9   7   9    3.60    1.00
   8   7   8   14.20    3.40
   8   7   8   14.10    1.60
   8   7   8   15.30    3.90
  -7  -7  -7   59.19    6.30
   7   7   7   73.89   12.00
   7   7   7   59.89    5.50
   7   7   7   60.89    6.80
   7   7   7   52.49    6.90
  -6  -7  -6  510.15   48.30
   6   7   6  565.84   48.10
   6   7   6  529.95   48.60
   6   7   6  586.14   52.29
   6   7   6  520.35   48.60
  -5  -7  -5 1769.32  155.28
  -5  -7  -5 1619.24  151.68
   5   7   5 1716.13  154.78
   5   7   5 1651.93  151.78
   5   7   5 1772.72  151.78
  -4  -7  -4   97.89   15.70
  -4  -7  -4  111.99   11.10
   4   7   4  123.89   11.20
   4   7   4  127.09   11.20
   4   7   4   95.99   14.80
  -3  -7  -3   15.10    3.20
  -3  -7  -3    5.40    5.90
   3   7   3   10.00    2.70
   3   7   3    7.20    6.20
   3   7   3   13.30    2.60
  -2  -7  -2  180.78   20.00
   2   7   2  179.28   16.50
   2   7   2  202.18   20.80
   2   7   2  183.88   16.40
   2   7   2  165.68   16.10
  -1  -7  -1  100.09   12.80
   1   7   1   85.19    8.20
   1   7   1   80.59    7.80
   1   7   1   89.19   12.70
   0  -7   0    6.90    5.40
   0   7   0    1.10    5.00
   1  -7   1   62.49   11.30
  -1   7  -1   41.70    4.70
  -1   7  -1   71.59   11.70
  -1   7  -1   44.00    5.00
   2  -7   2   25.00    7.80
  -2   7  -2   18.40    2.90
  -2   7  -2   30.20    9.40
  -2   7  -2   20.50    2.70
   3  -7   3    5.90    7.20
  -3   7  -3    3.40    7.70
  -3   7  -3   10.40    2.20
  -3   7  -3   11.50    1.90
   4  -7   4   24.60   10.80
  -4   7  -4   17.20    3.00
  -4   7  -4   35.80   11.30
  -4   7  -4   17.80    2.50
   5  -7   5   25.60   12.50
  -5   7  -5   29.40    4.10
  -5   7  -5   27.20    3.20
  -5   7  -5   19.20   15.90
   6  -7   6   64.79   21.80
  -6   7  -6   16.60   11.40
  -6   7  -6   42.80    5.10
  -6   7  -6   38.90    4.10
   7  -7   7    5.40   15.40
  -7   7  -7    8.20    1.70
  -7   7  -7   -8.20   18.70
  -8   7  -8   26.70   25.40
  -9   7  -9   34.50   28.50
  -9   7  -9  -48.50   66.39
  10  -7  10   19.50    3.20
 -10   7 -10   12.70    4.20
 -10   7 -10   10.10    2.40
 -11   7 -11   89.39    9.50
 -11   7 -11  113.79   11.00
 -12   7 -12    5.70    4.30
 -13   7 -13   57.59    8.60
 -14   7 -14    2.80    4.30
 -15   7 -15    4.70    4.50
  16  -7  16   14.60    3.00
 -16   7 -16    5.50    5.10
  17  -7  17    2.60    2.40
 -17   7 -17   -3.00    4.90
  18  -7  18   -0.70    2.80
 -18   7 -18    5.40    7.10
 -19   7 -19    0.60    7.60
 -19  -8 -19    4.90   10.80
  19   8  19   10.40    8.70
 -18  -8 -18   -0.40    8.30
  18   8  18   -0.80    6.70
 -17  -8 -17    6.40    6.50
  17   8  17    4.20    5.60
 -16  -8 -16    5.80    4.50
  16   8  16   19.40    5.70
  15   8  15   18.40    5.90
  14   8  14    7.50    5.00
  13   8  13    6.60    4.40
  12   8  12   -1.00    3.70
  11   8  11   -3.00    2.90
  10   8  10    0.30    4.10
  10   8  10    0.80    3.10
  -9  -8  -9   30.50   20.20
   8   8   8   18.30    2.10
  -7  -8  -7  264.97   23.50
   7   8   7  284.77   24.00
   7   8   7  236.48   23.10
   7   8   7  255.47   24.00
  -6  -8  -6   54.79    5.70
  -6  -8  -6   53.59   13.10
   6   8   6   62.09   11.10
   6   8   6   46.50    6.10
   6   8   6   47.70    6.20
   6   8   6   52.29    4.90
  -5  -8  -5   23.60   10.00
  -5  -8  -5   42.50    5.60
   5   8   5   58.39    5.80
   5   8   5   44.40    4.50
   5   8   5   59.09    5.90
  -4  -8  -4  247.78   23.50
   4   8   4  236.18   23.50
   4   8   4  247.78   23.50
   4   8   4  290.27   23.00
  -3  -8  -3  354.06   33.10
  -3  -8  -3  379.16   37.10
   3   8   3  359.26   33.00
   3   8   3  379.66   33.00
   3   8   3  356.96   32.60
  -2  -8  -2  104.79   14.10
   2   8   2   84.89    8.20
   2   8   2   86.59    8.80
   2   8   2   88.09   14.50
   2   8   2   91.99    8.70
  -1  -8  -1   22.60    7.50
   1   8   1   41.20    4.60
   1   8   1   41.90    4.80
   1   8   1   39.20    9.30
   0  -8   0    7.70    7.20
   0   8   0    2.30    1.90
   0   8   0    7.40    7.00
   1  -8   1   81.19   13.20
  -1   8  -1   81.89    8.20
  -1   8  -1   79.79    8.00
  -1   8  -1  111.29   16.20
   2  -8   2    3.70    7.50
  -2   8  -2    2.70    8.40
  -2   8  -2   25.40    3.40
   3  -8   3   60.69   16.60
  -3   8  -3   48.20   15.30
  -3   8  -3   28.40    3.40
  -3   8  -3   25.30    3.90
   4  -8   4   70.69   18.60
  -4   8  -4   33.60    4.40
  -4   8  -4   41.20   12.50
  -4   8  -4   32.40    3.80
   5  -8   5   -4.80   13.10
  -5   8  -5    4.00    2.20
  -5   8  -5   16.20   17.00
  -5   8  -5    3.60    1.40
   6  -8   6  175.68   28.30
  -6   8  -6  193.58   17.90
  -6   8  -6  192.28   17.50
   7  -8   7   -2.90   17.50
  -7   8  -7   21.10   16.90
  -7   8  -7   18.00    2.60
  -7   8  -7   18.30    3.60
  -8   8  -8   30.80    3.60
  -8   8  -8  100.59   60.49
  -8   8  -8   31.80    4.60
   9  -8   9    5.30    3.10
  -9   8  -9  -43.60   33.70
  -9   8  -9   44.80   30.90
  -9   8  -9    4.10    1.70
  -9   8  -9    3.00    2.70
  10  -8  10   70.79    8.20
 -10   8 -10   78.39    7.70
 -10   8 -10   87.59    9.10
 -11   8 -11   -0.20    3.50
 -12   8 -12   -1.30    3.40
 -13   8 -13   21.20    5.20
 -14   8 -14   33.80    6.90
 -15   8 -15   11.70    4.80
  16  -8  16    5.10    2.70
 -16   8 -16    5.00    4.70
  17  -8  17    2.10    2.60
 -17   8 -17   -2.90    5.60
  18  -8  18    5.50    3.70
 -18   8 -18    8.20    7.30
 -18  -9 -18   15.60    9.70
  18   9  18   10.30    8.30
 -17  -9 -17    5.20    8.80
  17   9  17   17.00    6.70
  16   9  16   21.20    5.90
  15   9  15   -0.90    4.70
  14   9  14    3.00    4.60
  13   9  13   17.80    5.00
  12   9  12    1.40    4.00
  11   9  11   25.40    4.90
  10   9  10    4.60    4.40
  10   9  10    4.40    3.60
   9   9   9    7.80    3.40
   9   9   9    6.20    4.00
  -8  -9  -8  205.48   20.30
   8   9   8  243.28   20.80
   8   9   8  214.48   20.70
   7   9   7   23.60    4.20
   7   9   7   13.10    2.00
   7   9   7   21.50    3.70
  -6  -9  -6   33.80    4.40
  -6  -9  -6   18.50   12.00
   6   9   6   23.30    4.50
   6   9   6   25.20    3.10
   6   9   6   31.60    4.40
  -5  -9  -5   56.59    6.90
  -5  -9  -5   74.19   14.00
   5   9   5   58.19    6.80
   5   9   5   65.59    6.00
   5   9   5   57.79   12.10
   5   9   5   60.79    7.00
  -4  -9  -4  146.89   22.40
  -4  -9  -4  190.48   16.70
   4   9   4  159.88   22.40
   4   9   4  164.58   15.90
   4   9   4  185.98   16.60
   4   9   4  184.08   16.60
  -3  -9  -3  957.30   84.39
   3   9   3  807.52   88.09
   3   9   3  990.10   84.29
   3   9   3 1026.60   84.29
   3   9   3  898.51   83.89
  -2  -9  -2    2.50    8.50
   2   9   2   15.20    2.10
   2   9   2    1.40    8.40
  -1  -9  -1   -0.90    6.80
   1   9   1   -5.20    7.50
   1   9   1    1.00    2.30
   1   9   1   -0.50    2.10
   0  -9   0   30.10    9.30
   0   9   0   50.29   11.70
   0   9   0   27.40    3.90
   1  -9   1   31.60   11.10
  -1   9  -1   20.50    3.20
  -1   9  -1   37.70   11.40
  -1   9  -1   23.10    3.90
   2  -9   2   70.39   14.30
  -2   9  -2   87.39    8.50
  -2   9  -2   97.19   17.40
  -2   9  -2   90.49    8.80
   3  -9   3   30.40   11.80
  -3   9  -3   36.80    4.10
  -3   9  -3   68.09   15.50
  -3   9  -3   30.50    4.60
   4  -9   4   16.80   11.90
  -4   9  -4    3.50    2.40
  -4   9  -4    6.20    1.70
  -4   9  -4    8.20   12.80
   5  -9   5   -6.80   15.80
  -5   9  -5    0.30    2.10
  -5   9  -5   -9.60   14.40
   6  -9   6  128.59   28.10
  -6   9  -6  105.69   10.50
  -6   9  -6  138.49   28.00
  -6   9  -6  102.79    9.90
   7  -9   7    9.60   21.80
  -7   9  -7   -3.30   21.40
  -7   9  -7    2.00    1.30
  -7   9  -7    1.40    2.30
  -8   9  -8   92.99   40.50
   9  -9   9   10.90    3.60
  -9   9  -9   10.50    2.00
  -9   9  -9    4.80    3.00
  10  -9  10    1.30    2.90
 -10   9 -10   -0.70    1.70
 -10   9 -10    9.20    3.60
  11  -9  11   22.20    3.70
 -11   9 -11   14.30    4.50
 -12   9 -12   22.00    5.50
 -13   9 -13   81.19   10.10
 -14   9 -14   16.10    5.20
 -15   9 -15    2.40    4.20
  16  -9  16    3.50    2.60
 -16   9 -16    0.20    4.70
  17  -9  17    3.20    3.20
 -17   9 -17   -0.50    6.10
  18  -9  18    5.70    3.90
 -18   9 -18   15.30    9.50
 -18 -10 -18   14.60   10.40
  18  10  18    4.70    9.50
 -17 -10 -17    1.20    8.00
  17  10  17    2.90    7.10
 -16 -10 -16    3.50    5.50
  16  10  16   -7.70    4.80
  15  10  15   -0.10    4.80
  14  10  14   39.30    6.80
  13  10  13    4.90    4.50
  12  10  12    7.60    4.30
  11  10  11    7.50    4.10
  11  10  11    1.30    4.90
  10  10  10    7.80    3.90
  10  10  10    1.30    4.50
   9  10   9   56.79    6.90
   9  10   9   41.40    6.80
  -8 -10  -8   38.40    4.40
   8  10   8   28.50    5.30
   8  10   8   25.40    4.60
  -7 -10  -7    5.60    2.90
   7  10   7   15.30    4.00
   7  10   7   12.70    3.40
  -6 -10  -6   69.89    8.00
   6  10   6   79.19    7.30
   6  10   6   67.09    8.20
   6  10   6   89.89    8.50
  -5 -10  -5   86.69    8.60
   5  10   5   74.59    8.30
   5  10   5   84.49    8.50
   5  10   5   71.59    7.40
  -4 -10  -4  131.29   12.60
   4  10   4  116.19   11.60
   4  10   4  137.29   12.40
   4  10   4  127.99   12.30
   4  10   4  112.49   18.90
  -3 -10  -3    0.70   10.30
   3  10   3   -6.20    9.60
  -2 -10  -2  214.08   19.50
  -2 -10  -2  200.38   26.00
   2  10   2  213.88   19.10
   2  10   2  201.88   26.90
   2  10   2  189.58   19.00
  -1 -10  -1  212.28   27.70
   1  10   1  234.18   20.60
   1  10   1  208.08   28.40
   1  10   1  216.98   20.40
   0 -10   0   -9.60   10.90
   0  10   0   13.10   10.30
   0  10   0    9.30    2.70
   1 -10   1    8.00   11.60
  -1  10  -1   -0.40   11.50
  -1  10  -1    7.70    3.20
  -1  10  -1    5.50    2.30
   2 -10   2   12.90   13.50
  -2  10  -2   -1.40   13.10
  -2  10  -2   19.60    3.00
  -2  10  -2   16.00    3.50
   3 -10   3   32.60   13.60
  -3  10  -3   37.40    4.80
  -3  10  -3   21.40   15.90
  -3  10  -3   37.40    4.30
   4 -10   4    6.70   21.80
  -4  10  -4   25.20    3.40
  -4  10  -4   29.80    4.20
  -4  10  -4   24.90   17.80
   5 -10   5   11.30   18.80
  -5  10  -5    0.40    1.40
  -5  10  -5   -0.10    2.10
  -5  10  -5   -7.50   20.20
   6 -10   6   -8.80   20.00
  -6  10  -6   14.90   21.80
  -6  10  -6    3.40    1.50
  -6  10  -6    3.70    2.50
   7 -10   7   39.40   27.10
  -7  10  -7   50.89    6.30
  -7  10  -7   54.19    5.40
  -7  10  -7   59.99   31.70
   8 -10   8   80.89    9.30
  -8  10  -8   82.09    7.80
  -8  10  -8   76.49    8.70
   9 -10   9    3.70    3.50
  -9  10  -9    4.00    3.00
  10 -10  10    6.20    3.50
 -10  10 -10    6.90    3.40
  11 -10  11   29.40    4.60
 -11  10 -11   25.10    5.20
 -13  10 -13   76.29    9.70
 -14  10 -14   -0.20    3.70
 -15  10 -15    9.70    4.70
  16 -10  16   27.90    4.40
 -16  10 -16   12.80    6.00
  17 -10  17   15.50    4.40
 -17  10 -17    6.50    9.20
 -18  10 -18    4.90    7.90
 -18 -11 -18    1.20    9.40
  18  11  18   17.40   10.40
 -17 -11 -17   -9.30    8.60
  17  11  17    1.10    8.00
  16  11  16    8.60    6.80
  15  11  15   17.10    5.80
  14  11  14   17.80    5.60
  13  11  13    2.80    4.60
  12  11  12    0.90    4.10
  11  11  11   -1.00    3.90
  11  11  11   -3.30    5.00
  10  11  10   16.80    4.90
  10  11  10   20.60    5.70
   9  11   9    6.60    3.70
   9  11   9    4.60    4.50
   8  11   8    3.00    4.00
   8  11   8    3.80    3.30
  -7 -11  -7   31.70    4.70
   7  11   7   29.30    4.90
   7  11   7   30.60    5.10
  -6 -11  -6   39.10    5.30
   6  11   6   28.90    4.90
   6  11   6   28.90    5.20
  -5 -11  -5    5.60    3.50
   5  11   5    7.20    3.40
   5  11   5    6.80    3.20
  -4 -11  -4    3.60    3.70
   4  11   4    5.70    2.90
   4  11   4    2.60    3.10
  -3 -11  -3   57.29    7.40
   3  11   3   56.69    6.60
   3  11   3   51.69    6.50
  -2 -11  -2  164.88   17.10
   2  11   2  180.18   16.60
   2  11   2  180.38   16.60
   1  11   1  178.38   16.60
   1  11   1  174.98   16.70
   0 -11   0    4.20   14.50
   0  11   0   14.70    3.20
   0  11   0   13.30    3.20
   0  11   0   10.40   12.50
   1 -11   1  302.67   38.40
  -1  11  -1  326.17   39.70
  -1  11  -1  298.97   27.70
  -2  11  -2  221.88   19.40
  -2  11  -2  163.78   30.10
  -2  11  -2  207.68   19.70
   3 -11   3    0.10   19.10
  -3  11  -3   34.00    4.70
  -3  11  -3   30.10    4.00
  -3  11  -3   32.40   19.30
   4 -11   4   -4.90   23.70
  -4  11  -4   -1.80    2.20
  -4  11  -4    2.00   20.10
  -4  11  -4   -1.20    1.50
   5 -11   5   42.80   36.80
  -6  11  -6  122.59   11.70
  -6  11  -6  126.09   12.30
  -7  11  -7   25.90    4.30
  -7  11  -7   23.10    3.20
   8 -11   8   -2.30    3.70
  -8  11  -8   -1.70    2.40
  -8  11  -8    3.60    1.70
   9 -11   9    4.30    3.80
  -9  11  -9    9.90    2.60
  -9  11  -9   14.60    4.00
  10 -11  10   64.89    8.30
 -10  11 -10   51.49    7.40
  11 -11  11   45.60    6.50
 -11  11 -11   52.79    7.20
  12 -11  12    1.80    2.80
 -12  11 -12    7.80    4.30
 -13  11 -13    8.60    4.00
 -14  11 -14   12.00    4.60
 -15  11 -15   17.70    7.00
  16 -11  16    0.40    3.70
 -16  11 -16    1.50    8.10
  17 -11  17    4.10    4.50
 -17  11 -17   -3.30    6.60
  18  12  18   14.10   13.00
 -17 -12 -17    7.80   11.10
  17  12  17    5.90   10.80
  16  12  16   16.80    7.70
  15  12  15    1.10    5.30
  14  12  14    1.40    4.70
  13  12  13    7.80    5.10
  12  12  12   13.60    4.90
  11  12  11   16.00    5.70
  11  12  11   16.50    5.00
  10  12  10    3.60    4.30
  10  12  10    3.00    4.90
   9  12   9    2.80    4.70
   9  12   9    6.30    4.20
  -8 -12  -8   14.00    3.90
   8  12   8   23.60    4.70
   8  12   8   19.10    5.00
  -7 -12  -7   10.80    3.40
   7  12   7   11.20    4.40
   7  12   7    5.50    3.70
  -6 -12  -6    3.70    3.40
   6  12   6    1.50    3.60
   6  12   6    2.80    3.30
  -5 -12  -5   20.80    4.60
   5  12   5   25.30    4.50
   5  12   5   17.40    4.50
  -4 -12  -4   70.79    8.20
   4  12   4   67.69    7.80
   4  12   4   63.79    7.70
  -3 -12  -3   51.59    7.50
   3  12   3   53.19    6.70
   3  12   3   58.99    6.80
  -2 -12  -2   13.20    4.60
   2  12   2    8.20    3.10
   2  12   2    5.10    3.20
  -1 -12  -1   22.90    5.30
   1  12   1   18.20    3.80
   1  12   1   20.20    3.80
   0  12   0  565.74   53.49
   0  12   0  624.74   53.79
  -1  12  -1  295.17   26.90
  -1  12  -1  292.47   26.90
  -2  12  -2   63.49    6.60
  -2  12  -2   58.29    7.10
  -3  12  -3   27.60    4.10
  -3  12  -3   38.10    5.40
  -4  12  -4    2.00    2.70
  -4  12  -4    2.60    2.00
  -5  12  -5   20.40    3.10
  -5  12  -5   19.20    3.90
   6 -12   6   15.20    5.30
  -6  12  -6   11.20    3.50
  -6  12  -6   11.60    2.50
   7 -12   7   -1.40    4.20
  -7  12  -7    2.90    1.70
  -7  12  -7    0.00    3.10
   8 -12   8   12.40    5.00
  -8  12  -8   10.50    2.40
  -8  12  -8   13.30    4.30
   9 -12   9   49.80    7.10
  -9  12  -9   34.70    5.80
  10 -12  10   76.29    8.90
 -10  12 -10   67.59    8.70
  11 -12  11    1.20    3.40
 -11  12 -11    1.50    3.60
  12 -12  12   -0.40    2.70
 -12  12 -12    7.90    3.90
 -13  12 -13   23.80    5.80
 -14  12 -14   41.90    7.60
 -15  12 -15   15.50    6.10
  16 -12  16    8.80    4.40
 -16  12 -16    9.40    9.80
  17 -12  17    2.80    4.30
 -17  12 -17   13.80    9.00
 -17 -13 -17   -3.60    9.20
  17  13  17    2.30    9.80
  16  13  16   -2.30    8.20
  15  13  15    2.70    6.50
  14  13  14    9.10    5.70
  13  13  13   -1.70    4.80
  12  13  12   -1.70    4.10
  11  13  11    0.60    4.30
  11  13  11    2.90    4.70
  10  13  10   15.80    5.10
  10  13  10    7.90    5.30
   9  13   9   22.60    6.10
   9  13   9   34.60    6.00
  -8 -13  -8    8.70    3.40
   8  13   8    1.40    3.60
   8  13   8    2.80    4.40
  -7 -13  -7   11.50    4.00
   7  13   7   11.50    4.10
   7  13   7    5.50    4.30
  -6 -13  -6    8.90    4.30
   6  13   6    8.80    4.30
   6  13   6    5.80    3.90
  -5 -13  -5   29.90    5.20
   5  13   5   16.30    4.70
   5  13   5   18.80    4.40
  -4 -13  -4  108.29   11.90
   4  13   4  110.99   11.60
   4  13   4  120.09   11.90
  -3 -13  -3   22.10    5.20
   3  13   3   24.00    4.40
   3  13   3   29.00    4.80
  -2 -13  -2   16.90    4.90
   2  13   2   15.10    3.90
   2  13   2   12.80    4.00
  -1 -13  -1  203.38   19.50
   1  13   1  210.98   19.00
   1  13   1  183.88   18.70
   0 -13   0  319.07   30.10
   0  13   0  322.77   29.40
   0  13   0  318.77   29.50
   1 -13   1   89.19   10.20
  -1  13  -1   74.89    8.60
  -1  13  -1   80.59    8.40
   2 -13   2   20.10    5.80
  -2  13  -2   19.60    3.60
  -2  13  -2   19.00    3.80
   3 -13   3    0.10    4.80
  -3  13  -3    1.60    2.40
  -3  13  -3    4.10    3.10
   4 -13   4    3.00    5.00
  -4  13  -4   -0.20    1.90
  -4  13  -4    4.10    2.90
   5 -13   5   32.40    6.60
  -5  13  -5   24.20    4.90
  -5  13  -5   25.30    3.70
   6 -13   6    5.50    5.10
  -6  13  -6    2.70    3.30
  -6  13  -6    8.00    2.20
   7 -13   7    1.30    4.80
  -7  13  -7   -0.90    3.20
  -7  13  -7   -0.20    1.90
   8 -13   8   40.00    6.90
  -8  13  -8   22.90    4.90
  -8  13  -8   24.90    4.00
   9 -13   9   16.10    5.30
  -9  13  -9   13.90    5.10
  10 -13  10    1.10    3.70
 -10  13 -10    2.30    4.50
  11 -13  11   51.99    7.30
 -11  13 -11   42.70    7.00
 -13  13 -13   74.19    9.80
 -14  13 -14    6.70    6.30
 -15  13 -15    6.80    7.60
  16 -13  16    9.10    5.10
 -16  13 -16   14.00    9.40
  17  14  17    7.30   12.30
  16  14  16    7.40    9.20
  15  14  15    7.60    8.20
  14  14  14    4.40    6.20
  13  14  13   -2.80    5.10
  12  14  12   -0.90    4.70
  11  14  11   -0.40    4.50
  11  14  11    4.70    5.00
  10  14  10   -4.90    4.50
  10  14  10   -3.10    4.60
   9  14   9    6.50    4.90
   9  14   9    1.50    4.80
  -8 -14  -8   -3.10    3.60
   8  14   8    3.10    4.00
   8  14   8   -1.00    4.40
  -7 -14  -7   11.90    4.00
   7  14   7    9.80    4.50
   7  14   7    0.70    4.40
  -6 -14  -6    1.30    4.20
   6  14   6    4.10    4.00
   6  14   6   -1.60    4.20
  -5 -14  -5    8.00    4.60
   5  14   5    1.00    3.60
   5  14   5   -2.90    3.90
  -4 -14  -4   -1.30    3.50
   4  14   4   -4.90    3.70
   4  14   4    2.30    3.60
  -3 -14  -3   14.90    5.00
   3  14   3   11.90    4.40
   3  14   3   17.90    4.30
  -2 -14  -2  187.98   19.10
   2  14   2  208.08   18.60
   2  14   2  181.68   18.40
  -1 -14  -1  174.68   17.60
   1  14   1  172.28   16.80
   1  14   1  177.98   17.10
   0 -14   0   49.90    7.80
   0  14   0   42.10    6.30
   0  14   0   53.79    6.50
   1 -14   1   32.80    6.70
  -1  14  -1   23.30    4.50
  -1  14  -1   27.50    4.60
   2 -14   2   72.19    9.50
  -2  14  -2   63.39    7.30
  -2  14  -2   63.79    7.50
   3 -14   3   12.20    5.60
  -3  14  -3    7.00    2.90
  -3  14  -3    3.00    2.80
   4 -14   4   31.50    6.60
  -4  14  -4   15.30    3.30
  -4  14  -4   14.70    3.30
  -4  14  -4    8.40    3.80
   5 -14   5    3.40    5.40
  -5  14  -5   -1.30    2.80
  -5  14  -5   -1.00    2.20
  -5  14  -5   -0.20    3.50
   6 -14   6    1.20    5.10
  -6  14  -6   -3.30    2.10
  -6  14  -6    1.60    4.00
   7 -14   7    7.70    5.20
  -7  14  -7    3.50    3.70
  -7  14  -7    8.30    2.70
   8 -14   8    7.40    5.40
  -8  14  -8    4.30    3.80
   9 -14   9    6.50    4.90
  -9  14  -9    3.60    4.00
  10 -14  10   74.19    9.30
 -10  14 -10   54.09    8.10
  11 -14  11   50.89    8.00
 -11  14 -11   65.69    8.30
 -13  14 -13    4.00    5.00
 -14  14 -14   13.40    7.00
 -15  14 -15    6.00    9.20
 -16  14 -16    0.00    8.80
  16  15  16   -6.60   11.10
  15  15  15    0.30   10.60
  14  15  14    3.30    7.30
  13  15  13   -2.20    5.80
  12  15  12    7.20    5.20
  11  15  11   13.00    5.10
  11  15  11   27.30    6.30
  10  15  10   -1.60    4.40
  10  15  10    0.00    5.00
   9  15   9    0.50    4.40
   9  15   9    5.10    5.10
  -8 -15  -8   18.50    4.70
   8  15   8   16.60    5.30
   8  15   8   14.80    5.30
  -7 -15  -7   -1.70    4.00
   7  15   7    6.00    4.40
   7  15   7    9.90    5.00
  -6 -15  -6    6.90    4.70
   6  15   6    6.50    4.40
   6  15   6   -0.30    4.40
  -5 -15  -5    2.00    4.80
   5  15   5    3.00    4.20
   5  15   5    2.10    4.20
  -4 -15  -4    1.40    3.90
   4  15   4    2.80    4.20
   4  15   4    5.60    4.30
  -3 -15  -3   70.69   10.30
   3  15   3   94.09    9.90
   3  15   3   94.29   10.10
  -2 -15  -2   17.30    5.70
   2  15   2   27.70    5.30
   2  15   2   29.90    5.10
  -1 -15  -1    3.40    5.00
   1  15   1    7.00    4.10
   1  15   1   12.90    4.10
   0 -15   0   -2.20    4.80
   0  15   0   -2.70    3.30
   0  15   0    2.70    3.60
   1 -15   1   43.80    7.50
  -1  15  -1   40.90    5.80
  -1  15  -1   36.60    5.80
   2 -15   2   12.10    5.70
  -2  15  -2    5.30    3.40
  -2  15  -2    8.60    3.40
   3 -15   3   12.40    6.00
  -3  15  -3    1.40    2.80
  -3  15  -3    1.50    3.00
   4 -15   4    0.00    5.40
  -4  15  -4    2.30    2.70
  -4  15  -4    7.10    2.50
   5 -15   5   -0.30    5.40
  -5  15  -5    2.20    4.00
  -5  15  -5    1.60    2.50
   6 -15   6   17.00    6.70
  -6  15  -6   12.80    4.80
  -6  15  -6    5.10    2.80
   7 -15   7    2.70    5.70
  -7  15  -7   -0.80    3.70
  -7  15  -7    2.00    3.80
   8 -15   8   -2.10    5.00
  -8  15  -8    0.90    4.20
   9 -15   9   33.20    6.60
  -9  15  -9   16.00    4.90
  10 -15  10   48.60    7.90
 -10  15 -10   49.30    7.80
  11 -15  11    6.30    4.40
 -11  15 -11    0.40    4.30
  12 -15  12    7.20    4.00
 -12  15 -12    3.90    4.70
 -13  15 -13   54.79    9.80
 -14  15 -14   22.70    9.10
  15 -15  15    7.40    5.20
 -15  15 -15    8.20    9.60
  15  16  15  -18.40   11.20
  14  16  14    1.70    9.70
  13  16  13    2.70    7.20
  12  16  12    8.50    6.00
  11  16  11    0.80    5.30
  11  16  11   -1.10    4.70
  10  16  10   13.20    5.90
  10  16  10    3.60    4.30
   9  16   9   21.40    6.40
   9  16   9    7.10    4.90
  -8 -16  -8    7.80    4.30
   8  16   8    4.40    5.10
   8  16   8    2.60    4.80
  -7 -16  -7    2.50    4.40
   7  16   7    5.00    4.60
   7  16   7   10.60    5.00
  -6 -16  -6   35.70    6.70
   6  16   6   18.60    5.90
   6  16   6   25.20    6.00
  -5 -16  -5   38.00    7.10
   5  16   5   22.30    5.90
   5  16   5   31.50    6.20
  -4 -16  -4   26.20    6.80
   4  16   4   32.40    6.20
   4  16   4   30.70    6.10
  -3 -16  -3   11.70    4.70
   3  16   3   20.80    4.90
   3  16   3    8.20    5.00
  -2 -16  -2   28.50    6.20
   2  16   2   27.50    5.80
   2  16   2   42.80    6.20
  -1 -16  -1    4.80    4.70
   1  16   1   -0.60    3.60
   1  16   1    2.20    3.90
   0 -16   0  167.18   17.80
   0  16   0  175.88   16.70
   0  16   0  164.38   16.60
   1 -16   1   15.90    6.10
  -1  16  -1    8.10    3.80
  -1  16  -1    7.30    4.10
   2 -16   2   28.00    6.60
  -2  16  -2   17.70    4.20
  -2  16  -2   17.40    4.30
   3 -16   3    5.40    5.60
  -3  16  -3   -1.50    3.10
  -3  16  -3   -5.00    2.30
   4 -16   4    7.00    5.90
  -4  16  -4    2.10    4.10
  -4  16  -4   -4.50    2.80
   5 -16   5   -7.20    5.70
  -5  16  -5   -0.30    2.90
   6 -16   6   11.00    6.40
  -6  16  -6    9.90    5.10
   7 -16   7   -4.10    5.50
  -7  16  -7    0.90    4.10
   8 -16   8   40.90    8.00
  -8  16  -8   33.30    6.80
   9 -16   9   27.80    6.90
  -9  16  -9   30.30    6.40
  10 -16  10   -2.40    4.40
 -10  16 -10    4.20    5.20
  11 -16  11   19.00    5.00
 -11  16 -11   13.90    5.60
  12 -16  12   29.00    5.00
 -12  16 -12   48.80    8.10
 -13  16 -13   49.50   10.30
 -14  16 -14   -0.90    9.20
  15  17  15   -7.30   11.70
  14  17  14    3.60    9.90
  13  17  13    4.90    9.20
  12  17  12   10.20    7.10
  11  17  11    2.80    5.70
  10  17  10    6.30    5.20
  10  17  10    5.00    6.10
   9  17   9    8.50    5.80
   9  17   9    3.40    4.90
  -8 -17  -8   -5.40    5.30
   8  17   8    3.10    5.50
   8  17   8   -0.70    4.80
  -7 -17  -7    1.20    4.30
   7  17   7    1.00    4.40
   7  17   7    3.10    5.10
  -6 -17  -6   27.90    6.00
   6  17   6   17.50    5.60
   6  17   6   11.00    5.20
  -5 -17  -5    3.80    5.00
   5  17   5    0.70    4.40
   5  17   5    0.30    5.00
  -4 -17  -4   16.80    6.30
   4  17   4   13.30    5.20
   4  17   4   -0.50    5.10
  -3 -17  -3   30.00    7.20
   3  17   3   21.10    5.90
   3  17   3   30.90    6.00
  -2 -17  -2    0.30    4.80
   2  17   2    5.80    4.80
   2  17   2   10.70    4.50
  -1 -17  -1  174.88   18.80
   1  17   1  200.08   18.10
   1  17   1  172.28   17.90
   0 -17   0    7.10    5.50
   0  17   0   10.60    4.40
   0  17   0   13.80    4.70
   1 -17   1   36.40    7.40
  -1  17  -1   39.50    5.90
  -1  17  -1   27.40    5.70
   2 -17   2    3.30    6.20
  -2  17  -2    2.00    3.80
  -2  17  -2    0.90    2.80
   3 -17   3   19.70    7.10
  -3  17  -3   19.80    4.70
   4 -17   4    1.10    6.10
  -4  17  -4   -3.30    3.10
   5 -17   5   38.60    8.90
   6 -17   6    3.60    6.30
   7 -17   7   51.09    9.10
  -7  17  -7   39.80    7.70
   8 -17   8    4.10    5.70
  -8  17  -8    0.20    4.20
   9 -17   9   -5.40    4.60
  -9  17  -9   -0.90    4.60
  10 -17  10   25.40    6.40
 -10  17 -10   17.50    5.30
  11 -17  11   27.50    5.70
 -11  17 -11   50.99    8.80
 -12  17 -12   50.89   10.10
 -13  17 -13    7.00    8.60
  14  18  14   13.80   12.10
  13  18  13    4.00   11.10
  12  18  12   11.90    8.90
  11  18  11    6.80    7.10
  10  18  10    1.50    4.40
  10  18  10    4.20    6.40
   9  18   9    5.00    4.30
   9  18   9   11.00    6.20
   8  18   8   24.70    6.50
   8  18   8    2.40    4.40
  -7 -18  -7   31.80    6.50
   7  18   7   50.79    8.00
   7  18   7   32.90    6.60
  -6 -18  -6    0.40    5.10
   6  18   6   -3.60    4.30
   6  18   6    1.70    4.20
  -5 -18  -5   12.90    5.90
   5  18   5   10.90    5.30
   5  18   5    7.70    5.20
  -4 -18  -4   68.79    9.50
   4  18   4   43.40    8.00
   4  18   4   62.99    8.70
  -3 -18  -3   35.30    7.20
   3  18   3   15.10    6.00
   3  18   3   31.90    6.40
  -2 -18  -2   50.89    9.60
   2  18   2   61.19    8.20
   2  18   2   47.00    7.80
  -1 -18  -1   -1.00    5.20
   1  18   1    4.20    4.70
   1  18   1    6.20    4.60
   0 -18   0    5.00    4.70
   0  18   0    4.20    4.60
   0  18   0    8.20    4.30
   1 -18   1    6.80    5.50
  -1  18  -1    6.90    3.80
  -1  18  -1    2.30    4.10
   2 -18   2    0.70    6.10
  -2  18  -2    5.10    4.20
  -2  18  -2    5.20    3.00
   3 -18   3    1.20    6.30
  -3  18  -3   15.40    4.40
   4 -18   4   19.60    6.90
  -4  18  -4   15.00    4.50
   5 -18   5   -2.50    5.80
  -5  18  -5   -2.30    4.10
   6 -18   6   10.70    7.10
   7 -18   7   -0.90    5.70
   8 -18   8    3.70    5.70
   9 -18   9   31.10    7.60
  10 -18  10   16.80    5.40
  11 -18  11   14.90    4.60
 -11  18 -11   10.70    7.50
  13  19  13    4.40   13.10
  12  19  12   12.20   12.80
  11  19  11   -1.50    8.60
  10  19  10   17.80    7.40
  10  19  10    5.00    5.80
   9  19   9    9.80    6.40
   9  19   9    0.00    4.80
   8  19   8   22.80    6.60
   8  19   8    1.70    4.20
  -7 -19  -7    2.00    4.70
   7  19   7    2.70    5.50
   7  19   7    1.60    4.50
  -6 -19  -6   35.20    6.70
   6  19   6   36.80    7.70
   6  19   6   23.10    6.00
  -5 -19  -5   23.50    6.20
   5  19   5   10.80    5.20
   5  19   5   22.20    6.00
  -4 -19  -4    8.40    5.70
   4  19   4    5.80    5.00
   4  19   4    7.90    5.20
  -3 -19  -3    9.60    6.40
   3  19   3   13.50    5.70
   3  19   3   12.80    5.40
  -2 -19  -2   16.00    7.10
   2  19   2    9.70    5.00
   2  19   2    7.10    4.40
  -1 -19  -1   22.40    7.10
   1  19   1   12.70    5.20
   1  19   1   13.30    5.10
   0 -19   0   -0.30    4.70
   0  19   0    5.70    4.60
   0  19   0    3.50    4.30
   1 -19   1    1.60    4.90
  -1  19  -1   -5.70    3.10
  -1  19  -1    5.80    4.40
   2 -19   2    4.80    6.10
  -2  19  -2    0.20    4.30
   3 -19   3    6.70    6.30
  -3  19  -3   -1.20    4.00
   4 -19   4    2.70    5.90
  -4  19  -4    8.10    4.40
   5 -19   5    4.90    6.40
   6 -19   6   14.00    7.30
   7 -19   7    1.90    5.80
   8 -19   8   30.00    8.50
   9 -19   9   25.00    7.20
  10 -19  10    6.00    5.30
  11 -19  11    9.80    5.60
  12  20  12  -12.50   11.70
  11  20  11   12.80   10.90
  10  20  10    6.70    8.50
   9  20   9    2.30    5.20
   9  20   9    9.90    7.80
   8  20   8   -3.80    4.70
   8  20   8    4.60    6.40
  -7 -20  -7   34.10    6.70
  -6 -20  -6   44.90    8.10
   6  20   6   59.49    9.10
  -5 -20  -5    2.50    5.30
   5  20   5    4.50    5.80
   5  20   5    6.20    5.10
  -4 -20  -4    2.70    5.60
   4  20   4   11.40    5.30
   4  20   4    3.60    5.10
  -3 -20  -3   -7.10    5.00
   3  20   3   -1.10    4.40
   3  20   3    2.40    4.40
  -2 -20  -2   46.40    8.60
   2  20   2   37.80    6.90
   2  20   2   33.00    6.90
  -1 -20  -1   45.00    8.90
   1  20   1   30.50    6.80
   1  20   1   41.60    7.00
   0 -20   0   -5.70    5.10
   0  20   0   -5.20    4.30
   0  20   0  -11.00    3.60
   1 -20   1    7.40    5.70
  -1  20  -1   -5.20    4.20
   2 -20   2   13.30    7.50
  -2  20  -2    1.70    4.50
   3 -20   3   23.80    8.30
  -3  20  -3   11.90    5.00
   4 -20   4    5.00    6.30
   5 -20   5    3.60    7.20
   6 -20   6   16.30    8.10
   7 -20   7   10.50    7.40
   8 -20   8   17.40    8.30
   9 -20   9    6.20    7.20
  10 -20  10    8.70    6.20
  11  21  11    8.80   11.50
  10  21  10   -0.60   11.50
   9  21   9    1.00    8.90
   8  21   8   13.40    7.90
   8  21   8    6.60    6.00
   7  21   7   34.20    7.50
  -6 -21  -6    3.10    4.70
   6  21   6    2.10    5.00
   6  21   6    8.20    5.80
  -5 -21  -5   -4.00    5.00
   5  21   5   -2.20    4.60
   5  21   5    6.40    5.50
  -4 -21  -4   -1.80    5.10
   4  21   4    7.50    5.70
   4  21   4    9.20    5.00
  -3 -21  -3   33.90    7.40
   3  21   3   26.00    6.00
  -2 -21  -2   34.90    8.40
   2  21   2   18.40    5.60
   2  21   2   17.00    5.60
  -1 -21  -1    2.70    6.80
   1  21   1    8.20    4.50
   1  21   1    6.60    4.70
   0 -21   0    5.70    5.90
   0  21   0    1.10    4.70
   1 -21   1   -0.80    6.60
  -1  21  -1   -4.00    4.50
   2 -21   2   -2.00    7.00
  -2  21  -2   -0.40    4.60
   3 -21   3    0.80    7.10
   4 -21   4    7.00    7.80
   5 -21   5    9.10    8.00
   6 -21   6   28.90   11.40
   7 -21   7    0.90   10.20
   8 -21   8   43.20   12.10
   9 -21   9   27.80   10.10
   9  22   9   22.90   11.90
   8  22   8   13.10    9.60
   8  22   8    5.80    9.40
   7  22   7    5.20    7.10
   7  22   7    4.60    6.90
  -6 -22  -6    2.80    5.80
   6  22   6    0.00    5.60
   6  22   6    7.00    5.80
  -5 -22  -5    2.60    5.80
   5  22   5   10.40    6.00
   5  22   5    3.90    5.20
  -4 -22  -4   31.90    7.70
   4  22   4   19.50    6.50
   4  22   4   20.30    6.90
  -3 -22  -3    7.80    6.70
   3  22   3    2.20    5.20
   3  22   3    5.40    5.50
  -2 -22  -2   -2.40    7.00
   2  22   2   -4.80    4.90
   2  22   2   -0.60    5.50
  -1 -22  -1    5.00    7.90
   1  22   1    4.10    4.80
   0 -22   0    3.90    9.00
   0  22   0   -7.50    4.50
   1 -22   1    5.90    9.20
  -1  22  -1   -0.90    4.60
   2 -22   2    3.00    8.00
   3 -22   3    1.40    8.50
   4 -22   4   -6.80   11.10
   5 -22   5   12.80   12.40
   6 -22   6   -5.60   13.00
   7 -22   7   18.30   11.30
   8 -22   8   26.20   11.50
   8  23   8    0.10   10.40
   7  23   7   56.79   10.40
   6  23   6    5.70    6.50
   6  23   6    2.60    7.10
  -5 -23  -5    0.30    6.40
   5  23   5    9.10    7.00
   5  23   5    4.30    6.60
  -4 -23  -4    5.00    7.40
   4  23   4   -6.70    5.70
   4  23   4   -3.30    5.70
  -3 -23  -3    3.00    7.70
   3  23   3    1.00    5.60
  -2 -23  -2    7.80    9.60
   2  23   2    2.40    5.60
  -1 -23  -1    5.20   10.20
   1  23   1   15.90    6.00
   0 -23   0    3.50   10.10
   0  23   0    2.60    5.60
   1 -23   1   -2.00    9.50
   2 -23   2   -1.20   12.40
   3 -23   3   27.80   13.70
   4 -23   4   -4.30   10.70
   5 -23   5   -6.10   10.40
   6 -23   6   13.10   12.50
   5  24   5    3.10    6.70
  -4 -24  -4   -0.90    9.40
   4  24   4    1.40    7.30
  -3 -24  -3   12.80    9.50
   3  24   3   14.50    6.40
  -2 -24  -2   17.10   10.90
   2  24   2   -2.10    6.30
  -1 -24  -1   -1.80   10.90
   1  24   1  -10.60    6.80
   0 -24   0   -3.30   10.30
   1 -24   1   -1.90   13.90
   2 -24   2  -10.00   12.10
   3 -24   3   -1.70   12.10
   3 -24   2    5.10   11.50
   2 -24   1   14.10   12.30
   1 -24   0   12.00   13.10
   0  24   1    2.90    8.60
   0 -24  -1   18.40   12.20
   1  24   2   -1.30    6.40
  -1 -24  -2    5.40   10.30
   2  24   3    1.00    6.80
  -2 -24  -3   23.30   10.90
   3  24   4   -3.90    6.70
  -3 -24  -4    8.10    9.70
   4  24   5   -1.50    6.70
  -4 -24  -5    7.40    8.30
   5  24   6  -10.50    6.30
   6 -23   5    1.80   12.40
   5 -23   4   -7.30   13.00
   4 -23   3    0.90   12.20
   3 -23   2    7.20   13.20
   2 -23   1   -9.70   12.30
  -1  23   0   -2.30    5.30
   1 -23   0    4.00    9.90
   0  23   1    9.40    5.70
   0 -23  -1    5.10    9.60
   1  23   2   11.90    5.90
  -1 -23  -2    0.80    9.80
   2  23   3    1.00    5.70
  -2 -23  -3    7.70    8.50
   3  23   4    9.10    6.00
  -3 -23  -4    2.20    7.90
   4  23   5   10.40    5.80
   4  23   5   -0.30    6.20
  -4 -23  -5   10.90    7.10
   5  23   6   17.20    6.40
   5  23   6    2.70    6.40
  -5 -23  -6   11.60    6.60
   6  23   7   -0.60    7.30
   6  23   7    0.60    6.90
   7  23   8    5.20    8.70
   7  23   8   10.60    9.50
   8  23   9   10.30   10.00
   8 -22   7    5.70   11.10
   7 -22   6   14.20   11.00
   6 -22   5   -5.90   11.60
   5 -22   4    5.10   11.40
   4 -22   3    0.60    8.80
   3 -22   2   -7.60    8.70
  -2  22  -1    0.70    4.60
   2 -22   1   -5.40    7.70
  -1  22   0    5.40    4.80
   1 -22   0    9.00    8.80
   0  22   1    1.20    4.70
   0 -22  -1    7.70    8.30
   1  22   2   10.10    5.00
  -1 -22  -2    0.50    7.30
   2  22   3   -4.00    4.30
   2  22   3  -17.80    5.80
  -2 -22  -3   -6.60    6.50
   3  22   4   16.40    6.10
   3  22   4    9.50    5.40
  -3 -22  -4   26.00    7.50
   4  22   5   19.70    6.60
   4  22   5    8.80    5.80
  -4 -22  -5   31.20    6.60
   5  22   6    1.80    5.00
   5  22   6   -4.60    5.50
  -5 -22  -6    0.60    5.60
   6  22   7    1.30    5.80
   6  22   7    4.10    6.60
  -6 -22  -7    0.00    7.10
   7  22   8   -0.50    6.20
   7  22   8    3.50    6.20
   8  22   9    5.50    9.00
   8  22   9    3.80    8.90
   9  22  10   -0.20   10.20
  10 -21   9   -6.10    7.80
   9 -21   8    6.60    9.40
   8 -21   7   -2.40    9.60
   7 -21   6   10.90   10.20
   6 -21   5   17.00    9.30
   5 -21   4    6.50    9.20
   4 -21   3    6.10    8.00
  -3  21  -2   11.20    4.60
   3 -21   2    2.40    7.40
  -2  21  -1    4.30    4.20
   2 -21   1   -1.80    6.90
  -1  21   0   -0.50    4.20
   1 -21   0    0.20    5.70
   0  21   1    0.70    4.40
   0 -21  -1    2.50    5.80
   1  21   2   -0.30    5.10
   1  21   2    6.30    4.70
  -1 -21  -2    8.10    6.70
   2  21   3   19.70    5.70
   2  21   3   20.40    5.70
  -2 -21  -3   24.60    7.20
   3  21   4    5.10    4.80
   3  21   4    9.50    4.90
  -3 -21  -4   18.10    6.50
   4  21   5    1.70    4.70
   4  21   5   -2.00    4.10
  -4 -21  -5    4.50    5.60
   5  21   6   10.90    5.60
   5  21   6   29.40    6.30
  -5 -21  -6   20.20    6.20
   6  21   7    1.30    4.80
   6  21   7   12.50    5.80
  -6 -21  -7    5.70    4.80
   7  21   8   19.70    7.10
   7  21   8    0.30    5.50
   8  21   9    9.80    7.00
   8  21   9   -1.20    7.70
   9  21  10    8.70    8.70
   9  21  10   -3.30    8.70
  10  21  11    8.60   10.60
  11  21  12   -4.10   12.10
  11 -20  10   -5.10    7.00
  10 -20   9    3.00    6.60
   9 -20   8   -3.90    7.50
   8 -20   7   12.00    8.40
   7 -20   6    5.70    7.80
   6 -20   5    3.00    7.60
   5 -20   4    2.10    6.70
  -4  20  -3   -2.10    4.20
   4 -20   3    6.60    6.90
  -3  20  -2    1.70    4.10
   3 -20   2    4.00    5.50
  -2  20  -1    4.40    4.10
   2 -20   1    0.60    5.20
  -1  20   0    0.90    4.20
   1 -20   0   -2.20    5.60
   0  20   1    2.40    3.60
   0  20   1   -0.50    4.30
   0 -20  -1   -0.10    5.80
   1  20   2   88.49    9.90
   1  20   2   69.09    9.90
  -1 -20  -2  101.79   12.10
   2  20   3   22.50    5.90
   2  20   3   18.00    5.70
  -2 -20  -3   35.90    7.60
   3  20   4    0.70    4.50
   3  20   4   -8.20    4.90
  -3 -20  -4    3.60    5.40
   4  20   5   16.30    5.70
   4  20   5   34.70    6.50
  -4 -20  -5   28.40    6.90
   5  20   6    7.30    5.00
   5  20   6   23.30    6.10
  -5 -20  -6   22.10    5.90
   6  20   7   49.50    8.10
  -6 -20  -7   38.70    7.10
   7  20   8    7.50    5.90
   7  20   8    1.40    4.60
   8  20   9    4.80    6.30
   8  20   9   -2.00    4.30
   9  20  10    1.30    6.50
   9  20  10   -1.40    7.40
  10  20  11    8.10    9.40
  11  20  12    5.60   12.40
  12  20  13   13.50   13.00
  11 -19  10   -2.10    4.30
  10 -19   9   14.90    6.60
   9 -19   8   14.70    7.10
   8 -19   7    2.00    6.80
   7 -19   6    8.00    6.20
   6 -19   5    6.30    7.00
  -5  19  -4   23.90    5.70
   5 -19   4   22.80    7.10
  -4  19  -3    0.90    4.00
   4 -19   3    4.20    6.20
  -3  19  -2   -6.40    3.90
   3 -19   2    6.10    5.90
  -2  19  -1    0.20    4.10
   2 -19   1   -4.30    5.10
  -1  19   0   14.10    5.20
   1 -19   0   28.40    7.00
   0  19   1   14.70    5.20
   0  19   1    7.90    4.30
   0 -19  -1   18.00    5.90
   1  19   2    7.90    4.50
   1  19   2    4.10    4.60
  -1 -19  -2    3.10    3.70
   2  19   3    5.80    4.50
   2  19   3   -2.60    4.60
  -2 -19  -3   -2.50    4.40
   3  19   4   66.39    9.80
   3  19   4   92.19   10.00
  -3 -19  -4   83.99   11.20
   4  19   5    3.40    4.90
   4  19   5    8.10    5.00
  -4 -19  -5    5.40    5.50
   5  19   6    1.50    5.30
   5  19   6    7.20    4.90
  -5 -19  -6    5.80    5.30
   6  19   7    6.50    5.60
   6  19   7    2.10    4.20
  -6 -19  -7   -0.80    5.20
   7  19   8   -0.30    4.20
   7  19   8   16.80    5.90
  -7 -19  -8    4.10    5.10
   8  19   9    1.40    4.10
   8  19   9   12.30    5.90
   9  19  10   -1.40    5.60
   9  19  10   -2.80    4.70
  10  19  11   -3.60    5.30
  10  19  11    0.00    6.80
  11  19  12   -2.70    8.70
  12  19  13   21.20   11.70
  13  19  14    4.70   12.10
 -12  18 -11   11.60    9.40
  12 -18  11    8.40    4.20
 -11  18 -10   30.00    9.30
  11 -18  10   31.80    6.00
 -10  18  -9    2.90    5.60
  10 -18   9   16.50    6.10
   9 -18   8    7.70    5.80
   8 -18   7   -4.70    5.50
   7 -18   6   -5.60    5.30
  -6  18  -5   18.20    5.50
   6 -18   5   12.10    7.50
  -5  18  -4    3.20    3.60
   5 -18   4    4.40    5.90
  -4  18  -3   -2.50    3.60
   4 -18   3    0.80    6.00
  -3  18  -2    5.90    4.10
   3 -18   2    7.50    6.20
  -2  18  -1    4.10    4.00
   2 -18   1    0.10    5.40
  -1  18   0    5.70    4.20
   1 -18   0    9.40    6.30
   0  18   1   -2.00    4.10
   0  18   1   -1.00    3.80
   0 -18  -1    6.10    5.90
   1  18   2   -1.10    4.10
   1  18   2   -0.30    4.40
  -1 -18  -2    4.10    4.50
   2  18   3   39.80    6.90
   2  18   3   51.19    7.00
  -2 -18  -3   28.70    6.10
   3  18   4   12.20    5.30
   3  18   4   11.10    4.90
  -3 -18  -4    9.40    5.10
   4  18   5    3.30    4.70
   4  18   5    8.40    5.10
  -4 -18  -5   10.60    6.20
   5  18   6   18.00    5.50
   5  18   6    3.50    4.90
  -5 -18  -6    8.00    5.70
   6  18   7    4.10    4.80
   6  18   7  -10.70    4.80
  -6 -18  -7   -3.30    4.70
   7  18   8   19.30    6.60
  -7 -18  -8   26.70    5.60
   8  18   9   -3.30    3.70
   8  18   9    1.80    5.50
   9  18  10   -3.30    5.10
   9  18  10    2.20    4.30
  10  18  11    0.00    5.80
  10  18  11   -2.60    3.80
  11  18  12    1.80    7.60
  12  18  13   14.30    9.40
  13  18  14    6.60   11.40
  14  18  15    3.90   13.00
 -14  17 -13    2.00    9.80
 -13  17 -12   21.10   10.20
 -12  17 -11   54.29    8.80
  12 -17  11   29.50    5.70
 -11  17 -10   11.80    5.50
  11 -17  10    0.70    4.10
 -10  17  -9   -1.90    5.10
  10 -17   9    5.50    5.10
  -9  17  -8   -1.80    4.50
   9 -17   8    4.10    5.40
  -8  17  -7   11.90    5.20
   8 -17   7   16.60    7.30
  -7  17  -6   20.20    6.00
   7 -17   6   23.80    7.70
  -6  17  -5   -2.30    3.10
   6 -17   5   -1.00    6.40
  -5  17  -4   -1.30    2.90
   5 -17   4    3.10    6.30
  -4  17  -3   14.40    4.00
   4 -17   3    3.40    6.30
  -3  17  -2   13.30    4.10
   3 -17   2   14.20    6.40
  -2  17  -1   -2.40    3.40
   2 -17   1   -2.00    5.40
  -1  17   0   15.50    4.40
  -1  17   0   27.80    5.20
   1 -17   0   20.50    7.00
   0  17   1   29.50    5.20
   0  17   1   22.10    5.40
   0 -17  -1   23.50    7.10
   1  17   2  234.38   20.70
   1  17   2  193.48   20.60
   2  17   3   10.20    4.90
   2  17   3   -0.80    4.10
  -2 -17  -3   11.40    5.10
   3  17   4    0.60    4.60
   3  17   4    5.80    4.40
  -3 -17  -4    1.70    3.80
   4  17   5   38.10    7.50
   4  17   5   56.59    7.70
  -4 -17  -5   40.00    7.50
   5  17   6   28.10    5.90
   5  17   6   17.10    5.40
  -5 -17  -6   22.00    6.40
   6  17   7   16.50    5.40
   6  17   7   15.10    5.40
  -6 -17  -7    6.90    5.10
   7  17   8    3.00    5.50
   7  17   8   -1.70    4.60
  -7 -17  -8   -6.50    4.30
   8  17   9    0.50    5.50
   8  17   9    2.10    4.70
   9  17  10   11.50    6.00
   9  17  10   -4.10    3.70
  10  17  11   -0.70    4.40
  10  17  11    0.90    5.40
  11  17  12   -1.80    3.90
  11  17  12   -4.30    5.40
  12  17  13   -1.70    7.10
  13  17  14   10.60    9.60
  14  17  15    4.90   11.70
  15  17  16    9.70   13.30
 -15  16 -14    7.60    9.90
 -14  16 -13   34.00    9.70
 -13  16 -12   55.69    9.90
 -12  16 -11   24.00    7.00
  12 -16  11   20.60    5.40
 -11  16 -10    2.50    4.80
  11 -16  10    0.30    4.30
 -10  16  -9    5.00    4.40
  10 -16   9    5.90    5.30
  -9  16  -8   14.10    4.90
   9 -16   8   20.50    6.30
  -8  16  -7   20.50    5.90
   8 -16   7   15.70    6.40
  -7  16  -6    4.90    3.00
  -7  16  -6    7.00    4.60
   7 -16   6   -0.40    6.10
  -6  16  -5   -7.10    2.50
  -6  16  -5    1.10    4.20
   6 -16   5   -8.40    5.60
  -5  16  -4    0.00    2.70
   5 -16   4    2.50    6.00
  -4  16  -3    3.30    3.20
   4 -16   3    7.70    6.20
  -3  16  -2    7.50    3.30
  -3  16  -2    1.50    2.50
   3 -16   2    9.00    6.00
  -2  16  -1    0.40    3.60
  -2  16  -1    7.50    3.20
   2 -16   1   10.00    5.90
  -1  16   0   50.19    6.60
  -1  16   0   45.80    6.70
   1 -16   0   46.30    8.30
   0  16   1  294.27   26.90
   0  16   1  275.77   26.90
   0 -16  -1  294.77   27.80
   1  16   2   10.40    4.50
   1  16   2    8.00    4.10
  -1 -16  -2    8.50    5.50
   2  16   3   20.60    4.80
   2  16   3   21.60    5.10
  -2 -16  -3   12.50    5.90
   3  16   4   77.89    9.50
   3  16   4   83.39    9.70
  -3 -16  -4   75.89   10.10
   4  16   5    6.50    4.80
   4  16   5   11.70    4.70
  -4 -16  -5    9.30    4.00
   5  16   6   10.40    4.80
   5  16   6    7.70    4.70
  -5 -16  -6   10.00    5.40
   6  16   7    5.80    4.90
   6  16   7    2.80    4.50
  -6 -16  -7    5.40    4.70
   7  16   8    2.50    4.80
   7  16   8   10.30    5.20
  -7 -16  -8   11.40    4.40
   8  16   9   -0.70    4.80
   8  16   9    1.30    4.60
   9  16  10   -2.80    4.20
   9  16  10   10.00    5.40
  10  16  11    3.10    4.40
  10  16  11    2.30    5.20
  11  16  12    0.30    5.30
  11  16  12    0.10    4.20
  12  16  13   -3.10    5.80
  13  16  14   -4.50    7.00
  14  16  15   15.00   10.40
  15  16  16   -4.70   12.00
 -15  15 -14   20.80    9.50
 -14  15 -13   45.40   10.90
 -13  15 -12   -0.50    6.00
 -12  15 -11   17.60    6.00
  12 -15  11   15.90    4.70
 -11  15 -10   31.20    6.70
  11 -15  10   27.80    6.00
 -10  15  -9   24.00    5.80
  10 -15   9   40.00    6.90
  -9  15  -8   10.00    4.50
   9 -15   8   21.40    6.30
  -8  15  -7    4.50    4.10
  -8  15  -7    4.40    3.70
   8 -15   7    1.50    5.50
  -7  15  -6    3.70    3.80
  -7  15  -6    1.00    2.50
   7 -15   6    4.90    5.80
  -6  15  -5   -0.20    2.50
  -6  15  -5    0.30    4.00
   6 -15   5   -1.30    5.30
  -5  15  -4   -0.20    2.60
  -5  15  -4    4.10    4.20
   5 -15   4    9.00    6.30
  -4  15  -3    2.30    2.60
   4 -15   3    1.20    5.60
  -3  15  -2    8.00    3.30
  -3  15  -2    9.80    2.80
   3 -15   2    4.40    5.50
  -2  15  -1  116.09   11.60
  -2  15  -1  107.99   11.60
   2 -15   1  126.99   13.40
  -1  15   0   33.50    5.20
  -1  15   0   29.50    5.00
   0  15   1    1.30    3.50
   0  15   1    4.60    3.30
   0 -15  -1    2.00    4.70
   1  15   2   59.39    7.60
   1  15   2   62.79    7.70
  -1 -15  -2   58.99    8.60
   2  15   3  114.79   12.50
   2  15   3  128.49   12.70
  -2 -15  -3  121.09   13.20
   3  15   4   41.90    6.60
   3  15   4   49.70    6.90
  -3 -15  -4   39.70    6.80
   4  15   5    4.50    4.00
   4  15   5   -0.30    4.30
  -4 -15  -5    3.20    4.20
   5  15   6    1.30    4.30
   5  15   6    2.50    4.00
  -5 -15  -6   -3.70    4.30
   6  15   7   -1.80    3.90
   6  15   7    2.30    4.50
  -6 -15  -7    1.90    4.30
   7  15   8   -0.60    4.10
   7  15   8    3.80    4.70
  -7 -15  -8   10.30    3.90
   8  15   9   -0.30    4.70
   8  15   9    3.00    4.80
  -8 -15  -9   -0.60    4.20
   9  15  10   -1.10    4.40
   9  15  10    2.50    4.90
  10  15  11   -2.30    4.20
  10  15  11    5.70    5.20
  11  15  12    4.80    5.40
  11  15  12   -1.80    3.80
  12  15  13    0.30    5.20
  13  15  14   -1.20    5.70
  14  15  15   10.10    8.70
  15  15  16   14.70   10.10
  16  15  17   -1.00   10.00
 -16  14 -15   10.30    9.10
 -15  14 -14   -4.20    9.00
 -14  14 -13   -1.40    5.80
 -13  14 -12   16.20    6.00
 -12  14 -11   40.40    7.20
  12 -14  11   54.69    7.30
 -11  14 -10   39.20    6.40
  11 -14  10   33.20    6.40
 -10  14  -9   22.80    6.00
  10 -14   9   17.70    5.90
  -9  14  -8    3.00    4.50
   9 -14   8   -4.10    4.50
  -8  14  -7   -1.60    3.30
  -8  14  -7    1.20    2.30
   8 -14   7    0.80    5.10
  -7  14  -6    6.50    3.70
  -7  14  -6    7.00    2.50
   7 -14   6   14.30    6.30
  -6  14  -5   -1.20    3.80
   6 -14   5    6.00    5.80
  -5  14  -4    2.20    3.60
  -5  14  -4    2.00    2.10
   5 -14   4    8.90    5.80
  -4  14  -3    2.70    2.50
  -4  14  -3   -2.40    2.30
  -4  14  -3    8.20    3.70
   4 -14   3   -1.50    5.10
  -3  14  -2   41.00    5.40
  -3  14  -2   41.60    5.30
  -2  14  -1  104.29   10.40
  -2  14  -1  100.69   10.40
  -1  14   0   50.09    6.00
  -1  14   0   36.70    5.80
   1 -14   0   50.09    7.80
   0  14   1  216.38   20.90
   0  14   1  229.58   21.00
   0 -14  -1  222.68   21.80
   1  14   2  268.67   25.80
   1  14   2  277.77   25.90
  -1 -14  -2  289.37   26.50
   2  14   3  166.98   15.60
   2  14   3  151.78   15.40
  -2 -14  -3  153.38   16.20
   3  14   4    5.00    4.00
   3  14   4   14.50    4.00
  -3 -14  -4    6.20    4.60
   4  14   5    2.00    3.80
   4  14   5    4.90    3.70
  -4 -14  -5    1.80    4.10
   5  14   6    1.20    3.90
   5  14   6    1.90    3.70
  -5 -14  -6   -1.30    3.50
   6  14   7    0.50    3.70
   6  14   7   -0.20    3.90
  -6 -14  -7   -5.10    3.80
   7  14   8    1.20    4.40
   7  14   8    0.50    3.90
  -7 -14  -8    9.10    3.90
   8  14   9    2.60    4.50
   8  14   9    1.80    4.50
  -8 -14  -9    2.50    3.70
   9  14  10    3.00    4.60
   9  14  10    5.30    4.70
  10  14  11   17.30    5.50
  10  14  11    9.20    5.00
  11  14  12    3.60    4.80
  11  14  12    2.30    4.80
  12  14  13    2.80    4.80
  13  14  14    6.40    5.80
  14  14  15    5.20    6.80
  15  14  16    7.40    9.20
  16  14  17    6.00   11.00
 -16  13 -15   10.00    9.10
  16 -13  15    9.00    4.50
 -15  13 -14    5.70    7.00
 -14  13 -13   49.00    8.20
 -13  13 -12   81.19   10.00
 -12  13 -11   49.70    8.10
  12 -13  11   46.10    6.90
 -11  13 -10    6.40    4.20
  11 -13  10    2.80    3.60
 -10  13  -9   12.10    4.50
  10 -13   9   27.40    5.90
  -9  13  -8   27.00    4.50
  -9  13  -8   29.00    5.40
  -8  13  -7   17.90    3.20
  -8  13  -7   23.00    5.10
   8 -13   7   30.80    6.70
  -7  13  -6    3.90    3.70
  -7  13  -6    0.30    1.70
   7 -13   6    3.50    5.20
  -6  13  -5    6.30    2.40
  -6  13  -5    4.50    3.50
   6 -13   5    5.80    5.30
  -5  13  -4   -0.90    1.90
  -5  13  -4   -0.90    3.00
  -4  13  -3   11.20    2.70
  -4  13  -3    5.70    2.40
  -4  13  -3   13.00    3.90
  -3  13  -2    2.90    3.00
  -3  13  -2   -0.40    2.20
  -3  13  -2    2.50    2.40
  -2  13  -1   11.10    2.90
  -2  13  -1    6.50    2.90
  -1  13   0  469.15   42.50
  -1  13   0  469.15   42.50
   0  13   1  651.83   56.09
   0  13   1  590.74   55.99
   1  13   2   83.39   10.10
   1  13   2  101.59   10.20
  -1 -13  -2  112.79   11.50
   2  13   3   18.50    4.40
   2  13   3   25.40    4.20
  -2 -13  -3   24.80    5.60
   3  13   4   84.99    9.30
   3  13   4   96.69    9.60
  -3 -13  -4   76.19    9.90
   4  13   5   42.90    6.30
   4  13   5   46.40    6.30
  -4 -13  -5   44.90    6.70
   5  13   6    9.50    4.00
   5  13   6    9.10    4.20
   6  13   7    1.90    3.50
   6  13   7    6.00    4.00
  -6 -13  -7    3.20    3.70
   7  13   8   -2.10    4.00
   7  13   8    2.90    3.70
  -7 -13  -8   10.80    3.60
   8  13   9   -3.40    3.90
   8  13   9    4.30    4.40
   9  13  10    3.40    4.90
   9  13  10    5.90    4.40
  10  13  11   -4.60    4.80
  10  13  11    3.70    4.20
  11  13  12    1.20    4.30
  11  13  12    2.50    4.90
  12  13  13    7.00    4.90
  13  13  14    6.70    5.10
  14  13  15   11.50    6.20
  15  13  16   14.20    8.20
  16  13  17    5.60    8.60
  17  13  18   20.00   11.70
 -17 -13 -18    8.10    9.30
 -17  12 -16    2.80    8.90
  17 -12  16    1.60    4.50
 -16  12 -15   10.90    7.90
 -15  12 -14   36.70    7.30
 -14  12 -13   86.19   10.80
 -13  12 -12   -5.10    3.70
 -12  12 -11    2.10    3.60
  12 -12  11   -0.80    2.90
 -11  12 -10   -2.20    3.10
  11 -12  10   -2.10    3.70
 -10  12  -9   55.79    7.30
  10 -12   9   52.09    7.60
  -9  12  -8    2.50    2.00
  -9  12  -8    4.10    3.60
   9 -12   8    4.70    4.50
  -8  12  -7    1.20    1.80
  -8  12  -7    2.70    3.00
   8 -12   7    0.70    4.20
  -7  12  -6   14.20    2.70
  -7  12  -6   15.00    3.80
  -6  12  -5   -0.10    2.60
  -6  12  -5   -1.10    1.60
  -5  12  -4    4.50    2.00
  -5  12  -4    9.70    3.30
  -4  12  -3   15.10    3.90
  -4  12  -3   16.90    3.00
  -3  12  -2    7.50    2.50
  -3  12  -2    8.70    3.00
  -3  12  -2   10.70    2.70
  -2  12  -1  119.49   12.00
  -2  12  -1  123.89   11.70
  -2  12  -1  115.99   11.60
  -1  12   0  348.97   32.10
  -1  12   0  355.66   32.10
   0  12   1  210.78   18.50
   0  12   1  182.28   18.30
   1  12   2   35.60    4.80
   1  12   2   22.20    4.40
   2  12   3   80.89    8.30
   2  12   3   74.19    8.30
  -2 -12  -3   72.59    9.50
   3  12   4   61.99    7.50
   3  12   4   63.69    7.60
  -3 -12  -4   73.19    8.10
   4  12   5   10.30    3.40
   4  12   5   12.10    3.80
  -4 -12  -5    7.60    4.10
   5  12   6    0.30    2.40
   5  12   6    8.60    3.60
   5  12   6    5.40    3.80
  -5 -12  -6    2.40    3.60
   6  12   7   -6.10    2.60
   6  12   7    1.90    3.40
   6  12   7    2.80    3.30
  -6 -12  -7   -1.70    3.20
   7  12   8   31.30    5.20
   7  12   8   30.50    5.50
  -7 -12  -8   31.60    5.00
   8  12   9   -1.50    4.20
   8  12   9    2.70    3.70
  -8 -12  -9    0.80    3.30
   9  12  10    7.90    4.30
   9  12  10    5.40    4.70
  10  12  11    3.20    4.90
  10  12  11    4.00    4.00
  11  12  12    4.10    5.00
  11  12  12    4.70    4.40
  12  12  13   32.40    6.40
  13  12  14    5.40    4.60
  14  12  15   21.80    6.20
  15  12  16   17.20    6.60
  16  12  17   22.30    9.10
 -16 -12 -17    7.60    7.80
  17  12  18   11.50    9.90
 -17 -12 -18    4.40    9.90
 -17  11 -16    4.10    7.80
  17 -11  16    2.30    4.30
 -16  11 -15   40.60    9.30
 -15  11 -14   35.40    7.70
 -14  11 -13    2.20    3.70
 -13  11 -12    9.50    4.30
 -12  11 -11    5.90    3.80
  12 -11  11   -3.90    2.30
 -11  11 -10    7.40    4.00
  11 -11  10   13.00    4.00
 -10  11  -9   84.79    8.20
 -10  11  -9   74.89    9.20
  10 -11   9   81.09    9.30
  -9  11  -8    2.10    1.80
  -9  11  -8   -0.10    2.60
   9 -11   8    2.00    3.90
  -8  11  -7    2.60    3.10
  -8  11  -7   -1.30    1.50
   8 -11   7    2.70    4.00
  -7  11  -6    7.40    2.10
  -7  11  -6   12.00    3.40
  -6  11  -5    9.40    2.20
  -6  11  -5   13.40    3.60
   5 -11   4   14.20   27.40
  -4  11  -3    6.90   19.70
  -4  11  -3    5.90    2.10
  -4  11  -3    6.30    2.60
   4 -11   3    4.20   15.10
  -3  11  -2   72.89   21.00
  -3  11  -2   80.19    7.80
  -3  11  -2   79.19    8.20
   3 -11   2   37.90   17.80
  -2  11  -1  234.98   33.80
  -2  11  -1  197.38   18.80
  -2  11  -1  202.48   19.00
   2 -11   1  216.88   31.50
  -1  11   0   19.20    3.30
  -1  11   0   21.00   14.00
  -1  11   0   15.10    3.10
   1 -11   0    3.60   12.50
   0  11   1  115.69   10.70
   0  11   1  102.99   10.70
   1  11   2  479.35   44.00
   1  11   2  495.25   44.00
   2  11   3  146.19   23.90
   2  11   3  172.88   15.90
   2  11   3  163.68   15.90
  -2 -11  -3  186.78   24.80
   3  11   4    6.70    2.30
   3  11   4    4.40    3.30
   3  11   4    9.00    2.90
  -3 -11  -4    6.00    4.10
   4  11   5   27.80    4.50
   4  11   5   19.10    3.90
   4  11   5   21.80    3.30
  -4 -11  -5   23.70    4.80
   5  11   6    8.40    2.40
   5  11   6    8.70    3.50
   5  11   6    7.40    3.20
  -5 -11  -6    0.80    3.30
   6  11   7   18.70    4.60
   6  11   7   19.00    4.20
   6  11   7   28.40    3.20
  -6 -11  -7   28.60    4.50
   7  11   8   28.30    4.70
   7  11   8   25.00    5.20
   8  11   9    1.60    4.00
   8  11   9   -0.10    3.30
  -8 -11  -9   -0.80    4.20
   9  11  10    1.70    3.70
   9  11  10    7.40    4.70
  10  11  11   15.80    4.40
  10  11  11    6.10    5.10
  11  11  12    0.40    3.90
  11  11  12    0.00    5.00
  12  11  13    4.70    4.30
  13  11  14   42.90    7.30
  14  11  15    5.10    4.90
  15  11  16   30.20    7.00
  16  11  17    4.50    6.60
 -16 -11 -17   -1.20    6.60
  17  11  18    2.70    8.80
 -17 -11 -18    6.00    9.10
  18  11  19    4.20   10.80
 -18 -11 -19    1.00    9.20
 -18  10 -17    9.40    9.70
  18 -10  17   -0.40    4.00
 -17  10 -16   13.30    8.90
 -16  10 -15    6.70    4.80
 -15  10 -14    7.30    4.70
 -14  10 -13    4.10    3.60
 -13  10 -12   51.49    7.80
 -12  10 -11   22.80    5.40
 -11  10 -10    4.80    3.60
  11 -10  10    4.70    3.10
 -10  10  -9   10.50    4.10
 -10  10  -9   12.10    2.40
  10 -10   9   21.00    4.10
  -9  10  -8    8.50    2.00
  -9  10  -8    9.00    3.40
   9 -10   8    7.20    3.90
  -8  10  -7   65.39    7.80
  -8  10  -7   70.99    6.90
  -7  10  -6    2.50    2.40
  -7  10  -6   27.20   28.10
  -7  10  -6    2.70    1.60
   7 -10   6  -22.90   22.00
  -6  10  -5   -8.30   21.40
  -6  10  -5   -0.40    2.40
  -6  10  -5   -1.00    1.40
   6 -10   5   -1.70   17.90
  -5  10  -4   14.20    2.50
  -5  10  -4   13.20    3.00
  -5  10  -4    6.20   23.90
   5 -10   4   17.70   17.40
  -4  10  -3   53.29    5.80
  -4  10  -3   61.89    6.40
  -4  10  -3   52.69   18.80
   4 -10   3   29.30   16.30
  -3  10  -2   -2.80   13.50
   3 -10   2    9.60   10.90
  -2  10  -1   41.30    5.50
  -2  10  -1   54.69    5.30
  -2  10  -1   24.70   14.10
   2 -10   1   30.70   13.30
  -1  10   0   35.20    5.10
  -1  10   0   24.20   12.10
  -1  10   0   42.60    4.80
  -1  10   0   39.00    4.70
   0  10   1   35.70    4.70
   0  10   1   46.00   12.20
   0  10   1   36.40    4.60
   0 -10  -1   25.70   12.50
   1  10   2    8.20    3.00
   1  10   2   10.90   10.00
   1  10   2   15.00    2.90
  -1 -10  -2   15.10   10.50
   2  10   3   48.60    5.40
   2  10   3   44.90    4.90
   2  10   3   19.90   11.10
  -2 -10  -3   26.50   10.10
   3  10   4   76.59    8.40
   3  10   4   59.49   14.60
   3  10   4   98.39    9.00
   3  10   4  105.09    9.10
  -3 -10  -4   61.49   13.70
   4  10   5   85.89    8.50
   4  10   5   82.59    9.10
   4  10   5   83.39    9.20
   4  10   5   87.59   14.90
  -4 -10  -5  105.09    9.60
  -4 -10  -5   95.59   15.30
   5  10   6   25.80    4.60
   5  10   6   33.30    4.70
   5  10   6   31.80    3.50
  -5 -10  -6   29.40    4.80
   6  10   7    3.60    2.20
   6  10   7    1.90    3.40
   6  10   7    5.00    3.00
  -6 -10  -7    4.50    2.90
   7  10   8   18.00    4.00
   7  10   8   22.70    4.60
  -7 -10  -8   23.10    3.70
   8  10   9   15.90    3.90
   8  10   9   10.60    4.20
   9  10  10   16.20    4.00
   9  10  10    9.40    4.50
  10  10  11   -2.00    3.10
  10  10  11   -2.00    4.40
  11  10  12    2.70    4.00
  11  10  12    6.40    5.20
  12  10  13   24.40    5.60
  13  10  14   11.50    4.80
  14  10  15   50.09    7.90
  15  10  16    4.20    5.40
  16  10  17    4.60    6.10
 -16 -10 -17   -2.50    5.40
  17  10  18    5.80    7.80
 -17 -10 -18   -1.20    7.90
  18  10  19    2.30    9.70
 -18 -10 -19   -3.00    9.50
 -18   9 -17    4.30    6.70
  18  -9  17   19.20    4.50
 -17   9 -16    1.80    5.70
  17  -9  16   -1.40    2.80
 -16   9 -15    6.60    4.60
 -15   9 -14   17.20    5.20
 -14   9 -13   67.19    9.10
 -13   9 -12   17.40    5.20
 -12   9 -11    0.70    3.50
 -11   9 -10   30.20    6.00
 -11   9 -10   33.50    4.00
  11  -9  10   28.50    4.80
 -10   9  -9   32.50    5.50
 -10   9  -9   29.40    3.80
  10  -9   9   31.00    5.10
  -9   9  -8  -21.50   32.00
  -9   9  -8    2.90    2.90
  -9   9  -8    2.90    1.60
  -8   9  -7    3.10    1.70
  -8   9  -7   13.40   29.10
  -8   9  -7    4.70    3.00
  -7   9  -6  163.08   51.99
  -7   9  -6   67.19    7.50
  -7   9  -6   68.99    6.80
  -6   9  -5   -0.40   14.80
   6  -9   5   73.29   41.70
  -5   9  -4   29.00    4.10
  -5   9  -4   34.40   21.60
   5  -9   4   17.40   12.90
  -4   9  -3  -13.30   12.60
  -4   9  -3    0.30    1.50
  -4   9  -3    0.80    2.00
   4  -9   3    2.10   12.20
  -3   9  -2  491.75   42.60
  -3   9  -2  427.36   49.80
  -3   9  -2  490.65   42.40
   3  -9   2  428.06   49.40
  -2   9  -1   32.40    3.90
  -2   9  -1   30.60   11.80
  -2   9  -1   29.30    4.30
   2  -9   1   21.70   11.30
  -1   9   0    4.30    2.60
  -1   9   0    4.90    2.10
  -1   9   0   -7.10    8.70
   1  -9   0   18.50   10.20
   0   9   1   19.30    3.00
   0   9   1   14.90    2.90
   0   9   1    2.70    8.00
   0  -9  -1   13.20    7.60
   1   9   2   24.60    8.90
   1   9   2   24.40    3.10
   1   9   2   29.80    4.10
   1   9   2   31.90    4.00
  -1  -9  -2   16.40    7.60
   2   9   3   88.89    8.10
   2   9   3   79.79    8.50
   2   9   3   82.29    8.60
   2   9   3   90.69   14.60
  -2  -9  -3   93.49   14.40
   3   9   4  981.30   89.79
   3   9   4  975.40   89.49
   3   9   4 1026.30   89.79
   3   9   4 1093.89   94.09
  -3  -9  -4  963.10   92.99
   4   9   5    3.70    7.40
   4   9   5   11.50    3.30
   4   9   5   11.00    3.00
   4   9   5    8.80    2.20
  -4  -9  -5    9.50    7.80
  -4  -9  -5   19.10    3.80
   5   9   6   22.00    5.10
   5   9   6   10.40    3.40
   5   9   6   22.60    8.50
   5   9   6   19.00    2.10
  -5  -9  -6   19.40    3.70
  -5  -9  -6   29.70    9.60
   6   9   7   36.30    5.00
   6   9   7   40.60    5.20
   6   9   7   31.00    3.30
  -6  -9  -7   29.70   11.50
  -6  -9  -7   32.30    4.50
   7   9   8   20.90    3.80
   7   9   8   17.70    4.00
   7   9   8   19.80    2.20
   8   9   9   61.59    7.80
   8   9   9   81.29    7.80
   8   9   9   62.19    6.20
   9   9  10    3.10    3.90
   9   9  10    4.10    3.30
  -9  -9 -10  -14.90   22.30
  10   9  11    1.20    4.50
  10   9  11    3.20    3.30
  11   9  12   78.29    9.20
  12   9  13   19.70    5.20
  13   9  14   14.10    4.90
  14   9  15   10.80    5.30
  15   9  16   11.40    5.30
  16   9  17   11.30    6.00
 -16  -9 -17    0.00    5.20
  17   9  18   -4.70    6.20
 -17  -9 -18   -5.90    7.40
  18   9  19    2.20    8.80
 -18  -9 -19    0.80    8.90
 -18   8 -17    3.30    6.90
  18  -8  17    3.20    3.20
 -17   8 -16    8.50    5.80
  17  -8  16   12.40    3.20
 -16   8 -15    3.80    4.50
  16  -8  15   22.20    3.30
 -15   8 -14   11.50    4.70
 -14   8 -13   -0.40    4.20
 -13   8 -12    2.60    3.80
 -12   8 -11   31.10    4.20
 -12   8 -11   21.60    5.30
 -11   8 -10    3.00    3.50
 -11   8 -10   -0.70    1.80
  11  -8  10    4.10    2.40
 -10   8  -9    9.20    3.70
 -10   8  -9   14.00    2.40
  10  -8   9   11.00    3.30
  -9   8  -8   83.39   46.20
  -9   8  -8   36.30   30.70
  -9   8  -8   47.40    6.50
  -9   8  -8   55.39    5.50
  -8   8  -7   44.40   54.39
  -8   8  -7   12.40    3.40
  -8   8  -7   10.30    2.10
  -7   8  -6    4.60    2.60
  -7   8  -6    9.30    1.90
  -7   8  -6    0.20   14.80
  -6   8  -5   54.69    5.40
  -6   8  -5   52.89    6.10
  -6   8  -5   38.60   15.70
   6  -8   5   55.99   18.80
  -5   8  -4   24.20    3.20
  -5   8  -4   27.10    3.90
  -5   8  -4   43.00   13.60
   5  -8   4   14.30   11.50
  -4   8  -3  431.36   36.90
  -4   8  -3  388.76   37.10
  -3   8  -2  103.79    9.10
  -3   8  -2   89.59    9.30
  -3   8  -2   82.19   16.00
  -2   8  -1   16.50    8.90
  -2   8  -1   19.70    3.30
  -2   8  -1   17.10    2.70
   2  -8   1   23.50    9.10
  -1   8   0    1.70    7.00
   1  -8   0    0.40    6.30
   0   8   1    2.50    1.30
   0   8   1    2.90    1.90
   0   8   1   -0.30    6.10
   0   8   1    1.20    1.80
   0  -8  -1    1.10    5.90
   1   8   2   49.30    5.30
   1   8   2   48.70    4.90
   1   8   2   55.19   10.30
   1   8   2   48.40    5.40
  -1  -8  -2   37.90    9.10
   2   8   3   36.50    4.50
   2   8   3   31.50    3.80
   2   8   3   39.40    4.50
   2   8   3   40.50    9.30
  -2  -8  -3   27.40    7.30
   3   8   4   38.10    4.00
   3   8   4   38.00    4.80
   3   8   4   30.20    4.70
  -3  -8  -4   54.19    9.30
   4   8   5  196.68   17.40
   4   8   5  191.38   17.30
  -4  -8  -5  170.48   17.30
   5   8   6   85.79   13.40
   5   8   6   83.49    7.60
   5   8   6   81.79    8.60
   5   8   6   76.59    8.50
  -5  -8  -6   89.79   13.70
  -5  -8  -6   86.39    8.40
   6   8   7   19.70    3.30
   6   8   7    4.40    7.30
   6   8   7   10.20    1.50
   6   8   7   19.80    3.70
  -6  -8  -7   10.00    9.00
   7   8   8  144.09   14.50
   7   8   8  162.98   13.60
   7   8   8  139.19   14.50
  -7  -8  -8  152.08   14.00
   8   8   9    6.70    3.80
   8   8   9    6.80    1.20
   8   8   9    7.70    3.10
  -8  -8  -9   28.90   15.50
   9   8  10    8.00    1.20
   9   8  10    2.30    3.90
   9   8  10    6.40    3.30
  -9  -8 -10   20.80   20.70
  10   8  11   53.09    7.60
  10   8  11   50.99    6.70
  11   8  12    1.90    3.50
  12   8  13   15.20    4.70
  13   8  14    3.00    4.30
  14   8  15   15.90    5.40
  15   8  16    6.60    5.00
 -15  -8 -16    3.20    3.60
  16   8  17   10.90    5.20
 -16  -8 -17   -1.30    3.70
  17   8  18    1.80    5.80
 -17  -8 -18    0.20    6.40
  18   8  19    3.60    7.80
 -18  -8 -19    2.60    9.40
  19   8  20   -3.70   11.60
 -19  -8 -20    4.60   11.00
 -19   7 -18   -0.70    6.40
  19  -7  18   -3.80    3.20
 -18   7 -17    1.20    6.50
  18  -7  17   17.10    3.40
 -17   7 -16    4.40    4.80
  17  -7  16   21.70    3.40
 -16   7 -15    8.40    5.00
  16  -7  15   17.70    3.20
 -15   7 -14    0.30    4.10
 -14   7 -13    3.90    4.20
 -13   7 -12  103.49   12.00
 -12   7 -11   10.00    2.60
 -12   7 -11   16.10    4.90
 -11   7 -10   23.90    4.50
  11  -7  10   19.80    3.60
 -10   7  -9   43.80    6.30
 -10   7  -9   40.00    4.50
  10  -7   9   36.40    5.00
  -9   7  -8   10.20    3.10
  -9   7  -8   -4.20   60.79
  -9   7  -8   12.70   49.99
  -8   7  -7   56.99    6.50
  -8   7  -7   42.90   23.10
  -8   7  -7   53.59    5.60
  -7   7  -6  124.49   12.10
  -7   7  -6  122.09   11.50
  -7   7  -6  127.49   23.90
  -6   7  -5   17.30   13.00
  -6   7  -5   31.70    4.30
  -6   7  -5   29.80    3.50
   6  -7   5   17.10   11.60
  -5   7  -4  370.46   32.40
  -5   7  -4  377.56   32.70
   5  -7   4  288.17   39.60
  -4   7  -3    8.80    2.30
  -4   7  -3   10.00    1.90
  -4   7  -3   -4.70    7.30
   4  -7   3   16.10    7.60
  -3   7  -2   59.69   13.10
  -3   7  -2   78.99    7.30
  -3   7  -2   74.29    7.50
   3  -7   2  113.19   22.10
  -2   7  -1   -0.70    6.20
  -2   7  -1    2.50    1.70
  -2   7  -1    3.80    1.50
   2  -7   1    5.00    6.40
  -1   7   0   49.40    5.20
  -1   7   0   46.50    5.00
   0   7   1    6.10    1.90
   0   7   1    4.90    1.30
   0   7   1   11.00    5.70
   0  -7  -1    8.30    5.70
   1   7   2    7.90    2.20
   1   7   2    7.10    1.30
   1   7   2    6.80    2.10
   1   7   2    3.10    4.90
  -1  -7  -2    2.70    4.50
   2   7   3    3.20    2.00
   2   7   3    2.00    1.30
   2   7   3    6.70    2.30
   2   7   3    6.10    5.60
  -2  -7  -3    2.20    4.60
   3   7   4  108.49    9.40
   3   7   4   93.89    9.30
   3   7   4   75.29   12.80
   3   7   4   94.69    8.70
  -3  -7  -4   89.29   12.60
   4   7   5   81.09   10.60
   4   7   5   66.59    5.80
   4   7   5   55.89    6.70
   4   7   5   54.09    6.70
  -4  -7  -5   79.89   11.70
  -4  -7  -5   59.69    6.70
   5   7   6  727.03   63.79
   5   7   6  691.53   60.89
   5   7   6  679.63   61.29
   5   7   6  648.44   61.29
  -5  -7  -6  630.64   61.09
  -5  -7  -6  754.02   64.59
   6   7   7   56.69    6.30
   6   7   7   57.69    5.10
   6   7   7   64.09   10.40
   6   7   7   48.20    6.20
  -6  -7  -7   67.99   12.10
  -6  -7  -7   45.80    5.50
   7   7   8   25.70    3.60
   7   7   8   15.50    2.10
  -7  -7  -8    9.90   11.00
   8   7   9    2.00    0.90
   8   7   9    2.90    3.60
   8   7   9    8.70    3.00
  -8  -7  -9   -9.30   13.40
   9   7  10   11.50    3.20
   9   7  10   20.50    4.30
   9   7  10   12.80    1.70
  -9  -7 -10    3.40   17.80
  10   7  11    3.20    3.00
  10   7  11    3.90    4.30
  11   7  12    7.80    3.40
  12   7  13    2.10    4.10
  13   7  14   18.00    5.20
  14   7  15   28.70    6.40
  15   7  16    3.50    4.70
 -15  -7 -16    0.10    4.00
  16   7  17   -5.60    4.50
 -16  -7 -17   -3.60    3.60
  17   7  18    3.20    5.50
 -17  -7 -18    3.30    6.70
  18   7  19   17.80    7.10
 -18  -7 -19    4.60    9.60
  19   7  20    2.80    8.70
 -19  -7 -20    9.70    9.70
 -19   6 -18    3.80    7.40
  19  -6  18   -0.50    2.70
 -18   6 -17   -3.00    5.70
  18  -6  17    6.80    2.60
 -17   6 -16   -0.50    4.20
  17  -6  16    6.00    2.50
 -16   6 -15    2.40    4.70
  16  -6  15    5.80    2.50
 -15   6 -14    3.90    4.30
 -14   6 -13   23.00    5.40
 -13   6 -12   -4.40    2.10
 -13   6 -12    0.00    3.90
 -12   6 -11   24.50    3.50
 -12   6 -11   14.40    4.50
 -11   6 -10   31.70    3.80
 -11   6 -10   24.00    4.80
 -10   6  -9    2.70   31.70
 -10   6  -9   25.70   36.70
 -10   6  -9   28.80    5.10
  10  -6   9   20.20    3.40
  -9   6  -8   45.70   26.90
  -9   6  -8   11.40    3.60
  -9   6  -8    7.00   30.60
  -8   6  -7   23.30   25.30
  -8   6  -7   30.90   17.90
  -7   6  -6   14.40    3.30
  -7   6  -6    4.60   13.60
  -7   6  -6   11.60    2.20
  -6   6  -5 1589.24  144.09
  -6   6  -5 1638.94  143.79
   6  -6   5 1615.94  150.68
  -5   6  -4  215.48   19.10
  -5   6  -4  167.28   25.80
  -5   6  -4  218.08   18.80
   5  -6   4  177.08   26.00
  -4   6  -3    7.30    2.30
  -4   6  -3   -1.40    6.90
  -4   6  -3    4.90    1.40
   4  -6   3   11.10    6.40
  -3   6  -2  157.28   14.80
  -3   6  -2  156.08   14.60
  -3   6  -2  187.38   20.70
   3  -6   2  161.68   20.00
  -2   6  -1   18.80    2.40
  -2   6  -1   16.70    2.60
  -2   6  -1   12.80    5.60
   2  -6   1   20.90    7.40
  -1   6   0   34.40    3.30
  -1   6   0   23.80    6.80
   1  -6   0   31.40    7.30
   0   6   1   16.00    2.10
   0   6   1   18.20    2.90
   0   6   1   15.30    2.40
   0   6   1   13.40    5.20
   0  -6  -1   18.80    5.40
   1   6   2   38.40    4.30
   1   6   2   41.60    7.20
   1   6   2   35.60    3.70
   1   6   2   37.60    4.20
  -1  -6  -2   32.50    6.40
   2   6   3   72.39    7.50
   2   6   3   79.29    7.40
   3   6   4   20.00    5.30
   3   6   4   25.80    3.70
   3   6   4   28.10    3.60
  -3  -6  -4   22.20    5.90
   4   6   5  166.68   16.20
   4   6   5  144.29   13.40
   4   6   5  133.69   13.40
   4   6   5  144.09   12.90
  -4  -6  -5  174.28   16.80
  -4  -6  -5  127.49   13.20
   5   6   6   40.40    3.90
   5   6   6   45.80    8.00
   5   6   6   39.10    5.10
   5   6   6   31.50    5.10
  -5  -6  -6   54.59    9.60
   6   6   7  612.24   49.70
   6   6   7  526.65   49.10
  -6  -6  -7  500.95   53.29
   7   6   8   21.80    2.50
   7   6   8   29.50    4.20
  -7  -6  -8   11.40   10.50
   8   6   9   50.29    5.70
   8   6   9   35.20    3.90
   8   6   9   47.30    5.50
  -8  -6  -9   28.40   13.70
   9   6  10   -1.40    2.40
   9   6  10    0.80    3.60
   9   6  10    0.30    1.00
  -9  -6 -10    8.60   17.20
 -10  -6 -11   17.90   23.90
  11   6  12   73.89    7.00
  11   6  12   74.09    8.50
  13   6  14    8.90    4.70
  14   6  15   14.80    5.10
 -14  -6 -15    5.20    5.60
  15   6  16   13.20    5.40
 -15  -6 -16    7.60    5.00
  16   6  17    0.70    4.90
 -16  -6 -17    1.80    4.30
  17   6  18   23.10    5.80
 -17  -6 -18    8.40    7.00
  18   6  19   -2.40    5.80
 -18  -6 -19    4.10    9.20
  19   6  20    2.50    7.80
 -19  -6 -20    5.70   10.00
 -19   5 -18    6.30    7.10
  19  -5  18    5.30    2.70
 -18   5 -17   -1.60    6.10
  18  -5  17   -1.80    2.30
 -17   5 -16    5.00    5.10
  17  -5  16   10.60    2.70
 -16   5 -15   41.60    8.80
  16  -5  15   68.29    6.70
 -15   5 -14   19.10    5.50
 -14   5 -13    6.70    2.90
 -14   5 -13    4.30    4.10
 -13   5 -12   -0.10    3.40
 -12   5 -11   49.20    7.40
 -11   5 -10  111.19   11.90
 -10   5  -9    0.80    2.80
 -10   5  -9  -60.89   43.50
 -10   5  -9   10.20   48.00
  10  -5   9   -2.50    1.70
  -9   5  -8   19.40    3.90
  -9   5  -8   -6.40   19.00
  -9   5  -8   16.20   40.10
  -8   5  -7    8.90    2.90
  -8   5  -7   11.50   16.30
  -8   5  -7   17.90   15.40
  -7   5  -6   12.40   12.90
  -6   5  -5  242.78   29.10
  -6   5  -5  225.38   20.80
   6  -5   5  197.68   28.10
   6  -5   5  228.58   20.40
  -5   5  -4    7.00    2.10
  -5   5  -4    4.50   10.00
   5  -5   4    9.30    1.50
   5  -5   4   -0.30    7.00
  -4   5  -3  137.99   12.10
  -4   5  -3  134.59   12.30
   4  -5   3  125.39   17.90
   4  -5   3  124.99   12.00
  -3   5  -2   29.40    3.30
  -3   5  -2   21.40    2.80
  -3   5  -2   38.70   12.80
   3  -5   2   13.10    6.40
  -2   5  -1  554.14   47.90
  -2   5  -1  529.55   51.19
  -2   5  -1  532.75   47.90
   2  -5   1  518.45   50.89
  -1   5   0   94.09    8.60
   0   5   1   22.40    5.10
   0  -5  -1   23.20    5.00
   1   5   2  249.08   22.60
   1   5   2  238.68   24.40
   1   5   2  262.77   22.60
  -1  -5  -2  245.98   24.30
   4   5   5    5.50    2.30
   4   5   5    5.90    4.00
   4   5   5    6.50    2.20
  -4  -5  -5    4.10    4.50
   5   5   6   50.79    5.30
   5   5   6   38.10    4.20
   5   5   6   39.70    7.50
   5   5   6   52.89    5.30
  -5  -5  -6   45.10    8.90
   6   5   7   37.40    4.70
   6   5   7   30.20    3.20
   6   5   7   29.70    4.30
  -6  -5  -7   30.10    9.00
   7   5   8    4.90    2.80
   7   5   8    9.80    3.20
   7   5   8    7.10    1.20
  -7  -5  -8   17.20    9.40
  -7  -5  -8    7.90    9.00
   8   5   9    5.50    1.30
   8   5   9   11.10    3.40
   8   5   9   14.50    3.10
  -8  -5  -9    3.50   12.20
  -8  -5  -9   -0.40   12.30
   9   5  10   30.10    4.40
   9   5  10   35.60    5.10
   9   5  10   24.80    3.00
  -9  -5 -10   32.60   16.60
  10   5  11   44.60    5.60
  10   5  11   35.60    4.00
 -10  -5 -11   30.40   25.10
  11   5  12   54.69    5.60
  11   5  12   65.29    7.50
  12   5  13    7.00    1.50
  12   5  13    2.10    3.80
  13   5  14   33.20    6.20
  14   5  15    5.90    4.70
 -14  -5 -15    4.20    5.10
  15   5  16    4.50    4.50
 -15  -5 -16    3.20    5.50
  16   5  17    8.50    5.00
 -16  -5 -17   -2.70    3.70
  17   5  18    3.90    5.00
 -17  -5 -18    1.60    5.10
  18   5  19    7.50    6.10
 -18  -5 -19    5.20    8.80
  19   5  20   20.80    8.00
 -19  -5 -20   -3.80    9.40
 -19   4 -18    6.70    8.30
  19  -4  18   50.29    6.50
 -18   4 -17    0.10    5.50
  18  -4  17    8.80    2.40
 -17   4 -16   17.80    6.20
  17  -4  16   31.10    3.90
 -16   4 -15    6.50    5.10
 -15   4 -14    2.30    4.10
  15  -4  14    5.40    2.40
 -14   4 -13   -3.50    4.10
 -13   4 -12   65.79    9.10
  13  -4  12   67.49    9.30
 -12   4 -11   42.30    7.20
  12  -4  11   40.70    6.80
 -11   4 -10    2.40    3.10
  11  -4  10   -3.20    2.90
 -10   4  -9   31.80   26.30
 -10   4  -9   80.29   30.20
 -10   4  -9   66.39    7.50
  10  -4   9   54.49    6.10
  10  -4   9   63.89    6.70
  -9   4  -8   36.10   21.30
  -9   4  -8   65.09   22.60
  -9   4  -8   26.90    4.70
   9  -4   8   34.30    4.40
  -8   4  -7  128.09   33.80
  -8   4  -7  130.79   21.60
  -8   4  -7   98.59   10.30
   8  -4   7   95.39    9.60
  -7   4  -6   29.60    4.60
  -7   4  -6   39.00   12.80
  -7   4  -6   28.40   11.40
   7  -4   6   34.30    4.00
   7  -4   6   31.10    3.70
  -6   4  -5   34.90   11.60
  -6   4  -5   46.50    5.00
   6  -4   5   36.50    4.20
  -5   4  -4  254.77   24.20
  -5   4  -4  285.47   30.10
   5  -4   4  269.27   23.90
  -4   4  -3 2676.63  243.58
  -4   4  -3 2740.53  239.78
   4  -4   3 2667.73  239.58
  -3   4  -2  485.55   41.30
  -3   4  -2  421.36   44.40
  -2   4  -1  915.81   81.39
   2  -4   1  849.02   80.99
  -1   4   0 1691.93  149.79
   1  -4   0 1627.94  149.49
   0   4   1   35.40    5.60
   0  -4  -1   36.10    5.90
   1   4   2  476.55   42.70
  -1  -4  -2  448.66   42.50
   2   4   3  236.08   21.20
   2   4   3  256.47   21.10
   2   4   3  216.28   22.40
  -2  -4  -3  218.38   22.40
   3   4   4   77.69    7.90
   3   4   4   83.09    7.80
   4   4   5 1048.30   97.39
   4   4   5 1019.30   95.69
   4   4   5 1068.19   95.69
  -4  -4  -5 1169.38   97.99
   5   4   6    6.80    1.10
  -5  -4  -6    1.70    5.30
   6   4   7   65.69    6.20
   6   4   7   66.49    7.10
   6   4   7   63.19    7.10
  -6  -4  -7   70.59   11.20
  -6  -4  -7   96.59   14.20
   7   4   8   60.39    7.00
   7   4   8   60.59    6.00
   7   4   8   72.59    7.10
  -7  -4  -8   61.39   12.50
  -7  -4  -8   78.89   13.10
   8   4   9    5.10    3.20
   8   4   9    2.60    2.40
   8   4   9    2.50    1.00
  -8  -4  -9    5.70   10.20
  -8  -4  -9   18.80   13.10
   9   4  10    5.30    1.20
   9   4  10   11.30    3.10
  -9  -4 -10    3.80   16.30
  10   4  11    4.30    3.10
 -10  -4 -11   -6.50   20.10
  11   4  12   -0.30    1.10
  11   4  12    3.50    3.50
  12   4  13   66.99    6.70
  12   4  13   73.19    8.80
  13   4  14   51.89    4.80
  13   4  14   41.40    7.00
 -13  -4 -14   29.70    7.50
 -14  -4 -15   33.30    6.80
  15   4  16   16.00    5.20
 -15  -4 -16    6.10    5.30
  16   4  17   10.20    5.00
 -16  -4 -17   -1.10    4.40
  17   4  18   13.10    5.20
 -17  -4 -18    1.10    4.90
  18   4  19   14.60    5.80
 -18  -4 -19    0.30    6.10
 -19  -4 -20    0.40   10.60
 -19   3 -18    2.90    7.60
 -18   3 -17   13.00    6.80
 -17   3 -16    8.50    5.20
  17  -3  16   15.70    3.00
 -16   3 -15   -2.10    4.00
  16  -3  15    2.00    2.10
 -15   3 -14   -1.00    4.40
  15  -3  14    2.30    2.30
 -14   3 -13   59.09    9.10
  14  -3  13   67.19    9.20
 -13   3 -12   23.40    5.40
 -12   3 -11    9.70    4.30
  12  -3  11    6.70    3.40
 -11   3 -10    4.80    3.70
  11  -3  10    7.70    3.00
 -10   3  -9   12.10   21.00
 -10   3  -9   34.40   26.20
 -10   3  -9    9.50    3.90
  10  -3   9    9.90    2.70
  -9   3  -8   24.80   33.80
  -9   3  -8    1.90    2.90
  -9   3  -8   11.90   17.00
   9  -3   8    5.60    2.30
  -8   3  -7    3.00   11.70
  -8   3  -7    2.00    2.80
  -8   3  -7   -2.30   14.10
   8  -3   7    1.40    1.80
   8  -3   7    1.10    1.40
  -7   3  -6   79.99   24.60
  -7   3  -6   77.49   17.60
  -7   3  -6   35.20    4.90
   7  -3   6   34.90    4.00
   7  -3   6   31.70    4.00
  -6   3  -5   21.10    8.00
  -6   3  -5   19.00    8.80
  -6   3  -5   27.60    3.90
   6  -3   5   18.90    2.90
   6  -3   5   24.10    2.90
  -5   3  -4   84.29    8.10
  -5   3  -4  106.79   17.50
   5  -3   4   76.19    7.60
  -4   3  -3  441.06   41.00
  -4   3  -3  416.26   37.20
   4  -3   3  396.36   37.00
  -3   3  -2  727.53   68.29
  -3   3  -2  786.12   71.19
   3  -3   2  794.42   71.19
  -2   3  -1  279.87   30.50
   2  -3   1  362.26   31.90
  -1   3   0 3488.65  299.37
   1  -3   0 3213.38  299.17
   0   3   1  177.98   16.80
   0  -3  -1  169.88   16.70
   1   3   2  565.04   49.00
  -1  -3  -2  515.45   48.90
   2   3   3    3.20    2.30
  -2  -3  -3    5.00    2.70
   3   3   4 3269.77  293.07
   3   3   4 3223.18  291.77
   3   3   4 3122.99  291.77
  -3  -3  -4 3523.35  293.37
   4   3   5   26.70    3.20
   4   3   5   23.90    3.30
   4   3   5   18.50    2.70
   4   3   5   18.10    4.50
  -4  -3  -5   25.80    5.50
   5   3   6   25.20    2.90
   5   3   6   23.00    2.50
   5   3   6   29.90    3.60
   5   3   6   26.60    3.70
  -5  -3  -6   15.80    6.10
  -5  -3  -6   19.70    6.10
   6   3   7   -2.20    0.80
   6   3   7   -1.60    2.10
   6   3   7   -1.50    2.30
  -6  -3  -7   -7.60    5.90
  -6  -3  -7   -3.30    6.00
   7   3   8    3.30    1.10
   7   3   8    5.10    2.50
   7   3   8    3.00    2.90
  -7  -3  -8    5.10    8.30
  -7  -3  -8   12.80    8.30
   8   3   9   10.20    2.80
   8   3   9    5.30    1.30
  -8  -3  -9  -16.00    9.50
  -8  -3  -9    4.10   12.10
   9   3  10   12.10    3.30
   9   3  10   15.70    2.00
  -9  -3 -10   11.50   14.70
  10   3  11    2.40    1.30
  10   3  11    4.90    3.20
 -10  -3 -11   -9.20   19.90
  11   3  12  106.29   11.30
  11   3  12  108.39   10.10
  12   3  13   79.49    7.20
  12   3  13   69.69    8.80
 -12  -3 -13   60.69    9.60
  13   3  14   36.00    6.40
  13   3  14   35.10    4.20
  14   3  15   11.40    4.70
  14   3  15    7.60    1.80
 -14  -3 -15    0.20    4.90
 -15  -3 -16   19.60    5.90
  16   3  17   -1.10    5.00
 -16  -3 -17    2.60    5.20
  17   3  18   -0.90    5.20
 -17  -3 -18    7.60    6.10
  18   3  19    1.40    5.80
 -18  -3 -19    1.70    6.50
 -19  -3 -20    0.80    9.20
 -20   2 -19    3.70    8.20
 -19   2 -18    2.00    7.50
 -18   2 -17    9.60    6.10
  18  -2  17    4.00    2.30
 -17   2 -16   -0.40    4.70
  17  -2  16   -3.30    2.00
 -16   2 -15    7.30    5.50
 -15   2 -14   16.10    5.80
  15  -2  14   19.60    3.20
  15  -2  14   19.00    5.70
 -14   2 -13   20.80    6.50
  14  -2  13   28.90    3.80
  14  -2  13   24.90    5.40
 -13   2 -12   -2.20    4.50
  13  -2  12   -4.00    3.30
 -12   2 -11    7.00    4.20
  12  -2  11   12.10    3.50
 -11   2 -10   50.49    7.00
  11  -2  10   44.50    6.00
 -10   2  -9    3.40    3.40
 -10   2  -9    0.00   24.50
 -10   2  -9    1.50   19.90
  10  -2   9    7.70    2.60
  -9   2  -8    2.30    3.20
  -9   2  -8   -5.50   21.00
  -9   2  -8   22.50   15.00
   9  -2   8    3.30    1.60
   9  -2   8    7.70    2.30
  -8   2  -7   -1.10   12.00
  -8   2  -7    3.20    3.60
  -8   2  -7   -5.60   11.40
   8  -2   7    3.60    1.60
   8  -2   7    3.60    2.00
  -7   2  -6   51.29   21.10
  -7   2  -6   23.40   10.10
   7  -2   6   28.10    3.60
   7  -2   6   24.10    3.40
  -6   2  -5   28.10    4.10
  -6   2  -5   51.99   16.90
   6  -2   5   22.10    2.90
   6  -2   5   19.50    3.00
  -5   2  -4   35.80    9.10
  -5   2  -4   27.70    6.80
  -5   2  -4   35.80    4.60
   5  -2   4   36.10    3.80
  -4   2  -3  530.95   46.40
   4  -2   3  503.35   46.10
  -3   2  -2   52.49    9.60
   3  -2   2   55.89    9.90
  -2   2  -1 1073.59   96.49
   2  -2   1 1044.80   96.39
  -1   2   0  136.99   13.50
   1  -2   0  134.79   13.50
   0   2   1  169.98   15.90
   0  -2  -1  170.38   15.90
   1   2   2   39.90    4.60
  -1  -2  -2   45.90    4.60
   2   2   3 3231.28  296.07
  -2  -2  -3 3414.96  296.17
  -3  -2  -4  109.29   12.00
   4   2   5  241.68   21.30
   4   2   5  230.58   21.40
   4   2   5  211.18   21.20
  -4  -2  -5  255.47   24.10
  -4  -2  -5  262.07   23.80
   5   2   6   25.00    3.10
   5   2   6   27.80    3.60
   5   2   6   27.40    3.90
   6   2   7   48.90    5.70
   6   2   7   51.59    5.00
   6   2   7   56.79    5.80
  -6  -2  -7   59.39   10.10
  -6  -2  -7   48.90   10.10
   7   2   8   27.80    3.80
   7   2   8   23.60    2.80
  -7  -2  -8   25.50    9.40
  -7  -2  -8   20.20    9.40
   8   2   9    5.20    2.60
   8   2   9    2.20    1.20
  -8  -2  -9    2.50   10.70
  -8  -2  -9   -9.30   10.10
   9   2  10   -0.60    2.70
   9   2  10    1.80    1.20
  -9  -2 -10    0.00   16.50
  -9  -2 -10  -26.60   15.00
  10   2  11   19.10    2.40
 -10  -2 -11   32.90   21.00
  11   2  12   52.09    5.70
  11   2  12   63.29    7.40
  12   2  13   38.20    4.10
  12   2  13   29.10    5.70
  13   2  14   13.80    2.50
  13   2  14   25.80    5.20
 -13  -2 -14   13.90    6.00
  14   2  15   45.80    6.70
  14   2  15   37.70    4.80
 -14  -2 -15   36.60    8.20
  15   2  16   65.79    9.20
  15   2  16   67.79    6.80
  16   2  17   13.50    5.40
 -16  -2 -17    9.90    5.60
  17   2  18    4.80    5.30
 -17  -2 -18   -1.00    5.50
  18   2  19   10.20    8.30
 -18  -2 -19    4.50    7.80
 -19  -2 -20    0.40    9.20
 -20   1 -19   -2.60    8.10
 -19   1 -18   -0.90    7.20
 -18   1 -17   -1.40    5.00
 -17   1 -16    3.80    5.10
 -16   1 -15    7.00    5.00
  16  -1  15    3.20    6.10
  16  -1  15   13.70    2.70
 -15   1 -14   14.70    6.40
  15  -1  14    1.80    2.00
  15  -1  14   -1.70    4.30
 -14   1 -13   11.20    5.70
  14  -1  13   14.60    4.60
  14  -1  13   16.20    2.70
 -13   1 -12   22.50    6.20
  13  -1  12   17.50    4.40
 -12   1 -11   20.90    5.70
  12  -1  11   26.60    4.50
 -11   1 -10    3.70    4.00
  11  -1  10   -0.40    2.70
 -10   1  -9   -5.90   22.20
 -10   1  -9    8.00   21.10
 -10   1  -9    4.20    3.80
  10  -1   9    0.30    2.60
  -9   1  -8   28.10    5.10
  -9   1  -8   32.80   16.60
  -9   1  -8   33.00   14.70
   9  -1   8   25.70    3.70
   9  -1   8   34.80    4.50
  -8   1  -7   37.90    5.90
  -8   1  -7   30.50   12.00
   8  -1   7   31.40    3.90
   8  -1   7   32.00    4.40
  -7   1  -6   41.50   11.80
  -7   1  -6   44.70    5.70
  -7   1  -6   22.90    9.50
   7  -1   6   33.10    4.00
   7  -1   6   32.80    4.30
  -6   1  -5   55.19    5.60
  -6   1  -5   26.50    7.80
  -6   1  -5   40.60   10.80
   6  -1   5   45.70    4.60
   6  -1   5   41.90    4.70
  -5   1  -4  230.18   23.90
   5  -1   4  218.08   20.00
  -4   1  -3 1925.21  168.68
   4  -1   3 1813.42  165.98
  -3   1  -2   61.79    8.00
  -3   1  -2   55.19    8.20
  -2   1  -1  178.38   17.90
  -1   1   0  294.17   27.00
   0   1   1  226.78   20.60
   0  -1  -1  232.48   20.70
  -1  -1  -2 1902.91  169.38
  -2  -1  -3   19.30    3.50
  -2  -1  -3   25.70    3.60
  -3  -1  -4 1182.78  104.39
  -3  -1  -4 1126.79  104.19
   4   1   5  274.77   25.30
   4   1   5  278.87   25.40
  -4  -1  -5  311.57   28.30
  -4  -1  -5  271.37   27.60
   5   1   6   69.59    7.10
   5   1   6   84.09    7.20
   5   1   6   71.19    6.90
  -5  -1  -6   50.89    9.70
   6   1   7  219.68   20.50
  -6  -1  -7  217.88   24.50
  -6  -1  -7  247.08   25.90
   7   1   8  153.78   13.50
  -7  -1  -8  112.39   19.10
  -7  -1  -8  130.79   19.30
   8   1   9   41.10    5.70
  -8  -1  -9   55.09   14.00
  -8  -1  -9   64.09   14.70
   9   1  10  134.19   12.60
   9   1  10  125.49   11.80
  -9  -1 -10  100.29   23.10
  -9  -1 -10  142.59   24.30
  10   1  11    1.90    1.30
  10   1  11   -0.90    3.00
 -10  -1 -11    4.60    4.40
 -10  -1 -11  -31.90   22.50
  11   1  12    3.50    1.50
  11   1  12   -1.80    3.20
 -11  -1 -12   -0.50    4.10
  12   1  13   85.69   10.00
  12   1  13   91.29    8.50
 -12  -1 -13   78.99   10.80
  13   1  14   51.59    6.00
  13   1  14   56.69    8.10
 -13  -1 -14   65.79    9.20
  14   1  15   79.99   10.90
  14   1  15  100.59    9.20
  15   1  16   -5.70    4.50
  15   1  16    2.30    2.00
 -15  -1 -16   -0.60    5.70
  16   1  17    8.50    2.20
  16   1  17   17.70    6.30
 -16  -1 -17    2.00    5.00
  17   1  18   20.80    6.20
 -17  -1 -18   11.20    6.10
 -18  -1 -19   -3.30    7.20
 -19  -1 -20    7.30    9.20
 -20   0 -19    3.10    7.80
 -19   0 -18   -6.10    7.20
 -18   0 -17    1.70    5.70
 -17   0 -16    7.50    5.30
 -16   0 -15   -1.30    5.00
  16   0  15    6.60    2.00
  16   0  15  -12.00    4.90
 -15   0 -14    0.20    4.80
  15   0  14    5.00    2.00
  15   0  14    2.40    4.30
 -14   0 -13   91.69   12.30
  14   0  13  107.59   11.20
  14   0  13   98.69    9.70
 -13   0 -12    1.70    4.70
  13   0  12   -2.30    1.50
  13   0  12    2.40    3.70
 -12   0 -11    8.20    4.70
  12   0  11    8.50    3.50
  12   0  11   11.00    2.20
 -11   0 -10    1.20    3.80
  11   0  10    1.30    2.90
 -10   0  -9   63.19   36.30
 -10   0  -9   30.30   20.90
 -10   0  -9   60.09    7.90
  10   0   9   60.99    6.90
  -9   0  -8  110.59   21.50
  -9   0  -8  111.59   23.60
  -9   0  -8   93.09   10.40
   9   0   8  100.49    9.30
   9   0   8   93.29    9.70
  -8   0  -7    8.30   10.40
  -8   0  -7    2.50    9.30
   8   0   7    7.80    2.50
   8   0   7    4.40    1.80
  -7   0  -6   24.60    9.40
  -7   0  -6   38.80   12.00
   7   0   6   23.30    3.40
   7   0   6   30.30    3.60
  -6   0  -5  194.18   22.60
  -6   0  -5  181.38   21.00
   6   0   5  165.88   15.30
   6   0   5  156.98   15.20
  -5   0  -4  245.18   29.70
   5   0   4  294.47   26.20
   5   0   4  312.77   26.30
  -4   0  -3  227.18   21.90
  -4   0  -3  198.08   21.10
   4   0   3  193.98   18.20
  -3   0  -2  335.97   32.70
  -2   0  -1  274.47   26.10
   2   0   1  282.07   26.20
   0   0  -1  784.22   69.99
  -1   0  -2   39.50    4.50
  -2   0  -3  282.87   26.60
  -3   0  -4   21.70    4.70
   4   0   5  775.82   68.29
   4   0   5  757.02   68.39
   5   0   6  206.78   18.80
   5   0   6  200.48   19.00
  -5   0  -6  225.88   23.20
  -5   0  -6  214.48   22.50
   6   0   7  168.08   16.20
  -6   0  -7  185.78   21.00
  -6   0  -7  190.08   22.00
   7   0   8   80.19    8.80
  -7   0  -8  121.09   17.10
  -7   0  -8   98.29   16.10
   8   0   9  147.99   14.80
  -8   0  -9  163.28   15.50
  -8   0  -9  163.68   26.80
  -8   0  -9  170.78   24.10
   9   0  10   28.20    4.40
  -9   0 -10   26.30   14.30
  -9   0 -10   40.50   18.00
  10   0  11    5.10    3.10
 -10   0 -11    0.50   21.50
 -10   0 -11    6.30    4.60
  11   0  12  126.19   12.60
  11   0  12  132.39   11.70
 -11   0 -12  109.39   13.40
  12   0  13   43.10    6.80
  12   0  13   63.39    5.80
 -12   0 -13   47.20    8.10
  13   0  14   35.30    6.10
 -13   0 -14   37.10    7.60
  14   0  15    2.80    4.40
  14   0  15    0.00    2.00
 -14   0 -15    3.10    5.90
  15   0  16   31.90    3.90
  15   0  16   33.00    6.70
 -15   0 -16   21.00    6.40
  16   0  17   61.49    6.60
  16   0  17   58.79    8.90
 -16   0 -17   53.59    9.70
  17   0  18  -20.20    9.40
  17   0  18    1.00    1.90
 -17   0 -18   -5.80    5.00
 -18   0 -19   -0.40    6.50
 -19   0 -20    3.00    9.90
 -20  -1 -19    3.00    8.50
 -19  -1 -18   -1.50    7.90
 -18  -1 -17    5.70    5.80
 -17  -1 -16    7.80    5.20
  17   1  16   11.70    5.70
 -16  -1 -15    3.20    5.00
  16   1  15   -2.80    4.60
  16   1  15    0.10    1.50
 -15  -1 -14   74.59   11.50
  15   1  14   81.79   10.70
  15   1  14   94.69    8.50
 -14  -1 -13    7.50    5.80
  14   1  13   18.10    2.70
  14   1  13   17.80    4.90
 -13  -1 -12   -0.30    4.20
  13   1  12    0.20    1.50
  13   1  12    0.60    3.60
 -12  -1 -11    4.20    5.00
  12   1  11    5.30    1.60
  12   1  11    5.90    3.60
 -11  -1 -10   21.80    5.40
  11   1  10   28.40    3.40
  11   1  10   31.00    4.70
 -10  -1  -9  -14.00   17.70
  10   1   9    2.00    2.70
  -9  -1  -8    4.80   14.50
  -9  -1  -8   19.20   13.70
   9   1   8    8.00    2.70
   9   1   8    6.00    1.80
  -8  -1  -7    5.80    9.50
  -8  -1  -7    1.50    9.70
   8   1   7    8.20    2.50
   8   1   7    5.30    1.90
  -7  -1  -6   32.20   10.60
  -7  -1  -6   58.19   12.30
   7   1   6   51.29    5.60
   7   1   6   49.50    5.20
  -6  -1  -5   85.29   12.00
  -6  -1  -5   53.99   10.50
   6   1   5   58.39    5.80
   6   1   5   56.69    6.20
   5   1   4   56.49    5.50
   5   1   4   54.49    5.80
   4   1   3  181.48   17.30
   4   1   3  202.78   17.60
  -3  -1  -2   55.39    8.10
   3   1   2   58.09    7.90
  -2  -1  -1 1432.76  126.79
   2   1   1 1388.76  126.69
  -1  -1   0  647.04   58.59
   1   1   0  650.93   58.59
   0  -1   1   44.60    5.40
   0   1  -1   59.69    5.90
  -1   1  -2  504.05   46.00
   2  -1   3  155.98   15.60
  -2   1  -3  148.49   15.60
   3  -1   4  247.18   25.10
  -3   1  -4  253.87   25.10
   4  -1   5  928.91   85.69
   5  -1   6   17.50    2.50
  -5   1  -6    4.70    5.70
  -5   1  -6   14.40    3.00
  -6   1  -7   14.20    3.20
  -6   1  -7   11.10    7.60
   7  -1   8  225.58   21.00
  -7   1  -8  276.87   29.90
  -7   1  -8  267.07   28.50
  -7   1  -8  207.48   21.40
   8  -1   9    3.80    2.50
  -8   1  -9   13.40   12.00
  -8   1  -9  -15.80   12.70
  -8   1  -9    2.50    3.50
   9  -1  10    4.00    2.70
  -9   1 -10    7.80    4.00
  -9   1 -10    5.70   14.60
  -9   1 -10    3.00   17.10
  10  -1  11   33.10    4.90
 -10   1 -11   36.50    6.50
 -10   1 -11   37.80   26.80
  11  -1  12   51.99    6.70
 -11   1 -12   50.89    7.30
  12  -1  13    4.80    3.70
  12  -1  13    3.30    1.80
 -12   1 -13   -0.10    4.40
  13  -1  14    3.20    4.50
  13  -1  14    1.60    1.80
 -13   1 -14   -3.10    5.00
  14  -1  15   59.99    8.30
  14  -1  15   68.19    6.60
 -14   1 -15   41.70    8.80
  15  -1  16  147.99   13.40
 -15   1 -16  124.99   15.50
  16  -1  17   20.90    8.90
  16  -1  17   29.90    3.60
 -16   1 -17   13.60    6.20
  17  -1  18    0.70    2.00
 -17   1 -18    1.80    5.60
  18  -1  19    2.40    2.50
 -18   1 -19    3.70    6.80
 -19   1 -20   10.00    9.90
 -20  -2 -19   -0.40    8.50
 -19  -2 -18   -1.50    7.40
 -18  -2 -17    6.80    6.30
 -17  -2 -16    4.00    5.10
  17   2  16   13.00    5.30
 -15  -2 -14    7.70    5.60
 -14  -2 -13    2.90    4.90
  14   2  13    8.80    1.70
  14   2  13    2.20    4.10
 -13  -2 -12    1.10    5.20
  13   2  12    5.70    1.80
  13   2  12   12.20    4.10
 -12  -2 -11   -2.60    4.40
  12   2  11   -0.40    1.30
  12   2  11   -1.10    3.30
  11   2  10   43.00    6.00
  11   2  10   42.40    4.50
 -10  -2  -9    7.90   18.90
  10   2   9    9.70    1.70
  10   2   9   12.40    3.20
  -9  -2  -8   13.70   14.30
  -9  -2  -8    9.00   13.50
   9   2   8    8.10    1.50
   9   2   8    9.40    2.00
   9   2   8   15.60    3.10
  -8  -2  -7   29.70   10.40
  -8  -2  -7   13.70   10.50
   8   2   7   23.90    3.40
   8   2   7   24.40    3.60
   8   2   7   20.20    2.60
  -7  -2  -6   44.70   10.60
  -7  -2  -6   32.50    9.60
   7   2   6   51.99    5.50
   7   2   6   44.50    4.90
  -6  -2  -5   20.00    7.20
   6   2   5   20.00    2.70
   6   2   5   24.50    3.20
  -5  -2  -4   51.29   10.20
   5   2   4   72.39    7.00
   5   2   4   56.09   10.20
   5   2   4   69.99    6.70
   5   2   4   76.69    7.00
  -4  -2  -3 2663.43  228.38
   4   2   3 2472.05  225.78
   4   2   3 2363.36  225.68
   4   2   3 2578.34  228.18
   4   2   3 2634.74  225.88
  -3  -2  -2  240.38   23.50
   3   2   2  234.38   23.30
  -2  -2  -1   35.50    5.50
   2   2   1   42.50    5.70
  -1  -2   0   13.30    2.70
   1   2   0   12.90    2.90
   0  -2   1  173.98   16.90
   1  -2   2   61.09    7.40
  -1   2  -2   57.69    7.40
   2  -2   3  454.25   41.60
  -2   2  -3  426.46   41.40
   3  -2   4   96.89   13.40
  -3   2  -4  105.09   13.70
  -3   2  -4  121.49   10.60
   4  -2   5  417.06   42.00
  -4   2  -5  434.96   42.30
  -4   2  -5  434.66   38.70
   5  -2   6  135.49   17.00
   5  -2   6  117.59   11.10
  -5   2  -6  112.59   11.50
  -5   2  -6  139.69   17.20
   6  -2   7    3.90    1.90
  -6   2  -7    4.00    2.90
  -6   2  -7    2.30    7.50
   7  -2   8   16.10    3.00
  -7   2  -8   19.00    4.10
  -7   2  -8   19.00    9.60
  -7   2  -8    9.10   10.40
   8  -2   9   59.69    6.40
  -8   2  -9   51.29   14.60
  -8   2  -9   45.20   16.60
  -8   2  -9   58.09    7.00
   9  -2  10   22.00    3.70
  -9   2 -10   15.70    4.00
  -9   2 -10    9.40   17.50
  -9   2 -10   36.90   19.50
  10  -2  11   18.70    3.70
 -10   2 -11   23.20   26.10
 -10   2 -11   17.70    4.50
  11  -2  12    3.60    3.20
 -11   2 -12    3.60    3.80
  12  -2  13   27.60    5.00
 -12   2 -13   16.80    5.10
  13  -2  14   82.29    7.80
  13  -2  14   64.99    9.30
 -13   2 -14   71.89   10.10
  14  -2  15   88.29    8.80
 -14   2 -15   79.29   11.10
  15  -2  16   22.70    3.40
  15  -2  16    9.40    8.90
 -15   2 -16   11.10    5.40
  16  -2  17   -3.30    2.00
 -16   2 -17    2.40    4.90
  17  -2  18    4.10    2.30
 -17   2 -18    7.10    5.80
  18  -2  19   -3.90    2.10
 -18   2 -19    1.60    7.20
 -19   2 -20    4.70    9.50
 -20  -3 -19    5.30    9.40
 -19  -3 -18    7.50    8.80
 -18  -3 -17    5.10    6.10
  18   3  17   11.90    5.60
 -17  -3 -16    3.90    5.70
  17   3  16   -6.00    4.60
 -16  -3 -15    2.00    4.50
  16   3  15    8.10    4.80
 -15  -3 -14    7.30    5.70
  15   3  14   32.80    5.70
 -14  -3 -13    3.70    5.20
  14   3  13    2.40    1.10
  14   3  13    3.00    4.20
 -13  -3 -12    1.10    4.60
  13   3  12    6.90    1.50
  13   3  12    9.10    4.40
  12   3  11    2.60    1.30
  12   3  11    3.40    3.50
  11   3  10   -0.30    1.00
  11   3  10   -0.20    2.90
 -10  -3  -9   56.39   23.60
  10   3   9   33.20    4.90
  10   3   9   32.20    3.50
  -9  -3  -8  124.59   21.90
  -9  -3  -8  108.39   21.70
   9   3   8   90.39    8.80
   9   3   8   88.19    8.40
   9   3   8   89.29    9.20
  -8  -3  -7   32.60   11.40
  -8  -3  -7   18.80   11.50
   8   3   7   36.80    4.40
   8   3   7   25.90    3.70
   8   3   7   30.30    3.10
  -7  -3  -6   24.40    9.40
   7   3   6   23.30    2.90
   7   3   6   35.50    4.20
   7   3   6   31.50    3.60
   7   3   6   34.90    4.70
  -6  -3  -5   25.90    8.60
   6   3   5   16.70    6.80
   6   3   5   20.20    3.30
   6   3   5   27.80    3.60
   6   3   5   21.30    3.00
  -5  -3  -4  594.74   54.89
   5   3   4  546.45   51.39
   5   3   4  569.94   51.49
   5   3   4  615.24   51.59
   5   3   4  553.44   54.39
  -4  -3  -3   41.60    7.40
   4   3   3   39.70    7.60
   4   3   3   47.40    5.00
   4   3   3   49.30    5.00
   4   3   3   43.30    4.60
   3   3   2  595.44   56.79
   3   3   2  722.53   58.99
   3   3   2  608.54   56.79
  -2  -3  -1  249.68   25.00
   2   3   1  266.57   25.20
  -1  -3   0 1413.16  128.79
   1   3   0 1448.36  128.79
   0  -3   1   13.00    3.50
   0   3  -1   24.00    5.60
   1  -3   2  278.07   27.10
   2  -3   3   22.30    5.30
  -2   3  -3   38.00    6.70
   3  -3   4 3264.37  296.57
  -3   3  -4 3406.06  293.77
  -3   3  -4 3232.48  296.67
   4  -3   5   10.60    6.50
  -4   3  -5   17.90    2.70
  -4   3  -5   25.10   11.70
   5  -3   6   21.70    7.90
   5  -3   6   30.70    3.80
  -5   3  -6   31.00   11.70
  -5   3  -6   35.80    4.30
   6  -3   7   26.30    3.60
   6  -3   7   11.20    9.40
  -6   3  -7   36.30    4.50
  -6   3  -7   17.60    9.50
   7  -3   8   21.70    3.00
   7  -3   8   13.70    2.40
  -7   3  -8   29.70   12.50
  -7   3  -8    6.80    3.20
   8  -3   9    9.10    1.90
   8  -3   9    9.80    2.80
  -8   3  -9    9.70   14.10
  -8   3  -9   13.70    3.30
  -8   3  -9   10.00   12.20
   9  -3  10   37.40    5.20
  -9   3 -10   48.10    6.10
  -9   3 -10   38.80   40.40
  -9   3 -10   26.30   17.40
  10  -3  11    7.30    3.10
 -10   3 -11    1.70    3.10
 -10   3 -11   14.50   29.00
  11  -3  12   76.39    8.80
 -11   3 -12   81.39    9.60
  12  -3  13   92.29   10.10
 -12   3 -13   82.59   10.50
  13  -3  14   13.30    5.90
 -13   3 -14   19.60    5.60
  14  -3  15   -0.40    2.00
  14  -3  15   -4.10    8.80
 -14   3 -15   -2.40    4.60
  15  -3  16   15.80    3.10
  15  -3  16    0.00    9.00
 -15   3 -16    8.50    4.80
  16  -3  17    2.50    2.30
 -16   3 -17   -2.80    4.40
  17  -3  18    2.90    2.10
 -17   3 -18   -1.10    5.10
  18  -3  19    2.80    2.30
 -18   3 -19    0.80    7.90
 -19   3 -20    2.70    9.60
 -20  -4 -19    6.90    9.40
 -19  -4 -18    6.10    8.40
 -18  -4 -17   -3.30    5.80
  18   4  17   10.10    5.10
 -17  -4 -16   -1.80    4.10
  17   4  16    5.40    4.90
 -16  -4 -15    3.50    5.50
  16   4  15   15.30    5.20
 -15  -4 -14    4.40    5.20
  15   4  14   13.20    4.60
 -14  -4 -13   12.20    6.30
  13   4  12    7.60    4.20
  13   4  12    3.40    1.20
  12   4  11    7.10    3.80
  12   4  11   10.50    1.60
  11   4  10    3.90    1.20
  11   4  10    7.20    3.10
 -10  -4  -9   11.10   19.00
  10   4   9    3.60    2.70
  10   4   9    5.50    1.20
  -9  -4  -8    6.00   14.20
  -9  -4  -8   37.50   16.80
   9   4   8   15.80    2.10
   9   4   8   15.80    2.70
   9   4   8   23.30    3.70
  -8  -4  -7   56.49   15.40
  -8  -4  -7   58.89   13.20
   8   4   7   48.20    6.30
   8   4   7   51.09    6.00
   8   4   7   44.60    4.70
   8   4   7   56.59    5.40
  -7  -4  -6   58.79   11.60
   7   4   6   45.80    5.90
   7   4   6   46.70    5.30
   7   4   6   53.89    4.70
   7   4   6   48.80    6.20
  -6  -4  -5   43.70   10.30
   6   4   5   30.50    4.60
   6   4   5   33.50    4.60
   6   4   5   35.10    3.90
   6   4   5   36.50    7.80
  -5  -4  -4    8.20    5.80
   5   4   4   24.90    3.20
   5   4   4   18.50    2.70
   5   4   4   30.40    3.50
   5   4   4   10.20    5.50
  -4  -4  -3   75.99   12.70
   4   4   3  103.59    9.00
   4   4   3   86.79    8.70
   4   4   3   98.29    9.00
  -3  -4  -2  114.19   12.80
   3   4   2  106.49   12.20
   3   4   2   91.89    9.40
  -2  -4  -1  940.21   87.69
   2   4   1  984.40   87.89
  -1  -4   0 2034.30  183.18
   1   4   0 2042.00  183.18
   0  -4   1   30.40    6.00
   0   4  -1   41.50    6.90
  -1   4  -2   74.69   12.00
  -1   4  -2   67.29    6.60
   2  -4   3 1328.67  118.09
  -2   4  -3 1379.66  118.29
  -2   4  -3 1187.88  114.99
   3  -4   4   34.50    8.30
  -3   4  -4   46.40    4.80
   4  -4   5   96.19   15.50
  -4   4  -5  101.09   15.50
  -4   4  -5  107.29   10.00
   5  -4   6   98.99    9.80
  -5   4  -6  138.99   23.30
  -5   4  -6  100.39    9.80
   6  -4   7  186.78   18.70
   6  -4   7  266.47   32.60
  -6   4  -7  203.78   18.90
  -6   4  -7  234.28   27.70
   7  -4   8   70.99    7.40
   7  -4   8   75.89    7.80
  -7   4  -8   70.59   18.20
  -7   4  -8   79.29    8.10
   8  -4   9   59.89    6.90
   8  -4   9   57.69    6.30
  -8   4  -9  117.59   34.20
  -8   4  -9   72.49    7.30
  -8   4  -9   63.09   20.50
   9  -4  10   17.30    2.90
   9  -4  10   28.70    4.10
  -9   4 -10   35.40    5.30
  -9   4 -10   29.00   27.40
  -9   4 -10   69.19   44.50
  10  -4  11  117.19   11.80
 -10   4 -11  109.29   11.90
 -10   4 -11  127.79   40.40
  11  -4  12   61.59    8.20
 -11   4 -12   57.19    7.90
  12  -4  13   30.90    8.10
 -12   4 -13   33.90    6.00
  13  -4  14    0.10    7.20
 -13   4 -14   -0.70    3.80
  14  -4  15   40.00    5.10
  15  -4  16   -0.30    2.00
 -15   4 -16    3.20    4.80
  16  -4  17    6.40    2.40
 -16   4 -17   -5.70    4.80
  17  -4  18   10.40    2.70
 -17   4 -18    1.10    5.80
  18  -4  19    6.30    2.50
 -18   4 -19   -3.50    7.10
  19  -4  20   -3.40    3.30
 -19   4 -20    0.20    9.20
 -19  -5 -18    2.00    9.70
  19   5  18   -5.50    9.50
 -18  -5 -17    1.00    6.10
  18   5  17    7.50    5.00
 -17  -5 -16    1.50    4.80
  17   5  16    6.20    4.90
 -16  -5 -15    7.70    5.30
 -15  -5 -14    8.10    5.60
  15   5  14   16.20    5.30
  14   5  13    1.60    4.20
  13   5  12   51.19    7.20
  12   5  11    7.90    3.70
  11   5  10    2.60    2.90
  11   5  10    1.10    1.00
 -10  -5  -9   -4.10   19.90
  10   5   9    3.10    2.70
  10   5   9    2.90    0.90
  -9  -5  -8   12.60   14.40
   9   5   8   24.80    2.60
   9   5   8   21.20    4.00
  -8  -5  -7   67.59   16.90
   8   5   7   67.99    6.80
   8   5   7   75.99    7.90
   8   5   7   77.69    8.20
   8   5   7   81.19    7.40
  -7  -5  -6  146.89   23.00
   7   5   6  109.89   19.60
   7   5   6  171.78   14.90
   7   5   6  165.18   15.00
   7   5   6  155.28   14.50
  -6  -5  -5   16.00    9.30
   6   5   5   33.20    4.70
   6   5   5   34.20    3.80
   6   5   5   33.80    4.60
   5   5   4  215.68   20.40
   5   5   4  224.38   20.70
   5   5   4  233.58   20.70
   5   5   4  240.58   24.40
   4   5   3 1367.26  117.59
   4   5   3 1274.97  117.59
   4   5   3 1270.37  117.49
   4   5   3 1377.16  120.29
  -3  -5  -2   97.89   10.20
   3   5   2  105.69   10.20
   3   5   2  120.39   10.20
  -2  -5  -1  138.39   14.00
  -2  -5  -1  177.88   17.30
   2   5   1  145.49   13.80
   2   5   1  160.98   17.20
  -1  -5   0   10.50    4.60
   1   5   0   19.10    2.40
   1   5   0   15.90    5.10
   0   5  -1  358.36   32.20
   1  -5   2  199.18   22.90
  -1   5  -2  220.78   19.70
  -1   5  -2  228.18   23.40
   2  -5   3   15.10    6.10
  -2   5  -3   11.10    5.70
  -2   5  -3   11.50    2.10
   3  -5   4  165.28   20.70
  -3   5  -4  112.59   11.30
  -3   5  -4  133.09   17.00
   4  -5   5   14.30    7.10
  -4   5  -5   18.50    7.20
  -4   5  -5   13.00    2.40
   5  -5   6    9.50   18.20
  -5   5  -6    9.60    7.50
  -5   5  -6   10.20    2.70
  -5   5  -6   10.50    1.60
   6  -5   7   16.60   11.40
  -6   5  -7   12.90    9.10
  -6   5  -7    9.20    2.70
   7  -5   8   57.29   16.70
   7  -5   8   35.60    4.70
  -7   5  -8   36.90    4.90
  -7   5  -8   41.60   14.20
   8  -5   9   77.09    9.90
   8  -5   9   93.99    8.90
  -8   5  -9   93.59    9.50
  -8   5  -9  113.59   23.80
   9  -5  10   76.99    9.20
   9  -5  10   69.89    7.40
  -9   5 -10   81.09    8.40
  -9   5 -10   67.19   25.00
  10  -5  11   60.29    7.50
  10  -5  11   47.80    5.50
 -10   5 -11   51.19    6.80
 -11   5 -12    7.10    4.10
 -12   5 -13    1.40    3.70
 -13   5 -14    5.20    4.60
 -14   5 -15    2.70    4.50
  15  -5  16    3.70    2.40
 -15   5 -16    4.30    5.40
  16  -5  17    7.10    2.40
 -16   5 -17    3.50    4.90
  17  -5  18    6.00    2.50
 -17   5 -18   -7.10    5.00
  18  -5  19    2.90    2.40
 -18   5 -19    2.50    8.00
  19  -5  20    4.60    5.00
 -19   5 -20   10.50    8.60
 -19  -6 -18    4.10   10.30
  19   6  18   16.00    7.10
 -18  -6 -17   -3.10    7.00
  18   6  17   14.20    5.80
 -17  -6 -16    2.10    4.50
  17   6  16   15.30    5.40
 -16  -6 -15    3.60    5.50
  16   6  15   -0.90    4.30
 -15  -6 -14    5.80    5.40
  15   6  14   21.50    5.40
  14   6  13   22.80    5.60
  13   6  12   20.80    5.10
  12   6  11    1.80    3.40
  11   6  10    7.60    3.20
 -10  -6  -9   12.80   20.70
  10   6   9    8.40    3.10
  10   6   9    7.30    1.30
  -9  -6  -8    9.80   16.60
   9   6   8    6.50    2.80
   9   6   8    7.10    1.10
   9   6   8    6.20    3.70
  -8  -6  -7    9.50   13.30
   8   6   7   10.80    2.20
   8   6   7    7.30    3.50
   8   6   7   12.60    3.10
  -7  -6  -6   29.10   13.30
   7   6   6   38.70    5.00
   7   6   6   43.70    5.30
   7   6   6   21.50    8.80
   7   6   6   32.10    4.10
  -6  -6  -5 1062.39   88.59
  -6  -6  -5  860.91   82.89
   6   6   5  932.31   83.19
   6   6   5  937.51   82.89
   6   6   5  911.61   83.19
   6   6   5  918.21   86.59
  -5  -6  -4  437.96   41.30
  -5  -6  -4  495.85   46.00
   5   6   4  491.55   41.50
   5   6   4  465.95   45.00
   5   6   4  439.86   41.20
   5   6   4  453.95   41.50
  -4  -6  -3  272.97   25.90
  -4  -6  -3  287.57   29.90
   4   6   3  300.67   25.90
   4   6   3  274.17   25.90
   4   6   3  285.27   29.40
   4   6   3  294.87   25.70
  -3  -6  -2   29.80    4.10
  -3  -6  -2   33.30    7.10
   3   6   2   26.90    3.70
   3   6   2   39.80    7.80
   3   6   2   27.00    3.70
  -2  -6  -1   42.50    5.00
   2   6   1   56.99    8.70
   2   6   1   34.00    4.50
  -1  -6   0   16.70    5.70
   1   6   0   22.70    2.90
   1   6   0   18.10    6.40
   0  -6   1   -0.70    3.90
   0   6  -1    8.30    5.00
   1  -6   2   19.10    5.50
  -1   6  -2   20.60    7.10
  -1   6  -2   19.30    2.90
  -1   6  -2   17.50    2.30
   2  -6   3  174.48   20.60
  -2   6  -3  162.08   15.20
  -2   6  -3  166.88   15.00
  -3   6  -4   28.80    3.10
  -3   6  -4   42.20    9.10
  -3   6  -4   26.20    3.70
  -4   6  -5  149.88   20.30
  -4   6  -5  128.39   11.50
  -4   6  -5  117.69   11.90
   5  -6   6   78.39   14.90
  -5   6  -6   54.39    5.90
  -5   6  -6   67.19   12.90
  -5   6  -6   49.30    5.10
   6  -6   7  135.99   33.90
  -6   6  -7   51.49    5.00
  -6   6  -7   48.90   13.30
  -6   6  -7   46.80    5.80
   7  -6   8   94.89   10.00
   7  -6   8   80.69   21.60
  -7   6  -8  104.89    9.50
  -7   6  -8  102.49   10.20
  -7   6  -8  128.79   23.90
   8  -6   9  110.39   11.30
  -8   6  -9  119.39   10.90
  -8   6  -9  121.89   11.70
   9  -6  10   27.80    4.10
  -9   6 -10   40.40    5.50
  -9   6 -10   16.90   21.30
  -9   6 -10   26.50    3.40
  -9   6 -10   27.00   25.30
  10  -6  11   10.80    2.40
 -10   6 -11    9.60    2.10
 -10   6 -11    8.10    3.70
 -11   6 -12   28.70    5.40
 -11   6 -12   26.90    4.00
 -12   6 -13  100.89   11.50
 -13   6 -14    8.10    4.90
 -14   6 -15    1.70    4.80
  15  -6  16   13.60    3.10
 -15   6 -16   10.50    5.90
  16  -6  17    4.90    2.30
 -16   6 -17    2.90    4.90
  17  -6  18   -4.50    2.20
 -17   6 -18   -2.40    6.00
  18  -6  19    6.30    2.90
 -18   6 -19   -1.30    7.80
 -19   6 -20    6.20    9.10
 -19  -7 -18    3.80   11.20
  19   7  18    3.60    7.10
 -18  -7 -17    3.20    7.90
  18   7  17   -1.40    5.30
 -17  -7 -16   -1.70    4.10
  17   7  16    5.60    5.00
 -16  -7 -15    3.60    5.20
  16   7  15   26.10    5.80
  15   7  14    2.30    4.60
  14   7  13    0.10    4.10
  13   7  12   10.70    4.40
  12   7  11    1.60    3.50
  11   7  10    2.90    3.10
  10   7   9    4.30    3.10
   9   7   8   30.70    5.00
   9   7   8   17.80    3.90
   8   7   7    5.00    2.70
   8   7   7   -3.90    3.30
  -7  -7  -6  247.98   23.20
  -7  -7  -6  231.88   32.10
   7   7   6  260.17   23.70
   7   7   6  261.97   23.60
   7   7   6  232.48   29.00
   7   7   6  270.07   23.20
  -6  -7  -5  963.70   93.09
  -6  -7  -5  992.00   88.09
   6   7   5  879.51   91.69
   6   7   5  990.10   88.29
   6   7   5 1049.99   87.99
   6   7   5 1015.30   88.29
  -5  -7  -4  808.42   73.19
   5   7   4  810.92   73.29
   5   7   4  873.41   73.39
   5   7   4  787.02   72.99
  -4  -7  -3   15.80    3.20
  -4  -7  -3    8.40    6.50
   4   7   3   12.60    2.80
   4   7   3   15.60    3.10
  -3  -7  -2  236.38   23.90
   3   7   2  197.38   19.30
   3   7   2  209.28   19.30
   3   7   2  224.48   23.90
  -2  -7  -1   35.20    4.60
  -2  -7  -1   19.00    6.80
   2   7   1   27.90    3.90
   2   7   1   33.00    8.30
  -1  -7   0   15.90    6.80
   1   7   0   15.50    6.00
   1   7   0    9.70    2.30
   0  -7   1  128.99   16.20
   0   7  -1  101.79   10.40
   0   7  -1  112.39   10.60
   0   7  -1  139.79   16.20
   1  -7   2   29.70    8.70
  -1   7  -2   22.30    2.90
  -1   7  -2   26.60    8.60
  -1   7  -2   23.10    3.40
   2  -7   3    6.50    8.10
  -2   7  -3   17.10    8.40
  -2   7  -3   28.00    3.60
  -2   7  -3   22.80    2.80
  -3   7  -4   61.89   12.70
  -3   7  -4   53.69    5.30
  -3   7  -4   51.69    5.70
   4  -7   5   87.09   16.10
  -4   7  -5   89.89    8.20
  -4   7  -5   97.39   17.60
  -4   7  -5   82.09    8.70
   5  -7   6    2.10    9.90
  -5   7  -6   11.50    9.70
  -5   7  -6   10.10    3.10
  -5   7  -6   14.10    2.00
  -6   7  -7  175.88   16.70
  -6   7  -7  178.38   16.10
   7  -7   8    3.20    2.90
   7  -7   8   22.90   18.70
  -7   7  -8   13.70   15.80
  -7   7  -8    5.30    1.40
  -7   7  -8    1.60    2.30
   8  -7   9    6.00    2.80
  -8   7  -9   19.00   23.20
  -8   7  -9    6.90    1.50
  -8   7  -9    4.50    3.20
   9  -7  10   11.90    2.90
  -9   7 -10    3.60    2.90
  -9   7 -10   11.30    1.90
  -9   7 -10    3.50   25.90
  10  -7  11   98.99   10.30
 -10   7 -11  113.79   11.40
 -10   7 -11  107.49   10.00
 -12   7 -13   11.60    4.50
 -13   7 -14    3.90    4.10
 -14   7 -15   19.90    6.20
  15  -7  16    9.00    2.70
 -15   7 -16   13.70    5.80
  16  -7  17    0.50    2.20
 -16   7 -17   -1.80    4.80
  17  -7  18    0.90    2.40
 -17   7 -18   -2.70    6.30
  18  -7  19    3.80    3.30
 -18   7 -19   10.10    8.90
 -19  -8 -18    0.30   10.50
  19   8  18   -6.30    7.70
 -18  -8 -17   -1.00    9.40
  18   8  17   -1.90    6.20
 -17  -8 -16   -0.40    5.20
  17   8  16    6.60    5.40
 -16  -8 -15    4.90    5.10
  16   8  15   12.50    5.20
  15   8  14    7.30    4.90
  14   8  13    1.30    4.40
  13   8  12    2.30    4.00
  12   8  11    9.30    3.90
  11   8  10    2.00    3.20
  10   8   9    3.40    4.30
  10   8   9    2.80    3.10
   9   8   8    9.90    3.20
   9   8   8   12.60    4.30
  -8  -8  -7   34.50    4.20
   8   8   7   34.10    5.40
   8   8   7   36.20    5.10
  -7  -8  -6  590.54   58.59
  -7  -8  -6  529.55   49.70
   7   8   6  579.74   50.09
   7   8   6  539.25   50.09
  -6  -8  -5   74.09    8.10
   6   8   5   80.19    8.40
   6   8   5   87.89    8.50
  -5  -8  -4   39.10    5.00
  -5  -8  -4   43.10   11.70
   5   8   4   57.29   11.20
   5   8   4   34.40    4.80
   5   8   4   30.60    4.90
  -4  -8  -3 1251.47  111.99
  -4  -8  -3 1279.17  116.19
   4   8   3 1229.08  111.99
   4   8   3 1248.78  111.99
   4   8   3 1275.67  116.19
  -3  -8  -2  351.26   39.80
  -3  -8  -2  378.06   35.60
   3   8   2  429.26   35.50
   3   8   2  366.16   35.20
   3   8   2  414.76   40.50
   3   8   2  414.16   35.60
  -2  -8  -1   21.50    4.10
  -2  -8  -1    7.80    7.60
   2   8   1    3.40    8.20
   2   8   1   17.70    3.20
   2   8   1   23.40    3.30
  -1  -8   0   13.50    7.40
   1   8   0    7.80    2.40
   1   8   0   16.20    7.30
   0  -8   1   18.90    7.60
   0   8  -1   31.00    3.50
   0   8  -1   24.00    3.60
   0   8  -1   12.80    8.30
   1  -8   2   13.30   10.10
  -1   8  -2   28.60    3.40
  -1   8  -2   26.70    3.80
  -1   8  -2   18.30    9.30
   2  -8   3   26.30   10.60
  -2   8  -3   29.30    4.10
  -2   8  -3   15.90   10.10
  -2   8  -3   32.40    3.50
  -3   8  -4   25.90    3.70
  -3   8  -4   59.89   18.20
  -3   8  -4   22.70    3.00
  -4   8  -5  123.39   11.20
  -4   8  -5  116.29   11.60
  -4   8  -5  150.78   30.70
   5  -8   6   59.89   16.10
  -5   8  -6  128.19   28.40
  -5   8  -6   94.89    8.60
  -5   8  -6   92.19    9.20
   6  -8   7   63.99   22.00
  -6   8  -7   39.70   38.70
  -6   8  -7   47.70    5.90
  -6   8  -7   50.49    5.00
   7  -8   8   57.49   23.10
   7  -8   8   49.50    6.80
  -7   8  -8   58.09   21.60
  -7   8  -8   57.59    5.60
  -7   8  -8   60.39    6.60
   8  -8   9   57.09    6.30
  -8   8  -9   35.50   20.90
  -8   8  -9   39.90    4.50
  -8   8  -9   44.40    5.80
   9  -8  10   73.19    8.40
  -9   8 -10   83.39    8.90
  -9   8 -10   81.69    7.70
  10  -8  11   41.80    5.50
 -10   8 -11   47.40    6.50
  11  -8  12    4.80    2.10
 -11   8 -12    0.20    3.60
 -12   8 -13   10.50    4.40
 -13   8 -14   62.59    8.80
 -14   8 -15   65.79    9.30
  15  -8  16   -0.40    2.10
 -15   8 -16    0.80    4.60
  16  -8  17   -1.60    2.20
 -16   8 -17    5.30    5.50
  17  -8  18    1.70    3.00
 -17   8 -18   -0.70    6.70
  18  -8  19    1.90    3.70
 -18   8 -19    1.00    7.70
 -19  -9 -18    5.90   11.10
  19   9  18    2.90    9.20
 -18  -9 -17    1.10    9.20
  18   9  17   15.90    8.20
 -17  -9 -16    5.80    7.20
  17   9  16   11.30    6.20
 -16  -9 -15    0.70    4.10
  16   9  15    9.10    5.30
  15   9  14   16.70    5.60
  14   9  13    1.60    4.50
  13   9  12    1.90    4.10
  12   9  11    3.30    3.90
  11   9  10    4.30    3.70
  10   9   9    8.30    4.90
  10   9   9    8.40    3.60
   9   9   8   16.60    4.60
   9   9   8   10.30    3.60
  -8  -9  -7  120.09   12.50
   8   9   7  143.39   13.20
   8   9   7  144.19   13.40
  -7  -9  -6   39.90    4.90
   7   9   6   37.30    5.60
   7   9   6   35.50    5.10
  -6  -9  -5   39.10    5.10
  -6  -9  -5   29.20   12.70
   6   9   5   32.70    5.20
   6   9   5   39.30    5.30
  -5  -9  -4  231.18   31.50
  -5  -9  -4  274.67   24.90
   5   9   4  276.27   25.00
   5   9   4  275.07   25.00
   5   9   4  281.07   31.50
  -4  -9  -3   92.49   17.50
  -4  -9  -3  124.89   12.30
   4   9   3  127.39   12.10
   4   9   3  132.19   12.10
  -3  -9  -2  178.08   16.80
   3   9   2  189.88   16.50
   3   9   2  161.58   16.60
  -2  -9  -1   22.50    9.10
  -2  -9  -1   21.50    4.60
   2   9   1    5.70    9.30
   2   9   1   23.60    3.70
   2   9   1   24.20    3.70
  -1  -9   0   10.40    9.20
   1   9   0    1.40    8.60
   1   9   0    2.00    2.40
   0  -9   1   28.20   11.30
   0   9  -1   46.30    4.90
   0   9  -1   32.30   11.50
   1  -9   2    5.70   11.40
  -1   9  -2    8.20    3.10
  -1   9  -2    8.20   10.40
  -1   9  -2   12.80    2.40
   2  -9   3   43.20   12.50
  -2   9  -3   41.00    4.50
  -2   9  -3   38.20    5.00
  -2   9  -3   57.39   20.10
   3  -9   4  110.49   24.20
  -3   9  -4   82.59    8.90
  -3   9  -4   95.69    8.50
  -3   9  -4   24.80   26.10
   4  -9   5   82.39   20.10
  -4   9  -5  111.79   25.40
  -4   9  -5   51.99    5.40
  -4   9  -5   52.29    6.00
  -5   9  -6  173.18   16.00
  -5   9  -6  174.18   16.50
  -5   9  -6  197.08   30.70
   6  -9   7    8.80   23.30
   6  -9   7    1.30    3.40
  -6   9  -7   18.40   20.90
  -6   9  -7    2.70    2.30
  -6   9  -7    4.90    1.40
   7  -9   8  224.58   66.09
   7  -9   8   68.39    8.00
  -7   9  -8   65.89    6.60
  -7   9  -8   70.49    7.60
  -7   9  -8   54.79   37.80
   8  -9   9  113.49   11.00
   8  -9   9   61.09   33.70
  -8   9  -9   88.09   38.30
  -8   9  -9  113.59   11.00
  -8   9  -9   99.09    9.90
  -9   9 -10   29.00    5.00
  10  -9  11   11.10    3.30
 -10   9 -11    6.50    3.50
 -11   9 -12    7.50    4.00
 -12   9 -13   69.49    9.10
 -13   9 -14   32.20    6.70
 -14   9 -15    6.40    4.30
  15  -9  16    7.70    2.80
 -15   9 -16    7.60    5.20
  16  -9  17    7.00    3.10
 -16   9 -17    7.10    6.00
  17  -9  18    5.20    3.70
 -17   9 -18    0.50    7.10
  18  -9  19   -2.30    4.00
 -18   9 -19    5.30    8.90
 -18 -10 -17    3.40    9.70
  18  10  17   14.60    8.70
 -17 -10 -16   -4.40    8.20
  17  10  16    3.70    6.30
  16  10  15    3.30    5.40
  15  10  14    6.20    5.10
  14  10  13   22.30    5.80
  13  10  12    2.20    4.30
  12  10  11    4.40    4.10
  11  10  10    0.00    3.70
  10  10   9    1.10    4.50
  10  10   9    4.70    3.90
   9  10   8   20.70    5.20
   9  10   8   14.20    3.90
   8  10   7   20.30    4.10
   8  10   7   14.60    4.30
  -7 -10  -6  107.79    9.80
   7  10   6   85.69   10.10
   7  10   6   97.79   10.20
  -6 -10  -5  171.08   15.90
   6  10   5  150.18   16.00
   6  10   5  181.68   16.10
  -5 -10  -4  106.29   10.10
   5  10   4   90.39   10.00
   5  10   4   97.59   10.00
  -4 -10  -3    6.00   10.20
  -4 -10  -3    5.00    3.50
   4  10   3    7.50    3.00
   4  10   3    2.80    2.90
   4  10   3    5.20   11.80
  -3 -10  -2    8.30   10.90
  -3 -10  -2   26.90    4.70
   3  10   2   12.30   11.40
   3  10   2   17.50    3.70
   3  10   2   21.90    3.90
  -2 -10  -1  590.14   53.69
  -2 -10  -1  567.54   59.39
   2  10   1  601.84   53.49
   2  10   1  645.04   53.59
   2  10   1  527.15   59.59
  -1 -10   0   35.10   12.30
   1  10   0   10.70   11.60
   0 -10   1   20.50   13.20
   0  10  -1   17.00    3.10
   0  10  -1    9.60   10.90
   1 -10   2   29.70   13.80
  -1  10  -2   50.39    5.40
  -1  10  -2   71.39   16.60
  -1  10  -2   46.20    5.80
   2 -10   3   61.79   17.20
  -2  10  -3   79.79    7.90
  -2  10  -3   84.79    8.40
  -2  10  -3   72.89   18.40
   3 -10   4   23.00   17.40
  -3  10  -4    1.80    1.70
  -3  10  -4    1.50    2.40
  -3  10  -4   -7.70   19.50
   4 -10   5   14.20   16.30
  -4  10  -5    7.90   18.20
  -4  10  -5    6.10    1.80
  -4  10  -5    8.10    2.90
   5 -10   6   22.70   23.00
  -5  10  -6    5.10    2.70
  -5  10  -6    6.20    1.70
  -5  10  -6    5.50   20.40
   6 -10   7   88.59   65.69
   6 -10   7   54.89    7.50
  -6  10  -7   51.59    5.40
  -6  10  -7   27.90   27.00
  -6  10  -7   56.09    6.20
   7 -10   8  128.09   12.10
   7 -10   8   36.80   32.10
  -7  10  -8   76.39   36.80
  -7  10  -8  112.79   11.40
  -7  10  -8  111.09   10.60
  -8  10  -9   16.50    4.00
  -8  10  -9   15.80    2.50
   9 -10  10   18.00    4.40
  -9  10 -10   20.80    4.80
  10 -10  11   12.70    3.70
 -10  10 -11   10.20    3.80
 -12  10 -13  159.68   16.40
 -13  10 -14    6.60    4.30
 -14  10 -15    7.50    4.20
 -15  10 -16   22.30    6.20
  16 -10  17   13.40    3.60
 -16  10 -17   13.50    8.30
  17 -10  18    4.30    4.00
 -17  10 -18   -0.90    8.80
 -18 -11 -17    5.20   10.10
  18  11  17    1.90    9.80
 -17 -11 -16    2.10    9.60
  17  11  16    8.40    8.20
  16  11  15   -0.50    5.80
  15  11  14    3.00    5.30
  14  11  13    9.00    5.20
  13  11  12    6.80    4.50
  12  11  11    3.30    4.30
  11  11  10    2.70    5.10
  11  11  10    5.70    4.40
  10  11   9   15.30    4.90
  10  11   9   17.00    5.40
   9  11   8    3.00    3.40
   9  11   8    6.70    4.30
  -8 -11  -7    6.00    3.00
   8  11   7    1.60    4.10
   8  11   7    6.90    3.60
  -7 -11  -6   46.70    6.10
   7  11   6   44.70    6.50
   7  11   6   54.29    6.70
  -6 -11  -5   29.10    4.80
   6  11   5   22.40    4.30
   6  11   5   29.20    4.90
  -5 -11  -4    5.50    3.60
   5  11   4    6.80    3.50
   5  11   4    4.40    3.10
  -4 -11  -3   64.99    7.70
   4  11   3   66.49    7.20
   4  11   3   52.39    7.00
  -3 -11  -2   36.40    5.70
   3  11   2   33.20    4.90
   3  11   2   38.30    5.10
  -2 -11  -1   85.49    9.80
   2  11   1   66.79   18.20
   2  11   1   85.99    8.90
   2  11   1   88.59    9.10
  -1 -11   0   16.10   12.80
  -1 -11   0   27.40    5.10
   1  11   0   20.60    3.90
   1  11   0    3.90   13.10
   1  11   0   27.10    3.90
   0 -11   1   56.39    7.90
   0 -11   1   67.59   20.40
   0  11  -1   29.80   16.10
   0  11  -1   60.49    6.30
   1 -11   2  252.97   23.90
  -1  11  -2  242.28   22.60
   2 -11   3  -21.20   16.90
  -2  11  -3    3.40    2.70
  -2  11  -3    0.60   17.60
   3 -11   4   12.80   15.50
   3 -11   4   20.20    5.30
  -3  11  -4   22.60    3.20
  -3  11  -4   23.10    4.20
  -3  11  -4   21.20   20.00
   4 -11   5   11.40    4.60
   4 -11   5   23.50   23.10
  -4  11  -5   42.10   33.10
   5 -11   6   34.80    6.00
   5 -11   6    2.70   34.40
  -5  11  -6   25.90    3.40
  -5  11  -6   22.70    4.10
   6 -11   7  130.19   13.10
  -6  11  -7  116.29   12.10
  -6  11  -7  123.29   11.50
   7 -11   8    2.30    3.90
  -7  11  -8   -1.00    1.60
  -7  11  -8    1.40    2.50
   8 -11   9    2.00    3.50
  -8  11  -9    4.10    3.30
   9 -11  10   16.40    4.50
  -9  11 -10   10.70    3.60
  10 -11  11   13.70    3.90
 -10  11 -11   14.00    4.30
  11 -11  12   42.00    6.20
 -11  11 -12   51.09    7.10
  12 -11  13    6.10    3.90
 -12  11 -13   -1.50    3.70
 -13  11 -14   25.20    5.40
 -14  11 -15   29.30    6.10
 -15  11 -16    7.80    6.30
  16 -11  17   -0.10    3.60
 -16  11 -17    0.70    7.50
  17 -11  18    3.50    4.20
 -17  11 -18    1.30    8.80
 -18 -12 -17    6.10   10.90
  18  12  17    1.00   10.80
 -17 -12 -16    0.20    9.20
  17  12  16   17.40    9.20
  16  12  15   -3.90    6.90
  15  12  14   -0.30    5.40
  14  12  13    2.40    4.80
  13  12  12    0.50    4.60
  12  12  11    8.20    4.60
  11  12  10    5.20    5.10
  11  12  10   11.90    4.90
  10  12   9   48.40    7.20
  10  12   9   33.80    7.10
   9  12   8   21.20    4.80
   9  12   8   16.80    5.20
  -8 -12  -7   37.50    5.20
   8  12   7   38.00    6.40
  -7 -12  -6    1.80    3.10
   7  12   6   -1.80    3.10
   7  12   6   -2.20    3.50
  -6 -12  -5   20.30    4.50
   6  12   5   10.20    4.30
   6  12   5   21.10    4.30
  -5 -12  -4  122.49   12.30
   5  12   4  128.49   12.30
   5  12   4  109.09   12.10
  -4 -12  -3   47.50    7.10
   4  12   3   51.09    6.50
   4  12   3   54.79    6.70
  -3 -12  -2   21.20    4.90
   3  12   2   13.10    3.80
   3  12   2   21.20    4.00
  -2 -12  -1   14.20    4.70
   2  12   1   19.20    3.80
   2  12   1   12.30    3.90
  -1 -12   0   42.50    6.60
   1  12   0   38.80    5.40
   1  12   0   38.40    5.70
   0 -12   1  668.93   59.49
   0  12  -1  667.13   59.09
   0  12  -1  631.24   58.89
   1 -12   2   30.20    5.70
  -1  12  -2   31.80    4.40
   2 -12   3   11.40    4.80
  -2  12  -3    0.50    2.20
  -2  12  -3    3.10    3.00
   3 -12   4   -3.30    4.30
  -3  12  -4   -0.20    2.60
  -3  12  -4    2.40    2.10
   4 -12   5   23.00    5.70
  -4  12  -5   17.30    2.90
  -4  12  -5   14.90    3.70
   5 -12   6   70.99    8.80
  -5  12  -6   60.89    7.20
  -5  12  -6   58.69    6.30
   6 -12   7    3.40    4.40
  -6  12  -7    1.80    1.80
  -6  12  -7    7.80    3.30
   7 -12   8    9.80    4.80
  -7  12  -8    8.80    2.20
  -7  12  -8    6.90    3.60
   8 -12   9   32.70    6.10
  -8  12  -9   18.20    4.30
   9 -12  10   34.80    6.10
  -9  12 -10   32.60    6.10
 -10  12 -11   19.80    4.70
  11 -12  12   23.80    5.30
 -11  12 -12   36.70    6.80
 -13  12 -14   16.00    5.10
 -14  12 -15    4.90    4.80
  15 -12  16    2.10    3.60
 -15  12 -16   -3.10    5.30
  16 -12  17   10.80    4.70
 -16  12 -17    5.50    9.30
 -17 -13 -16    7.10   10.60
  17  13  16    8.40    9.40
  16  13  15   -5.40    8.40
  15  13  14    0.30    6.30
  14  13  13   48.50    8.60
  13  13  12    2.70    4.50
  12  13  11   11.80    5.50
  11  13  10    1.60    4.70
  11  13  10   -5.40    4.30
  10  13   9   26.10    6.30
  10  13   9   26.40    6.00
   9  13   8   16.40    5.30
   9  13   8   20.60    4.90
  -8 -13  -7    2.60    3.40
   8  13   7    0.90    4.40
   8  13   7    9.00    4.10
  -7 -13  -6   57.69    6.80
   7  13   6   46.40    7.40
   7  13   6   46.10    6.90
  -6 -13  -5    0.90    3.90
   6  13   5   -2.40    3.90
   6  13   5   -6.90    3.30
  -5 -13  -4   36.10    6.30
   5  13   4   34.50    5.80
   5  13   4   33.60    5.60
  -4 -13  -3   10.10    4.20
   4  13   3   12.30    3.80
   4  13   3   16.30    4.20
  -3 -13  -2   29.20    5.70
   3  13   2   25.20    4.80
   3  13   2   28.30    4.80
  -2 -13  -1   14.00    4.70
   2  13   1   12.50    3.90
   2  13   1   11.20    3.70
  -1 -13   0   71.49    9.70
   1  13   0   73.79    8.60
   1  13   0   94.09    9.10
   0 -13   1   15.20    5.00
   0  13  -1   17.00    3.80
   0  13  -1   15.30    3.80
   1 -13   2    3.20    4.70
  -1  13  -2    5.20    2.90
  -1  13  -2   10.40    3.20
   2 -13   3   42.30    6.80
  -2  13  -3   32.20    4.70
   3 -13   4    8.00    4.90
  -3  13  -4    4.30    2.40
  -3  13  -4    1.60    3.00
   4 -13   5    6.00    5.00
  -4  13  -5    1.80    3.00
  -4  13  -5    5.50    2.40
   5 -13   6   13.60    5.30
  -5  13  -6    3.90    2.10
  -5  13  -6    7.00    3.70
   6 -13   7    0.10    4.70
  -6  13  -7    3.90    3.70
  -6  13  -7   -3.30    1.90
   7 -13   8    3.30    4.80
  -7  13  -8    1.30    3.30
  -7  13  -8    0.40    2.50
   8 -13   9   16.30    5.50
  -8  13  -9   10.40    4.30
   9 -13  10   -1.80    3.70
  -9  13 -10    0.60    3.50
  10 -13  11   22.10    5.30
 -10  13 -11   16.20    5.00
  11 -13  12   49.00    7.10
 -11  13 -12   59.69    7.90
 -12  13 -13   21.60    5.30
 -13  13 -14   -0.70    5.20
 -14  13 -15   -5.10    6.50
  15 -13  16   24.60    4.90
 -15  13 -16   21.30    8.90
  16 -13  17   13.30    4.60
 -16  13 -17    8.00    9.00
 -17 -14 -16   -0.80    9.00
  17  14  16    4.70   11.70
  16  14  15   12.10    9.60
  15  14  14    1.50    8.10
  14  14  13    1.70    5.90
  13  14  12    7.10    5.40
  12  14  11   31.40    6.70
  11  14  10   21.40    5.70
  11  14  10    8.00    5.00
  10  14   9   -4.20    4.60
  10  14   9   -0.20    4.70
   9  14   8    3.20    5.00
   9  14   8    1.40    4.10
  -8 -14  -7   13.80    4.40
   8  14   7   12.10    4.70
   8  14   7   19.40    5.50
  -7 -14  -6   17.40    4.60
   7  14   6   14.60    4.80
   7  14   6   13.10    5.00
  -6 -14  -5    6.20    4.40
   6  14   5    4.60    4.50
   6  14   5    1.80    4.20
  -5 -14  -4    1.20    4.30
   5  14   4    5.50    3.90
   5  14   4   -2.10    4.00
  -4 -14  -3    3.20    4.20
   4  14   3    1.50    3.60
   4  14   3    2.40    3.90
  -3 -14  -2    7.90    4.40
   3  14   2    9.10    4.10
   3  14   2    6.20    3.80
  -2 -14  -1   73.29    9.90
   2  14   1   90.69    9.20
   2  14   1   74.09    8.80
  -1 -14   0    8.90    4.80
   1  14   0   11.10    3.70
   1  14   0   18.90    4.20
   0 -14   1    5.30    4.80
   0  14  -1    7.30    3.50
   0  14  -1   -1.40    3.30
   1 -14   2    7.90    5.20
  -1  14  -2    2.30    3.20
  -1  14  -2    1.80    3.00
   2 -14   3    7.40    5.10
  -2  14  -3    5.30    3.20
  -2  14  -3    7.20    3.10
   3 -14   4    0.30    4.90
  -3  14  -4    2.20    2.80
  -3  14  -4    2.30    2.60
   4 -14   5    6.40    5.20
  -4  14  -5    3.10    2.50
  -4  14  -5    2.30    3.60
   5 -14   6    7.80    5.30
  -5  14  -6    1.40    3.70
  -5  14  -6    4.00    2.40
   6 -14   7   10.80    5.80
  -6  14  -7    5.00    2.50
  -6  14  -7   -1.20    3.80
   7 -14   8   19.00    6.10
  -7  14  -8   14.80    4.80
   8 -14   9    6.40    5.40
  -8  14  -9    5.80    4.30
   9 -14  10   33.00    6.80
  -9  14 -10   35.30    6.40
  10 -14  11   28.10    6.10
 -10  14 -11   46.40    7.60
  11 -14  12   46.50    7.30
 -11  14 -12   65.79    8.20
 -12  14 -13    1.80    4.70
 -13  14 -14   22.80    6.60
 -14  14 -15   16.00    7.90
  15 -14  16    4.30    4.40
 -15  14 -16   -0.80    9.40
  16  15  15   -1.10    9.50
  15  15  14    4.10    8.90
  14  15  13    2.60    7.50
  13  15  12   17.70    6.30
  12  15  11    6.70    5.10
  11  15  10   13.60    5.70
  11  15  10    7.50    4.90
  10  15   9   22.00    6.10
   9  15   8    3.80    4.90
   9  15   8   -0.50    4.90
  -8 -15  -7   25.10    5.40
   8  15   7   39.20    6.30
   8  15   7   30.40    6.60
  -7 -15  -6   -0.50    4.20
   7  15   6   12.20    4.90
   7  15   6    8.70    5.00
  -6 -15  -5    2.00    4.70
   6  15   5    6.30    4.50
   6  15   5    4.70    4.80
  -5 -15  -4   13.60    5.40
   5  15   4    8.60    4.60
   5  15   4    4.50    4.40
  -4 -15  -3   21.60    6.10
   4  15   3   13.10    5.20
   4  15   3   19.00    5.10
   3  15   2   61.99    8.20
   3  15   2   60.59    7.80
  -2 -15  -1   10.60    5.20
   2  15   1    3.10    4.10
   2  15   1    2.90    3.90
  -1 -15   0   31.90    6.90
   1  15   0   39.90    6.10
   1  15   0   40.50    5.90
   0 -15   1    5.60    5.00
   0  15  -1    6.60    3.80
   0  15  -1   -0.20    3.40
   1 -15   2    0.70    4.90
  -1  15  -2    2.10    3.50
  -1  15  -2    2.70    3.30
   2 -15   3   16.60    6.10
  -2  15  -3   23.10    4.10
  -2  15  -3   15.50    4.20
   3 -15   4    3.70    5.50
  -3  15  -4   -1.90    2.80
  -3  15  -4    1.50    3.10
   4 -15   5    3.50    5.40
  -4  15  -5   -2.50    4.10
  -4  15  -5   -0.20    2.70
   5 -15   6   11.00    6.10
  -5  15  -6   -2.40    3.50
  -5  15  -6    5.90    2.80
  -5  15  -6    5.40    4.30
   6 -15   7   -1.50    5.40
  -6  15  -7   -1.40    3.00
  -6  15  -7    1.60    4.20
   7 -15   8   13.80    5.90
  -7  15  -8   14.20    5.30
   8 -15   9   15.30    5.70
  -8  15  -9   14.70    4.80
   9 -15  10   25.70    6.20
  -9  15 -10   22.50    6.00
  10 -15  11   18.30    5.90
 -10  15 -11   35.80    6.20
  11 -15  12   11.70    4.10
 -11  15 -12   17.80    6.20
 -13  15 -14   21.40    7.60
 -14  15 -15    4.30    8.60
  15 -15  16    3.40    4.70
 -15  15 -16    7.70    9.20
  16  16  15    0.60   12.90
  15  16  14   -6.30    9.30
  14  16  13   -3.00    9.30
  13  16  12   -5.00    6.30
  12  16  11    1.40    5.10
  11  16  10    9.80    5.50
  10  16   9   20.20    5.70
  10  16   9   34.30    6.80
   9  16   8    6.00    5.30
   9  16   8    4.10    5.80
  -8 -16  -7   -5.60    4.20
   8  16   7    4.80    5.20
   8  16   7    4.40    4.70
  -7 -16  -6   17.20    5.10
   7  16   6   22.90    5.70
   7  16   6   13.40    5.40
  -6 -16  -5   42.30    7.20
   6  16   5   30.20    6.40
   6  16   5   37.60    6.80
  -5 -16  -4   41.30    7.60
   5  16   4   43.60    7.20
   5  16   4   36.60    7.00
  -4 -16  -3    4.70    5.60
   4  16   3    8.40    4.70
   4  16   3   -2.40    4.60
  -3 -16  -2  101.29   12.30
   3  16   2   92.59   11.30
   3  16   2  113.19   11.70
  -2 -16  -1   86.69   10.40
   2  16   1   74.49    9.40
   2  16   1   80.79    9.70
  -1 -16   0    3.50    4.80
   1  16   0    0.70    3.90
   1  16   0    5.30    4.00
   0 -16   1   12.10    5.60
   0  16  -1   11.80    4.20
   0  16  -1    6.30    4.00
   1 -16   2   -0.50    5.50
  -1  16  -2    0.10    3.70
  -1  16  -2    0.50    3.50
   2 -16   3   29.40    6.70
  -2  16  -3   11.70    4.10
  -2  16  -3   10.80    4.10
   3 -16   4   -3.40    5.30
  -3  16  -4   -1.30    2.90
  -3  16  -4    5.70    3.60
   4 -16   5   -2.50    5.90
  -4  16  -5   -1.50    3.00
  -4  16  -5    0.40    2.80
   5 -16   6    7.60    6.10
  -5  16  -6    4.00    3.40
   6 -16   7   26.40    7.50
  -6  16  -7   16.80    5.40
   7 -16   8   29.50    7.20
  -7  16  -8   16.30    5.60
   8 -16   9   41.60    7.50
  -8  16  -9   22.50    5.60
   9 -16  10    7.50    5.00
  -9  16 -10    1.20    4.20
  10 -16  11   10.40    5.00
 -10  16 -11    6.40    4.60
  11 -16  12   34.00    6.00
 -11  16 -12   55.59    8.10
  12 -16  13   22.30    5.40
 -12  16 -13   28.70    7.50
 -13  16 -14    8.20    9.50
  14 -16  15    5.70    4.80
 -14  16 -15    8.80    9.90
  15  17  14    4.20   11.50
  14  17  13   -1.90   11.40
  13  17  12    7.60    8.90
  12  17  11    2.70    5.90
  11  17  10   17.20    6.70
  10  17   9    1.50    4.60
  10  17   9    6.70    6.00
   9  17   8   -4.40    4.60
   9  17   8    4.00    5.50
  -8 -17  -7   25.70    5.90
   8  17   7   15.00    5.50
   8  17   7   35.80    6.90
  -7 -17  -6    0.30    4.30
   7  17   6   -1.90    4.70
   7  17   6   25.90    5.90
  -6 -17  -5   27.90    6.30
   6  17   5    6.40    5.10
   6  17   5   16.00    5.80
  -5 -17  -4   -1.10    5.20
   5  17   4    2.00    5.10
   5  17   4   -1.80    4.80
  -4 -17  -3   71.69   10.60
   4  17   3   95.79   10.20
   4  17   3   62.49    9.70
  -3 -17  -2   40.60    8.10
   3  17   2   33.20    6.80
   3  17   2   49.20    7.20
  -2 -17  -1    2.30    5.70
   2  17   1   -2.00    4.10
   2  17   1    9.00    4.80
   1  17   0   37.00    6.40
   1  17   0   33.50    6.30
   0 -17   1   38.90    7.20
   0  17  -1   33.80    6.00
   0  17  -1   25.90    5.70
   1 -17   2    3.10    5.30
  -1  17  -2    0.10    3.80
  -1  17  -2   -4.20    3.70
   2 -17   3    7.60    6.40
  -2  17  -3    6.40    3.80
  -2  17  -3   11.50    4.00
   3 -17   4   12.10    6.50
  -3  17  -4   -8.10    2.60
  -3  17  -4   -0.50    3.00
   4 -17   5    2.10    6.20
  -4  17  -5   -0.50    3.10
   5 -17   6   11.10    6.40
  -5  17  -6   -7.70    5.00
   6 -17   7    9.40    6.00
   7 -17   8   11.80    6.50
  -7  17  -8   21.90    5.70
   8 -17   9    8.80    5.80
  -8  17  -9    1.50    4.00
   9 -17  10   47.90    8.60
  10 -17  11   54.19    8.30
 -10  17 -11   67.69    9.60
  11 -17  12   10.90    4.20
 -11  17 -12   21.10    6.80
 -12  17 -13    7.80    8.20
 -13  17 -14   15.80    9.00
  14  18  13    8.80   11.40
  13  18  12   17.80   10.80
  12  18  11   -1.50    8.40
  11  18  10   -4.10    6.60
  10  18   9    1.50    6.10
  10  18   9   -0.90    3.80
   9  18   8   32.30    7.00
   9  18   8   15.10    5.50
  -8 -18  -7   25.90    6.40
   8  18   7   20.00    5.60
  -7 -18  -6   13.20    5.40
   7  18   6   18.30    5.90
   7  18   6   24.70    5.90
  -6 -18  -5   -2.30    4.90
   6  18   5    5.90    5.00
   6  18   5    5.00    4.80
  -5 -18  -4   77.29   10.40
   5  18   4   82.49   10.40
  -4 -18  -3   90.59   11.00
   4  18   3   84.09   10.50
   4  18   3   63.29    9.70
  -3 -18  -2   26.90    7.60
   3  18   2   24.60    6.10
   3  18   2   26.80    6.20
  -2 -18  -1    2.90    6.00
   2  18   1    2.70    5.00
   2  18   1    8.40    4.60
  -1 -18   0   14.40    5.80
   1  18   0   12.30    4.90
   1  18   0   12.30    5.10
   0 -18   1   19.60    6.90
   0  18  -1   20.10    5.10
   0  18  -1   26.20    5.50
   1 -18   2    2.10    5.90
  -1  18  -2    2.30    4.00
  -1  18  -2    6.70    4.50
   2 -18   3   -9.50    5.20
  -2  18  -3   -4.30    2.90
  -2  18  -3    6.80    4.20
   3 -18   4   11.80    6.60
  -3  18  -4    0.30    4.00
   4 -18   5   14.90    6.50
  -4  18  -5   16.90    4.80
   5 -18   6   -5.70    5.50
   6 -18   7    8.20    6.40
   7 -18   8   10.10    6.50
   8 -18   9   64.49   10.60
   9 -18  10   47.60    8.70
  10 -18  11   10.10    4.70
  11 -18  12    4.80    4.50
  13  19  12  -12.70    9.30
  12  19  11  -11.10    9.20
  11  19  10    5.90    8.40
  10  19   9   11.10    7.80
   9  19   8    2.60    6.50
   9  19   8    0.70    4.40
   8  19   7   12.70    6.40
   8  19   7    7.20    5.00
   7  19   6    0.00    4.50
   7  19   6   -1.30    6.10
  -6 -19  -5   82.89   10.30
   6  19   5   96.89   11.30
   6  19   5   79.39   10.60
  -5 -19  -4    9.90    5.90
   5  19   4   21.50    5.70
   5  19   4    5.10    5.00
  -4 -19  -3   11.30    5.80
   4  19   3    3.50    4.90
   4  19   3    5.70    4.60
  -3 -19  -2   26.00    6.40
   3  19   2   22.60    6.40
   3  19   2    8.20    5.40
  -2 -19  -1    8.40    7.20
   2  19   1    7.60    5.30
   2  19   1    8.20    5.00
  -1 -19   0   -2.40    6.40
   1  19   0    3.20    4.60
   1  19   0    1.70    4.50
   0 -19   1    8.10    6.90
   0  19  -1    4.10    4.80
   0  19  -1    4.50    4.40
   1 -19   2    9.00    7.00
  -1  19  -2   -5.30    3.30
  -1  19  -2   -1.20    4.40
   2 -19   3    7.50    6.00
  -2  19  -3   10.00    4.60
  -2  19  -3   -4.50    4.80
   3 -19   4   -2.20    5.80
  -3  19  -4   13.00    4.70
   4 -19   5   10.10    7.10
   5 -19   6    4.40    7.30
   6 -19   7   19.30    7.10
   7 -19   8   28.80    7.90
   8 -19   9   20.50    7.60
   9 -19  10    1.70    5.40
  10 -19  11    0.10    4.70
  11 -19  12   12.00    6.20
  12  20  11   -1.00   12.60
  11  20  10   -2.10   10.40
  10  20   9    4.60    8.40
   9  20   8    3.00    5.40
   9  20   8   10.50    7.30
   8  20   7   -3.00    4.60
   8  20   7   -4.40    6.10
  -7 -20  -6   25.20    6.10
   7  20   6   27.30    5.90
  -6 -20  -5   20.40    6.10
   6  20   5   37.20    7.30
   6  20   5    9.70    5.50
  -5 -20  -4    0.40    5.50
   5  20   4   -1.90    4.60
   5  20   4   -3.00    4.70
  -4 -20  -3   33.20    7.10
   4  20   3   25.50    6.00
   4  20   3   20.90    5.70
  -3 -20  -2    5.90    6.20
   3  20   2    4.00    4.50
   3  20   2    5.30    4.70
  -2 -20  -1    0.20    6.20
   2  20   1    3.00    4.90
   2  20   1   12.70    5.20
  -1 -20   0    9.30    7.10
   1  20   0    3.90    4.50
   1  20   0    4.40    5.10
   0 -20   1    5.60    6.50
   0  20  -1   -5.30    4.30
   0  20  -1    0.80    4.20
   1 -20   2    3.20    6.90
  -1  20  -2   -4.00    4.60
  -1  20  -2    4.10    5.30
   2 -20   3   -3.80    5.60
  -2  20  -3    2.00    4.60
   3 -20   4    0.90    6.00
  -3  20  -4    1.20    9.00
   4 -20   5   16.60    8.10
   5 -20   6   13.60    7.90
   6 -20   7   23.70    7.70
   7 -20   8    2.50    7.10
   8 -20   9    6.00    7.50
   9 -20  10   18.10    7.50
  10 -20  11   54.29    9.60
  11  21  10   -3.10   12.50
  10  21   9    8.80    9.30
   9  21   8   22.60    9.60
   8  21   7   -0.40    6.20
   8  21   7   23.50    7.90
  -7 -21  -6    7.40    5.20
   7  21   6    2.30    6.20
   7  21   6   19.50    6.70
  -6 -21  -5    4.50    5.10
   6  21   5   -2.80    5.40
   6  21   5   -2.50    4.80
  -5 -21  -4   57.49    9.30
   5  21   4   58.89   10.10
  -4 -21  -3   14.10    6.00
   4  21   3    9.40    5.10
   4  21   3    9.00    5.20
  -3 -21  -2    5.60    6.10
   3  21   2    8.00    4.90
   3  21   2    8.90    5.00
  -2 -21  -1    5.40    7.10
   2  21   1    8.90    4.70
   2  21   1    5.40    5.00
  -1 -21   0    5.70    7.30
   1  21   0    5.90    4.60
   1  21   0   -0.10    4.40
   0 -21   1   -2.80    6.70
   0  21  -1   -2.70    4.50
   0  21  -1   -0.40    5.90
   1 -21   2    1.90    7.70
  -1  21  -2   -7.30    4.40
   2 -21   3    5.50    7.00
  -2  21  -3   14.50    7.50
   3 -21   4    0.70    7.50
   4 -21   5   32.50    9.50
   5 -21   6    7.40    8.90
   6 -21   7    7.60    9.50
   7 -21   8   14.60    9.80
   8 -21   9   43.50   11.60
   9 -21  10   41.60   10.70
   9  22   8   14.40   10.60
   8  22   7   13.30    9.40
   7  22   6   -8.30    6.80
   7  22   6   -9.50    7.50
  -6 -22  -5   24.10    6.30
   6  22   5   10.20    6.40
   6  22   5   15.40    7.20
  -5 -22  -4    8.00    5.80
   5  22   4   -1.20    5.30
   5  22   4    3.80    6.00
  -4 -22  -3    0.20    6.40
   4  22   3    8.30    5.60
   4  22   3    6.00    4.90
  -3 -22  -2    2.60    6.60
   3  22   2    9.10    5.30
   3  22   2   -4.00    5.10
  -2 -22  -1    2.70    6.90
   2  22   1    0.80    4.90
   2  22   1   -0.80    5.50
  -1 -22   0   -0.20    8.10
   1  22   0   -3.50    5.10
   0 -22   1   12.90    9.30
   0  22  -1   -0.50    5.10
   1 -22   2    7.80    9.20
  -1  22  -2    4.10    9.00
   2 -22   3    2.70   10.30
   3 -22   4   13.50   11.50
   4 -22   5  -13.80    9.50
   5 -22   6   -7.00   10.30
   6 -22   7   27.30   13.10
   7 -22   8   33.60   12.30
   8  23   7    8.00    9.70
   7  23   6    7.10    9.90
   6  23   5   -4.60    8.10
   6  23   5   11.70    8.10
  -5 -23  -4   -1.90    6.40
   5  23   4   -5.20    6.30
   5  23   4   -5.40    5.70
  -4 -23  -3    2.50    7.40
   4  23   3    2.20    6.20
   4  23   3    9.00    6.60
  -3 -23  -2   10.40    9.40
   3  23   2    0.00    5.70
   3  23   2   -2.70    7.80
  -2 -23  -1    2.30    9.20
   2  23   1   -1.90    5.30
  -1 -23   0    0.20   10.60
   1  23   0   -0.80    5.50
   0 -23   1   14.00    9.80
   1 -23   2   12.10   11.20
   2 -23   3    9.80   13.90
   3 -23   4   16.60   11.60
   4 -23   5   -0.50   12.40
   5 -23   6   -3.00   12.20
  -4 -24  -3   10.70    8.30
  -3 -24  -2    5.40   10.80
   3  24   2   -6.40    5.40
  -2 -24  -1    8.40   10.60
   2  24   1   15.60    9.00
  -1 -24   0    2.50   10.40
   0 -24   1   -1.40   10.60
   1 -24   2   13.60   12.00
   2 -24   3   -4.60   11.70
   4 -24   2   15.80   13.20
   3 -24   1    1.60   10.10
   2 -24   0    4.30   12.40
   1 -24  -1   12.10   12.00
   0  24   2    5.40    6.70
   0 -24  -2   12.10   10.40
   1  24   3   16.00    7.30
  -1 -24  -3    9.40   11.20
   2  24   4   -1.60    7.30
  -2 -24  -4    6.60    9.30
   3  24   5    7.30    7.00
  -3 -24  -5   -0.70    8.50
   4  24   6    5.70    6.60
  -4 -24  -6   42.10   11.70
   5  24   7    0.90    6.50
   6 -23   4    4.90   12.90
   5 -23   3    5.50   12.60
   4 -23   2   17.70   14.20
   3 -23   1    0.40   11.20
  -2  23   0    3.20    5.50
   2 -23   0    6.20   12.20
  -1  23   1   -1.30    4.60
   1 -23  -1   10.00    9.40
   0  23   2   11.50    5.50
   0 -23  -2   16.40    9.80
   1  23   3   -2.70    5.10
  -1 -23  -3   -1.30    9.80
   2  23   4    0.80    5.20
  -2 -23  -4    4.00    8.00
   3  23   5    4.60    6.10
  -3 -23  -5    1.60    7.10
   4  23   6    8.10    6.20
   4  23   6   -4.30    7.70
  -4 -23  -6   30.10    7.10
   5  23   7    4.30    6.30
   5  23   7    0.00    6.60
  -5 -23  -7   12.80    6.20
   6  23   8    2.20    7.40
   6  23   8    9.70    6.50
   7  23   9   -2.00    8.80
   7  23   9    6.30    8.90
   8 -22   6   -6.90   11.80
   7 -22   5    8.90   13.00
   6 -22   4   -8.80   11.10
   5 -22   3    8.70   11.80
   4 -22   2    7.10    9.30
  -3  22  -1   -7.40    4.20
   3 -22   1   -4.10    9.60
  -2  22   0    0.40    4.40
   2 -22   0    5.10    9.00
  -1  22   1   15.80    5.30
   1 -22  -1   20.80    8.90
   0  22   2    1.30    4.40
   0 -22  -2   -1.80    7.60
   1  22   3    0.60    4.40
  -1 -22  -3    2.00    6.50
   2  22   4    5.80    4.70
  -2 -22  -4   -4.80    6.70
   3  22   5    5.00    4.90
   3  22   5   15.00    5.50
  -3 -22  -5   11.70    6.50
   4  22   6   12.10    5.50
   4  22   6    0.90    5.40
  -4 -22  -6    1.80    5.40
   5  22   7    0.60    5.50
   5  22   7   -2.20    5.20
  -5 -22  -7   -5.70    5.00
   6  22   8   22.40    7.00
   6  22   8   -0.20    6.00
   7  22   9    1.40    7.10
   7  22   9    6.60    8.70
   8  22  10    1.30    9.10
   8  22  10    5.90    8.50
   9  22  11    0.80   11.50
  10 -21   8    0.80    8.40
   9 -21   7   -3.70   10.60
   8 -21   6    3.20    9.50
   7 -21   5   -3.00   10.10
   6 -21   4    2.10    8.40
   5 -21   3   13.00    7.50
  -4  21  -2   -2.80    4.40
   4 -21   2  -10.80    6.80
  -3  21  -1   15.50    4.80
   3 -21   1   15.30    6.20
  -2  21   0    1.60    4.30
   2 -21   0   -5.90    5.50
  -1  21   1    9.10    4.60
   1 -21  -1   -0.20    6.20
   0  21   2   15.60    5.40
   0 -21  -2   20.60    6.50
   1  21   3   -0.50    4.30
   1  21   3   -3.80    4.90
  -1 -21  -3   10.20    6.80
   2  21   4   18.30    5.50
  -2 -21  -4   17.10    7.00
   3  21   5   -0.80    4.60
   3  21   5   -8.80    4.40
  -3 -21  -5    7.90    5.90
   4  21   6    1.70    5.20
   4  21   6    4.50    4.00
  -4 -21  -6    3.10    5.50
   5  21   7   59.09    8.10
  -5 -21  -7   43.90    7.90
   6  21   8    9.20    5.40
   6  21   8    3.50    5.10
  -6 -21  -8    6.70    4.90
   7  21   9   -3.20    5.40
   7  21   9    7.20    5.20
   8  21  10   -3.30    7.90
   8  21  10   12.80    8.00
   9  21  11    3.20    9.60
   9  21  11    2.30    9.20
  10  21  12   20.30   12.60
  11  21  13  -13.30   11.30
  11 -20   9    3.20    6.00
  10 -20   8    2.80    8.10
   9 -20   7   11.60    8.50
   8 -20   6    5.80    7.70
   7 -20   5   13.10    8.10
   6 -20   4   -3.20    6.90
  -5  20  -3   12.80    4.70
   5 -20   3    7.80    7.10
  -4  20  -2    8.30    4.30
   4 -20   2    1.30    5.80
  -3  20  -1    3.40    4.30
   3 -20   1   -0.20    6.10
  -2  20   0   24.10    5.40
   2 -20   0   14.40    6.60
  -1  20   1    6.70    4.60
   1 -20  -1   16.60    6.00
   0  20   2    4.00    4.30
   0  20   2  -11.30    4.60
   0 -20  -2    1.70    4.80
   1  20   3   28.70    6.20
  -1 -20  -3   28.20    6.30
   2  20   4   11.50    5.00
   2  20   4    5.10    4.70
  -2 -20  -4    7.90    6.10
   3  20   5    6.00    4.90
   3  20   5   -1.10    4.10
  -3 -20  -5    6.60    5.50
   4  20   6   42.20    7.20
  -4 -20  -6   43.30    7.70
   5  20   7   -0.90    4.50
   5  20   7    9.80    5.30
  -5 -20  -7    9.70    5.40
   6  20   8    7.30    4.40
   6  20   8    3.00    5.30
  -6 -20  -8   -1.90    5.00
   7  20   9   16.30    6.40
   8  20  10    8.00    5.70
   8  20  10    1.70    4.20
   9  20  11   -0.30    7.50
   9  20  11   -7.60    6.60
  10  20  12    6.00    8.70
  10  20  12    9.30    9.10
  11  20  13    7.70   12.00
  12  20  14   -1.00   11.70
  12 -19  10   -5.10    6.10
  11 -19   9    5.60    5.80
  10 -19   8   18.50    7.10
   9 -19   7   10.80    6.60
   8 -19   6   10.70    6.90
   7 -19   5    5.60    6.60
  -6  19  -4    2.90    4.20
   6 -19   4    5.90    7.10
  -5  19  -3   20.20    4.90
   5 -19   3   31.50    8.30
  -4  19  -2   20.90    5.00
   4 -19   2   23.30    8.00
  -3  19  -1   13.50    4.50
   3 -19   1   18.70    7.10
  -2  19   0    3.50    4.00
   2 -19   0    8.80    6.20
  -1  19   1   36.20    6.40
   1 -19  -1   31.20    6.60
   0  19   2   -5.90    3.10
   0  19   2    0.60    4.30
   0 -19  -2    0.30    4.40
   1  19   3    4.20    4.00
   1  19   3    5.00    4.60
  -1 -19  -3   -0.10    4.40
   2  19   4   10.10    4.40
   2  19   4    7.50    4.90
  -2 -19  -4    1.40    3.40
   3  19   5   74.59   10.10
   3  19   5   80.69   10.30
  -3 -19  -5   96.19   11.00
   4  19   6    3.40    4.90
   4  19   6   -4.30    4.10
  -4 -19  -6   -4.40    5.30
   5  19   7   -1.00    4.30
   5  19   7   -5.70    4.60
  -5 -19  -7   -8.30    4.60
   6  19   8   24.10    6.30
   6  19   8   16.80    5.30
  -6 -19  -8   25.00    6.00
   7  19   9   12.80    5.80
   7  19   9    2.70    4.00
  -7 -19  -9   -4.20    6.10
   8  19  10   -1.50    4.00
   8  19  10   -1.60    5.60
   9  19  11    0.80    6.00
   9  19  11   -0.30    4.40
  10  19  12  -11.20    7.30
  10  19  12    6.80    7.20
  11  19  13   14.30    9.70
  12  19  14   -0.40   13.00
  13  19  15    2.80   13.50
 -13  18 -11    1.30    8.60
 -12  18 -10   15.60    8.40
  12 -18  10    2.00    4.50
 -11  18  -9   20.90    7.40
  11 -18   9   19.20    6.40
 -10  18  -8    2.20    5.00
  10 -18   8   -0.40    5.20
   9 -18   7    4.20    5.80
   8 -18   6    2.50    6.70
   7 -18   5    3.30    6.30
  -6  18  -4   -2.00    3.40
   6 -18   4    3.90    6.70
  -5  18  -3    5.80    3.60
   5 -18   3    3.00    6.60
  -4  18  -2   -4.50    3.30
   4 -18   2    1.80    6.40
  -3  18  -1   17.40    4.70
   3 -18   1   10.80    6.30
  -2  18   0   -0.90    3.90
   2 -18   0    1.70    5.90
  -1  18   1    0.20    4.00
   1 -18  -1   -1.40    4.80
   0  18   2   37.70    5.90
   0  18   2   36.90    6.20
   1  18   3    6.70    4.50
   1  18   3    1.80    4.00
  -1 -18  -3    1.30    4.70
   2  18   4   28.40    6.30
   2  18   4   34.80    6.40
   3  18   5   -0.80    4.60
   3  18   5    2.10    4.30
  -3 -18  -5    3.00    3.70
   4  18   6   -2.50    4.50
   4  18   6    8.90    4.80
  -4 -18  -6    9.00    5.60
   5  18   7   26.20    6.60
   5  18   7   43.60    7.40
  -5 -18  -7   34.70    7.00
   6  18   8    4.50    5.10
   6  18   8   -0.30    4.50
  -6 -18  -8    2.30    4.90
   7  18   9   -0.30    5.10
   7  18   9   -5.10    3.70
   8  18  10    2.00    5.30
   8  18  10   -3.90    4.00
   9  18  11   -0.70    3.90
   9  18  11    2.30    5.50
  10  18  12   -4.10    5.40
  10  18  12   -1.60    3.90
  11  18  13    2.90    7.10
  12  18  14   -3.60    9.50
  13  18  15   -6.30   11.40
  14  18  16   -3.50   12.30
 -14  17 -12   10.00    8.50
 -13  17 -11   24.20    8.70
 -12  17 -10   16.50    6.80
  12 -17  10   10.00    4.70
 -11  17  -9    3.40    4.90
  11 -17   9   -2.70    4.40
 -10  17  -8    5.00    5.00
  10 -17   8    9.70    5.50
  -9  17  -7    2.40    4.50
   9 -17   7    9.40    5.80
  -8  17  -6    2.60    4.20
   8 -17   6   -7.00    5.60
  -7  17  -5    0.20    3.30
   7 -17   5   -0.50    6.00
  -6  17  -4   -2.80    3.10
   6 -17   4   -2.70    6.30
  -5  17  -3   -1.20    3.20
   5 -17   3    5.20    6.40
  -4  17  -2   14.00    4.10
   4 -17   2   19.60    7.40
  -3  17  -1    5.50    3.60
   3 -17   1    4.70    5.90
  -2  17   0   49.70    6.80
   2 -17   0   49.10    8.70
  -1  17   1  145.09   15.00
  -1  17   1  155.28   14.60
   1 -17  -1  142.69   16.10
   0  17   2    3.30    3.60
   0  17   2    3.80    4.30
   0 -17  -2    3.90    4.80
   1  17   3   82.09    9.60
  -1 -17  -3   87.79   10.90
   2  17   4   12.10    5.10
   2  17   4    7.10    4.40
  -2 -17  -4   12.20    4.60
   3  17   5   10.20    5.20
   3  17   5   22.40    5.10
  -3 -17  -5    5.90    4.00
   4  17   6  101.29   12.30
   4  17   6  125.39   12.50
   5  17   7   16.80    5.30
   5  17   7    0.10    4.80
  -5 -17  -7    8.60    5.40
   6  17   8    9.10    5.10
   6  17   8    2.30    4.60
  -6 -17  -8    5.90    5.00
   7  17   9    0.70    4.40
   7  17   9    0.30    5.10
  -7 -17  -9    4.10    4.90
   8  17  10    2.10    4.20
   8  17  10    3.10    5.30
   9  17  11   -2.50    3.90
   9  17  11   -8.20    4.70
  10  17  12    6.30    5.30
  10  17  12    3.30    4.40
  11  17  13   -9.00    6.20
  11  17  13   -0.10    3.80
  12  17  14    5.30    8.10
  13  17  15    4.30   10.10
  14  17  16   -4.40   10.10
 -15  16 -13    9.20    8.90
 -14  16 -12   58.09   12.10
 -13  16 -11   15.00    7.60
 -12  16 -10    0.10    5.10
  12 -16  10    6.60    4.70
 -11  16  -9    6.90    5.60
  11 -16   9   12.80    5.40
 -10  16  -8    3.40    4.10
  10 -16   8    3.60    5.50
  -9  16  -7    2.20    4.00
   9 -16   7    7.30    6.20
  -8  16  -6    6.90    3.20
  -8  16  -6    4.80    4.80
   8 -16   6    9.80    6.30
  -7  16  -5   -4.50    2.60
  -7  16  -5    4.50    4.50
   7 -16   5    1.60    6.20
  -6  16  -4    3.10    2.90
  -6  16  -4    1.40    3.70
   6 -16   4    4.20    6.50
  -5  16  -3    1.50    2.90
   5 -16   3   10.80    6.50
  -4  16  -2   16.70    4.10
   4 -16   2   26.40    7.70
  -3  16  -1   34.70    5.50
   3 -16   1   38.30    7.60
  -2  16   0   42.30    5.60
  -2  16   0   25.70    4.60
   2 -16   0   39.40    7.30
  -1  16   1   54.29    7.50
  -1  16   1   57.39    7.20
   1 -16  -1   64.19    9.10
   0  16   2  128.09   13.90
   0  16   2  131.39   13.80
   0 -16  -2  156.88   15.00
   1  16   3    2.70    3.60
   1  16   3    2.00    4.10
  -1 -16  -3    4.40    5.30
   2  16   4   66.49    8.40
   2  16   4   67.09    8.40
  -2 -16  -4   64.59    9.10
   3  16   5   76.09    9.00
   3  16   5   70.19    8.80
  -3 -16  -5   71.39    9.30
   4  16   6    4.90    4.70
   4  16   6    4.80    4.30
  -4 -16  -6    0.30    3.70
   5  16   7    1.40    4.70
   5  16   7   -0.40    4.00
  -5 -16  -7   -0.50    4.50
   6  16   8    4.20    4.70
   6  16   8    1.60    4.70
  -6 -16  -8    7.80    4.70
   7  16   9    5.70    4.90
   7  16   9    3.00    4.90
  -7 -16  -9    7.80    4.30
   8  16  10    8.50    5.00
   8  16  10   10.30    5.20
   9  16  11    1.20    4.10
   9  16  11    0.70    5.10
  10  16  12   -1.10    4.70
  10  16  12    0.50    5.20
  11  16  13   12.50    6.10
  11  16  13    0.30    3.90
  12  16  14   -3.00    5.80
  13  16  15    1.80    7.90
  14  16  16   11.80   11.30
  15  16  17   14.60   11.90
 -15  15 -13   24.90    9.60
 -14  15 -12   10.90    7.10
 -13  15 -11    3.10    5.50
  13 -15  11   -4.90    5.40
 -12  15 -10   32.70    6.70
  12 -15  10   42.00    6.70
 -11  15  -9   13.50    4.90
  11 -15   9   19.70    5.40
 -10  15  -8    5.00    4.40
  10 -15   8    3.00    4.80
  -9  15  -7    0.90    4.10
   9 -15   7    4.50    5.40
  -8  15  -6    7.60    2.50
  -8  15  -6   -2.80    3.70
   8 -15   6    5.20    5.90
  -7  15  -5   -1.40    3.90
  -7  15  -5   -3.30    2.00
   7 -15   5    4.20    6.20
  -6  15  -4    2.20    3.70
  -6  15  -4    4.80    2.50
   6 -15   4   15.50    6.90
  -5  15  -3    3.20    3.60
   5 -15   3    3.90    6.10
  -4  15  -2    9.50    3.20
  -2  15   0   90.29    9.30
  -2  15   0   82.89    9.00
  -1  15   1   20.30    4.50
  -1  15   1   24.10    4.20
   1 -15  -1   28.00    6.70
   0  15   2   16.90    3.90
   0  15   2    9.20    4.10
   0 -15  -2    5.60    5.00
   1  15   3  212.18   20.10
   1  15   3  220.88   20.20
  -1 -15  -3  197.58   20.70
   2  15   4  110.19   11.80
   2  15   4  113.09   11.90
  -2 -15  -4  116.89   12.70
   3  15   5   21.00    4.90
  -3 -15  -5   16.00    5.20
   4  15   6   -2.50    3.70
   4  15   6   -4.00    3.80
  -4 -15  -6    1.30    4.10
   5  15   7    2.30    4.10
   5  15   7   -0.70    4.00
  -5 -15  -7   -0.40    3.40
   6  15   8    2.80    4.40
   6  15   8   -3.10    4.00
  -6 -15  -8    4.00    4.30
   7  15   9    5.60    4.60
   7  15   9   -1.00    4.40
  -7 -15  -9    6.10    4.00
   8  15  10   -4.20    4.30
   8  15  10   -0.70    4.70
   9  15  11    9.10    5.00
   9  15  11    5.70    4.70
  10  15  12    3.00    4.80
  10  15  12    5.80    4.90
  11  15  13    0.70    5.00
  11  15  13   -3.60    3.90
  12  15  14    5.00    5.40
  13  15  15   11.20    6.70
  14  15  16   19.10    9.90
  15  15  17   22.30   11.80
  16  15  18    6.50   12.10
 -16 -15 -18    1.30    8.40
 -16  14 -14   17.30   10.80
 -15  14 -13    5.50    8.00
 -14  14 -12   43.70    9.30
 -13  14 -11   32.00    6.80
  12 -14  10   18.80    5.10
 -11  14  -9    1.60    4.20
  11 -14   9   -2.60    4.00
 -10  14  -8    8.10    4.50
  10 -14   8   -2.30    4.40
  -9  14  -7   -2.40    2.10
  -9  14  -7   -2.30    3.80
   9 -14   7   -1.10    4.80
  -8  14  -6    3.10    2.10
  -8  14  -6   -0.70    3.30
   8 -14   6   -0.40    5.00
  -7  14  -5   -1.20    3.20
  -7  14  -5   -2.20    2.00
   7 -14   5    7.70    5.80
  -6  14  -4    0.40    2.10
  -6  14  -4    1.20    3.30
  -5  14  -3   -1.60    2.30
  -5  14  -3    1.20    3.10
  -4  14  -2   20.90    4.70
  -4  14  -2   32.90    4.40
  -3  14  -1   76.69    8.00
  -3  14  -1   77.39    8.20
  -2  14   0   40.60    5.40
  -2  14   0   35.60    5.00
  -1  14   1  172.88   16.60
  -1  14   1  173.88   16.50
   0  14   2  230.18   22.20
   0  14   2  243.58   22.20
   1  14   3  158.48   16.00
   1  14   3  159.98   16.10
  -1 -14  -3  183.48   17.20
   2  14   4   13.70    4.50
   2  14   4   22.70    4.30
  -2 -14  -4   24.80    5.80
   3  14   5   17.80    4.30
   3  14   5   11.60    4.50
  -3 -14  -5   17.20    5.00
   4  14   6    9.90    3.90
   4  14   6   -1.20    3.70
  -4 -14  -6    4.70    4.10
   5  14   7    0.50    3.40
   5  14   7   -2.00    4.00
  -5 -14  -7   -7.50    3.30
   6  14   8    5.30    3.80
   6  14   8   -1.40    4.30
  -6 -14  -8   -1.40    3.90
   7  14   9   -0.70    4.20
   7  14   9   -1.80    4.10
  -7 -14  -9   -2.10    3.50
   8  14  10    6.10    4.60
   8  14  10   10.50    5.10
   9  14  11   -3.50    4.20
   9  14  11    1.00    4.50
  10  14  12    5.30    4.60
  10  14  12    4.00    4.70
  11  14  13    3.20    4.90
  11  14  13    8.60    4.90
  12  14  14    6.70    4.80
  13  14  15   24.10    6.70
  14  14  16    4.50    7.30
  15  14  17    0.70    9.00
  16  14  18   14.50   10.20
 -16 -14 -18    9.80    8.90
 -17  13 -15    7.50    9.10
  17 -13  15    2.20    4.50
 -16  13 -14    5.80    8.50
 -15  13 -13   69.99   11.40
 -14  13 -12   24.00    6.10
 -13  13 -11   10.70    5.10
  13 -13  11   -2.20    4.50
 -12  13 -10    3.10    3.60
  12 -13  10   -1.90    3.70
 -11  13  -9   16.80    4.80
  11 -13   9   19.50    5.40
 -10  13  -8    8.10    3.70
 -10  13  -8   13.00    3.40
  10 -13   8   10.10    5.30
  -9  13  -7   17.40    4.20
  -9  13  -7   10.60    2.80
   9 -13   7   24.00    6.20
  -8  13  -6    6.00    2.20
  -8  13  -6    6.30    4.20
   8 -13   6   15.30    5.60
  -7  13  -5    5.20    2.20
  -7  13  -5    3.60    3.30
  -6  13  -4   10.00    2.50
  -6  13  -4   12.20    4.10
  -5  13  -3    1.30    2.00
  -5  13  -3    3.00    3.00
  -4  13  -2    3.50    2.40
  -4  13  -2    3.60    2.10
  -4  13  -2   -0.30    2.70
  -3  13  -1   20.00    3.70
  -3  13  -1   21.20    4.40
  -2  13   0  216.58   19.70
  -2  13   0  205.08   19.50
  -1  13   1  640.04   57.29
  -1  13   1  632.44   57.19
   0  13   2  192.38   17.40
   0  13   2  176.38   17.50
   1  13   3   26.60    4.40
   1  13   3   24.10    4.60
   2  13   4   43.10    6.00
   2  13   4   39.10    5.80
   3  13   5   23.40    4.70
   3  13   5   23.80    4.40
  -3 -13  -5   20.40    5.10
   4  13   6   17.50    4.50
  -4 -13  -6   22.10    4.90
   5  13   7   -1.30    3.10
   5  13   7    4.40    3.80
   5  13   7    0.60    3.50
  -5 -13  -7    4.30    3.70
   6  13   8    2.60    3.40
   6  13   8    5.30    4.10
   7  13   9   -3.60    3.70
   7  13   9    2.20    3.90
  -7 -13  -9    2.50    3.40
   8  13  10   13.10    4.60
   8  13  10    7.50    4.70
   9  13  11   -0.20    4.50
   9  13  11    1.50    4.20
  10  13  12    6.60    4.40
  10  13  12   -4.70    4.40
  11  13  13   19.20    5.30
  11  13  13    8.60    5.50
  12  13  14   16.50    5.80
  13  13  15    3.30    5.30
  14  13  16    0.60    5.50
  15  13  17   33.80    9.30
  16  13  18   21.80   10.80
 -16 -13 -18    7.00    8.50
  17  13  19   13.60   12.30
 -17 -13 -19   15.50    9.20
 -17  12 -15   -7.20    8.50
  17 -12  15   -0.50    4.30
 -16  12 -14   18.30    6.70
 -15  12 -13   36.60    6.90
 -14  12 -12   26.30    5.70
 -13  12 -11    2.20    3.70
  13 -12  11   -1.20    5.10
 -12  12 -10    7.70    4.40
  12 -12  10   17.10    4.10
 -11  12  -9    5.80    3.70
  11 -12   9    0.90    3.80
 -10  12  -8   17.60    4.50
 -10  12  -8   13.00    2.80
  10 -12   8   11.30    4.90
  -9  12  -7    9.10    3.90
  -9  12  -7    0.70    1.80
   9 -12   7    4.60    4.80
  -8  12  -6    1.90    1.90
  -8  12  -6    2.70    2.80
  -7  12  -5   31.20    4.20
  -7  12  -5   41.30    5.80
  -6  12  -4   14.80    3.80
  -6  12  -4   14.00    2.70
  -5  12  -3   22.20    4.40
  -5  12  -3   27.30    3.70
  -4  12  -2    0.10    2.60
  -4  12  -2    4.40    2.10
  -3  12  -1  119.69   11.90
  -3  12  -1  122.19   11.40
  -3  12  -1  116.99   11.50
  -2  12   0   78.69    7.80
  -2  12   0   72.89    7.90
  -1  12   1  154.48   13.80
  -1  12   1  133.89   13.80
   1  12   3  178.68   16.60
   1  12   3  171.78   16.60
   2  12   4   63.29    7.00
   2  12   4   59.29    7.10
   3  12   5   14.40    3.80
   3  12   5   16.20    3.30
   3  12   5   15.00    3.70
  -3 -12  -5   22.60    5.30
   4  12   6    9.40    3.80
   4  12   6    5.20    3.10
   4  12   6   10.70    3.40
  -4 -12  -6   10.00    4.10
   5  12   7    1.70    2.90
   5  12   7    2.50    3.50
   5  12   7    4.90    3.20
  -5 -12  -7    0.90    3.40
   6  12   8    0.60    3.10
   6  12   8    4.00    3.60
   6  12   8   -3.40    2.70
  -6 -12  -8    1.70    3.20
   7  12   9    7.90    4.40
   7  12   9   11.90    4.00
   8  12  10    0.20    3.80
   8  12  10   -3.10    4.00
   9  12  11    5.90    4.70
   9  12  11   -0.40    3.60
  10  12  12    8.50    4.40
  10  12  12   14.30    5.40
  11  12  13    3.30    5.10
  11  12  13    0.70    4.10
  12  12  14    7.00    4.80
  13  12  15   17.70    5.60
  14  12  16   60.69    9.00
  15  12  17   18.50    7.10
  16  12  18    3.80    8.10
 -16 -12 -18    5.20    7.60
  17  12  19    6.10    9.90
 -17 -12 -19    3.70    9.80
 -18  11 -16   -1.50    7.80
 -17  11 -15   15.50    9.10
  17 -11  15   19.10    4.60
 -16  11 -14   31.00    8.30
 -15  11 -13    1.80    3.40
 -14  11 -12   53.29    7.70
 -13  11 -11   55.69    8.00
 -12  11 -10   -1.00    3.40
  12 -11  10   -2.10    2.80
 -11  11  -9    3.70    3.60
 -11  11  -9   11.00    2.50
  11 -11   9    5.20    3.70
 -10  11  -8   34.90    5.80
 -10  11  -8   30.40    4.30
  10 -11   8   47.60    6.40
  -9  11  -7   10.70    2.40
  -9  11  -7    5.60    3.30
  -8  11  -6    4.90    3.10
  -8  11  -6    4.70    1.90
  -7  11  -5    4.40    2.90
  -7  11  -5    4.60    2.00
  -6  11  -4   -0.20    2.70
  -6  11  -4    1.80    1.60
  -5  11  -3   21.50    3.20
  -5  11  -3   27.10    4.30
  -4  11  -2   77.19    7.60
  -4  11  -2   74.89    8.00
  -4  11  -2   34.20   34.10
   4 -11   2   58.89   18.30
  -3  11  -1   61.19    6.50
  -3  11  -1   63.69    6.70
  -3  11  -1   65.99    7.10
  -3  11  -1   42.80   18.40
   3 -11   1   94.39   21.70
  -2  11   0   11.40    3.30
  -2  11   0   12.20    2.90
  -2  11   0    9.60   15.00
  -2  11   0   13.00    2.60
   2 -11   0    3.10   12.40
  -1  11   1  200.78   19.50
  -1  11   1  223.68   19.60
   0  11   2  393.16   35.20
   0  11   2  398.16   35.20
   0 -11  -2  351.86   41.70
   1  11   3  307.57   37.50
   1  11   3  318.17   30.30
   1  11   3  334.27   30.30
   1  11   3  356.56   30.00
  -1 -11  -3  331.17   37.10
   2  11   4   36.70    4.60
   2  11   4    7.30   12.60
   2  11   4   33.20    3.90
   2  11   4   30.60    4.80
  -2 -11  -4   10.50   10.90
   3  11   5   11.60    2.70
   3  11   5    9.30    3.60
   3  11   5   14.60    3.30
   4  11   6    8.60    3.30
   4  11   6    9.40    2.50
   4  11   6    2.20    3.20
  -4 -11  -6   11.60    4.00
   5  11   7    3.40    3.20
   5  11   7    1.70    2.60
   5  11   7    5.00    3.00
  -5 -11  -7    9.90    3.50
   6  11   8   14.10    4.00
   6  11   8    5.40    2.90
   6  11   8    9.00    3.30
  -6 -11  -8    8.80    3.50
   7  11   9   18.90    3.10
   7  11   9    8.20    3.80
   7  11   9    9.80    3.80
  -7 -11  -9    8.00    3.20
   8  11  10    5.40    3.60
   8  11  10   -3.00    3.80
   9  11  11    1.30    3.40
   9  11  11    0.30    4.50
  10  11  12    3.70    3.70
  10  11  12    5.70    4.90
  11  11  13   12.70    5.70
  11  11  13   14.40    4.80
  12  11  14    5.40    4.70
  13  11  15   65.19    9.20
  14  11  16    9.70    5.30
  15  11  17    7.00    5.30
  16  11  18    0.40    7.60
 -16 -11 -18    3.30    7.30
  17  11  19   27.10   10.60
 -17 -11 -19    0.90    8.60
  18  11  20    7.20   12.30
 -18  10 -16    0.40    8.80
  18 -10  16    8.90    4.20
 -17  10 -15    5.10    5.20
  17 -10  15   16.10    3.70
 -16  10 -14    0.50    4.00
 -15  10 -13   60.29    8.60
 -14  10 -12   20.10    5.00
 -13  10 -11   14.30    4.50
 -12  10 -10   -2.30    3.40
  12 -10  10   -3.10    2.30
 -11  10  -9   12.40    2.60
 -11  10  -9    7.80    4.00
  11 -10   9    8.00    3.90
 -10  10  -8    3.30    1.80
 -10  10  -8    0.30    2.90
  10 -10   8   -3.50    3.20
  -9  10  -7    6.70    3.10
  -9  10  -7   10.80    2.30
  -8  10  -6   27.60    3.70
  -8  10  -6   35.40    5.40
  -7  10  -5    4.60   39.60
  -7  10  -5   13.30    3.30
  -7  10  -5   12.90    2.40
  -6  10  -4   28.60    4.50
  -6  10  -4   28.70    3.60
  -6  10  -4   -1.00   20.00
   6 -10   4   83.39   30.30
  -5  10  -3    3.40    1.80
  -5  10  -3    8.60    2.90
  -5  10  -3    3.90   18.60
   5 -10   3   -2.90   13.10
  -4  10  -2    4.30   14.20
  -4  10  -2    6.00    2.00
  -4  10  -2    4.20    2.70
   4 -10   2   -8.70   14.50
  -3  10  -1    8.00   12.70
   3 -10   1   -2.20   13.30
  -2  10   0  518.45   62.29
  -2  10   0  624.84   55.49
  -2  10   0  639.44   55.69
  -2  10   0  646.34   55.59
  -1  10   1   94.19   16.90
  -1  10   1   82.19    8.60
  -1  10   1   87.19    8.60
   1 -10  -1  105.09   18.00
   0  10   2    1.90    1.80
   0  10   2   10.50    9.70
   0  10   2    2.80    2.50
   0  10   2    3.50    2.20
   0 -10  -2   -2.50    8.70
   1  10   3   13.10    2.80
   1  10   3    8.90    3.10
   1  10   3   13.20    9.80
   1  10   3   12.10    2.40
  -1 -10  -3   14.30    9.60
   2  10   4  307.47   27.00
   2  10   4  270.87   26.60
   2  10   4  309.47   27.00
   3  10   5   62.09    7.20
   3  10   5   74.39    6.80
   3  10   5   78.79   13.70
   3  10   5   60.59    7.20
  -3 -10  -5   59.49   12.00
   4  10   6   17.80    3.60
   4  10   6   16.80    8.50
   4  10   6   15.60    3.70
   4  10   6   14.00    3.10
  -4 -10  -6   21.60    8.90
   5  10   7    2.60    3.10
   5  10   7    1.30    1.70
   5  10   7    3.90    2.80
  -5 -10  -7    2.70    3.10
   6  10   8    9.10    3.10
   6  10   8    7.90    3.50
   6  10   8    4.80    1.30
  -6 -10  -8    2.80    2.90
   7  10   9   -1.70    3.20
   7  10   9    2.90    1.20
   7  10   9    5.50    3.10
  -7 -10  -9   10.80    2.90
   8  10  10    0.40    3.80
   8  10  10    3.30    1.10
   8  10  10    3.10    3.30
   9  10  11    4.30    4.10
   9  10  11    4.70    3.40
  10  10  12    6.00    3.80
  10  10  12    2.80    4.80
  11  10  13   10.70    4.50
  11  10  13   10.80    5.60
  12  10  14   41.60    6.80
  13  10  15   10.80    5.10
  14  10  16   15.30    5.50
  15  10  17   20.80    6.20
  16  10  18    5.70    6.30
 -16 -10 -18    1.70    6.00
  17  10  19    8.00    9.20
 -17 -10 -19   10.80    7.90
  18  10  20   33.70   11.60
 -18 -10 -20    0.30    8.80
 -18   9 -16    2.30    5.90
  18  -9  16    0.60    3.60
 -17   9 -15    0.20    4.80
  17  -9  15    3.90    2.90
 -16   9 -14   16.60    5.00
 -15   9 -13   60.79    8.70
 -14   9 -12    4.70    3.90
 -13   9 -11   -2.10    3.50
 -12   9 -10   -0.10    3.40
 -12   9 -10    4.60    2.20
  12  -9  10   -4.30    2.10
 -11   9  -9   32.80    4.00
 -11   9  -9   21.90    4.80
  11  -9   9   28.60    4.90
 -10   9  -8   10.50    3.80
 -10   9  -8   17.50    2.80
  -9   9  -7  -32.30   53.19
  -9   9  -7    3.10    2.80
  -9   9  -7    4.80    1.90
  -8   9  -6    4.20    2.90
  -8   9  -6   51.19   61.49
  -8   9  -6   -5.50   25.70
  -8   9  -6    4.40    1.80
  -7   9  -5   16.30    3.70
  -7   9  -5   12.40    2.40
  -7   9  -5   -1.60   19.40
  -6   9  -4   20.00   15.50
  -6   9  -4   40.50    5.10
  -6   9  -4   40.20    4.50
   6  -9   4   55.69   20.80
  -5   9  -3   37.30    4.30
  -5   9  -3   38.00    4.90
  -5   9  -3   55.89   17.10
   5  -9   3   58.89   15.30
  -4   9  -2   62.59   15.50
  -4   9  -2   56.89    5.60
  -4   9  -2   48.50    5.90
   4  -9   2   45.60   12.60
  -3   9  -1  522.15   47.30
  -3   9  -1  527.85   47.10
  -2   9   0   18.20    2.70
  -2   9   0   14.40    3.10
  -2   9   0   23.50   10.80
  -2   9   0   16.70    2.80
   2  -9   0   19.90   10.10
  -1   9   1   27.20    3.80
  -1   9   1   28.50    3.70
  -1   9   1   32.00    4.20
  -1   9   1   20.70    9.80
   1  -9  -1   22.00    8.90
   0   9   2   36.10    4.40
   0   9   2   38.00    4.20
   0   9   2   38.20    4.60
   0  -9  -2   18.00    8.50
   1   9   3   23.30    8.60
   1   9   3   31.00    3.40
   1   9   3   27.10    4.00
   1   9   3   29.30    3.90
  -1  -9  -3   20.00    8.30
   2   9   4   23.00    3.50
   2   9   4   22.20    3.70
   2   9   4   24.40    9.10
  -2  -9  -4   24.70    7.60
   3   9   5  231.78   20.20
   3   9   5  205.38   20.60
   3   9   5  270.17   25.40
   3   9   5  200.38   20.60
  -3  -9  -5  250.67   24.60
   4   9   6   60.39    5.90
   4   9   6   63.49    6.90
   4   9   6   71.39    6.90
   4   9   6   54.09    9.90
  -4  -9  -6   51.99   10.50
   5   9   7   13.10    1.80
   5   9   7   14.50    3.30
   5   9   7   17.90    3.70
   5   9   7    9.00    6.90
  -5  -9  -7   18.70    3.60
  -5  -9  -7    7.00    7.90
   6   9   8    3.40    1.10
   6   9   8    8.60    2.90
   6   9   8    3.30    3.20
  -6  -9  -8    2.60    9.30
  -6  -9  -8    6.10    2.60
   7   9   9   -1.60    0.90
   7   9   9   -0.40    3.20
   7   9   9    0.40    2.80
  -7  -9  -9   -4.80    2.30
   8   9  10   12.00    3.60
   8   9  10    4.60    3.90
   8   9  10    7.00    1.30
  -8  -9 -10   14.20   16.00
   9   9  11    0.20    4.00
   9   9  11   11.70    3.50
  -9  -9 -11   21.50   25.80
  10   9  12   10.70    3.80
  10   9  12    8.90    4.90
  11   9  13   31.30    6.60
  11   9  13   34.80    5.90
  12   9  14    7.70    4.60
  13   9  15    9.00    4.80
  14   9  16   17.40    5.80
  15   9  17    2.40    5.10
 -15  -9 -17    0.80    3.50
  16   9  18   -3.10    5.20
 -16  -9 -18   -5.50    5.00
  17   9  19    3.20    7.80
 -17  -9 -19    2.80    7.60
  18   9  20    8.20    9.70
 -18  -9 -20   15.60   10.70
 -19   8 -17    3.50    5.50
  19  -8  17    0.80    3.50
 -18   8 -16   -1.00    5.80
  18  -8  16    3.70    2.90
 -17   8 -15   13.30    5.50
  17  -8  15   28.10    3.90
 -16   8 -14    6.90    4.40
 -15   8 -13   -0.30    4.00
 -14   8 -12   37.90    7.00
 -13   8 -11    7.10    2.60
 -13   8 -11    3.20    4.20
 -12   8 -10   28.80    4.20
 -12   8 -10   31.40    6.00
 -11   8  -9    1.20    3.10
 -11   8  -9   -1.20    1.80
  11  -8   9    3.30    2.60
 -10   8  -8   -5.00   58.69
 -10   8  -8    2.20    1.80
 -10   8  -8   -0.40    2.70
  -9   8  -7   20.20    4.10
  -9   8  -7   15.80    2.80
  -9   8  -7   48.10   28.80
  -9   8  -7   26.10   37.60
  -8   8  -6    9.30   28.00
  -8   8  -6   24.40    3.30
  -8   8  -6   18.40   18.50
  -8   8  -6   25.80    4.10
  -7   8  -5   59.19    6.40
  -7   8  -5   34.10   17.20
  -7   8  -5   54.59    5.70
  -6   8  -4   51.39    5.80
  -6   8  -4   50.99   15.20
  -6   8  -4   46.80    5.10
   6  -8   4   50.09   15.00
  -5   8  -3   78.89    7.60
  -5   8  -3   59.59   15.20
  -5   8  -3   75.79    7.90
   5  -8   3  103.19   18.20
  -4   8  -2 1655.23  144.59
  -4   8  -2 1687.23  144.39
  -4   8  -2 1582.34  150.58
   4  -8   2 1531.35  149.99
  -3   8  -1   43.60    5.20
  -3   8  -1   46.60    5.00
  -3   8  -1   73.99   13.50
   3  -8   1   46.80   10.40
  -2   8   0   38.00    4.70
  -2   8   0   51.09   10.80
  -2   8   0   39.10    4.50
   2  -8   0   55.39   10.90
  -1   8   1    0.80    6.90
  -1   8   1   10.60    1.80
  -1   8   1   17.70    2.40
   1  -8  -1    1.70    6.60
   0   8   2   16.10    7.10
   0   8   2   24.60    3.40
   0   8   2   24.50    3.30
   0   8   2   22.00    2.60
   0  -8  -2   12.20    7.50
   1   8   3   52.39    5.80
   1   8   3   57.19    5.50
   1   8   3   57.29    5.90
  -1  -8  -3   45.40    9.20
   2   8   4    3.40    1.60
   2   8   4    3.90    2.20
   2   8   4   -0.40    6.10
   2   8   4    1.50    2.30
  -2  -8  -4   -2.00    5.20
   3   8   5   36.70    3.70
   3   8   5   37.40    7.70
   3   8   5   30.00    4.70
   3   8   5   40.30    4.80
  -3  -8  -5   38.30    7.80
   4   8   6  332.57   30.30
   4   8   6  317.97   32.50
   4   8   6  325.57   30.30
   4   8   6  340.17   29.80
  -4  -8  -6  351.26   33.00
   5   8   7    4.00    5.80
   5   8   7    4.60    1.10
  -5  -8  -7    0.30    6.60
   6   8   8   40.60    5.00
   6   8   8   44.10    5.30
   6   8   8   34.00    3.60
  -6  -8  -8   33.60    9.70
  -6  -8  -8   31.60    4.30
   7   8   9   12.30    3.30
   7   8   9   10.00    3.60
  -7  -8  -9   15.60   11.00
  -7  -8  -9   12.10    3.00
  -8  -8 -10   15.90   15.60
   9   8  11   42.70    5.50
   9   8  11   39.70    5.90
   9   8  11   29.20    3.50
  -9  -8 -11   36.10   20.70
  10   8  12   74.29    9.70
  10   8  12   92.09    9.40
  11   8  13    0.60    3.70
  12   8  14   35.50    6.30
  13   8  15   14.20    5.20
  14   8  16    1.70    4.80
  15   8  17   -2.00    4.80
 -15  -8 -17    0.10    3.20
  16   8  18    1.30    5.50
 -16  -8 -18   -2.20    5.30
  17   8  19   14.50    6.80
 -17  -8 -19    5.40    7.00
  18   8  20    2.30    8.20
 -18  -8 -20    8.30    9.70
 -19   7 -17    1.60    5.70
  19  -7  17    8.40    3.20
 -18   7 -16   13.70    6.40
  18  -7  16   24.70    3.70
 -17   7 -15    4.50    4.60
  17  -7  15    7.00    2.60
 -16   7 -14    2.80    4.40
 -15   7 -13   11.40    4.60
 -14   7 -12   13.10    4.90
 -13   7 -11   23.20    5.50
 -13   7 -11   34.80    4.40
 -12   7 -10    6.10    3.70
 -12   7 -10   15.30    2.70
 -11   7  -9    2.70    3.10
 -11   7  -9    9.10    2.20
  11  -7   9    2.80    2.50
 -10   7  -8   -0.70   29.80
 -10   7  -8    1.30   33.90
  -9   7  -7   22.00   51.59
  -9   7  -7   -0.70    2.60
  -9   7  -7    4.90    1.80
  -9   7  -7   -3.20   26.40
  -8   7  -6   81.39    8.70
  -8   7  -6   82.19    8.00
  -8   7  -6   84.79   22.90
  -7   7  -5    4.10    2.40
  -7   7  -5   -3.40   27.60
  -7   7  -5    5.60    1.90
  -6   7  -4  690.93   62.79
  -6   7  -4  708.23   62.59
  -5   7  -3 1231.78  114.19
  -5   7  -3 1331.27  114.09
   5  -7   3 1275.47  120.29
  -4   7  -2   79.69    7.50
  -4   7  -2   71.09    7.70
   4  -7   2  109.79   16.80
  -3   7  -1   39.70    4.70
  -3   7  -1   46.70    4.50
   3  -7   1   25.10    9.30
  -2   7   0   21.90    3.00
  -2   7   0   27.60    3.50
  -2   7   0   10.50    7.60
   2  -7   0   12.10    7.30
  -1   7   1   87.29    7.30
  -1   7   1   69.99    7.10
  -1   7   1   83.79    7.20
  -1   7   1   49.90   10.70
  -1   7   1   61.99    6.90
   0   7   2    9.50    2.10
   0   7   2    9.70    1.60
   0   7   2    8.60    5.60
   0   7   2    9.90    2.00
   0  -7  -2    9.20    5.20
   1   7   3    9.70    2.30
   1   7   3   13.40    5.10
   1   7   3    9.50    1.70
   1   7   3    9.40    2.10
  -1  -7  -3    4.80    4.30
   2   7   4   31.60    6.90
   2   7   4   34.00    3.90
   2   7   4   27.50    3.90
   2   7   4   25.80    3.00
  -2  -7  -4   33.30    6.40
   3   7   5   30.50    3.10
   3   7   5   30.90    4.10
   3   7   5   30.00    3.90
   3   7   5   27.50    6.20
  -3  -7  -5   26.70    6.10
   4   7   6   10.50    3.00
   4   7   6    1.30    4.40
   4   7   6    8.40    1.30
   4   7   6    8.00    2.70
  -4  -7  -6    7.80    5.30
   5   7   7  178.18   17.00
   5   7   7  170.78   17.00
   5   7   7  186.68   16.40
   5   7   7  193.68   19.60
  -5  -7  -7  178.78   16.80
  -5  -7  -7  198.08   20.60
   6   7   8   38.20    4.80
   6   7   8   36.70    4.90
   6   7   8   29.30    3.40
  -6  -7  -8   38.80    5.20
   7   7   9   16.20    3.70
   7   7   9   13.50    3.30
   7   7   9   12.40    1.70
  -7  -7  -9   11.80   10.40
  -7  -7  -9    6.00   10.30
   8   7  10    7.40    3.00
   8   7  10    2.50    1.10
   8   7  10    4.10    3.40
  -8  -7 -10   -3.80   13.60
   9   7  11   29.70    4.70
   9   7  11   33.60    3.40
   9   7  11   27.00    5.20
  -9  -7 -11   39.40   19.20
  10   7  12   44.30    5.90
  10   7  12   32.60    6.30
  10   7  12   37.60    4.00
  12   7  14   16.40    5.10
  13   7  15    8.60    5.00
  14   7  16    9.50    5.10
  15   7  17    9.10    5.30
 -15  -7 -17    2.10    3.80
  16   7  18    5.00    5.40
 -16  -7 -18    1.60    5.60
  17   7  19    1.70    5.50
 -17  -7 -19    6.00    7.10
  18   7  20    1.40    6.90
 -18  -7 -20   -7.40    9.50
  19   7  21    7.50   15.10
 -19  -7 -21    2.30    8.50
 -19   6 -17    6.50    6.90
  19  -6  17    7.10    3.00
 -18   6 -16    0.40    5.10
 -17   6 -15    2.20    4.10
  17  -6  15   -1.80    2.10
 -16   6 -14   -0.80    4.30
  16  -6  14    9.60    2.70
 -15   6 -13   16.60    5.20
 -14   6 -12    3.90    4.10
 -14   6 -12    7.10    2.70
 -13   6 -11    5.10    2.30
 -13   6 -11   -1.00    3.90
 -12   6 -10    5.10    3.60
 -11   6  -9    4.50    3.20
  11  -6   9   11.40    2.30
 -10   6  -8   50.29   33.60
 -10   6  -8    9.00    3.40
 -10   6  -8    7.60   30.80
  -9   6  -7   48.90   29.70
  -9   6  -7   41.30    5.60
  -9   6  -7    6.30   24.50
  -8   6  -6   62.39   20.20
  -8   6  -6   43.20    5.70
  -8   6  -6   81.59   33.10
  -7   6  -5  430.06   40.00
  -7   6  -5  426.16   49.80
   7  -6   5  456.45   39.60
  -6   6  -4 1258.07  135.49
  -6   6  -4 1532.35  129.29
  -6   6  -4 1483.55  129.59
   6  -6   4 1482.15  129.29
  -5   6  -3   81.19    7.90
  -5   6  -3   79.89    7.50
  -5   6  -3   86.69   17.80
   5  -6   3   75.29    7.40
   5  -6   3   77.69   17.90
  -4   6  -2   21.80    2.80
  -4   6  -2   25.10    3.30
  -4   6  -2   23.50    8.90
   4  -6   2   17.20    8.30
   4  -6   2   20.50    2.40
  -3   6  -1    6.40    1.60
  -3   6  -1    8.40    2.10
  -3   6  -1    4.00    5.80
   3  -6   1    7.80    6.10
  -2   6   0  124.19   14.60
  -2   6   0   92.89    9.30
  -2   6   0   96.39    9.10
  -2   6   0  100.69    9.20
   2  -6   0  103.19   13.90
  -1   6   1   29.20    3.70
  -1   6   1   29.40    3.60
  -1   6   1   33.30    3.30
   1  -6  -1   42.90    7.40
   0   6   2  124.59   12.20
   0   6   2  126.39   12.30
   0   6   2  149.49   15.30
   0   6   2  134.39   12.10
   0  -6  -2  153.58   15.40
   1   6   3  180.58   15.80
   1   6   3  177.38   18.00
   1   6   3  174.98   15.50
   1   6   3  163.98   15.70
  -1  -6  -3  163.78   17.70
   2   6   4   25.90    3.60
   2   6   4   27.30    2.70
   2   6   4   24.90    5.50
   2   6   4   23.60    3.40
  -2  -6  -4   24.90    5.10
   3   6   5   34.00    3.60
   3   6   5   33.00    5.80
   3   6   5   42.90    4.50
   3   6   5   41.50    4.60
  -3  -6  -5   35.90    6.30
   4   6   6   13.60    1.60
   4   6   6   14.80    2.90
   4   6   6   13.70    4.50
   4   6   6    9.20    2.70
  -4  -6  -6   15.00    5.40
   5   6   7   92.49    9.40
   5   6   7   94.09    8.70
   5   6   7   96.39    9.40
  -5  -6  -7   97.79   13.30
   6   6   8  638.64   61.59
   6   6   8  641.84   61.59
   6   6   8  679.53   61.19
  -6  -6  -8  737.63   65.19
  -6  -6  -8  780.62   65.29
   7   6   9    7.90    1.40
   7   6   9    8.50    3.30
   7   6   9    9.70    2.90
  -7  -6  -9    7.90   10.00
  -7  -6  -9    1.00    9.70
   8   6  10   14.60    3.40
   8   6  10   14.70    4.00
   8   6  10   19.60    2.30
  -8  -6 -10   41.40   14.20
   9   6  11    8.10    2.90
   9   6  11   10.80    4.00
   9   6  11    5.20    1.30
  -9  -6 -11  -12.50   17.20
  10   6  12   88.49    8.90
  10   6  12  110.49   10.30
  11   6  13   36.80    4.10
  11   6  13   43.10    6.00
  12   6  14   58.79    8.20
  13   6  15   18.10    5.40
  14   6  16   17.20    5.40
 -14  -6 -16    4.30    5.30
  15   6  17   10.90    5.10
 -15  -6 -17    2.90    4.20
  16   6  18    7.10    5.10
 -16  -6 -18   -1.90    3.50
  17   6  19   -3.80    5.00
 -17  -6 -19    1.50    5.30
  18   6  20    0.30    6.30
 -18  -6 -20    4.60    9.60
  19   6  21    7.20    9.30
 -19  -6 -21   -6.00    8.20
 -19   5 -17    4.10    6.40
  19  -5  17   -4.50    2.50
 -18   5 -16    0.70    5.30
  18  -5  16    5.10    2.40
 -17   5 -15    3.20    4.50
  17  -5  15   22.80    3.20
 -16   5 -14   23.10    6.40
  16  -5  14   37.80    4.50
 -15   5 -13    8.80    4.40
 -15   5 -13    5.60    4.40
 -14   5 -12    1.90    4.10
 -13   5 -11    4.20    3.80
 -12   5 -10    5.50    3.80
 -11   5  -9   16.50    4.20
 -10   5  -8   22.70   45.60
 -10   5  -8   34.10   30.00
  -9   5  -7   55.79   29.80
  -9   5  -7   61.99   30.20
  -9   5  -7   47.80    6.20
  -8   5  -6   20.00   13.50
  -8   5  -6   32.80    4.80
  -8   5  -6   10.20   16.40
   8  -5   6   31.30    3.70
  -7   5  -5  298.67   36.80
  -7   5  -5  302.67   28.70
  -7   5  -5  353.56   39.00
   7  -5   5  319.57   28.30
  -6   5  -4   21.20    3.70
  -6   5  -4   15.90    9.60
   6  -5   4   31.20    3.20
  -5   5  -3  595.54   53.29
   5  -5   3  600.14   52.99
   5  -5   3  579.34   58.39
  -4   5  -2  829.82   83.49
  -4   5  -2  903.31   79.49
  -4   5  -2  918.51   79.29
   4  -5   2  854.81   79.19
   4  -5   2  945.21   85.19
  -3   5  -1  108.69   10.90
  -3   5  -1  121.19   10.80
  -3   5  -1  134.99   15.50
   3  -5   1  111.19   15.40
  -2   5   0   28.10    3.10
  -2   5   0   27.80    3.40
  -2   5   0   28.40    3.30
  -2   5   0   36.90    7.10
  -1   5   1  205.78   19.40
  -1   5   1  225.28   19.20
  -1   5   1  210.38   19.30
   0   5   2 1080.39  100.49
   0   5   2 1166.48  102.29
   0   5   2 1139.49  100.49
   0  -5  -2 1134.49  102.19
   1   5   3  132.49   12.20
   1   5   3  120.79   13.70
   1   5   3  140.69   12.30
   2   5   4  104.39   11.90
   2   5   4  126.39   10.70
  -2  -5  -4  102.89   11.80
   3   5   5  327.67   29.40
   3   5   5  323.37   27.90
   3   5   5  278.37   28.20
   3   5   5  297.17   28.20
  -3  -5  -5  346.57   29.60
   4   5   6  152.68   15.40
   4   5   6  140.39   13.20
   4   5   6  143.69   13.70
   4   5   6  142.09   13.60
  -4  -5  -6  165.88   16.00
   5   5   7   91.09    8.80
   5   5   7  104.89    9.40
   5   5   7   94.19    9.50
  -5  -5  -7   95.69   13.40
   6   5   8   17.40    2.50
   6   5   8   25.90    3.70
   6   5   8   27.90    4.10
  -6  -5  -8   14.30    7.70
  -6  -5  -8   28.40    8.40
   7   5   9   14.40    3.30
   7   5   9   16.10    2.00
   7   5   9   19.80    3.70
  -7  -5  -9   14.00    9.70
  -7  -5  -9    7.20    9.50
   8   5  10    4.30    3.30
   8   5  10    3.50    2.50
   8   5  10   -0.50    1.00
  -8  -5 -10  -12.90   11.70
  -8  -5 -10   -8.60   12.50
   9   5  11  129.79   12.60
   9   5  11  129.49   12.50
   9   5  11  125.19   11.60
  -9  -5 -11  103.79   23.20
  10   5  12   61.89    6.00
  10   5  12   64.49    7.50
 -10  -5 -12   18.10   23.40
  11   5  13    9.80    1.80
  11   5  13    4.20    3.70
  12   5  14   58.39    7.90
  12   5  14   52.29    5.50
 -13  -5 -15   93.09   11.90
  14   5  16   10.20    5.00
 -14  -5 -16    7.20    4.90
  15   5  17   -0.40    4.80
 -15  -5 -17   -2.30    4.60
  16   5  18    6.00    4.70
 -16  -5 -18   -0.50    3.30
  17   5  19    4.20    5.00
 -17  -5 -19    0.90    5.10
  18   5  20   -1.40    6.00
 -18  -5 -20    6.40    8.40
  19   5  21    0.40    8.10
 -19  -5 -21   -0.30   10.80
 -20   4 -18    3.70    6.70
 -19   4 -17    3.70    7.00
 -18   4 -16   16.40    6.20
  18  -4  16   33.20    4.10
 -17   4 -15    8.40    5.20
  17  -4  15    5.10    2.50
 -16   4 -14    8.10    5.00
  16  -4  14    1.90    2.20
 -15   4 -13    5.80    4.40
 -14   4 -12    5.70    5.10
 -13   4 -11   18.50    5.40
 -12   4 -10    5.50    4.50
  12  -4  10   -5.70    3.80
 -11   4  -9   -1.40    2.90
  11  -4   9    2.40    2.80
 -10   4  -8   83.79   30.50
 -10   4  -8  117.89   11.50
 -10   4  -8   96.29   28.70
  10  -4   8  104.89   10.60
  -9   4  -7   10.90    3.40
  -9   4  -7   14.60   20.30
  -9   4  -7   41.80   18.60
   9  -4   7   12.80    2.30
  -8   4  -6  238.28   34.70
  -8   4  -6  139.69   25.50
  -8   4  -6  155.68   15.10
   8  -4   6  152.38   14.40
  -7   4  -5   10.30    2.90
  -7   4  -5   29.60   22.40
  -7   4  -5    5.60   10.10
   7  -4   5   12.90    2.20
  -6   4  -4  196.08   18.70
  -6   4  -4  195.18   25.40
  -6   4  -4  251.27   28.80
   6  -4   4  200.18   18.30
  -5   4  -3  851.01   76.19
  -5   4  -3  844.52   80.69
   5  -4   3  857.31   75.89
  -4   4  -2 3214.38  277.67
  -4   4  -2 3021.70  273.97
   4  -4   2 2955.80  273.77
   4  -4   2 3149.19  277.57
  -3   4  -1   27.80    3.40
  -3   4  -1   21.60    3.00
  -3   4  -1   33.20    9.20
   3  -4   1   27.90    6.80
  -2   4   0 2098.19  210.48
  -2   4   0 2560.14  213.28
   2  -4   0 2473.05  212.98
  -1   4   1   90.29   11.10
   1  -4  -1   92.59   10.80
   0   4   2  432.66   39.90
   0  -4  -2  431.26   39.90
   1   4   3   31.50    5.00
   1   4   3   26.40    3.70
  -1  -4  -3   31.70    4.70
   2   4   4  508.15   46.30
   2   4   4  492.05   45.70
   2   4   4  507.15   45.60
  -2  -4  -4  537.65   46.40
   3   4   5  318.47   29.80
   3   4   5  342.87   29.80
   4   4   6  279.67   25.90
   4   4   6  291.77   26.20
   4   4   6  284.37   26.30
  -4  -4  -6  313.87   28.50
   5   4   7  106.59    9.60
   5   4   7  102.19    9.40
   5   4   7   90.09    8.90
  -5  -4  -7   93.59   13.20
  -5  -4  -7   92.69   13.00
   6   4   8    1.40    2.50
   6   4   8    3.40    2.70
   6   4   8    1.70    1.00
  -6  -4  -8    5.40    6.40
  -6  -4  -8  -10.90    6.60
   7   4   9   35.60    3.90
   7   4   9   41.50    5.10
   7   4   9   36.60    5.00
  -7  -4  -9   49.30   12.20
  -7  -4  -9   41.10   10.20
   8   4  10    0.80    2.90
   8   4  10    0.10    1.00
   8   4  10    2.90    2.60
  -8  -4 -10    1.80   11.50
  -8  -4 -10   -4.90   10.50
   9   4  11  116.49   11.80
   9   4  11  121.99   10.90
  -9  -4 -11  100.89   21.80
  10   4  12   23.10    4.40
 -10  -4 -12   21.10   23.00
  11   4  13   58.29    6.00
  11   4  13   61.29    7.80
  12   4  14  163.38   15.20
  12   4  14  167.18   16.60
  13   4  15   47.90    7.00
  13   4  15   40.50    4.50
 -13  -4 -15   28.10    7.10
 -14  -4 -16    8.30    5.10
  15   4  17   -5.60    1.60
  15   4  17    2.70    5.00
 -15  -4 -17   -1.80    4.30
  16   4  18   -0.30    4.90
 -16  -4 -18   -4.80    4.80
  17   4  19   -4.20    4.70
 -17  -4 -19    1.70    4.60
  18   4  20   -2.20    5.80
 -18  -4 -20    3.20    7.90
 -19  -4 -21    3.60   10.50
 -20   3 -18    3.00    6.80
 -19   3 -17   -0.70    6.20
 -18   3 -16    5.70    5.70
  18  -3  16    4.30    2.20
 -17   3 -15   -2.70    3.90
  17  -3  15   -1.50    2.00
 -16   3 -14    1.60    4.30
  16  -3  14    3.20    2.10
 -15   3 -13    5.90    4.50
 -14   3 -12   12.90    5.00
  14  -3  12   17.00    6.90
 -13   3 -11    4.50    4.40
  13  -3  11   11.00    3.70
 -12   3 -10    1.90    4.30
  12  -3  10   -1.20    2.90
 -11   3  -9    3.90    3.90
  11  -3   9   -0.90    2.40
 -10   3  -8  -14.10   34.20
 -10   3  -8   -4.30   39.10
  -9   3  -7   11.20   18.20
  -9   3  -7    0.80    3.00
  -9   3  -7   -3.20   15.20
   9  -3   7    3.70    2.10
   9  -3   7    4.80    1.80
  -8   3  -6   19.10   25.80
  -8   3  -6   14.40   16.30
  -8   3  -6    5.00    3.00
   8  -3   6    9.10    2.10
   8  -3   6    8.60    2.10
  -7   3  -5  161.88   15.40
  -7   3  -5  219.28   33.10
  -7   3  -5  188.48   26.70
   7  -3   5  152.58   14.80
  -6   3  -4   20.40    7.30
  -6   3  -4   42.50   10.90
  -6   3  -4   37.80    4.70
   6  -3   4   35.60    3.90
  -5   3  -3   57.39    6.00
  -5   3  -3   40.20    9.20
   5  -3   3   56.39    5.40
  -4   3  -2  103.59   15.70
  -4   3  -2  107.89    9.90
   4  -3   2   99.69    9.50
   3  -3   1 3066.19  275.07
  -2   3   0 2079.99  191.08
   2  -3   0 2175.78  191.08
  -1   3   1   57.69    7.50
   1  -3  -1   63.79    7.60
   0   3   2   92.99    9.50
   0  -3  -2   93.39    9.50
   2   3   4   32.60    4.40
  -2  -3  -4   31.10    4.40
   3   3   5 1529.45  140.99
   3   3   5 1639.74  140.99
   4   3   6  508.55   42.30
   4   3   6  494.45   42.20
   4   3   6  425.06   42.00
  -4  -3  -6  475.85   44.30
  -4  -3  -6  452.65   44.10
   5   3   7   13.20    1.50
   5   3   7    7.90    2.60
   5   3   7    9.90    2.40
  -5  -3  -7    8.50    5.20
  -5  -3  -7   16.30    6.00
   6   3   8   30.80    4.30
   6   3   8   32.40    4.20
   6   3   8   26.40    3.10
  -6  -3  -8   37.20    8.20
  -6  -3  -8   28.70    8.40
   7   3   9   15.40    3.30
   7   3   9   19.90    2.20
   7   3   9   16.70    3.50
  -7  -3  -9   18.30    9.10
  -7  -3  -9   14.90    9.30
   8   3  10   28.70    3.30
   8   3  10   29.20    4.40
  -8  -3 -10   34.90   12.00
  -8  -3 -10   40.40   13.90
   9   3  11   50.09    5.00
   9   3  11   49.70    6.40
  -9  -3 -11   58.59   18.10
  10   3  12    3.30    1.40
  10   3  12    3.50    3.20
 -10  -3 -12   -3.30   22.00
  11   3  13  101.79   11.70
  11   3  13  116.09   10.40
  12   3  14   18.40    4.90
  12   3  14   21.70    2.70
 -12  -3 -14    7.20    5.20
  13   3  15    1.90    1.80
  13   3  15    3.00    4.30
 -13  -3 -15    4.40    4.90
  14   3  16   89.29   11.20
  14   3  16  103.39    9.10
 -14  -3 -16   76.49   11.80
 -15  -3 -17   23.20    5.80
  16   3  18    2.60    2.90
  16   3  18    8.70    5.40
 -16  -3 -18    5.70    5.00
  17   3  19   -1.20    5.20
 -17  -3 -19   -1.40    4.70
  18   3  20   -3.20    5.80
 -18  -3 -20   -5.00    6.50
 -19  -3 -21    3.60    9.10
 -20   2 -18    3.30    7.10
 -19   2 -17    4.40    6.40
 -18   2 -16    0.80    4.60
  18  -2  16   -0.80    2.30
 -17   2 -15   -2.00    4.50
  17  -2  15    8.80    2.50
  16  -2  14   29.80    4.00
 -15   2 -13    3.10    4.50
  15  -2  13    5.00    2.10
 -14   2 -12   -1.30    4.20
  14  -2  12    1.70    3.80
  14  -2  12    3.00    2.10
 -13   2 -11    0.60    4.70
  13  -2  11    6.40    3.40
 -12   2 -10    7.50    4.30
  12  -2  10   14.60    3.40
 -11   2  -9   73.39   35.40
 -10   2  -8  -18.60   22.20
 -10   2  -8    8.10    4.40
 -10   2  -8   19.80   22.10
  10  -2   8    7.60    2.00
  10  -2   8    5.90    2.30
  -9   2  -7   16.70    4.50
  -9   2  -7    4.30   16.40
  -9   2  -7    6.60   14.50
   9  -2   7   11.40    2.70
   9  -2   7   11.30    2.10
  -8   2  -6   32.60   13.20
  -8   2  -6   33.50   14.30
  -8   2  -6   29.50    4.80
   8  -2   6   30.80    3.80
   8  -2   6   29.80    3.90
  -7   2  -5   79.99   14.00
  -7   2  -5   63.69    7.00
   7  -2   5   62.49    6.00
   7  -2   5   53.99    6.00
  -6   2  -4   78.79   13.30
  -6   2  -4   74.19    7.10
  -6   2  -4   70.99   12.70
   6  -2   4   57.19    6.30
  -5   2  -3   36.90   13.80
  -5   2  -3   31.30    4.20
  -5   2  -3   33.00    8.90
   5  -2   3   26.20    3.20
  -4   2  -2  188.88   19.40
  -4   2  -2  118.69   16.50
  -4   2  -2  155.78   14.00
   4  -2   2  149.29   13.60
  -3   2  -1  421.36   39.90
  -2   2   0  307.07   29.20
  -1   2   1   49.50    5.90
   0   2   2   43.80    4.60
  -2  -2  -4  524.35   47.50
  -2  -2  -4  526.35   47.50
   3   2   5   46.20    5.00
  -3  -2  -5   38.00    6.10
  -3  -2  -5   50.99    6.90
   4   2   6  310.57   30.00
   4   2   6  334.27   29.90
   4   2   6  352.96   29.70
   5   2   7   11.30    2.40
   5   2   7   13.90    2.60
   5   2   7   12.00    1.60
  -5  -2  -7   17.00    6.50
  -5  -2  -7   13.80    4.70
   6   2   8   15.50    2.80
   6   2   8   14.10    2.80
   6   2   8   10.90    1.70
  -6  -2  -8   11.10    7.60
  -6  -2  -8   -0.40    5.50
   7   2   9   85.09    9.00
   7   2   9   87.49    8.30
  -7  -2  -9  109.99   15.70
  -7  -2  -9   93.99   15.80
   8   2  10   74.99    8.10
   8   2  10   77.69    7.20
  -8  -2 -10   80.09   16.80
  -8  -2 -10   65.39   15.10
   9   2  11   17.20    2.30
   9   2  11   19.70    3.90
  -9  -2 -11   25.40   17.30
  10   2  12   73.39    7.10
  10   2  12   71.99    8.40
 -10  -2 -12   67.99   28.00
  11   2  13   34.10    5.40
  11   2  13   31.10    3.90
 -11  -2 -13   29.50    6.60
  12   2  14   22.40    4.80
  12   2  14   10.40    2.30
 -12  -2 -14   11.10    5.00
  13   2  15   80.39    8.40
  13   2  15   90.89   10.50
 -13  -2 -15   85.99   11.40
  14   2  16   79.39    9.60
  14   2  16   66.29    7.30
  15   2  17   10.80    5.10
  15   2  17    5.70    2.10
 -15  -2 -17    1.40    5.00
  16   2  18   -0.30    1.70
  16   2  18   -6.60    5.00
 -16  -2 -18    3.60    4.50
  17   2  19    2.30    5.50
 -17  -2 -19   -5.10    4.60
  18   2  20  -18.40    8.50
 -18  -2 -20    2.60    8.20
 -19  -2 -21    1.90    9.30
 -20   1 -18   -0.70    7.30
 -19   1 -17    7.10    6.80
 -18   1 -16    5.00    4.90
 -17   1 -15    5.90    4.90
  17  -1  15   -0.30    1.70
 -16   1 -14   10.20    5.80
  16  -1  14    7.70    2.40
 -15   1 -13    2.70    5.00
  15  -1  13    8.20    4.60
 -14   1 -12    4.00    4.60
  14  -1  12    3.70    1.90
  14  -1  12    2.80    3.60
 -13   1 -11    1.20    4.20
  13  -1  11   -0.60    3.20
 -12   1 -10    6.50    4.70
  12  -1  10    0.60    2.70
 -11   1  -9   38.70   30.70
 -11   1  -9   36.90    7.00
  11  -1   9   31.50    4.80
 -10   1  -8   33.60   21.40
 -10   1  -8   62.79   23.60
  10  -1   8   27.10    3.90
  10  -1   8   36.00    4.40
  -9   1  -7   25.60   16.20
  -9   1  -7    5.70   15.60
  -9   1  -7    9.50    4.30
   9  -1   7    4.80    2.40
   9  -1   7    6.70    2.00
  -8   1  -6   11.30   16.50
  -8   1  -6   13.10   10.00
  -8   1  -6    4.70    3.40
   8  -1   6   10.40    2.50
   8  -1   6   13.50    2.20
  -7   1  -5  213.68   25.60
  -7   1  -5  187.48   23.80
  -7   1  -5  187.38   17.50
   7  -1   5  184.48   16.90
   7  -1   5  176.68   16.90
  -6   1  -4    4.40    5.10
  -6   1  -4   -0.60    5.70
  -5   1  -3    3.70    5.30
  -5   1  -3    3.30    6.00
   5  -1   3    5.90    1.50
  -4   1  -2   44.50    7.60
  -4   1  -2   45.10    8.20
   4  -1   2   49.50    4.80
  -3   1  -1   73.69   10.60
   1  -1  -1 1083.69   97.19
   0   1   2 2587.24  233.88
   0  -1  -2 2669.53  233.88
   1   1   3   97.99    9.20
  -1  -1  -3   93.89    9.10
   2   1   4  179.68   17.40
  -2  -1  -4  185.58   17.60
  -3  -1  -5   62.59    8.40
  -4  -1  -6   10.70    4.60
  -4  -1  -6    9.40    3.50
   5   1   7   34.20    4.00
   5   1   7   35.70    4.10
  -5  -1  -7   23.10    6.30
   6   1   8   52.89    6.20
  -6  -1  -8   68.39   10.90
  -6  -1  -8   64.59   12.00
   7   1   9  217.98   19.40
   7   1   9  201.18   18.90
  -7  -1  -9  202.78   25.10
  -7  -1  -9  220.08   26.90
   8   1  10   10.70    1.80
   8   1  10   19.70    3.50
  -8  -1 -10   20.20   12.40
  -8  -1 -10   22.10   10.50
   9   1  11   40.30    4.20
   9   1  11   36.50    5.30
  -9  -1 -11   36.30   25.40
  -9  -1 -11   33.90    6.00
  -9  -1 -11   75.79   20.60
  10   1  12   12.80    2.10
  10   1  12   14.90    3.80
 -10  -1 -12    7.60    4.90
 -10  -1 -12   -5.90   25.00
  11   1  13   46.40    4.70
  11   1  13   38.90    6.00
 -11  -1 -13   34.20    6.90
  12   1  14   67.89    7.20
  12   1  14   81.49    9.10
 -12  -1 -14   65.49    9.70
  13   1  15  100.69   11.80
  13   1  15  109.39   10.30
  14   1  16    4.80    2.00
  14   1  16    0.30    4.60
 -14  -1 -16    2.30    5.10
  15   1  17   45.90    7.70
  15   1  17   39.50    4.80
 -15  -1 -17   23.20    7.30
  16   1  18   11.80    6.00
  16   1  18   15.20    2.70
 -16  -1 -18    7.20    5.40
  17   1  19   14.80    7.00
 -17  -1 -19    3.50    5.60
 -18  -1 -20    0.30    7.10
 -19  -1 -21   12.20   10.20
 -20   0 -18   -3.10    7.70
 -19   0 -17   -2.80    6.10
 -18   0 -16    5.90    5.40
 -17   0 -15    3.20    4.90
  17   0  15    9.30    3.40
 -16   0 -14    5.10    4.80
  16   0  14    1.30    1.50
  16   0  14    4.60    5.10
 -15   0 -13   30.80    7.60
  15   0  13   37.80    4.20
  15   0  13   29.90    6.00
  14   0  12   28.70    3.70
  14   0  12   29.40    5.20
 -13   0 -11    0.40    4.60
  13   0  11   -0.10    3.30
  13   0  11    1.80    1.60
 -12   0 -10    2.10    4.80
  12   0  10    5.70    3.20
 -11   0  -9   72.29   30.90
 -11   0  -9   48.90    7.60
  11   0   9   51.99    6.30
 -10   0  -8   -9.50   20.40
 -10   0  -8    2.60    4.10
 -10   0  -8    0.00   21.10
  10   0   8    0.50    1.70
  10   0   8    0.10    2.40
  -9   0  -7  134.69   23.50
   9   0   7  144.69   13.60
   9   0   7  143.89   13.40
  -8   0  -6   80.19   14.90
  -8   0  -6   52.89   14.70
   8   0   6   65.19    6.60
   8   0   6   64.69    6.80
  -7   0  -5    2.20    7.80
  -7   0  -5   -0.10    7.50
   7   0   5    6.20    2.00
   7   0   5    1.60    1.60
  -6   0  -4   51.89   10.20
  -6   0  -4  107.19   19.00
   6   0   4   62.29    6.30
   6   0   4   62.69    6.10
  -5   0  -3  157.88   20.50
   5   0   3  201.88   17.10
  -4   0  -2  466.35   44.40
   3   0   1  354.76   33.90
   2   0   0  366.36   34.20
  -1   0   1   30.30    4.10
   1   0  -1   32.80    4.20
   0   0  -2    5.00    1.40
   1   0   3    7.30    1.90
   2   0   4   35.40    5.40
   4   0   6  518.55   46.40
   5   0   7   90.89    8.80
  -5   0  -7   88.19   13.60
   6   0   8   25.10    3.40
  -6   0  -8   14.80    8.30
  -6   0  -8   20.40    8.30
   7   0   9   17.70    3.20
  -7   0  -9   12.50    4.00
  -7   0  -9    5.00    8.00
  -7   0  -9    4.00   10.20
   8   0  10   12.00    3.20
  -8   0 -10   25.70   13.00
  -8   0 -10    6.10    3.60
  -8   0 -10   23.60   11.70
  -9   0 -11    8.30    4.00
  -9   0 -11   -3.30   17.60
  -9   0 -11  -11.90   13.80
  10   0  12  110.89   11.70
  10   0  12  127.89   11.00
 -10   0 -12   88.79   28.80
 -10   0 -12  106.29   12.40
  11   0  13  149.09   13.10
  11   0  13  136.79   14.10
 -11   0 -13  129.69   14.70
  12   0  14   35.10    4.60
  12   0  14   38.60    6.00
  13   0  15    2.20    2.00
  13   0  15    1.60    4.20
 -13   0 -15    0.70    4.60
  14   0  16   48.70    5.80
  14   0  16   54.29    8.00
  15   0  17   45.20    4.80
  15   0  17   32.40    6.90
 -15   0 -17   21.40    7.40
  16   0  18    9.70    6.40
  16   0  18   17.80    3.00
 -16   0 -18    6.30    6.00
  17   0  19   -5.30    1.90
  17   0  19   19.70   13.00
 -17   0 -19    1.00    5.20
 -18   0 -20   -5.40    6.60
 -19   0 -21   -3.40   10.10
 -20  -1 -18    2.80    7.90
 -19  -1 -17    1.90    6.60
 -18  -1 -16   -1.40    4.70
 -17  -1 -15   12.30    6.00
  17   1  15   19.50    6.70
 -16  -1 -14    3.70    5.30
  16   1  14   11.60    4.90
 -15  -1 -13   -1.70    4.30
  15   1  13    1.30    1.40
  15   1  13    8.90    4.10
 -14  -1 -12    8.00    6.20
  14   1  12    3.30    3.90
  14   1  12    7.60    1.90
 -13  -1 -11    3.30    4.80
  13   1  11   12.70    4.00
  13   1  11    5.70    1.80
 -12  -1 -10   35.50    7.50
  12   1  10   54.89    5.00
  12   1  10   43.40    6.50
 -11  -1  -9   28.80    5.70
 -11  -1  -9    3.10   27.40
  11   1   9   25.20    3.70
  11   1   9   23.40    3.10
  11   1   9   33.30    4.60
 -10  -1  -8   21.30   19.30
 -10  -1  -8   39.10   22.50
  10   1   8   41.40    5.40
  10   1   8   39.90    4.60
  -9  -1  -7   26.80   14.20
  -9  -1  -7   34.40   16.30
   9   1   7   31.90    4.00
   9   1   7   32.50    4.30
  -8  -1  -6   28.90   12.50
   8   1   6   42.90    4.70
   8   1   6   42.40    5.10
  -7  -1  -5   39.70   10.90
  -7  -1  -5   48.40   11.30
   7   1   5   39.50    4.40
   7   1   5   38.70    4.80
  -6  -1  -4   15.70    7.00
   6   1   4   24.40    3.00
   6   1   4   24.30    3.40
   5   1   3  183.98   17.40
   5   1   3  200.18   17.50
  -4  -1  -2  333.47   32.20
   4   1   2  323.57   29.20
   4   1   2  321.97   32.00
  -2  -1   0  714.23   64.69
   2   1   0  703.23   64.59
   1   1  -1   85.09    9.10
   0  -1   2  183.38   17.60
   2  -1   4  258.07   25.30
  -2   1  -4  261.87   25.30
   3  -1   5  106.59   12.40
  -3   1  -5   86.09   11.90
   4  -1   6  274.07   25.60
  -4   1  -6  293.57   25.80
   5  -1   7   12.40    6.30
   5  -1   7   25.10    3.60
  -5   1  -7   33.40    4.10
  -5   1  -7   24.30    7.90
   6  -1   8    9.40    2.60
  -6   1  -8   11.60    8.10
  -6   1  -8   14.50    3.70
   7  -1   9   14.50    3.10
  -7   1  -9   19.50   11.00
  -7   1  -9   38.30   12.40
  -7   1  -9   17.30    4.00
   8  -1  10   12.30    3.00
  -8   1 -10   19.10   13.80
  -8   1 -10    3.80    9.70
  -8   1 -10    6.80    4.00
   9  -1  11   55.99    6.80
  -9   1 -11   37.60   18.90
  -9   1 -11   63.69    7.70
  -9   1 -11   75.09   21.80
  10  -1  12  167.98   15.90
 -10   1 -12  167.08   16.40
 -10   1 -12  117.09   31.80
  11  -1  13   77.69    6.90
  11  -1  13   50.19    7.80
 -11   1 -13   63.49    8.50
  12  -1  14   21.80    5.00
  12  -1  14   29.30    3.60
 -12   1 -14   19.30    6.20
  13  -1  15   96.09    8.80
  13  -1  15   80.69   10.50
 -13   1 -15   76.79   11.00
  14  -1  16   29.70    6.30
 -14   1 -16   21.20    6.10
  15  -1  17   16.40    6.90
 -15   1 -17   14.80    6.20
  16  -1  18   -7.70   11.40
  16  -1  18    0.20    2.10
 -16   1 -18    1.30    5.60
  17  -1  19    1.10    2.00
 -17   1 -19    1.30    5.30
  18  -1  20   -7.50    2.30
 -18   1 -20    0.30    7.20
 -19   1 -21    4.00    9.60
 -20  -2 -18    3.10    8.10
 -19  -2 -17   -1.30    7.30
 -18  -2 -16    5.30    5.20
 -17  -2 -15   -0.10    4.90
  17   2  15    9.30    5.20
 -16  -2 -14    4.70    5.50
  16   2  14   13.90    5.00
 -15  -2 -13    4.30    5.70
  15   2  13   -1.20    4.00
 -14  -2 -12    3.10    5.10
  14   2  12    9.20    4.30
 -13  -2 -11    1.60    4.50
  13   2  11    2.60    3.60
  13   2  11   -1.20    1.30
  12   2  10   11.90    3.90
 -11  -2  -9   -6.60   27.50
  11   2   9    5.20    3.00
  11   2   9    1.10    1.10
  11   2   9    3.40    1.90
 -10  -2  -8   39.00   22.50
  10   2   8   56.09    5.70
  10   2   8   51.19    5.10
  10   2   8   50.49    6.20
  -9  -2  -7   52.49   15.50
  -9  -2  -7   99.99   19.30
   9   2   7   78.19    8.20
   9   2   7   75.59    7.80
   9   2   7   83.89    7.40
   8   2   6  111.69   10.60
   8   2   6  105.99   10.30
  -7  -2  -5   18.50    9.00
   7   2   5   20.70    3.10
   7   2   5   13.20    2.40
  -6  -2  -4   10.20    6.60
   6   2   4   11.30    2.00
   6   2   4    7.10    5.40
   6   2   4   11.90    2.50
  -5  -2  -3  179.58   20.40
   5   2   3  178.98   16.20
   5   2   3  176.78   19.70
   5   2   3  189.48   16.30
   5   2   3  161.88   16.00
   4   2   2  132.09   12.50
   4   2   2  141.79   12.70
   4   2   2  136.89   12.60
  -3  -2  -1   17.00    5.60
   3   2   1   11.70    3.80
  -2  -2   0   86.59   10.10
   2   2   0   79.99    9.70
  -1  -2   1   49.30    6.60
   0  -2   2  398.76   41.40
   0   2  -2  491.45   42.50
   1  -2   3   16.00    4.30
  -1   2  -3   18.20    4.20
   2  -2   4 1113.59  102.59
  -2   2  -4 1140.89  102.69
   3  -2   5 1124.19   99.59
  -3   2  -5  991.50   96.69
  -3   2  -5 1160.08   99.79
   4  -2   6   98.09    9.60
   4  -2   6   99.39   14.20
  -4   2  -6  132.99   17.80
   5  -2   7   24.00    7.10
   5  -2   7   24.10    3.50
  -5   2  -7   26.40    3.80
  -5   2  -7   41.80    8.90
   6  -2   8   33.50    4.60
   6  -2   8   47.00   10.20
  -6   2  -8   59.09   12.90
  -6   2  -8   39.30    5.00
   7  -2   9  147.79   14.20
  -7   2  -9  172.78   24.60
  -7   2  -9  148.79   14.50
   8  -2  10  143.09   13.90
  -8   2 -10  187.08   25.70
  -8   2 -10  135.09   23.20
  -8   2 -10  145.19   14.30
   9  -2  11   57.49    6.60
  -9   2 -11   60.19   22.80
  -9   2 -11   50.49    7.00
  -9   2 -11   71.99   22.40
 -10   2 -12    8.10    4.10
 -10   2 -12  -12.30   26.60
  11  -2  13   55.99    7.20
 -11   2 -13   48.90    7.60
  12  -2  14   85.39   10.80
  12  -2  14  107.19    9.50
 -12   2 -14   88.49   11.20
  13  -2  15   47.90    7.70
  13  -2  15   59.49    6.10
 -13   2 -15   41.40    7.80
  14  -2  16   24.60    7.20
 -14   2 -16   27.40    6.60
  15  -2  17  -15.70   11.50
  15  -2  17   -2.50    2.00
 -15   2 -17    1.90    4.90
  16  -2  18   -0.50    2.10
  16  -2  18   -3.80   12.10
 -16   2 -18    1.30    4.50
  17  -2  19    4.70    2.20
 -17   2 -19    1.70    6.00
  18  -2  20    1.20    2.30
 -18   2 -20   -3.30    7.30
 -19   2 -21    2.90    9.50
 -20  -3 -18    2.60    7.90
 -19  -3 -17    8.00    7.50
 -18  -3 -16    8.60    5.90
 -17  -3 -15    0.90    4.80
  17   3  15   -1.20    4.40
 -16  -3 -14    1.50    5.50
  16   3  14    3.30    4.50
 -15  -3 -13   27.00    8.30
  15   3  13   50.59    7.00
 -14  -3 -12    6.10    5.90
  14   3  12   -1.00    1.30
  14   3  12   -2.20    3.80
  13   3  11    4.20    3.90
  12   3  10    3.60    3.30
  12   3  10    2.10    1.20
  11   3   9    5.20    2.90
  11   3   9    6.10    1.20
 -10  -3  -8  176.18   31.50
  10   3   8  188.98   18.70
  10   3   8  204.18   18.10
  10   3   8  208.98   18.50
  -9  -3  -7    7.80   15.10
  -9  -3  -7    9.10   13.60
   9   3   7    8.90    1.40
   9   3   7   16.00    2.50
  -8  -3  -6   -3.20   10.80
   8   3   6   -0.60    1.70
   8   3   6    3.50    2.40
  -7  -3  -5   32.90   10.80
   7   3   5   44.40    5.40
   7   3   5   45.30    4.90
   7   3   5   57.69   11.60
   7   3   5   45.90    4.30
   6   3   4   34.40    3.80
   6   3   4   32.60    4.60
   6   3   4   33.70    4.30
  -5  -3  -3   48.10   10.00
   5   3   3   43.10    4.50
   5   3   3   36.10    4.20
   5   3   3   30.20    7.50
   5   3   3   42.20    4.70
  -4  -3  -2  982.40   87.39
   4   3   2  872.61   86.59
   4   3   2  901.41   83.99
   4   3   2  941.91   84.09
   4   3   2 1017.80   84.19
  -3  -3  -1 1075.49   96.49
   3   3   1 1087.09   93.79
   3   3   1  993.20   95.99
  -2  -3   0 1830.12  163.78
   2   3   0 1805.72  163.68
  -1  -3   1  387.56   36.70
   1   3  -1  384.56   36.50
   0  -3   2  505.55   43.00
   0   3  -2  395.46   41.60
   1  -3   3  127.89   14.70
  -1   3  -3  133.79   14.90
  -2   3  -4  474.95   42.50
   3  -3   5  382.76   41.00
  -3   3  -5  447.96   38.00
   4  -3   6  687.03   60.79
   4  -3   6  586.14   56.29
   4  -3   6  645.24   56.39
  -4   3  -6  663.13   60.79
  -4   3  -6  601.34   56.39
   5  -3   7   13.00   10.70
   5  -3   7   21.20    2.90
   5  -3   7   20.70    3.00
  -5   3  -7   10.60   14.80
  -5   3  -7   22.40    3.50
   6  -3   8   38.30    4.50
   6  -3   8   28.60    3.90
   6  -3   8   67.69   13.90
  -6   3  -8   40.60    4.80
  -6   3  -8   25.30   10.50
   7  -3   9   75.09    7.90
   7  -3   9   86.99    8.60
  -7   3  -9   94.29   18.20
  -7   3  -9   91.89    8.90
   8  -3  10   52.49    6.20
   8  -3  10   48.30    5.20
  -8   3 -10   63.49   18.60
  -8   3 -10   58.29    6.60
  -8   3 -10   50.09   16.70
   9  -3  11    6.20    2.90
  -9   3 -11    5.70   18.40
  -9   3 -11    5.20    3.60
  -9   3 -11   16.90   19.60
  10  -3  12   81.29    9.00
 -10   3 -12   81.39    9.40
  11  -3  13  199.98   19.80
 -11   3 -13  214.58   20.30
  12  -3  14   11.10    5.00
 -12   3 -14   11.90    5.00
  13  -3  15   -5.10    6.70
  13  -3  15    1.30    2.10
 -13   3 -15   -2.50    4.60
  14  -3  16    4.30    2.40
  14  -3  16   22.30   10.60
 -14   3 -16    2.40    4.40
  15  -3  17   -0.90    2.10
 -15   3 -17    3.70    5.30
 -16   3 -18   11.70    6.60
  17  -3  19   -1.80    2.00
 -17   3 -19    1.50    6.00
  18  -3  20    0.90    2.10
 -18   3 -20    1.20    8.30
 -19   3 -21  -10.20    9.30
 -20  -4 -18    6.80    8.80
 -19  -4 -17    1.70    7.80
 -18  -4 -16    4.70    5.70
  18   4  16   -1.10    4.50
 -17  -4 -15    2.70    4.80
  17   4  15   14.70    5.40
 -16  -4 -14    5.20    5.00
  16   4  14   16.00    4.90
 -15  -4 -13    0.60    5.80
  15   4  13    1.60    4.10
 -14  -4 -12    5.00    5.20
  14   4  12    3.60    4.20
  13   4  11   -4.20    1.70
  13   4  11   -1.90    3.50
  12   4  10   -0.40    3.00
  12   4  10   -1.50    0.90
  11   4   9   10.60    1.60
  11   4   9   15.90    3.50
 -10  -4  -8  -12.70   15.70
  10   4   8    2.80    0.90
  10   4   8    1.50    1.80
  10   4   8    3.90    2.60
  -9  -4  -7   -1.00   15.10
  -9  -4  -7   13.30   15.50
   9   4   7   10.90    2.50
   9   4   7   12.70    3.10
  -8  -4  -6  703.33   62.69
   8   4   6  608.34   54.29
   8   4   6  583.34   54.49
   8   4   6  583.94   53.99
  -7  -4  -5  211.38   26.70
   7   4   5  212.78   19.30
   7   4   5  202.78   19.50
   7   4   5  211.68   24.70
   7   4   5  209.48   19.00
  -6  -4  -4   28.90   10.20
   6   4   4   36.60    4.30
   6   4   4   24.30    3.50
   6   4   4   27.60    3.80
   6   4   4   34.10    8.10
  -5  -4  -3   17.90    7.50
   5   4   3   33.10    3.70
   5   4   3   40.00    4.50
   5   4   3   32.50    4.10
   4   4   2 3099.39  265.97
   4   4   2 2963.70  265.87
   4   4   2 2912.01  265.97
  -3  -4  -1 6314.47  530.45
   3   4   1 6040.70  530.15
   3   4   1 5476.35  527.55
  -2  -4   0 2879.51  264.17
   2   4   0 3011.90  264.47
   1   4  -1  201.78   20.90
   0  -4   2  461.25   42.80
   0  -4   2  435.06   40.30
   0   4  -2  452.85   42.80
   1  -4   3    9.30    5.20
  -1   4  -3   10.70    2.10
  -1   4  -3   14.80    7.30
   2  -4   4  233.18   26.60
  -2   4  -4  284.97   23.20
  -2   4  -4  219.38   26.60
  -3   4  -5  132.09   12.70
  -3   4  -5  156.58   17.80
   4  -4   6  132.89   13.60
   4  -4   6  166.38   19.50
  -4   4  -6  150.78   13.60
  -4   4  -6  154.28   19.20
   5  -4   7   38.10    5.00
   5  -4   7   65.79   20.80
   5  -4   7   31.40    4.30
  -5   4  -7   41.20    4.50
  -5   4  -7   26.30    9.30
   6  -4   8   41.00    5.80
   6  -4   8   47.10   13.10
   6  -4   8   47.50    5.10
  -6   4  -8   48.90    5.60
  -6   4  -8   43.00   13.20
   7  -4   9    9.40   10.60
   7  -4   9   16.50    2.60
   7  -4   9   14.40    3.30
  -7   4  -9   15.80    3.20
  -7   4  -9    4.50   17.00
   8  -4  10    1.80    2.90
   8  -4  10    5.20    1.80
  -8   4 -10    3.30    2.80
  -8   4 -10   10.50   38.30
   9  -4  11  195.28   17.60
   9  -4  11  168.78   16.70
  -9   4 -11  187.98   17.60
  -9   4 -11  194.08   33.50
  10  -4  12  341.17   31.70
  11  -4  13   82.49   11.10
 -11   4 -13   86.89    9.90
  12  -4  14   19.10    8.40
 -12   4 -14   15.70    5.00
  13  -4  15   74.19    7.80
 -13   4 -15   70.59    9.70
  14  -4  16    5.60    2.50
 -14   4 -16    6.10    4.60
  15  -4  17    7.20    2.50
 -15   4 -17    1.40    4.90
  16  -4  18   -1.40    2.20
 -16   4 -18   -1.60    4.70
  17  -4  19   -2.00    2.00
 -17   4 -19    1.90    6.00
 -18   4 -20   -2.80    9.00
 -19   4 -21   -1.50    9.80
 -20  -5 -18   -5.60    8.00
 -19  -5 -17   -2.70    8.60
 -18  -5 -16    7.10    7.00
 -17  -5 -15   -2.10    4.40
  17   5  15    4.10    4.60
 -16  -5 -14    3.70    5.40
  16   5  14   17.60    5.00
 -15  -5 -13    1.20    4.90
  15   5  13    7.80    4.60
  14   5  12   -4.60    3.80
  13   5  11   36.70    5.90
  12   5  10   16.40    4.00
  11   5   9    2.50    2.80
 -10  -5  -8   19.30   19.90
  10   5   8    2.50    2.80
  10   5   8    2.70    2.00
  10   5   8    4.60    1.00
   9   5   7   48.00    4.60
   9   5   7   52.49    6.00
  -8  -5  -6   41.10   15.90
   8   5   6   73.79    7.80
   8   5   6   79.49    7.30
   8   5   6   67.19   14.90
   8   5   6   69.59    8.10
  -7  -5  -5  234.38   30.90
   7   5   5  219.58   28.80
   7   5   5  265.27   23.60
   7   5   5  278.87   24.10
   7   5   5  267.27   23.90
  -6  -5  -4  135.39   18.50
   6   5   4   99.39    9.50
   6   5   4  100.19    9.90
   6   5   4  103.39   15.40
   6   5   4   97.49   10.00
  -5  -5  -3  956.30   87.09
   5   5   3 1001.00   90.69
   5   5   3  981.10   87.09
   5   5   3  983.20   87.29
   5   5   3  970.40   87.19
  -4  -5  -2 1661.73  145.59
  -4  -5  -2 1572.34  141.99
   4   5   2 1506.55  141.79
   4   5   2 1616.74  145.19
   4   5   2 1559.64  141.99
   4   5   2 1665.63  141.99
  -3  -5  -1  100.39   10.60
   3   5   1  122.59   10.50
  -2  -5   0   13.90    3.00
  -2  -5   0    7.70    4.80
   2   5   0   17.90    2.60
   2   5   0   13.80    5.70
  -1  -5   1   28.80    7.60
  -1  -5   1   33.40    4.60
   1   5  -1   35.80    3.90
   0  -5   2  155.98   14.70
  -1   5  -3   79.29    7.60
   2  -5   4  174.38   20.90
  -2   5  -4  177.98   16.20
   3  -5   5  108.79   16.20
  -3   5  -5  133.79   16.60
  -3   5  -5   94.09    9.60
   4  -5   6  212.58   25.20
  -4   5  -6  222.58   25.10
  -4   5  -6  190.98   18.40
   5  -5   7  121.29   19.60
   5  -5   7  104.09   10.90
  -5   5  -7  120.49   10.90
   6  -5   8  113.19   30.70
   6  -5   8   62.79    6.80
  -6   5  -8   61.29   15.00
  -6   5  -8   66.09    7.00
  -6   5  -8   65.69    6.20
   7  -5   9   -7.70   13.40
   7  -5   9   22.40    3.10
  -7   5  -9   16.60    2.20
  -7   5  -9   12.30    3.40
  -7   5  -9   19.70   13.30
   8  -5  10   78.19    9.60
   8  -5  10   80.39    8.00
  -8   5 -10   79.49    8.60
  -8   5 -10  174.38   51.49
   9  -5  11   94.99    9.20
   9  -5  11   86.59   11.30
  -9   5 -11  117.99   35.10
  -9   5 -11   96.99   10.10
  -9   5 -11  148.59   34.40
  10  -5  12    3.00    5.50
 -10   5 -12    1.90    2.80
 -10   5 -12    5.90    1.80
 -11   5 -13   69.99    8.60
 -12   5 -14   36.00    6.20
 -13   5 -15    7.60    4.60
  14  -5  16    1.10    2.20
 -14   5 -16    4.30    4.60
  15  -5  17    3.90    2.40
 -15   5 -17   -1.40    4.30
  16  -5  18   -3.20    2.00
 -16   5 -18   -5.80    4.40
  17  -5  19    1.40    2.30
 -17   5 -19   -1.80    6.50
  18  -5  20    0.50    2.70
 -18   5 -20    2.60    8.20
 -19   5 -21   -1.50    8.80
 -19  -6 -17   11.20   12.00
  19   6  17   16.80    6.40
 -18  -6 -16    5.30    6.40
  18   6  16    5.10    4.80
 -17  -6 -15   -4.10    4.50
  17   6  15    2.10    4.60
 -16  -6 -14    0.00    4.60
  16   6  14    2.10    4.30
  15   6  13    8.20    4.60
  14   6  12    8.30    4.40
  13   6  11   21.70    4.80
  12   6  10    6.60    3.40
  11   6   9    7.10    3.20
 -10  -6  -8    2.20   23.20
   9   6   7    0.60    3.50
   9   6   7    3.30    1.90
   9   6   7   -1.30    2.40
  -8  -6  -6   16.40   13.90
   8   6   6    5.00    2.10
   8   6   6    8.40    3.60
   8   6   6   -7.00   10.40
   8   6   6   10.80    2.90
  -7  -6  -5   79.89    8.60
  -7  -6  -5   89.59   17.70
   7   6   5   94.49    9.40
   7   6   5   97.79    8.70
   7   6   5   92.39    9.20
  -6  -6  -4 1665.83  154.18
  -6  -6  -4 1657.03  148.99
   6   6   4 1499.85  152.68
   6   6   4 1673.53  149.19
   6   6   4 1753.52  148.99
   6   6   4 1766.32  149.29
  -5  -6  -3  494.75   44.80
   5   6   3  465.05   44.60
   5   6   3  517.25   44.90
   5   6   3  523.15   44.90
  -4  -6  -2    4.20    6.30
  -4  -6  -2   16.10    3.10
   4   6   2   15.90    7.20
   4   6   2   16.70    2.40
   4   6   2   24.30    3.20
   4   6   2   21.00    3.10
  -3  -6  -1   24.40    8.50
  -3  -6  -1   20.90    3.70
   3   6   1   23.90    8.30
   3   6   1   24.50    3.40
  -2  -6   0  208.98   22.80
  -2  -6   0  186.08   18.70
   2   6   0  204.38   22.60
   2   6   0  217.98   18.60
  -1  -6   1   10.50    3.00
  -1  -6   1    8.80    5.90
   1   6  -1    3.10    5.40
   1   6  -1   14.60    2.30
   0  -6   2   39.70    5.40
   0   6  -2   44.10    4.60
   0   6  -2   39.10    4.30
   0   6  -2   43.60    9.10
   1  -6   3   16.10    5.90
  -1   6  -3   28.50    7.80
  -1   6  -3   20.90    2.60
  -1   6  -3   22.30    3.10
  -2   6  -4   99.79    9.50
  -3   6  -5  684.53   68.29
  -3   6  -5  715.23   62.99
   4  -6   6  175.08   26.40
  -4   6  -6  129.19   12.50
  -4   6  -6  125.19   20.30
   5  -6   7    1.70   11.20
   5  -6   7    9.00    3.00
  -5   6  -7    3.90    2.30
  -5   6  -7    6.90   22.10
   6  -6   8   58.99   17.10
   6  -6   8   67.39    7.50
  -6   6  -8   73.89    7.50
  -6   6  -8   92.09   23.30
  -6   6  -8   70.19    6.60
   7  -6   9  141.09   25.50
   7  -6   9  116.29   12.20
  -7   6  -9  197.88   44.10
  -7   6  -9  125.99   11.60
  -7   6  -9  135.49   12.50
   8  -6  10  318.87   31.30
  -8   6 -10  371.56   31.70
  -8   6 -10  345.77   31.00
   9  -6  11   11.30    2.40
  -9   6 -11   -2.70   38.10
  -9   6 -11   12.70    2.10
  -9   6 -11    8.20    3.30
 -11   6 -13  215.88   21.00
 -12   6 -14    8.50    4.60
 -13   6 -15    3.40    4.30
  14  -6  16    3.60    2.40
 -14   6 -16    1.80    4.40
  15  -6  17    2.70    2.40
 -15   6 -17   -0.30    4.60
  16  -6  18    0.20    2.20
 -16   6 -18   -0.50    5.20
  17  -6  19    1.20    2.50
 -17   6 -19    2.70    6.90
  18  -6  20   -4.40    2.70
 -18   6 -20    5.40    9.60
 -19  -7 -17    7.90   11.00
  19   7  17    8.80    6.80
 -18  -7 -16    2.40    8.10
  18   7  16    9.20    5.60
 -17  -7 -15    6.00    5.60
  17   7  15   14.60    5.30
 -16  -7 -14    3.40    4.60
  16   7  14    7.40    4.80
  15   7  13    0.00    4.30
  14   7  12    1.90    4.20
  13   7  11    0.90    3.80
  12   7  10    3.00    3.40
  11   7   9    8.70    3.60
  10   7   8    8.50    3.30
   9   7   7    9.00    2.30
   9   7   7    7.30    3.80
   9   7   7    8.80    3.10
  -8  -7  -6   32.00    3.70
   8   7   6   30.60    4.40
   8   7   6   24.50    3.80
   8   7   6   27.20    5.00
  -7  -7  -5  257.37   24.60
  -7  -7  -5  252.47   34.00
   7   7   5  260.47   25.10
   7   7   5  246.88   31.10
   7   7   5  296.97   24.60
   7   7   5  286.97   25.00
  -6  -7  -4  367.76   34.10
   6   7   4  395.16   34.40
   6   7   4  398.36   34.00
   6   7   4  352.26   34.30
  -5  -7  -3   62.59    6.80
   5   7   3   65.99    7.00
   5   7   3   59.79    6.10
   5   7   3   68.19    7.00
  -4  -7  -2  152.78   19.40
  -4  -7  -2  127.59   12.90
   4   7   2  141.29   12.70
   4   7   2  157.88   19.00
   4   7   2  129.29   12.90
   4   7   2  136.29   12.80
  -3  -7  -1  112.69   11.70
  -3  -7  -1  120.59   17.10
   3   7   1  124.99   11.50
   3   7   1  133.19   17.10
  -2  -7   0  275.27   26.40
  -2  -7   0  288.17   30.90
   2   7   0  291.87   26.20
   2   7   0  313.77   31.00
  -1  -7   1   64.19    7.70
  -1  -7   1   94.69   13.30
   1   7  -1   69.99    7.10
   1   7  -1   86.39   12.80
   0  -7   2    2.70    6.30
   0  -7   2   13.40    3.60
   0   7  -2   -4.80    6.10
   0   7  -2    8.80    2.00
   1  -7   3   14.30    6.90
   2  -7   4    3.20    6.70
  -2   7  -4    7.90    2.30
  -2   7  -4   10.60    1.70
  -2   7  -4    0.80    7.90
   3  -7   5   35.70   13.50
  -3   7  -5   25.80   11.20
  -3   7  -5   15.80    2.20
  -3   7  -5   13.80    2.70
   4  -7   6   62.29   15.60
  -4   7  -6   73.59    6.80
  -4   7  -6   45.00   14.40
  -4   7  -6   58.79    6.00
   5  -7   7   70.49   16.50
   5  -7   7  102.79   10.00
  -5   7  -7   95.29    9.60
  -5   7  -7  131.09   22.00
  -5   7  -7   95.69    8.90
   6  -7   8   46.10   34.90
   6  -7   8   27.40    4.00
  -6   7  -8   19.90    2.40
  -6   7  -8   18.80    3.50
  -6   7  -8   10.40   12.40
   7  -7   9   27.30    4.00
   7  -7   9   30.50   17.80
  -7   7  -9   14.80    3.30
  -7   7  -9   16.00    2.20
  -7   7  -9   19.90   16.50
   8  -7  10   16.30    3.30
   8  -7  10   27.30   26.50
  -8   7 -10   12.90    2.10
  -8   7 -10  -25.60   59.39
  -8   7 -10   14.30    3.70
   9  -7  11  259.87   25.30
  -9   7 -11  295.67   25.90
  10  -7  12  299.27   28.70
 -10   7 -12  333.97   29.50
 -11   7 -13   27.90    5.60
 -12   7 -14    2.90    4.00
 -13   7 -15    8.60    4.90
 -14   7 -16   16.60    5.20
  15  -7  17   24.30    3.70
 -15   7 -17   12.00    5.50
  16  -7  18    2.70    2.50
 -16   7 -18    5.00    5.30
  17  -7  19   -1.80    2.70
 -17   7 -19    0.40    6.90
  18  -7  20    1.60    3.80
 -18   7 -20   -1.80    8.40
 -19  -8 -17   11.30   12.10
  19   8  17   -1.90    7.60
 -18  -8 -16   -3.50    8.10
  18   8  16    3.60    6.00
 -17  -8 -15    2.30    5.10
  17   8  15    8.00    5.40
 -16  -8 -14    2.70    4.40
  16   8  14    7.00    4.90
  15   8  13   -2.40    4.10
  14   8  12    3.20    4.40
  13   8  11    1.70    3.80
  12   8  10    3.20    3.60
  11   8   9    1.70    3.40
  10   8   8    5.60    4.40
  10   8   8   11.50    3.60
   9   8   7   32.60    5.10
   9   8   7   40.10    5.90
  -8  -8  -6   86.29    9.30
   8   8   6  108.99   10.00
   8   8   6  102.19   10.20
  -7  -8  -5  184.18   19.50
   7   8   5  231.08   19.40
   7   8   5  238.98   20.00
   7   8   5  198.48   19.90
  -6  -8  -4   45.20   12.90
  -6  -8  -4   35.50    4.90
   6   8   4   36.70    5.10
   6   8   4   34.80    5.10
   6   8   4   44.60   10.90
   6   8   4   38.20    4.10
  -5  -8  -3  158.48   15.00
  -5  -8  -3  152.28   22.70
   5   8   3  159.28   14.30
   5   8   3  157.88   14.90
   5   8   3  136.49   21.80
   5   8   3  160.68   14.90
  -4  -8  -2 1404.36  124.69
  -4  -8  -2 1232.18  128.79
   4   8   2 1278.77  128.99
   4   8   2 1524.75  124.59
   4   8   2 1488.55  124.69
  -3  -8  -1  122.19   13.80
   3   8   1  162.48   13.60
   3   8   1  146.49   13.70
  -2  -8   0   16.60    8.30
  -2  -8   0   34.20    4.80
   2   8   0   29.60    4.10
   2   8   0   22.80    8.80
  -1  -8   1   45.30    5.50
  -1  -8   1   43.70   10.70
   1   8  -1   32.40    9.20
   1   8  -1   34.20    4.50
   0  -8   2   -3.30    7.30
   0  -8   2    5.30    3.50
   0   8  -2    1.80    7.00
   0   8  -2    0.50    2.10
   0   8  -2    2.80    1.80
   1  -8   3    7.50    3.60
   1  -8   3   -8.10    6.60
  -1   8  -3    7.40    2.70
  -1   8  -3    6.30    8.20
  -1   8  -3    6.40    1.90
   2  -8   4   41.40   11.60
  -2   8  -4   40.30   12.30
  -2   8  -4   41.80    4.50
  -2   8  -4   45.80    5.20
   3  -8   5  162.88   24.40
  -3   8  -5  137.99   13.00
  -3   8  -5  142.69   13.40
   4  -8   6    6.70    3.70
   4  -8   6    1.50   13.40
  -4   8  -6   10.00    1.70
  -4   8  -6    5.20   13.40
  -4   8  -6    8.10    2.30
   5  -8   7    7.20   13.10
  -5   8  -7   18.50    3.50
  -5   8  -7   41.20   15.60
  -5   8  -7   22.40    2.60
   6  -8   8   12.60   18.40
   6  -8   8   25.30    4.20
  -6   8  -8   11.70   19.00
  -6   8  -8   19.00    3.60
  -6   8  -8   13.00    2.10
   7  -8   9   40.50   27.90
  -7   8  -9   26.50    4.30
  -7   8  -9   29.40   23.20
  -7   8  -9   22.80    2.80
   8  -8  10  193.58   79.09
   8  -8  10   83.39    9.50
  -8   8 -10  100.19    9.70
  -8   8 -10   89.69    8.80
  -8   8 -10  161.18   61.59
   9  -8  11  126.79   13.30
  -9   8 -11  152.28   13.90
  10  -8  12   16.30    3.50
 -10   8 -12   23.90    5.00
  11  -8  13   -2.40    2.40
 -11   8 -13    3.60    3.70
 -12   8 -14    5.70    4.70
 -13   8 -15   28.00    6.60
 -14   8 -16   12.90    5.00
  15  -8  17    3.00    2.50
 -15   8 -17    1.20    4.40
  16  -8  18    3.20    2.60
 -16   8 -18   -2.50    5.30
  17  -8  19    8.20    3.60
 -17   8 -19   -0.70    7.80
  18  -8  20    4.00    4.00
 -18   8 -20   -5.30    7.70
 -19  -9 -17   -6.10    9.30
  19   9  17    4.50    8.60
 -18  -9 -16   -3.10    9.70
  18   9  16    9.50    7.20
 -17  -9 -15    0.20    5.70
  17   9  15    0.60    5.60
  16   9  14    0.70    4.50
  15   9  13    7.10    4.70
  14   9  12   -1.90    4.10
  13   9  11   -3.00    3.70
  12   9  10    4.40    3.80
  11   9   9    3.10    3.80
  10   9   8    7.90    4.70
  10   9   8    3.10    3.30
   9   9   7    1.50    3.10
   9   9   7    4.40    4.00
  -8  -9  -6   15.30    3.40
   8   9   6   22.10    3.80
   8   9   6   17.00    4.40
  -7  -9  -5   55.39    6.00
   7   9   5   41.10    6.50
   7   9   5   60.39    6.60
  -6  -9  -4  118.59   11.90
  -6  -9  -4  102.79   20.00
   6   9   4  131.29   12.10
   6   9   4  124.39   12.10
  -5  -9  -3  140.29   13.90
   5   9   3  145.59   13.80
   5   9   3  144.79   13.80
  -4  -9  -2    2.20    8.70
   4   9   2   -4.10   10.30
  -3  -9  -1  278.37   30.70
  -3  -9  -1  244.48   23.80
   3   9   1  248.18   23.50
   3   9   1  291.97   31.70
   3   9   1  259.37   23.70
  -2  -9   0   68.19    7.80
  -2  -9   0   55.79   11.70
   2   9   0   69.09   15.00
   2   9   0   69.79    7.10
  -1  -9   1   -1.60    7.80
  -1  -9   1    0.70    3.50
   1   9  -1    2.50    2.40
   1   9  -1    4.20    9.20
   0  -9   2   10.70    3.90
   0  -9   2    0.60    9.50
   0   9  -2   -5.00    8.80
  -1   9  -3   44.90    4.80
  -1   9  -3   42.80    5.30
  -1   9  -3   42.90   13.70
   2  -9   4  115.59   19.10
   2  -9   4   75.09    8.90
  -2   9  -4   66.09    7.10
  -2   9  -4   74.79    7.70
  -2   9  -4  101.89   18.40
   3  -9   5    0.60   12.10
   3  -9   5   22.60    4.70
  -3   9  -5   21.60   14.70
  -3   9  -5   15.20    2.40
  -3   9  -5   15.70    3.10
   4  -9   6  265.47   23.70
   4  -9   6  256.97   37.50
  -4   9  -6  232.48   23.20
  -4   9  -6  258.47   22.80
  -4   9  -6  253.67   37.50
   5  -9   7    9.30    3.70
   5  -9   7   13.90   17.70
  -5   9  -7   19.40   33.40
  -5   9  -7    9.50    1.70
   6  -9   8    9.50   19.50
  -6   9  -8   17.70    2.60
  -6   9  -8   25.80    4.00
  -6   9  -8   27.40   22.90
   7  -9   9  135.59   46.80
   7  -9   9  122.79   12.30
  -7   9  -9  120.69   12.10
  -7   9  -9  149.99   34.20
  -7   9  -9  118.89   11.20
   8  -9  10  192.08   18.80
   8  -9  10  169.78   44.70
  -8   9 -10  201.98   18.80
  -8   9 -10  265.17   75.89
   9  -9  11    3.40    2.70
  -9   9 -11    0.60    3.00
  10  -9  12   21.50    4.00
 -10   9 -12   20.40    4.80
 -12   9 -14   22.10    5.20
 -13   9 -15    9.90    4.50
 -14   9 -16    1.80    4.10
  15  -9  17   -0.30    2.30
 -15   9 -17   -2.90    4.10
  16  -9  18    9.40    3.20
 -16   9 -18    5.60    6.10
  17  -9  19    0.70    3.60
 -17   9 -19   -0.40    9.90
  19  10  17   29.40   11.00
 -18 -10 -16    4.50   11.50
  18  10  16   -3.80    7.90
 -17 -10 -15   -4.10    7.00
  17  10  15   -1.30    6.10
  16  10  14    4.60    5.10
  15  10  13    3.30    4.70
  14  10  12    4.20    4.70
  13  10  11    3.00    4.00
  12  10  10   -0.60    3.90
  11  10   9    3.80    4.00
  10  10   8    5.20    4.80
  10  10   8    3.10    3.50
   9  10   7   26.10    5.50
   9  10   7   39.90    5.60
   8  10   6  119.29   12.80
   8  10   6  131.59   12.80
  -7 -10  -5  106.19   10.00
   7  10   5   89.29   10.20
   7  10   5   98.69   10.30
  -6 -10  -4  110.49   12.10
   6  10   4  125.09   12.30
   6  10   4  136.79   12.30
  -5 -10  -3   41.70    5.70
   5  10   3   37.80    5.30
   5  10   3   39.00    5.40
  -4 -10  -2   17.90   11.50
  -4 -10  -2   11.80    3.80
   4  10   2    8.20   13.90
   4  10   2   17.50    3.50
   4  10   2   11.70    3.30
  -3 -10  -1   79.49    8.90
   3  10   1   75.59    8.10
   3  10   1   70.49   17.70
   3  10   1   79.99    8.40
  -2 -10   0  198.38   19.40
   2  10   0  209.98   19.00
  -1 -10   1    1.40    3.60
  -1 -10   1   11.20   10.70
   1  10  -1    4.30   11.50
   1  10  -1    3.30    2.60
   0 -10   2   -5.10   10.70
   0  10  -2    1.40    2.20
   0  10  -2   -7.30   11.30
   1 -10   3   21.00    4.70
   1 -10   3   44.30   16.90
  -1  10  -3   12.90    3.20
  -1  10  -3    7.70   14.80
  -1  10  -3   16.60    2.90
   2 -10   4   25.60   21.00
   2 -10   4   50.59    6.20
  -2  10  -4   36.00    5.00
  -2  10  -4   37.20    4.40
  -2  10  -4   25.50   15.40
   3 -10   5   99.49   24.00
   3 -10   5   54.19    7.50
  -3  10  -5   54.19    5.70
  -3  10  -5   55.59   20.10
  -3  10  -5   56.59    6.30
   4 -10   6   -3.30   19.40
   4 -10   6    5.90    3.80
  -4  10  -6    4.90   25.60
  -4  10  -6    5.40    1.60
  -4  10  -6    2.50    2.80
   5 -10   7   95.59   10.00
   5 -10   7   82.79   24.00
  -5  10  -7   91.09   27.50
  -5  10  -7   86.69    9.00
  -5  10  -7   82.59    8.30
   6 -10   8   78.89    9.10
   6 -10   8   67.19   31.60
  -6  10  -8   72.29    8.20
  -6  10  -8  167.08   45.80
  -6  10  -8   78.69    7.40
   7 -10   9   73.49   43.10
   7 -10   9  108.49   11.40
  -7  10  -9  109.59   10.10
  -7  10  -9   69.29   41.10
  -7  10  -9  105.29   10.90
   8 -10  10   49.20    6.80
  -8  10 -10   38.50    6.40
   9 -10  11    8.00    3.40
  -9  10 -11    3.60    3.50
  10 -10  12   46.20    6.00
 -10  10 -12   39.20    6.30
  11 -10  13   -5.60    2.20
 -11  10 -13    4.90    4.00
 -12  10 -14    4.50    4.00
 -13  10 -15    2.50    3.80
 -14  10 -16    7.80    4.70
  15 -10  17   24.50    3.90
 -15  10 -17   12.00    5.70
  16 -10  18   -2.60    3.40
 -16  10 -18    1.10    7.50
  17 -10  19   -3.90    3.80
 -17  10 -19    0.30    8.60
 -18 -11 -16   -0.70   10.90
  18  11  16    3.80    9.00
 -17 -11 -15    2.50    8.20
  17  11  15    1.20    6.70
  16  11  14    6.40    5.80
  15  11  13    3.00    4.70
  14  11  12    7.50    4.60
  13  11  11    4.60    4.30
  12  11  10   16.50    5.10
  11  11   9   10.20    4.80
  10  11   8   41.10    7.60
  10  11   8   64.39    7.60
   9  11   7   41.10    6.10
   9  11   7   35.30    6.60
  -8 -11  -6    6.50    3.10
   8  11   6   -1.30    3.70
   8  11   6    5.30    3.40
  -7 -11  -5   54.99    6.90
   7  11   5   55.69    7.30
   7  11   5   65.09    7.50
  -6 -11  -4    7.50    3.60
   6  11   4    7.60    3.20
   6  11   4    8.10    4.00
  -5 -11  -3   41.20    5.90
   5  11   3   33.00    5.40
   5  11   3   41.50    5.70
  -4 -11  -2   50.49    6.90
   4  11   2   53.49    6.50
   4  11   2   46.20    6.00
  -3 -11  -1   10.00    4.00
   3  11   1    5.00    3.20
   3  11   1    7.20    3.20
  -2 -11   0   47.40    6.40
  -2 -11   0   28.70   16.40
   2  11   0   31.50    4.70
   2  11   0   31.60    4.90
  -1 -11   1   29.00   16.80
   1  11  -1   40.00    5.10
   1  11  -1   28.40   16.10
   0 -11   2   16.00   14.30
   0 -11   2   28.00    5.50
   0  11  -2   18.80   16.00
   0  11  -2   31.00    4.20
   1 -11   3   44.70    6.10
   1 -11   3    2.10   14.70
  -1  11  -3   33.90    5.00
  -1  11  -3   34.10    4.40
  -1  11  -3   29.50   17.60
   2 -11   4   -1.20    3.90
   2 -11   4  -15.50   24.30
  -2  11  -4    6.60   19.60
  -2  11  -4   -2.90    1.70
  -2  11  -4    0.30    2.90
   3 -11   5   55.49    7.00
   3 -11   5   25.90   17.60
  -3  11  -5   41.40   21.50
  -3  11  -5   42.70    5.50
  -3  11  -5   39.70    4.70
   4 -11   6   58.89    7.30
   4 -11   6   78.49   36.00
  -4  11  -6   37.00    5.70
  -4  11  -6   22.40   25.50
  -4  11  -6   47.00    4.90
   5 -11   7   12.00    4.30
   5 -11   7  -24.20   29.30
  -5  11  -7    6.00    2.80
   6 -11   8   21.90    4.70
  -6  11  -8   11.60    2.20
  -6  11  -8    7.70    3.00
   7 -11   9   29.30    5.60
  -7  11  -9   19.40    4.20
   8 -11  10    2.30    3.50
  -8  11 -10   -1.00    2.60
   9 -11  11   38.70    5.70
  -9  11 -11   24.50    4.90
  10 -11  12   10.90    3.40
 -10  11 -12    0.60    3.50
  11 -11  13    1.90    2.60
 -11  11 -13    2.50    3.50
 -12  11 -14   -3.40    3.90
 -13  11 -15   13.80    4.90
 -14  11 -16    9.30    5.30
  15 -11  17    1.30    3.10
 -15  11 -17   -3.80    5.90
  16 -11  18    9.20    4.40
 -16  11 -18    6.80    6.90
  17 -11  19    2.20    3.70
 -17  11 -19   -3.20   10.20
 -18 -12 -16   -4.40    9.70
  18  12  16    5.40   11.30
 -17 -12 -15   -1.40    9.90
  17  12  15   -4.50    8.50
  16  12  14    1.10    6.30
  15  12  13    2.60    4.80
  14  12  12    1.80    4.30
  13  12  11    1.90    4.50
  12  12  10    7.30    4.90
  11  12   9   65.89    9.20
  10  12   8   37.90    7.50
  10  12   8   52.19    7.30
  -9 -12  -7   24.70    4.40
   9  12   7   14.40    5.30
   9  12   7   20.40    4.60
  -8 -12  -6    1.50    3.20
   8  12   6    3.20    4.00
   8  12   6    4.70    3.70
  -7 -12  -5    4.60    3.30
   7  12   5    4.60    3.60
   7  12   5    1.60    3.80
  -6 -12  -4   55.59    7.70
   6  12   4   74.99    8.00
   6  12   4   61.19    7.60
  -5 -12  -3   57.69    7.70
   5  12   3   65.69    7.50
   5  12   3   59.19    7.30
  -4 -12  -2    0.70    3.70
   4  12   2    2.60    3.30
   4  12   2    2.90    3.30
  -3 -12  -1   -6.50    3.50
   3  12   1    3.20    3.20
   3  12   1   -1.60    3.00
  -2 -12   0   45.80    6.50
   2  12   0   37.00    5.40
   2  12   0   40.50    6.00
  -1 -12   1   10.40    4.40
   1  12  -1    7.30    3.20
   1  12  -1    6.10    3.30
   0 -12   2  144.19   14.50
   0  12  -2  138.19   13.50
   1 -12   3   63.09    8.50
  -1  12  -3   40.70    5.40
   2 -12   4   41.60    6.40
  -2  12  -4   24.00    4.60
  -2  12  -4   34.90    4.20
   3 -12   5   20.10    5.20
  -3  12  -5   16.40    3.00
  -3  12  -5   19.00    3.80
   4 -12   6   55.09    7.50
  -4  12  -6   44.10    5.00
  -4  12  -6   41.90    5.90
   5 -12   7    4.50    4.40
  -5  12  -7    0.50    1.90
  -5  12  -7    0.10    3.10
  -6  12  -8   25.60    3.80
  -6  12  -8   41.10    5.90
   7 -12   9    2.30    4.10
  -7  12  -9    2.00    3.20
   8 -12  10    4.90    4.00
  -8  12 -10    9.80    4.20
   9 -12  11    4.50    3.50
  -9  12 -11    4.10    3.70
  10 -12  12   -0.60    3.40
 -10  12 -12    0.00    3.70
  11 -12  13   41.40    5.80
 -12  12 -14   28.40    5.90
 -13  12 -15    5.40    4.70
 -14  12 -16    6.10    6.10
  15 -12  17    5.30    3.90
 -15  12 -17    8.90    7.90
  16 -12  18    3.50    4.20
 -16  12 -18   -0.40    9.00
 -17 -13 -15   -8.90    9.10
  17  13  15    4.80    9.30
  16  13  14   -2.30    7.60
  15  13  13    1.20    5.40
  14  13  12    2.90    4.60
  13  13  11    7.70    5.00
  12  13  10   49.40    8.00
  11  13   9   12.30    5.30
  10  13   8   13.20    5.00
  10  13   8   14.40    5.60
  -9 -13  -7   12.10    4.00
   9  13   7    0.10    4.90
   9  13   7   10.10    4.40
  -8 -13  -6   11.30    4.10
   8  13   6    7.40    5.00
   8  13   6   15.50    4.60
  -7 -13  -5   46.00    6.90
   7  13   5   55.09    7.60
   7  13   5   59.09    7.60
  -6 -13  -4    5.30    4.00
   6  13   4    4.10    4.20
   6  13   4    3.80    3.90
  -5 -13  -3    3.60    4.20
   5  13   3   -0.90    3.50
   5  13   3    1.60    3.60
  -4 -13  -2   24.00    5.20
   4  13   2   19.20    4.60
   4  13   2   24.50    4.70
  -3 -13  -1   20.40    5.50
   3  13   1   32.50    5.10
   3  13   1   34.40    5.20
  -2 -13   0   10.90    4.70
   2  13   0   12.00    3.90
   2  13   0   10.60    3.70
  -1 -13   1    9.40    4.60
   1  13  -1    6.70    3.60
   1  13  -1    5.80    3.20
   0 -13   2   10.60    5.00
   0  13  -2   12.70    3.60
   1 -13   3   20.60    5.60
  -1  13  -3   19.30    3.80
   2 -13   4   15.80    5.30
  -2  13  -4   12.20    3.20
   3 -13   5   36.60    6.60
  -3  13  -5   29.30    4.00
  -3  13  -5   23.70    4.70
   4 -13   6   19.70    5.60
  -4  13  -6    8.40    2.60
  -4  13  -6    6.00    3.40
   5 -13   7   71.09    8.90
  -5  13  -7   48.50    5.80
  -5  13  -7   53.39    6.90
   6 -13   8   -0.70    4.80
  -6  13  -8    4.60    3.00
  -6  13  -8    1.50    3.30
   7 -13   9    4.80    4.80
  -7  13  -9    5.20    4.10
   8 -13  10    2.60    4.00
  -8  13 -10    3.90    3.50
   9 -13  11   49.99    7.70
  -9  13 -11   51.79    7.80
 -10  13 -12   58.19    8.00
  11 -13  13   14.40    4.00
 -11  13 -13   20.90    5.60
 -12  13 -14   -2.10    3.90
 -13  13 -15    5.00    5.80
 -14  13 -16    4.00    7.50
  15 -13  17    7.80    4.50
 -15  13 -17   15.00    9.50
  16 -13  18   -0.30    4.40
 -16  13 -18   -2.80    9.70
 -17 -14 -15    1.50    9.10
  17  14  15   -5.30    9.30
  16  14  14    6.00   10.40
  15  14  13    8.10    7.20
  14  14  12   14.70    6.40
  13  14  11   27.70    6.60
  12  14  10   66.79    9.60
  11  14   9   16.00    5.40
  10  14   8   -1.00    4.70
  10  14   8    7.50    4.80
  -9 -14  -7   33.00    5.60
   9  14   7   21.80    5.80
   9  14   7   19.90    5.40
  -8 -14  -6   51.99    7.10
   8  14   6   45.00    7.50
   8  14   6   56.99    8.00
  -7 -14  -5   23.10    4.90
   7  14   5    9.50    4.90
   7  14   5   12.70    4.70
   6  14   4    7.50    4.70
   6  14   4   12.50    4.70
  -5 -14  -3    3.90    4.70
   5  14   3    4.00    4.00
   5  14   3    4.80    4.00
   4  14   2    2.40    3.80
   4  14   2   -1.00    3.90
  -3 -14  -1    7.70    4.60
   3  14   1   20.10    4.60
   3  14   1   16.00    4.60
  -2 -14   0    3.60    4.70
   2  14   0    7.70    3.80
   2  14   0    4.20    3.60
  -1 -14   1    8.10    5.00
   1  14  -1    7.30    3.80
   1  14  -1    2.60    3.50
   0 -14   2   -0.40    4.60
   0  14  -2    0.40    3.00
   0  14  -2    3.80    3.60
   1 -14   3    6.10    5.00
  -1  14  -3    7.60    3.40
  -1  14  -3    9.30    3.80
   2 -14   4   -3.20    4.50
  -2  14  -4    0.00    2.60
   3 -14   5   25.10    6.30
  -3  14  -5   23.70    5.40
  -3  14  -5   20.70    3.90
   4 -14   6   77.99   10.70
  -4  14  -6   77.89    8.10
   5 -14   7   13.10    6.00
  -5  14  -7    3.90    2.60
  -5  14  -7    0.40    3.80
   6 -14   8   19.50    6.30
  -6  14  -8   14.60    4.20
   7 -14   9    1.30    4.60
  -7  14  -9   -0.80    3.60
   8 -14  10   17.50    5.70
  -8  14 -10   20.40    4.80
   9 -14  11   47.90    7.40
  -9  14 -11   35.70    6.30
  10 -14  12   19.20    5.00
 -10  14 -12   10.60    4.80
  11 -14  13    8.70    3.50
 -11  14 -13   -0.90    4.10
 -12  14 -14    6.20    4.80
 -13  14 -15    7.60    6.30
 -14  14 -16    7.20    8.10
  15 -14  17    2.80    4.40
 -15  14 -17    4.30   10.70
  16  15  14   -1.90    9.00
  15  15  13    4.80    8.50
  14  15  12   -2.90    6.70
  13  15  11    7.60    6.20
  12  15  10    7.10    5.00
  11  15   9   38.30    7.00
  10  15   8   31.50    6.80
  10  15   8   37.90    6.60
  -9 -15  -7    9.70    6.60
   9  15   7   -2.60    4.60
   9  15   7    2.80    4.50
  -8 -15  -6    6.80    4.30
   8  15   6    6.50    4.80
   8  15   6   11.70    5.20
  -7 -15  -5   15.80    4.90
   7  15   5    7.30    5.00
   7  15   5   10.70    5.20
  -6 -15  -4   27.80    6.00
   6  15   4   22.50    6.00
   6  15   4   33.30    6.20
  -5 -15  -3   14.20    5.40
   5  15   3    7.50    4.70
   5  15   3    3.80    4.40
  -4 -15  -2    1.20    4.90
   4  15   2    1.10    4.10
   4  15   2    4.10    4.20
  -3 -15  -1    5.60    4.80
   3  15   1   19.10    4.90
   3  15   1    7.10    4.40
  -2 -15   0    3.10    4.80
   2  15   0    2.80    4.20
   2  15   0    7.50    4.30
  -1 -15   1   25.20    6.30
   1  15  -1   21.00    4.60
   1  15  -1   17.80    4.80
   0 -15   2    3.50    5.10
   0  15  -2   10.40    3.80
   0  15  -2    5.70    3.90
   1 -15   3   -0.20    5.00
  -1  15  -3    4.90    3.90
  -1  15  -3    3.90    3.30
  -2  15  -4   48.40    6.30
  -2  15  -4   56.79    7.30
   3 -15   5   50.19    8.10
  -3  15  -5   40.50    5.80
  -3  15  -5   40.50    6.10
   4 -15   6    6.30    5.80
  -4  15  -6    9.00    3.20
  -4  15  -6    9.30    3.20
  -4  15  -6    6.60    4.70
   5 -15   7    1.60    5.60
  -5  15  -7    1.60    4.40
  -5  15  -7    4.40    3.50
   6 -15   8    3.20    5.30
  -6  15  -8   -1.30    3.50
   7 -15   9   36.30    7.30
  -7  15  -9   22.70    5.40
   8 -15  10   24.50    6.30
  -8  15 -10   20.20    5.30
   9 -15  11    0.10    4.50
  -9  15 -11    5.00    4.00
  10 -15  12    4.30    4.00
 -10  15 -12    3.70    4.90
  11 -15  13   43.60    6.30
 -11  15 -13   40.90    7.50
 -12  15 -14   27.20    7.90
 -13  15 -15    2.60    7.10
  14 -15  16    2.40    5.20
 -14  15 -16    9.00    9.50
  16  16  14    4.00   11.30
  15  16  13    9.20    9.40
  14  16  12   -6.40    8.20
  13  16  11   -3.80    6.40
  12  16  10   13.50    6.30
  11  16   9   24.20    6.90
  10  16   8   16.60    5.50
   9  16   7    7.10    4.90
   9  16   7    0.40    4.60
  -8 -16  -6    8.70    4.60
   8  16   6    5.40    4.80
   8  16   6    1.50    4.80
  -7 -16  -5   41.90    6.50
   7  16   5   30.50    6.80
   7  16   5   32.20    6.90
  -6 -16  -4   20.40    6.10
   6  16   4   17.90    5.70
   6  16   4   29.10    6.20
  -5 -16  -3    7.50    5.30
   5  16   3   -1.10    4.40
   5  16   3   -0.80    4.60
  -4 -16  -2    4.50    5.50
   4  16   2    3.90    4.60
   4  16   2    8.60    4.90
  -3 -16  -1   70.99   10.30
   3  16   1   59.19    8.80
   3  16   1   83.89    9.40
  -2 -16   0   70.79   10.40
   2  16   0   65.29    8.60
   2  16   0   74.49    9.10
  -1 -16   1    7.00    5.50
   1  16  -1   13.30    4.90
   1  16  -1   10.80    4.70
   0 -16   2   31.30    7.20
   0  16  -2   45.90    6.40
   0  16  -2   35.20    6.10
   1 -16   3   70.69    9.80
  -1  16  -3   46.80    6.90
  -1  16  -3   61.49    7.80
   2 -16   4   82.79   10.60
  -2  16  -4   74.79    8.70
  -2  16  -4   63.09    8.00
   3 -16   5    6.30    5.90
  -3  16  -5    4.00    3.20
  -3  16  -5   -5.10    3.20
   4 -16   6   -1.20    5.40
  -4  16  -6   -3.80    2.60
  -4  16  -6    1.30    3.10
   5 -16   7    4.20    5.40
   6 -16   8   68.09    9.60
  -6  16  -8   40.90    7.10
   7 -16   9   24.40    6.80
   8 -16  10    3.20    5.00
  -8  16 -10    7.00    4.90
   9 -16  11    1.40    4.80
  -9  16 -11    4.50    4.80
  10 -16  12   10.90    4.40
 -10  16 -12   27.00    6.00
  11 -16  13   28.80    5.70
 -11  16 -13   51.29    8.60
 -12  16 -14   -9.40    6.30
 -13  16 -15    4.90   10.10
  14 -16  16    3.60    4.50
 -14  16 -16    4.10    9.10
  15  17  13    6.30    9.40
  14  17  12   13.30   11.60
  13  17  11   10.50    8.30
  12  17  10   17.30    7.40
  11  17   9   13.70    6.60
  10  17   8    0.60    4.40
  10  17   8    4.30    5.50
   9  17   7   52.49    8.70
  -8 -17  -6   42.20    7.10
   8  17   6   36.60    6.90
  -7 -17  -5    1.00    4.70
   7  17   5    3.40    5.00
   7  17   5   -0.80    4.60
  -6 -17  -4   10.00    5.90
   6  17   4   12.30    5.60
   6  17   4    5.80    5.00
  -5 -17  -3   15.40    6.20
   5  17   3   11.20    5.60
   5  17   3   21.80    5.80
  -4 -17  -2  136.69   15.00
   4  17   2  157.18   14.60
   4  17   2  109.09   14.00
  -3 -17  -1   61.79    9.50
   3  17   1   59.79    8.50
   3  17   1   59.99    8.60
  -2 -17   0    1.30    5.70
   2  17   0    5.10    4.60
   2  17   0    0.40    4.60
  -1 -17   1    8.60    5.50
   1  17  -1   -2.60    4.00
   1  17  -1    6.20    4.50
   0 -17   2  114.79   12.80
   0  17  -2  102.59   11.60
   0  17  -2   94.69   11.10
   1 -17   3   56.79    8.90
  -1  17  -3   55.09    7.30
  -1  17  -3   45.90    7.30
   2 -17   4    0.00    6.00
  -2  17  -4   -3.80    3.70
  -2  17  -4   -0.10    3.40
   3 -17   5    3.40    6.20
  -3  17  -5   -4.70    3.50
   4 -17   6   13.60    6.80
  -4  17  -6   12.90    4.40
   5 -17   7   29.70    8.20
   6 -17   8    4.70    5.70
   7 -17   9    3.30    5.40
   8 -17  10   32.60    7.10
  -8  17 -10   18.30    6.40
   9 -17  11   65.19    8.90
  -9  17 -11   45.90    9.10
  10 -17  12   19.40    4.80
 -10  17 -12   17.80    6.20
  11 -17  13    1.30    4.20
 -11  17 -13    7.60    6.70
 -12  17 -14    7.20    8.50
  13 -17  15   20.10    5.50
 -13  17 -15    9.80    8.90
  14  18  12   -9.80    9.00
  13  18  11    4.20   10.80
  12  18  10    3.00    8.80
  11  18   9    9.80    7.30
  10  18   8    8.10    6.40
   9  18   7   44.10    8.40
  -8 -18  -6   14.50    5.30
   8  18   6    9.20    6.10
   8  18   6    5.40    4.70
  -7 -18  -5    2.70    4.90
   7  18   5    3.70    5.00
   7  18   5    0.10    4.80
  -6 -18  -4    0.90    5.00
   6  18   4    8.80    5.00
   6  18   4    5.30    5.10
  -5 -18  -3   76.59    9.80
   5  18   3   68.59    9.50
   5  18   3   51.09    8.60
  -4 -18  -2   36.60    8.10
   4  18   2   21.10    6.10
   4  18   2   36.10    6.70
  -3 -18  -1    2.90    6.30
   3  18   1    2.70    4.70
   3  18   1    4.00    4.90
  -2 -18   0    6.40    6.50
   2  18   0    1.00    4.80
   2  18   0    3.90    4.60
  -1 -18   1   25.10    7.50
   1  18  -1    5.10    4.40
   1  18  -1    2.00    4.80
   0 -18   2    1.60    6.00
   0  18  -2    2.50    4.20
   0  18  -2    2.30    4.30
   1 -18   3   10.10    7.00
  -1  18  -3   17.40    4.80
  -1  18  -3    3.00    4.20
   2 -18   4    3.30    5.80
  -2  18  -4    2.00    4.20
   3 -18   5    4.50    6.40
  -3  18  -5    2.10    4.40
  -3  18  -5   -5.70    3.80
   4 -18   6    9.40    6.50
   5 -18   7    6.90    5.90
   6 -18   8   26.10    7.50
   7 -18   9   19.30    7.00
   8 -18  10   55.59    8.80
   9 -18  11   13.70    5.30
  10 -18  12    1.20    4.40
  11 -18  13   17.20    5.50
  13  19  11    9.00   11.80
  12  19  10   12.70   11.10
  11  19   9    1.40    7.90
  10  19   8   -0.10    6.70
   9  19   7   -4.60    5.60
   9  19   7    0.30    4.80
  -8 -19  -6    1.90    5.10
   8  19   6    4.60    6.30
   8  19   6    3.20    4.90
  -7 -19  -5    3.50    5.20
   7  19   5    8.90    4.90
  -6 -19  -4   63.19    8.70
   6  19   4   66.99    9.20
   6  19   4   41.70    8.20
  -5 -19  -3   14.50    6.30
   5  19   3    1.20    4.80
   5  19   3    4.00    5.00
  -4 -19  -2    0.90    5.30
   4  19   2    2.00    4.80
   4  19   2   -1.40    4.60
  -3 -19  -1   34.90    7.30
   3  19   1   22.10    6.60
   3  19   1   19.60    6.10
  -1 -19   1   13.70    6.20
   1  19  -1   11.20    4.90
   1  19  -1   10.60    5.10
   0 -19   2    4.10    6.70
   0  19  -2    3.10    4.60
   0  19  -2    4.00    4.50
   1 -19   3    6.30    6.10
  -1  19  -3   -1.10    4.00
  -1  19  -3   -6.00    4.20
   2 -19   4    9.50    7.00
  -2  19  -4    7.90    4.90
  -2  19  -4   -3.10    3.80
   3 -19   5    4.60    5.90
   4 -19   6    5.00    6.90
   5 -19   7   10.80    7.20
   6 -19   8   28.30    7.70
   7 -19   9   17.40    7.00
   8 -19  10   10.20    6.30
   9 -19  11    4.00    4.90
  10 -19  12   16.80    6.00
  12  20  10    2.60    9.50
  11  20   9   11.00   11.80
  10  20   8   -1.90    8.80
   9  20   7    9.60    8.50
   8  20   6   14.80    7.50
   8  20   6   -0.40    5.20
  -7 -20  -5   11.50    5.30
   7  20   5   16.20    5.90
  -6 -20  -4    8.80    5.20
   6  20   4    3.50    5.00
   6  20   4    1.20    4.90
  -5 -20  -3    2.70    5.00
   5  20   3    6.20    5.00
   5  20   3   10.80    5.60
  -4 -20  -2   42.70    8.00
   4  20   2   27.80    6.50
   4  20   2   20.10    6.30
  -3 -20  -1   18.00    6.50
   3  20   1    6.50    4.60
   3  20   1    7.90    5.10
  -2 -20   0   -3.80    6.40
   2  20   0    1.30    4.60
   2  20   0    3.00    4.60
  -1 -20   1    1.70    6.20
   1  20  -1    1.70    4.80
   1  20  -1    4.40    4.90
   0 -20   2    7.30    7.30
   0  20  -2    4.10    4.90
   0  20  -2    6.50    5.00
   1 -20   3   17.90    7.30
  -1  20  -3   22.70    5.70
   2 -20   4    3.80    6.80
  -2  20  -4   -3.50    6.50
   3 -20   5   11.00    7.80
   4 -20   6   13.90    8.30
   5 -20   7   12.20    8.40
   6 -20   8   11.70    7.60
   7 -20   9    8.30    7.00
   8 -20  10    7.10    7.30
   9 -20  11   33.40    8.90
  10 -20  12   14.00    7.80
  11  21   9   17.70   12.20
  10  21   8   -0.20   10.60
   9  21   7    5.70   10.10
   8  21   6    7.40    8.30
  -7 -21  -5    3.20    4.50
   7  21   5    5.10    6.50
   7  21   5    0.00    5.70
  -6 -21  -4   11.00    5.60
   6  21   4   10.10    6.10
   6  21   4    5.00    5.50
  -5 -21  -3   71.39   10.20
   5  21   3   76.89   10.10
  -4 -21  -2    9.70    6.20
   4  21   2    7.90    5.10
   4  21   2    4.50    4.80
   3  21   1    1.20    4.80
   3  21   1   11.90    5.30
  -2 -21   0    5.90    6.80
   2  21   0    0.40    4.90
   2  21   0  -10.30    4.00
  -1 -21   1    9.10    7.40
   1  21  -1   -2.10    4.60
   1  21  -1   -5.80    4.90
   0 -21   2   -0.20    7.20
   0  21  -2   -1.70    5.00
   0  21  -2  -11.50    4.30
   1 -21   3   10.30    8.00
  -1  21  -3   14.40    6.10
   2 -21   4   16.30    8.60
   3 -21   5    2.40    7.60
   4 -21   6    2.20    9.10
   5 -21   7   -0.50    9.60
   6 -21   8    2.70    8.60
   7 -21   9   15.10    9.80
   8 -21  10   29.60   10.50
   9 -21  11   23.20   10.50
  10  22   8    7.40   12.30
   9  22   7    6.60    9.30
   8  22   6   -1.70    8.50
   7  22   5    3.00    7.60
  -6 -22  -4   27.40    6.70
   6  22   4   34.80    7.80
   6  22   4   33.30    8.30
  -5 -22  -3   -3.10    6.00
   5  22   3   -2.60    5.20
   5  22   3    1.60    5.30
  -4 -22  -2   -2.80    6.10
   4  22   2    2.10    5.00
   4  22   2   12.90    5.60
  -3 -22  -1    3.90    6.80
   3  22   1   -4.70    4.40
   3  22   1    0.20    4.90
  -2 -22   0   -0.90    7.70
   2  22   0    9.20    5.20
   2  22   0    3.00    4.90
  -1 -22   1    1.40    7.40
   1  22  -1   11.60    5.10
   0 -22   2    3.30    8.20
   0  22  -2   22.90    7.20
   1 -22   3   -0.20    8.20
   2 -22   4   11.90    9.60
   3 -22   5   10.00    9.70
   4 -22   6   -5.40   11.10
   5 -22   7   14.20   10.80
   6 -22   8   16.40   12.40
   7 -22   9   19.80   11.50
   8  23   6    6.70   10.50
   7  23   5   18.50    9.50
  -6 -23  -4   -6.70    6.30
   6  23   4   -3.90    7.10
  -5 -23  -3   13.40    7.40
   5  23   3   -7.90    6.30
   5  23   3    0.70    6.80
  -4 -23  -2    5.80    8.60
   4  23   2   -3.70    5.30
   4  23   2   -4.10    5.50
  -3 -23  -1    1.20    9.80
   3  23   1    1.50    5.80
   3  23   1    2.80    5.10
  -2 -23   0   -0.30    9.20
   2  23   0   -9.40    5.10
  -1 -23   1  -12.00   10.90
   0 -23   2    1.50   10.50
   1 -23   3   -0.70   12.50
   2 -23   4    4.40   11.10
   3 -23   5    2.60   12.70
   4 -23   6    9.50   11.10
   5 -23   7    5.00   11.90
  -4 -24  -2   -6.20    8.40
  -3 -24  -1    5.30   10.00
  -2 -24   0    0.00   10.60
  -1 -24   1  -10.40    9.90
   0 -24   2   10.30   12.10
   1 -24   3    6.30   10.00
   2 -24   4   -2.00   13.30
   4 -24   1    2.80   11.90
   3 -24   0    2.80   10.50
   2 -24  -1   -0.80   12.60
  -1  24   2    2.00    6.00
   1 -24  -2    6.90   10.50
   0  24   3    3.40    6.10
   0 -24  -3   20.50   12.50
   1  24   4   10.30    6.90
  -1 -24  -4   16.40   10.60
   2  24   5   -2.20    7.10
  -2 -24  -5    3.40    9.40
   3  24   6    3.40    7.00
  -3 -24  -6    5.10    7.80
   4  24   7    3.00    6.90
   5  24   8    9.90    6.60
   7 -23   4    5.60   11.40
   6 -23   3   -0.20   11.20
   5 -23   2   16.20   11.00
   4 -23   1   11.30   12.90
  -3  23   0   -8.50    6.80
   3 -23   0    1.70   10.40
  -2  23   1   12.20    5.50
   2 -23  -1    6.30   11.40
  -1  23   2    3.80    5.10
   1 -23  -2    5.90    9.20
   0  23   3   -0.60    4.80
   0 -23  -3    4.50    9.90
   1  23   4    2.20    5.10
  -1 -23  -4   -5.80    8.20
   2  23   5    2.30    5.20
  -2 -23  -5   13.30    8.80
   3  23   6   10.70    5.90
  -3 -23  -6    6.90    6.90
   4  23   7   -1.20    6.20
  -4 -23  -7   -3.60    6.10
   5  23   8   16.80    6.80
   5  23   8    5.60    6.30
   6  23   9    1.60    7.30
   6  23   9   12.20    8.90
   7  23  10    2.10    8.80
   7  23  10    6.60    9.30
   9 -22   6    9.80   11.90
   8 -22   5    1.10   11.10
   7 -22   4   12.30   11.60
   6 -22   3    7.40   11.90
   5 -22   2    4.70    9.90
  -4  22  -1   17.50    5.20
   4 -22   1    8.00   10.50
  -3  22   0    4.60    4.50
   3 -22   0    0.90    9.10
  -2  22   1    1.40    4.40
   2 -22  -1    5.30    8.80
   1 -22  -2   16.80    8.10
   0  22   3   -3.30    4.10
   0 -22  -3   -0.10    7.40
   1  22   4    6.40    4.60
  -1 -22  -4    8.90    6.80
   2  22   5   -0.70    4.30
  -2 -22  -5    0.30    6.40
   3  22   6    1.90    4.60
   3  22   6   -1.00    5.70
  -3 -22  -6    7.90    6.80
   4  22   7    0.60    5.40
   4  22   7    7.80    5.50
  -4 -22  -7   -0.50    5.00
   5  22   8    3.00    5.70
   5  22   8    0.10    5.90
  -5 -22  -8    3.40    4.80
   6  22   9    0.50    6.50
   6  22   9   23.50    7.20
   7  22  10   -0.40    8.30
   7  22  10    1.30    6.70
   8  22  11    0.80    9.00
   8  22  11    1.20   10.60
   9  22  12    7.80    9.00
   9  22  12    8.60   11.20
  10 -21   7    3.30    9.80
   9 -21   6   17.00   11.00
   8 -21   5   -1.60   10.30
   7 -21   4   -1.60    9.80
   6 -21   3    8.60    8.50
  -5  21  -2    0.80    4.90
   5 -21   2    8.10    8.10
  -4  21  -1   -6.40    4.30
   4 -21   1   -6.80    5.70
  -3  21   0    8.20    4.50
   3 -21   0    5.50    6.90
  -2  21   1    8.80    4.50
   2 -21  -1    1.20    4.70
  -1  21   2    1.20    4.20
   1 -21  -2    6.60    5.10
   0  21   3   19.80    5.20
   0 -21  -3   16.00    4.90
   1  21   4   -4.30    4.00
  -1 -21  -4    2.40    5.50
   2  21   5    0.60    4.10
   2  21   5    0.90    4.20
  -2 -21  -5   -4.60    5.20
   3  21   6   14.40    5.00
   3  21   6    4.20    4.70
  -3 -21  -6   -1.80    5.00
   4  21   7   -1.20    5.20
   4  21   7   -1.30    4.10
  -4 -21  -7   -5.80    5.20
   5  21   8   31.70    6.70
  -5 -21  -8   44.60    6.80
   6  21   9   -2.60    4.50
   6  21   9   -2.10    5.00
  -6 -21  -9  -10.90    6.40
   7  21  10    4.40    5.30
   7  21  10    1.80    5.70
   8  21  11   -5.80    7.40
   8  21  11    5.70    7.50
   9  21  12   -2.40    9.00
   9  21  12    1.10    9.00
  10  21  13   -1.40   11.30
  11 -20   8    1.50    7.60
  10 -20   7    9.60    8.60
   9 -20   6   -2.90    7.20
   8 -20   5    4.90    7.40
   7 -20   4    5.30    7.20
  -6  20  -3    0.50    4.30
   6 -20   3    0.60    6.80
  -5  20  -2   -3.30    3.80
   5 -20   2   -2.10    5.90
  -4  20  -1   -1.70    3.70
   4 -20   1   -0.80    6.20
  -3  20   0    4.80    4.10
   3 -20   0    6.90    6.10
  -2  20   1   80.09    9.90
   2 -20  -1   93.49   11.60
  -1  20   2    4.80    4.60
   1 -20  -2    6.50    4.80
   0  20   3    4.10    4.20
   0 -20  -3   -2.80    4.20
   1  20   4   -3.00    4.30
   1  20   4  -10.90    3.60
  -1 -20  -4    0.00    3.50
   2  20   5   11.50    4.80
   2  20   5   16.70    5.00
  -2 -20  -5   12.20    5.80
   3  20   6   -2.20    4.20
   3  20   6    1.10    4.40
  -3 -20  -6   -7.30    5.10
   4  20   7   10.60    5.30
   4  20   7    5.00    4.70
  -4 -20  -7   13.60    5.60
   5  20   8    0.60    4.70
   5  20   8   -1.30    4.10
  -5 -20  -8    3.80    4.80
   6  20   9    5.00    4.40
   6  20   9    8.20    5.10
  -6 -20  -9    2.00    4.90
   7  20  10    4.60    5.30
   7  20  10   -4.00    3.90
   8  20  11    1.70    4.10
   8  20  11   10.40    6.00
   9  20  12    7.00    8.30
   9  20  12   -0.80    7.80
  10  20  13    4.00    8.60
  10  20  13    1.40   10.40
  11  20  14    5.00   11.50
  12  20  15   22.90   15.40
  12 -19   9   -1.50    4.70
  11 -19   8    5.60    6.50
  10 -19   7    1.30    6.50
   9 -19   6   -3.50    5.90
   8 -19   5   -0.50    6.80
   7 -19   4   -6.70    6.40
  -6  19  -3    7.50    3.70
   6 -19   3    5.40    6.50
  -5  19  -2   -2.70    3.50
   5 -19   2    1.40    6.30
  -4  19  -1   16.10    4.40
   4 -19   1    9.30    6.20
  -3  19   0   58.49    7.30
   3 -19   0   46.90    8.60
  -2  19   1    3.50    3.90
   2 -19  -1   -0.40    5.00
  -1  19   2    8.20    4.30
   1 -19  -2   14.70    5.50
   0  19   3    3.60    3.40
   0  19   3    1.30    4.20
   0 -19  -3   -5.90    3.70
   1  19   4    7.60    4.80
   1  19   4   13.90    4.70
  -1 -19  -4    3.70    4.50
   2  19   5    2.80    4.70
   2  19   5    3.00    4.40
  -2 -19  -5    1.30    3.50
   3  19   6   13.70    5.50
   3  19   6   28.50    5.50
  -3 -19  -6   14.20    5.20
   4  19   7   -0.70    4.40
   4  19   7    1.80    4.30
  -4 -19  -7    1.80    5.20
   5  19   8    4.10    4.50
   5  19   8    4.50    4.90
  -5 -19  -8   -1.00    4.60
   6  19   9   33.00    7.10
  -6 -19  -9   27.30    6.00
   7  19  10    1.90    5.10
   7  19  10   -2.10    3.60
   8  19  11    5.10    4.40
   8  19  11    0.60    5.60
   9  19  12    4.00    6.40
   9  19  12    3.50    4.30
  10  19  13    6.70    8.00
  10  19  13   -0.70    7.20
  11  19  14    1.00    9.60
  12  19  15   -0.50   12.60
  13  19  16   -3.10   13.40
 -13  18 -10   -9.10    9.20
 -12  18  -9    3.30    7.10
  12 -18   9   12.30    5.90
 -11  18  -8    3.10    5.80
  11 -18   8    4.30    5.30
 -10  18  -7    5.80    4.90
  10 -18   7    0.90    5.30
   9 -18   6   -5.80    5.30
   8 -18   5    2.90    6.70
  -7  18  -4    1.90    3.50
   7 -18   4    5.00    6.90
  -6  18  -3   -1.40    3.30
   6 -18   3    5.90    6.80
  -5  18  -2   21.70    4.90
   5 -18   2   30.70    8.20
  -4  18  -1   46.70    6.70
  -3  18   0    4.40    3.90
   3 -18   0    7.80    6.60
  -2  18   1    4.30    3.90
   2 -18  -1    7.30    5.90
  -1  18   2    4.10    3.00
  -1  18   2   -0.90    3.80
   1 -18  -2    4.00    5.70
   0  18   3   75.09    9.80
   0  18   3   85.09    9.80
   0 -18  -3  102.09   11.30
   1  18   4    6.90    4.00
   1  18   4    3.40    4.00
  -1 -18  -4    3.30    5.10
   2  18   5    5.80    4.90
   2  18   5    9.40    4.70
  -2 -18  -5    5.60    3.80
   3  18   6    5.50    4.50
   3  18   6   -4.40    4.30
  -3 -18  -6    2.50    3.30
   4  18   7   18.90    5.40
   4  18   7   35.90    6.20
  -4 -18  -7   18.20    5.70
   5  18   8   64.89    8.70
  -5 -18  -8   51.09    8.60
   6  18   9    1.30    4.30
   6  18   9    3.10    5.10
  -6 -18  -9   -5.20    4.60
   7  18  10    9.70    5.80
   7  18  10    1.60    4.00
  -7 -18 -10    3.70    7.10
   8  18  11   -2.20    5.10
   8  18  11   -2.60    3.50
   9  18  12    3.70    5.60
   9  18  12    1.00    3.70
  10  18  13    6.50    6.70
  10  18  13   -2.60    4.70
  11  18  14    4.40    7.80
  11  18  14    4.20    6.90
  12  18  15   13.30   11.20
  13  18  16    5.90   12.90
 -14  17 -11    8.80    8.90
 -13  17 -10   10.70    7.40
  13 -17  10    1.60    7.80
 -12  17  -9    2.70    6.30
  12 -17   9    7.60    5.10
 -11  17  -8   -4.30    4.30
  11 -17   8    2.10    4.80
 -10  17  -7    0.60    4.60
  10 -17   7    9.70    5.80
  -9  17  -6    4.40    5.00
   9 -17   6   -3.30    5.50
  -8  17  -5   -0.70    3.10
  -8  17  -5   -3.80    3.80
   8 -17   5    5.50    6.40
  -7  17  -4   -2.10    3.00
   7 -17   4    4.40    6.40
  -6  17  -3   17.50    4.00
   6 -17   3   11.70    7.30
  -5  17  -2   30.10    5.40
   5 -17   2   46.70    9.10
  -4  17  -1   26.80    5.00
   4 -17   1   45.20    8.60
  -3  17   0   51.19    7.30
   3 -17   0   75.69   10.20
  -2  17   1   84.59    9.60
   2 -17  -1   89.69   11.60
  -1  17   2  185.38   18.40
   1 -17  -2  194.28   19.70
   0  17   3   -2.00    3.80
   0  17   3    2.10    3.30
   0 -17  -3    8.10    5.60
   1  17   4    1.50    4.40
   1  17   4    6.30    3.80
  -1 -17  -4    8.80    5.50
   2  17   5    1.40    4.20
   2  17   5    8.70    4.30
  -2 -17  -5   -1.50    4.20
   3  17   6    4.50    4.60
   3  17   6    6.00    4.30
  -3 -17  -6    3.50    3.60
   4  17   7   27.00    6.10
  -4 -17  -7   25.70    5.00
   5  17   8   -2.30    4.30
   5  17   8    2.40    5.00
  -5 -17  -8    9.20    5.20
   6  17   9    5.60    4.90
   6  17   9    4.70    4.50
  -6 -17  -9   -7.30    4.30
   8  17  11    5.50    4.50
   8  17  11    0.20    4.80
   9  17  12    2.90    5.00
   9  17  12   -1.00    4.30
  10  17  13    5.60    4.10
  10  17  13    6.40    5.70
  11  17  14    5.70    5.00
  11  17  14    4.20    6.70
  12  17  15   31.10    9.40
  13  17  16   -0.20   10.70
  14  17  17   10.70   12.00
 -15  16 -12    1.60    8.80
 -14  16 -11   10.50    7.80
 -13  16 -10    3.20    6.60
  13 -16  10   13.80    4.40
 -12  16  -9    1.30    4.80
  12 -16   9    1.20    4.50
 -11  16  -8    9.60    5.20
  11 -16   8    7.60    5.20
 -10  16  -7   -0.60    3.90
  10 -16   7    4.60    5.80
  -9  16  -6    3.50    3.80
  -9  16  -6   -3.80    3.70
   9 -16   6   -0.50    5.00
  -8  16  -5    5.40    4.20
  -8  16  -5   10.50    3.30
   8 -16   5   13.20    6.80
  -7  16  -4   13.90    3.40
  -7  16  -4    8.00    4.40
   7 -16   4   13.60    6.70
  -6  16  -3    0.60    4.70
  -6  16  -3   -1.10    2.50
   6 -16   3    1.20    6.90
  -5  16  -2   25.60    4.80
   5 -16   2   37.30    8.40
  -4  16  -1   22.50    4.70
   4 -16   1   37.90    8.40
  -3  16   0  142.49   14.10
  -1  16   2   14.50    4.60
  -1  16   2   17.40    3.90
   1 -16  -2   33.30    7.30
   0  16   3   28.90    4.70
   0  16   3   21.90    5.20
   0 -16  -3   18.90    6.30
   1  16   4    1.70    3.60
   1  16   4    3.80    4.10
  -1 -16  -4   -1.30    4.70
   2  16   5   65.29    8.70
   2  16   5   81.19    8.90
  -2 -16  -5   69.49    9.70
   3  16   6   19.90    4.80
   3  16   6   16.60    5.30
  -3 -16  -6   21.20    5.00
   4  16   7   -4.40    4.30
   4  16   7    2.20    4.20
  -4 -16  -7    1.50    3.60
   5  16   8   -0.80    4.50
   5  16   8   -2.40    4.50
  -5 -16  -8    2.50    3.70
   6  16   9    6.40    4.90
   6  16   9    6.10    4.80
  -6 -16  -9    0.90    4.10
   7  16  10    0.10    4.60
   7  16  10    1.40    4.70
  -7 -16 -10    2.10    4.00
   8  16  11    0.70    4.20
   8  16  11    5.40    4.90
   9  16  12   -2.90    4.10
   9  16  12    2.10    4.90
  10  16  13    6.40    5.20
  10  16  13   -0.40    4.00
  11  16  14   30.00    6.70
  11  16  14    6.10    4.90
  12  16  15    4.10    6.60
  13  16  16   14.10    9.00
  14  16  17   17.10   11.70
  15  16  18    7.50   10.70
 -16  15 -13   11.00    9.60
 -15  15 -12    2.20    8.30
 -14  15 -11   -5.80    6.60
 -13  15 -10   15.40    5.70
  13 -15  10   13.10    5.20
 -12  15  -9   21.20    5.60
  12 -15   9   13.60    5.10
 -11  15  -8    5.60    4.30
  11 -15   8    1.00    5.00
 -10  15  -7   -1.00    4.10
  10 -15   7   -1.40    5.00
  -9  15  -6    1.60    4.00
  -9  15  -6    4.90    2.70
   9 -15   6   12.70    6.00
  -8  15  -5    6.00    2.50
  -8  15  -5    8.40    4.70
   8 -15   5    8.90    6.50
  -7  15  -4    5.50    4.00
  -7  15  -4    7.00    2.70
   7 -15   4    2.40    6.20
  -6  15  -3   12.20    3.30
  -6  15  -3   14.50    5.10
  -5  15  -2    1.40    2.80
  -5  15  -2    5.30    4.30
  -4  15  -1  111.79   11.20
  -2  15   1   52.29    6.70
  -2  15   1   52.09    6.20
  -1  15   2   38.10    5.20
  -1  15   2   29.20    5.30
   0  15   3   14.80    4.50
   0  15   3   21.10    4.10
   1  15   4  157.78   15.40
   1  15   4  150.48   15.60
  -1 -15  -4  165.28   16.70
   2  15   5   23.90    5.30
   2  15   5   30.30    4.90
  -2 -15  -5   25.70    6.20
   3  15   6   18.80    4.70
   3  15   6   15.10    5.00
  -3 -15  -6   19.50    5.10
   4  15   7   -3.50    4.00
   4  15   7   -0.60    3.60
  -4 -15  -7   -0.70    3.60
   5  15   8    0.80    4.40
   5  15   8   -4.00    3.80
  -5 -15  -8   -4.80    3.40
   6  15   9    1.30    4.20
   6  15   9   -2.80    4.40
  -6 -15  -9    6.50    4.10
   7  15  10   -3.00    4.20
   7  15  10    2.20    4.70
  -7 -15 -10    8.30    4.20
   8  15  11    2.10    4.60
   8  15  11   -5.10    4.40
   9  15  12   27.50    6.20
   9  15  12   17.30    5.30
  10  15  13    5.50    4.50
  10  15  13   13.90    5.30
  11  15  14   -0.90    4.30
  11  15  14   -1.30    5.00
  12  15  15   24.40    6.70
  13  15  16   31.10    8.30
  14  15  17   27.50   10.20
  15  15  18   -2.30    9.90
 -16  14 -13    4.40    8.70
 -15  14 -12   13.40    7.50
 -14  14 -11   14.70    6.20
 -13  14 -10   33.80    7.60
 -12  14  -9    6.50    4.80
  12 -14   9    1.50    4.00
 -11  14  -8    2.90    4.60
  11 -14   8   10.40    4.80
 -10  14  -7    4.50    4.30
 -10  14  -7    1.70    2.40
  10 -14   7   10.90    5.10
  -9  14  -6    0.10    4.10
  -9  14  -6   -2.60    2.00
   9 -14   6   -1.10    5.10
  -8  14  -5   -0.70    1.90
  -8  14  -5    5.30    3.50
  -7  14  -4    5.90    4.20
  -7  14  -4    1.70    2.20
  -6  14  -3   -0.30    3.50
  -6  14  -3   -0.30    2.20
  -5  14  -2    0.00    3.30
  -5  14  -2    2.80    2.40
  -4  14  -1   48.20    6.50
  -4  14  -1   46.00    5.70
  -3  14   0   22.60    3.40
  -3  14   0   22.00    4.00
  -2  14   1  214.78   19.90
  -2  14   1  208.48   19.60
  -1  14   2  220.28   20.60
  -1  14   2  218.48   20.40
   0  14   3  143.79   13.70
   0  14   3  137.49   13.80
   1  14   4   12.50    3.50
   1  14   4   10.60    4.00
   2  14   5   47.70    6.60
   2  14   5   52.99    6.90
   3  14   6    7.80    3.60
   3  14   6    6.40    3.90
  -3 -14  -6    1.80    4.00
   4  14   7    3.40    4.00
   4  14   7    4.00    3.50
  -4 -14  -7   -2.80    3.80
   5  14   8   -3.10    3.80
   5  14   8   -0.70    3.60
  -5 -14  -8    0.60    3.60
   6  14   9    1.30    4.10
   6  14   9    0.40    4.00
  -6 -14  -9   -1.00    3.80
   8  14  11    5.00    4.90
   8  14  11   10.60    4.60
   9  14  12    5.90    4.50
   9  14  12   -0.70    4.70
  10  14  13   -0.30    4.30
  10  14  13    0.70    4.50
  11  14  14   35.00    6.80
  12  14  15   11.10    5.80
  13  14  16   20.50    6.90
  14  14  17    4.00    7.40
  15  14  18   -6.00   10.00
  16  14  19   15.60   11.90
 -16 -14 -19    3.00    8.80
 -17  13 -14    4.10   10.00
  17 -13  14    0.10    4.50
 -16  13 -13   49.99   11.40
 -15  13 -12   63.19    9.70
 -14  13 -11    3.60    4.40
 -13  13 -10   -0.90    3.50
  13 -13  10   -0.70    3.40
 -12  13  -9   -4.00    3.30
  12 -13   9   -0.50    3.90
 -11  13  -8   36.10    6.40
  11 -13   8   51.29    7.70
 -10  13  -7    1.60    2.10
 -10  13  -7    0.20    3.30
  10 -13   7    0.20    4.90
  -9  13  -6    1.60    2.00
  -9  13  -6    0.60    3.40
  -8  13  -5    2.70    3.40
  -8  13  -5   -1.70    1.80
  -7  13  -4    5.60    3.40
  -7  13  -4    6.70    2.30
  -6  13  -3   37.80    4.50
  -6  13  -3   31.90    5.30
  -5  13  -2    1.40    3.30
  -5  13  -2    2.10    2.20
  -4  13  -1   49.10    5.90
  -4  13  -1   54.49    6.60
  -3  13   0  196.98   19.30
  -3  13   0  215.98   19.70
  -3  13   0  208.88   19.10
  -2  13   1  228.38   21.00
  -2  13   1  224.18   20.90
  -1  13   2  140.09   13.70
  -1  13   2  141.19   13.50
   0  13   3   18.40    3.50
   0  13   3   18.60    3.90
   1  13   4  201.08   19.30
   1  13   4  209.18   19.40
   2  13   5   15.90    4.40
   2  13   5   19.80    4.10
   2  13   5   24.40    3.80
   3  13   6   20.40    3.90
   3  13   6   11.20    3.70
   3  13   6    6.90    3.80
  -3 -13  -6   19.70    5.50
   4  13   7   -0.80    3.10
   4  13   7    2.20    3.90
   4  13   7   -1.20    3.50
  -4 -13  -7    8.00    4.10
   5  13   8   -2.90    4.00
   5  13   8    0.90    3.80
   5  13   8    3.20    3.40
  -5 -13  -8    3.40    3.70
   6  13   9   -0.60    3.50
   6  13   9    3.20    3.90
   6  13   9    4.00    4.10
  -6 -13  -9    4.10    3.40
   7  13  10   13.70    4.50
   7  13  10    3.70    4.10
  -7 -13 -10   -4.90    3.40
   8  13  11    6.40    4.60
   8  13  11   12.70    4.40
   9  13  12    3.90    4.60
   9  13  12    0.30    4.00
  10  13  13    7.00    4.60
  10  13  13    5.80    4.90
  11  13  14   48.90    7.40
  11  13  14   32.30    6.80
  12  13  15   -0.20    4.70
  13  13  16   10.60    5.60
  14  13  17    6.50    6.80
  15  13  18   36.80   10.10
  16  13  19   14.10   10.90
 -16 -13 -19    7.60    9.30
 -17  12 -14   20.80    9.80
  17 -12  14   33.20    5.60
 -16  12 -13   12.90    6.00
 -15  12 -12    9.50    5.90
 -14  12 -11   -2.30    4.00
 -13  12 -10    5.00    4.20
  13 -12  10   -5.20    3.10
 -12  12  -9   13.70    4.80
  12 -12   9    7.50    4.20
 -11  12  -8   -0.40    2.10
 -11  12  -8    4.90    4.10
  11 -12   8    8.50    4.30
 -10  12  -7    3.50    2.20
 -10  12  -7   -2.10    3.10
  10 -12   7    7.70    4.60
  -9  12  -6    1.00    1.90
  -9  12  -6   -5.30    3.00
  -8  12  -5    1.80    1.90
  -8  12  -5   -1.10    2.70
  -7  12  -4   10.00    3.80
  -7  12  -4    7.00    2.30
  -6  12  -3    9.90    2.50
  -6  12  -3   15.00    4.00
  -5  12  -2   13.50    3.50
  -5  12  -2    8.90    2.40
  -4  12  -1   67.69    7.40
  -4  12  -1   63.59    6.90
  -3  12   0   59.19    6.50
  -3  12   0   56.29    6.10
  -3  12   0   61.79    6.90
  -2  12   1   33.00    4.40
  -2  12   1   39.20    4.80
  -1  12   2  113.79   11.10
  -1  12   2  110.29   10.80
   0  12   3  836.52   74.59
   0  12   3  828.12   74.69
   1  12   4  166.98   14.20
   1  12   4  137.69   14.40
   1  12   4  145.49   14.30
   2  12   5   19.40    4.10
   2  12   5   18.80    3.50
   2  12   5   16.20    3.60
   3  12   6   31.90    5.00
   3  12   6   29.60    4.30
   3  12   6   28.80    4.60
   4  12   7    2.20    3.00
   4  12   7    7.60    3.70
   4  12   7    3.60    3.00
  -4 -12  -7    5.80    3.90
   5  12   8    1.10    3.50
   5  12   8   -2.40    2.80
   5  12   8    3.50    3.20
  -5 -12  -8    0.00    3.40
   6  12   9   -5.40    3.50
   6  12   9   -0.30    3.70
   6  12   9   -0.30    3.20
  -6 -12  -9   -3.00    3.10
   7  12  10    8.10    3.30
   7  12  10   -0.10    3.50
   7  12  10    0.80    3.90
  -7 -12 -10    2.60    3.10
   8  12  11   -6.00    3.90
   8  12  11    1.50    3.40
   9  12  12   12.50    4.60
   9  12  12   11.90    5.10
  10  12  13    2.60    4.80
  11  12  14    1.50    4.50
  11  12  14    8.80    5.20
  12  12  15   12.90    5.40
  13  12  16   31.20    6.90
  14  12  17   38.80    8.00
  15  12  18    8.10    7.30
  16  12  19   10.20    9.70
 -16 -12 -19    7.60    7.80
  17  12  20   11.20   11.50
 -17 -12 -20   -1.20    8.80
 -18  11 -15    0.90    8.00
  18 -11  15   18.00    4.90
 -17  11 -14    3.90    7.40
  17 -11  14   14.90    4.30
 -16  11 -13    5.10    5.20
 -15  11 -12    1.80    3.30
 -14  11 -11    9.90    3.80
 -13  11 -10   17.80    4.60
 -12  11  -9    3.80    2.30
 -12  11  -9    0.40    3.40
  12 -11   9   -4.40    3.20
 -11  11  -8    7.40    3.60
 -11  11  -8   14.20    2.80
  11 -11   8   11.50    4.60
 -10  11  -7   31.90    5.70
 -10  11  -7   32.10    4.50
  -9  11  -6   21.80    3.40
  -9  11  -6   19.10    4.20
  -8  11  -5    4.30    2.00
  -8  11  -5    2.90    3.20
  -7  11  -4    0.00    1.70
  -7  11  -4    0.40    2.30
  -6  11  -3    9.60    2.90
  -6  11  -3    8.70    2.30
  -5  11  -2   68.39    7.00
  -5  11  -2   69.29    7.50
  -4  11  -1   76.89    8.00
  -4  11  -1   74.79    7.60
   4 -11   1   72.49   21.10
  -3  11   0    3.60    2.70
  -3  11   0   -6.30   15.50
  -3  11   0    2.00    2.00
   3 -11   0   -9.40   12.80
  -2  11   1  115.49   10.90
  -2  11   1  111.59   10.70
  -2  11   1  109.09   11.10
  -1  11   2  625.44   68.59
  -1  11   2  708.73   61.89
  -1  11   2  757.32   61.99
   1 -11  -2  611.24   67.89
   0  11   3  166.28   16.80
   0  11   3  183.28   17.00
   0  11   3  193.68   26.00
   0 -11  -3  223.78   26.10
   1  11   4   20.40    3.50
   1  11   4   21.90    3.80
   1  11   4   10.80   12.00
  -1 -11  -4    0.70   10.00
   2  11   5    4.50    2.40
   2  11   5    1.80    3.00
   2  11   5    5.20    2.70
   2  11   5    5.20   12.20
  -2 -11  -5    3.50    9.80
   3  11   6    5.90    3.40
   3  11   6    0.10    2.60
   3  11   6    7.50    2.90
  -3 -11  -6   -2.60   11.40
   4  11   7    0.90    2.70
   4  11   7   -3.50    3.00
   4  11   7    0.60    3.00
   5  11   8   21.20    4.00
   5  11   8   18.30    4.30
   5  11   8   25.30    3.60
  -5 -11  -8   17.90    4.30
   6  11   9   11.10    2.10
   6  11   9    5.80    3.30
   6  11   9    5.10    3.70
  -6 -11  -9    8.90    3.30
   7  11  10    0.90    1.20
   7  11  10    0.40    3.20
   7  11  10   -0.80    3.40
  -7 -11 -10   -1.00    2.90
   8  11  11   14.70    4.60
   8  11  11   12.00    3.70
   9  11  12    2.90    3.60
   9  11  12    3.60    4.50
  10  11  13    4.70    4.80
  10  11  13   -2.50    3.80
  11  11  14   35.20    7.10
  11  11  14   44.40    6.90
  12  11  15    9.50    5.20
  13  11  16   26.00    6.20
  14  11  17    1.90    5.40
  15  11  18    4.50    6.10
  16  11  19   13.30    8.20
 -16 -11 -19   11.60    7.40
  17  11  20    1.60   11.10
 -17 -11 -20  -10.00    8.70
 -18  10 -15   -3.20    8.80
  18 -10  15    2.40    3.90
 -17  10 -14    0.20    3.90
  17 -10  14    1.50    2.90
 -16  10 -13    4.90    3.80
 -15  10 -12   18.60    4.50
 -14  10 -11   23.00    5.10
 -13  10 -10    0.70    3.40
  13 -10  10    1.40    3.30
 -12  10  -9    9.20    2.70
 -12  10  -9   16.50    4.60
  12 -10   9   14.40    3.90
 -11  10  -8   29.20    5.70
 -11  10  -8   32.90    4.40
  11 -10   8   42.50    6.20
 -10  10  -7   33.10    4.20
 -10  10  -7   21.20    4.80
  -9  10  -6   -1.50    2.70
  -9  10  -6    5.80    2.00
  -8  10  -5   20.50    3.30
  -8  10  -5   23.70    4.50
  -7  10  -4   96.59    9.40
  -7  10  -4   97.49    9.90
  -6  10  -3   39.00   19.30
  -6  10  -3   43.90    5.00
  -6  10  -3   47.00    5.50
  -5  10  -2   -3.00   15.60
  -5  10  -2    2.80    2.30
  -5  10  -2    3.90    1.80
   5 -10   2   -2.90   14.50
  -4  10  -1    3.70    1.90
  -4  10  -1    3.20    2.50
  -4  10  -1    1.40   12.70
   4 -10   1  -11.10   12.60
  -3  10   0  214.38   19.60
  -3  10   0  218.78   29.80
  -3  10   0  216.98   19.80
  -3  10   0  206.98   19.40
   3 -10   0  213.18   29.90
  -2  10   1  564.64   58.79
  -2  10   1  607.74   51.79
  -2  10   1  583.54   51.69
  -2  10   1  555.54   51.49
   2 -10  -1  548.45   57.89
  -1  10   2    4.20    2.40
  -1  10   2    8.30    2.20
  -1  10   2    1.10    1.70
  -1  10   2   -2.80    9.70
   1 -10  -2    8.20    9.20
   0  10   3    8.40    2.40
   0  10   3   10.50    2.20
   0  10   3    8.90    2.80
   0  10   3   12.90    9.20
   0 -10  -3   16.70    8.40
   1  10   4  145.69   13.50
   1  10   4  157.68   13.60
   1  10   4  145.19   13.30
   1  10   4  116.39   18.40
  -1 -10  -4  108.49   19.10
   2  10   5  221.78   21.20
   2  10   5  218.18   21.20
   2  10   5  260.27   27.20
   2  10   5  229.28   20.90
  -2 -10  -5  252.67   26.10
   3  10   6   20.50    3.90
   3  10   6   22.30    3.80
  -3 -10  -6   34.10    9.10
   4  10   7   19.30    7.50
   4  10   7   34.10    4.60
   4  10   7   36.90    4.70
   4  10   7   28.90    3.60
  -4 -10  -7   27.40    8.60
   5  10   8    0.80    2.90
   5  10   8    3.50    2.80
   5  10   8    2.70    1.20
  -5 -10  -8   -0.30    2.80
   6  10   9   23.60    4.60
   6  10   9   22.00    4.30
   6  10   9   27.10    3.00
  -6 -10  -9   33.30    4.50
   7  10  10    8.30    1.50
   7  10  10   11.00    3.80
   7  10  10   11.90    3.50
  -7 -10 -10    8.00    2.90
   8  10  11   10.20    4.20
   8  10  11    6.00    3.30
   8  10  11    6.40    1.40
   9  10  12    6.10    4.40
   9  10  12    4.50    3.30
   9  10  12    1.50    1.10
  10  10  13   20.20    4.70
  10  10  13   10.80    5.30
  11  10  14   61.69    8.40
  11  10  14   58.19    8.50
  12  10  15    5.60    4.70
  13  10  16   -1.30    4.70
  14  10  17    0.90    4.90
  15  10  18   -4.50    5.10
 -15 -10 -18   -3.40    4.70
  16  10  19    0.30    7.10
 -16 -10 -19    1.30    6.20
  17  10  20   -3.80    8.70
 -17 -10 -20    0.40    7.90
  18  10  21    2.50   10.60
 -18 -10 -21   37.70   10.10
 -19   9 -16    8.40    8.20
 -18   9 -15    4.90    5.30
  18  -9  15    0.00    3.20
  17  -9  14   24.40    3.90
 -16   9 -13   15.90    4.80
 -15   9 -12   13.80    4.40
 -14   9 -11   -2.90    3.30
 -13   9 -10    1.00    3.70
 -13   9 -10   -0.20    2.30
 -12   9  -9   -0.80    3.30
 -12   9  -9    1.90    2.30
  12  -9   9   -1.00    2.40
 -11   9  -8   10.50    4.30
 -11   9  -8    9.70    2.60
 -10   9  -7    7.90    2.30
 -10   9  -7    4.50    3.20
  -9   9  -6   92.59   50.49
  -8   9  -5  131.09   32.40
  -8   9  -5  157.88   37.10
  -8   9  -5  193.98   18.10
  -8   9  -5  199.68   17.70
  -7   9  -4    8.30    2.80
  -7   9  -4    3.90    1.80
  -7   9  -4  -16.00   22.70
  -6   9  -3    5.50    2.00
  -6   9  -3    6.10    2.50
  -6   9  -3    9.80   16.50
  -5   9  -2  103.49   32.00
  -5   9  -2   97.29    9.40
  -5   9  -2   97.69    9.20
   5  -9   2   57.89   17.70
  -4   9  -1   96.59   19.10
  -4   9  -1  103.39   10.00
  -4   9  -1  106.59    9.80
   4  -9   1   71.79   17.30
  -3   9   0 1226.58  101.99
  -3   9   0 1051.09  107.59
  -3   9   0 1200.78  102.09
   3  -9   0 1037.40  107.09
  -2   9   1   78.99    8.10
  -2   9   1   84.99    8.30
  -2   9   1   86.19    8.50
  -2   9   1  122.79   16.60
  -1   9   2   37.50    4.40
  -1   9   2   29.80    4.10
  -1   9   2   38.30    4.20
  -1   9   2   24.30    9.50
   1  -9  -2   27.70    9.10
   0   9   3   25.80    3.80
   0   9   3   13.50    8.70
   0   9   3   34.30    3.50
   0   9   3   30.70    4.10
   0  -9  -3   31.70    9.00
   1   9   4    9.50    2.30
   1   9   4    7.70    2.70
   1   9   4   13.50    7.40
   1   9   4   10.60    2.60
  -1  -9  -4   17.40    7.20
   2   9   5    1.30    2.50
   2   9   5    0.40    7.00
   2   9   5    1.00    2.30
  -2  -9  -5    2.20    6.40
   3   9   6   34.50    3.80
   3   9   6   35.80    4.80
   3   9   6   38.00    7.40
   3   9   6   34.70    4.90
  -3  -9  -6   50.19    8.60
   4   9   7   42.30    5.30
   4   9   7   37.20    5.20
   4   9   7   37.10    3.90
   4   9   7   38.00    7.20
  -4  -9  -7   41.30    8.20
   5   9   8    2.80    2.60
   5   9   8    6.80    1.30
   5   9   8    0.70    2.90
  -5  -9  -8    7.60    3.00
   6   9   9   12.90    3.30
   6   9   9    9.00    3.50
   6   9   9   12.40    1.80
  -6  -9  -9   16.70    3.20
   7   9  10    1.70    3.00
   7   9  10    2.80    1.10
   7   9  10    1.30    3.30
  -7  -9 -10    2.80    3.20
   8   9  11   42.50    5.90
   8   9  11   30.00    3.60
   8   9  11   44.20    5.50
   9   9  12   42.20    6.40
   9   9  12   43.20    6.00
   9   9  12   38.80    4.10
  10   9  13    6.80    4.80
  10   9  13    4.60    3.60
  11   9  14    7.60    4.30
  11   9  14    1.30    5.10
[truncated: 3,188,029 more chars]
