# Supplementary material for: Pillararene incorporated metal–organic frameworks for supramolecular recognition and selective separation
Source: Nat Commun. 2023 Aug 15;14:4927. doi: 10.1038/s41467-023-40594-2 (PMC10427641; doi:10.1038/s41467-023-40594-2)
Supplement: Supplementary file 4 — Supplementary Data 1 [file 41467_2023_40594_MOESM4_ESM.zip › Supplementary Data 1/MeP5-MOF-1-105K.cif]

data_a
_audit_creation_date               2023-05-26
_audit_creation_method
;
Olex2 1.5
(compiled 2022.04.07 svn.rca3783a0 for OlexSys, GUI svn.r6498)
;
_shelx_SHELXL_version_number       '2019/3'
_audit_contact_author_address      ?
_audit_contact_author_email        ?
_audit_contact_author_name         ''
_audit_contact_author_phone        ?
_publ_contact_author_id_orcid      ?
_publ_section_references
;
Dolomanov, O.V., Bourhis, L.J., Gildea, R.J, Howard, J.A.K. & Puschmann, H.
 (2009), J. Appl. Cryst. 42, 339-341.

Sheldrick, G.M. (2015). Acta Cryst. A71, 3-8.

Sheldrick, G.M. (2015). Acta Cryst. C71, 3-8.
;
_chemical_name_common              ?
_chemical_name_systematic          ?
_chemical_formula_moiety           'C35 H22 N O4 Zn1'
_chemical_formula_sum              'C35 H22 N O4 Zn'
_chemical_formula_weight           585.90
_chemical_melting_point            ?
loop_
  _atom_type_symbol
  _atom_type_description
  _atom_type_scat_dispersion_real
  _atom_type_scat_dispersion_imag
  _atom_type_scat_source
 'C' 'C' 0.0137 0.0067 'International Tables Vol C Tables 4.2.6.8 and 6.1.1.4'
 'H' 'H' 0.0000 0.0000 'International Tables Vol C Tables 4.2.6.8 and 6.1.1.4'
 'N' 'N' 0.0241 0.0134 'International Tables Vol C Tables 4.2.6.8 and 6.1.1.4'
 'O' 'O' 0.0389 0.0241 'International Tables Vol C Tables 4.2.6.8 and 6.1.1.4'
 'Zn' 'Zn' -2.7473 0.5279
 'International Tables Vol C Tables 4.2.6.8 and 6.1.1.4'

_shelx_space_group_comment
;
The symmetry employed for this shelxl refinement is uniquely defined
by the following loop, which should always be used as a source of
symmetry information in preference to the above space-group names.
They are only intended as comments.
;
_space_group_crystal_system        'orthorhombic'
_space_group_IT_number             47
_space_group_name_H-M_alt          'P m m m'
_space_group_name_Hall             '-P 2 2'
loop_
  _space_group_symop_operation_xyz
 'x, y, z'
 '-x, -y, z'
 'x, -y, -z'
 '-x, y, -z'
 '-x, -y, -z'
 'x, y, -z'
 '-x, y, z'
 'x, -y, z'

_cell_length_a                     16.181(12)
_cell_length_b                     18.240(10)
_cell_length_c                     20.371(15)
_cell_angle_alpha                  90
_cell_angle_beta                   90
_cell_angle_gamma                  90
_cell_volume                       6012(7)
_cell_formula_units_Z              2
_cell_measurement_reflns_used      1678
_cell_measurement_temperature      105.00
_cell_measurement_theta_max        50.00
_cell_measurement_theta_min        8.98
_shelx_estimated_absorpt_T_max     0.977
_shelx_estimated_absorpt_T_min     0.970
_exptl_absorpt_coefficient_mu      0.236
_exptl_absorpt_correction_T_max    0.7518
_exptl_absorpt_correction_T_min    0.5523
_exptl_absorpt_correction_type     multi-scan
_exptl_absorpt_process_details
;
SADABS-2016/2 (Bruker,2016/2) was used for absorption correction.
wR2(int) was 0.1416 before and 0.0962 after correction.
The Ratio of minimum to maximum transmission is 0.7346.
The \l/2 correction factor is Not present.
;
_exptl_absorpt_special_details     ?
_exptl_crystal_colour              ?
_exptl_crystal_density_diffrn      0.324
_exptl_crystal_density_meas        ?
_exptl_crystal_density_method      ?
_exptl_crystal_description         block
_exptl_crystal_F_000               602
_exptl_crystal_size_max            0.13
_exptl_crystal_size_mid            0.12
_exptl_crystal_size_min            0.1
_exptl_transmission_factor_max     ?
_exptl_transmission_factor_min     ?
_diffrn_reflns_av_R_equivalents    0.0749
_diffrn_reflns_av_unetI/netI       0.0315
_diffrn_reflns_Laue_measured_fraction_full  0.999
_diffrn_reflns_Laue_measured_fraction_max  0.999
_diffrn_reflns_limit_h_max         19
_diffrn_reflns_limit_h_min         -19
_diffrn_reflns_limit_k_max         21
_diffrn_reflns_limit_k_min         -21
_diffrn_reflns_limit_l_max         24
_diffrn_reflns_limit_l_min         -24
_diffrn_reflns_number              100053
_diffrn_reflns_point_group_measured_fraction_full  0.999
_diffrn_reflns_point_group_measured_fraction_max  0.999
_diffrn_reflns_theta_full          53.594
_diffrn_reflns_theta_max           53.906
_diffrn_reflns_theta_min           2.376
_diffrn_ambient_temperature        105.00
_diffrn_detector                   CPAD
_diffrn_detector_area_resol_mean   7.41
_diffrn_detector_type              'Bruker PHOTON II'
_diffrn_measured_fraction_theta_full  0.999
_diffrn_measured_fraction_theta_max  0.999
_diffrn_measurement_device         'four-circle diffractometer'
_diffrn_measurement_device_type    'Bruker D8 VENTURE Metaljet PHOTON II'
_diffrn_measurement_method         '\w and \f shutterless scans'
_diffrn_measurement_specimen_support  'nylon loop'
_diffrn_radiation_monochromator    'Helios Multi-layer Optic'
_diffrn_radiation_probe            X-ray
_diffrn_radiation_type             GaK\a
_diffrn_radiation_wavelength       1.34139
_diffrn_source                     MetalJet
_diffrn_source_current             2.86
_diffrn_source_power               0.19931339999999997
_diffrn_source_type                'Liquid Metal source'
_diffrn_source_voltage             69.69
_diffrn_standards_number           0
_reflns_Friedel_coverage           0.000
_reflns_Friedel_fraction_full      .
_reflns_Friedel_fraction_max       .
_reflns_number_gt                  4790
_reflns_number_total               6087
_reflns_special_details
;
 Reflections were merged by SHELXL according to the crystal
 class for the calculation of statistics and refinement.
 
 Structure factors included contributions from the .fab file.
 
 _reflns_Friedel_fraction is defined as the number of unique
 Friedel pairs measured divided by the number that would be
 possible theoretically, ignoring centric projections and
 systematic absences.
;
_reflns_threshold_expression       'I > 2\s(I)'
_computing_cell_refinement         'SAINT V8.40B (Bruker, 2019)'
_computing_data_collection         'APEX4 V2022.10-1 (Bruker, 2022)'
_computing_data_reduction          'SAINT V8.40B (Bruker, 2019)'
_computing_molecular_graphics      'Olex2 1.5 (Dolomanov et al., 2009)'
_computing_publication_material    'Olex2 1.5 (Dolomanov et al., 2009)'
_computing_structure_refinement    'SHELXL 2019/3 (Sheldrick, 2015)'
_computing_structure_solution      'SHELXT 2018/2 (Sheldrick, 2018)'
_refine_diff_density_max           1.278
_refine_diff_density_min           -0.910
_refine_diff_density_rms           0.080
_refine_ls_extinction_coef         0.0117(8)
_refine_ls_extinction_expression  
 'Fc^*^=kFc[1+0.001xFc^2^\l^3^/sin(2\q)]^-1/4^'
_refine_ls_extinction_method       'SHELXL-2019/2 (Sheldrick 2019)'
_refine_ls_goodness_of_fit_ref     0.957
_refine_ls_hydrogen_treatment      constr
_refine_ls_matrix_type             full
_refine_ls_number_parameters       151
_refine_ls_number_reflns           6087
_refine_ls_number_restraints       66
_refine_ls_R_factor_all            0.1402
_refine_ls_R_factor_gt             0.1298
_refine_ls_restrained_S_all        1.052
_refine_ls_shift/su_max            0.000
_refine_ls_shift/su_mean           0.000
_refine_ls_structure_factor_coef   Fsqd
_refine_ls_weighting_details      
 'w=1/[\s^2^(Fo^2^)+(0.1200P)^2^+8.0000P] where P=(Fo^2^+2Fc^2^)/3'
_refine_ls_weighting_scheme        calc
_refine_ls_wR_factor_gt            0.3036
_refine_ls_wR_factor_ref           0.3135
_refine_special_details            ?
_olex2_refinement_description
;
1. Fixed Uiso
 At 1.2 times of:
  All C(H) groups
2. Uiso/Uaniso restraints and constraints
Zn3 \\sim Zn1 \\sim Zn2 \\sim Zn4: within 2A with sigma of 0.005 and sigma for
terminal atoms of 0.01 within 2A
Uanis(N1) \\sim Ueq: with sigma of 0.005 and sigma for terminal atoms of 0.01
Uanis(Zn3) \\sim Ueq, Uanis(Zn1) \\sim Ueq, Uanis(Zn2) \\sim Ueq, Uanis(Zn4)
\\sim Ueq: with sigma of 0.002 and sigma for terminal atoms of 0.004
3. Others
 Fixed Sof: Zn1(0.14) C7(0.5) H7(0.5) C13(0.5) H13(0.5) C11(0.5) H11(0.5)
 C10(0.5) H10(0.5) C8(0.5) H8(0.5) C14(0.5) H14(0.5) Zn2(0.05) Zn3(0.05)
 Zn4(0.01)
4.a Riding coordinates:
 C7(H7), C13(H13), C11(H11), C10(H10), C8(H8), C14(H14)
4.b Aromatic/amide H refined with riding coordinates:
 C3(H3), C4(H4), C17(H17)
;
_atom_sites_solution_hydrogens     mixed
_atom_sites_solution_primary       dual
_atom_sites_solution_secondary     ?
loop_
  _atom_site_label
  _atom_site_type_symbol
  _atom_site_fract_x
  _atom_site_fract_y
  _atom_site_fract_z
  _atom_site_U_iso_or_equiv
  _atom_site_adp_type
  _atom_site_occupancy
  _atom_site_site_symmetry_order
  _atom_site_calc_flag
  _atom_site_refinement_flags_posn
  _atom_site_refinement_flags_adp
  _atom_site_refinement_flags_occupancy
  _atom_site_disorder_assembly
  _atom_site_disorder_group
 Zn1 Zn 0.500000 0.41968(9) 1.000000 0.0504(7) Uani 0.56 4 d S TU P A 1
 O1 O 0.58834(19) 0.43944(16) 0.93091(13) 0.1018(9) Uani 1 1 d . . . . .
 N1 N 0.500000 0.3113(4) 1.000000 0.0839(16) Uani 1 4 d S TU P . .
 C2 C 0.6666(4) 0.500000 0.8508(2) 0.0886(15) Uani 1 2 d S T P . .
 C1 C 0.6089(4) 0.500000 0.9100(3) 0.0840(14) Uani 1 2 d S T P A .
 C5 C 0.7628(4) 0.500000 0.7372(3) 0.1040(19) Uani 1 2 d S T P . .
 C6 C 0.8133(4) 0.500000 0.6760(3) 0.112(2) Uani 1 2 d S T P . .
 C3 C 0.6911(3) 0.5659(3) 0.8231(2) 0.1083(14) Uani 1 1 d . . . . .
 H3 H 0.675096 0.611014 0.842588 0.130 Uiso 1 1 calc R U . . .
 C12 C 0.9590(5) 0.500000 0.500000 0.109(3) Uani 1 4 d S T P . .
 C9 C 0.9077(4) 0.500000 0.5604(2) 0.112(2) Uani 1 2 d S T P . .
 C4 C 0.7394(3) 0.5654(3) 0.7664(2) 0.1161(16) Uani 1 1 d . . . . .
 H4 H 0.756512 0.610563 0.747547 0.139 Uiso 1 1 calc R U . . .
 C7 C 0.8734(5) 0.4419(6) 0.6626(4) 0.114(3) Uani 0.5 1 d . . P . .
 H7 H 0.880182 0.403165 0.693329 0.137 Uiso 0.5 1 d R U P . .
 C13 C 0.4483(7) 0.2726(5) 0.9669(5) 0.143(4) Uani 0.5 1 d . . P A .
 H13 H 0.407793 0.300131 0.943857 0.171 Uiso 0.5 1 d R U P . .
 C11 C 0.8005(6) 0.5485(7) 0.6306(4) 0.129(4) Uani 0.5 1 d . . P . .
 H11 H 0.757812 0.583765 0.636278 0.155 Uiso 0.5 1 d R U P . .
 C10 C 0.8453(5) 0.5468(6) 0.5732(4) 0.127(4) Uani 0.5 1 d . . P . .
 H10 H 0.834180 0.583350 0.541224 0.152 Uiso 0.5 1 d R U P . .
 C8 C 0.9198(5) 0.4443(6) 0.6073(4) 0.118(3) Uani 0.5 1 d . . P . .
 H8 H 0.958546 0.406747 0.597583 0.141 Uiso 0.5 1 d R U P . .
 C15 C 0.500000 0.1581(5) 1.000000 0.109(3) Uani 1 4 d S T P A .
 C16 C 0.500000 0.0761(5) 1.000000 0.124(4) Uani 1 4 d S T P . .
 C17 C 0.500000 0.0378(5) 1.0537(6) 0.238(7) Uani 1 2 d S T P . .
 H17 H 0.500000 0.062780 1.094581 0.286 Uiso 1 2 calc R U P . .
 C14 C 0.4455(7) 0.1981(5) 0.9649(5) 0.156(5) Uani 0.5 1 d . . P . .
 H14 H 0.404451 0.172908 0.940297 0.188 Uiso 0.5 1 d R U P A .
 Zn2 Zn 0.500000 0.4423(4) 1.000000 0.0376(11) Uani 0.2 4 d S TU P A 3
 Zn3 Zn 0.500000 0.3961(3) 1.000000 0.0460(12) Uani 0.2 4 d S TU P A 2
 Zn4 Zn 0.500000 0.4785(10) 1.000000 0.0418(17) Uani 0.04 4 d S TU P A 4

loop_
  _atom_site_aniso_label
  _atom_site_aniso_U_11
  _atom_site_aniso_U_22
  _atom_site_aniso_U_33
  _atom_site_aniso_U_23
  _atom_site_aniso_U_13
  _atom_site_aniso_U_12
 Zn1 0.0917(11) 0.0115(10) 0.0481(9) 0.000 0.000 0.000
 O1 0.125(2) 0.109(2) 0.0717(15) -0.0052(14) 0.0269(16) -0.0006(17)
 N1 0.088(3) 0.105(4) 0.059(3) 0.000 0.000 0.000
 C2 0.102(4) 0.103(4) 0.061(3) 0.000 0.009(3) 0.000
 C1 0.104(4) 0.082(3) 0.066(3) 0.000 -0.011(3) 0.000
 C5 0.098(4) 0.156(6) 0.058(3) 0.000 0.017(3) 0.000
 C6 0.091(4) 0.194(7) 0.050(3) 0.000 0.012(3) 0.000
 C3 0.124(3) 0.130(4) 0.071(2) 0.002(2) 0.027(2) 0.004(3)
 C12 0.070(4) 0.217(10) 0.038(3) 0.000 0.000 0.000
 C9 0.067(3) 0.225(8) 0.043(3) 0.000 -0.003(2) 0.000
 C4 0.118(3) 0.152(4) 0.079(3) 0.012(3) 0.035(3) -0.003(3)
 C7 0.089(5) 0.203(10) 0.050(4) 0.010(5) 0.017(4) 0.011(6)
 C13 0.180(9) 0.097(6) 0.151(9) -0.018(5) -0.082(7) 0.003(6)
 C11 0.085(5) 0.232(12) 0.071(5) 0.034(6) 0.017(4) 0.018(6)
 C10 0.092(6) 0.231(11) 0.057(4) 0.034(5) 0.011(4) 0.014(6)
 C8 0.081(5) 0.222(10) 0.050(4) 0.011(5) 0.005(4) 0.004(6)
 C15 0.144(8) 0.075(5) 0.108(7) 0.000 0.000 0.000
 C16 0.180(11) 0.068(5) 0.126(8) 0.000 0.000 0.000
 C17 0.46(2) 0.096(6) 0.156(8) 0.004(6) 0.000 0.000
 C14 0.209(11) 0.074(5) 0.186(11) -0.004(5) -0.097(9) 0.000(6)
 Zn2 0.0506(15) 0.035(2) 0.0274(14) 0.000 0.000 0.000
 Zn3 0.0547(16) 0.049(2) 0.0338(15) 0.000 0.000 0.000
 Zn4 0.049(2) 0.039(2) 0.038(2) 0.000 0.000 0.000

_geom_special_details
;
 All esds (except the esd in the dihedral angle between two l.s. planes)
 are estimated using the full covariance matrix.  The cell esds are taken
 into account individually in the estimation of esds in distances, angles
 and torsion angles; correlations between esds in cell parameters are only
 used when they are defined by crystal symmetry.  An approximate (isotropic)
 treatment of cell esds is used for estimating esds involving l.s. planes.
;
loop_
  _geom_bond_atom_site_label_1
  _geom_bond_atom_site_label_2
  _geom_bond_distance
  _geom_bond_site_symmetry_2
  _geom_bond_publ_flag
 Zn1 Zn1 2.930(4) 5_667 ?
 Zn1 O1 2.038(3) 7_655 ?
 Zn1 O1 2.038(3) 6_557 ?
 Zn1 O1 2.038(3) . ?
 Zn1 O1 2.038(3) 4_657 ?
 Zn1 N1 1.977(7) . ?
 O1 C1 1.230(4) 8_565 ?
 O1 C1 1.230(4) . ?
 O1 Zn2 2.007(3) . ?
 O1 Zn3 2.156(4) . ?
 O1 Zn4 2.129(7) . ?
 N1 C13 1.286(9) 4_657 ?
 N1 C13 1.286(9) 7_655 ?
 N1 C13 1.286(9) 6_557 ?
 N1 C13 1.286(9) . ?
 N1 Zn2 2.389(10) . ?
 N1 Zn3 1.547(9) . ?
 C2 C1 1.525(8) . ?
 C2 C1 1.525(8) 8_565 ?
 C2 C3 1.385(5) . ?
 C2 C3 1.385(5) 8_565 ?
 C1 C1 0.000(15) 8_565 ?
 C1 Zn4 2.573(7) 5_667 ?
 C5 C6 1.491(7) . ?
 C5 C4 1.386(5) 8_565 ?
 C5 C4 1.386(5) . ?
 C6 C7 1.464(10) . ?
 C6 C7 1.464(10) 8_565 ?
 C6 C11 1.296(10) . ?
 C6 C11 1.296(10) 8_565 ?
 C3 H3 0.9500 . ?
 C3 C4 1.395(6) . ?
 C12 C12 1.326(15) 5_766 ?
 C12 C9 1.484(7) 6_556 ?
 C12 C9 1.484(7) . ?
 C9 C10 1.347(10) . ?
 C9 C10 1.347(10) 8_565 ?
 C9 C8 1.408(10) . ?
 C9 C8 1.408(10) 8_565 ?
 C4 H4 0.9500 . ?
 C7 H7 0.9498 . ?
 C7 C10 1.888(11) 8_565 ?
 C7 C8 1.354(10) . ?
 C13 H13 0.9501 . ?
 C13 C14 1.944(13) 6_557 ?
 C13 C14 1.359(13) . ?
 C11 H11 0.9502 . ?
 C11 C10 1.376(11) . ?
 C11 C8 1.993(12) 8_565 ?
 C10 H10 0.9499 . ?
 C10 C8 1.399(12) 8_565 ?
 C8 C8 2.03(2) 8_565 ?
 C8 H8 0.9501 . ?
 C15 C16 1.496(12) . ?
 C15 C14 1.351(10) 6_557 ?
 C15 C14 1.351(10) 4_657 ?
 C15 C14 1.351(10) . ?
 C15 C14 1.351(10) 7_655 ?
 C16 C17 1.298(11) . ?
 C16 C17 1.298(11) 6_557 ?
 C17 C17 1.377(18) 2_655 ?
 C17 H17 0.9500 . ?
 C14 H14 0.9500 . ?
 Zn2 Zn2 2.107(14) 5_667 ?
 Zn4 Zn4 0.78(4) 5_667 ?

loop_
  _geom_angle_atom_site_label_1
  _geom_angle_atom_site_label_2
  _geom_angle_atom_site_label_3
  _geom_angle
  _geom_angle_site_symmetry_1
  _geom_angle_site_symmetry_3
  _geom_angle_publ_flag
 O1 Zn1 Zn1 79.82(10) 7_655 5_667 ?
 O1 Zn1 Zn1 79.82(10) 6_557 5_667 ?
 O1 Zn1 Zn1 79.81(10) . 5_667 ?
 O1 Zn1 Zn1 79.82(10) 4_657 5_667 ?
 O1 Zn1 O1 159.63(19) 6_557 7_655 ?
 O1 Zn1 O1 159.63(19) . 4_657 ?
 O1 Zn1 O1 87.35(18) . 6_557 ?
 O1 Zn1 O1 87.35(18) 7_655 4_657 ?
 O1 Zn1 O1 89.07(19) 6_557 4_657 ?
 O1 Zn1 O1 89.07(19) . 7_655 ?
 N1 Zn1 Zn1 180.0 . 5_667 ?
 N1 Zn1 O1 100.19(10) . . ?
 N1 Zn1 O1 100.18(10) . 4_657 ?
 N1 Zn1 O1 100.18(10) . 6_557 ?
 N1 Zn1 O1 100.18(10) . 7_655 ?
 C1 O1 Zn1 126.0(3) 8_565 . ?
 C1 O1 Zn1 126.0(3) . . ?
 C1 O1 C1 0.0(4) 8_565 . ?
 C1 O1 Zn2 114.4(4) . . ?
 C1 O1 Zn2 114.4(4) 8_565 . ?
 C1 O1 Zn3 137.3(4) . . ?
 C1 O1 Zn3 137.3(4) 8_565 . ?
 C1 O1 Zn4 96.3(6) 8_565 . ?
 C1 O1 Zn4 96.3(6) . . ?
 C13 N1 Zn1 123.3(5) 7_655 . ?
 C13 N1 Zn1 123.3(5) 4_657 . ?
 C13 N1 Zn1 123.3(5) . . ?
 C13 N1 Zn1 123.3(5) 6_557 . ?
 C13 N1 C13 81.1(10) 6_557 4_657 ?
 C13 N1 C13 81.1(10) . 7_655 ?
 C13 N1 C13 63.3(10) 4_657 7_655 ?
 C13 N1 C13 63.3(10) . 6_557 ?
 C13 N1 C13 113.4(11) . 4_657 ?
 C13 N1 C13 113.4(11) 6_557 7_655 ?
 C13 N1 Zn2 123.3(5) . . ?
 C13 N1 Zn2 123.3(5) 4_657 . ?
 C13 N1 Zn2 123.3(5) 7_655 . ?
 C13 N1 Zn2 123.3(5) 6_557 . ?
 C13 N1 Zn3 123.3(5) 6_557 . ?
 C13 N1 Zn3 123.3(5) . . ?
 C13 N1 Zn3 123.3(5) 4_657 . ?
 C13 N1 Zn3 123.3(5) 7_655 . ?
 C1 C2 C1 0.0(4) . 8_565 ?
 C3 C2 C1 119.8(3) 8_565 . ?
 C3 C2 C1 119.8(3) 8_565 8_565 ?
 C3 C2 C1 119.8(3) . . ?
 C3 C2 C1 119.8(3) . 8_565 ?
 C3 C2 C3 120.4(5) . 8_565 ?
 O1 C1 O1 127.8(6) . 8_565 ?
 O1 C1 C2 116.1(3) . . ?
 O1 C1 C2 116.1(3) 8_565 . ?
 O1 C1 Zn4 55.3(5) 8_565 5_667 ?
 O1 C1 Zn4 72.8(5) . 5_667 ?
 C2 C1 Zn4 169.3(4) . 5_667 ?
 C1 C1 O1 0(10) 8_565 8_565 ?
 C1 C1 O1 0(10) 8_565 . ?
 C1 C1 C2 0(10) 8_565 . ?
 C1 C1 Zn4 0(10) 8_565 5_667 ?
 C4 C5 C6 120.6(3) . . ?
 C4 C5 C6 120.6(3) 8_565 . ?
 C4 C5 C4 118.8(5) 8_565 . ?
 C7 C6 C5 121.3(4) 8_565 . ?
 C7 C6 C5 121.3(4) . . ?
 C7 C6 C7 92.8(9) 8_565 . ?
 C11 C6 C5 120.5(6) . . ?
 C11 C6 C5 120.5(6) 8_565 . ?
 C11 C6 C7 58.6(6) . 8_565 ?
 C11 C6 C7 117.9(7) . . ?
 C11 C6 C7 58.6(6) 8_565 . ?
 C11 C6 C7 117.9(7) 8_565 8_565 ?
 C11 C6 C11 86.1(11) 8_565 . ?
 C2 C3 H3 120.3 . . ?
 C2 C3 C4 119.5(5) . . ?
 C4 C3 H3 120.3 . . ?
 C12 C12 C9 124.0(3) 5_766 6_556 ?
 C12 C12 C9 124.0(3) 5_766 . ?
 C9 C12 C9 112.0(6) 6_556 . ?
 C10 C9 C12 125.5(5) 8_565 . ?
 C10 C9 C12 125.5(5) . . ?
 C10 C9 C10 78.6(10) 8_565 . ?
 C10 C9 C8 61.0(6) . 8_565 ?
 C10 C9 C8 115.4(6) . . ?
 C10 C9 C8 115.4(6) 8_565 8_565 ?
 C10 C9 C8 61.0(6) 8_565 . ?
 C8 C9 C12 119.0(5) 8_565 . ?
 C8 C9 C12 119.0(5) . . ?
 C8 C9 C8 92.3(9) . 8_565 ?
 C5 C4 C3 120.9(5) . . ?
 C5 C4 H4 119.5 . . ?
 C3 C4 H4 119.5 . . ?
 C6 C7 H7 119.5 . . ?
 C6 C7 C10 86.6(6) . 8_565 ?
 C10 C7 H7 138.2 8_565 . ?
 C8 C7 C6 119.9(9) . . ?
 C8 C7 H7 120.6 . . ?
 C8 C7 C10 47.7(5) . 8_565 ?
 N1 C13 H13 114.6 . . ?
 N1 C13 C14 91.3(7) . 6_557 ?
 N1 C13 C14 125.9(10) . . ?
 C14 C13 H13 119.4 . . ?
 C14 C13 H13 134.9 6_557 . ?
 C14 C13 C14 47.4(8) . 6_557 ?
 C6 C11 C7 66.9(6) . 8_565 ?
 C6 C11 H11 119.5 . . ?
 C6 C11 C10 120.3(9) . . ?
 C6 C11 C8 93.4(7) . 8_565 ?
 C7 C11 H11 119.0 8_565 . ?
 C7 C11 C10 87.2(7) 8_565 . ?
 C7 C11 C8 42.7(4) 8_565 8_565 ?
 C10 C11 H11 120.1 . . ?
 C10 C11 C8 44.6(5) . 8_565 ?
 C8 C11 H11 133.5 8_565 . ?
 C9 C10 C11 125.1(8) . . ?
 C9 C10 H10 117.0 . . ?
 C9 C10 C8 61.6(6) . 8_565 ?
 C11 C10 H10 117.8 . . ?
 C11 C10 C8 91.8(7) . 8_565 ?
 C8 C10 H10 115.0 8_565 . ?
 C9 C8 C8 43.8(4) . 8_565 ?
 C9 C8 H8 118.1 . . ?
 C7 C8 C9 120.8(9) . . ?
 C7 C8 C8 91.9(7) . 8_565 ?
 C7 C8 H8 121.0 . . ?
 C8 C8 H8 136.2 8_565 . ?
 C14 C15 C16 122.7(5) 7_655 . ?
 C14 C15 C16 122.7(5) 4_657 . ?
 C14 C15 C16 122.7(5) 6_557 . ?
 C14 C15 C16 122.7(5) . . ?
 C14 C15 C14 114.5(11) . 4_657 ?
 C14 C15 C14 81.6(11) 6_557 4_657 ?
 C14 C15 C14 64.0(10) . 6_557 ?
 C14 C15 C14 114.5(11) 7_655 6_557 ?
 C14 C15 C14 81.6(11) 7_655 . ?
 C14 C15 C14 64.0(10) 7_655 4_657 ?
 C17 C16 C15 122.6(6) . . ?
 C17 C16 C15 122.6(6) 6_557 . ?
 C17 C16 C17 114.8(12) . 6_557 ?
 C16 C17 C17 122.6(6) . 2_655 ?
 C16 C17 H17 118.7 . . ?
 C17 C17 H17 118.7 2_655 . ?
 C13 C14 H14 121.6 . . ?
 C15 C14 C13 120.1(10) . . ?
 C15 C14 H14 118.3 . . ?
 O1 Zn2 O1 89.07(19) 7_655 4_657 ?
 O1 Zn2 O1 89.07(19) . 6_557 ?
 O1 Zn2 O1 90.85(19) . 7_655 ?
 O1 Zn2 O1 177.1(4) 7_655 6_557 ?
 O1 Zn2 O1 177.1(4) . 4_657 ?
 O1 Zn2 O1 90.85(19) 6_557 4_657 ?
 O1 Zn2 N1 88.5(2) 6_557 . ?
 O1 Zn2 N1 88.5(2) . . ?
 O1 Zn2 N1 88.5(2) 7_655 . ?
 O1 Zn2 N1 88.5(2) 4_657 . ?
 O1 Zn2 Zn2 91.5(2) 7_655 5_667 ?
 O1 Zn2 Zn2 91.5(2) 4_657 5_667 ?
 O1 Zn2 Zn2 91.5(2) . 5_667 ?
 O1 Zn2 Zn2 91.5(2) 6_557 5_667 ?
 Zn2 Zn2 N1 180.0 5_667 . ?
 O1 Zn3 O1 137.0(3) 6_557 7_655 ?
 O1 Zn3 O1 83.1(2) 6_557 4_657 ?
 O1 Zn3 O1 83.1(2) . 7_655 ?
 O1 Zn3 O1 81.50(19) 7_655 4_657 ?
 O1 Zn3 O1 81.50(19) . 6_557 ?
 O1 Zn3 O1 137.0(3) . 4_657 ?
 N1 Zn3 O1 111.51(16) . 4_657 ?
 N1 Zn3 O1 111.51(16) . 6_557 ?
 N1 Zn3 O1 111.51(16) . 7_655 ?
 N1 Zn3 O1 111.51(16) . . ?
 O1 Zn4 O1 82.8(3) 7_655 4_657 ?
 O1 Zn4 O1 82.8(3) . 6_557 ?
 O1 Zn4 O1 140.9(9) . 4_657 ?
 O1 Zn4 O1 84.4(3) . 7_655 ?
 O1 Zn4 O1 140.9(9) 7_655 6_557 ?
 O1 Zn4 O1 84.4(3) 6_557 4_657 ?
 Zn4 Zn4 O1 109.6(5) 5_667 . ?

loop_
  _geom_torsion_atom_site_label_1
  _geom_torsion_atom_site_label_2
  _geom_torsion_atom_site_label_3
  _geom_torsion_atom_site_label_4
  _geom_torsion
  _geom_torsion_site_symmetry_1
  _geom_torsion_site_symmetry_2
  _geom_torsion_site_symmetry_3
  _geom_torsion_site_symmetry_4
  _geom_torsion_publ_flag
 Zn1 O1 C1 O1 9.1(9) . . . 8_565 ?
 Zn1 O1 C1 C2 -170.6(3) . . . . ?
 Zn1 O1 C1 C1 0.0(3) . . . 8_565 ?
 Zn1 N1 C13 C14 -145.1(3) . . . 6_557 ?
 Zn1 N1 C13 C14 179.9(9) . . . . ?
 N1 C13 C14 C15 0.3(18) . . . . ?
 C2 C3 C4 C5 0.4(8) . . . . ?
 C1 O1 C1 O1 0(87) 8_565 . . 8_565 ?
 C1 O1 C1 C2 0(100) 8_565 . . . ?
 C1 O1 C1 Zn4 0(71) 8_565 . . 5_667 ?
 C1 C2 C1 O1 0(100) 8_565 . . 8_565 ?
 C1 C2 C1 O1 0(92) 8_565 . . . ?
 C1 C2 C1 Zn4 0(100) 8_565 . . 5_667 ?
 C1 C2 C3 C4 -175.8(5) 8_565 . . . ?
 C1 C2 C3 C4 -175.8(5) . . . . ?
 C5 C6 C7 C10 145.8(6) . . . 8_565 ?
 C5 C6 C7 C8 -178.4(7) . . . . ?
 C5 C6 C11 C7 110.3(6) . . . 8_565 ?
 C5 C6 C11 C10 -177.8(8) . . . . ?
 C5 C6 C11 C8 144.6(5) . . . 8_565 ?
 C6 C5 C4 C3 179.0(5) . . . . ?
 C6 C7 C8 C9 -3.7(13) . . . . ?
 C6 C7 C8 C8 31.2(8) . . . 8_565 ?
 C6 C11 C10 C9 -4.2(17) . . . . ?
 C6 C11 C10 C8 -60.2(12) . . . 8_565 ?
 C3 C2 C1 O1 178.4(5) . . . . ?
 C3 C2 C1 O1 1.4(8) 8_565 . . . ?
 C3 C2 C1 O1 -1.4(8) . . . 8_565 ?
 C3 C2 C1 O1 -178.4(5) 8_565 . . 8_565 ?
 C3 C2 C1 C1 0.0(6) . . . 8_565 ?
 C3 C2 C1 C1 0.0(4) 8_565 . . 8_565 ?
 C3 C2 C1 Zn4 33(2) . . . 5_667 ?
 C3 C2 C1 Zn4 -143.8(18) 8_565 . . 5_667 ?
 C3 C2 C3 C4 1.2(9) 8_565 . . . ?
 C12 C12 C9 C10 -128.9(7) 5_766 . . 8_565 ?
 C12 C12 C9 C10 128.9(7) 5_766 . . . ?
 C12 C12 C9 C8 -55.5(6) 5_766 . . . ?
 C12 C12 C9 C8 55.6(6) 5_766 . . 8_565 ?
 C12 C9 C10 C11 -176.9(8) . . . . ?
 C12 C9 C10 C8 -106.6(7) . . . 8_565 ?
 C12 C9 C8 C7 -179.1(7) . . . . ?
 C12 C9 C8 C8 125.2(8) . . . 8_565 ?
 C9 C12 C9 C10 51.1(7) 6_556 . . 8_565 ?
 C9 C12 C9 C10 -51.1(7) 6_556 . . . ?
 C9 C12 C9 C8 124.5(6) 6_556 . . . ?
 C9 C12 C9 C8 -124.4(6) 6_556 . . 8_565 ?
 C4 C5 C6 C7 31.6(10) . . . 8_565 ?
 C4 C5 C6 C7 -147.5(7) 8_565 . . 8_565 ?
 C4 C5 C6 C7 -31.6(10) 8_565 . . . ?
 C4 C5 C6 C7 147.5(7) . . . . ?
 C4 C5 C6 C11 142.9(8) 8_565 . . . ?
 C4 C5 C6 C11 38.0(10) 8_565 . . 8_565 ?
 C4 C5 C6 C11 -38.0(10) . . . . ?
 C4 C5 C6 C11 -142.9(8) . . . 8_565 ?
 C4 C5 C4 C3 -1.9(10) 8_565 . . . ?
 C7 C6 C7 C10 -84.5(6) 8_565 . . 8_565 ?
 C7 C6 C7 C8 -48.7(11) 8_565 . . . ?
 C7 C6 C11 C7 -75.0(10) . . . 8_565 ?
 C7 C6 C11 C10 -3.2(14) . . . . ?
 C7 C6 C11 C10 71.9(10) 8_565 . . . ?
 C7 C6 C11 C8 34.3(5) 8_565 . . 8_565 ?
 C7 C6 C11 C8 -40.8(9) . . . 8_565 ?
 C7 C11 C10 C9 56.8(13) 8_565 . . . ?
 C7 C11 C10 C8 0.8(10) 8_565 . . 8_565 ?
 C13 N1 C13 C14 55.6(14) 7_655 . . . ?
 C13 N1 C13 C14 90.6(7) 7_655 . . 6_557 ?
 C13 N1 C13 C14 -0.1(9) 4_657 . . . ?
 C13 N1 C13 C14 -31.2(7) 6_557 . . 6_557 ?
 C13 N1 C13 C14 34.9(3) 4_657 . . 6_557 ?
 C13 N1 C13 C14 -66.2(13) 6_557 . . . ?
 C13 N1 Zn3 O1 -96.5(6) 4_657 . . 4_657 ?
 C13 N1 Zn3 O1 83.5(6) 4_657 . . . ?
 C13 N1 Zn3 O1 83.5(6) . . . 4_657 ?
 C13 N1 Zn3 O1 -83.5(6) 7_655 . . 6_557 ?
 C13 N1 Zn3 O1 5.7(6) 7_655 . . . ?
 C13 N1 Zn3 O1 96.5(6) 7_655 . . 7_655 ?
 C13 N1 Zn3 O1 5.7(6) 6_557 . . 4_657 ?
 C13 N1 Zn3 O1 -5.7(6) 4_657 . . 6_557 ?
 C13 N1 Zn3 O1 -5.7(6) . . . 7_655 ?
 C13 N1 Zn3 O1 -174.3(6) 7_655 . . 4_657 ?
 C13 N1 Zn3 O1 174.3(6) 4_657 . . 7_655 ?
 C13 N1 Zn3 O1 174.3(6) . . . 6_557 ?
 C13 N1 Zn3 O1 96.5(6) 6_557 . . 6_557 ?
 C13 N1 Zn3 O1 -174.3(6) 6_557 . . . ?
 C13 N1 Zn3 O1 -83.5(6) 6_557 . . 7_655 ?
 C13 N1 Zn3 O1 -96.5(6) . . . . ?
 C11 C6 C7 C10 -28.8(9) . . . 8_565 ?
 C11 C6 C7 C10 36.8(6) 8_565 . . 8_565 ?
 C11 C6 C7 C8 7.0(13) . . . . ?
 C11 C6 C7 C8 72.6(9) 8_565 . . . ?
 C11 C6 C11 C7 -126.3(7) 8_565 . . 8_565 ?
 C11 C6 C11 C10 -54.4(13) 8_565 . . . ?
 C11 C6 C11 C8 -92.0(7) 8_565 . . 8_565 ?
 C10 C9 C10 C11 57.4(12) 8_565 . . . ?
 C10 C9 C10 C8 127.7(6) 8_565 . . 8_565 ?
 C10 C9 C8 C7 -3.2(12) . . . . ?
 C10 C9 C8 C7 -62.3(9) 8_565 . . . ?
 C10 C9 C8 C8 -58.8(6) . . . 8_565 ?
 C10 C9 C8 C8 -117.9(6) 8_565 . . 8_565 ?
 C10 C7 C8 C9 48.3(7) 8_565 . . . ?
 C10 C7 C8 C8 83.2(7) 8_565 . . 8_565 ?
 C8 C9 C10 C11 7.4(14) . . . . ?
 C8 C9 C10 C11 -70.3(11) 8_565 . . . ?
 C8 C9 C10 C8 77.8(9) . . . 8_565 ?
 C8 C9 C8 C7 55.7(11) 8_565 . . . ?
 C8 C11 C10 C9 56.0(8) 8_565 . . . ?
 C15 C16 C17 C17 180.000(3) . . . 2_655 ?
 C16 C15 C14 C13 179.9(8) . . . . ?
 C17 C16 C17 C17 0.000(4) 6_557 . . 2_655 ?
 C14 C13 C14 C15 -50.9(10) 6_557 . . . ?
 C14 C15 C16 C17 -129.0(6) 4_657 . . 6_557 ?
 C14 C15 C16 C17 51.0(6) . . . 6_557 ?
 C14 C15 C16 C17 -129.0(6) . . . . ?
 C14 C15 C16 C17 129.0(6) 7_655 . . . ?
 C14 C15 C16 C17 -51.0(6) 6_557 . . . ?
 C14 C15 C16 C17 129.0(6) 6_557 . . 6_557 ?
 C14 C15 C16 C17 -51.0(6) 7_655 . . 6_557 ?
 C14 C15 C16 C17 51.0(6) 4_657 . . . ?
 C14 C15 C14 C13 66.2(13) 6_557 . . . ?
 C14 C15 C14 C13 -56.4(13) 7_655 . . . ?
 C14 C15 C14 C13 -0.1(8) 4_657 . . . ?
 Zn2 O1 C1 O1 8.2(8) . . . 8_565 ?
 Zn2 O1 C1 C2 -171.5(3) . . . . ?
 Zn2 O1 C1 C1 0.0(3) . . . 8_565 ?
 Zn2 N1 C13 C14 -145.1(3) . . . 6_557 ?
 Zn2 N1 C13 C14 179.9(9) . . . . ?
 Zn3 O1 C1 O1 10.3(10) . . . 8_565 ?
 Zn3 O1 C1 C2 -169.5(3) . . . . ?
 Zn3 O1 C1 C1 0.0(3) . . . 8_565 ?
 Zn3 N1 C13 C14 -145.1(3) . . . 6_557 ?
 Zn3 N1 C13 C14 179.9(9) . . . . ?
 Zn4 O1 C1 O1 7.1(7) . . . 8_565 ?
 Zn4 O1 C1 C2 -172.7(4) . . . . ?
 Zn4 O1 C1 C1 0.0(3) . . . 8_565 ?
 Zn4 O1 C1 Zn4 0.99(11) . . . 5_667 ?

_smtbx_masks_special_details       ?
loop_
  _smtbx_masks_void_nr
  _smtbx_masks_void_average_x
  _smtbx_masks_void_average_y
  _smtbx_masks_void_average_z
  _smtbx_masks_void_volume
  _smtbx_masks_void_count_electrons
  _smtbx_masks_void_content
 1 -0.326 -0.792 -0.298 4899.7 1433.0 ?

_smtbx_masks_void_probe_radius     1.2
_smtbx_masks_void_truncation_radius  1.2
_shelx_res_file
;
TITL a P -1 R = 0.27 New:Pmmm
    a.res
    created by SHELXL-2019/3 at 08:46:18 on 26-May-2023
CELL 1.34139 16.181 18.24 20.371 90 90 90
ZERR 2 0.012 0.01 0.015 0 0 0
LATT 1
SYMM -X,-Y,+Z
SYMM +X,-Y,-Z
SYMM -X,+Y,-Z
SFAC C H N O Zn
DISP C 0.0137 0.0067 57.1
DISP H 0 0 0.6
DISP N 0.0241 0.0134 109.9
DISP O 0.0389 0.0241 193.4
DISP Zn -2.7473 0.5279 4188.7
UNIT 70 44 2 8 2
EQIV $1 1-X,+Y,+Z
EQIV $2 +X,+Y,2-Z
EQIV $3 +X,1-Y,+Z
EQIV $4 1-X,1-Y,2-Z
EQIV $5 1-X,+Y,2-Z
EQIV $6 +X,1-Y,2-Z
EQIV $7 1-X,1-Y,+Z
SIMU 0.005 0.01 2 Zn3 Zn1 Zn2 Zn4
ISOR 0.005 0.01 N1
ISOR 0.002 0.004 Zn3 Zn1 Zn2 Zn4

L.S. 20
PLAN  5
SIZE 0.1 0.12 0.13
TEMP -168
CONF
FREE C13 C13_$1
FREE C13 C13_$2
FREE C8 C11_$3
FREE C8 C10_$3
FREE C7 C11_$3
FREE C14 C14_$1
FREE C14 C14_$2
FREE C14 C13_$2
FREE Zn4 C1_$4
FREE Zn4 C1_$5
FREE Zn4 C1_$6
FREE Zn4 C1_$2
FREE Zn4 C1_$7
FREE Zn4 C1_$1
FREE Zn4 C1_$3
FREE Zn4 C1
FREE C10 C7_$3
FREE C10 C10_$3
FREE Zn3 C13_$5
FREE Zn3 C13_$2
FREE Zn3 C13_$1
FREE Zn3 C13
FREE C11 C11_$3
MORE -1
BOND $H
ABIN
fmap 2
acta
SIZE 0.1 0.12 0.13
SHEL 999 0.83
OMIT 0 1 0
REM <olex2.extras>
REM <HklSrc "%.\\A.hkl">
REM </olex2.extras>

WGHT    0.120000    8.000000
EXTI    0.011735
FVAR       0.47647
PART 1
ZN1   5    0.500000    0.419678    1.000000    10.14000    0.09168    0.01150 =
         0.04810    0.00000    0.00000    0.00000
PART 0
O1    4    0.588340    0.439437    0.930910    11.00000    0.12465    0.10887 =
         0.07173   -0.00518    0.02686   -0.00056
N1    3    0.500000    0.311267    1.000000    10.25000    0.08777    0.10534 =
         0.05851    0.00000    0.00000    0.00000
C2    1    0.666608    0.500000    0.850762    10.50000    0.10182    0.10335 =
         0.06060    0.00000    0.00906    0.00000
C1    1    0.608905    0.500000    0.909971    10.50000    0.10370    0.08221 =
         0.06604    0.00000   -0.01136    0.00000
C5    1    0.762840    0.500000    0.737176    10.50000    0.09818    0.15594 =
         0.05789    0.00000    0.01704    0.00000
C6    1    0.813330    0.500000    0.675968    10.50000    0.09100    0.19449 =
         0.05048    0.00000    0.01155    0.00000
C3    1    0.691088    0.565873    0.823101    11.00000    0.12405    0.12977 =
         0.07102    0.00184    0.02711    0.00440
AFIX  43
H3    2    0.675096    0.611014    0.842588    11.00000   -1.20000
AFIX   0
C12   1    0.959013    0.500000    0.500000    10.25000    0.07047    0.21741 =
         0.03801    0.00000    0.00000    0.00000
C9    1    0.907693    0.500000    0.560383    10.50000    0.06701    0.22476 =
         0.04333    0.00000   -0.00252    0.00000
C4    1    0.739411    0.565408    0.766404    11.00000    0.11755    0.15218 =
         0.07870    0.01186    0.03521   -0.00281
AFIX  43
H4    2    0.756512    0.610563    0.747547    11.00000   -1.20000
AFIX   0
C7    1    0.873422    0.441855    0.662589    10.50000    0.08924    0.20315 =
         0.04967    0.00973    0.01660    0.01138
AFIX   3
H7    2    0.880182    0.403165    0.693329    10.50000   -1.20000
AFIX   0
C13   1    0.448313    0.272551    0.966866    10.50000    0.18038    0.09679 =
         0.15117   -0.01781   -0.08182    0.00285
AFIX   3
H13   2    0.407793    0.300131    0.943857    10.50000   -1.20000
AFIX   0
C11   1    0.800452    0.548515    0.630598    10.50000    0.08495    0.23181 =
         0.07094    0.03391    0.01719    0.01827
AFIX   3
H11   2    0.757812    0.583765    0.636278    10.50000   -1.20000
AFIX   0
C10   1    0.845340    0.546790    0.573224    10.50000    0.09234    0.23084 =
         0.05652    0.03411    0.01139    0.01445
AFIX   3
H10   2    0.834180    0.583350    0.541224    10.50000   -1.20000
AFIX   0
C8    1    0.919776    0.444337    0.607273    10.50000    0.08138    0.22157 =
         0.05047    0.01086    0.00484    0.00416
AFIX   3
H8    2    0.958546    0.406747    0.597583    10.50000   -1.20000
AFIX   0
C15   1    0.500000    0.158099    1.000000    10.25000    0.14384    0.07487 =
         0.10794    0.00000    0.00000    0.00000
C16   1    0.500000    0.076068    1.000000    10.25000    0.17963    0.06821 =
         0.12559    0.00000    0.00000    0.00000
C17   1    0.500000    0.037759    1.053680    10.50000    0.46151    0.09638 =
         0.15643    0.00359    0.00000    0.00000
AFIX  43
H17   2    0.500000    0.062780    1.094581    10.50000   -1.20000
AFIX   0
C14   1    0.445450    0.198138    0.964867    10.50000    0.20913    0.07435 =
         0.18552   -0.00351   -0.09692    0.00022
AFIX   3
H14   2    0.404451    0.172908    0.940297    10.50000   -1.20000
AFIX   0
PART 3
ZN2   5    0.500000    0.442253    1.000000    10.05000    0.05061    0.03492 =
         0.02741    0.00000    0.00000    0.00000
PART 2
ZN3   5    0.500000    0.396099    1.000000    10.05000    0.05473    0.04934 =
         0.03384    0.00000    0.00000    0.00000
PART 4
ZN4   5    0.500000    0.478530    1.000000    10.01000    0.04852    0.03927 =
         0.03763    0.00000    0.00000    0.00000
HKLF 4


REM  a P -1 R = 0.27 New:Pmmm
REM wR2 = 0.3135, GooF = S = 0.957, Restrained GooF = 1.052 for all data
REM R1 = 0.1298 for 4790 Fo > 4sig(Fo) and 0.1402 for all 6087 data
REM 151 parameters refined using 66 restraints

END

WGHT      0.2000      0.0000

REM Highest difference peak  1.278,  deepest hole -0.910,  1-sigma level  0.080
Q1    1   0.5000  0.3581  1.0000  10.25000  0.05    1.28
Q2    1   0.4620  0.4195  1.0238  11.00000  0.05    0.98
Q3    1   0.5000  0.2574  1.0000  10.25000  0.05    0.89
Q4    1   1.0000  0.5000  0.5000  10.12500  0.05    0.53
Q5    1   0.4283  0.0361  1.0000  10.50000  0.05    0.52
;
_shelx_res_checksum                86439
_shelx_hkl_file
;
  -1   0   0 1527.35  118.69
   1   0   0 1553.24  118.69
  -2   0   0 1148.29   82.19
  -2   0   0 1000.20   82.09
   2   0   0 1103.49   82.19
   2   0   0 1011.50   82.09
  -3   0   0  800.52   59.79
  -3   0   0  688.53   59.69
   3   0   0  755.82   59.69
   3   0   0  854.91   59.79
  -4   0   0 2484.95  177.98
  -4   0   0 2180.08  177.88
  -4   0   0 2241.98  177.88
  -4   0   0 2233.08  177.88
  -4   0   0 2333.17  177.88
   4   0   0 2285.37  177.88
   4   0   0 2401.66  177.88
  -5   0   0  591.34   47.30
  -5   0   0  629.64   47.50
  -5   0   0  600.34   47.30
  -5   0   0  590.54   47.30
  -5   0   0  588.94   47.30
   5   0   0  682.53   47.50
   5   0   0  610.04   47.30
   5   0   0  614.54   47.30
  -6   0   0    2.80    0.70
  -6   0   0    4.40    0.80
  -6   0   0    2.70    0.70
   6   0   0    2.90    1.00
   6   0   0    4.30    0.80
   6   0   0    0.60    1.70
  -7   0   0  194.28   15.90
  -7   0   0  211.38   15.90
  -7   0   0  201.98   15.90
   7   0   0  213.98   15.90
   7   0   0  211.68   16.00
   7   0   0  213.08   16.40
   7   0   0  191.18   15.90
  -8   0   0  102.99    8.80
  -8   0   0  120.19    8.80
   8   0   0  111.49    9.70
   8   0   0  116.69    8.80
   8   0   0   99.19    8.70
   8   0   0  118.59    8.80
   8   0   0  118.39    9.00
  -9   0   0  251.87   20.00
  -9   0   0  267.37   20.00
   9   0   0  258.87   20.00
   9   0   0  253.97   20.70
   9   0   0  270.37   20.10
   9   0   0  236.38   20.70
   9   0   0  262.07   20.00
 -10   0   0  420.66   33.30
 -10   0   0  431.36   33.30
 -10   0   0  428.06   33.30
  10   0   0  402.56   34.00
  10   0   0  452.95   33.40
  10   0   0  436.16   33.30
  10   0   0  441.96   33.30
 -11   0   0  306.67   21.40
 -11   0   0  266.17   21.50
 -11   0   0  272.57   21.50
 -11   0   0  257.37   21.50
  11   0   0  284.17   21.50
  11   0   0  274.27   21.50
  11   0   0  272.17   21.70
 -12   0   0  234.08   19.70
 -12   0   0  252.17   19.70
 -12   0   0  273.87   19.80
  12   0   0  261.77   19.70
  12   0   0  232.88   19.90
  12   0   0  261.17   19.70
 -13   0   0   36.90    4.30
 -13   0   0   53.49    4.50
 -13   0   0   43.60    4.30
  13   0   0   43.20    5.00
  13   0   0   50.39    4.40
  13   0   0   49.99    4.40
 -14   0   0    5.00    1.80
 -14   0   0    7.90    2.00
 -14   0   0    3.30    2.00
  14   0   0    6.30    2.00
  14   0   0    7.00    2.00
  14   0   0    2.90    2.50
  14   0   0    9.90    2.40
 -15   0   0    1.70    2.10
 -15   0   0    3.00    1.80
 -15   0   0    4.60    2.10
  15   0   0    3.80    2.50
  15   0   0    2.50    2.70
  15   0   0    3.50    2.00
  15   0   0    6.10    2.20
 -16   0   0    4.50    2.00
 -16   0   0    3.30    2.40
 -16   0   0    2.20    2.00
  16   0   0    6.90    2.40
  16   0   0    5.90    2.10
  16   0   0    6.10    3.00
 -17   0   0   17.90    2.70
 -17   0   0   10.40    2.30
  17   0   0   11.50    2.70
  17   0   0    9.60    2.20
  17   0   0   11.90    3.30
 -18   0   0    2.50    2.00
 -18   0   0   -0.80    1.20
  18   0   0    1.30    2.50
  18   0   0    0.30    2.60
  18   0   0    0.20    1.70
 -19   0   0   -3.70    1.90
  19   0   0    0.00    2.50
  19   0   0    0.70    2.00
 -20   0   0    4.10    1.30
  20   0   0    2.10    1.90
 -21   0   0   -0.30    1.20
 -21  -1   0   -0.50    1.10
  20   1   0    0.20    1.70
 -20  -1   0    1.80    1.20
  19   1   0    0.60    1.90
  19   1   0    2.00    1.60
  18   1   0   -3.40    2.60
  18   1   0    2.70    2.20
  18   1   0   -0.80    1.80
 -18  -1   0   -1.60    1.90
 -18  -1   0    0.10    1.20
  17   1   0    5.80    2.10
  17   1   0    9.10    3.00
  17   1   0    9.60    2.50
 -17  -1   0   14.80    2.60
 -17  -1   0    7.60    2.10
 -17  -1   0    8.20    1.50
  16   1   0    3.20    2.70
  16   1   0   -1.00    2.10
  16   1   0    0.90    2.00
 -16  -1   0    1.60    2.30
 -16  -1   0   -0.30    2.00
  15   1   0    3.20    2.10
  15   1   0    3.80    2.40
  15   1   0    2.90    2.70
  15   1   0    0.80    2.10
 -15  -1   0    3.50    1.20
 -15  -1   0    2.00    1.90
 -15  -1   0    2.00    2.00
 -15  -1   0   -0.70    1.50
 -15  -1   0    4.30    1.00
  14   1   0    1.50    2.30
  14   1   0    2.30    1.90
  14   1   0    2.00    1.80
  14   1   0    2.80    2.50
 -14  -1   0    0.40    2.00
 -14  -1   0    0.40    1.70
 -14  -1   0    3.50    1.00
 -14  -1   0    1.20    1.50
  13   1   0    8.70    1.90
  13   1   0   11.50    2.10
  13   1   0   10.30    2.60
 -13  -1   0    8.20    1.70
 -13  -1   0   13.80    2.10
 -13  -1   0    9.80    1.80
  12   1   0  118.89   11.50
  12   1   0  151.78   11.20
  12   1   0  130.99   11.20
 -12  -1   0  154.68   11.20
 -12  -1   0  141.59   11.10
  11   1   0  151.78   11.70
  11   1   0  145.49   11.40
  11   1   0  146.29   11.40
 -11  -1   0  147.29   11.50
 -11  -1   0  133.79   11.30
  10   1   0  267.97   19.70
  10   1   0  217.48   20.70
  10   1   0  269.87   19.70
  10   1   0  268.57   19.90
 -10  -1   0  241.08   19.70
 -10  -1   0  249.78   19.70
   9   1   0  137.09   12.60
   9   1   0  155.48   11.60
   9   1   0  154.98   11.80
   9   1   0  139.29   12.60
   9   1   0  141.79   11.50
   9   1   0  152.68   11.60
  -9  -1   0  143.89   11.60
  -9  -1   0  152.28   11.60
  -9  -1   0  151.78   11.60
   8   1   0   15.60    1.90
   8   1   0   15.50    1.80
   8   1   0   16.30    1.70
   8   1   0   12.40    2.80
   8   1   0   18.80    3.30
   8   1   0   19.00    2.00
  -8  -1   0   13.40    1.80
  -8  -1   0   17.90    1.90
  -8  -1   0   18.00    1.80
   7   1   0  144.69   11.60
   7   1   0  136.49   10.90
   7   1   0  147.39   11.10
   7   1   0  143.09   11.00
  -7  -1   0  139.49   10.90
  -7  -1   0  132.59   10.90
  -7  -1   0  144.19   11.00
   6   1   0    2.40    1.70
   6   1   0    1.80    0.70
   6   1   0    3.10    1.00
   6   1   0    1.20    0.60
  -6  -1   0    2.00    0.70
  -6  -1   0    0.70    0.60
  -6  -1   0    2.60    0.60
   5   1   0   16.10    1.50
  -5  -1   0   12.60    1.50
  -5  -1   0   15.50    1.30
   4   1   0  150.98   12.00
   4   1   0  164.88   12.30
   4   1   0  143.69   11.90
  -4  -1   0  157.18   11.90
   3   1   0  243.48   17.90
  -3  -1   0  219.28   17.90
   2   1   0  160.28   12.10
  -2  -1   0  151.78   12.10
   1   1   0  317.87   25.00
   1   1   0  350.66   25.00
  -1  -1   0  302.97   25.00
   0   1   0  725.43   54.69
   0   1   0  630.04   54.69
   0   1   0  726.83   54.69
   0  -1   0  747.03   54.69
   0  -1   0  718.33   54.69
  -1   1   0  312.57   23.30
  -1   1   0  278.07   23.30
   1  -1   0  315.47   23.30
  -2   1   0  147.79   11.90
  -2   1   0  173.18   11.90
  -2   1   0  146.19   11.90
   2  -1   0  147.79   11.90
  -3   1   0  271.57   19.70
  -3   1   0  237.98   19.60
  -3   1   0  230.48   19.60
   3  -1   0  244.98   19.60
   3  -1   0  284.17   19.70
  -4   1   0  134.79   11.40
  -4   1   0  143.99   11.30
  -4   1   0  146.09   11.30
  -4   1   0  140.79   11.30
  -4   1   0  149.29   11.60
   4  -1   0  151.58   11.40
   4  -1   0  159.78   11.60
  -5   1   0   25.20    3.10
  -5   1   0   29.10    2.30
  -5   1   0   27.60    2.30
  -5   1   0   27.50    2.30
   5  -1   0   23.50    2.30
   5  -1   0   26.50    3.30
   5  -1   0   24.10    2.50
  -6   1   0    2.40    0.80
  -6   1   0    2.90    0.80
  -6   1   0    1.80    0.70
  -6   1   0    3.30    1.50
  -6   1   0    1.70    0.70
   6  -1   0    2.50    0.80
   6  -1   0    2.50    1.60
   6  -1   0    3.00    0.90
  -7   1   0  134.69   11.30
  -7   1   0  144.39   11.30
  -7   1   0  151.88   11.30
   7  -1   0  143.29   11.30
   7  -1   0  146.19   11.40
   7  -1   0  150.18   11.80
  -8   1   0   17.90    2.10
  -8   1   0   18.00    2.00
  -8   1   0   17.80    2.00
   8  -1   0   22.00    2.10
   8  -1   0   17.30    2.40
   8  -1   0   12.40    2.70
   8  -1   0   19.00    2.00
  -9   1   0  156.78   12.20
  -9   1   0  155.48   12.20
  -9   1   0  161.28   12.10
   9  -1   0  155.58   12.20
   9  -1   0  162.78   12.20
   9  -1   0  148.79   12.30
   9  -1   0  144.89   13.10
 -10   1   0  276.67   21.10
 -10   1   0  277.47   21.10
 -10   1   0  276.87   21.20
  10  -1   0  275.67   21.30
  10  -1   0  247.08   23.30
  10  -1   0  270.77   21.10
  10  -1   0  272.27   21.10
 -11   1   0  146.89   11.70
 -11   1   0  153.88   11.70
 -11   1   0  156.08   11.80
  11  -1   0  142.89   11.80
  11  -1   0  151.18   12.00
  11  -1   0  142.59   11.70
 -12   1   0  137.29   11.70
 -12   1   0  163.98   11.70
 -12   1   0  162.68   11.70
  12  -1   0  136.59   11.90
  12  -1   0  147.29   11.70
  12  -1   0  135.79   11.70
 -13   1   0   15.30    2.10
 -13   1   0   13.00    2.10
 -13   1   0   12.60    2.10
  13  -1   0    9.40    2.00
  13  -1   0   12.40    2.10
  13  -1   0   11.50    2.50
 -14   1   0    0.10    1.80
 -14   1   0   -1.10    2.00
 -14   1   0    3.40    1.90
  14  -1   0    0.10    1.90
  14  -1   0    0.80    1.80
  14  -1   0    1.10    2.30
  14  -1   0    1.10    2.20
 -15   1   0    2.20    1.20
 -15   1   0    0.40    1.80
 -15   1   0    0.20    1.90
 -15   1   0    2.90    2.20
  15  -1   0   -3.90    2.80
  15  -1   0    4.90    2.80
  15  -1   0    2.10    2.20
  15  -1   0    0.10    1.80
 -16   1   0    4.30    1.80
 -16   1   0    7.40    1.50
 -16   1   0    3.40    2.30
 -16   1   0    2.90    2.00
  16  -1   0    0.30    2.20
  16  -1   0    3.00    1.90
  16  -1   0    4.60    2.70
 -17   1   0    9.80    2.50
 -17   1   0    7.30    2.10
 -17   1   0    7.90    1.50
  17  -1   0    2.60    2.50
  17  -1   0    3.20    2.70
  17  -1   0    3.70    1.90
 -18   1   0   -0.20    2.00
 -18   1   0    1.30    1.30
  18  -1   0   -5.00    1.60
  18  -1   0   -1.60    2.60
  18  -1   0    1.00    2.30
 -19   1   0    0.70    1.90
  19  -1   0    2.70    2.10
 -20   1   0    2.50    1.30
  20  -1   0    1.60    1.80
 -21   1   0    0.50    1.20
 -21  -2   0    0.20    1.10
  20   2   0   -0.60    1.90
 -20  -2   0    1.20    1.20
  19   2   0   -1.50    2.20
  19   2   0   -1.00    1.70
  18   2   0    0.60    1.80
  18   2   0    1.00    2.00
 -18  -2   0    1.30    1.20
 -18  -2   0    0.40    1.80
  17   2   0    3.30    2.00
  17   2   0    2.90    2.80
  17   2   0    2.10    2.00
 -17  -2   0    2.70    1.30
 -17  -2   0    0.70    1.90
 -17  -2   0    5.60    2.20
  16   2   0    0.40    2.00
  16   2   0   -1.00    2.10
  16   2   0    0.20    2.60
 -16  -2   0   -0.70    1.90
 -16  -2   0    0.10    1.10
 -16  -2   0   -3.70    2.00
  15   2   0    0.20    1.90
  15   2   0   -1.50    2.00
  15   2   0   -7.20    2.40
  15   2   0    3.80    2.60
 -15  -2   0   -2.20    1.70
 -15  -2   0   -0.10    0.80
 -15  -2   0    2.40    2.00
 -15  -2   0    0.70    1.20
  14   2   0   -2.60    2.30
  14   2   0    0.40    1.80
  14   2   0   -0.80    2.00
  14   2   0    0.20    2.40
 -14  -2   0    0.40    1.00
 -14  -2   0    1.20    0.80
 -14  -2   0   -0.50    1.60
 -14  -2   0    1.00    2.00
 -14  -2   0   -0.30    1.40
  13   2   0    4.50    2.40
  13   2   0    5.80    1.70
  13   2   0    4.10    1.70
 -13  -2   0    4.70    1.90
 -13  -2   0    3.50    1.40
 -13  -2   0    4.10    1.50
  12   2   0   68.89    5.50
  12   2   0   53.89    6.10
  12   2   0   67.39    5.60
 -12  -2   0   64.99    5.40
  11   2   0   67.79    5.30
  11   2   0   65.49    5.80
  11   2   0   67.09    5.40
 -11  -2   0   55.89    5.10
 -11  -2   0   59.39    5.20
  10   2   0  143.49   11.30
  10   2   0  128.29   12.70
  10   2   0  151.98   11.60
  10   2   0  150.18   11.40
  10   2   0  155.18   11.40
 -10  -2   0  137.49   11.30
 -10  -2   0  149.69   11.40
 -10  -2   0  136.09   11.30
   9   2   0   81.99    6.20
   9   2   0   83.09    6.40
   9   2   0   62.29    7.50
   9   2   0   73.69    6.10
   9   2   0   70.99    7.60
   9   2   0   81.59    6.10
  -9  -2   0   66.59    6.00
  -9  -2   0   78.39    6.00
  -9  -2   0   77.79    6.10
   8   2   0   22.10    2.70
   8   2   0   20.50    2.20
   8   2   0   25.00    3.40
   8   2   0   19.10    3.00
   8   2   0   24.60    2.30
   8   2   0   24.00    2.30
  -8  -2   0   22.20    2.00
  -8  -2   0   17.60    2.10
  -8  -2   0   19.20    2.20
   7   2   0   67.69    5.20
   7   2   0   63.69    6.40
   7   2   0   64.89    5.40
   7   2   0   65.09    6.20
   7   2   0   64.79    5.20
  -7  -2   0   64.69    5.10
  -7  -2   0   60.99    5.20
  -7  -2   0   68.39    5.20
   6   2   0    4.20    0.80
   6   2   0    2.80    1.90
   6   2   0    2.40    0.70
   6   2   0    3.40    1.00
   6   2   0    4.30    2.20
  -6  -2   0    4.10    0.80
  -6  -2   0    4.10    0.60
   5   2   0    3.60    0.70
   5   2   0    3.30    0.80
   5   2   0    3.40    1.00
   5   2   0    2.60    1.80
  -5  -2   0    4.30    0.80
  -5  -2   0    4.10    0.40
  -5  -2   0    5.00    0.60
   3   2   0   47.30    4.50
   3   2   0   46.80    4.20
   3   2   0   40.60    3.70
   2   2   0    7.80    0.80
  -2  -2   0    6.80    1.00
   1   2   0  181.88   14.20
   1   2   0  195.08   14.30
  -1  -2   0  170.58   14.20
  -1  -2   0  190.58   14.30
   0   2   0 3146.39  236.68
   0   2   0 3097.29  236.78
   0   2   0 2788.02  236.68
   0  -2   0 3257.67  236.78
  -1   2   0  179.38   13.20
  -1   2   0  153.68   13.20
   1  -2   0  180.68   13.30
  -2   2   0    8.90    1.20
  -2   2   0   10.70    1.00
   2  -2   0   10.20    1.30
  -3   2   0   32.80    3.00
  -3   2   0   38.50    3.30
   3  -2   0   37.30    3.40
  -5   2   0    2.80    0.70
  -5   2   0    3.10    0.80
  -5   2   0    2.20    0.80
  -5   2   0    2.40    1.30
  -5   2   0    2.50    0.70
  -5   2   0    3.70    0.80
  -5   2   0    2.10    0.60
   5  -2   0    3.40    0.80
   5  -2   0    2.10    1.50
   5  -2   0    4.20    0.70
  -6   2   0    4.90    1.50
  -6   2   0    4.30    0.90
  -6   2   0    3.10    0.80
  -6   2   0    4.20    0.90
  -6   2   0    2.30    0.90
   6  -2   0    3.90    1.70
   6  -2   0    3.90    0.90
   6  -2   0    4.00    0.80
  -7   2   0   70.89    5.40
  -7   2   0   63.79    5.50
  -7   2   0   68.89    5.40
  -7   2   0   69.69    5.40
  -7   2   0   65.19    6.10
   7  -2   0   66.49    5.40
   7  -2   0   67.99    5.50
   7  -2   0   65.99    6.20
  -8   2   0   27.20    2.50
  -8   2   0   22.90    2.50
  -8   2   0   23.10    2.50
   8  -2   0   26.10    2.40
   8  -2   0   24.10    2.70
   8  -2   0   23.80    2.50
  -9   2   0   79.69    6.80
  -9   2   0   90.69    6.80
  -9   2   0   85.09    6.80
   9  -2   0   86.59    6.80
   9  -2   0   84.19    6.90
   9  -2   0   82.79    6.80
 -10   2   0  165.38   12.60
 -10   2   0  158.88   12.60
 -10   2   0  161.68   12.60
  10  -2   0  153.48   12.50
  10  -2   0  157.68   12.60
  10  -2   0  164.98   12.70
 -11   2   0   78.89    5.80
 -11   2   0   78.09    6.00
 -11   2   0   73.59    6.00
 -11   2   0   69.19    6.00
  11  -2   0   63.99    6.20
  11  -2   0   69.09    6.00
  11  -2   0   68.39    6.00
 -12   2   0   81.89    6.10
 -12   2   0   78.49    6.10
 -12   2   0   66.49    6.10
  12  -2   0   72.29    6.10
  12  -2   0   61.29    6.30
  12  -2   0   69.39    6.00
 -13   2   0    8.20    1.90
 -13   2   0    7.20    1.90
 -13   2   0    6.60    1.80
  13  -2   0    5.10    1.80
  13  -2   0    6.30    2.10
  13  -2   0    6.90    1.70
  13  -2   0    5.20    2.00
 -14   2   0    0.30    1.90
 -14   2   0    0.90    1.00
 -14   2   0    2.00    2.00
 -14   2   0    0.20    1.80
  14  -2   0    0.30    1.90
  14  -2   0    0.60    1.70
  14  -2   0   -3.10    1.90
  14  -2   0    0.10    2.20
 -15   2   0    1.30    2.10
 -15   2   0   -0.20    1.90
 -15   2   0    1.50    1.90
 -15   2   0    0.20    1.20
  15  -2   0    0.00    1.70
  15  -2   0    1.60    2.10
  15  -2   0   -0.30    2.40
 -16   2   0   -0.80    1.20
 -16   2   0    0.50    2.30
 -16   2   0   -0.70    2.00
 -16   2   0    2.00    1.90
  16  -2   0   -0.10    2.50
  16  -2   0    2.80    2.20
  16  -2   0    0.50    1.60
 -17   2   0    1.80    1.30
 -17   2   0    7.20    2.50
 -17   2   0    2.60    2.00
 -17   2   0    1.40    1.80
  17  -2   0    2.80    2.20
  17  -2   0    2.30    1.70
  17  -2   0    3.90    2.60
 -18   2   0   -2.40    2.00
 -18   2   0   -0.20    1.30
  18  -2   0    2.10    2.50
  18  -2   0   -1.00    2.20
 -19   2   0    1.60    1.90
  19  -2   0   -0.40    2.10
 -20   2   0    1.40    1.30
  20  -2   0    0.70    1.90
 -21   2   0    0.80    1.20
 -21  -3   0    0.70    1.00
  20   3   0   -0.90    1.90
 -20  -3   0   -0.20    1.10
  19   3   0   -3.10    2.00
  19   3   0    1.60    1.70
 -19  -3   0    3.00    1.20
  18   3   0   -0.50    1.90
  18   3   0    1.20    1.90
  18   3   0    1.30    2.80
 -18  -3   0    0.90    1.20
 -18  -3   0    1.70    1.80
  17   3   0    0.70    2.40
  17   3   0    2.30    1.90
  17   3   0    1.00    1.90
 -17  -3   0   -0.40    2.10
 -17  -3   0    0.80    1.90
 -17  -3   0   -0.20    1.20
  16   3   0   -0.20    2.00
  16   3   0   -3.00    2.50
  16   3   0    1.70    2.00
 -16  -3   0    1.20    2.10
 -16  -3   0    0.30    0.80
 -16  -3   0    0.70    1.10
 -16  -3   0   -2.00    1.80
  15   3   0    0.30    1.90
  15   3   0   -2.70    2.50
  15   3   0   -2.20    2.00
  15   3   0    0.50    2.50
 -15  -3   0    0.50    0.80
 -15  -3   0    1.00    1.60
 -15  -3   0   -0.50    2.10
 -15  -3   0    1.10    1.10
  14   3   0    5.10    1.90
  14   3   0    3.10    1.90
  14   3   0    2.80    2.50
  14   3   0    4.00    2.50
 -14  -3   0    6.30    2.10
 -14  -3   0    4.40    1.60
 -14  -3   0    4.20    0.90
 -14  -3   0    4.60    1.10
  13   3   0    0.50    1.60
  13   3   0    0.10    1.80
  13   3   0   -1.00    2.30
 -13  -3   0   -0.40    1.30
 -13  -3   0   -0.50    1.90
 -13  -3   0   -0.30    0.90
 -13  -3   0    0.40    0.80
 -13  -3   0   -2.40    1.40
  12   3   0    6.80    1.60
  12   3   0    6.70    1.60
  12   3   0    9.10    2.30
 -12  -3   0    6.20    1.30
 -12  -3   0    7.20    1.40
  11   3   0    1.60    1.90
  11   3   0   -0.10    1.40
  11   3   0    0.10    1.50
 -11  -3   0    0.90    1.10
 -11  -3   0    0.00    1.20
 -11  -3   0    0.20    1.00
  10   3   0    9.60    2.00
  10   3   0   10.20    1.50
  10   3   0   13.30    1.70
  10   3   0    7.80    4.20
  10   3   0   11.70    1.60
 -10  -3   0   10.80    1.30
 -10  -3   0   10.70    1.40
 -10  -3   0   14.30    1.70
   9   3   0    0.30    1.00
   9   3   0   -0.80    1.10
   9   3   0   -5.00    2.60
   9   3   0    3.10    3.10
   9   3   0    0.60    1.20
   9   3   0   -1.80    1.50
  -9  -3   0   -0.50    0.80
  -9  -3   0    0.10    1.00
  -9  -3   0    1.00    0.60
  -9  -3   0    0.10    0.90
   8   3   0    6.10    1.50
   8   3   0    3.90    1.20
   8   3   0    8.40    3.00
   8   3   0    5.70    1.10
   8   3   0    6.50    2.40
   8   3   0    3.00    1.10
  -8  -3   0    5.70    0.80
  -8  -3   0    6.30    1.10
   7   3   0    1.10    2.40
   7   3   0   -1.00    0.90
   7   3   0   -0.70    0.90
   7   3   0    0.10    1.00
   7   3   0   -1.00    1.20
   7   3   0    0.30    2.10
  -7  -3   0    0.20    0.60
  -7  -3   0    0.40    0.90
  -7  -3   0    1.00    0.50
   6   3   0   58.09    4.90
   6   3   0   62.49    5.80
   6   3   0   60.09    4.90
   6   3   0   58.99    5.90
   6   3   0   62.49    5.10
  -6  -3   0   63.49    4.70
  -6  -3   0   59.39    4.80
  -6  -3   0   66.99    4.90
  -6  -3   0   59.09    4.80
   5   3   0   99.29    8.60
   5   3   0  109.19    8.70
   5   3   0  109.69    8.60
   5   3   0  120.09    9.20
   5   3   0  117.79    9.20
   4   3   0  155.68   13.10
   4   3   0  170.48   13.20
   4   3   0  178.58   13.60
   4   3   0  175.08   13.50
   4   3   0  172.28   13.10
  -4  -3   0  165.48   13.10
  -3  -3   0    6.10    0.60
   2   3   0  129.09    9.50
  -2  -3   0  112.89    9.40
   1   3   0   99.49    7.40
   1   3   0   88.79    7.20
  -1  -3   0   88.49    7.20
  -1  -3   0   95.59    7.40
   0   3   0 2425.36  188.78
   0   3   0 2197.58  188.78
   0   3   0 2468.45  188.78
   0  -3   0 2613.64  188.78
   0  -3   0 2544.35  188.78
  -1   3   0   91.39    7.50
   1  -3   0   96.79    7.40
   1  -3   0   97.19    7.50
  -2   3   0  111.99    9.40
  -2   3   0  120.89    9.50
   2  -3   0  129.89    9.50
  -4   3   0  189.28   13.30
  -4   3   0  166.98   13.40
  -4   3   0  164.08   13.30
  -4   3   0  172.88   13.30
  -4   3   0  156.48   13.30
  -4   3   0  188.38   13.30
   4  -3   0  162.18   13.50
  -5   3   0  109.29    8.30
  -5   3   0  104.39    8.30
  -5   3   0  116.69    8.40
  -5   3   0  102.79    8.50
  -5   3   0  101.69    8.30
   5  -3   0  103.09    8.60
   5  -3   0  107.89    8.30
  -6   3   0   60.99    4.70
  -6   3   0   52.39    4.60
  -6   3   0   51.49    4.70
  -6   3   0   53.49    4.50
  -6   3   0   55.79    4.50
  -6   3   0   55.19    5.00
  -6   3   0   61.29    4.60
  -6   3   0   61.19    4.70
  -6   3   0   56.89    4.60
   6  -3   0   62.19    4.70
   6  -3   0   56.49    5.20
   6  -3   0   59.79    4.60
  -7   3   0   -1.30    1.70
  -7   3   0    0.20    1.10
  -7   3   0    0.80    0.50
  -7   3   0   -1.00    0.80
  -7   3   0    0.60    0.50
  -7   3   0    0.90    1.00
  -7   3   0   -0.30    0.70
  -7   3   0   -0.70    0.90
   7  -3   0   -0.20    0.90
   7  -3   0    1.40    1.80
   7  -3   0   -0.40    0.80
  -8   3   0    2.20    2.30
  -8   3   0    6.90    1.20
  -8   3   0    5.00    1.10
  -8   3   0    5.40    1.10
  -8   3   0    5.40    1.20
   8  -3   0    4.40    1.20
   8  -3   0    7.10    1.10
   8  -3   0    6.20    1.00
   8  -3   0    2.80    2.10
  -9   3   0   -1.10    1.20
  -9   3   0    0.60    1.20
  -9   3   0    0.10    0.70
  -9   3   0   -0.30    1.00
  -9   3   0    0.90    0.60
   9  -3   0   -0.40    1.00
   9  -3   0    0.90    1.30
   9  -3   0    0.10    1.00
 -10   3   0   11.50    1.70
 -10   3   0   16.10    1.90
 -10   3   0   18.20    2.20
 -10   3   0   17.20    1.80
  10  -3   0   13.90    1.70
  10  -3   0   15.30    1.60
  10  -3   0   12.90    1.90
 -11   3   0    1.10    1.50
 -11   3   0    3.10    0.90
 -11   3   0    0.70    1.60
 -11   3   0    1.20    1.40
  11  -3   0    0.50    1.20
  11  -3   0    0.10    1.50
  11  -3   0    0.40    1.40
 -12   3   0    9.10    1.90
 -12   3   0    8.50    1.90
 -12   3   0   10.60    1.90
  12  -3   0    9.30    1.60
  12  -3   0    6.60    1.60
  12  -3   0    9.20    1.90
 -13   3   0    0.00    1.90
 -13   3   0    0.30    1.70
 -13   3   0    0.00    1.00
 -13   3   0    1.30    1.80
  13  -3   0    1.50    1.70
  13  -3   0   -1.50    1.50
  13  -3   0   -4.20    1.70
  13  -3   0   -1.40    2.00
 -14   3   0    3.90    2.10
 -14   3   0    5.00    1.30
 -14   3   0    3.70    1.90
 -14   3   0    4.60    2.10
  14  -3   0    4.40    1.70
  14  -3   0    3.30    2.30
  14  -3   0    6.70    2.00
 -15   3   0   -1.20    1.90
 -15   3   0    2.00    1.30
 -15   3   0    0.50    2.10
 -15   3   0   -2.80    2.00
  15  -3   0   -0.70    2.10
  15  -3   0   -0.70    1.50
  15  -3   0   -0.30    2.20
 -16   3   0   -0.40    1.90
 -16   3   0    0.20    1.30
 -16   3   0   -2.50    2.20
 -16   3   0   -0.20    2.00
  16  -3   0    0.50    1.50
  16  -3   0    0.40    2.50
  16  -3   0   -0.90    2.10
 -17   3   0    2.40    2.40
 -17   3   0    1.90    1.90
 -17   3   0   -1.00    2.00
 -17   3   0   -0.50    1.30
  17  -3   0    1.20    2.10
  17  -3   0    1.00    2.50
 -18   3   0   -1.30    2.00
 -18   3   0    1.40    1.40
  18  -3   0   -0.60    2.10
  18  -3   0    1.30    2.40
 -19   3   0    2.60    1.40
 -19   3   0    0.80    1.90
  19  -3   0    0.60    2.00
 -20   3   0    0.00    1.20
 -21   3   0    1.00    1.20
 -20  -4   0    0.40    1.10
  19   4   0    0.90    1.70
  19   4   0    7.40    2.00
 -19  -4   0    0.30    1.10
  18   4   0   -0.50    1.80
  18   4   0   -0.20    1.90
 -18  -4   0   -3.20    1.70
 -18  -4   0    0.50    1.20
  17   4   0   -1.60    2.40
  17   4   0    4.50    1.90
  17   4   0    1.50    1.90
 -17  -4   0    0.90    1.80
 -17  -4   0   -0.10    1.20
 -17  -4   0   -0.10    2.00
  16   4   0   -1.00    2.50
  16   4   0    1.90    2.00
  16   4   0   -2.60    2.00
 -16  -4   0    1.80    1.70
 -16  -4   0   -1.80    2.20
 -16  -4   0    4.10    0.90
  15   4   0    0.70    2.00
  15   4   0   -1.50    2.50
  15   4   0    0.20    2.50
  15   4   0   -0.50    1.80
 -15  -4   0    2.70    1.20
 -15  -4   0   -3.60    2.10
 -15  -4   0   -0.90    1.60
  14   4   0    8.00    2.70
  14   4   0    6.40    1.90
  14   4   0    7.30    2.10
  14   4   0    8.60    2.50
 -14  -4   0    6.90    1.70
 -14  -4   0   12.20    2.30
  13   4   0    3.30    1.60
  13   4   0    4.40    2.40
  13   4   0    2.80    1.90
 -13  -4   0    3.10    1.40
  12   4   0   -0.50    2.20
  12   4   0    0.80    1.50
  12   4   0    1.20    1.30
 -12  -4   0    0.20    0.70
 -12  -4   0    0.00    0.70
 -12  -4   0   -1.40    1.40
 -12  -4   0    1.00    1.20
  11   4   0   14.10    1.80
  11   4   0   12.60    1.60
  11   4   0   10.00    2.30
 -11  -4   0    8.40    1.40
 -11  -4   0    8.70    1.30
 -11  -4   0   10.60    1.60
  10   4   0   -0.40    1.20
  10   4   0    3.00    1.40
  10   4   0    1.90    4.20
  10   4   0    3.00    1.20
  10   4   0    2.90    1.80
 -10  -4   0    2.50    1.00
 -10  -4   0    1.80    1.10
 -10  -4   0    2.70    0.90
   9   4   0   35.20    3.00
   9   4   0   32.90    3.60
   9   4   0   27.30    3.10
   9   4   0   38.70    3.10
   9   4   0   34.80    5.20
   9   4   0   29.00    4.60
  -9  -4   0   31.10    2.80
  -9  -4   0   26.70    2.90
  -9  -4   0   37.00    3.10
   8   4   0   88.99    7.10
   8   4   0   91.39    6.90
   8   4   0   82.29    8.20
   8   4   0   76.09    7.90
   8   4   0   85.19    6.90
   8   4   0   80.59    6.80
  -8  -4   0   89.19    6.90
  -8  -4   0   87.49    6.70
   7   4   0    1.30    1.00
   7   4   0    0.70    1.30
   7   4   0    2.70    1.00
   7   4   0    2.50    0.90
   7   4   0    3.60    2.70
   7   4   0    2.30    2.40
  -7  -4   0    0.80    0.90
  -7  -4   0    2.40    0.60
  -7  -4   0    2.30    0.30
  -7  -4   0    3.00    0.60
   6   4   0  175.68   13.60
   6   4   0  162.08   13.60
   6   4   0  179.08   13.70
   6   4   0  161.08   14.10
   6   4   0  168.38   13.60
   6   4   0  183.88   14.20
  -6  -4   0  182.58   13.60
  -6  -4   0  180.28   13.60
  -6  -4   0  180.18   13.50
   5   4   0  220.58   17.90
   5   4   0  238.18   18.00
   5   4   0  205.98   17.50
   5   4   0  226.98   17.60
   5   4   0  228.18   17.50
  -5  -4   0  220.78   17.50
  -5  -4   0  245.38   17.50
   4   4   0  128.79   10.20
   4   4   0  128.99   10.30
   4   4   0  124.19   10.20
   4   4   0  136.29   10.70
   4   4   0  132.49   10.70
  -4  -4   0  134.29   10.20
  -4  -4   0  126.59   10.20
  -4  -4   0  139.59   10.10
  -3  -4   0    0.80    0.20
   2   4   0  344.27   24.10
   2   4   0  304.57   24.10
  -2  -4   0  298.17   24.10
  -2  -4   0  301.27   24.10
   1   4   0  539.15   41.20
   1   4   0  548.75   41.00
  -1  -4   0  480.35   41.00
  -1  -4   0  559.44   41.20
   0   4   0 7631.14  599.14
   0   4   0 7802.62  599.14
   0   4   0 7199.18  599.14
   0  -4   0 8399.96  599.14
   0  -4   0 7848.11  599.14
  -1   4   0  523.55   39.90
  -1   4   0  508.05   39.90
  -1   4   0  501.85   39.90
  -1   4   0  493.55   39.90
   1  -4   0  548.25   39.90
   1  -4   0  524.95   39.90
  -2   4   0  363.26   26.10
  -2   4   0  321.67   26.10
  -2   4   0  346.07   26.10
  -2   4   0  319.17   26.10
   2  -4   0  336.27   26.10
  -3   4   0    0.60    0.40
  -4   4   0  138.09   10.00
  -4   4   0  136.89   10.00
  -4   4   0  142.19   10.00
  -4   4   0  119.99   10.00
  -4   4   0  122.99   10.00
  -4   4   0  124.39   10.10
  -4   4   0  118.99    9.90
   4  -4   0  123.79   10.20
  -5   4   0  215.18   17.20
  -5   4   0  232.08   17.20
  -5   4   0  231.78   17.20
  -5   4   0  238.38   17.20
  -5   4   0  198.78   17.30
  -5   4   0  239.48   17.20
   5  -4   0  197.28   17.40
  -6   4   0  175.08   12.90
  -6   4   0  154.28   12.80
  -6   4   0  177.18   12.90
  -6   4   0  175.68   12.90
  -6   4   0  168.28   12.90
  -6   4   0  163.98   13.10
  -6   4   0  165.88   12.90
  -6   4   0  158.48   12.80
   6  -4   0  169.18   12.80
   6  -4   0  147.19   13.20
  -7   4   0    1.50    0.80
  -7   4   0    2.70    0.90
  -7   4   0   -0.80    1.80
  -7   4   0    1.70    1.20
  -7   4   0    1.80    1.00
  -7   4   0    2.00    1.10
  -7   4   0    2.30    0.70
   7  -4   0    3.20    1.00
   7  -4   0    2.90    0.80
   7  -4   0   -2.10    1.80
  -8   4   0   84.79    6.90
  -8   4   0   84.39    6.80
  -8   4   0   84.19    6.90
  -8   4   0   92.29    6.70
  -8   4   0   81.29    7.60
  -8   4   0   83.69    6.90
   8  -4   0   84.09    6.80
   8  -4   0   83.99    6.70
  -9   4   0   36.40    3.30
  -9   4   0   36.10    3.40
  -9   4   0   35.60    3.30
   9  -4   0   31.90    3.30
   9  -4   0   34.00    3.00
   9  -4   0   34.70    3.10
 -10   4   0    1.40    1.30
 -10   4   0    0.00    1.50
 -10   4   0   -0.70    1.40
  10  -4   0    1.40    1.10
  10  -4   0    2.80    1.30
 -11   4   0   10.40    1.90
 -11   4   0    9.00    1.80
 -11   4   0   12.20    1.90
  11  -4   0   12.40    1.70
  11  -4   0   11.10    1.50
 -12   4   0   -0.10    1.00
 -12   4   0    1.60    1.70
 -12   4   0   -0.40    1.80
 -12   4   0    1.50    1.70
  12  -4   0   -0.90    1.70
  12  -4   0   -0.30    1.50
  12  -4   0    2.10    1.30
 -13   4   0    3.00    1.90
 -13   4   0    1.70    1.90
 -13   4   0    3.60    2.00
  13  -4   0    0.70    2.00
  13  -4   0    2.20    1.40
  13  -4   0    3.00    1.80
 -14   4   0   11.70    2.30
 -14   4   0    6.70    2.30
 -14   4   0    6.90    2.10
  14  -4   0    9.40    1.60
  14  -4   0    8.40    2.10
  14  -4   0    6.00    2.20
 -15   4   0    3.20    1.40
 -15   4   0   -0.20    2.00
 -15   4   0    2.60    2.10
 -15   4   0   -1.30    2.00
  15  -4   0    0.50    2.00
  15  -4   0   -1.60    1.30
  15  -4   0    0.00    2.20
 -16   4   0    0.90    2.00
 -16   4   0   -2.70    2.40
 -16   4   0    0.20    2.10
  16  -4   0    2.70    2.20
  16  -4   0   -1.40    2.20
 -17   4   0    0.70    2.60
 -17   4   0    0.70    1.40
 -17   4   0    1.90    1.90
 -17   4   0   -0.90    2.00
  17  -4   0   -1.30    2.60
  17  -4   0   -2.00    2.10
 -18   4   0    1.20    1.40
 -18   4   0    0.90    1.80
 -18   4   0   -1.80    1.90
  18  -4   0   -0.60    2.10
  18  -4   0    1.50    2.80
 -19   4   0    3.20    2.00
 -19   4   0    0.80    1.40
  19  -4   0    0.90    2.00
 -20   4   0    0.90    1.30
 -21   4   0    0.90    1.20
 -20  -5   0    0.50    1.10
  19   5   0    0.20    1.80
  19   5   0   -0.40    1.70
 -19  -5   0    1.20    1.10
  18   5   0    0.00    1.80
  18   5   0    1.00    1.80
 -18  -5   0   -0.40    1.10
  17   5   0   -3.20    2.30
  17   5   0    4.10    1.90
  17   5   0   -0.90    1.80
 -17  -5   0   -0.40    2.40
 -17  -5   0   -0.80    1.80
 -17  -5   0    2.60    1.20
  16   5   0    4.60    1.90
  16   5   0    2.60    2.10
  16   5   0    4.10    2.40
 -16  -5   0    2.80    2.20
 -16  -5   0    0.30    1.70
  15   5   0   -0.90    2.70
  15   5   0   -1.40    1.90
  15   5   0    1.40    2.40
  15   5   0    1.70    1.90
 -15  -5   0    0.50    2.20
 -15  -5   0   -1.70    1.50
  14   5   0   12.80    2.10
  14   5   0   10.30    3.00
  14   5   0   11.40    2.10
  14   5   0   12.60    2.60
 -14  -5   0    7.30    1.80
  13   5   0    6.50    1.70
  13   5   0    5.70    2.50
  13   5   0    4.20    1.90
 -13  -5   0    3.00    1.40
 -13  -5   0    4.50    1.80
  12   5   0    3.10    1.60
  12   5   0    5.10    1.50
  12   5   0    3.80    2.30
 -12  -5   0    3.40    1.30
 -12  -5   0    4.10    1.60
  11   5   0   34.90    3.00
  11   5   0   26.60    3.90
  11   5   0   32.60    3.20
 -11  -5   0   22.90    2.90
 -11  -5   0   30.00    3.10
  10   5   0    9.90    1.70
  10   5   0   12.40    1.60
  10   5   0   15.90    5.50
  10   5   0   13.10    1.70
  10   5   0    9.80    2.10
 -10  -5   0   10.40    1.60
   9   5   0   50.99    4.20
   9   5   0   44.90    4.60
   9   5   0   47.50    4.10
   9   5   0   46.10    4.20
  -9  -5   0   48.10    4.10
   8   5   0   22.50    2.20
   8   5   0   19.10    2.30
   8   5   0   17.40    3.20
   8   5   0   14.10    2.20
   8   5   0   15.20    3.60
   8   5   0   16.70    2.00
  -8  -5   0   19.80    2.30
   7   5   0   23.40    2.50
   7   5   0   20.10    3.70
   7   5   0   17.70    3.20
   7   5   0   23.30    2.90
   7   5   0   23.50    2.40
   7   5   0   24.20    2.30
  -7  -5   0   25.70    2.50
   6   5   0   13.00    1.50
   6   5   0   10.20    2.60
   6   5   0   12.10    1.40
   6   5   0   14.10    1.70
   6   5   0   13.30    1.50
   6   5   0   13.60    2.80
  -6  -5   0   12.80    1.50
   5   5   0  138.89   10.60
   5   5   0  132.09   10.10
   5   5   0  117.49    9.90
   5   5   0  115.29   10.00
   5   5   0  121.69   10.50
   5   5   0  125.09   10.00
  -5  -5   0  131.79   10.00
  -5  -5   0  140.09    9.90
   4   5   0   57.99    5.00
   4   5   0   57.49    4.90
   4   5   0   68.39    5.70
   4   5   0   63.39    5.00
   4   5   0   59.49    5.70
   4   5   0   68.89    5.10
  -4  -5   0   60.89    5.00
   3   5   0   69.99    5.60
   3   5   0   65.99    5.40
   3   5   0   68.49    6.10
   3   5   0   67.29    6.10
   3   5   0   66.89    5.40
   3   5   0   64.59    5.40
  -3  -5   0   77.99    5.40
  -3  -5   0   62.59    5.40
   2   5   0    1.50    1.50
   1   5   0  258.57   21.90
   1   5   0  278.57   21.90
   1   5   0  298.77   21.90
   1   5   0  279.27   22.10
   1   5   0  308.87   21.90
  -1  -5   0  301.47   22.10
  -1  -5   0  254.17   21.80
  -1  -5   0  286.37   21.90
   0   5   0  121.39   10.20
   0   5   0  118.89   10.20
   0   5   0  123.89   10.40
   0   5   0  145.99   10.20
   0   5   0  128.09   10.20
   0   5   0  140.89   10.20
   0  -5   0  131.09   10.20
   0  -5   0  139.59   10.50
  -1   5   0  279.57   22.10
  -1   5   0  267.37   22.20
  -1   5   0  295.67   22.10
  -1   5   0  277.47   22.00
   1  -5   0  307.17   22.20
   1  -5   0  285.37   22.00
  -2   5   0    0.70    0.80
  -2   5   0    1.50    0.90
  -2   5   0    1.10    0.90
  -2   5   0    0.40    1.20
  -2   5   0    0.60    0.80
   2  -5   0    0.20    1.30
   2  -5   0    0.30    0.80
  -3   5   0   71.39    5.40
  -3   5   0   71.89    5.60
  -3   5   0   62.79    5.70
  -3   5   0   63.09    5.50
  -3   5   0   73.99    5.60
  -3   5   0   74.69    5.50
   3  -5   0   71.79    5.60
   3  -5   0   62.79    5.80
  -4   5   0   55.99    4.80
  -4   5   0   56.79    4.70
  -4   5   0   59.79    4.70
  -4   5   0   63.99    4.80
  -4   5   0   65.89    4.80
  -4   5   0   57.79    5.00
   4  -5   0   51.59    5.10
  -5   5   0  136.39    9.70
  -5   5   0  133.49    9.60
  -5   5   0  127.99    9.70
  -5   5   0  111.89    9.60
  -5   5   0  124.39    9.70
  -5   5   0  115.09    9.60
  -5   5   0  116.99    9.80
  -6   5   0   13.30    2.00
  -6   5   0   15.90    1.80
  -6   5   0   12.90    1.50
  -6   5   0   15.60    1.80
  -6   5   0   19.20    2.20
  -6   5   0   19.00    2.10
   6  -5   0   14.00    1.70
  -7   5   0   24.80    2.60
  -7   5   0   19.50    2.20
  -7   5   0   22.40    2.30
  -7   5   0   24.40    2.70
  -7   5   0   19.60    2.00
   7  -5   0   26.10    2.20
   7  -5   0   22.50    2.00
  -8   5   0   17.50    2.00
  -8   5   0   11.10    3.30
  -8   5   0   14.10    1.90
  -8   5   0   24.00    2.50
  -8   5   0   17.70    2.10
   8  -5   0   17.50    1.80
   8  -5   0   21.40    2.00
  -9   5   0   47.90    4.30
  -9   5   0   45.40    4.20
  -9   5   0   48.10    4.20
   9  -5   0   49.50    4.00
   9  -5   0   44.10    3.90
 -10   5   0    7.60    1.70
 -10   5   0    7.40    1.70
 -10   5   0    4.90    1.00
 -10   5   0    6.30    1.70
  10  -5   0   10.60    1.50
  10  -5   0    9.10    1.20
 -11   5   0   37.30    3.60
 -11   5   0   26.90    3.40
 -11   5   0   33.30    3.40
  11  -5   0   26.70    2.90
  11  -5   0   34.50    3.50
  11  -5   0   31.40    3.10
 -12   5   0    4.40    1.90
 -12   5   0    2.80    1.90
 -12   5   0    4.20    1.90
  12  -5   0    4.40    1.20
  12  -5   0    4.00    1.80
  12  -5   0    4.40    1.60
 -13   5   0    3.50    2.10
 -13   5   0    4.60    2.10
 -13   5   0    3.80    2.00
  13  -5   0    3.30    2.00
  13  -5   0    3.40    1.80
  13  -5   0    4.20    1.30
 -14   5   0   15.50    2.50
 -14   5   0   11.60    2.30
 -14   5   0    8.90    2.40
  14  -5   0   11.20    2.20
  14  -5   0    9.40    2.30
 -15   5   0   -3.10    2.00
 -15   5   0   -4.80    2.30
 -15   5   0   -1.60    2.10
  15  -5   0   -0.20    2.00
  15  -5   0   -1.20    2.10
 -16   5   0    1.90    2.20
 -16   5   0    2.30    2.10
 -16   5   0    3.80    2.40
  16  -5   0    2.30    2.00
  16  -5   0    2.80    2.30
 -17   5   0   -5.00    3.80
 -17   5   0   -3.20    1.90
 -17   5   0   -1.20    2.00
 -17   5   0    1.60    1.50
  17  -5   0   -0.90    2.30
  17  -5   0   -0.40    2.00
 -18   5   0   -0.20    1.50
 -18   5   0    1.90    2.00
 -18   5   0    1.10    1.80
  18  -5   0    1.60    2.80
  18  -5   0   -0.20    2.00
 -19   5   0    0.60    2.60
 -19   5   0    0.60    1.40
  19  -5   0    1.30    1.80
 -20   5   0    1.10    1.30
 -21   5   0    2.00    1.30
 -20  -6   0    2.10    1.10
  19   6   0    2.10    1.60
  19   6   0    0.00    1.70
 -19  -6   0   -0.60    1.10
  18   6   0    0.30    1.70
  18   6   0    0.40    1.80
 -18  -6   0    0.20    1.10
  17   6   0    0.40    2.90
  17   6   0    0.10    1.80
  17   6   0   -1.40    1.90
 -17  -6   0   -2.50    1.70
  16   6   0    2.40    1.80
  16   6   0    1.10    2.30
  16   6   0    3.00    2.00
 -16  -6   0    1.70    1.60
 -16  -6   0    5.60    2.20
  15   6   0    1.50    2.10
  15   6   0   -0.90    1.80
  15   6   0   -3.50    2.20
 -15  -6   0   -1.00    1.40
 -15  -6   0   -0.90    2.20
  14   6   0   11.90    2.60
  14   6   0   12.60    3.10
  14   6   0    9.40    2.00
  14   6   0   14.00    2.20
 -14  -6   0    6.30    1.70
  13   6   0    3.00    2.60
  13   6   0   10.30    1.90
  13   6   0    7.20    1.80
 -13  -6   0    6.60    1.90
 -13  -6   0    5.80    1.50
  12   6   0    9.90    1.70
  12   6   0   10.00    2.00
  12   6   0   12.80    2.70
 -12  -6   0    9.60    1.80
 -12  -6   0    7.50    1.50
  11   6   0   35.80    3.60
  11   6   0   37.90    3.50
  11   6   0   38.10    4.40
 -11  -6   0   35.50    3.70
  10   6   0   30.70    3.30
  10   6   0   40.40    3.40
  10   6   0   36.90    4.00
  10   6   0   28.10    3.10
 -10  -6   0   31.60    3.40
   9   6   0   78.69    6.50
   9   6   0   65.19    8.90
   9   6   0   82.39    6.20
   9   6   0   70.49    6.10
   9   6   0   73.99    6.20
  -9  -6   0   75.59    6.20
  -9  -6   0   76.29    6.00
   8   6   0   40.40    4.30
   8   6   0   40.40    3.90
   8   6   0   44.50    3.90
   8   6   0   32.80    5.60
  -8  -6   0   46.80    3.90
  -8  -6   0   47.50    3.40
   7   6   0   70.49    7.20
   7   6   0   69.59    5.70
   7   6   0   60.19    5.40
   7   6   0   68.59    5.50
   6   6   0    4.10    1.10
   6   6   0    7.10    2.90
   6   6   0    2.00    0.90
   6   6   0    5.00    1.50
   6   6   0    3.80    2.60
   6   6   0    4.30    1.00
   6   6   0    5.80    1.20
  -6  -6   0    4.10    1.20
   5   6   0  277.37   21.70
   5   6   0  301.07   21.70
   5   6   0  269.57   21.70
   5   6   0  283.47   21.70
   5   6   0  246.78   22.10
   5   6   0  281.27   22.30
   5   6   0  291.57   21.80
  -5  -6   0  306.97   21.70
  -5  -6   0  268.57   21.70
  -5  -6   0  277.07   21.60
   4   6   0  228.78   17.30
   4   6   0  208.48   17.20
   4   6   0  221.38   17.60
   4   6   0  228.78   17.70
   4   6   0  228.08   17.20
   4   6   0  220.68   17.20
  -4  -6   0  217.68   17.20
   3   6   0   51.99    4.50
   3   6   0   50.59    5.10
   3   6   0   50.99    4.30
   3   6   0   54.59    5.20
   3   6   0   59.89    4.30
   3   6   0   51.89    4.40
  -3  -6   0   54.29    4.30
   2   6   0    6.90    1.00
   2   6   0    3.60    1.00
   2   6   0    5.80    0.90
   2   6   0    5.40    0.80
   2   6   0    2.80    1.70
  -2  -6   0    6.40    1.00
   1   6   0  153.68   11.20
   1   6   0  139.89   11.30
   1   6   0  136.59   11.30
   1   6   0  151.88   11.30
   1   6   0  134.09   11.60
  -1  -6   0  151.08   11.70
   0   6   0 2961.10  241.68
   0   6   0 3506.65  241.68
   0   6   0 3108.79  241.68
   0   6   0 3022.30  241.68
   0   6   0 3072.79  241.68
   0   6   0 3176.98  241.78
   0   6   0 3161.08  241.68
   0   6   0 2956.00  241.68
   0  -6   0 3366.36  241.78
   0  -6   0 3030.60  241.68
  -1   6   0  147.79   11.30
  -1   6   0  142.09   11.30
  -1   6   0  136.89   11.30
  -1   6   0  159.08   11.30
  -1   6   0  143.19   11.30
   1  -6   0  143.19   11.50
   1  -6   0  145.09   11.30
  -2   6   0    3.70    1.00
  -2   6   0    5.20    1.00
  -2   6   0    3.50    1.20
  -2   6   0    5.00    1.00
  -2   6   0    4.30    0.70
  -2   6   0    5.10    0.90
   2  -6   0    2.20    1.40
   2  -6   0    4.00    0.90
  -3   6   0   43.90    4.00
  -3   6   0   47.00    4.30
  -3   6   0   55.99    4.20
  -3   6   0   45.00    4.00
  -3   6   0   48.20    4.20
  -3   6   0   56.49    4.20
  -3   6   0   54.59    4.10
   3  -6   0   53.69    4.20
  -4   6   0  220.68   17.10
  -4   6   0  204.18   17.20
  -4   6   0  240.98   17.20
  -4   6   0  208.88   17.10
  -4   6   0  226.68   17.20
  -4   6   0  217.28   17.10
  -4   6   0  216.18   17.20
   4  -6   0  237.38   17.20
   4  -6   0  217.08   17.10
  -5   6   0  279.67   21.60
  -5   6   0  281.87   21.60
  -5   6   0  260.67   21.70
  -5   6   0  273.57   21.50
  -5   6   0  268.47   21.50
  -5   6   0  277.27   21.60
  -5   6   0  291.77   21.60
  -5   6   0  299.17   21.60
   5  -6   0  281.67   21.60
   5  -6   0  272.17   21.50
  -6   6   0    6.30    1.20
  -6   6   0    4.90    1.40
  -6   6   0    4.40    1.00
  -6   6   0    5.10    1.60
  -6   6   0    4.00    0.70
  -6   6   0    7.70    1.30
  -6   6   0    3.80    1.00
   6  -6   0    2.00    1.90
   6  -6   0    3.40    1.00
  -7   6   0   68.59    5.40
  -7   6   0   58.69    5.00
  -7   6   0   62.59    5.20
  -7   6   0   70.39    5.40
  -7   6   0   69.09    5.20
  -7   6   0   67.89    5.30
  -7   6   0   65.19    5.90
   7  -6   0   61.99    5.10
   7  -6   0   51.29    5.80
  -8   6   0   42.70    3.80
  -8   6   0   38.20    3.70
  -8   6   0   45.60    3.70
  -8   6   0   43.70    3.50
   8  -6   0   33.90    3.20
   8  -6   0   38.30    3.40
   8  -6   0   36.20    3.70
  -9   6   0   70.89    5.60
  -9   6   0   70.29    5.90
  -9   6   0   71.29    6.00
  -9   6   0   73.19    6.00
   9  -6   0   64.19    5.60
   9  -6   0   72.59    5.70
   9  -6   0   70.89    5.90
 -10   6   0   33.30    3.70
 -10   6   0   29.60    3.50
 -10   6   0   34.50    3.40
  10  -6   0   31.80    3.50
  10  -6   0   33.30    3.10
 -11   6   0   42.00    4.40
 -11   6   0   51.59    4.50
 -11   6   0   45.40    4.30
  11  -6   0   45.60    4.40
  11  -6   0   38.50    4.00
 -12   6   0   12.80    2.30
 -12   6   0   12.40    2.30
 -12   6   0   11.60    2.30
  12  -6   0   13.10    1.90
  12  -6   0    9.00    1.90
 -13   6   0    8.10    2.40
 -13   6   0    7.90    2.40
 -13   6   0    8.70    2.20
  13  -6   0    5.50    2.00
  13  -6   0   10.70    2.00
 -14   6   0   16.40    2.60
 -14   6   0   11.50    2.50
 -14   6   0   11.70    2.50
  14  -6   0   12.30    2.20
  14  -6   0   11.50    2.30
 -15   6   0    1.20    2.40
 -15   6   0    1.00    2.30
 -15   6   0    0.00    2.10
  15  -6   0    1.10    2.00
  15  -6   0   -1.80    1.90
 -16   6   0    3.00    2.30
 -16   6   0    2.30    2.50
 -16   6   0    3.20    2.20
  16  -6   0    5.20    2.00
  16  -6   0    3.20    2.20
 -17   6   0    0.40    2.00
 -17   6   0    2.60    1.50
 -17   6   0    1.60    2.10
  17  -6   0    2.70    1.90
  17  -6   0   -0.10    2.80
 -18   6   0   -0.60    1.40
 -18   6   0    0.00    1.80
 -18   6   0   -0.70    2.00
  18  -6   0    0.40    1.90
 -19   6   0    0.50    1.50
  19  -6   0   -0.20    1.90
 -20   6   0    1.20    1.30
  19   7   0   -3.30    1.90
  19   7   0   -2.10    1.50
 -19  -7   0    0.40    1.10
  18   7   0    0.70    1.80
  18   7   0    1.10    1.30
  18   7   0   -1.60    1.60
 -18  -7   0   -0.80    1.00
  17   7   0    0.80    1.80
  17   7   0    0.90    1.70
 -17  -7   0    1.30    1.80
 -17  -7   0    2.40    1.20
  16   7   0    7.80    3.80
  16   7   0    2.50    1.90
  16   7   0    3.30    1.90
 -16  -7   0    1.50    2.20
 -16  -7   0    1.30    1.50
  15   7   0    1.00    2.20
  15   7   0    0.70    1.90
  15   7   0   -1.40    1.70
 -15  -7   0   -0.90    1.40
  14   7   0   11.10    2.00
  14   7   0   10.10    2.20
  14   7   0    8.60    2.90
  14   7   0   10.20    2.50
 -14  -7   0   10.30    2.20
 -14  -7   0    7.70    1.70
  13   7   0    8.90    2.80
  13   7   0    7.20    2.30
  13   7   0    9.60    1.80
  13   7   0    6.40    1.90
 -13  -7   0    6.20    1.50
 -13  -7   0    5.80    1.90
  12   7   0   14.60    2.20
  12   7   0   12.50    2.70
  12   7   0   13.70    1.90
 -12  -7   0    7.80    1.70
 -12  -7   0   10.20    1.90
  11   7   0   39.70    3.60
  11   7   0   31.60    3.50
  11   7   0   37.70    4.50
 -11  -7   0   37.80    3.80
  10   7   0   44.10    3.80
  10   7   0   45.00    4.60
  10   7   0   42.30    4.00
 -10  -7   0   38.40    4.00
   9   7   0   60.79    9.60
   9   7   0   75.69    6.00
   9   7   0   73.39    6.30
   9   7   0   72.19    5.90
  -9  -7   0   66.89    5.90
   8   7   0   32.30    3.20
   8   7   0   35.90    3.50
   8   7   0   38.40    6.00
   8   7   0   37.10    3.40
   8   7   0   41.00    3.90
  -8  -7   0   38.40    3.50
   7   7   0   29.10    3.30
   7   7   0   27.80    2.90
   7   7   0   24.90    2.60
   7   7   0   27.90    4.60
   7   7   0   27.10    2.80
  -7  -7   0   29.60    2.90
   6   7   0    4.30    3.40
   6   7   0   -0.70    0.80
   6   7   0    0.10    1.40
   6   7   0   -0.40    1.10
   6   7   0   -0.20    1.00
   6   7   0    2.30    2.70
   6   7   0   -0.20    1.20
  -6  -7   0   -0.60    1.20
   5   7   0  179.98   14.20
   5   7   0  168.18   14.00
   5   7   0  175.98   14.10
   5   7   0  185.08   14.90
   5   7   0  186.28   14.00
   5   7   0  179.28   14.00
  -5  -7   0  194.18   13.90
  -5  -7   0  174.48   14.10
   4   7   0  123.79    9.40
   4   7   0  110.99   10.10
   4   7   0  106.29    9.90
   4   7   0  119.59    9.30
   4   7   0  125.29    9.20
   4   7   0  120.89    9.30
   4   7   0  114.49    9.20
   3   7   0  200.08   14.20
   3   7   0  177.78   14.70
   3   7   0  176.48   14.20
   3   7   0  181.38   14.30
   3   7   0  175.38   14.20
   3   7   0  176.58   14.80
  -3  -7   0  192.28   14.10
   2   7   0  183.18   14.10
   2   7   0  167.58   14.40
   2   7   0  196.28   14.00
   2   7   0  178.48   14.00
   2   7   0  192.18   14.00
  -2  -7   0  163.58   14.00
   1   7   0  381.66   31.20
   1   7   0  382.06   31.40
   1   7   0  404.76   31.20
   1   7   0  400.46   31.20
   1   7   0  423.46   31.20
   1   7   0  418.76   31.20
  -1  -7   0  417.16   31.50
   0   7   0 1205.48   90.19
   0   7   0 1078.39   90.19
   0   7   0 1235.58   90.19
   0   7   0 1111.49   90.39
   0   7   0 1206.48   90.19
   0   7   0 1136.99   90.19
   0  -7   0 1216.28   90.39
  -1   7   0  378.96   30.10
  -1   7   0  419.76   30.10
  -1   7   0  416.06   30.10
  -1   7   0  376.86   30.10
  -1   7   0  345.47   30.30
  -1   7   0  404.06   30.10
  -1   7   0  377.96   30.10
   1  -7   0  378.16   30.10
   1  -7   0  413.16   30.30
  -2   7   0  189.88   14.00
  -2   7   0  177.88   14.00
  -2   7   0  197.48   14.00
  -2   7   0  167.28   13.90
  -2   7   0  178.98   14.00
   2  -7   0  169.28   14.20
   2  -7   0  177.38   14.00
  -3   7   0  173.58   13.90
  -3   7   0  179.68   14.00
  -3   7   0  166.58   13.90
  -3   7   0  181.88   14.00
  -3   7   0  172.48   14.00
  -3   7   0  189.98   14.00
   3  -7   0  194.48   14.00
  -4   7   0  113.29    8.80
  -4   7   0  111.59    8.90
  -4   7   0  122.09    8.90
  -4   7   0  106.19    8.70
  -4   7   0  111.69    8.70
  -4   7   0  105.19    9.00
  -4   7   0  108.89    8.90
   4  -7   0  116.29    8.80
  -5   7   0  164.88   13.30
  -5   7   0  174.68   13.40
  -5   7   0  169.28   13.50
  -5   7   0  172.78   13.50
  -5   7   0  170.48   13.30
  -5   7   0  185.28   13.40
   5  -7   0  167.38   13.30
   5  -7   0  170.08   13.40
  -6   7   0   -1.30    1.50
  -6   7   0   -0.50    1.30
  -6   7   0    0.70    1.30
  -6   7   0    0.30    1.00
  -6   7   0    1.30    0.70
  -6   7   0   -0.70    1.00
   6  -7   0    0.40    1.20
   6  -7   0    0.20    0.90
  -7   7   0   24.20    2.50
  -7   7   0   25.00    2.80
  -7   7   0   24.00    2.50
  -7   7   0   26.60    3.00
  -7   7   0   27.70    2.90
   7  -7   0   20.30    2.40
   7  -7   0   28.70    2.80
  -8   7   0   32.30    3.30
  -8   7   0   32.20    3.80
  -8   7   0   39.30    3.60
  -8   7   0   41.70    3.40
  -8   7   0   43.00    3.70
   8  -7   0   34.50    3.20
   8  -7   0   38.20    3.60
  -9   7   0   79.09    6.20
  -9   7   0   68.69    6.00
  -9   7   0   67.99    6.10
   9  -7   0   72.59    6.00
   9  -7   0   69.39    5.80
 -10   7   0   36.70    4.40
 -10   7   0   49.70    4.30
 -10   7   0   47.80    4.60
  10  -7   0   45.10    4.30
  10  -7   0   44.00    3.90
 -11   7   0   39.00    4.00
 -11   7   0   31.40    4.00
  11  -7   0   35.80    3.40
  11  -7   0   36.00    3.80
 -12   7   0   15.80    2.50
 -12   7   0   12.30    2.40
 -12   7   0   15.70    2.50
  12  -7   0    9.50    2.00
  12  -7   0   14.30    2.00
 -13   7   0    8.80    2.40
 -13   7   0    7.50    2.50
 -13   7   0    9.90    2.40
  13  -7   0    6.70    1.90
  13  -7   0    5.90    1.90
 -14   7   0   14.70    2.70
 -14   7   0   11.10    2.60
 -14   7   0   12.50    2.60
  14  -7   0    8.40    2.20
  14  -7   0   11.60    2.20
 -15   7   0    0.50    2.30
 -15   7   0   -0.60    2.20
 -15   7   0    0.80    2.50
  15  -7   0    1.10    1.80
  15  -7   0    0.00    2.00
 -16   7   0    3.90    2.60
 -16   7   0    4.60    2.20
 -16   7   0    2.60    2.20
  16  -7   0    2.30    2.20
  16  -7   0    3.30    1.90
 -17   7   0    2.10    1.60
 -17   7   0    2.80    2.20
 -17   7   0   -1.00    2.10
  17  -7   0   -0.60    2.90
  17  -7   0    3.30    1.80
 -18   7   0   -2.70    2.00
 -18   7   0   -2.10    1.50
 -18   7   0    0.20    1.90
  18  -7   0   -0.80    1.60
 -19   7   0    0.10    1.40
 -20   7   0    0.90    1.40
  19   8   0   -1.20    1.80
  18   8   0    0.10    1.50
  18   8   0   -0.30    1.70
  18   8   0   -2.40    1.20
 -18  -8   0   -0.80    1.00
  17   8   0    0.60    1.90
  17   8   0   -0.40    1.60
 -17  -8   0    0.60    1.10
  16   8   0    0.80    1.80
  16   8   0   -1.20    1.80
 -16  -8   0    1.20    1.40
 -16  -8   0    0.50    2.20
  15   8   0    1.50    1.90
  15   8   0    2.20    1.70
 -15  -8   0    2.30    0.80
 -15  -8   0    2.50    1.20
 -15  -8   0   -1.20    1.40
  14   8   0    4.40    1.80
  14   8   0    3.70    3.10
  14   8   0    6.30    2.00
 -14  -8   0    3.50    1.50
 -14  -8   0    8.70    2.00
  13   8   0    2.70    2.20
  13   8   0    5.70    1.80
  13   8   0    7.90    2.90
  13   8   0    6.00    1.90
 -13  -8   0    5.50    1.90
 -13  -8   0    3.00    1.50
  12   8   0    9.70    2.60
  12   8   0    9.70    2.00
  12   8   0    7.70    1.70
 -12  -8   0    7.70    1.80
 -12  -8   0    5.10    1.50
  11   8   0   18.60    3.00
  11   8   0   19.90    2.50
  11   8   0   14.40    2.40
 -11  -8   0   18.60    2.30
  10   8   0   21.00    2.80
  10   8   0   27.00    3.70
  10   8   0   26.00    3.00
  10   8   0   19.90    2.60
   9   8   0   45.70    4.60
   9   8   0   45.40   11.00
   9   8   0   51.29    5.10
   9   8   0   51.49    4.70
  -9  -8   0   51.49    4.80
  -9  -8   0   56.69    4.20
  -9  -8   0   56.69    4.40
   8   8   0   18.70    6.00
   8   8   0   12.90    4.20
   8   8   0   12.10    1.70
   8   8   0   10.60    2.20
   8   8   0   14.80    1.90
  -8  -8   0   16.20    1.30
  -8  -8   0   18.10    1.70
  -8  -8   0   18.90    1.90
   7   8   0   10.80    1.40
   7   8   0   10.90    3.60
   7   8   0   11.90    5.00
   7   8   0   13.10    2.00
   7   8   0   13.20    1.50
  -7  -8   0   16.90    1.80
   6   8   0   -2.90    2.90
   6   8   0    2.30    1.00
   6   8   0    0.60    1.50
   6   8   0    0.60    0.90
   6   8   0    2.10    1.30
   6   8   0   -3.40    3.90
   6   8   0    0.40    0.90
  -6  -8   0    1.70    1.30
   5   8   0  165.08   13.40
   5   8   0  166.68   13.60
   5   8   0  176.28   13.40
   5   8   0  173.08   14.60
   5   8   0  184.38   13.50
   5   8   0  157.78   13.40
  -5  -8   0  164.88   13.40
  -5  -8   0  187.98   13.30
   4   8   0   80.79    6.90
   4   8   0   91.99    6.80
   4   8   0   72.79    7.70
   4   8   0   78.89    8.10
   4   8   0   78.99    6.60
   4   8   0   89.29    6.70
   4   8   0   85.09    6.70
  -4  -8   0   92.19    6.50
  -4  -8   0   79.99    6.70
   3   8   0  191.58   14.90
   3   8   0  202.58   14.70
   3   8   0  195.18   15.50
   3   8   0  205.98   14.80
   3   8   0  194.28   14.70
   3   8   0  174.78   15.30
  -3  -8   0  175.88   14.70
  -3  -8   0  186.98   14.70
  -3  -8   0  180.68   14.60
   2   8   0  360.46   29.10
   2   8   0  380.16   28.70
   2   8   0  388.66   28.70
   2   8   0  354.36   28.60
   2   8   0  399.86   28.70
  -2  -8   0  342.37   28.70
   1   8   0  923.61   74.19
   1   8   0  985.70   74.19
   1   8   0  930.01   74.19
   1   8   0  913.81   74.19
   1   8   0 1038.60   74.19
   1   8   0  984.40   74.29
   0   8   0 1166.48   90.19
   0   8   0 1218.78   90.19
   0   8   0 1078.59   90.19
   0   8   0 1223.08   90.19
   0   8   0 1138.99   90.19
   0  -8   0 1191.78   90.39
  -1   8   0 1022.90   75.09
  -1   8   0  999.30   74.99
  -1   8   0  987.30   74.99
  -1   8   0  959.50   74.99
  -1   8   0  916.31   75.09
   1  -8   0  979.10   75.19
   1  -8   0  947.81   74.99
  -2   8   0  381.36   29.80
  -2   8   0  386.06   29.90
  -2   8   0  383.46   29.90
  -2   8   0  356.36   29.80
  -2   8   0  392.56   29.90
  -2   8   0  401.26   29.90
   2  -8   0  403.26   29.80
  -3   8   0  210.68   15.20
  -3   8   0  187.58   15.20
  -3   8   0  187.98   15.20
  -3   8   0  177.58   15.20
  -3   8   0  207.08   15.30
  -3   8   0  192.68   15.30
  -3   8   0  203.18   15.30
   3  -8   0  203.58   15.20
  -4   8   0   77.19    6.50
  -4   8   0   84.19    6.60
  -4   8   0   78.49    6.70
  -4   8   0   87.19    6.70
  -4   8   0   78.79    6.70
  -4   8   0   83.79    6.50
   4  -8   0   89.29    6.70
  -5   8   0  170.58   12.80
  -5   8   0  174.68   12.90
  -5   8   0  163.78   13.00
  -5   8   0  172.38   12.90
  -5   8   0  163.88   12.80
  -5   8   0  159.98   13.00
   5  -8   0  152.38   12.80
   5  -8   0  162.58   12.90
  -6   8   0    1.30    1.10
  -6   8   0    2.50    1.40
  -6   8   0    3.70    0.80
  -6   8   0    0.90    1.40
  -6   8   0    1.60    1.50
  -6   8   0    2.20    1.10
   6  -8   0   -1.20    1.10
   6  -8   0    0.20    0.90
  -7   8   0   13.50    1.60
  -7   8   0   13.00    1.60
  -7   8   0   15.10    1.90
  -7   8   0   16.30    1.90
  -7   8   0   15.20    2.00
   7  -8   0   12.50    1.50
  -8   8   0   13.20    1.60
  -8   8   0   11.00    1.80
  -8   8   0   12.30    1.50
  -8   8   0   12.80    1.90
  -8   8   0    9.20    2.00
   8  -8   0    7.60    1.60
   8  -8   0   10.70    1.40
  -9   8   0   42.00    4.10
  -9   8   0   54.89    4.70
  -9   8   0   54.39    4.00
  -9   8   0   41.10    4.60
  -9   8   0   53.79    4.40
   9  -8   0   45.40    4.40
   9  -8   0   40.20    4.00
 -10   8   0   16.80    2.30
 -10   8   0   24.30    3.00
 -10   8   0   18.60    2.70
 -10   8   0   15.70    2.60
  10  -8   0   23.20    2.90
  10  -8   0   20.40    2.30
 -11   8   0   18.40    2.60
 -11   8   0   12.20    1.70
  11  -8   0   12.30    2.00
  11  -8   0   16.10    1.90
 -12   8   0   11.50    2.60
 -12   8   0   13.40    2.50
 -12   8   0   11.90    2.50
  12  -8   0    8.90    1.80
 -13   8   0    8.80    2.40
 -13   8   0    3.10    2.50
 -13   8   0    3.30    2.40
  13  -8   0    6.50    1.80
  13  -8   0    5.40    1.90
 -14   8   0    5.00    2.40
 -14   8   0   10.60    2.60
 -14   8   0    6.50    2.50
  14  -8   0    6.60    2.00
  14  -8   0    7.50    1.90
 -15   8   0   -0.80    2.20
 -15   8   0    3.40    1.60
 -15   8   0   -3.40    2.40
 -15   8   0   -0.90    2.20
  15  -8   0    1.30    1.90
  15  -8   0   -1.90    1.60
 -16   8   0    3.70    2.60
 -16   8   0   -2.20    2.10
 -16   8   0    0.60    2.20
  16  -8   0   -3.10    2.60
  16  -8   0   -1.90    1.70
 -17   8   0   -1.30    2.10
 -17   8   0    0.20    2.10
 -17   8   0    2.00    1.50
  17  -8   0    0.00    2.60
  17  -8   0    1.60    1.60
 -18   8   0    0.30    1.50
 -18   8   0    1.60    2.00
  18  -8   0    0.50    1.60
 -19   8   0    0.50    1.50
 -20   8   0    0.80    1.30
  18   9   0   -1.40    1.20
  18   9   0    0.20    1.70
  18   9   0   -1.20    2.00
  17   9   0    0.20    1.70
  17   9   0    2.50    1.50
  17   9   0   -0.70    1.40
 -17  -9   0   -1.70    1.00
  16   9   0    2.50    1.90
  16   9   0   -2.20    1.60
 -16  -9   0    0.90    1.10
 -16  -9   0   -0.90    1.30
  15   9   0   -0.10    1.90
  15   9   0    0.30    1.70
 -15  -9   0   -1.10    1.30
 -15  -9   0    0.90    1.10
  14   9   0   -0.70    1.70
  14   9   0    1.60    1.90
 -14  -9   0    3.30    1.30
 -14  -9   0    4.10    1.00
 -14  -9   0    1.50    1.90
  13   9   0    1.10    1.60
  13   9   0   -0.10    1.90
  13   9   0    0.20    2.70
 -13  -9   0    0.90    1.80
 -13  -9   0    0.40    1.30
  12   9   0   -0.20    2.40
  12   9   0    1.10    1.40
  12   9   0    0.60    1.70
  12   9   0    1.20    1.60
 -12  -9   0    2.70    0.90
 -12  -9   0    0.80    1.70
 -12  -9   0    1.30    1.30
 -12  -9   0    2.80    1.00
 -11  -9   0    9.90    1.30
 -11  -9   0   10.80    1.40
  10   9   0    4.30    1.40
  10   9   0    3.70    2.20
  10   9   0    0.80    1.60
 -10  -9   0    1.70    1.70
 -10  -9   0    4.60    0.80
   9   9   0    6.20    1.40
   9   9   0    4.10    1.40
   9   9   0    9.20    2.30
   9   9   0    9.30    1.70
  -9  -9   0    5.20    1.00
  -9  -9   0    5.10    0.60
  -9  -9   0    7.30    1.60
   8   9   0   -0.40    1.20
   8   9   0   -0.90    1.90
   8   9   0   -2.40    1.40
   8   9   0   -1.10    1.20
  -8  -9   0   -0.30    1.40
  -8  -9   0    1.10    0.70
   7   9   0   49.99    4.30
   7   9   0   34.30    7.70
   7   9   0   50.39    4.00
   7   9   0   30.60    5.50
   7   9   0   50.89    3.80
   7   9   0   38.10    3.70
   7   9   0   36.70    3.60
   6   9   0   11.20    1.40
   6   9   0    9.30    1.40
   6   9   0    8.50    3.90
   6   9   0   12.20    1.60
   6   9   0   10.90    1.40
   6   9   0    9.60    2.00
   6   9   0    7.50    5.10
  -6  -9   0   12.40    1.60
   5   9   0    1.60    4.00
   5   9   0    0.50    1.00
   5   9   0    1.60    1.00
   5   9   0    1.80    1.30
   5   9   0    0.10    0.90
   5   9   0    3.80    3.00
   5   9   0    1.30    1.50
  -5  -9   0   -0.30    1.20
   4   9   0   -0.10    1.00
   4   9   0   -0.70    2.80
   4   9   0   -1.20    3.30
   4   9   0    1.30    1.20
   4   9   0   -1.50    1.50
   4   9   0   -0.90    1.00
   4   9   0   -0.10    0.80
  -4  -9   0   -0.60    1.20
   3   9   0   -0.70    3.00
   3   9   0   -0.50    1.20
   3   9   0   -0.20    1.40
   3   9   0   -0.80    1.00
   3   9   0    0.70    2.70
   3   9   0    0.60    1.00
  -3  -9   0   -0.40    1.10
  -3  -9   0    0.50    0.30
  -3  -9   0    0.60    0.60
   2   9   0   15.90    1.90
   2   9   0   16.10    1.70
   2   9   0   12.70    1.60
   2   9   0   17.20    1.80
   2   9   0   11.70    3.10
   2   9   0   14.40    1.80
  -2  -9   0   15.00    1.60
   1   9   0    3.20    1.30
   1   9   0    2.00    1.00
   1   9   0    2.80    0.80
   1   9   0    4.40    0.90
   1   9   0    3.30    1.20
   1   9   0    5.50    1.10
   1   9   0    1.20    2.50
   0   9   0    4.70    1.10
   0   9   0    2.00    2.10
   0   9   0    5.10    1.30
   0   9   0    4.50    1.10
   0   9   0    4.30    1.00
   0  -9   0    9.00    2.80
  -1   9   0    2.10    2.10
  -1   9   0    4.30    1.10
  -1   9   0    4.40    1.20
  -1   9   0    5.00    1.00
  -1   9   0    5.00    1.30
  -1   9   0    3.80    1.40
   1  -9   0    3.00    2.40
  -2   9   0   16.10    1.80
  -2   9   0   14.20    1.80
  -2   9   0   13.80    1.60
  -2   9   0   11.30    1.70
  -2   9   0   16.50    1.60
  -2   9   0   10.90    1.40
  -2   9   0    9.80    2.20
   2  -9   0   13.60    2.60
   2  -9   0   11.80    1.50
  -3   9   0   -0.80    1.30
  -3   9   0    0.90    1.40
  -3   9   0   -0.80    0.80
  -3   9   0    0.20    1.40
  -3   9   0   -1.00    0.80
  -3   9   0   -1.10    1.10
  -3   9   0   -0.10    0.50
   3  -9   0   -1.40    1.10
   3  -9   0    1.80    2.20
  -4   9   0   -0.60    0.90
  -4   9   0    0.70    1.40
  -4   9   0   -0.20    1.40
  -4   9   0    0.70    1.10
  -4   9   0   -0.80    0.80
  -4   9   0    1.00    1.40
   4  -9   0    1.20    1.20
  -5   9   0    0.90    1.50
  -5   9   0    0.60    1.00
  -5   9   0    3.30    1.60
  -5   9   0    1.10    0.90
  -5   9   0    2.30    1.50
  -5   9   0    1.40    1.10
   5  -9   0    2.50    1.20
  -6   9   0    6.20    1.40
  -6   9   0   13.80    1.80
  -6   9   0    7.10    1.70
  -6   9   0   10.80    1.90
  -6   9   0   11.60    1.40
   6  -9   0    6.60    1.50
   6  -9   0   10.60    1.20
  -7   9   0   50.39    4.00
  -7   9   0   46.50    4.10
  -7   9   0   44.70    4.30
  -7   9   0   45.50    4.40
  -7   9   0   53.09    4.50
   7  -9   0   39.30    4.20
  -8   9   0   -0.30    1.30
  -8   9   0    0.60    0.80
  -8   9   0   -4.10    1.60
  -8   9   0   -1.10    1.60
  -8   9   0   -0.80    1.80
  -8   9   0   -0.80    1.20
   8  -9   0    0.10    1.00
   8  -9   0    0.20    1.20
  -9   9   0    6.50    2.10
  -9   9   0    7.80    1.40
  -9   9   0    5.00    1.10
  -9   9   0   12.90    2.00
  -9   9   0    8.40    2.10
   9  -9   0    3.40    1.40
   9  -9   0    8.00    1.30
 -10   9   0    5.80    2.20
 -10   9   0    4.80    1.30
 -10   9   0    7.30    1.20
 -10   9   0    4.40    2.00
 -10   9   0    1.40    2.20
  10  -9   0    2.30    1.50
  10  -9   0    3.20    1.40
 -11   9   0    1.40    2.20
 -11   9   0    0.80    2.30
 -11   9   0    3.50    1.20
 -11   9   0    4.90    2.20
  11  -9   0    3.60    1.40
  11  -9   0    2.60    1.60
 -12   9   0   -0.50    2.20
 -12   9   0    2.60    2.40
 -12   9   0    2.90    1.30
 -12   9   0   -0.90    2.30
  12  -9   0    2.20    1.50
  12  -9   0    0.50    1.60
 -13   9   0    0.60    2.40
 -13   9   0   -3.40    2.20
 -13   9   0   -0.50    2.30
 -13   9   0    3.00    1.40
  13  -9   0   -1.70    1.60
  13  -9   0    2.10    1.70
 -14   9   0    4.80    2.50
 -14   9   0    6.50    1.60
 -14   9   0   -1.40    2.30
 -14   9   0    3.70    2.40
  14  -9   0    0.20    1.80
  14  -9   0    0.60    1.60
 -15   9   0    1.30    1.60
 -15   9   0   -2.90    2.40
 -15   9   0    0.60    2.30
 -15   9   0   -1.90    2.10
  15  -9   0   -3.00    1.50
  15  -9   0    0.40    2.60
 -16   9   0    1.00    1.60
 -16   9   0    1.80    2.20
 -16   9   0    1.00    2.10
  16  -9   0    2.60    2.40
  16  -9   0    2.00    1.60
 -17   9   0    0.30    1.50
 -17   9   0    0.60    2.00
 -17   9   0   -1.70    2.00
  17  -9   0   -3.10    1.40
 -18   9   0    2.50    1.60
 -18   9   0   -0.20    1.90
 -19   9   0    0.50    1.50
  18  10   0    1.00    1.60
  17  10   0    0.40    1.40
  17  10   0   -0.70    1.70
  17  10   0   -1.40    1.40
  16  10   0   -0.10    1.70
  16  10   0    0.10    1.50
 -16 -10   0    1.00    1.60
  15  10   0   -0.60    1.80
  15  10   0    1.80    1.60
 -15 -10   0    0.50    0.80
 -15 -10   0    1.30    1.30
  14  10   0    0.40    1.60
  14  10   0    1.80    1.80
 -14 -10   0    0.90    1.80
 -14 -10   0   -0.20    0.60
 -14 -10   0   -0.90    1.30
 -14 -10   0    0.90    1.40
  13  10   0    2.00    1.60
  13  10   0   -0.10    1.80
  13  10   0    1.30    2.90
 -13 -10   0   -1.00    1.30
 -13 -10   0    0.00    1.80
 -13 -10   0    0.00    0.90
  12  10   0   -0.60    2.70
  12  10   0    0.40    1.80
  12  10   0   -0.40    1.50
 -12 -10   0    0.50    0.90
 -12 -10   0   -0.90    1.70
 -12 -10   0   -0.60    1.30
  11  10   0   -0.20    1.50
  11  10   0   -0.40    1.60
  11  10   0    1.40    2.60
 -11 -10   0   -0.40    0.90
 -11 -10   0    2.70    1.70
 -11 -10   0    0.70    0.80
  10  10   0   -0.20    1.40
  10  10   0    0.00    1.70
  10  10   0    0.50    2.40
 -10 -10   0   -1.00    1.70
 -10 -10   0    1.30    0.90
 -10 -10   0    1.20    0.70
   9  10   0   -3.80    2.20
   9  10   0    1.10    1.70
   9  10   0   -0.80    1.50
   9  10   0   -0.50    1.30
  -9 -10   0   -0.90    1.70
   8  10   0    3.60    1.30
   8  10   0    1.50    1.60
   8  10   0    3.00    2.30
   8  10   0    4.60    1.60
  -8 -10   0    1.70    1.60
  -8 -10   0    6.90    1.00
   7  10   0   49.80    4.90
   7  10   0   54.69    4.30
   7  10   0   40.90    4.10
   7  10   0   49.90    4.40
  -7 -10   0   52.49    4.50
   6  10   0   14.80    2.30
   6  10   0    7.50    4.80
   6  10   0   18.70    2.20
   6  10   0   15.80    1.80
   6  10   0   20.30    2.50
   6  10   0   15.40    1.70
   5  10   0    1.10    1.40
   5  10   0    2.90    1.80
   5  10   0   -0.90    3.40
   5  10   0    2.60    1.30
   5  10   0    5.40    1.10
   5  10   0    1.30    0.90
  -5 -10   0    3.00    0.70
  -5 -10   0    2.00    1.30
  -5 -10   0    3.30    0.40
   4  10   0   13.60    3.70
   4  10   0    9.70    4.60
   4  10   0    9.00    1.60
   4  10   0   11.20    2.00
   4  10   0   13.10    1.50
   4  10   0   13.50    1.70
  -4 -10   0   12.80    1.60
   3  10   0    1.80    1.60
   3  10   0    4.50    1.30
   3  10   0   -0.40    3.20
   3  10   0    3.90    0.90
   3  10   0   -2.10    3.70
   3  10   0    3.00    1.10
   3  10   0    3.30    1.10
  -3 -10   0    2.80    0.40
  -3 -10   0    2.50    0.70
  -3 -10   0    2.90    1.20
   2  10   0   12.40    1.80
   2  10   0    9.90    1.40
   2  10   0   15.00    3.60
   2  10   0    9.60    1.30
   2  10   0   10.40    1.20
   2  10   0    9.20    1.50
   2  10   0    4.90    3.20
  -2 -10   0   11.10    1.50
  -2 -10   0   11.70    0.90
  -2 -10   0   11.80    1.40
   1  10   0    3.60    1.10
   1  10   0    5.20    1.20
   1  10   0    3.50    1.20
   1  10   0    8.10    2.90
   1  10   0    4.50    1.00
  -1 -10   0    4.00    1.20
  -1 -10   0    5.40    0.50
   0  10   0   13.70    1.60
   0  10   0   11.30    2.90
   0 -10   0    9.70    0.90
  -1  10   0    4.80    1.00
  -1  10   0    2.60    1.20
  -1  10   0    3.40    1.10
  -1  10   0    3.90    1.40
  -1  10   0    2.70    2.30
   1 -10   0    4.00    2.90
   1 -10   0    5.20    0.50
  -2  10   0    8.70    1.70
  -2  10   0    9.00    2.40
  -2  10   0   12.30    1.70
  -2  10   0   10.80    1.40
  -2  10   0    9.80    1.50
  -2  10   0   12.30    1.30
   2 -10   0    9.90    1.30
   2 -10   0    7.50    2.90
   2 -10   0   11.00    0.90
  -3  10   0    0.60    1.40
  -3  10   0    1.90    0.60
  -3  10   0    2.80    1.50
  -3  10   0    3.30    0.90
  -3  10   0    2.40    1.40
  -3  10   0    3.50    0.90
  -3  10   0    3.20    1.20
   3 -10   0    2.90    0.40
   3 -10   0    1.70    1.20
  -4  10   0    7.40    1.90
  -4  10   0   11.50    1.40
  -4  10   0   10.00    1.50
  -4  10   0   12.10    1.30
  -4  10   0    8.20    1.80
  -4  10   0   13.10    1.80
   4 -10   0   11.50    1.60
  -5  10   0    0.50    1.60
  -5  10   0    1.20    1.20
  -5  10   0    1.50    1.60
  -5  10   0    2.10    1.60
  -5  10   0    2.70    0.80
  -5  10   0    1.70    1.10
  -5  10   0    1.60    0.90
   5 -10   0    1.60    1.40
  -6  10   0   22.20    2.20
  -6  10   0   22.30    2.80
  -6  10   0   17.10    2.50
  -7  10   0   50.09    3.90
  -7  10   0   35.80    4.40
  -7  10   0   41.70    4.00
  -7  10   0   51.39    4.60
   7 -10   0   43.40    4.20
  -8  10   0    2.50    1.30
  -8  10   0    1.60    1.90
  -8  10   0   -0.10    2.10
  -8  10   0    3.80    2.00
   8 -10   0    1.90    1.40
   8 -10   0    1.40    1.10
  -9  10   0    0.00    1.90
  -9  10   0   -1.10    1.30
  -9  10   0    0.40    2.20
  -9  10   0   -2.40    2.10
  -9  10   0    2.50    1.00
   9 -10   0   -0.50    1.10
   9 -10   0   -1.80    1.50
 -10  10   0    2.20    2.30
 -10  10   0    1.00    1.10
 -10  10   0   -0.50    1.30
 -10  10   0    1.70    2.30
 -10  10   0    0.90    2.00
  10 -10   0   -0.90    1.50
  10 -10   0   -0.20    1.20
 -11  10   0   -1.10    1.30
 -11  10   0   -1.00    2.10
 -11  10   0   -2.50    2.40
 -11  10   0    0.30    2.40
 -11  10   0    0.40    1.20
  11 -10   0    0.00    1.30
  11 -10   0    1.50    1.70
 -12  10   0   -1.00    2.30
 -12  10   0    2.10    1.30
 -12  10   0    0.20    1.10
 -12  10   0   -1.50    2.20
 -12  10   0    2.00    2.30
  12 -10   0   -0.30    1.60
  12 -10   0   -0.10    1.40
 -13  10   0   -2.00    2.30
 -13  10   0   -1.80    2.20
 -13  10   0   -0.50    1.30
 -13  10   0   -4.00    2.20
  13 -10   0   -0.50    2.40
  13 -10   0   -0.10    1.50
 -14  10   0   -1.10    2.40
 -14  10   0    2.10    1.50
 -14  10   0    1.00    2.20
 -14  10   0    3.10    2.30
  14 -10   0   -2.30    2.50
  14 -10   0   -0.10    1.50
 -15  10   0    2.00    1.60
 -15  10   0    2.30    2.40
 -15  10   0   -0.70    2.10
 -15  10   0    0.60    2.20
  15 -10   0    3.40    2.40
  15 -10   0    0.60    1.40
 -16  10   0   -1.00    2.10
 -16  10   0    0.60    1.50
 -16  10   0   -1.30    2.20
  16 -10   0   -1.50    2.50
 -17  10   0    0.20    1.50
 -17  10   0    1.70    2.00
 -17  10   0    1.00    2.10
 -18  10   0    2.40    1.60
 -19  10   0    2.50    1.50
  18  11   0    0.60    2.60
  17  11   0    0.50    1.40
  17  11   0    0.70    1.70
  16  11   0   -0.10    1.50
  16  11   0   -0.50    1.80
  16  11   0    2.80    1.70
  15  11   0    0.40    1.80
  15  11   0   -1.20    1.50
 -15 -11   0   -0.80    1.70
 -15 -11   0   -1.10    1.20
  14  11   0    0.60    1.80
  14  11   0   -1.50    1.50
 -14 -11   0   -1.70    1.20
 -14 -11   0   -1.80    1.80
  13  11   0    1.60    1.80
  13  11   0   -0.90    1.60
 -13 -11   0    1.00    1.30
 -13 -11   0    2.80    1.90
 -13 -11   0    2.60    1.50
  12  11   0    1.60    2.60
  12  11   0    1.50    1.80
  12  11   0    4.00    1.60
 -12 -11   0    0.70    1.90
 -12 -11   0    2.10    1.40
  11  11   0    4.80    2.70
  11  11   0   -0.30    1.60
  11  11   0    2.30    1.80
 -11 -11   0    1.40    1.80
  10  11   0    5.10    1.60
  10  11   0    5.70    1.90
  10  11   0    4.70    2.70
 -10 -11   0    6.70    1.90
   9  11   0    7.20    1.70
   9  11   0   11.20    2.80
   9  11   0    6.60    1.90
  -9 -11   0   10.90    2.00
   8  11   0   28.50    3.30
   8  11   0   25.90    3.50
  -8 -11   0   36.10    3.50
   7  11   0  125.69   10.00
  -7 -11   0  117.59   10.00
  -7 -11   0  130.59    9.90
   6  11   0   80.49    6.80
   6  11   0   93.19    6.90
   6  11   0   88.29    7.20
  -6 -11   0   84.39    6.50
  -6 -11   0   74.79    6.70
   5  11   0   57.99    5.70
   5  11   0   66.89    5.40
   5  11   0   61.99    5.30
   5  11   0   64.69    5.20
   4  11   0   52.39    4.60
   4  11   0   57.79    4.40
   4  11   0   50.19    4.40
   4  11   0   42.00    4.90
  -4 -11   0   50.89    4.10
  -4 -11   0   55.89    4.30
   3  11   0    8.60    4.00
   3  11   0   11.80    1.70
   3  11   0   18.60    2.30
   3  11   0   13.30    2.20
   3  11   0   14.80    2.00
   3  11   0   16.40    2.00
  -3 -11   0   17.80    1.70
  -3 -11   0   15.80    1.30
  -3 -11   0   19.20    2.20
   2  11   0   16.20    1.90
   2  11   0   13.50    1.60
   2  11   0   12.90    4.00
   2  11   0   17.10    1.90
   2  11   0   19.40    2.30
  -2 -11   0   17.90    2.20
   1  11   0   47.10    3.90
   1  11   0   41.60    3.80
   1  11   0   47.00    4.00
  -1 -11   0   51.29    4.00
   0  11   0   26.20    2.70
   0  11   0   27.20    2.60
   0  11   0   26.10    3.00
   0 -11   0   29.90    2.20
  -1  11   0   53.09    4.40
  -1  11   0   48.90    4.20
  -1  11   0   48.60    4.10
  -2  11   0   19.00    2.10
  -2  11   0   16.50    2.20
  -2  11   0   21.70    2.60
  -2  11   0   21.80    2.90
   2 -11   0   24.00    1.70
  -3  11   0   14.10    1.70
  -3  11   0   17.30    1.80
  -3  11   0   10.80    2.10
  -3  11   0   15.00    2.00
  -3  11   0   15.00    1.50
  -3  11   0   13.60    1.90
   3 -11   0   16.30    1.30
  -4  11   0   52.89    4.40
  -4  11   0   56.59    4.60
  -4  11   0   50.69    4.60
  -4  11   0   57.19    4.20
  -4  11   0   52.39    4.80
  -4  11   0   48.50    4.20
   4 -11   0   50.59    4.00
   4 -11   0   45.20    4.40
  -5  11   0   64.19    4.60
  -5  11   0   52.49    5.10
  -5  11   0   58.39    4.70
  -5  11   0   60.89    4.90
  -5  11   0   53.49    5.30
   5 -11   0   48.80    4.90
  -6  11   0   74.09    7.00
  -6  11   0   82.89    6.40
  -6  11   0   88.69    6.80
  -6  11   0   87.19    6.60
  -6  11   0   78.79    6.40
   6 -11   0   69.99    6.70
  -7  11   0   96.59    7.60
  -7  11   0   88.79    8.00
  -8  11   0   21.40    3.10
  -8  11   0   21.50    3.10
  -8  11   0   28.50    2.90
   8 -11   0   22.50    2.90
  -9  11   0    8.80    2.30
  -9  11   0    7.00    1.70
  -9  11   0    3.90    2.50
  -9  11   0    5.40    2.60
   9 -11   0    7.90    2.30
 -10  11   0    2.00    2.50
 -10  11   0    3.20    2.50
 -10  11   0    4.10    2.20
 -10  11   0    3.10    1.50
  10 -11   0    6.10    2.40
  10 -11   0    4.20    1.80
 -11  11   0    1.40    2.40
 -11  11   0    0.70    2.30
 -11  11   0    3.90    2.50
 -11  11   0    1.80    1.40
  11 -11   0    0.70    1.60
  11 -11   0    1.30    2.20
 -12  11   0    1.90    1.20
 -12  11   0    2.60    2.60
 -12  11   0    2.70    2.50
 -12  11   0    0.90    2.20
  12 -11   0    1.00    1.80
  12 -11   0    6.00    2.30
 -13  11   0    0.60    2.50
 -13  11   0    3.10    1.50
 -13  11   0    2.50    2.30
 -13  11   0   -3.00    2.20
  13 -11   0   -1.00    2.30
 -14  11   0    3.80    2.30
 -14  11   0    0.40    1.50
 -14  11   0   -1.20    2.30
 -14  11   0    1.90    2.60
  14 -11   0    0.40    2.30
 -15  11   0    2.60    1.60
 -15  11   0    3.90    2.20
 -15  11   0    0.80    2.20
  15 -11   0    1.40    2.30
 -16  11   0    0.90    1.60
 -16  11   0   -0.60    2.10
 -16  11   0    3.10    2.00
 -17  11   0   -0.90    2.00
 -17  11   0    1.20    1.50
 -18  11   0    1.60    1.50
  17  12   0   -0.40    1.50
  17  12   0    1.00    1.40
  16  12   0    1.00    1.60
  16  12   0   -0.70    1.70
  15  12   0   -0.90    1.80
  15  12   0    0.70    1.70
 -15 -12   0    0.90    1.70
 -15 -12   0   -2.10    1.30
  14  12   0    1.50    1.90
  14  12   0    0.80    1.90
 -14 -12   0   -0.80    1.20
 -14 -12   0   -0.50    1.80
  13  12   0    2.10    1.90
 -13 -12   0    1.40    1.80
 -13 -12   0    1.10    1.30
 -12 -12   0    2.20    1.90
  11  12   0    3.30    2.80
  11  12   0    3.60    1.90
 -11 -12   0    4.40    2.00
  10  12   0    4.70    1.90
  10  12   0    7.30    2.90
 -10 -12   0    5.80    1.90
   9  12   0    9.10    2.90
   9  12   0   10.30    2.00
  -9 -12   0   13.20    2.20
   8  12   0   17.70    2.30
   8  12   0   14.20    3.10
   7  12   0   43.20    4.80
   7  12   0   36.30    3.70
   7  12   0   40.50    3.90
   6  12   0   46.60    5.60
   6  12   0   49.60    4.90
   6  12   0   64.19    5.20
  -6 -12   0   58.79    4.60
  -6 -12   0   63.89    4.80
  -6 -12   0   63.39    5.10
   5  12   0   61.49    5.40
   5  12   0   63.49    5.00
   5  12   0   53.89    4.80
  -5 -12   0   51.79    4.60
   4  12   0   49.30    4.50
   4  12   0   45.50    4.30
   4  12   0   52.99    4.50
   4  12   0   50.29    4.30
  -4 -12   0   49.70    3.90
  -4 -12   0   52.09    4.20
   3  12   0   13.00    1.80
   3  12   0    9.30    1.20
   3  12   0    7.80    1.40
   3  12   0    8.00    1.50
  -3 -12   0   11.10    1.60
   2  12   0    9.50    1.30
   2  12   0    5.90    1.60
   2  12   0    2.70    6.10
   2  12   0    6.90    1.40
  -2 -12   0   11.20    1.50
   1  12   0   67.99    5.40
   1  12   0   67.49    5.40
  -1 -12   0   60.79    5.10
   0  12   0  234.68   18.00
   0  12   0  214.08   18.00
   0  12   0  246.58   18.10
  -1  12   0   73.39    5.70
  -1  12   0   63.99    5.60
  -2  12   0   13.30    1.70
   2 -12   0   18.20    1.40
  -3  12   0    5.20    1.40
  -3  12   0   12.60    1.70
  -3  12   0    7.70    1.90
  -3  12   0   12.20    1.30
  -3  12   0    6.70    2.00
   3 -12   0    8.20    1.40
  -4  12   0   45.80    4.60
  -4  12   0   49.60    4.30
  -4  12   0   54.49    4.10
  -4  12   0   46.20    4.00
  -4  12   0   51.09    4.50
  -4  12   0   46.20    4.70
   4 -12   0   49.90    3.90
  -5  12   0   60.99    5.20
  -5  12   0   49.20    5.00
  -5  12   0   47.80    4.50
  -5  12   0   50.19    4.40
  -5  12   0   63.29    4.70
   5 -12   0   53.79    4.20
  -6  12   0   51.99    5.10
  -6  12   0   43.30    4.50
  -6  12   0   59.69    4.80
  -6  12   0   45.20    4.90
   6 -12   0   49.60    3.90
  -7  12   0   71.79    6.20
  -7  12   0   66.69    5.90
  -8  12   0   16.90    3.10
  -8  12   0   23.90    2.90
  -8  12   0   13.80    3.10
   8 -12   0   20.30    2.70
  -9  12   0    8.70    1.80
  -9  12   0    2.90    2.80
  -9  12   0   10.60    2.50
  -9  12   0    6.50    2.80
   9 -12   0    7.40    2.30
 -10  12   0    2.10    2.70
 -10  12   0    2.30    2.70
 -10  12   0    5.00    2.40
 -10  12   0    4.80    1.70
  10 -12   0    4.80    2.30
 -11  12   0    3.80    2.30
 -11  12   0    3.10    1.50
 -11  12   0    3.40    2.70
 -11  12   0    4.70    2.70
  11 -12   0    3.20    2.20
 -12  12   0    3.00    1.30
 -12  12   0    3.10    2.60
 -12  12   0    1.90    2.60
 -12  12   0    5.00    2.30
  12 -12   0    3.80    2.30
 -13  12   0    3.90    1.60
 -13  12   0    2.00    2.20
 -13  12   0   -1.50    2.40
 -13  12   0    1.70    2.40
  13 -12   0   -0.10    2.00
 -14  12   0    0.30    1.50
 -14  12   0   -0.50    2.30
 -14  12   0    1.10    2.50
 -14  12   0    1.40    2.20
  14 -12   0   -1.40    2.10
 -15  12   0    2.20    2.10
 -15  12   0    2.70    1.60
 -15  12   0    1.90    2.20
  15 -12   0    1.70    2.40
 -16  12   0    3.30    1.50
 -16  12   0    1.90    2.00
 -17  12   0    1.30    1.50
 -17  12   0    0.70    2.40
  16  13   0    0.40    1.50
  16  13   0   -1.90    1.60
  15  13   0    0.50    1.60
  15  13   0   -1.70    1.70
 -15 -13   0    1.90    1.60
  14  13   0   -1.30    1.80
  14  13   0    0.30    1.80
 -14 -13   0   -1.40    1.20
 -14 -13   0    0.50    1.70
  13  13   0   -1.50    1.80
  13  13   0   -0.60    2.00
 -13 -13   0   -0.30    1.70
 -13 -13   0    1.70    1.20
  12  13   0    0.90    1.90
  12  13   0    0.00    2.10
 -12 -13   0    3.50    2.00
  11  13   0    1.90    1.90
 -11 -13   0    2.60    2.00
  10  13   0    3.50    2.00
 -10 -13   0    1.20    1.90
 -10 -13   0    6.90    0.70
 -10 -13   0    5.70    1.20
   9  13   0   -0.10    1.80
  -9 -13   0    3.60    1.10
  -9 -13   0    1.80    2.00
  -9 -13   0    4.30    0.60
   8  13   0    2.00    1.50
   8  13   0    2.10    2.70
   8  13   0    3.40    1.80
  -8 -13   0    4.80    0.60
  -8 -13   0    2.00    1.90
  -8 -13   0    3.00    1.10
   7  13   0    2.30    1.40
   7  13   0    3.30    1.80
   7  13   0    0.60    1.50
  -7 -13   0    0.50    1.90
  -7 -13   0    4.40    1.00
   6  13   0    3.30    1.70
   6  13   0    3.00    1.50
  -6 -13   0    3.60    1.00
  -6 -13   0    3.50    0.50
  -6 -13   0    2.30    1.90
   5  13   0    1.60    1.50
   5  13   0    5.40    1.50
   5  13   0    3.60    2.00
  -5 -13   0    7.80    1.70
   4  13   0    9.60    1.50
   4  13   0   10.60    1.90
   4  13   0    8.30    1.90
   4  13   0    9.10    1.70
  -4 -13   0    9.60    1.80
  -3 -13   0   20.80    2.60
  -3 -13   0   22.60    1.80
  -3 -13   0   21.90    2.20
   2  13   0   39.30    3.60
   2  13   0   39.10    3.50
  -2 -13   0   39.00    3.00
  -2 -13   0   34.70    3.40
   1  13   0  162.98   11.60
  -1 -13   0  135.79   11.60
  -1 -13   0  145.09   11.40
   0  13   0  342.87   26.30
   0 -13   0  336.67   26.20
   1 -13   0  127.59    9.90
  -2  13   0   40.50    3.40
  -2  13   0   38.80    3.70
   2 -13   0   32.10    2.80
  -3  13   0   19.00    2.20
   3 -13   0   21.80    1.70
  -4  13   0   13.50    1.60
  -4  13   0    9.60    1.70
  -4  13   0   10.20    2.20
  -4  13   0   10.40    2.30
  -4  13   0    8.20    2.00
   4 -13   0   10.60    1.60
  -5  13   0    7.90    1.30
  -5  13   0    3.70    2.00
  -5  13   0    4.40    2.30
  -5  13   0    2.20    2.20
  -5  13   0    4.10    1.60
   5 -13   0    4.90    1.60
  -6  13   0    3.50    2.10
  -6  13   0    1.00    1.60
  -6  13   0   -0.30    2.30
  -6  13   0    3.50    2.40
   6 -13   0    0.80    1.70
  -7  13   0    0.70    2.50
  -7  13   0    2.40    1.10
  -7  13   0   -0.10    2.60
  -7  13   0    1.40    1.70
  -7  13   0    1.50    2.20
   7 -13   0   -0.20    1.90
  -8  13   0    3.10    1.20
  -8  13   0    2.20    1.70
  -8  13   0    2.60    2.30
  -8  13   0    0.70    2.50
  -8  13   0    4.00    2.60
   8 -13   0    1.00    0.50
   8 -13   0    2.80    2.10
  -9  13   0   -0.70    2.30
  -9  13   0    1.60    2.60
  -9  13   0    1.40    2.70
  -9  13   0    1.00    1.60
  -9  13   0    2.80    1.40
   9 -13   0    0.60    2.10
 -10  13   0    5.60    1.50
 -10  13   0    0.70    2.30
 -10  13   0    2.10    1.60
 -10  13   0    5.20    2.60
 -10  13   0    1.50    2.70
  10 -13   0    2.40    2.10
 -11  13   0    0.00    2.60
 -11  13   0    0.50    1.40
 -11  13   0    1.00    2.30
 -11  13   0   -1.00    2.60
  11 -13   0   -0.40    2.00
 -12  13   0   -0.20    2.60
 -12  13   0    1.00    1.40
 -12  13   0    3.60    2.30
 -12  13   0   -0.60    2.50
  12 -13   0   -1.10    2.10
 -13  13   0    6.00    1.60
 -13  13   0   -1.40    2.30
 -13  13   0    0.30    2.10
 -13  13   0    4.50    1.60
 -13  13   0    2.40    2.60
  13 -13   0   -1.50    2.10
 -14  13   0    1.00    1.50
 -14  13   0   -0.80    2.10
 -14  13   0    0.20    2.30
  14 -13   0    4.00    2.20
 -15  13   0    1.10    1.50
 -15  13   0   -3.00    2.10
 -16  13   0    3.00    1.50
 -16  13   0    0.00    2.00
  17 -13   0    0.50    0.40
  16  14   0    0.90    1.40
  16  14   0    0.00    1.50
  15  14   0   -1.20    1.60
  15  14   0    0.40    1.70
  14  14   0    0.40    1.70
  14  14   0   -1.40    1.70
 -14 -14   0   -0.70    1.70
 -14 -14   0   -4.90    1.60
  13  14   0    0.30    1.80
  13  14   0    1.70    1.80
 -13 -14   0   -1.20    1.20
 -13 -14   0    0.40    1.80
  12  14   0    0.60    2.00
  12  14   0   -0.10    1.80
 -12 -14   0    1.30    1.90
  11  14   0    3.50    2.20
  11  14   0    3.90    2.00
 -11 -14   0    2.70    2.10
  10  14   0    2.30    1.90
  10  14   0   -0.50    0.90
  10  14   0    1.10    2.30
 -10 -14   0    2.00    2.00
   9  14   0    2.30    2.30
   9  14   0    2.50    1.90
  -9 -14   0    5.30    2.10
   8  14   0    2.90    1.90
   8  14   0    0.20    2.30
  -8 -14   0    3.40    2.00
   7  14   0    0.00    1.80
   7  14   0   -0.60    2.20
   7  14   0    0.90    1.60
  -7 -14   0    2.90    2.00
   6  14   0    1.30    2.10
   6  14   0    1.10    1.60
   6  14   0    0.00    1.70
  -6 -14   0    4.00    1.10
  -6 -14   0    2.90    1.90
   5  14   0    3.90    2.10
   5  14   0    6.40    1.80
   5  14   0    6.60    1.60
  -5 -14   0    5.90    1.90
   4  14   0    4.00    1.50
   4  14   0    3.20    1.90
   4  14   0    3.10    1.60
  -4 -14   0    4.50    1.80
   3  14   0    2.90    1.80
   3  14   0    3.50    1.40
   3  14   0    1.70    1.40
  -3 -14   0    4.50    1.10
  -3 -14   0    4.20    1.70
  -3 -14   0    5.00    0.60
   2  14   0   10.70    1.50
   2  14   0    6.30    1.70
  -2 -14   0    5.70    1.20
  -2 -14   0    9.00    1.70
  -2 -14   0    6.20    0.80
  -1 -14   0   72.19    6.00
  -1 -14   0   72.09    5.60
   0  14   0  229.18   18.50
   0 -14   0  237.88   18.40
   0 -14   0  246.88   18.60
  -1  14   0   97.69    8.40
  -1  14   0  113.79    8.60
  -2  14   0   10.10    1.60
  -2  14   0   11.10    2.20
   2 -14   0    6.80    0.80
  -3  14   0    3.60    1.30
  -3  14   0    2.30    1.60
  -3  14   0    1.20    2.10
   3 -14   0    4.50    0.50
  -4  14   0    1.20    2.20
  -4  14   0    4.60    1.30
  -4  14   0    3.90    1.70
  -5  14   0    2.60    2.40
  -5  14   0    3.10    2.50
  -5  14   0    4.70    2.10
  -5  14   0    5.80    1.70
   5 -14   0    3.10    1.80
  -6  14   0    0.30    2.10
  -6  14   0    1.60    2.40
  -6  14   0    0.70    1.70
  -6  14   0   -3.80    2.60
   6 -14   0    2.50    1.70
  -7  14   0    0.60    2.60
  -7  14   0    3.10    1.80
  -7  14   0   -2.30    2.20
  -7  14   0    0.90    2.60
   7 -14   0    1.30    1.90
  -8  14   0   -0.10    2.70
  -8  14   0    0.80    1.70
  -8  14   0    0.30    2.30
  -8  14   0    0.20    2.70
   8 -14   0    4.00    2.00
  -9  14   0    6.10    1.40
  -9  14   0    6.10    2.90
  -9  14   0    6.00    2.40
  -9  14   0    4.20    1.80
  -9  14   0    1.80    2.80
   9 -14   0    2.70    2.10
 -10  14   0    6.90    1.60
 -10  14   0    0.60    2.30
 -10  14   0   -0.50    2.70
 -10  14   0    4.60    1.70
 -10  14   0    1.00    2.70
  10 -14   0    4.10    2.20
 -11  14   0   -2.00    2.50
 -11  14   0    0.10    2.60
 -11  14   0   -0.20    1.50
 -11  14   0    2.10    2.30
  11 -14   0    1.70    2.10
 -12  14   0    4.80    2.70
 -12  14   0    1.10    2.60
 -12  14   0    1.50    2.20
 -12  14   0    1.70    1.50
  12 -14   0    3.40    2.00
 -13  14   0   -0.90    1.80
 -13  14   0   -1.40    2.40
 -13  14   0   -2.10    2.10
 -13  14   0    1.50    1.50
  13 -14   0   -1.20    2.00
  13 -14   0    1.30    0.50
 -14  14   0   -0.20    1.40
 -14  14   0    1.90    2.20
  14 -14   0   -0.20    0.40
 -15  14   0    1.60    2.00
  15 -14   0    0.50    0.40
 -16  14   0   -3.90    2.20
  16 -14   0    0.60    0.40
  15  15   0    0.60    1.50
  15  15   0    0.50    1.60
  14  15   0    0.40    1.60
  14  15   0   -0.30    1.70
 -14 -15   0   -1.10    1.60
  13  15   0    1.20    1.90
  13  15   0   -0.50    1.60
 -13 -15   0   -0.80    1.10
 -13 -15   0    0.40    1.70
  12  15   0    0.10    1.80
  12  15   0    2.80    1.90
 -12 -15   0    2.50    1.90
  11  15   0    1.70    2.00
  11  15   0    1.40    1.90
 -11 -15   0    3.80    1.90
  10  15   0    2.20    2.20
  10  15   0    1.40    1.90
 -10 -15   0    6.00    2.10
   9  15   0    1.50    2.20
   9  15   0   -1.00    1.90
  -9 -15   0    4.70    1.70
  -9 -15   0    3.50    2.10
  -9 -15   0    4.40    0.60
   8  15   0    4.80    2.30
   8  15   0    1.00    1.80
  -8 -15   0    3.50    2.00
  -8 -15   0    0.90    0.50
  -8 -15   0    1.40    1.10
   7  15   0    0.10    1.60
   7  15   0    0.70    1.80
   7  15   0   -0.10    2.20
  -7 -15   0   -0.10    1.00
  -7 -15   0   -0.70    0.50
  -7 -15   0    2.20    2.00
   6  15   0   -1.00    1.50
   6  15   0   -1.50    1.70
   6  15   0   -1.00    2.10
  -6 -15   0    2.30    1.90
  -6 -15   0   -0.30    1.00
  -6 -15   0   -0.10    0.50
   5  15   0    0.50    2.00
   5  15   0    0.60    1.70
   5  15   0    2.70    1.50
  -5 -15   0    2.00    0.50
  -5 -15   0    1.50    1.90
  -5 -15   0    0.10    1.00
   4  15   0    0.00    1.50
   4  15   0    1.30    1.90
  -4 -15   0    0.00    1.00
  -4 -15   0    0.50    1.70
  -4 -15   0    0.20    0.40
   3  15   0    2.30    1.80
   3  15   0    0.70    1.40
  -3 -15   0    1.70    1.80
  -3 -15   0    0.70    0.50
  -3 -15   0    0.50    1.10
   2  15   0   -1.70    1.70
   2  15   0   -0.10    1.50
  -2 -15   0    1.20    1.70
  -2 -15   0    0.50    0.50
  -2 -15   0    1.00    1.10
   1  15   0   42.70    3.90
   1  15   0   39.20    3.90
  -1 -15   0   46.00    4.10
   0  15   0  141.29   10.80
   0 -15   0  132.09   10.50
   0 -15   0  146.89   10.80
   0 -15   0  122.49   10.80
  -1  15   0   49.70    3.90
  -1  15   0   40.00    4.00
   1 -15   0   38.40    4.20
  -2  15   0   -0.30    1.50
  -2  15   0   -0.90    2.20
  -2  15   0   -0.10    1.60
   2 -15   0    1.10    0.50
  -3  15   0   -0.10    2.20
  -3  15   0    0.00    1.40
  -3  15   0    0.10    1.60
   3 -15   0    0.10    0.50
  -4  15   0   -1.80    2.30
  -4  15   0    0.40    1.70
   4 -15   0    0.30    0.50
  -5  15   0    0.60    1.70
  -5  15   0    0.10    2.40
   5 -15   0    1.20    0.50
  -6  15   0    1.00    1.80
  -6  15   0    0.80    2.50
   6 -15   0    0.20    0.50
  -7  15   0    0.50    2.20
  -7  15   0   -1.10    2.60
  -7  15   0   -0.60    2.60
  -7  15   0    1.20    1.80
   7 -15   0    0.80    0.40
  -8  15   0   -1.30    2.60
  -8  15   0    2.50    2.80
  -8  15   0    1.70    1.80
  -8  15   0    2.00    2.30
   8 -15   0    1.40    0.50
  -9  15   0    4.30    1.60
  -9  15   0    1.50    2.30
  -9  15   0    0.80    2.70
  -9  15   0    1.00    2.80
   9 -15   0   -1.20    3.10
 -10  15   0    3.10    2.70
 -10  15   0    2.50    1.60
 -10  15   0    0.60    2.70
 -10  15   0    2.70    2.30
 -11  15   0    1.90    2.20
 -11  15   0    2.40    2.60
 -11  15   0   -1.80    2.60
 -11  15   0    0.70    1.50
 -12  15   0   -0.20    2.40
 -12  15   0    0.90    1.40
 -12  15   0   -2.50    3.80
 -13  15   0   -0.90    2.20
  13 -15   0    0.50    0.40
 -14  15   0    0.40    2.10
  14 -15   0    1.10    0.40
 -15  15   0   -1.00    2.00
  15 -15   0    0.50    0.40
  16 -15   0    0.30    0.40
  14  16   0   -1.00    1.60
  14  16   0    1.70    1.50
 -14 -16   0    0.90    1.50
  13  16   0   -0.90    1.60
  13  16   0    0.70    1.80
 -13 -16   0   -0.90    1.60
  12  16   0    0.90    1.80
  12  16   0    0.40    1.60
 -12 -16   0   -0.50    1.10
 -12 -16   0   -0.90    1.80
  11  16   0    0.50    1.70
  11  16   0    0.30    1.90
 -11 -16   0    0.30    1.80
  10  16   0   -0.70    1.70
  10  16   0    1.20    2.10
 -10 -16   0   -1.70    1.90
   9  16   0   -1.10    2.00
   9  16   0   -0.10    1.70
  -9 -16   0    0.00    0.50
  -9 -16   0    1.30    2.00
   8  16   0    1.80    2.20
   8  16   0    0.40    1.80
  -8 -16   0    1.00    2.00
  -8 -16   0    1.40    0.50
   7  16   0   -1.50    2.10
   7  16   0    0.60    1.70
   7  16   0    0.40    1.80
  -7 -16   0    2.50    2.00
  -7 -16   0    2.70    1.10
   6  16   0    3.10    1.70
   6  16   0    2.40    2.10
   6  16   0   -2.00    1.70
  -6 -16   0    5.40    0.70
  -6 -16   0    4.90    1.20
  -6 -16   0    2.60    2.00
   5  16   0   -0.60    2.00
   5  16   0    1.20    1.60
  -5 -16   0    2.20    1.10
  -5 -16   0    3.60    0.60
  -5 -16   0    2.00    2.00
   4  16   0    3.50    2.00
   4  16   0    7.20    1.60
  -4 -16   0    7.10    0.70
  -4 -16   0    5.70    1.30
  -4 -16   0    3.10    1.90
   3  16   0    3.50    2.00
   3  16   0    5.30    1.60
  -3 -16   0    7.70    2.00
  -3 -16   0    5.50    1.30
   2  16   0    0.70    1.60
   2  16   0    1.00    1.80
  -2 -16   0    3.70    1.90
  -2 -16   0    5.90    1.30
   1  16   0   11.30    2.00
   1  16   0    8.20    1.80
  -1 -16   0    5.80    2.00
   0  16   0   58.99    5.10
   0 -16   0   59.29    4.60
   0 -16   0   51.59    5.00
   0 -16   0   64.59    5.30
  -1  16   0    8.70    1.90
  -1  16   0    6.40    1.80
   1 -16   0    6.60    2.10
  -2  16   0    6.30    1.60
  -2  16   0    2.90    1.70
   2 -16   0    1.00    2.00
   2 -16   0    9.00    0.90
  -3  16   0    4.40    2.50
   3 -16   0    9.80    1.00
  -4  16   0    3.70    2.50
  -4  16   0    2.20    1.90
   4 -16   0    3.90    0.60
  -5  16   0   -0.60    2.40
  -5  16   0    0.50    1.80
  -6  16   0    1.10    1.80
  -6  16   0    1.10    2.60
  -7  16   0    0.60    1.70
  -7  16   0   -1.20    2.60
  -8  16   0    1.00    1.70
  -8  16   0    0.00    2.60
   8 -16   0    1.30    0.50
  -9  16   0   -0.80    1.60
  -9  16   0    1.80    2.60
   9 -16   0    0.90    0.50
 -10  16   0   -0.80    1.50
 -10  16   0    2.90    2.50
  10 -16   0    0.10    0.40
 -11  16   0    0.40    2.30
 -11  16   0    0.20    1.50
  11 -16   0    0.30    0.40
 -12  16   0   -2.90    2.30
 -12  16   0   -1.70    1.40
  12 -16   0    1.70    0.40
 -13  16   0   -1.40    2.10
  13 -16   0    0.10    0.40
 -14  16   0   -0.10    1.90
  14 -16   0    0.20    0.40
  15 -16   0    0.50    0.30
  14  17   0    2.10    1.60
  13  17   0   -1.00    1.70
 -13 -17   0   -3.50    1.50
  12  17   0    3.30    1.60
  12  17   0   -0.60    1.70
 -12 -17   0    0.70    1.60
  11  17   0   -1.50    1.50
  11  17   0   -2.50    1.80
 -11 -17   0    1.50    1.80
  10  17   0   -2.60    1.50
  10  17   0    0.60    2.00
 -10 -17   0    0.40    1.90
   9  17   0   -3.00    1.60
   9  17   0    2.50    2.10
  -9 -17   0   -0.30    1.90
   8  17   0    1.20    2.10
  -8 -17   0    3.00    2.00
  -7 -17   0    8.20    2.20
   6  17   0    6.70    2.00
  -6 -17   0   11.30    1.60
  -6 -17   0   13.00    2.30
  -6 -17   0   13.90    1.20
   5  17   0    2.00    2.10
   5  17   0    7.20    1.70
  -5 -17   0    4.50    1.30
   4  17   0    3.50    2.10
  -4 -17   0    8.80    2.00
  -4 -17   0    9.70    0.90
  -4 -17   0    6.70    1.40
   3  17   0    4.50    1.60
   3  17   0    2.00    1.80
  -3 -17   0    5.70    0.70
  -3 -17   0    4.20    1.40
  -3 -17   0    6.70    1.90
   2  17   0   -0.20    1.80
   2  17   0    2.20    1.60
  -2 -17   0    5.20    1.80
  -2 -17   0    3.70    1.30
   1  17   0    1.40    1.70
   1  17   0    5.60    1.90
  -1 -17   0   -0.10    1.20
  -1 -17   0    0.40    0.60
  -1 -17   0    4.50    1.90
   0  17   0   20.00    2.70
   0  17   0   22.50    2.90
   0 -17   0   26.90    2.80
   0 -17   0   23.40    2.70
  -1  17   0    2.10    1.70
  -1  17   0    2.20    1.80
   1 -17   0    0.40    0.60
   1 -17   0    1.00    1.40
   1 -17   0    4.40    2.00
  -2  17   0    6.30    1.70
  -2  17   0    1.70    1.70
   2 -17   0    6.90    0.80
   2 -17   0    3.00    2.00
  -3  17   0    1.20    1.00
  -3  17   0    3.70    1.80
   3 -17   0    3.30    2.00
   3 -17   0    6.20    0.70
  -4  17   0    2.30    2.50
  -4  17   0    3.80    1.80
  -5  17   0    3.20    2.60
  -5  17   0    5.10    1.80
  -6  17   0    4.50    2.70
  -6  17   0    6.20    1.90
  -7  17   0    0.60    2.60
  -7  17   0    4.10    1.80
  -8  17   0    1.60    1.80
  -8  17   0   -1.90    2.60
  -9  17   0   -0.20    2.50
  -9  17   0    0.00    1.50
   9 -17   0    1.90    0.50
 -10  17   0    1.50    2.50
 -10  17   0    1.90    1.60
  10 -17   0    1.10    0.50
 -11  17   0   -0.20    2.30
 -11  17   0    0.30    1.50
  11 -17   0    0.70    0.40
 -12  17   0   -3.20    2.10
 -12  17   0    0.10    1.40
  12 -17   0   -0.40    0.40
 -13  17   0    2.10    2.00
  13 -17   0    0.40    0.40
  14 -17   0    0.00    0.30
  13  18   0    0.10    1.70
  12  18   0    0.90    1.70
 -12 -18   0    0.00    1.50
  11  18   0   -1.20    1.80
 -11 -18   0    1.50    1.70
  10  18   0    4.10    2.00
 -10 -18   0    1.90    1.80
   9  18   0    1.20    2.10
  -9 -18   0    3.90    2.00
  -9 -18   0    6.00    0.70
   8  18   0   -0.60    2.00
  -8 -18   0    5.60    2.00
  -7 -18   0   12.80    1.20
  -7 -18   0    9.60    2.30
   6  18   0   13.10    2.10
  -6 -18   0   15.40    2.50
   5  18   0   25.60    2.80
  -5 -18   0   17.10    2.30
  -5 -18   0   24.20    2.70
  -5 -18   0   19.90    1.80
   4  18   0   34.60    3.40
  -4 -18   0   30.50    2.70
  -4 -18   0   39.90    3.70
   3  18   0   25.50    3.30
   3  18   0   32.60    3.20
  -3 -18   0   29.60    2.40
  -2 -18   0   27.70    3.10
  -2 -18   0   22.80    2.70
   1  18   0    2.70    1.80
   1  18   0    1.90    1.80
  -1 -18   0    5.00    1.40
  -1 -18   0    5.90    1.90
   0  18   0   -0.80    1.70
   0  18   0    4.10    1.70
   0 -18   0    0.50    0.50
   0 -18   0    1.40    1.70
   0 -18   0    1.00    1.30
  -1  18   0    2.20    1.70
  -1  18   0    2.50    1.70
   1 -18   0   -0.20    1.90
  -2  18   0   16.70    2.30
   2 -18   0   17.60    2.40
  -3  18   0   33.90    3.30
   3 -18   0   23.60    3.10
   3 -18   0   28.70    2.40
  -4  18   0   33.20    3.30
   4 -18   0   26.70    2.30
  -5  18   0   15.10    2.30
   5 -18   0   17.50    1.60
  -6  18   0    1.90    2.70
  -6  18   0    8.80    2.00
  -7  18   0    3.70    2.70
  -7  18   0    3.80    1.80
  -8  18   0    1.20    2.50
  -8  18   0    4.10    1.80
  -9  18   0   -0.80    2.50
  -9  18   0   -0.10    1.70
 -10  18   0    2.00    2.30
 -10  18   0   -0.10    1.60
  10 -18   0    2.40    0.50
 -11  18   0    1.00    2.10
 -11  18   0   -0.80    1.50
  11 -18   0    0.80    0.40
 -12  18   0    1.40    2.00
  12 -18   0    0.60    0.40
 -13  18   0   -1.70    2.80
  12  19   0   -1.80    2.10
  11  19   0   -0.90    1.60
 -11 -19   0    0.90    1.60
  10  19   0    0.60    1.80
 -10 -19   0    1.20    1.70
   9  19   0    1.70    1.90
  -9 -19   0    1.90    1.80
   8  19   0   -0.40    2.00
  -8 -19   0    4.10    2.00
  -8 -19   0    5.30    0.70
   7  19   0    3.00    1.90
  -7 -19   0    5.90    0.80
  -7 -19   0    6.60    2.00
   6  19   0   11.60    2.40
  -6 -19   0    8.80    2.20
  -6 -19   0   12.80    1.20
   5  19   0   20.30    2.50
  -5 -19   0   15.20    2.40
  -5 -19   0   15.90    1.50
   4  19   0   12.90    2.30
  -4 -19   0   13.80    1.90
  -4 -19   0   16.40    1.40
   3  19   0   13.00    2.00
   3  19   0   10.30    2.20
  -3 -19   0   11.60    1.80
  -3 -19   0   16.00    1.30
   2  19   0    8.30    2.10
   2  19   0   12.80    2.00
  -2 -19   0   20.40    2.10
  -2 -19   0   11.80    1.90
  -2 -19   0   17.50    1.40
   1  19   0    3.90    1.70
   1  19   0    4.00    1.70
  -1 -19   0   10.40    1.90
  -1 -19   0    6.90    1.50
   0  19   0    2.90    1.70
   0  19   0    4.30    1.70
   0 -19   0    1.80    1.30
   0 -19   0    6.10    1.70
   0 -19   0    0.90    0.60
  -1  19   0    5.20    1.80
   1 -19   0    4.60    1.50
   1 -19   0    4.40    1.70
  -2  19   0   12.50    2.10
   2 -19   0    8.90    2.10
   2 -19   0   11.90    1.90
   2 -19   0   15.90    1.30
  -3  19   0   11.90    2.10
   3 -19   0   13.20    2.20
   3 -19   0   16.10    1.30
   3 -19   0   10.50    1.90
  -4  19   0   21.10    2.30
   4 -19   0   15.20    2.20
   4 -19   0   17.00    1.60
  -5  19   0   10.20    2.10
   5 -19   0   12.00    1.20
  -6  19   0    4.60    2.00
   6 -19   0    0.60    1.80
  -7  19   0    1.60    1.90
   7 -19   0    3.80    0.60
  -8  19   0    2.80    1.80
  -8  19   0   -0.10    2.50
  -9  19   0    2.00    1.80
  -9  19   0   -2.90    2.30
   9 -19   0    3.60    0.60
 -10  19   0    0.50    1.60
 -10  19   0    1.20    2.20
  10 -19   0    1.30    0.50
 -11  19   0    1.70    1.60
 -11  19   0    0.40    2.00
  11 -19   0    0.50    0.40
  10  20   0    0.30    1.50
 -10 -20   0    2.60    2.50
   9  20   0   -0.90    1.60
  -9 -20   0    1.10    1.70
   8  20   0    2.20    1.80
  -8 -20   0    2.80    1.80
  -8 -20   0    1.10    0.50
   7  20   0    0.60    1.80
  -7 -20   0    1.20    0.50
  -7 -20   0    0.50    1.80
   6  20   0   -1.70    1.80
  -6 -20   0    2.60    1.90
  -6 -20   0    3.40    0.60
   5  20   0    1.20    1.80
   5  20   0    5.50    1.70
  -5 -20   0    6.20    0.70
  -5 -20   0    6.20    2.00
   4  20   0    7.30    1.70
   4  20   0    3.70    1.80
  -4 -20   0    7.10    0.80
  -4 -20   0    7.80    1.90
   3  20   0    8.80    1.70
   3  20   0    2.70    1.70
  -3 -20   0    3.30    2.00
  -3 -20   0    5.20    0.70
  -3 -20   0    5.60    1.80
   2  20   0    0.90    1.60
   2  20   0    2.00    1.60
  -2 -20   0    4.50    1.30
  -2 -20   0    4.30    0.60
  -2 -20   0    3.50    1.80
   1  20   0    1.80    1.60
   1  20   0    1.00    1.50
  -1 -20   0    3.50    1.30
  -1 -20   0    3.60    1.70
  -1 -20   0    3.70    0.60
   0  20   0    3.60    1.90
   0  20   0    1.70    1.60
   0 -20   0    1.60    1.30
   0 -20   0    1.50    0.50
   0 -20   0    2.40    1.60
  -1  20   0    1.50    1.70
   1 -20   0    3.70    0.60
   1 -20   0    1.50    1.60
   1 -20   0    2.40    1.30
  -2  20   0    3.30    1.80
   2 -20   0    5.20    1.40
   2 -20   0    1.70    1.60
   2 -20   0    3.90    0.60
  -3  20   0    5.90    1.80
   3 -20   0    2.60    0.60
   3 -20   0    2.60    1.70
   3 -20   0    2.10    1.40
  -4  20   0    3.80    1.90
   4 -20   0    2.60    1.70
   4 -20   0    3.00    1.40
  -5  20   0    3.90    1.90
   5 -20   0    4.10    0.60
   5 -20   0    1.50    1.70
   5 -20   0    2.90    1.50
  -6  20   0   -1.10    1.80
   6 -20   0    3.30    1.40
   6 -20   0    2.40    0.50
   6 -20   0    2.90    1.60
  -7  20   0    2.10    1.70
   7 -20   0    0.40    1.50
   7 -20   0    0.30    0.50
  -8  20   0    1.70    1.70
   8 -20   0    1.50    1.40
   8 -20   0    0.70    0.50
  -9  20   0    0.20    1.60
   9 -20   0   -1.40    1.30
   9 -20   0    1.30    0.40
 -10  20   0   -1.00    1.60
  10 -20   0    0.50    0.50
  10 -20   0   -1.10    1.70
   8  21   0   -0.30    1.50
  -8 -21   0   -1.80    1.80
   7  21   0    1.00    1.60
  -7 -21   0   -2.10    1.60
  -7 -21   0   -0.40    0.50
   6  21   0    0.30    1.50
  -6 -21   0    1.80    1.70
  -6 -21   0   -0.60    0.50
   5  21   0   -0.70    1.50
  -5 -21   0    1.20    1.70
  -5 -21   0    0.60    0.50
   4  21   0    0.70    1.50
   4  21   0   -1.10    1.40
  -4 -21   0    1.50    1.70
  -4 -21   0    0.60    0.50
   3  21   0    0.50    1.40
   3  21   0    0.40    1.50
  -3 -21   0    0.40    0.40
  -3 -21   0   -0.30    1.60
   2  21   0   -1.00    1.30
   2  21   0   -0.50    1.50
  -2 -21   0   -0.40    0.50
  -2 -21   0    0.60    1.60
   1  21   0    1.00    1.50
  -1 -21   0    1.40    1.20
  -1 -21   0    1.40    1.50
  -1 -21   0   -0.30    0.50
   0  21   0    1.00    1.50
   0 -21   0   -0.50    1.20
   0 -21   0    1.40    1.50
  -1  21   0    0.70    1.60
   1 -21   0    0.70    0.50
   1 -21   0   -1.10    1.10
   1 -21   0    0.40    1.50
  -2  21   0    0.70    1.50
   2 -21   0   -0.30    0.40
   2 -21   0    1.50    1.40
   2 -21   0   -0.50    1.10
  -3  21   0    1.90    1.60
   3 -21   0    0.20    0.40
   3 -21   0    0.20    1.40
   3 -21   0    1.40    1.20
  -4  21   0    0.50    1.60
   4 -21   0    0.50    0.40
   4 -21   0   -1.50    1.30
   4 -21   0    1.40    1.20
  -5  21   0    0.10    1.60
   5 -21   0    0.10    1.20
   5 -21   0    1.60    1.40
   5 -21   0   -0.10    0.40
  -6  21   0   -1.20    1.60
   6 -21   0    0.00    0.40
   6 -21   0    0.00    1.40
   6 -21   0   -0.40    1.20
  -7  21   0   -0.90    1.60
   7 -21   0   -0.80    1.30
   7 -21   0    0.40    0.40
   7 -21   0    1.00    1.20
  -8  21   0   -0.50    1.60
   8 -21   0   -0.90    1.20
   8 -21   0    0.00    0.40
   8 -21   0   -0.10    1.40
   9 -21   0   -0.20    1.10
  -6 -22   0   -0.30    0.40
  -5 -22   0    0.50    0.40
  -5 -22   0   -0.30    1.60
  -4 -22   0   -1.70    1.50
  -4 -22   0    0.00    0.40
   3  22   0   -0.70    1.40
  -3 -22   0    1.00    1.50
  -3 -22   0   -0.10    0.40
   2  22   0    1.30    1.50
  -2 -22   0    0.20    0.40
  -2 -22   0   -0.90    1.50
   1  22   0    0.70    1.50
  -1 -22   0   -0.10    0.40
  -1 -22   0   -0.90    1.50
   0  22   0    0.00    1.50
   0 -22   0   -0.30    0.40
   0 -22   0    0.50    1.40
  -1  22   0   -0.20    1.50
   1 -22   0    0.00    0.40
   1 -22   0   -0.50    1.30
   1 -22   0    0.10    1.60
  -2  22   0   -0.80    1.60
   2 -22   0    1.10    1.10
   2 -22   0   -0.20    0.40
   2 -22   0   -0.40    1.30
  -3  22   0   -0.20    1.60
   3 -22   0    0.00    1.10
   3 -22   0   -0.40    0.40
   3 -22   0    1.10    1.30
  -4  22   0   -0.90    1.60
   4 -22   0   -0.10    0.40
   4 -22   0    0.20    1.20
   4 -22   0    0.30    1.10
  -5  22   0   -0.70    1.50
   5 -22   0   -0.40    1.10
   5 -22   0   -0.20    1.20
   5 -22   0   -0.20    0.30
  -6  22   0    1.00    1.50
   6 -22   0   -0.10    1.20
  -7  22   0    1.40    1.60
   1  23   0   -0.30    1.60
   0  23   0   -0.20    1.40
  -1  23   0   -1.40    1.40
  -2  23   0    0.30    1.50
  -3  23   0    0.90    1.50
  -4  23   0   -0.30    1.50
  -4  23  -1   -0.60    1.60
  -3  23  -1    0.30    1.50
  -2  23  -1    0.70    1.50
   1 -23   1    0.50    1.70
  -1  23  -1    0.60    1.40
   0 -23   1   -1.50    1.70
   0  23  -1    1.00    1.50
  -1 -23   1    1.60    2.30
   1  23  -1   -0.10    1.90
  -7  22  -1    1.30    1.50
   6 -22   1    1.00    1.50
   6 -22   1   -0.40    1.10
  -6  22  -1    0.90    1.50
   5 -22   1    0.70    1.20
   5 -22   1   -0.30    1.10
  -5  22  -1   -0.50    1.50
   4 -22   1   -0.90    1.10
   4 -22   1    0.30    1.20
   4 -22   1   -0.30    0.40
  -4  22  -1   -1.00    1.50
   3 -22   1   -0.10    0.40
   3 -22   1    0.80    1.30
   3 -22   1    1.40    1.20
  -3  22  -1    0.60    1.50
   2 -22   1    0.10    0.40
   2 -22   1    0.00    1.10
   2 -22   1    0.90    1.40
  -2  22  -1   -0.40    1.50
   1 -22   1   -0.10    0.40
   1 -22   1   -2.10    1.10
   1 -22   1   -1.70    1.40
  -1  22  -1    0.60    1.50
   0 -22   1    0.10    1.40
   0 -22   1   -1.30    1.10
   0 -22   1   -0.10    0.40
   0  22  -1    0.10    1.40
  -1 -22   1   -0.10    0.40
  -1 -22   1    0.20    1.50
   1  22  -1    1.00    1.50
  -2 -22   1    0.10    0.40
  -2 -22   1    1.90    1.60
   2  22  -1   -0.50    1.40
  -3 -22   1    0.00    0.40
  -3 -22   1    0.20    1.60
   3  22  -1   -0.60    1.30
  -4 -22   1    0.00    0.40
  -4 -22   1   -0.50    1.60
  -5 -22   1   -0.30    1.60
  -5 -22   1    0.50    0.40
  -6 -22   1   -0.10    2.10
   9 -21   1   -0.10    1.20
   8 -21   1   -0.10    1.30
   8 -21   1    0.10    1.30
  -8  21  -1    2.80    1.60
   7 -21   1    0.00    1.30
   7 -21   1    0.20    1.30
   7 -21   1    0.50    0.40
  -7  21  -1    0.90    1.70
   6 -21   1    0.60    1.40
   6 -21   1   -0.70    1.20
   6 -21   1   -0.20    0.40
  -6  21  -1   -0.40    1.60
   5 -21   1    0.40    1.20
   5 -21   1    0.10    0.40
   5 -21   1   -0.60    1.40
  -5  21  -1    0.30    1.60
   4 -21   1   -0.80    1.30
   4 -21   1   -0.10    1.20
   4 -21   1    0.30    0.40
  -4  21  -1    1.40    1.60
   3 -21   1   -0.60    1.20
   3 -21   1   -0.10    0.40
   3 -21   1    0.50    1.40
  -3  21  -1    0.40    1.60
   2 -21   1    0.50    1.10
   2 -21   1    0.70    1.40
   2 -21   1   -0.50    0.40
  -2  21  -1    0.00    1.50
   1 -21   1    0.80    1.50
   1 -21   1   -0.90    1.10
   1 -21   1   -0.20    0.40
  -1  21  -1   -0.10    1.50
   0 -21   1    0.50    1.20
   0 -21   1   -0.90    0.40
   0 -21   1    0.10    1.50
   0  21  -1   -0.80    1.40
  -1 -21   1   -0.30    1.60
  -1 -21   1    0.60    0.40
  -1 -21   1   -0.10    1.20
   1  21  -1   -0.10    1.40
  -2 -21   1   -0.10    1.10
  -2 -21   1   -0.10    0.50
  -2 -21   1   -0.80    1.60
   2  21  -1   -1.10    1.40
  -3 -21   1    0.10    0.50
  -3 -21   1   -1.00    1.60
   3  21  -1    0.90    1.40
   3  21  -1    1.50    1.30
  -4 -21   1   -1.90    1.60
  -4 -21   1   -0.10    0.40
   4  21  -1    0.90    1.40
   4  21  -1    0.70    1.40
  -5 -21   1    0.90    1.70
  -5 -21   1   -0.60    0.40
   5  21  -1   -0.40    1.40
  -6 -21   1   -0.50    0.40
  -6 -21   1    2.70    1.70
   6  21  -1   -1.80    1.40
  -7 -21   1    0.60    1.60
   7  21  -1    0.80    1.50
  -8 -21   1    0.70    1.70
   8  21  -1   -0.20    1.50
  10 -20   1   -1.40    1.30
 -10  20  -1    0.90    1.60
   9 -20   1   -0.20    0.40
   9 -20   1    0.50    1.30
  -9  20  -1    2.40    1.60
   8 -20   1    0.30    1.40
   8 -20   1    0.40    0.40
  -8  20  -1    1.60    1.70
   7 -20   1    1.40    0.50
   7 -20   1   -0.30    1.40
  -7  20  -1    1.40    1.80
   6 -20   1    1.20    1.40
   6 -20   1    2.40    0.50
   6 -20   1   -1.10    1.60
  -6  20  -1    1.70    1.80
   5 -20   1    0.70    1.70
   5 -20   1    3.60    0.60
   5 -20   1    4.70    1.50
  -5  20  -1    2.20    1.90
   4 -20   1    1.40    1.70
   4 -20   1    3.00    1.40
   4 -20   1    3.10    0.60
  -4  20  -1    1.60    1.80
   3 -20   1    1.50    1.70
   3 -20   1    3.10    1.40
  -3  20  -1    2.30    1.80
   2 -20   1    1.60    1.30
   2 -20   1    2.30    0.60
   2 -20   1    3.10    1.60
  -2  20  -1    2.60    1.70
   1 -20   1    1.70    0.60
   1 -20   1    1.90    1.30
   1 -20   1    1.70    1.60
  -1  20  -1    0.70    1.60
   0 -20   1    2.90    1.60
   0 -20   1    2.60    0.50
   0 -20   1    2.50    1.30
   0  20  -1    2.90    1.60
  -1 -20   1    2.00    1.70
  -1 -20   1    1.20    1.20
  -1 -20   1    1.60    0.50
   1  20  -1    2.20    1.50
   1  20  -1    0.20    1.50
  -2 -20   1    2.20    1.30
  -2 -20   1    4.40    0.60
  -2 -20   1    5.30    1.80
   2  20  -1    1.90    1.50
   2  20  -1    2.10    1.50
  -3 -20   1    7.20    1.90
  -3 -20   1    4.90    1.30
  -3 -20   1    5.90    0.70
   3  20  -1    2.60    1.60
   3  20  -1    4.50    1.60
  -4 -20   1    6.10    0.70
  -4 -20   1    7.50    1.90
   4  20  -1    2.40    1.70
   4  20  -1    5.20    1.60
  -5 -20   1    7.10    1.90
  -5 -20   1    5.80    0.70
   5  20  -1    0.60    1.80
   5  20  -1    6.60    1.60
  -6 -20   1    3.10    0.60
  -6 -20   1    5.50    1.80
   6  20  -1    0.50    1.70
  -7 -20   1    1.70    0.50
  -7 -20   1    1.40    1.80
   7  20  -1    0.80    1.60
  -8 -20   1    3.30    1.80
   8  20  -1   -0.80    1.60
  -9 -20   1    1.00    1.70
   9  20  -1    0.30    1.60
 -10 -20   1   -0.10    1.70
  10  20  -1    0.90    1.50
  11 -19   1    0.20    0.40
 -11  19  -1   -0.20    1.70
 -10  19  -1    2.30    1.60
  -9  19  -1    0.60    1.70
   8 -19   1    4.70    0.60
  -8  19  -1    2.80    1.90
   7 -19   1    6.00    0.70
  -7  19  -1    2.50    1.80
   6 -19   1    8.80    0.90
  -6  19  -1    4.60    2.00
   5 -19   1   10.30    1.00
  -5  19  -1    9.90    2.10
   4 -19   1   13.60    1.20
   4 -19   1   13.70    2.10
  -4  19  -1    8.70    2.20
   3 -19   1   13.60    2.10
   3 -19   1   15.90    2.30
   3 -19   1   17.10    1.40
  -3  19  -1   15.80    2.30
   2 -19   1   12.30    2.10
   2 -19   1   10.80    1.80
   2 -19   1   11.60    1.10
   1 -19   1    3.90    1.40
   1 -19   1    3.30    1.70
  -1  19  -1    2.20    1.80
   0 -19   1    9.30    1.00
   0 -19   1    8.30    1.90
  -1 -19   1    6.70    0.80
  -1 -19   1    5.00    1.40
  -1 -19   1   11.60    1.90
   1  19  -1    4.20    1.70
   1  19  -1    4.40    1.70
  -2 -19   1    8.90    1.60
  -2 -19   1   11.40    1.00
   2  19  -1    6.70    1.70
   2  19  -1    5.50    1.80
  -3 -19   1   18.60    1.60
  -3 -19   1   14.70    2.10
  -3 -19   1   20.70    2.50
   3  19  -1   19.00    2.50
  -4 -19   1   16.80    1.60
  -4 -19   1   24.70    2.90
   4  19  -1   19.20    2.50
  -5 -19   1   18.60    1.50
  -5 -19   1   16.00    2.50
   5  19  -1   14.50    2.20
  -6 -19   1   11.40    2.30
  -6 -19   1   11.40    1.10
  -7 -19   1    4.30    2.00
   7  19  -1    2.90    2.00
  -8 -19   1    4.50    0.70
  -8 -19   1    1.80    1.90
   8  19  -1    2.10    1.90
  -9 -19   1    1.70    1.90
   9  19  -1   -0.30    1.90
 -10 -19   1    1.00    1.70
  10  19  -1   -1.50    1.80
 -11 -19   1    0.40    1.60
  11  19  -1   -0.40    1.70
  12  19  -1   -2.00    2.60
  12 -18   1    0.40    0.40
 -12  18  -1    0.70    2.10
  11 -18   1    1.00    0.40
 -11  18  -1   -0.40    2.20
 -11  18  -1    0.70    1.50
  10 -18   1    2.40    0.50
 -10  18  -1    2.50    2.40
 -10  18  -1    1.20    1.60
   9 -18   1    4.10    0.60
  -9  18  -1    2.70    2.50
  -9  18  -1    2.60    1.60
  -8  18  -1    2.90    1.70
  -8  18  -1   -1.00    2.60
  -7  18  -1    6.00    2.60
  -7  18  -1    2.80    1.80
  -6  18  -1    8.50    2.80
  -6  18  -1    4.40    1.80
   5 -18   1   19.00    1.80
  -5  18  -1   24.20    2.80
   4 -18   1   13.80    2.70
   4 -18   1   23.20    1.70
  -4  18  -1   17.00    2.40
   3 -18   1   26.20    3.30
   3 -18   1   31.00    2.50
  -3  18  -1   34.60    3.40
   2 -18   1   19.00    2.60
   2 -18   1   20.70    1.80
   1 -18   1    6.30    1.60
   1 -18   1    5.40    0.70
   1 -18   1    2.80    1.90
  -1  18  -1    1.60    1.70
   0 -18   1    6.60    1.50
   0 -18   1    2.80    1.80
   0  18  -1    1.40    1.70
   0  18  -1    2.80    1.70
  -1 -18   1    6.60    0.70
  -1 -18   1    3.30    1.90
  -1 -18   1    4.50    1.40
   1  18  -1    3.90    1.70
   1  18  -1    2.40    1.80
  -2 -18   1   15.90    2.40
  -2 -18   1   20.20    1.50
  -2 -18   1   16.40    2.30
   2  18  -1   11.40    2.30
   2  18  -1   16.50    2.20
  -3 -18   1   32.00    2.30
  -3 -18   1   24.50    2.90
   3  18  -1   23.40    3.00
   3  18  -1   26.30    3.20
  -4 -18   1   27.10    2.20
  -4 -18   1   23.10    2.80
   4  18  -1   30.70    3.00
  -5 -18   1   23.20    1.80
  -5 -18   1   26.00    3.10
  -5 -18   1   16.40    2.30
   5  18  -1   19.50    2.40
  -6 -18   1   11.90    1.80
  -6 -18   1   16.40    1.30
  -6 -18   1   14.50    2.40
   6  18  -1   10.90    2.10
  -7 -18   1    7.70    2.10
   7  18  -1    2.50    2.10
  -8 -18   1    4.90    2.00
   8  18  -1    1.10    2.00
  -9 -18   1    2.50    2.00
   9  18  -1    0.70    2.00
 -10 -18   1    1.20    1.90
  10  18  -1    1.00    1.90
 -11 -18   1   -0.30    1.70
  11  18  -1    2.10    1.90
 -12 -18   1   -2.60    1.60
  12  18  -1    0.00    1.70
  13  18  -1    0.40    1.70
  13 -17   1   -0.20    0.40
 -13  17  -1   -1.60    2.00
  12 -17   1    0.50    0.40
 -12  17  -1    0.30    1.40
 -12  17  -1   -1.80    2.20
  11 -17   1    0.10    0.40
 -11  17  -1   -2.40    2.20
 -11  17  -1    0.50    1.50
  10 -17   1    1.40    0.50
 -10  17  -1    0.20    2.30
 -10  17  -1   -0.30    1.50
  -9  17  -1    0.60    1.60
  -9  17  -1    1.30    2.50
  -8  17  -1    1.60    1.60
  -8  17  -1   -1.20    2.60
  -7  17  -1    3.80    2.70
  -7  17  -1    3.80    1.70
  -6  17  -1    5.70    1.90
  -6  17  -1   -0.10    2.70
  -5  17  -1    4.80    2.70
  -5  17  -1    4.90    2.00
   4 -17   1    8.40    0.90
  -4  17  -1    4.80    2.10
  -3  17  -1    2.20    1.90
   2 -17   1   -0.90    2.00
  -2  17  -1    2.50    1.10
  -2  17  -1    1.70    1.70
   1 -17   1    2.10    2.00
   1 -17   1    1.40    1.50
   1 -17   1    3.20    0.70
  -1  17  -1    3.50    1.70
  -1  17  -1    5.00    1.80
   0 -17   1    0.70    0.60
   0 -17   1    0.80    1.30
   0 -17   1    1.70    1.90
   0  17  -1    5.40    1.80
   0  17  -1    1.40    1.60
  -1 -17   1    1.90    1.30
  -1 -17   1    3.70    1.90
  -1 -17   1    2.00    0.60
   1  17  -1    4.60    1.70
   1  17  -1    2.50    1.70
  -2 -17   1   -0.20    1.20
  -2 -17   1    1.00    1.80
  -2 -17   1   -0.10    0.50
   2  17  -1   -0.80    1.50
   2  17  -1    0.60    1.80
  -3 -17   1    5.70    1.90
  -3 -17   1    5.00    1.40
  -3 -17   1    7.60    0.70
   3  17  -1    2.60    1.60
   3  17  -1    1.70    1.90
  -4 -17   1   12.50    2.10
  -4 -17   1    7.50    0.80
  -4 -17   1    6.60    1.40
   4  17  -1    1.10    2.00
   4  17  -1    5.10    1.60
  -5 -17   1   11.90    1.60
  -5 -17   1   12.00    1.10
  -5 -17   1    9.20    2.20
   5  17  -1    7.90    1.80
  -6 -17   1   10.00    2.20
  -6 -17   1    9.50    1.50
  -6 -17   1   12.90    1.10
   6  17  -1    5.50    1.90
  -7 -17   1    9.30    1.50
  -7 -17   1    5.40    2.10
  -8 -17   1    2.50    2.10
  -8 -17   1    6.00    1.50
   8  17  -1    0.20    2.10
   8  17  -1   -1.60    1.60
  -9 -17   1    0.90    2.00
  -9 -17   1    3.20    0.60
   9  17  -1   -1.20    1.60
   9  17  -1    0.20    2.10
 -10 -17   1    1.00    1.90
  10  17  -1   -0.20    2.00
  10  17  -1   -1.50    1.50
 -11 -17   1   -1.90    1.70
  11  17  -1    1.40    1.80
  11  17  -1   -0.70    1.60
 -12 -17   1   -1.20    1.10
 -12 -17   1    1.70    1.70
  12  17  -1    1.40    1.70
  12  17  -1    0.60    1.50
 -13 -17   1    0.60    1.50
  13  17  -1    2.20    1.70
  13  17  -1   -0.60    1.50
  14  17  -1    0.80    1.70
  14 -16   1   -0.40    0.30
 -14  16  -1    0.30    1.90
  13 -16   1    0.30    0.40
 -13  16  -1    0.80    2.10
  12 -16   1   -0.70    0.40
 -12  16  -1   -1.40    2.20
 -12  16  -1   -0.70    1.40
  11 -16   1    0.10    0.40
 -11  16  -1   -1.40    2.40
 -11  16  -1   -1.10    1.40
  10 -16   1   -0.20    0.40
 -10  16  -1   -0.80    1.60
 -10  16  -1    0.60    2.50
   9 -16   1   -0.60    0.40
  -9  16  -1    0.20    1.50
  -9  16  -1    1.90    2.50
   8 -16   1    0.90    0.50
  -8  16  -1    0.50    1.70
  -8  16  -1    1.00    2.60
   7 -16   1    1.90    0.50
  -7  16  -1   -1.30    2.60
  -7  16  -1    0.80    1.90
  -6  16  -1    0.50    1.90
  -6  16  -1    1.00    2.60
  -5  16  -1    2.10    1.90
  -5  16  -1    0.40    2.60
  -4  16  -1    2.00    1.80
  -4  16  -1    2.00    2.40
  -3  16  -1    4.40    1.80
  -3  16  -1   -0.20    2.40
   2 -16   1    1.00    0.60
   2 -16   1   -3.10    1.90
  -2  16  -1    2.40    1.50
  -2  16  -1    1.10    1.70
   1 -16   1    4.60    0.70
   1 -16   1    4.60    2.00
   1 -16   1    5.00    1.60
  -1  16  -1    3.80    1.80
  -1  16  -1    7.00    1.70
   0 -16   1   10.70    2.20
   0  16  -1   13.90    2.00
   0  16  -1    8.20    1.90
  -1 -16   1    4.10    0.70
  -1 -16   1    6.00    1.40
  -1 -16   1    5.90    1.90
   1  16  -1    7.00    1.90
   1  16  -1    4.30    1.70
  -2 -16   1    0.70    1.20
  -2 -16   1   -0.20    1.90
  -2 -16   1    1.40    0.60
   2  16  -1    0.00    1.50
   2  16  -1    0.90    1.80
  -3 -16   1    7.40    1.50
  -3 -16   1    9.10    2.10
  -3 -16   1   10.40    0.90
   3  16  -1    4.50    1.70
  -4 -16   1    3.50    1.30
  -4 -16   1    4.50    1.90
   4  16  -1    4.30    1.60
   4  16  -1    2.40    2.00
  -5 -16   1    6.20    0.70
  -5 -16   1    4.70    1.30
  -5 -16   1    6.10    2.00
   5  16  -1    2.60    2.10
   5  16  -1    2.90    1.60
  -6 -16   1    3.10    1.20
  -6 -16   1    2.30    0.60
  -6 -16   1    1.70    2.10
   6  16  -1    2.60    1.60
   6  16  -1   -0.20    1.70
   6  16  -1   -0.20    2.10
  -7 -16   1    2.40    0.60
  -7 -16   1    3.00    1.20
  -7 -16   1    2.80    2.10
   7  16  -1    0.30    2.20
   7  16  -1   -0.30    2.10
   7  16  -1    2.00    1.70
  -8 -16   1    1.60    1.10
  -8 -16   1    0.90    0.50
  -8 -16   1   -1.00    1.90
   8  16  -1   -2.10    1.70
   8  16  -1   -0.90    2.20
  -9 -16   1    1.10    1.10
  -9 -16   1   -0.10    1.90
  -9 -16   1   -0.20    0.50
   9  16  -1   -2.60    2.00
   9  16  -1   -1.20    1.70
 -10 -16   1    0.40    2.00
  10  16  -1    0.20    1.70
  10  16  -1    0.30    2.10
 -11 -16   1   -0.80    1.80
  11  16  -1   -0.70    2.00
  11  16  -1   -1.40    1.60
 -12 -16   1   -1.30    1.70
  12  16  -1    0.50    1.80
  12  16  -1   -1.40    1.60
 -13 -16   1    0.30    1.60
 -13 -16   1   -2.30    1.10
  13  16  -1   -0.90    1.80
  13  16  -1   -0.70    1.60
 -14 -16   1    0.70    1.50
  14  16  -1    1.80    1.70
  14  16  -1   -0.10    1.50
  15 -15   1    0.10    0.30
 -15  15  -1    0.50    2.00
  14 -15   1    0.90    0.40
 -14  15  -1    1.20    2.10
  13 -15   1    0.60    0.40
 -13  15  -1    0.40    2.20
 -13  15  -1   -2.40    1.80
  12 -15   1    2.20    0.40
 -12  15  -1   -0.40    2.40
 -12  15  -1    0.90    1.50
  11 -15   1   -1.00    2.10
 -11  15  -1    2.00    2.60
 -11  15  -1    1.60    1.50
 -11  15  -1   -0.50    2.60
  10 -15   1    1.90    2.10
 -10  15  -1    3.00    1.60
 -10  15  -1   -0.10    2.70
 -10  15  -1    1.10    2.60
   9 -15   1    4.70    0.60
   9 -15   1    0.00    2.00
  -9  15  -1    2.90    2.80
  -9  15  -1    2.30    1.90
  -9  15  -1    2.40    2.70
   8 -15   1   -1.30    2.00
   8 -15   1    1.90    0.50
  -8  15  -1    1.90    2.70
  -8  15  -1    2.80    1.90
  -8  15  -1    1.60    2.80
   7 -15   1    1.90    2.50
   7 -15   1    0.40    0.40
  -7  15  -1    0.50    1.90
  -7  15  -1   -0.10    2.60
   6 -15   1    0.30    0.40
  -6  15  -1    2.10    2.50
  -6  15  -1   -0.60    1.80
   5 -15   1    0.50    0.50
  -5  15  -1    1.30    1.80
  -5  15  -1    1.60    2.50
   4 -15   1    0.20    0.40
  -4  15  -1    1.80    2.30
  -4  15  -1    0.00    1.70
   3 -15   1   -0.10    0.40
  -3  15  -1    1.00    2.30
  -3  15  -1   -1.20    1.70
   2 -15   1    2.50    0.60
  -2  15  -1    1.30    1.70
  -2  15  -1    2.50    2.30
  -2  15  -1    2.00    1.50
   1 -15   1   26.50    2.50
   1 -15   1   27.00    3.40
  -1  15  -1   35.70    3.30
  -1  15  -1   36.90    3.10
   0 -15   1   46.10    4.50
   0  15  -1   51.59    4.20
   0  15  -1   42.80    4.30
  -1 -15   1   26.20    2.10
  -1 -15   1   21.80    2.80
   1  15  -1   29.90    3.00
   1  15  -1   26.90    2.90
  -2 -15   1    3.10    0.50
  -2 -15   1    3.30    1.80
  -2 -15   1    1.70    1.20
   2  15  -1    2.10    1.70
   2  15  -1    1.90    1.50
  -3 -15   1   -0.40    1.00
  -3 -15   1    0.80    0.40
  -3 -15   1    0.70    1.80
   3  15  -1    1.10    1.50
   3  15  -1    1.60    1.80
  -4 -15   1    1.20    1.10
  -4 -15   1    0.00    0.50
  -4 -15   1    1.00    1.80
   4  15  -1   -0.50    1.40
   4  15  -1   -0.50    1.90
  -5 -15   1   -0.60    1.90
  -5 -15   1   -0.10    1.00
  -5 -15   1   -0.30    0.50
   5  15  -1   -2.30    2.00
   5  15  -1    0.80    1.60
   5  15  -1    0.30    1.50
  -6 -15   1    0.10    1.90
  -6 -15   1    0.50    1.00
  -6 -15   1   -0.10    0.50
   6  15  -1    1.80    1.70
   6  15  -1   -1.10    1.50
   6  15  -1    2.00    2.10
  -7 -15   1    0.10    0.50
  -7 -15   1    0.40    1.00
  -7 -15   1   -1.10    2.10
   7  15  -1    0.20    1.60
   7  15  -1   -1.30    1.80
   7  15  -1    1.90    2.10
  -8 -15   1    1.20    0.50
  -8 -15   1    1.90    1.10
  -8 -15   1    0.70    1.90
   8  15  -1    0.10    1.90
   8  15  -1   -1.20    2.20
  -9 -15   1    5.50    0.70
  -9 -15   1    3.60    1.20
  -9 -15   1    4.40    2.00
   9  15  -1    2.50    2.20
   9  15  -1    3.20    1.90
 -10 -15   1    3.20    1.10
 -10 -15   1    2.80    2.10
  10  15  -1    2.10    2.20
  10  15  -1    2.10    1.90
 -11 -15   1    2.40    1.90
  11  15  -1   -0.80    2.10
  11  15  -1    1.70    1.90
 -12 -15   1    1.90    1.80
  12  15  -1   -1.10    1.70
  12  15  -1   -0.60    1.90
 -13 -15   1   -0.10    1.70
 -13 -15   1   -2.10    1.10
  13  15  -1    0.10    1.90
  13  15  -1   -1.10    1.70
 -14 -15   1   -1.40    1.40
 -14 -15   1   -2.00    1.60
  14  15  -1   -1.40    1.60
  14  15  -1   -0.30    1.70
 -15 -15   1   -0.90    1.40
  15  15  -1    0.90    1.60
  15  15  -1    0.00    1.50
  16 -14   1    0.80    0.40
  15 -14   1    0.50    0.40
 -15  14  -1    0.40    2.00
  14 -14   1    1.00    0.40
 -14  14  -1    0.80    2.10
  13 -14   1    2.00    0.50
  13 -14   1    2.40    2.00
 -13  14  -1   -2.80    2.40
 -13  14  -1    3.10    1.70
 -13  14  -1   -0.20    1.40
  12 -14   1   -4.00    2.00
 -12  14  -1    4.60    1.60
 -12  14  -1    1.10    2.60
 -12  14  -1   -0.20    2.20
 -12  14  -1    0.70    1.30
 -12  14  -1    0.30    2.50
  11 -14   1   -1.10    2.00
 -11  14  -1    3.30    2.60
 -11  14  -1    4.10    2.30
 -11  14  -1    1.90    1.50
 -11  14  -1    3.20    2.60
  10 -14   1    3.70    2.10
 -10  14  -1    1.30    2.60
 -10  14  -1    0.10    2.60
 -10  14  -1    2.70    1.70
 -10  14  -1    1.20    2.30
 -10  14  -1    8.40    2.30
   9 -14   1    1.70    2.00
  -9  14  -1    1.60    2.70
  -9  14  -1    4.10    1.80
  -9  14  -1    0.90    2.30
  -9  14  -1    3.40    2.70
   8 -14   1   -2.60    2.00
  -8  14  -1    3.10    1.90
  -8  14  -1    6.00    2.30
  -8  14  -1    3.10    2.60
  -8  14  -1    3.80    2.70
   7 -14   1    1.50    1.90
  -7  14  -1    0.00    1.80
  -7  14  -1   -0.10    2.50
  -7  14  -1    4.10    2.70
  -7  14  -1    2.20    2.30
   6 -14   1    3.80    1.80
  -6  14  -1    4.50    1.80
  -6  14  -1    2.20    2.60
  -6  14  -1    4.40    2.50
  -6  14  -1    3.20    2.20
   5 -14   1    0.40    1.60
  -5  14  -1    1.20    2.40
  -5  14  -1    0.70    1.70
   4 -14   1    2.00    1.70
  -4  14  -1    2.40    1.60
  -4  14  -1    3.90    2.20
   3 -14   1    8.10    0.80
  -3  14  -1    7.80    1.40
  -3  14  -1    7.50    1.70
  -3  14  -1    1.90    2.20
  -2  14  -1   32.40    3.30
  -2  14  -1   34.90    3.70
  -2  14  -1   31.60    3.00
   1 -14   1   82.79    6.80
  -1  14  -1   92.49    7.10
   0 -14   1  110.89    8.70
   0  14  -1  104.59    8.60
  -1 -14   1   76.09    6.60
  -1 -14   1   79.59    6.20
   1  14  -1   84.79    6.60
  -2 -14   1   22.00    2.50
  -2 -14   1   22.70    1.90
  -3 -14   1    8.40    0.80
  -3 -14   1    6.50    1.80
  -3 -14   1    6.50    1.20
   3  14  -1    4.10    1.40
   3  14  -1    5.10    1.50
   3  14  -1    3.40    1.80
  -4 -14   1    5.50    1.90
  -4 -14   1    7.70    1.20
   4  14  -1    5.20    1.60
   4  14  -1    2.60    2.00
   4  14  -1    3.60    1.50
  -5 -14   1    2.00    1.80
   5  14  -1    2.00    1.50
   5  14  -1    1.90    1.60
   5  14  -1    1.80    2.00
  -6 -14   1    3.30    1.90
   6  14  -1    3.60    1.50
   6  14  -1    2.90    2.20
   6  14  -1    4.90    1.80
  -7 -14   1    3.40    2.10
   7  14  -1    2.40    2.20
   7  14  -1    1.50    1.50
   7  14  -1   -0.30    1.80
  -8 -14   1    3.10    2.00
  -8 -14   1    8.90    0.90
  -8 -14   1    7.80    1.40
  -9 -14   1    9.90    1.00
  -9 -14   1    3.70    2.20
  -9 -14   1    9.40    1.40
 -10 -14   1    5.00    2.10
 -10 -14   1    8.40    1.40
  10  14  -1    1.30    2.00
 -11 -14   1    5.70    2.10
 -11 -14   1    9.50    1.30
  11  14  -1    1.30    2.00
  11  14  -1    1.10    2.30
 -12 -14   1    0.00    1.90
  12  14  -1    1.20    2.00
  12  14  -1    2.70    1.90
 -13 -14   1   -0.70    1.20
 -13 -14   1    1.70    1.70
  13  14  -1    0.10    1.80
  13  14  -1   -0.40    2.00
 -14 -14   1   -2.20    1.70
 -14 -14   1   -0.10    1.10
  14  14  -1    0.60    1.80
  14  14  -1   -1.10    1.70
 -15 -14   1   -0.10    1.50
  15  14  -1   -0.60    1.60
  15  14  -1    1.00    1.70
  16  14  -1   -1.60    1.50
  16  14  -1    1.50    1.50
  17 -13   1    0.60    0.40
  16 -13   1    1.00    0.40
 -16  13  -1   -0.70    2.00
 -16  13  -1    1.00    1.40
 -15  13  -1    1.80    1.50
 -15  13  -1    0.30    2.10
  14 -13   1    1.50    2.10
 -14  13  -1   -0.70    2.30
 -14  13  -1    0.80    1.50
  13 -13   1    1.70    2.10
 -13  13  -1    4.10    1.60
 -13  13  -1   -4.40    2.50
 -13  13  -1   -1.40    2.30
 -13  13  -1   -2.90    2.00
 -13  13  -1    0.90    1.30
  12 -13   1    1.40    2.10
 -12  13  -1    0.70    2.20
 -12  13  -1    1.60    2.40
 -12  13  -1    0.90    1.30
 -12  13  -1    2.30    2.60
  11 -13   1    0.70    2.10
 -11  13  -1    1.20    2.30
 -11  13  -1    3.00    2.50
 -11  13  -1    2.00    1.50
 -11  13  -1   -0.40    2.60
  10 -13   1    1.20    2.10
 -10  13  -1    1.90    2.60
 -10  13  -1   -0.10    1.70
 -10  13  -1    1.90    2.60
 -10  13  -1   -0.20    2.30
   9 -13   1    2.10    2.10
  -9  13  -1    2.60    2.30
  -9  13  -1    4.90    2.60
  -9  13  -1    4.70    1.40
  -9  13  -1    0.60    1.70
  -9  13  -1   -1.60    2.50
   8 -13   1    1.80    2.00
  -8  13  -1    2.90    1.20
  -8  13  -1   -0.70    2.50
  -8  13  -1    0.80    1.80
  -8  13  -1    0.30    2.30
  -8  13  -1    2.80    2.60
   7 -13   1    0.90    1.90
   7 -13   1    2.50    0.50
  -7  13  -1   -0.20    1.70
  -7  13  -1    2.00    2.40
  -7  13  -1    1.90    2.50
  -7  13  -1    0.90    2.20
  -7  13  -1    1.40    1.00
   6 -13   1    2.60    1.70
  -6  13  -1    1.10    2.30
  -6  13  -1    3.60    1.70
  -6  13  -1    2.60    2.10
  -6  13  -1    2.80    2.40
   5 -13   1    4.90    1.60
  -5  13  -1    5.10    2.20
  -5  13  -1    3.30    1.60
  -5  13  -1    2.40    2.20
  -5  13  -1    1.40    1.90
   4 -13   1    7.60    1.60
  -4  13  -1    5.20    2.10
  -4  13  -1   10.90    1.30
  -3  13  -1   21.30    2.60
  -3  13  -1   21.60    2.20
  -3  13  -1   18.20    2.60
  -2  13  -1   79.09    6.20
  -2  13  -1   69.09    6.10
  -1  13  -1  195.38   14.30
  -1  13  -1  167.88   14.20
   0 -13   1  138.39   11.50
   0  13  -1  158.78   11.70
  -1 -13   1  166.78   13.10
  -1 -13   1  155.08   13.30
  -1 -13   1  188.68   13.30
   1  13  -1  170.08   13.30
  -2 -13   1   61.29    5.40
   2  13  -1   61.69    5.30
   2  13  -1   68.29    5.50
   2  13  -1   73.09    5.40
  -3 -13   1   29.70    3.10
  -3 -13   1   28.10    2.80
  -3 -13   1   32.10    2.40
   3  13  -1   26.70    3.30
  -4 -13   1    8.40    1.60
   4  13  -1    2.10    1.90
   4  13  -1    8.30    1.90
   4  13  -1    5.10    1.50
   4  13  -1    5.40    1.40
  -5 -13   1    3.50    1.60
   5  13  -1    4.80    1.50
   5  13  -1    2.50    2.40
   5  13  -1    3.50    1.40
   5  13  -1    0.40    1.80
  -6 -13   1    6.40    1.80
   6  13  -1    3.70    2.50
   6  13  -1    3.70    1.90
   6  13  -1    2.90    1.50
   6  13  -1    2.40    1.70
  -7 -13   1   -0.80    1.90
  -7 -13   1    3.40    0.50
  -7 -13   1    1.40    1.00
   7  13  -1    1.30    1.90
   7  13  -1   -0.80    1.40
   7  13  -1    2.70    1.80
   7  13  -1   -0.70    2.60
  -8 -13   1   -0.20    1.90
   8  13  -1    0.40    2.70
   8  13  -1   -0.20    1.80
  -9 -13   1    5.10    0.70
  -9 -13   1    4.20    1.20
  -9 -13   1    1.80    1.90
   9  13  -1    2.00    2.70
   9  13  -1    2.70    1.90
 -10 -13   1    2.20    2.00
  10  13  -1    0.60    1.90
  10  13  -1   -2.70    2.70
 -11 -13   1    4.60    1.90
  11  13  -1    1.00    1.90
  11  13  -1    5.80    3.90
 -12 -13   1    3.90    1.10
 -12 -13   1   -0.10    1.90
  12  13  -1    1.40    1.90
 -13 -13   1   -0.90    1.20
 -13 -13   1   -0.60    1.70
  13  13  -1   -1.40    1.80
 -14 -13   1    0.90    1.70
 -14 -13   1    0.70    1.20
  14  13  -1   -1.20    1.90
  14  13  -1    0.50    1.80
 -15 -13   1   -0.50    1.10
 -15 -13   1   -0.60    1.60
  15  13  -1   -0.70    1.70
  15  13  -1    2.50    1.80
  16  13  -1    0.20    1.50
  16  13  -1    2.50    1.70
 -17  12  -1    0.20    1.40
 -16  12  -1    1.60    1.60
 -16  12  -1    0.70    2.00
  15 -12   1    0.60    2.30
 -15  12  -1    0.60    1.50
 -15  12  -1   -1.30    2.20
  14 -12   1    1.40    2.10
 -14  12  -1    4.50    1.60
 -14  12  -1    1.30    2.30
 -14  12  -1    1.10    2.10
 -14  12  -1    1.00    2.60
  13 -12   1   -0.20    2.20
 -13  12  -1    0.40    2.50
 -13  12  -1    1.00    2.30
 -13  12  -1   -0.50    2.20
  12 -12   1    2.60    2.20
 -12  12  -1    2.10    1.30
 -12  12  -1   -1.20    2.40
 -12  12  -1   -0.80    2.50
 -12  12  -1    1.30    2.20
  11 -12   1    6.50    2.30
 -11  12  -1    6.40    2.70
 -11  12  -1    5.30    2.60
 -11  12  -1    1.30    1.60
 -11  12  -1    5.00    2.40
  10 -12   1    8.30    2.40
 -10  12  -1    2.00    2.70
 -10  12  -1    7.50    2.70
 -10  12  -1    6.90    2.50
 -10  12  -1    6.80    1.70
   9 -12   1    9.80    2.30
  -9  12  -1    4.90    2.70
  -9  12  -1    7.90    2.80
  -9  12  -1    8.90    2.50
  -9  12  -1   10.40    2.00
   8 -12   1   14.40    2.50
  -8  12  -1   20.20    3.10
  -8  12  -1   17.50    2.70
  -8  12  -1   11.10    2.90
  -7  12  -1   32.00    4.40
  -7  12  -1   36.40    4.60
  -7  12  -1   43.90    3.90
  -7  12  -1   38.70    4.20
   6 -12   1   78.49    5.80
  -6  12  -1   79.99    6.00
  -6  12  -1   65.89    6.50
  -6  12  -1   70.09    6.30
   5 -12   1   52.19    4.20
  -5  12  -1   56.69    4.70
  -5  12  -1   55.09    5.20
  -5  12  -1   53.29    4.40
   4 -12   1   34.40    2.90
  -4  12  -1   38.40    3.10
  -4  12  -1   36.60    3.50
  -4  12  -1   39.00    3.70
  -4  12  -1   36.80    3.90
  -3  12  -1   23.20    3.00
  -3  12  -1   25.00    2.30
  -3  12  -1   26.80    2.80
  -3  12  -1   24.40    2.70
   2 -12   1   29.50    2.40
  -2  12  -1   31.80    2.70
  -2  12  -1   27.30    3.00
  -2  12  -1   34.00    3.30
   1 -12   1   74.89    6.30
  -1  12  -1   87.89    6.70
  -1  12  -1   72.99    6.50
  -1  12  -1   88.79    6.40
   0  12  -1   90.69    7.20
   0  12  -1   89.79    8.70
  -1 -12   1   76.49    6.50
  -1 -12   1   93.89    6.80
   1  12  -1   92.79    6.80
   1  12  -1   73.49    6.70
   1  12  -1   84.69    6.70
  -2 -12   1   30.90    2.90
  -2 -12   1   34.50    2.60
  -2 -12   1   38.30    3.10
   2  12  -1   29.30    3.10
   2  12  -1   28.10    3.20
   2  12  -1   31.40    3.30
  -3 -12   1   37.10    3.10
  -3 -12   1   33.90    2.50
   3  12  -1   26.00    3.00
   3  12  -1   26.10    3.30
  -4 -12   1   42.90    3.40
  -4 -12   1   37.20    3.10
  -4 -12   1   33.30    2.80
   4  12  -1   37.50    3.60
   4  12  -1   37.30    3.20
   4  12  -1   28.00    4.00
   4  12  -1   33.40    3.30
  -5 -12   1   56.09    4.60
  -5 -12   1   52.19    4.30
   5  12  -1   49.60    5.30
   5  12  -1   59.99    4.70
   5  12  -1   60.99    5.00
   5  12  -1   54.19    4.80
  -6 -12   1   81.29    6.30
  -6 -12   1   81.29    6.00
  -6 -12   1   76.79    5.80
   6  12  -1   59.79    6.20
   6  12  -1   69.99    6.30
  -7 -12   1   54.79    4.40
  -7 -12   1   47.50    4.90
  -7 -12   1   53.39    4.10
   7  12  -1   53.49    4.90
  -8 -12   1   19.90    2.50
   8  12  -1   17.30    2.40
   8  12  -1   17.70    3.20
  -9 -12   1   11.60    2.20
   9  12  -1   11.80    2.20
   9  12  -1   10.70    3.10
 -10 -12   1    5.50    2.00
  10  12  -1    7.10    2.90
  10  12  -1    4.20    2.00
 -11 -12   1    3.60    2.00
  11  12  -1    5.40    2.10
  11  12  -1    1.90    2.80
 -12 -12   1    7.90    1.30
 -12 -12   1    1.70    2.00
  12  12  -1    1.40    2.00
 -13 -12   1    0.10    1.30
 -13 -12   1    3.10    1.00
 -13 -12   1    0.80    1.70
  13  12  -1    1.10    1.90
 -14 -12   1   -2.00    1.70
 -14 -12   1   -0.70    1.20
  14  12  -1    1.10    1.80
 -15 -12   1   -0.10    1.20
 -15 -12   1    0.40    1.70
  15  12  -1    3.10    1.80
  15  12  -1   -3.00    1.80
  16  12  -1    0.30    1.70
  16  12  -1    1.00    1.70
  17  12  -1    0.30    1.50
  17  12  -1    0.00    1.60
 -18  11  -1    2.80    1.50
 -17  11  -1    1.30    2.00
 -17  11  -1    2.70    1.60
 -16  11  -1   -0.20    2.00
 -16  11  -1    2.90    1.60
  15 -11   1   -1.60    2.10
 -15  11  -1   -0.70    2.20
 -15  11  -1   -1.20    2.10
 -15  11  -1   -0.50    1.50
  14 -11   1    0.10    2.10
 -14  11  -1    1.20    2.50
 -14  11  -1    3.20    1.50
 -14  11  -1    1.40    2.30
 -14  11  -1    3.30    2.30
  13 -11   1   -0.50    2.20
 -13  11  -1    2.30    2.40
 -13  11  -1   -1.20    2.30
 -13  11  -1   -3.60    2.20
 -13  11  -1    2.60    1.50
  12 -11   1    0.20    2.20
 -12  11  -1    0.20    1.30
 -12  11  -1    5.10    1.50
 -12  11  -1    2.90    2.50
 -12  11  -1    3.90    2.40
 -12  11  -1    1.90    2.30
  11 -11   1    2.60    1.90
  11 -11   1    5.60    2.20
 -11  11  -1   -0.90    2.40
 -11  11  -1    2.50    1.40
 -11  11  -1    3.00    2.30
 -11  11  -1    1.80    2.40
  10 -11   1    3.50    2.30
  10 -11   1    3.80    1.90
 -10  11  -1    3.30    2.40
 -10  11  -1    2.90    2.50
 -10  11  -1    2.80    2.20
 -10  11  -1    2.20    1.60
   9 -11   1    8.40    2.20
  -9  11  -1    7.10    2.60
  -9  11  -1   13.60    2.40
  -9  11  -1    7.20    2.60
  -9  11  -1    7.80    1.80
   8 -11   1   20.10    2.60
  -8  11  -1   17.60    2.30
  -8  11  -1   22.30    2.90
  -8  11  -1   18.10    3.00
  -7  11  -1   50.19    4.90
  -7  11  -1   51.89    4.60
  -6  11  -1   99.49    7.40
  -6  11  -1  101.29    7.60
  -6  11  -1   99.89    7.80
  -6  11  -1   85.39    7.90
  -6  11  -1   78.09    7.80
   5 -11   1   59.59    5.30
  -5  11  -1   66.19    5.60
  -5  11  -1   68.59    5.30
  -5  11  -1   61.99    5.00
  -5  11  -1   56.49    5.50
   4 -11   1   24.00    1.80
   4 -11   1   23.20    2.50
  -4  11  -1   25.20    2.90
  -4  11  -1   20.10    2.00
   3 -11   1   26.90    2.90
  -3  11  -1   32.40    3.10
  -3  11  -1   33.50    3.40
  -3  11  -1   32.60    3.10
  -3  11  -1   30.70    2.70
  -3  11  -1   33.60    3.30
   2 -11   1   20.40    1.50
   2 -11   1   16.40    2.00
  -2  11  -1   18.10    2.20
  -2  11  -1   16.80    2.10
  -2  11  -1   15.70    1.90
   1 -11   1   29.20    2.30
  -1  11  -1   30.10    2.60
  -1  11  -1   28.70    3.00
  -1  11  -1   24.70    2.80
   0 -11   1   31.40    2.70
   0  11  -1   31.90    3.10
   0  11  -1   36.50    3.10
   0  11  -1   28.00    4.30
   0  11  -1   41.40    3.40
   0  11  -1   39.60    3.20
  -1 -11   1   33.20    2.80
  -1 -11   1   29.70    2.20
   1  11  -1   27.60    2.70
   1  11  -1   26.40    2.90
   1  11  -1   23.70    4.20
   1  11  -1   28.80    2.70
   1  11  -1   23.10    2.40
  -2 -11   1   23.00    1.70
  -2 -11   1   21.00    2.10
  -2 -11   1   26.70    2.50
   2  11  -1   17.20    4.00
   2  11  -1   19.50    2.20
   2  11  -1   22.00    2.30
   2  11  -1   15.40    2.30
  -3 -11   1   34.70    3.00
   3  11  -1   28.70    3.20
   3  11  -1   30.20    2.90
   3  11  -1   29.60    3.50
   3  11  -1   31.50    2.90
  -4 -11   1   28.40    2.50
  -4 -11   1   26.70    2.20
   4  11  -1   17.60    5.10
   4  11  -1   27.70    3.50
   4  11  -1   30.40    2.80
   4  11  -1   33.50    3.00
  -5 -11   1   58.39    5.00
  -5 -11   1   59.09    4.80
   5  11  -1   64.79    5.10
   5  11  -1   69.79    5.20
   5  11  -1   60.39    5.70
  -6 -11   1   91.09    7.20
  -6 -11   1   92.79    7.40
   6  11  -1   86.49    7.40
   6  11  -1  104.09    7.60
   6  11  -1   93.69    7.90
   6  11  -1   90.39    7.50
  -7 -11   1   61.09    4.90
  -7 -11   1   60.19    4.60
  -7 -11   1   60.49    5.20
   7  11  -1   47.80    5.10
   7  11  -1   64.49    5.20
   8  11  -1   20.70    3.00
   8  11  -1   16.90    2.10
   8  11  -1   19.80    2.40
  -9 -11   1   12.60    2.10
   9  11  -1    9.00    1.70
   9  11  -1   10.10    2.00
   9  11  -1   10.40    2.70
   9  11  -1    9.90    2.10
 -10 -11   1    3.90    1.80
  10  11  -1    4.90    1.60
  10  11  -1    4.40    2.70
  10  11  -1    4.60    2.00
 -11 -11   1    4.40    1.90
  11  11  -1    2.80    1.80
  11  11  -1    2.70    2.60
  11  11  -1    0.40    1.60
 -12 -11   1    2.20    1.80
  12  11  -1    1.30    1.80
  12  11  -1    2.10    1.60
  12  11  -1   -0.20    2.60
 -13 -11   1    0.30    1.80
 -13 -11   1   -0.40    1.30
  13  11  -1    0.40    1.90
  13  11  -1   -1.80    1.60
 -14 -11   1    1.50    1.80
 -14 -11   1    2.00    0.90
 -14 -11   1    0.20    1.30
  14  11  -1    1.10    1.60
  14  11  -1    2.10    1.80
 -15 -11   1    0.40    1.60
 -15 -11   1    0.80    1.20
  15  11  -1   -0.50    1.80
  15  11  -1   -0.30    1.50
  16  11  -1    1.50    1.80
  16  11  -1    2.90    1.80
  16  11  -1    2.50    1.60
  17  11  -1    0.00    1.70
  17  11  -1    1.60    1.50
  18  11  -1   -0.20    1.80
 -19  10  -1   -0.40    1.40
 -18  10  -1    3.60    1.60
 -17  10  -1    1.20    1.60
 -17  10  -1    0.70    2.00
  16 -10   1    3.10    2.20
 -16  10  -1    0.60    1.50
 -16  10  -1   -3.20    2.00
 -16  10  -1   -0.40    2.10
  15 -10   1   -0.80    2.30
  15 -10   1   -0.80    1.40
 -15  10  -1    0.40    2.20
 -15  10  -1   -0.60    2.10
 -15  10  -1    0.60    1.50
 -15  10  -1   -2.30    2.40
  14 -10   1    3.30    1.50
  14 -10   1   -2.00    2.20
 -14  10  -1   -1.10    2.40
 -14  10  -1   -0.80    2.20
 -14  10  -1    0.70    1.50
 -14  10  -1    0.50    2.20
  13 -10   1   -1.30    1.40
  13 -10   1   -0.70    2.30
 -13  10  -1   -1.10    2.30
 -13  10  -1    0.00    1.40
 -13  10  -1   -0.90    2.20
 -13  10  -1   -0.70    2.20
  12 -10   1    1.00    2.30
  12 -10   1    2.00    1.40
 -12  10  -1   -0.60    2.20
 -12  10  -1    1.70    1.30
 -12  10  -1   -3.10    2.20
 -12  10  -1    1.10    1.20
 -12  10  -1   -2.90    2.30
  11 -10   1   -0.10    1.30
  11 -10   1   -2.20    2.10
 -11  10  -1   -0.90    1.30
 -11  10  -1    1.10    2.10
 -11  10  -1    0.70    1.20
 -11  10  -1    0.50    2.30
 -11  10  -1   -0.20    2.40
  10 -10   1    0.70    1.30
  10 -10   1    0.50    2.00
 -10  10  -1    1.80    2.10
 -10  10  -1    1.00    1.10
 -10  10  -1    2.40    2.30
 -10  10  -1    1.50    2.20
 -10  10  -1   -0.30    1.40
   9 -10   1    2.90    1.90
   9 -10   1    1.30    1.20
  -9  10  -1    1.70    2.10
  -9  10  -1    0.60    2.20
  -9  10  -1   -0.60    1.40
  -9  10  -1   -1.30    2.00
   8 -10   1    2.70    1.10
   8 -10   1    5.10    1.90
  -8  10  -1    4.10    1.50
  -8  10  -1    2.50    2.00
  -8  10  -1    3.90    1.90
  -8  10  -1    3.90    2.00
   7 -10   1   10.70    1.80
   7 -10   1    7.00    1.20
  -7  10  -1    6.20    2.10
  -7  10  -1    6.80    1.50
  -7  10  -1   13.30    2.00
  -7  10  -1    7.60    2.00
   6 -10   1   24.20    3.00
  -6  10  -1   25.30    3.30
  -6  10  -1   21.60    2.80
  -6  10  -1   30.60    3.10
  -6  10  -1   29.40    2.80
   5 -10   1    8.50    1.60
  -5  10  -1    9.50    1.20
  -5  10  -1    8.70    1.80
  -5  10  -1    7.00    1.80
  -5  10  -1    5.40    1.40
  -5  10  -1    7.40    1.70
   4 -10   1    0.50    1.30
   4 -10   1    1.00    0.30
  -4  10  -1    0.30    1.40
  -4  10  -1    0.60    1.60
  -4  10  -1    0.20    1.60
  -4  10  -1    0.90    1.20
  -4  10  -1    1.70    0.60
  -4  10  -1    2.30    0.80
   3 -10   1   16.60    2.10
  -3  10  -1   13.30    1.70
  -3  10  -1   15.20    2.00
  -3  10  -1   18.80    1.50
  -3  10  -1   15.70    2.00
  -3  10  -1   18.00    2.10
   2 -10   1    0.20    1.10
   2 -10   1    1.00    0.30
  -2  10  -1    0.30    1.40
  -2  10  -1    0.20    1.10
  -2  10  -1    1.30    0.90
  -2  10  -1    1.00    1.20
  -2  10  -1    0.50    1.40
   1 -10   1    3.50    1.00
  -1  10  -1    4.60    1.10
  -1  10  -1    4.00    1.10
  -1  10  -1    2.90    1.40
  -1  10  -1   -0.90    2.10
  -1  10  -1    2.70    1.00
   0  10  -1    1.80    1.00
   0  10  -1   -3.80    2.30
   0  10  -1    1.30    1.00
   0  10  -1    0.70    1.10
   0  10  -1    3.10    1.40
   1  10  -1    5.10    2.80
   1  10  -1    4.10    1.20
   1  10  -1    3.50    0.90
   1  10  -1    3.70    1.30
   1  10  -1    3.90    2.80
   1  10  -1    2.80    1.10
  -2 -10   1    0.20    0.70
  -2 -10   1    0.80    0.30
  -2 -10   1    0.80    1.20
   2  10  -1    1.20    1.50
   2  10  -1    1.50    1.30
   2  10  -1    1.70    1.00
   2  10  -1   -4.50    2.80
   2  10  -1   -0.70    3.20
   2  10  -1    0.60    1.00
  -3 -10   1   20.30    1.60
  -3 -10   1   20.70    2.30
  -3 -10   1   21.00    1.90
   3  10  -1   18.10    3.60
   3  10  -1   23.40    2.80
   3  10  -1   14.60    1.90
   3  10  -1   18.50    2.20
   3  10  -1   16.10    4.20
   3  10  -1   20.40    2.40
  -4 -10   1    2.40    0.70
  -4 -10   1    2.40    1.20
   4  10  -1    1.00    1.60
   4  10  -1   -1.60    3.30
   4  10  -1    1.00    1.10
   4  10  -1    0.00    1.10
   4  10  -1    1.90    1.30
  -5 -10   1   10.20    1.50
   5  10  -1    6.70    1.10
   5  10  -1    7.60    1.90
   5  10  -1   11.00    1.50
   5  10  -1    2.60    3.90
   5  10  -1    7.90    1.40
   5  10  -1    7.30    1.30
  -6 -10   1   33.00    2.90
   6  10  -1   17.40    5.30
   6  10  -1   25.30    2.60
   6  10  -1   23.90    2.50
   6  10  -1   31.20    3.00
   6  10  -1   28.70    2.80
   6  10  -1   27.00    3.50
  -7 -10   1   10.70    1.70
   7  10  -1    8.10    1.40
   7  10  -1    6.60    1.50
   7  10  -1    6.40    1.70
   7  10  -1    8.60    1.30
   7  10  -1    8.20    2.10
  -9 -10   1    5.90    1.00
  -9 -10   1    0.80    1.70
  -9 -10   1    5.30    0.60
   9  10  -1    2.90    1.40
   9  10  -1    0.70    1.70
   9  10  -1    0.40    1.60
   9  10  -1    4.00    2.30
 -10 -10   1    1.10    1.60
 -10 -10   1    0.90    0.90
  10  10  -1   -0.90    1.70
  10  10  -1   -3.20    1.50
  10  10  -1   -1.10    1.40
  10  10  -1   -1.60    2.40
 -11 -10   1    1.40    1.00
 -11 -10   1   -1.60    1.80
  11  10  -1    1.00    1.70
  11  10  -1   -1.80    1.50
  11  10  -1   -4.40    2.40
 -12 -10   1    1.60    1.70
 -12 -10   1    0.70    1.00
 -12 -10   1    0.50    1.30
  12  10  -1    0.90    2.60
  12  10  -1    0.40    1.60
  12  10  -1    1.30    1.80
 -13 -10   1   -0.40    1.70
 -13 -10   1   -1.00    1.30
 -13 -10   1   -1.10    0.50
 -13 -10   1   -0.10    0.90
  13  10  -1   -2.00    1.70
  13  10  -1    0.10    2.80
  13  10  -1   -1.20    1.60
 -14 -10   1    0.70    1.70
 -14 -10   1    0.10    0.80
 -14 -10   1    0.40    1.30
 -14 -10   1    0.80    0.90
  14  10  -1   -1.40    1.60
  14  10  -1    2.60    1.90
 -15 -10   1   -0.30    1.80
 -15 -10   1   -1.30    1.20
 -15 -10   1   -0.20    0.90
  15  10  -1    1.10    1.60
  15  10  -1   -0.30    1.80
 -16 -10   1    0.80    1.30
  16  10  -1    0.30    1.80
  16  10  -1   -0.70    1.50
  17  10  -1    1.10    1.50
  17  10  -1    1.60    1.40
  17  10  -1   -0.90    1.70
  18  10  -1    0.40    1.60
  18  10  -1   -0.10    2.00
 -19   9  -1   -0.60    1.40
 -18   9  -1   -0.30    1.50
 -18   9  -1    1.80    2.80
  17  -9   1   -0.20    1.40
 -17   9  -1    0.10    1.50
 -17   9  -1    1.50    2.10
  16  -9   1    0.30    2.50
  16  -9   1   -0.90    1.50
 -16   9  -1    0.30    1.50
 -16   9  -1   -0.60    2.10
 -16   9  -1    0.40    2.10
  15  -9   1   -3.90    2.50
  15  -9   1   -2.90    1.60
 -15   9  -1   -0.60    2.30
 -15   9  -1   -1.70    2.20
 -15   9  -1    2.60    1.60
 -15   9  -1   -3.20    2.30
  14  -9   1    0.30    1.60
  14  -9   1   -2.40    2.50
 -14   9  -1    1.20    2.20
 -14   9  -1    0.10    2.40
 -14   9  -1    0.10    1.50
 -14   9  -1   -0.40    2.30
  13  -9   1   -2.70    1.50
  13  -9   1    0.10    2.50
 -13   9  -1    1.60    2.20
 -13   9  -1    4.70    1.50
 -13   9  -1    1.30    2.30
 -13   9  -1    1.40    2.30
  12  -9   1    1.40    1.50
  12  -9   1    1.40    1.60
 -12   9  -1    5.40    2.40
 -12   9  -1    1.00    2.20
 -12   9  -1   -1.90    2.20
 -12   9  -1    2.60    1.20
  11  -9   1    3.30    1.60
  11  -9   1    2.70    1.40
 -11   9  -1    2.80    2.20
 -11   9  -1    2.00    2.10
 -11   9  -1    4.30    1.30
 -11   9  -1    4.80    1.30
 -11   9  -1    2.10    2.30
  10  -9   1    3.80    1.50
  10  -9   1    5.50    1.40
 -10   9  -1    7.20    2.10
 -10   9  -1    9.50    2.20
 -10   9  -1    4.20    1.40
 -10   9  -1    4.60    2.20
   9  -9   1    1.60    1.20
   9  -9   1    0.00    1.40
  -9   9  -1    1.90    2.10
  -9   9  -1    3.40    1.90
  -9   9  -1    3.60    1.90
  -9   9  -1    1.60    0.90
  -9   9  -1    2.30    1.30
   8  -9   1   -0.90    1.20
   8  -9   1   -0.10    1.00
  -8   9  -1   -0.20    1.20
  -8   9  -1    0.40    1.70
  -8   9  -1    0.70    1.80
  -8   9  -1   -0.80    1.70
   7  -9   1    0.90    1.20
   7  -9   1    1.40    1.00
  -7   9  -1    1.30    1.70
  -7   9  -1    3.70    1.60
  -7   9  -1    1.70    1.60
  -7   9  -1    2.40    1.20
   6  -9   1   13.50    1.70
   6  -9   1   14.70    1.90
  -6   9  -1   14.50    2.00
  -6   9  -1   16.00    2.10
  -6   9  -1   16.20    1.80
  -6   9  -1   17.10    2.00
  -6   9  -1   13.30    1.70
   5  -9   1    3.00    1.40
  -5   9  -1    1.90    1.50
  -5   9  -1    3.30    1.20
  -5   9  -1    2.00    1.60
  -5   9  -1    4.40    1.00
  -5   9  -1    2.40    1.40
   4  -9   1    1.00    1.30
  -4   9  -1    3.50    0.60
  -4   9  -1    2.00    1.40
  -4   9  -1    3.10    1.50
  -4   9  -1    1.80    1.10
  -4   9  -1    3.00    0.80
  -4   9  -1    2.00    1.50
  -4   9  -1    3.30    0.90
   3  -9   1    8.50    1.40
  -3   9  -1   10.10    1.70
  -3   9  -1   11.40    1.10
  -3   9  -1    7.30    1.30
  -3   9  -1   10.30    1.10
  -3   9  -1    9.50    1.60
  -3   9  -1    9.30    1.60
   2  -9   1   -0.30    0.20
   2  -9   1    2.10    1.00
  -2   9  -1    0.30    1.30
  -2   9  -1   -0.30    1.20
  -2   9  -1   -0.90    0.80
  -2   9  -1    1.10    1.30
  -2   9  -1    1.90    1.10
   1  -9   1    0.10    0.20
   1  -9   1   -0.50    1.00
  -1   9  -1    0.20    1.30
  -1   9  -1    0.90    1.00
  -1   9  -1   -0.70    1.10
  -1   9  -1    1.10    0.90
  -1   9  -1    2.90    1.90
  -1   9  -1    0.40    1.00
   0   9  -1    4.70    1.20
   0   9  -1    4.10    1.00
   0   9  -1    3.90    1.30
   0   9  -1    6.10    1.10
   0   9  -1    4.90    2.10
  -1  -9   1    0.30    0.30
   1   9  -1    0.70    1.00
   1   9  -1    1.30    1.20
   1   9  -1   -1.70    2.30
   1   9  -1   -1.00    0.80
   1   9  -1   -1.20    1.10
   1   9  -1   -1.20    2.30
  -2  -9   1   -0.10    1.10
  -2  -9   1   -0.20    0.30
  -2  -9   1    0.30    0.70
   2   9  -1    1.40    2.50
   2   9  -1    1.30    1.20
   2   9  -1   -0.10    0.90
   2   9  -1   -0.60    1.00
   2   9  -1    0.50    1.30
   2   9  -1    1.20    2.60
  -3  -9   1    7.20    1.30
   3   9  -1    8.10    3.20
   3   9  -1    7.90    1.30
   3   9  -1   11.00    2.80
   3   9  -1    8.50    1.20
   3   9  -1   10.30    1.40
   3   9  -1    7.70    1.60
  -4  -9   1    4.20    0.70
  -4  -9   1    2.40    1.20
   4   9  -1    2.80    1.50
   4   9  -1    4.70    1.30
   4   9  -1    2.60    3.50
   4   9  -1    2.70    1.00
   4   9  -1    2.00    1.10
   4   9  -1    1.70    2.80
  -5  -9   1    2.70    1.20
   5   9  -1   -3.50    4.10
   5   9  -1    2.60    1.00
   5   9  -1    3.60    1.00
   5   9  -1    4.10    3.20
   5   9  -1    4.10    1.30
   5   9  -1    3.00    1.20
   5   9  -1    3.20    1.60
  -6  -9   1   22.20    2.40
   6   9  -1   16.50    1.90
   6   9  -1   14.30    2.00
   6   9  -1   19.80    2.40
   6   9  -1   15.80    5.00
   6   9  -1   17.20    2.30
   6   9  -1   20.70    2.20
   6   9  -1   13.60    3.90
  -7  -9   1    1.50    1.50
   7   9  -1    3.40    1.40
   7   9  -1    2.20    1.70
   7   9  -1   -3.60    3.90
   7   9  -1    2.40    1.10
   7   9  -1    1.40    1.00
   7   9  -1    2.10    1.10
  -8  -9   1    1.40    1.40
   8   9  -1   -0.60    1.40
   8   9  -1    0.50    1.00
   8   9  -1   -0.70    1.10
   8   9  -1    0.30    1.80
  -9  -9   1    1.00    0.60
  -9  -9   1    0.80    1.60
  -9  -9   1    1.00    0.80
  -9  -9   1    2.00    0.40
   9   9  -1    1.50    2.10
   9   9  -1    1.60    1.30
   9   9  -1    2.70    1.60
   9   9  -1    2.20    1.30
 -10  -9   1    4.40    1.70
 -10  -9   1    9.00    1.10
 -10  -9   1   10.00    1.20
  10   9  -1    7.30    2.50
  10   9  -1    7.40    1.80
  10   9  -1    6.10    1.60
 -11  -9   1    5.70    1.00
 -11  -9   1    4.90    1.10
 -11  -9   1    3.70    1.70
  11   9  -1    2.50    1.60
  11   9  -1    2.60    1.70
  11   9  -1    2.40    1.80
  11   9  -1    4.90    2.60
 -12  -9   1   -1.00    1.70
 -12  -9   1    0.40    1.40
  12   9  -1    1.70    1.50
  12   9  -1    3.40    2.50
  12   9  -1    6.10    1.70
 -13  -9   1    2.90    1.00
 -13  -9   1    2.10    1.70
 -13  -9   1   -1.00    1.30
  13   9  -1    0.80    1.70
  13   9  -1    3.30    1.90
  13   9  -1    2.50    2.70
 -14  -9   1    0.90    1.00
 -14  -9   1    0.40    1.80
 -14  -9   1   -0.80    1.30
 -14  -9   1    0.40    0.90
  14   9  -1    1.50    1.90
  14   9  -1   -3.70    1.70
 -15  -9   1    2.40    0.90
 -15  -9   1    0.50    1.30
  15   9  -1   -3.20    1.80
  15   9  -1    0.10    1.70
 -16  -9   1   -0.40    1.30
 -16  -9   1    0.40    1.00
  16   9  -1   -2.20    1.60
  16   9  -1    0.80    1.80
 -17  -9   1    0.20    1.60
  17   9  -1    0.20    1.70
  17   9  -1    1.60    1.50
  18   9  -1    0.00    1.30
  18   9  -1    1.00    1.90
  18   9  -1    1.50    1.60
 -20   8  -1    0.90    1.40
 -19   8  -1    1.20    1.50
  18  -8   1    2.60    1.60
 -18   8  -1   -1.20    1.50
 -18   8  -1    1.80    2.00
  17  -8   1    1.00    1.60
  17  -8   1   -2.40    2.60
 -17   8  -1   -0.10    2.00
 -17   8  -1    1.30    1.60
 -17   8  -1    1.70    2.00
  16  -8   1   -1.70    1.60
  16  -8   1    3.60    2.80
 -16   8  -1   -2.30    2.10
 -16   8  -1    2.30    1.60
 -16   8  -1   -0.10    3.00
 -16   8  -1   -1.30    2.10
  15  -8   1    4.00    2.70
  15  -8   1    3.30    1.80
 -15   8  -1    3.40    2.50
 -15   8  -1    4.80    2.30
 -15   8  -1    4.70    2.40
  14  -8   1    0.00    1.70
  14  -8   1   -2.60    1.80
 -14   8  -1    2.70    2.20
 -14   8  -1    3.90    2.30
  13  -8   1    6.30    1.90
  13  -8   1    6.60    1.80
 -13   8  -1   10.20    2.60
 -13   8  -1    6.30    2.40
 -13   8  -1   11.40    2.50
  12  -8   1    6.50    1.90
  12  -8   1    8.40    1.70
 -12   8  -1    9.00    2.40
 -12   8  -1    9.30    2.40
 -12   8  -1   11.40    2.50
  11  -8   1   18.70    2.20
 -11   8  -1   20.00    2.80
 -11   8  -1   22.00    2.70
 -11   8  -1   21.50    2.90
  10  -8   1   29.60    3.10
  10  -8   1   28.80    3.50
 -10   8  -1   40.20    3.80
 -10   8  -1   32.00    3.10
   9  -8   1   26.70    2.90
   9  -8   1   23.50    2.50
  -9   8  -1   23.30    2.80
  -9   8  -1   19.70    2.70
  -9   8  -1   28.50    2.60
   8  -8   1    5.10    1.10
   8  -8   1    4.60    1.30
  -8   8  -1    5.40    1.70
  -8   8  -1    5.00    1.30
  -8   8  -1    6.80    1.70
  -8   8  -1    3.90    1.80
   7  -8   1    2.50    1.20
   7  -8   1    3.40    1.00
  -7   8  -1    4.20    1.60
  -7   8  -1    6.10    1.30
  -7   8  -1    6.20    1.60
  -7   8  -1    4.20    1.60
   6  -8   1    1.50    1.10
   6  -8   1    0.40    0.90
  -6   8  -1    1.20    0.60
  -6   8  -1    0.50    1.50
  -6   8  -1    0.40    1.50
  -6   8  -1    1.30    1.00
  -6   8  -1    1.50    1.10
  -6   8  -1   -1.10    1.30
   5  -8   1   25.00    2.60
   5  -8   1   27.50    3.00
  -5   8  -1   29.60    2.70
  -5   8  -1   31.00    2.90
  -5   8  -1   28.00    3.20
  -5   8  -1   32.90    3.10
  -5   8  -1   33.30    2.50
  -5   8  -1   26.70    3.10
   4  -8   1  158.18   12.60
  -4   8  -1  168.08   12.60
  -4   8  -1  147.59   12.50
  -4   8  -1  153.98   12.60
  -4   8  -1  177.58   12.50
  -4   8  -1  161.18   12.60
  -4   8  -1  158.28   12.60
   3  -8   1  147.39   11.90
  -3   8  -1  155.18   12.00
  -3   8  -1  142.39   11.80
  -3   8  -1  147.09   12.00
  -3   8  -1  162.18   11.90
  -3   8  -1  162.28   12.00
   2  -8   1  583.94   45.80
  -2   8  -1  560.44   45.70
  -2   8  -1  612.44   45.80
  -2   8  -1  576.14   45.80
  -2   8  -1  620.44   45.80
  -2   8  -1  604.44   45.80
   1  -8   1  657.53   51.29
  -1   8  -1  628.44   51.29
  -1   8  -1  668.03   51.29
  -1   8  -1  652.13   51.29
  -1   8  -1  686.33   51.29
  -1   8  -1  673.73   51.29
  -1   8  -1  689.83   51.29
   0  -8   1  953.40   77.79
   0   8  -1 1000.60   77.79
   0   8  -1  997.60   77.79
   0   8  -1 1044.30   77.79
   0   8  -1 1067.49   77.79
   0   8  -1  992.70   77.79
   1   8  -1  662.33   50.79
   1   8  -1  602.74   50.99
   1   8  -1  704.23   50.79
   1   8  -1  662.83   50.79
  -2  -8   1  530.45   44.50
   2   8  -1  561.44   44.80
   2   8  -1  607.14   44.50
   2   8  -1  564.54   44.80
   2   8  -1  595.24   44.50
   2   8  -1  598.74   44.50
  -3  -8   1  140.79   11.60
   3   8  -1  139.79   12.20
   3   8  -1  157.28   11.60
   3   8  -1  148.79   11.70
   3   8  -1  148.89   11.60
   3   8  -1  154.68   11.60
  -4  -8   1  155.48   12.00
  -4  -8   1  146.99   12.20
   4   8  -1  149.59   12.10
   4   8  -1  164.88   12.10
   4   8  -1  163.18   12.30
   4   8  -1  161.38   12.20
   4   8  -1  162.58   13.10
   4   8  -1  159.78   12.20
   4   8  -1  137.09   12.80
  -5  -8   1   23.40    2.80
  -5  -8   1   31.00    2.20
   5   8  -1   24.60    2.50
   5   8  -1   27.60    2.70
   5   8  -1   29.00    2.50
   5   8  -1   26.90    4.30
   5   8  -1   21.50    3.70
   5   8  -1   28.60    3.20
  -6  -8   1    0.10    1.30
  -6  -8   1    1.50    0.30
  -6  -8   1    0.70    0.60
   6   8  -1   -0.50    1.00
   6   8  -1    0.40    1.20
   6   8  -1    2.00    1.30
   6   8  -1    0.70    3.00
   6   8  -1    1.10    0.90
   6   8  -1    3.20    1.50
   6   8  -1   -1.80    4.10
  -7  -8   1    1.60    1.40
   7   8  -1    4.40    1.70
   7   8  -1    6.70    4.40
   7   8  -1    4.50    1.20
   7   8  -1    2.60    3.30
   7   8  -1    4.10    1.30
   7   8  -1    5.40    1.40
  -8  -8   1    5.30    1.50
   8   8  -1    7.90    3.80
   8   8  -1    5.10    1.80
   8   8  -1    6.10    1.30
   8   8  -1    7.40    1.50
   8   8  -1    8.40    1.50
   8   8  -1   -0.40    5.20
  -9  -8   1   32.80    2.70
  -9  -8   1   29.60    3.50
  -9  -8   1   39.50    3.10
  -9  -8   1   34.70    2.90
   9   8  -1   34.10    4.00
   9   8  -1   32.60    3.50
   9   8  -1   35.90    3.40
 -10  -8   1   35.90    3.80
  10   8  -1   38.70    3.60
  10   8  -1   41.00    3.80
  10   8  -1   29.00    3.40
  10   8  -1   40.60    4.40
 -11  -8   1   14.60    2.20
  11   8  -1   17.50    2.40
  11   8  -1   16.60    2.90
  11   8  -1   14.40    2.00
  11   8  -1   20.60    2.40
 -12  -8   1    6.70    1.60
 -12  -8   1    8.40    2.00
  12   8  -1   12.60    2.00
  12   8  -1    9.20    2.90
  12   8  -1    9.40    1.80
 -13  -8   1    6.60    1.50
 -13  -8   1    6.10    1.90
  13   8  -1    7.30    1.90
  13   8  -1    7.10    1.80
  13   8  -1    8.90    2.90
 -14  -8   1   -2.50    1.80
 -14  -8   1   -0.50    1.30
  14   8  -1   -1.20    3.10
  14   8  -1    1.30    1.70
  14   8  -1    0.60    1.90
  14   8  -1    2.50    2.20
 -15  -8   1    1.20    1.40
  15   8  -1    5.20    1.80
  15   8  -1    2.40    2.00
 -16  -8   1   -2.00    2.10
 -16  -8   1    0.10    1.40
 -16  -8   1    2.30    1.10
 -16  -8   1    0.80    0.80
  16   8  -1    0.90    1.80
  16   8  -1    1.40    1.80
 -17  -8   1    1.30    1.40
 -17  -8   1    1.30    1.10
  17   8  -1    3.00    1.80
  17   8  -1    0.50    1.80
 -18  -8   1   -1.70    1.00
  18   8  -1    1.80    1.30
  18   8  -1    2.40    1.80
  18   8  -1   -0.70    1.50
  19   8  -1    0.00    2.10
 -20   7  -1    2.40    1.40
 -19   7  -1    0.50    1.40
  18  -7   1    0.70    1.60
 -18   7  -1    1.60    2.00
 -18   7  -1    0.20    1.50
  17  -7   1   -0.90    1.70
  17  -7   1   -0.80    2.50
 -17   7  -1    3.50    1.60
 -17   7  -1    0.60    2.00
 -17   7  -1   -0.70    2.00
  16  -7   1   -2.30    2.60
  16  -7   1    0.40    1.80
 -16   7  -1   -2.30    2.20
 -16   7  -1   -1.10    2.50
 -16   7  -1   -0.50    2.20
  15  -7   1    6.30    2.00
  15  -7   1    4.60    2.10
 -15   7  -1    5.30    2.40
 -15   7  -1    6.80    2.60
 -15   7  -1    6.90    2.40
  14  -7   1    3.40    1.80
  14  -7   1    0.00    1.90
 -14   7  -1    2.20    2.30
 -14   7  -1    1.50    2.10
 -14   7  -1    0.20    2.30
  13  -7   1   14.10    2.10
 -13   7  -1   15.50    2.60
 -13   7  -1    7.90    2.40
 -13   7  -1   13.60    2.60
  12  -7   1   11.60    2.00
  12  -7   1    7.60    2.00
 -12   7  -1   14.90    2.40
 -12   7  -1   13.20    2.50
 -12   7  -1   19.10    2.60
  11  -7   1   14.70    2.30
  11  -7   1   24.10    2.50
 -11   7  -1   22.10    2.70
 -11   7  -1   27.60    3.20
 -11   7  -1   27.40    3.40
 -11   7  -1   15.40    2.20
  10  -7   1   66.99    5.40
  10  -7   1   68.79    5.70
 -10   7  -1   73.59    5.80
 -10   7  -1   63.19    5.70
 -10   7  -1   57.69    5.40
   9  -7   1   49.60    3.90
   9  -7   1   44.00    4.20
  -9   7  -1   49.50    4.40
  -9   7  -1   45.80    4.20
  -9   7  -1   48.00    4.30
  -9   7  -1   38.20    3.90
   8  -7   1   13.00    1.50
   8  -7   1    9.30    1.60
  -8   7  -1   13.60    1.80
  -8   7  -1   13.50    2.00
  -8   7  -1   12.10    1.50
  -8   7  -1   13.40    1.80
   7  -7   1   22.80    2.70
  -7   7  -1   27.10    2.90
  -7   7  -1   19.00    2.40
  -7   7  -1   22.30    2.50
  -7   7  -1   29.20    2.80
  -7   7  -1   24.40    2.80
   6  -7   1    4.00    1.10
   6  -7   1    2.20    0.90
  -6   7  -1    3.50    1.00
  -6   7  -1    3.70    1.40
  -6   7  -1    1.70    0.60
  -6   7  -1    2.60    1.40
  -6   7  -1    2.70    1.10
  -6   7  -1    2.40    1.30
   5  -7   1   22.60    2.30
   5  -7   1   22.20    2.70
  -5   7  -1   22.60    2.30
  -5   7  -1   29.70    2.70
  -5   7  -1   26.70    2.80
  -5   7  -1   25.00    2.80
  -5   7  -1   30.30    2.50
   4  -7   1  158.98   12.20
  -4   7  -1  161.18   12.20
  -4   7  -1  156.78   12.20
  -4   7  -1  144.59   12.20
  -4   7  -1  145.59   12.10
  -4   7  -1  169.18   12.20
   3  -7   1  205.48   15.40
  -3   7  -1  205.58   15.30
  -3   7  -1  179.68   15.30
  -3   7  -1  200.48   15.40
  -3   7  -1  196.78   15.40
   2  -7   1  348.67   26.50
  -2   7  -1  374.96   26.50
  -2   7  -1  317.87   26.50
  -2   7  -1  360.66   26.50
  -2   7  -1  316.37   26.50
  -2   7  -1  342.77   26.50
  -2   7  -1  340.47   26.50
   1  -7   1  481.15   37.80
   1  -7   1  513.15   37.90
  -1   7  -1  486.15   37.70
  -1   7  -1  489.05   37.80
  -1   7  -1  527.15   37.80
  -1   7  -1  453.75   37.90
  -1   7  -1  474.15   37.80
  -1   7  -1  467.95   37.80
  -1   7  -1  512.45   37.80
   0  -7   1  304.47   26.00
   0  -7   1  308.67   26.00
   0  -7   1  331.27   25.90
   0   7  -1  326.17   26.20
   0   7  -1  374.46   26.00
   0   7  -1  342.27   26.00
   0   7  -1  349.67   26.00
   0   7  -1  354.56   26.00
   1   7  -1  516.35   38.90
   1   7  -1  464.65   39.10
   1   7  -1  522.15   38.90
   1   7  -1  506.45   38.90
   1   7  -1  505.35   39.00
   1   7  -1  510.95   38.90
  -2  -7   1  322.17   26.60
  -2  -7   1  331.17   26.60
  -2  -7   1  304.57   26.50
   2   7  -1  348.67   26.60
   2   7  -1  356.26   26.60
   2   7  -1  335.67   26.90
   2   7  -1  344.57   26.80
   2   7  -1  372.36   26.60
   2   7  -1  379.66   26.60
  -3  -7   1  180.38   15.10
   3   7  -1  208.98   15.20
   3   7  -1  201.18   15.10
   3   7  -1  192.68   15.10
   3   7  -1  194.78   15.60
   3   7  -1  187.38   15.50
  -4  -7   1  139.79   11.80
   4   7  -1  133.49   12.30
   4   7  -1  151.98   12.50
   4   7  -1  146.89   11.70
   4   7  -1  158.18   11.90
   4   7  -1  149.69   11.80
   4   7  -1  169.48   11.70
   4   7  -1  153.68   11.80
  -5  -7   1   21.90    2.50
   5   7  -1   20.10    3.60
   5   7  -1   25.20    2.40
   5   7  -1   25.60    2.20
   5   7  -1   25.50    2.80
   5   7  -1   27.50    2.50
   5   7  -1   21.90    3.30
   5   7  -1   19.00    2.20
  -6  -7   1    2.10    1.20
  -6  -7   1    2.30    0.30
  -6  -7   1    3.50    0.70
   6   7  -1    3.10    3.20
   6   7  -1    2.20    1.10
   6   7  -1    1.40    0.80
   6   7  -1   -0.70    2.60
   6   7  -1    2.50    1.40
   6   7  -1    1.00    1.20
   6   7  -1    2.60    1.00
  -7  -7   1   21.50    1.70
  -7  -7   1   20.90    2.50
   7   7  -1   16.40    3.60
   7   7  -1   21.40    2.90
   7   7  -1   24.80    4.30
   7   7  -1   18.80    2.20
   7   7  -1   22.90    2.40
   7   7  -1   22.70    2.50
  -8  -7   1   13.00    1.60
  -8  -7   1    9.70    0.90
  -8  -7   1    8.40    1.10
   8   7  -1    9.20    3.30
   8   7  -1   12.40    1.90
   8   7  -1   11.20    1.40
   8   7  -1   11.10    4.70
  -9  -7   1   46.50    4.50
  -9  -7   1   50.89    4.10
   9   7  -1   41.60    7.10
   9   7  -1   56.19    4.50
   9   7  -1   54.59    4.50
   9   7  -1   48.30    4.90
 -10  -7   1   71.89    6.80
 -10  -7   1   94.69    6.50
  10   7  -1   71.29    6.60
  10   7  -1   78.59    7.20
  10   7  -1   85.19    6.80
  10   7  -1   82.29    6.70
 -11  -7   1   28.30    3.30
  11   7  -1   24.80    3.30
  11   7  -1   29.50    4.10
  11   7  -1   30.10    3.10
 -12  -7   1   13.20    2.10
 -12  -7   1   10.10    1.70
  12   7  -1   13.90    1.90
  12   7  -1   15.30    3.00
  12   7  -1   13.60    1.80
 -13  -7   1    8.30    1.70
 -13  -7   1    9.40    2.10
  13   7  -1   13.90    3.10
  13   7  -1   12.50    2.00
  13   7  -1   12.70    2.10
 -14  -7   1    1.40    1.40
 -14  -7   1   -0.90    1.80
  14   7  -1    0.70    2.20
  14   7  -1   -3.30    2.70
  14   7  -1    2.10    1.70
  14   7  -1    1.40    1.90
 -15  -7   1    3.90    1.50
  15   7  -1    6.90    1.90
  15   7  -1    7.50    2.10
  15   7  -1    3.80    2.40
 -16  -7   1   -0.60    1.50
 -16  -7   1   -0.60    2.10
 -16  -7   1    4.00    1.20
 -16  -7   1    4.10    1.00
  16   7  -1   -3.80    2.50
  16   7  -1    3.10    1.90
  16   7  -1    2.80    2.00
 -17  -7   1    2.40    1.10
 -17  -7   1   -0.20    1.50
 -17  -7   1    1.50    0.80
  17   7  -1   -0.50    1.80
  17   7  -1   -1.30    1.90
 -18  -7   1   -0.30    1.00
  18   7  -1    1.50    1.60
  18   7  -1    1.20    1.80
 -19  -7   1   -0.80    1.00
  19   7  -1    2.70    1.80
  19   7  -1    0.40    1.60
 -20   6  -1    0.30    1.30
  19  -6   1   -1.00    1.80
 -19   6  -1    0.40    1.50
  18  -6   1    1.60    1.80
 -18   6  -1   -0.40    1.50
 -18   6  -1    2.10    2.00
  17  -6   1    1.60    1.90
  17  -6   1    1.30    2.70
 -17   6  -1    5.20    1.60
 -17   6  -1    2.70    2.00
 -17   6  -1   -2.70    2.00
  16  -6   1    1.60    2.30
  16  -6   1    1.20    1.90
 -16   6  -1    0.50    2.10
 -16   6  -1   -0.80    2.10
 -16   6  -1   -2.90    2.40
  15  -6   1    5.90    2.10
  15  -6   1    6.40    2.20
 -15   6  -1    9.10    2.60
 -15   6  -1    5.60    2.30
 -15   6  -1    8.60    2.40
  14  -6   1    1.80    1.80
  14  -6   1    3.30    1.90
 -14   6  -1    3.10    2.30
 -14   6  -1    4.00    2.30
 -14   6  -1    2.50    2.10
  13  -6   1   16.60    2.20
  13  -6   1   10.80    2.20
 -13   6  -1   12.80    2.60
 -13   6  -1   12.30    2.50
 -13   6  -1   13.00    2.50
  12  -6   1    9.90    2.10
  12  -6   1   17.40    2.10
 -12   6  -1   20.60    2.50
 -12   6  -1   12.90    2.30
 -12   6  -1   14.30    2.40
  11  -6   1   11.80    1.80
 -11   6  -1   15.90    2.20
 -11   6  -1   15.30    2.10
 -11   6  -1    8.90    1.40
  10  -6   1   62.39    4.70
  10  -6   1   61.09    4.90
  10  -6   1   48.00    4.50
 -10   6  -1   61.59    5.00
 -10   6  -1   49.40    4.60
 -10   6  -1   56.39    4.90
   9  -6   1   42.10    3.40
   9  -6   1   39.50    3.80
  -9   6  -1   31.40    3.40
  -9   6  -1   43.40    3.70
  -9   6  -1   41.20    3.90
  -9   6  -1   38.40    3.80
   8  -6   1    4.10    1.00
   8  -6   1    4.90    1.40
  -8   6  -1    4.20    1.10
  -8   6  -1    4.00    1.50
  -8   6  -1    3.80    1.40
  -8   6  -1    3.60    0.80
  -8   6  -1    5.40    1.40
   7  -6   1   21.60    2.50
   7  -6   1   14.50    2.00
  -7   6  -1   17.50    2.10
  -7   6  -1   18.80    2.50
  -7   6  -1   23.20    2.60
  -7   6  -1   18.90    2.20
  -7   6  -1   22.50    2.40
   6  -6   1    5.10    1.30
   6  -6   1    5.30    1.00
  -6   6  -1    6.20    1.30
  -6   6  -1    6.10    1.50
  -6   6  -1    5.70    1.20
  -6   6  -1    6.20    1.00
  -6   6  -1    6.20    1.10
   5  -6   1  125.19    9.80
   5  -6   1  128.29    9.70
  -5   6  -1  132.49    9.80
  -5   6  -1  129.09    9.80
  -5   6  -1  115.79    9.70
  -5   6  -1  126.59    9.80
  -5   6  -1  121.29    9.70
  -5   6  -1  119.19    9.80
   4  -6   1  237.48   18.70
   4  -6   1  248.38   18.80
  -4   6  -1  259.07   18.80
  -4   6  -1  229.48   18.70
  -4   6  -1  249.58   18.80
  -4   6  -1  240.88   18.80
  -4   6  -1  255.47   18.80
  -4   6  -1  217.68   18.70
   3  -6   1   94.09    7.60
  -3   6  -1  102.29    7.60
  -3   6  -1   88.19    7.60
  -3   6  -1   94.59    7.60
  -3   6  -1   99.69    7.50
   2  -6   1  182.98   14.50
  -2   6  -1  194.28   14.60
  -2   6  -1  200.28   14.50
  -2   6  -1  185.18   14.50
  -2   6  -1  174.08   14.60
   1  -6   1  847.72   66.29
   1  -6   1  965.80   66.39
  -1   6  -1  843.52   66.29
  -1   6  -1  884.71   66.39
  -1   6  -1  826.92   66.39
  -1   6  -1  852.01   66.29
  -1   6  -1  830.32   66.29
  -1   6  -1  832.92   66.39
   0  -6   1  348.57   28.80
   0  -6   1  361.66   28.80
   0   6  -1  383.66   28.80
   0   6  -1  381.46   28.80
   0   6  -1  390.76   28.80
   0   6  -1  373.66   29.00
   1   6  -1  962.60   68.89
   1   6  -1  898.71   68.89
   1   6  -1  853.71   69.09
   1   6  -1  840.32   68.89
   1   6  -1  914.31   68.99
  -2  -6   1  166.98   13.90
   2   6  -1  169.38   13.90
   2   6  -1  179.88   13.90
   2   6  -1  179.38   13.90
   2   6  -1  176.48   14.20
   2   6  -1  182.98   14.30
   2   6  -1  197.58   13.90
  -3  -6   1   84.79    6.90
  -3  -6   1   88.39    7.00
   3   6  -1   89.79    7.10
   3   6  -1   89.39    7.00
   3   6  -1   91.89    6.90
   3   6  -1   88.39    7.60
   3   6  -1   85.39    7.50
  -4  -6   1  227.98   18.10
  -4  -6   1  229.28   18.10
  -4  -6   1  227.58   18.10
   4   6  -1  243.58   18.10
   4   6  -1  222.88   18.10
   4   6  -1  225.98   18.50
   4   6  -1  248.28   18.20
   4   6  -1  248.98   18.60
  -5  -6   1  118.59    9.50
  -5  -6   1  118.99    9.40
  -5  -6   1  109.09    9.30
   5   6  -1  131.79    9.40
   5   6  -1  107.29   10.10
   5   6  -1  127.69    9.60
   5   6  -1  125.99   10.30
   5   6  -1  119.59    9.50
   5   6  -1  124.69    9.40
  -6  -6   1    5.20    0.70
  -6  -6   1    6.90    1.30
   6   6  -1    5.80    1.20
   6   6  -1    8.30    3.00
   6   6  -1    6.30    1.10
   6   6  -1    5.00    1.10
   6   6  -1    3.80    2.60
   6   6  -1    6.90    1.50
  -7  -6   1   21.50    2.40
  -7  -6   1   18.70    1.80
   7   6  -1   19.70    2.70
   7   6  -1   18.30    2.20
   7   6  -1   20.00    2.30
   7   6  -1   14.30    3.70
   7   6  -1   17.20    2.00
  -8  -6   1    3.90    1.30
  -8  -6   1    4.40    0.80
  -8  -6   1    4.30    0.50
   8   6  -1    6.90    1.30
   8   6  -1    5.30    4.00
   8   6  -1    4.00    2.80
   8   6  -1    4.00    1.10
   8   6  -1    4.30    1.60
   8   6  -1    5.90    1.30
  -9  -6   1   41.10    3.80
   9   6  -1   42.30    3.80
   9   6  -1   27.50    6.00
   9   6  -1   39.20    3.60
   9   6  -1   44.10    4.20
   9   6  -1   44.00    3.70
 -10  -6   1   76.19    5.40
 -10  -6   1   62.09    5.60
  10   6  -1   61.59    5.50
  10   6  -1   70.39    5.70
  10   6  -1   63.29    5.70
  10   6  -1   63.39    6.10
 -11  -6   1   16.10    2.20
  11   6  -1   17.90    2.30
  11   6  -1   24.80    2.60
  11   6  -1   22.30    3.00
  11   6  -1   22.00    2.80
 -12  -6   1   10.90    1.90
 -12  -6   1    9.00    1.70
  12   6  -1   13.90    1.80
  12   6  -1   11.20    1.80
  12   6  -1   16.30    2.90
 -13  -6   1   14.00    2.10
 -13  -6   1    9.10    1.70
  13   6  -1   10.30    1.90
  13   6  -1   13.50    3.00
  13   6  -1   10.40    2.00
 -14  -6   1    2.10    1.50
  14   6  -1    2.00    1.80
  14   6  -1    5.20    2.70
  14   6  -1    2.90    1.80
 -15  -6   1   13.10    2.40
  15   6  -1    5.70    2.50
  15   6  -1    6.10    2.30
 -16  -6   1    6.20    1.30
 -16  -6   1    2.00    2.20
 -16  -6   1    5.40    1.00
 -16  -6   1   -0.50    1.60
  16   6  -1    0.00    1.80
  16   6  -1    3.70    2.40
  16   6  -1   -0.80    2.00
 -17  -6   1    2.20    1.60
 -17  -6   1    2.10    1.20
 -17  -6   1    2.60    0.90
  17   6  -1    0.20    1.90
  17   6  -1   -4.10    2.50
  17   6  -1   -0.20    1.80
 -18  -6   1   -4.00    1.70
 -18  -6   1    0.40    1.10
  18   6  -1    1.60    1.80
  18   6  -1   -0.80    1.80
 -19  -6   1   -0.30    1.10
  19   6  -1    0.70    1.70
  19   6  -1    0.70    1.60
 -20  -6   1    0.50    1.40
 -21   5  -1    0.40    1.20
 -20   5  -1    1.90    1.40
  19  -5   1   -1.30    1.90
 -19   5  -1    1.10    1.50
  18  -5   1    1.30    3.00
  18  -5   1    1.00    2.00
 -18   5  -1   -0.30    2.00
 -18   5  -1    0.40    1.40
  17  -5   1   -0.60    2.00
  17  -5   1    2.10    2.60
 -17   5  -1    2.00    1.50
 -17   5  -1   -0.60    2.00
 -17   5  -1    0.20    2.00
  16  -5   1    1.70    2.00
  16  -5   1   -0.20    2.30
 -16   5  -1   -0.70    2.40
 -16   5  -1    0.00    2.10
 -16   5  -1   -1.00    2.10
 -16   5  -1    2.50    1.40
  15  -5   1    7.50    2.10
  15  -5   1    7.10    2.40
 -15   5  -1    6.00    2.20
 -15   5  -1    7.40    2.30
 -15   5  -1    5.30    2.50
  14  -5   1    4.40    1.90
  14  -5   1    1.40    1.90
 -14   5  -1   -0.60    2.00
 -14   5  -1    1.80    2.20
 -14   5  -1    4.30    2.10
  13  -5   1    6.50    1.30
  13  -5   1   11.20    1.90
  13  -5   1    4.70    2.00
 -13   5  -1    8.70    2.20
 -13   5  -1    7.30    2.20
 -13   5  -1   12.60    2.20
  12  -5   1    6.90    1.70
  12  -5   1    6.20    1.20
  12  -5   1    6.60    1.70
 -12   5  -1    6.80    2.00
 -12   5  -1    5.30    1.90
  11  -5   1   10.70    1.50
  11  -5   1    8.10    1.20
  11  -5   1    8.70    1.80
 -11   5  -1    9.00    1.80
 -11   5  -1    9.40    1.80
 -11   5  -1    7.60    1.90
 -11   5  -1    6.20    1.10
  10  -5   1   41.30    3.80
  10  -5   1   46.00    4.10
 -10   5  -1   47.80    4.10
 -10   5  -1   44.00    4.10
 -10   5  -1   39.80    4.10
   9  -5   1   17.00    2.00
   9  -5   1   21.80    2.70
   9  -5   1   23.60    2.20
  -9   5  -1   22.90    2.70
  -9   5  -1   18.70    2.10
  -9   5  -1   18.50    2.20
  -9   5  -1   24.30    2.70
   8  -5   1    1.00    1.20
   8  -5   1    1.70    1.00
   8  -5   1    0.70    0.80
  -8   5  -1    1.30    1.30
  -8   5  -1    1.70    0.90
  -8   5  -1    3.00    1.20
  -8   5  -1    0.30    1.40
  -8   5  -1    0.60    0.70
   7  -5   1   28.50    3.70
   7  -5   1   30.10    2.70
   7  -5   1   34.80    2.90
   7  -5   1   32.20    3.20
  -7   5  -1   34.30    3.20
  -7   5  -1   36.30    3.10
  -7   5  -1   30.50    2.70
  -7   5  -1   32.60    3.00
  -7   5  -1   35.10    3.30
  -7   5  -1   31.60    2.90
   6  -5   1    1.20    1.60
   6  -5   1    3.70    1.10
   6  -5   1    4.00    0.90
  -6   5  -1    2.90    0.60
  -6   5  -1    3.70    1.00
  -6   5  -1    3.80    1.00
  -6   5  -1    3.80    1.20
  -6   5  -1    3.80    0.90
  -6   5  -1    4.50    1.50
  -6   5  -1    3.00    1.20
   5  -5   1   83.99    6.50
   5  -5   1   82.39    6.30
  -5   5  -1   76.49    6.30
  -5   5  -1   78.89    6.40
  -5   5  -1   82.59    6.40
  -5   5  -1   79.99    6.40
  -5   5  -1   83.59    6.40
  -5   5  -1   75.59    6.30
   4  -5   1  163.68   12.60
   4  -5   1  156.18   12.50
  -4   5  -1  146.19   12.50
  -4   5  -1  155.78   12.50
  -4   5  -1  166.98   12.50
  -4   5  -1  168.58   12.50
  -4   5  -1  157.78   12.50
  -4   5  -1  172.68   12.50
   3  -5   1   46.30    3.90
  -3   5  -1   48.30    3.90
  -3   5  -1   44.50    3.90
  -3   5  -1   50.29    3.90
  -3   5  -1   44.40    3.90
   2  -5   1  155.28   12.70
  -2   5  -1  169.88   12.70
  -2   5  -1  152.18   12.70
  -2   5  -1  177.48   12.70
  -2   5  -1  164.58   12.70
   1  -5   1   17.40    1.70
   1  -5   1   15.90    1.90
  -1   5  -1   16.60    1.90
  -1   5  -1   16.50    1.70
  -1   5  -1   16.80    1.80
  -1   5  -1   12.60    1.70
   0  -5   1  725.93   60.69
   0  -5   1  779.02   60.79
   0   5  -1  816.72   60.89
   0   5  -1  881.91   60.79
   0   5  -1  808.72   60.79
   0   5  -1  754.62   60.69
   0   5  -1  749.42   60.69
  -1  -5   1   14.00    1.40
  -1  -5   1   16.10    1.60
   1   5  -1   12.70    1.80
   1   5  -1   16.30    1.60
   1   5  -1   10.70    1.60
   1   5  -1   12.40    1.80
   1   5  -1   18.40    1.80
  -2  -5   1  153.58   11.90
  -2  -5   1  140.39   11.90
   2   5  -1  151.08   11.90
   2   5  -1  163.68   12.20
   2   5  -1  144.59   11.90
   2   5  -1  157.28   11.90
   2   5  -1  162.88   12.20
  -3  -5   1   39.20    3.60
   3   5  -1   50.29    3.80
   3   5  -1   40.40    4.50
   3   5  -1   44.70    3.60
   3   5  -1   42.60    4.40
  -4  -5   1  175.98   12.50
  -4  -5   1  157.28   12.40
  -4  -5   1  152.68   12.50
   4   5  -1  143.89   12.50
   4   5  -1  154.88   12.50
   4   5  -1  180.08   13.00
   4   5  -1  162.08   12.90
   4   5  -1  162.68   12.60
  -5  -5   1   80.29    6.40
  -5  -5   1   84.99    6.30
  -5  -5   1   81.09    6.20
   5   5  -1   80.79    6.50
   5   5  -1   74.09    6.30
   5   5  -1   73.49    7.10
   5   5  -1   84.99    7.30
   5   5  -1   79.09    6.30
  -6  -5   1    3.70    0.40
  -6  -5   1    2.70    0.60
  -6  -5   1    2.50    0.70
  -6  -5   1    3.50    1.10
   6   5  -1    3.40    1.00
   6   5  -1    3.60    1.20
   6   5  -1    4.10    1.00
   6   5  -1    3.20    2.60
   6   5  -1   -0.30    2.10
  -7  -5   1   27.40    2.40
  -7  -5   1   27.90    3.00
  -7  -5   1   28.50    2.50
  -7  -5   1   33.70    2.60
   7   5  -1   36.10    3.30
   7   5  -1   23.20    3.80
   7   5  -1   31.90    2.90
   7   5  -1   30.00    2.80
   7   5  -1   34.10    5.10
  -8  -5   1   -0.30    0.60
  -8  -5   1   -0.30    0.70
  -8  -5   1    0.40    1.00
   8   5  -1    0.70    1.10
   8   5  -1    0.60    0.90
   8   5  -1   -0.20    2.40
   8   5  -1    0.50    3.20
   8   5  -1    2.10    1.20
   8   5  -1    0.30    1.50
  -9  -5   1   23.60    2.70
  -9  -5   1   23.80    2.30
   9   5  -1   26.70    2.70
   9   5  -1   26.30    2.50
   9   5  -1   25.60    2.70
   9   5  -1   22.00    4.90
   9   5  -1   26.30    3.20
 -10  -5   1   39.90    3.40
 -10  -5   1   36.20    3.40
 -10  -5   1   39.30    3.70
  10   5  -1   43.10    3.60
  10   5  -1   42.80    4.30
  10   5  -1   40.50    3.80
  10   5  -1   45.90    3.80
 -11  -5   1    7.40    1.40
 -11  -5   1    4.90    1.20
 -11  -5   1    6.80    1.50
  11   5  -1   12.40    1.80
  11   5  -1   12.00    2.30
  11   5  -1   10.30    1.70
  11   5  -1    9.30    1.60
 -12  -5   1    4.50    1.40
 -12  -5   1    7.70    1.70
  12   5  -1    8.60    1.70
  12   5  -1    9.00    2.50
  12   5  -1    9.40    1.90
 -13  -5   1    7.60    1.60
 -13  -5   1    7.40    1.80
  13   5  -1    7.90    1.90
  13   5  -1    9.90    1.80
  13   5  -1    9.20    2.80
 -14  -5   1    2.50    1.50
  14   5  -1    3.80    1.80
  14   5  -1    3.50    2.70
  14   5  -1    2.80    2.10
 -15  -5   1    3.50    1.60
 -15  -5   1    6.40    2.30
  15   5  -1    8.30    2.00
  15   5  -1    7.70    2.50
  15   5  -1    3.90    2.90
  15   5  -1    6.90    2.10
 -16  -5   1    2.80    1.20
 -16  -5   1    0.00    2.20
 -16  -5   1   -0.50    1.60
  16   5  -1    2.10    1.90
  16   5  -1   -2.40    2.50
  16   5  -1   -2.20    2.00
 -17  -5   1    2.50    1.20
 -17  -5   1   -1.90    2.20
 -17  -5   1    2.60    0.90
 -17  -5   1    0.60    1.80
  17   5  -1   -1.90    2.40
  17   5  -1   -1.00    1.80
  17   5  -1    0.20    1.90
 -18  -5   1    0.70    1.70
 -18  -5   1   -0.30    1.10
  18   5  -1   -1.30    1.80
  18   5  -1    1.40    1.80
 -19  -5   1    0.30    1.10
  19   5  -1   -0.80    1.70
  19   5  -1   -0.60    1.60
 -20  -5   1    1.00    1.10
 -21   4  -1    0.10    1.20
 -20   4  -1    0.20    1.40
  19  -4   1   -1.40    1.90
 -19   4  -1    0.90    1.40
  18  -4   1    1.50    2.60
  18  -4   1    0.20    2.10
 -18   4  -1   -1.00    1.40
 -18   4  -1   -1.60    2.00
  17  -4   1    1.50    2.10
  17  -4   1    0.70    2.40
 -17   4  -1    0.00    2.00
 -17   4  -1   -0.20    1.90
 -17   4  -1    2.80    1.50
 -17   4  -1   -1.80    2.70
  16  -4   1    2.30    2.30
  16  -4   1    0.90    2.10
 -16   4  -1   -4.60    2.30
 -16   4  -1   -2.80    1.90
 -16   4  -1    1.90    1.50
 -16   4  -1    2.50    2.10
  15  -4   1    5.00    2.10
  15  -4   1    3.40    2.30
  15  -4   1    1.90    1.60
 -15   4  -1    4.20    2.10
 -15   4  -1    3.30    2.10
  14  -4   1    0.60    1.30
  14  -4   1    2.10    1.90
  14  -4   1    3.60    2.00
 -14   4  -1    5.10    1.30
 -14   4  -1    3.00    2.20
 -14   4  -1    4.10    2.00
 -14   4  -1   -0.60    2.00
  13  -4   1    5.50    1.90
  13  -4   1    5.80    1.40
  13  -4   1    5.80    1.90
 -13   4  -1    5.50    2.00
 -13   4  -1    6.70    1.20
 -13   4  -1    4.80    1.90
 -13   4  -1    5.20    2.00
  12  -4   1    4.20    1.30
  12  -4   1    5.30    1.90
  12  -4   1    6.20    1.60
 -12   4  -1    6.80    1.90
 -12   4  -1    5.00    1.80
 -12   4  -1    2.60    1.80
  11  -4   1    1.20    1.10
  11  -4   1    2.90    1.30
  11  -4   1    3.40    1.60
 -11   4  -1    0.50    0.80
 -11   4  -1    1.80    1.50
 -11   4  -1    1.00    1.50
 -11   4  -1   -0.50    1.60
  10  -4   1   27.90    3.10
  10  -4   1   22.90    2.50
  10  -4   1   24.50    2.70
 -10   4  -1   25.20    2.90
 -10   4  -1   28.00    3.00
 -10   4  -1   30.80    2.50
 -10   4  -1   24.90    2.90
   9  -4   1   22.10    2.10
   9  -4   1   20.40    2.30
  -9   4  -1   18.00    2.10
  -9   4  -1   20.90    2.50
  -9   4  -1   21.60    2.50
   8  -4   1   17.30    1.90
   8  -4   1   14.40    1.60
   8  -4   1    9.60    2.40
  -8   4  -1   16.70    1.70
  -8   4  -1   15.70    1.80
  -8   4  -1   12.40    1.60
  -8   4  -1   13.10    1.70
   7  -4   1  131.49   10.30
   7  -4   1  126.89   10.20
  -7   4  -1  135.69   10.30
  -7   4  -1  123.29   10.20
  -7   4  -1  133.09   10.30
  -7   4  -1  137.69   10.30
   6  -4   1   49.70    3.90
   6  -4   1   40.30    4.50
  -6   4  -1   45.90    4.50
  -6   4  -1   52.29    4.10
  -6   4  -1   50.09    4.10
  -6   4  -1   46.70    4.10
  -6   4  -1   51.19    3.90
  -6   4  -1   45.80    4.00
   5  -4   1   93.39    8.30
   5  -4   1  109.39    8.10
  -5   4  -1  100.39    8.30
  -5   4  -1  108.29    8.20
  -5   4  -1  107.89    8.10
  -5   4  -1   98.49    8.10
  -5   4  -1  100.19    8.10
  -5   4  -1  110.19    8.20
   4  -4   1  298.17   23.20
   4  -4   1  301.67   23.20
  -4   4  -1  274.47   23.20
  -4   4  -1  309.17   23.20
  -4   4  -1  280.27   23.20
  -4   4  -1  320.07   23.20
  -4   4  -1  317.67   23.20
   3  -4   1  404.06   30.70
  -3   4  -1  360.86   30.60
  -3   4  -1  409.76   30.60
  -3   4  -1  410.86   30.60
  -3   4  -1  397.66   30.60
  -2   4  -1  222.18   17.20
   1  -4   1 1446.76  114.49
  -1   4  -1 1440.36  114.49
  -1   4  -1 1642.34  114.49
  -1   4  -1 1412.46  114.49
   0  -4   1  201.98   16.10
   0  -4   1  200.58   16.10
   0   4  -1  211.38   16.20
   0   4  -1  217.08   16.10
  -1  -4   1 1358.56  112.19
   1   4  -1 1553.04  112.19
   2   4  -1  183.78   14.30
   2   4  -1  194.18   14.50
   2   4  -1  163.48   14.20
   2   4  -1  194.38   14.50
  -3  -4   1  365.26   28.80
   3   4  -1  403.16   29.00
   3   4  -1  363.36   28.80
   3   4  -1  339.87   28.80
   3   4  -1  393.46   28.80
  -4  -4   1  278.87   21.40
   4   4  -1  265.47   21.40
   4   4  -1  274.17   21.50
   4   4  -1  296.77   21.80
   4   4  -1  271.37   21.40
  -5  -4   1  121.99    8.70
  -5  -4   1  115.99    8.70
   5   4  -1  104.09    8.70
   5   4  -1  104.49    8.70
   5   4  -1  119.79    9.40
   5   4  -1  103.89    8.80
   5   4  -1  107.99    9.30
  -6  -4   1   48.30    3.90
  -6  -4   1   49.50    4.00
  -6  -4   1   49.80    4.20
  -6  -4   1   53.39    4.00
   6   4  -1   53.29    4.40
   6   4  -1   48.00    4.20
   6   4  -1   49.60    4.10
   6   4  -1   46.10    5.20
   6   4  -1   54.89    5.60
  -7  -4   1  134.29    9.60
  -7  -4   1  122.09    9.50
   7   4  -1  125.89    9.60
   7   4  -1  106.59   10.30
   7   4  -1  124.59   10.60
   7   4  -1  113.09    9.60
   7   4  -1  124.59    9.70
  -8  -4   1   16.40    2.10
  -8  -4   1   19.40    1.70
  -8  -4   1   13.80    1.60
   8   4  -1   18.10    3.80
   8   4  -1   14.10    2.00
   8   4  -1   19.30    2.10
  -9  -4   1   23.20    2.20
  -9  -4   1   23.50    2.50
   9   4  -1   22.80    4.10
   9   4  -1   21.10    2.50
   9   4  -1   22.50    2.40
   9   4  -1   20.50    3.00
   9   4  -1   25.60    2.50
 -10  -4   1   18.90    2.40
 -10  -4   1   21.50    2.10
 -10  -4   1   25.50    2.30
 -10  -4   1   26.10    2.60
  10   4  -1   17.80    5.00
  10   4  -1   21.10    2.70
  10   4  -1   26.70    2.50
  10   4  -1   24.90    3.30
  10   4  -1   27.00    2.70
 -11  -4   1    2.00    0.80
 -11  -4   1    2.40    1.00
 -11  -4   1    0.90    1.10
 -11  -4   1    0.70    0.70
 -11  -4   1   -0.60    1.20
  11   4  -1   -1.60    1.90
  11   4  -1   -1.80    1.30
  11   4  -1    2.60    1.50
  11   4  -1    1.30    1.30
 -12  -4   1    5.70    1.60
 -12  -4   1    4.40    1.20
 -12  -4   1    4.80    1.30
  12   4  -1    5.70    1.80
  12   4  -1    4.30    1.60
 -13  -4   1    7.60    1.20
 -13  -4   1    8.20    1.10
 -13  -4   1    4.20    1.50
  13   4  -1    6.90    1.70
  13   4  -1    5.20    1.80
  13   4  -1    4.60    2.50
 -14  -4   1    0.70    2.20
 -14  -4   1    0.70    1.50
  14   4  -1    3.80    2.60
  14   4  -1    1.70    1.80
  14   4  -1    2.00    1.90
 -15  -4   1    5.00    2.20
 -15  -4   1    4.40    1.60
  15   4  -1    3.80    1.90
  15   4  -1    6.10    2.70
  15   4  -1    8.60    2.60
  15   4  -1    6.30    2.00
 -16  -4   1    0.60    0.90
 -16  -4   1    1.60    1.20
 -16  -4   1   -1.70    1.70
 -16  -4   1   -2.90    2.10
  16   4  -1    0.10    2.00
  16   4  -1   -0.40    2.50
  16   4  -1   -0.20    2.00
 -17  -4   1    0.00    2.10
 -17  -4   1    2.60    1.20
 -17  -4   1   -2.20    1.80
  17   4  -1    1.00    2.10
  17   4  -1   -3.60    2.50
  17   4  -1   -1.40    1.90
 -18  -4   1   -0.10    1.10
 -18  -4   1   -1.70    1.70
  18   4  -1    0.10    2.10
  18   4  -1   -2.40    1.80
 -19  -4   1    0.10    1.10
  19   4  -1   -0.30    1.70
  19   4  -1    2.50    1.70
 -20  -4   1    0.20    1.10
 -21   3  -1    1.20    1.20
 -20   3  -1    1.00    1.30
  19  -3   1   -3.10    2.10
 -19   3  -1    0.10    1.30
 -19   3  -1   -6.10    3.00
  18  -3   1    5.00    2.80
  18  -3   1   -0.30    2.00
 -18   3  -1    2.30    1.40
 -18   3  -1    0.70    2.00
  17  -3   1    1.90    2.10
  17  -3   1   -0.30    2.40
 -17   3  -1    0.00    1.30
 -17   3  -1   -0.30    2.00
 -17   3  -1   -1.80    1.80
 -17   3  -1    1.70    2.60
  16  -3   1    0.10    1.40
  16  -3   1    0.90    2.40
  16  -3   1   -1.50    2.10
 -16   3  -1    0.50    1.30
 -16   3  -1   -0.50    2.00
 -16   3  -1   -4.80    2.30
 -16   3  -1    3.00    1.90
  15  -3   1   -0.80    2.10
  15  -3   1    0.40    2.00
  15  -3   1    0.80    1.40
 -15   3  -1   -0.90    1.90
 -15   3  -1    0.80    2.10
 -15   3  -1    0.50    1.90
  14  -3   1   -0.10    1.40
  14  -3   1   -0.90    1.90
  14  -3   1    0.30    2.00
 -14   3  -1   -1.20    1.90
 -14   3  -1    1.30    1.90
 -14   3  -1    0.70    1.20
 -14   3  -1    1.10    2.10
  13  -3   1   -0.20    2.10
  13  -3   1   -1.80    1.30
  13  -3   1    1.70    1.70
 -13   3  -1    1.80    1.80
 -13   3  -1    1.10    1.80
 -13   3  -1    0.60    1.10
 -13   3  -1   -0.30    1.90
  12  -3   1   -0.30    1.70
  12  -3   1    1.50    1.30
  12  -3   1    2.10    1.60
  12  -3   1   -0.10    1.50
 -12   3  -1    3.10    1.70
 -12   3  -1    0.20    1.60
 -12   3  -1   -0.70    1.60
 -12   3  -1    1.40    0.90
  11  -3   1    8.00    1.70
  11  -3   1    9.20    1.70
  11  -3   1    9.50    1.90
  11  -3   1   11.30    1.50
 -11   3  -1   13.30    1.70
 -11   3  -1   13.40    1.90
 -11   3  -1   12.60    1.70
  10  -3   1   -0.10    1.30
  10  -3   1   -0.60    1.00
  10  -3   1    3.10    3.40
  10  -3   1   -0.30    1.20
 -10   3  -1   -0.40    1.30
 -10   3  -1    1.10    1.20
 -10   3  -1    2.50    0.80
 -10   3  -1    1.30    1.30
   9  -3   1   -1.00    1.20
   9  -3   1   -0.40    1.00
   9  -3   1    5.10    3.10
   9  -3   1    1.00    1.10
  -9   3  -1   -0.70    1.00
  -9   3  -1    0.50    1.30
  -9   3  -1    1.10    0.70
  -9   3  -1   -0.80    1.30
   8  -3   1    1.90    1.10
   8  -3   1    6.90    2.00
   8  -3   1    3.40    0.90
   8  -3   1    4.30    1.10
  -8   3  -1    2.50    1.20
  -8   3  -1    2.90    1.00
  -8   3  -1    3.40    0.80
  -8   3  -1    3.80    1.20
   7  -3   1   77.29    7.10
   7  -3   1   87.39    6.60
   7  -3   1   82.89    6.50
  -7   3  -1   73.49    6.50
  -7   3  -1   79.09    6.50
  -7   3  -1   85.29    6.60
  -7   3  -1   85.59    6.60
  -7   3  -1   93.99    6.70
   6  -3   1    0.80    0.60
   6  -3   1   -0.50    1.40
   6  -3   1    0.50    0.80
  -6   3  -1    0.10    0.90
  -6   3  -1    1.70    1.40
  -6   3  -1   -1.20    0.90
  -6   3  -1   -0.40    0.70
  -6   3  -1   -0.90    0.80
  -6   3  -1   -1.30    0.70
   5  -3   1   63.99    5.90
   5  -3   1   72.79    5.60
  -5   3  -1   70.49    5.80
  -5   3  -1   75.29    5.60
  -5   3  -1   66.59    5.60
  -5   3  -1   67.09    5.60
  -5   3  -1   77.69    5.70
   4  -3   1  160.78   11.50
  -4   3  -1  137.89   11.60
  -4   3  -1  140.29   11.40
  -4   3  -1  160.08   11.50
  -4   3  -1  139.49   11.50
  -3   3  -1 2209.88  166.08
  -3   3  -1 2225.98  166.08
  -3   3  -1 2031.70  166.08
   2  -3   1   43.00    3.60
  -2   3  -1   43.60    3.50
   1  -3   1  899.21   67.89
  -1   3  -1  863.31   67.89
  -1  -3   1  866.51   72.09
  -1  -3   1  865.31   71.99
   1   3  -1  933.41   72.09
   1   3  -1 1074.79   72.09
  -2  -3   1   37.00    3.40
   2   3  -1   39.80    3.40
   2   3  -1   47.60    3.90
  -3  -3   1 2014.40  148.29
   3   3  -1 1911.51  148.29
   3   3  -1 1776.92  148.29
   3   3  -1 1995.10  148.29
  -4  -3   1  152.48   10.80
   4   3  -1  137.69   10.80
   4   3  -1  128.29   10.80
   4   3  -1  143.49   11.30
   4   3  -1  134.09   10.90
  -5  -3   1   64.49    5.20
   5   3  -1   71.59    5.40
   5   3  -1   68.99    6.00
   5   3  -1   60.99    5.30
   5   3  -1   69.19    5.30
  -6  -3   1   -0.10    0.80
  -6  -3   1    0.60    0.50
  -6  -3   1    1.50    0.50
   6   3  -1   -0.40    1.90
   6   3  -1   -1.10    0.80
   6   3  -1    0.00    1.00
   6   3  -1   -0.10    0.90
  -7  -3   1   95.69    7.00
  -7  -3   1   91.49    6.80
  -7  -3   1   82.99    6.90
   7   3  -1   83.39    6.90
   7   3  -1   87.59    6.90
   7   3  -1   76.69    7.80
   7   3  -1   85.09    7.10
   7   3  -1   95.19    8.10
  -8  -3   1    3.30    0.80
  -8  -3   1    3.70    1.00
   8   3  -1    2.60    1.10
   8   3  -1    5.30    3.20
   8   3  -1    0.50    2.50
   8   3  -1    2.30    1.40
   8   3  -1    3.00    1.00
  -9  -3   1    0.40    1.00
  -9  -3   1    0.40    0.80
  -9  -3   1    0.50    0.60
  -9  -3   1    1.00    0.90
   9   3  -1   -1.90    1.10
   9   3  -1   -1.30    2.80
   9   3  -1   -0.20    1.10
   9   3  -1    0.60    1.50
   9   3  -1    0.30    1.10
   9   3  -1    5.00    3.40
 -10  -3   1    2.60    1.00
 -10  -3   1    0.00    0.90
 -10  -3   1    2.60    0.70
 -10  -3   1    1.30    0.70
 -10  -3   1    0.10    1.10
  10   3  -1   -1.10    1.70
  10   3  -1    0.00    1.30
  10   3  -1   -1.00    1.20
  10   3  -1    6.30    4.20
  10   3  -1    0.40    1.10
 -11  -3   1    6.10    1.30
 -11  -3   1    6.40    1.30
  11   3  -1    9.30    1.40
  11   3  -1    7.00    1.50
  11   3  -1   11.70    1.70
  11   3  -1    9.00    2.10
 -12  -3   1    0.80    0.80
 -12  -3   1   -0.30    1.20
 -12  -3   1    0.80    0.80
 -12  -3   1   -0.40    1.20
 -12  -3   1    2.30    1.40
  12   3  -1   -0.20    1.60
  12   3  -1    0.10    2.20
  12   3  -1    1.30    1.70
 -13  -3   1   -0.50    1.90
 -13  -3   1    1.30    0.80
 -13  -3   1    0.50    1.40
 -13  -3   1    1.90    1.30
 -13  -3   1   -0.20    0.90
  13   3  -1   -0.70    2.40
  13   3  -1    1.90    1.90
  13   3  -1   -0.50    1.70
 -14  -3   1    1.20    1.60
 -14  -3   1    0.70    1.00
 -14  -3   1   -2.30    2.00
 -14  -3   1    0.50    0.80
  14   3  -1    0.20    2.60
  14   3  -1   -0.30    1.90
  14   3  -1    0.80    1.70
 -15  -3   1    2.80    1.20
 -15  -3   1    0.10    1.70
 -15  -3   1    4.50    2.20
 -15  -3   1    2.90    0.90
  15   3  -1    2.10    2.60
  15   3  -1    2.20    2.00
  15   3  -1   -1.70    2.40
  15   3  -1    2.60    2.00
 -16  -3   1   -0.50    1.10
 -16  -3   1   -0.70    1.70
 -16  -3   1    0.70    0.90
 -16  -3   1    3.20    2.10
  16   3  -1   -0.50    2.60
  16   3  -1   -1.10    2.00
  16   3  -1   -0.10    2.10
 -17  -3   1    1.30    1.20
 -17  -3   1    0.30    1.80
 -17  -3   1    0.90    0.90
 -17  -3   1   -5.60    2.10
  17   3  -1   -0.50    2.50
  17   3  -1   -1.60    2.00
  17   3  -1   -0.40    2.00
 -18  -3   1    0.70    1.20
 -18  -3   1    0.10    1.80
  18   3  -1    2.10    2.10
  18   3  -1    2.10    2.80
  18   3  -1   -0.70    1.90
 -19  -3   1    0.80    2.70
 -19  -3   1   -0.10    1.20
  19   3  -1   -1.10    1.70
  19   3  -1   -0.90    1.60
 -20  -3   1    0.10    1.10
  20   3  -1   -1.90    1.80
 -21  -3   1   -0.70    1.10
 -21   2  -1    2.10    1.20
  20  -2   1   -2.60    2.00
 -20   2  -1   -0.30    1.30
  19  -2   1    0.40    2.20
 -19   2  -1   -0.70    1.30
  18  -2   1    0.00    2.70
  18  -2   1    5.40    2.20
 -18   2  -1    0.40    2.00
  17  -2   1   -1.20    2.10
  17  -2   1   -1.20    2.50
  17  -2   1   -2.80    1.50
 -17   2  -1    0.70    1.30
 -17   2  -1   -0.80    2.00
 -17   2  -1   -6.50    2.40
  16  -2   1   -1.40    1.60
  16  -2   1    4.20    2.50
  16  -2   1    2.70    2.20
 -16   2  -1    1.20    2.20
 -16   2  -1    0.60    2.00
 -16   2  -1    1.60    1.30
 -16   2  -1   -0.20    1.80
  15  -2   1    0.90    2.00
  15  -2   1   -0.20    2.30
  15  -2   1    1.20    1.60
 -15   2  -1   -1.80    1.90
 -15   2  -1    0.00    1.20
 -15   2  -1   -1.60    2.00
 -15   2  -1    0.00    1.80
  14  -2   1    0.10    1.60
  14  -2   1    0.30    2.10
  14  -2   1   -1.50    1.90
 -14   2  -1    1.10    2.00
 -14   2  -1    1.60    1.80
 -14   2  -1    2.20    1.90
 -14   2  -1    2.00    1.20
  13  -2   1    5.80    1.60
  13  -2   1    6.20    1.80
  13  -2   1    2.40    1.90
  13  -2   1    6.60    2.20
 -13   2  -1    5.10    1.80
 -13   2  -1    4.00    1.80
 -13   2  -1    4.30    1.80
  12  -2   1   12.10    1.80
  12  -2   1   14.10    1.90
  12  -2   1   14.50    2.10
  12  -2   1   15.10    2.20
 -12   2  -1   17.50    2.10
 -12   2  -1   14.90    2.10
  11  -2   1  109.59    9.50
  11  -2   1  110.49    9.70
  11  -2   1  112.39    9.60
 -11   2  -1  124.59    9.60
 -11   2  -1  123.39    9.60
 -11   2  -1  128.69    9.60
 -11   2  -1  124.69    9.40
 -11   2  -1  127.19    9.50
  10  -2   1   83.19    6.20
  10  -2   1   72.69    7.80
  10  -2   1   76.29    6.30
  10  -2   1   79.29    6.10
 -10   2  -1   74.29    6.20
 -10   2  -1   66.39    6.00
 -10   2  -1   80.09    6.20
 -10   2  -1   77.29    6.20
   9  -2   1   70.49    5.80
   9  -2   1   66.29    7.00
   9  -2   1   67.99    5.60
   9  -2   1   72.29    5.70
  -9   2  -1   67.49    5.70
  -9   2  -1   68.79    5.70
  -9   2  -1   74.89    5.70
   8  -2   1   90.49    8.50
   8  -2   1  101.29    7.70
   8  -2   1  101.59    7.80
   8  -2   1   97.59    7.70
  -8   2  -1   95.99    7.70
  -8   2  -1   96.89    7.70
  -8   2  -1   92.99    7.60
  -8   2  -1  102.79    7.70
   7  -2   1    1.00    1.70
   7  -2   1    4.80    0.90
   7  -2   1    3.20    1.00
   7  -2   1    1.60    1.00
  -7   2  -1    3.10    1.00
  -7   2  -1    2.20    0.70
  -7   2  -1    3.60    1.00
   6  -2   1   40.10    3.40
   6  -2   1   36.90    3.30
   6  -2   1   36.60    4.00
   6  -2   1   39.90    3.30
  -6   2  -1   37.40    3.30
  -6   2  -1   45.40    3.40
  -6   2  -1   41.80    3.30
   5  -2   1    5.60    0.90
   5  -2   1    5.40    1.50
   5  -2   1    4.70    0.80
   5  -2   1    4.00    0.70
  -5   2  -1    3.00    0.70
  -5   2  -1    4.00    0.80
  -5   2  -1    5.10    0.80
  -5   2  -1    5.60    0.90
  -5   2  -1    3.50    1.30
  -5   2  -1    5.60    0.90
   4  -2   1   59.49    5.10
   4  -2   1   65.89    5.40
   4  -2   1   63.09    5.10
  -4   2  -1   63.89    5.10
  -4   2  -1   61.39    5.00
  -4   2  -1   64.79    5.10
  -4   2  -1   62.79    5.30
  -4   2  -1   66.49    5.10
   3  -2   1 1789.12  134.29
  -3   2  -1 1574.74  134.29
  -3   2  -1 1863.71  134.29
   2  -2   1   43.40    3.40
  -2   2  -1   39.40    3.30
   1  -2   1 1034.30   76.09
  -1   2  -1  939.31   75.99
   0  -2   1  326.87   25.20
   0  -2   1  320.47   25.20
   0   2  -1  334.87   25.20
  -1  -2   1  952.40   75.09
  -1  -2   1  982.70   75.09
   1   2  -1  989.90   75.09
  -2  -2   1   43.60    3.60
  -2  -2   1   40.80    3.20
   2   2  -1   35.70    3.20
   2   2  -1   42.10    3.50
  -3  -2   1 1976.00  137.79
  -3  -2   1 1898.21  137.59
  -3  -2   1 1576.64  137.59
   3   2  -1 1981.30  137.79
   3   2  -1 1623.84  137.59
   3   2  -1 1660.13  137.59
  -4  -2   1   58.19    4.70
   4   2  -1   51.89    4.60
   4   2  -1   57.99    4.80
   4   2  -1   69.99    5.40
  -6  -2   1   34.40    3.00
  -6  -2   1   40.70    3.10
   6   2  -1   32.50    3.00
   6   2  -1   37.70    3.30
   6   2  -1   37.70    3.10
   6   2  -1   37.60    4.20
  -7  -2   1    3.60    0.90
  -7  -2   1    3.20    0.70
   7   2  -1    2.20    1.20
   7   2  -1    2.90    2.20
   7   2  -1    2.40    0.90
   7   2  -1    2.60    0.80
  -8  -2   1   97.39    7.50
  -8  -2   1   93.19    7.40
  -8  -2   1   86.79    7.40
   8   2  -1  101.49    7.50
   8   2  -1   91.99    8.50
   8   2  -1   94.39    7.50
   8   2  -1   95.39    7.70
  -9  -2   1   64.29    5.40
  -9  -2   1   66.09    5.40
  -9  -2   1   62.09    5.40
   9   2  -1   67.99    5.40
   9   2  -1   69.79    5.80
   9   2  -1   60.19    7.40
   9   2  -1   73.99    5.50
 -10  -2   1   74.89    6.00
 -10  -2   1   68.49    5.80
 -10  -2   1   78.89    5.80
 -10  -2   1   66.79    5.90
 -10  -2   1   69.59    5.90
  10   2  -1   80.19    6.30
  10   2  -1   78.09    6.00
  10   2  -1   64.69    8.30
  10   2  -1   72.99    5.90
 -11  -2   1  119.89    9.20
 -11  -2   1  123.49    9.10
 -11  -2   1  106.19    9.10
 -11  -2   1  108.39    9.10
  11   2  -1  124.79    9.30
  11   2  -1  115.39    9.60
  11   2  -1  117.99    9.20
  11   2  -1  110.09    9.10
 -12  -2   1   11.80    1.70
 -12  -2   1   11.70    2.00
 -12  -2   1   12.20    1.70
  12   2  -1   14.10    2.00
  12   2  -1   15.30    2.10
  12   2  -1   14.90    2.50
 -13  -2   1    3.10    1.50
 -13  -2   1    1.60    1.50
 -13  -2   1    4.20    1.90
  13   2  -1    3.30    1.80
  13   2  -1    3.80    2.40
  13   2  -1    4.90    1.90
 -14  -2   1    2.50    2.10
 -14  -2   1    2.50    1.50
 -14  -2   1    2.10    1.60
 -14  -2   1    3.10    0.90
 -14  -2   1    2.90    1.10
  14   2  -1    0.60    1.80
  14   2  -1   -3.10    2.50
  14   2  -1    0.20    1.90
 -15  -2   1    1.10    1.70
 -15  -2   1    0.50    1.10
 -15  -2   1   -1.90    2.10
 -15  -2   1    1.10    0.90
  15   2  -1   -1.80    1.90
  15   2  -1   -2.40    2.50
  15   2  -1    1.30    2.00
  15   2  -1   -3.50    2.50
 -16  -2   1    0.90    1.20
 -16  -2   1    3.80    1.90
 -16  -2   1    1.40    2.20
 -16  -2   1    1.10    0.90
  16   2  -1    1.30    2.00
  16   2  -1    2.70    2.20
  16   2  -1    1.20    2.60
 -17  -2   1   -1.60    1.90
 -17  -2   1   -5.20    2.20
 -17  -2   1    0.70    1.20
  17   2  -1    0.90    2.10
  17   2  -1   -2.40    2.10
  17   2  -1    1.30    2.80
 -18  -2   1    4.80    1.40
  18   2  -1    1.90    1.90
  18   2  -1   -1.00    2.50
  18   2  -1    1.10    2.30
 -19  -2   1    1.40    1.80
 -19  -2   1    1.30    1.20
  19   2  -1   -2.10    1.70
  19   2  -1    0.00    1.80
 -20  -2   1    1.90    1.20
  20   2  -1    1.70    1.60
 -21  -2   1    1.80    1.10
 -21   1  -1    1.90    1.20
  20  -1   1    2.90    2.00
 -20   1  -1    0.40    1.30
  19  -1   1   -0.90    2.10
 -19   1  -1    0.10    1.30
  18  -1   1    4.20    1.70
  18  -1   1    3.40    2.60
  18  -1   1    3.80    2.50
 -18   1  -1    3.40    2.00
  17  -1   1   -0.60    1.70
  17  -1   1   -4.80    2.30
  17  -1   1    2.90    2.60
 -17   1  -1    0.20    2.00
 -17   1  -1   -6.00    2.30
 -17   1  -1   -0.40    1.30
  16  -1   1    4.90    1.80
  16  -1   1    3.40    2.70
  16  -1   1    3.00    2.20
 -16   1  -1    2.50    2.00
 -16   1  -1    7.90    2.40
 -16   1  -1    2.50    1.80
  15  -1   1    0.40    2.10
  15  -1   1   -0.40    2.40
  15  -1   1    3.50    1.70
 -15   1  -1    0.50    2.20
 -15   1  -1    2.00    1.90
 -15   1  -1   -0.40    1.70
  14  -1   1    1.80    2.50
  14  -1   1    2.70    2.00
  14  -1   1    2.70    1.80
 -14   1  -1    3.60    1.90
 -14   1  -1    3.30    1.80
 -14   1  -1    3.20    2.00
  13  -1   1   11.10    2.40
  13  -1   1    9.90    1.90
  13  -1   1    8.80    2.20
  13  -1   1   10.60    2.00
 -13   1  -1    7.60    1.90
 -13   1  -1   12.20    2.00
 -13   1  -1   14.50    2.00
  12  -1   1   37.30    4.40
  12  -1   1   46.10    4.40
  12  -1   1   41.90    4.00
  12  -1   1   40.00    4.00
 -12   1  -1   43.70    4.00
 -12   1  -1   44.20    4.00
 -12   1  -1   45.00    4.10
  11  -1   1  190.88   15.10
  11  -1   1  190.88   15.10
  11  -1   1  183.38   15.20
 -11   1  -1  201.28   15.10
 -11   1  -1  182.48   15.10
 -11   1  -1  206.48   15.10
  10  -1   1  168.58   13.30
  10  -1   1  168.48   13.30
  10  -1   1  166.28   13.40
 -10   1  -1  175.78   13.30
 -10   1  -1  160.08   13.20
 -10   1  -1  168.98   13.30
 -10   1  -1  179.88   13.30
   9  -1   1  109.59   10.10
   9  -1   1  118.09    9.20
   9  -1   1  121.49    9.20
   9  -1   1  121.09    9.40
  -9   1  -1  114.29    9.20
  -9   1  -1  116.49    9.20
  -9   1  -1  115.89    9.20
   8  -1   1  100.39    8.90
   8  -1   1   93.79    8.80
   8  -1   1  104.79    8.00
   8  -1   1  101.79    8.20
   8  -1   1  101.49    8.00
  -8   1  -1  100.79    8.00
  -8   1  -1  104.29    8.00
  -8   1  -1  104.69    8.10
   7  -1   1    2.80    1.00
   7  -1   1    2.20    0.90
   7  -1   1    2.50    1.90
   7  -1   1    2.90    0.90
  -7   1  -1    3.40    0.80
  -7   1  -1    3.10    0.90
  -7   1  -1    2.50    0.90
   6  -1   1   24.40    2.20
   6  -1   1   23.40    3.20
   6  -1   1   25.20    2.20
   6  -1   1   27.70    2.40
  -6   1  -1   22.80    2.20
  -6   1  -1   22.00    2.20
  -6   1  -1   23.60    2.30
   5  -1   1   58.69    4.60
   5  -1   1   56.69    4.50
   5  -1   1   64.09    5.20
   5  -1   1   56.59    4.70
  -5   1  -1   53.59    4.60
  -5   1  -1   55.19    4.60
   4  -1   1   38.90    3.10
  -4   1  -1   34.10    3.00
  -4   1  -1   32.70    2.90
   3  -1   1   64.79    5.10
  -3   1  -1   56.29    4.80
  -3   1  -1   62.89    4.80
   2  -1   1  237.48   16.70
   2  -1   1  230.48   16.70
  -2   1  -1  204.58   16.60
  -2   1  -1  190.88   16.60
   1  -1   1 1222.28   88.69
  -1   1  -1 1078.99   88.69
   0  -1   1   60.49    4.80
   0  -1   1   58.59    4.80
   0   1  -1   68.69    4.80
   0   1  -1   59.99    4.80
  -1  -1   1 1252.07   91.99
  -1  -1   1 1056.79   91.99
   1   1  -1 1271.47   91.99
  -2  -1   1  196.08   16.60
  -2  -1   1  226.18   16.70
   2   1  -1  238.78   16.70
   2   1  -1  200.48   16.60
  -3  -1   1   59.19    5.00
  -3  -1   1   71.99    5.40
   3   1  -1   60.79    5.00
  -4  -1   1   33.80    2.70
  -4  -1   1   32.90    3.60
   4   1  -1   30.80    2.70
   4   1  -1   37.30    3.80
   4   1  -1   27.90    2.90
  -5  -1   1   55.39    4.40
  -5  -1   1   56.69    5.20
  -5  -1   1   57.19    4.40
  -5  -1   1   55.39    4.40
   5   1  -1   51.99    4.60
   5   1  -1   52.09    4.40
   5   1  -1   58.59    5.20
  -6  -1   1   23.60    3.30
  -6  -1   1   23.80    2.10
  -6  -1   1   23.70    2.10
  -6  -1   1   25.20    2.20
   6   1  -1   19.30    2.10
   6   1  -1   30.50    3.40
   6   1  -1   24.60    2.50
   6   1  -1   24.90    2.20
  -7  -1   1    1.80    0.70
  -7  -1   1    0.70    0.50
  -7  -1   1    2.30    0.70
  -7  -1   1    2.30    0.80
   7   1  -1    2.40    1.10
   7   1  -1    1.90    2.00
   7   1  -1    2.30    0.90
   7   1  -1    2.20    0.70
  -8  -1   1  104.69    7.90
  -8  -1   1  100.49    7.90
  -8  -1   1   99.29    7.90
   8   1  -1   95.89    8.10
   8   1  -1  103.99    7.90
   8   1  -1   96.09    7.90
   8   1  -1   99.69    8.90
  -9  -1   1  112.89    8.90
  -9  -1   1  116.79    8.90
  -9  -1   1  110.59    8.90
   9   1  -1  119.49    9.10
   9   1  -1  113.19    8.90
   9   1  -1  115.39    8.90
   9   1  -1   97.69   10.10
 -10  -1   1  154.88   12.80
 -10  -1   1  171.18   12.80
 -10  -1   1  156.88   12.80
  10   1  -1  172.98   12.90
  10   1  -1  169.38   13.10
  10   1  -1  183.08   12.90
  10   1  -1  142.09   14.30
  10   1  -1  156.28   12.80
 -11  -1   1  202.38   16.40
 -11  -1   1  218.28   16.50
 -11  -1   1  214.98   16.40
  11   1  -1  199.58   16.60
  11   1  -1  215.98   16.40
  11   1  -1  209.28   16.40
 -12  -1   1   50.19    4.30
 -12  -1   1   38.50    4.00
 -12  -1   1   46.50    4.00
  12   1  -1   47.00    4.20
  12   1  -1   48.40    4.30
  12   1  -1   38.00    4.90
 -13  -1   1    9.30    1.70
 -13  -1   1    6.30    1.70
 -13  -1   1   12.40    2.10
  13   1  -1    7.50    2.60
  13   1  -1    6.90    2.00
  13   1  -1   11.20    2.10
 -14  -1   1    1.40    1.60
 -14  -1   1    3.70    1.80
 -14  -1   1    3.40    2.00
  14   1  -1    1.00    2.50
  14   1  -1    2.10    1.90
  14   1  -1    4.80    2.10
 -15  -1   1    4.60    1.00
 -15  -1   1    4.50    1.20
 -15  -1   1   -0.40    1.90
 -15  -1   1    1.10    2.10
 -15  -1   1    2.60    1.70
  15   1  -1    2.40    2.50
  15   1  -1    1.70    2.00
  15   1  -1    1.40    2.10
  15   1  -1   -1.30    2.50
 -16  -1   1    6.50    1.40
 -16  -1   1    7.80    2.20
 -16  -1   1    4.70    2.30
 -16  -1   1    9.40    1.30
  16   1  -1    5.00    2.20
  16   1  -1    4.90    2.80
  16   1  -1    7.70    2.30
 -17  -1   1   -0.20    1.20
 -17  -1   1   -2.20    1.90
 -17  -1   1   -5.60    2.30
  17   1  -1    1.00    1.90
  17   1  -1    2.10    2.90
  17   1  -1   -1.30    2.20
 -18  -1   1   -0.40    1.90
  18   1  -1    6.30    2.70
  18   1  -1    3.90    2.10
  18   1  -1    1.90    1.90
 -19  -1   1    0.80    1.20
 -19  -1   1    2.10    1.80
  19   1  -1    4.00    2.30
  19   1  -1    2.00    1.70
 -20  -1   1    1.70    1.20
  20   1  -1   -0.60    2.00
 -21  -1   1    3.90    1.20
 -21   0  -1    3.00    1.20
  20   0   1   -0.80    1.90
 -20   0  -1    1.20    1.30
  19   0   1    1.50    2.30
 -19   0  -1    2.60    1.30
  18   0   1    5.20    2.70
  18   0   1    5.20    1.90
  18   0   1    8.10    2.40
 -18   0  -1    5.70    2.10
  17   0   1   -3.70    1.80
  17   0   1    2.60    2.80
  17   0   1   -0.30    2.30
 -17   0  -1    1.40    1.30
 -17   0  -1   -1.70    2.40
 -17   0  -1   -0.30    1.90
  16   0   1    9.90    2.50
  16   0   1    8.30    2.10
  16   0   1   11.20    2.90
 -16   0  -1    8.90    2.20
 -16   0  -1   12.60    2.60
  15   0   1    2.50    2.10
  15   0   1    3.50    2.60
  15   0   1    3.20    1.90
 -15   0  -1    0.30    2.10
 -15   0  -1    1.90    1.60
 -15   0  -1    2.10    1.90
  14   0   1   13.80    2.70
  14   0   1   20.10    2.50
  14   0   1   15.30    2.30
  14   0   1   15.00    2.90
 -14   0  -1   11.60    2.10
 -14   0  -1   16.10    2.30
 -14   0  -1   16.30    2.40
  13   0   1   39.90    4.50
  13   0   1   36.80    4.50
  13   0   1   40.20    3.90
  13   0   1   42.50    4.00
 -13   0  -1   32.50    3.80
 -13   0  -1   39.00    3.90
 -13   0  -1   47.80    4.00
  12   0   1   98.99    7.60
  12   0   1   90.09    7.60
  12   0   1   87.19    8.00
 -12   0  -1   98.09    7.70
 -12   0  -1   84.09    7.60
 -12   0  -1  102.29    7.60
  11   0   1  333.77   25.20
  11   0   1  321.87   25.30
  11   0   1  335.17   25.20
 -11   0  -1  314.67   25.20
 -11   0  -1  288.77   25.20
 -11   0  -1  342.97   25.10
 -11   0  -1  334.87   25.20
  10   0   1  276.77   21.80
  10   0   1  285.17   21.80
  10   0   1  288.27   21.90
 -10   0  -1  279.47   21.80
 -10   0  -1  275.77   21.70
 -10   0  -1  278.27   21.80
   9   0   1  177.28   16.00
   9   0   1  201.58   15.30
   9   0   1  207.08   15.30
   9   0   1  204.08   15.40
   9   0   1  191.38   16.40
  -9   0  -1  196.48   15.20
  -9   0  -1  190.78   15.20
   8   0   1  261.87   20.30
   8   0   1  263.57   20.20
   8   0   1  260.57   20.70
   8   0   1  254.67   20.90
   8   0   1  269.77   20.20
  -8   0  -1  261.77   20.10
  -8   0  -1  248.88   20.10
   7   0   1   13.60    2.30
   7   0   1   13.70    1.30
   7   0   1   13.00    1.40
   7   0   1   19.00    3.20
   7   0   1   12.60    1.50
  -7   0  -1   10.30    1.20
  -7   0  -1   11.00    1.20
  -7   0  -1   10.70    1.20
   6   0   1   67.09    5.60
   6   0   1   75.69    6.10
   6   0   1   70.69    5.40
   6   0   1   70.69    5.40
  -6   0  -1   64.79    5.40
  -6   0  -1   64.49    5.40
  -6   0  -1   67.09    5.40
  -6   0  -1   70.09    5.40
   5   0   1   70.09    5.50
   5   0   1   59.79    4.90
   5   0   1   62.49    4.90
   5   0   1   57.99    5.00
  -5   0  -1   65.59    4.90
  -5   0  -1   54.79    4.80
  -5   0  -1   59.49    4.80
   4   0   1 3595.74  256.57
   4   0   1 3372.16  256.47
   4   0   1 3291.77  256.47
   4   0   1 3304.37  256.47
  -4   0  -1 3081.39  256.47
   3   0   1  923.31   67.79
  -3   0  -1  834.82   67.79
   2   0   1 1485.55  109.19
  -2   0  -1 1347.67  109.19
   1   0   1 2276.17  182.38
  -1   0  -1 2457.15  182.38
   1   0  -1 2310.17  177.98
  -2   0   1 1237.48  104.09
  -2   0   1 1365.66  104.19
   2   0  -1 1464.15  104.19
   2   0  -1 1338.27  104.09
  -3   0   1  883.71   63.99
  -3   0   1  793.82   63.99
   3   0  -1  811.72   63.99
  -4   0   1 3142.09  228.28
  -4   0   1 3143.09  228.38
  -4   0   1 2741.83  228.28
  -4   0   1 2887.91  228.28
  -4   0   1 2929.81  228.28
   4   0  -1 2992.10  228.28
   4   0  -1 2905.01  228.28
  -5   0   1   61.29    4.90
  -5   0   1   68.09    4.90
  -5   0   1   65.29    4.90
  -5   0   1   59.89    4.90
  -5   0   1   59.49    5.50
   5   0  -1   58.19    5.10
   5   0  -1   66.09    5.60
   5   0  -1   58.39    4.90
  -6   0   1   63.99    5.30
  -6   0   1   68.89    5.30
  -6   0   1   67.39    5.30
  -6   0   1   64.19    5.90
  -6   0   1   69.29    5.30
  -6   0   1   68.79    5.30
   6   0  -1   68.39    5.50
   6   0  -1   68.59    6.10
   6   0  -1   65.69    5.30
  -7   0   1   10.50    1.20
  -7   0   1    6.90    2.10
  -7   0   1   10.40    1.10
  -7   0   1   11.60    1.10
  -7   0   1    9.60    1.20
  -7   0   1   11.00    1.10
   7   0  -1   12.50    1.20
   7   0  -1   10.10    1.10
   7   0  -1    9.10    2.30
   7   0  -1   11.50    1.40
  -8   0   1  263.17   20.10
  -8   0   1  270.77   20.10
  -8   0   1  246.78   20.10
   8   0  -1  271.67   20.20
   8   0  -1  243.88   20.70
   8   0  -1  248.38   20.10
   8   0  -1  271.37   20.10
  -9   0   1  188.78   15.30
  -9   0   1  201.08   15.30
   9   0  -1  189.28   15.20
   9   0  -1  207.48   15.40
 -10   0   1  267.77   22.30
 -10   0   1  288.87   22.30
 -10   0   1  283.27   22.30
 -10   0   1  290.77   22.30
  10   0  -1  296.77   22.30
  10   0  -1  305.37   22.40
  10   0  -1  304.97   22.30
  10   0  -1  262.57   22.20
 -11   0   1  341.07   27.10
 -11   0   1  361.06   27.10
 -11   0   1  327.37   27.10
 -11   0   1  333.07   27.10
 -11   0   1  389.76   27.10
  11   0  -1  353.96   27.10
  11   0  -1  346.57   27.10
  11   0  -1  344.27   27.30
 -12   0   1  101.19    8.40
 -12   0   1  103.89    8.50
 -12   0   1  102.89    8.40
  12   0  -1   98.79    8.90
  12   0  -1  114.89    8.50
  12   0  -1  105.99    8.50
 -13   0   1   42.00    4.20
 -13   0   1   38.20    3.90
 -13   0   1   41.80    3.90
  13   0  -1   32.80    4.80
  13   0  -1   42.20    4.20
  13   0  -1   43.90    4.10
 -14   0   1   17.70    2.50
 -14   0   1   12.80    2.30
 -14   0   1   14.90    2.40
  14   0  -1   20.70    2.50
  14   0  -1   19.00    2.50
  14   0  -1    9.20    2.90
 -15   0   1    2.90    1.90
 -15   0   1    4.90    2.30
 -15   0   1    4.10    2.00
  15   0  -1    4.30    2.10
  15   0  -1    5.30    2.50
  15   0  -1    1.00    2.80
  15   0  -1    5.10    2.00
 -16   0   1   11.00    2.30
 -16   0   1    9.80    2.50
 -16   0   1    4.60    1.90
  16   0  -1    9.40    3.20
  16   0  -1   14.50    2.60
  16   0  -1    8.60    2.30
 -17   0   1    0.40    1.20
 -17   0   1   -0.90    2.00
 -17   0   1   -5.00    2.20
  17   0  -1    0.60    2.30
  17   0  -1   -1.10    2.90
  17   0  -1    0.80    1.80
 -18   0   1    2.60    2.00
  18   0  -1    7.30    2.20
  18   0  -1    4.00    2.00
 -19   0   1    3.70    1.90
 -19   0   1    2.50    1.30
  19   0  -1    0.40    1.70
  19   0  -1    3.70    2.30
 -20   0   1    2.00    1.30
  20   0  -1    1.90    2.00
 -21   0   1    4.10    1.30
 -21  -1  -1    2.50    1.20
  20   1   1    3.90    2.00
 -20  -1  -1    1.90    1.30
  19   1   1   -2.60    2.20
  19   1   1    0.00    1.60
 -19  -1  -1    0.60    1.30
  18   1   1    0.90    1.90
  18   1   1    3.10    2.40
  18   1   1   -1.30    2.50
 -18  -1  -1    0.30    1.90
  17   1   1    3.30    2.80
  17   1   1   -0.30    1.80
  17   1   1    0.90    2.40
 -17  -1  -1   -5.70    2.30
 -17  -1  -1   -1.70    1.90
 -17  -1  -1    0.70    1.20
  16   1   1    3.80    2.20
  16   1   1    2.80    2.80
  16   1   1    4.60    2.00
 -16  -1  -1    7.20    2.40
 -16  -1  -1    7.90    1.50
 -16  -1  -1    6.00    2.00
  15   1   1    1.40    2.00
  15   1   1    2.50    1.90
  15   1   1    0.00    2.40
 -15  -1  -1   -0.20    2.00
 -15  -1  -1    1.10    1.90
  14   1   1    2.80    2.50
  14   1   1    2.00    1.90
  14   1   1    3.20    2.00
  14   1   1    5.20    2.30
 -14  -1  -1    3.10    2.00
 -14  -1  -1    1.80    1.50
 -14  -1  -1    2.90    1.90
  13   1   1   11.00    2.00
  13   1   1   11.70    1.90
  13   1   1    8.30    2.30
  13   1   1    8.00    2.40
 -13  -1  -1    6.10    1.70
 -13  -1  -1   13.00    2.00
 -13  -1  -1    9.30    1.80
  12   1   1   39.30    3.80
  12   1   1   32.10    4.40
  12   1   1   43.70    3.80
 -12  -1  -1   33.70    3.60
 -12  -1  -1   45.10    3.90
 -12  -1  -1   38.90    3.60
  11   1   1  184.18   14.60
  11   1   1  190.58   14.40
 -11  -1  -1  167.88   14.40
 -11  -1  -1  199.58   14.40
 -11  -1  -1  178.88   14.40
  10   1   1  160.68   12.60
  10   1   1  164.98   12.80
  10   1   1  160.18   12.60
  10   1   1  150.48   13.80
 -10  -1  -1  148.49   12.60
 -10  -1  -1  160.78   12.60
 -10  -1  -1  176.98   12.50
   9   1   1  113.69    8.80
   9   1   1  104.39    9.70
   9   1   1  118.79    9.00
   9   1   1  119.89    8.80
   9   1   1   97.39    9.80
  -9  -1  -1  107.69    8.70
  -9  -1  -1  108.99    8.70
   8   1   1  101.59    8.00
   8   1   1   93.49    8.70
   8   1   1  101.49    7.80
   8   1   1   95.99    8.70
   8   1   1   98.59    7.80
  -8  -1  -1   97.19    7.70
  -8  -1  -1  106.29    7.80
  -8  -1  -1   93.89    7.70
   7   1   1    3.30    2.10
   7   1   1    2.90    0.90
   7   1   1    1.60    0.70
   7   1   1    0.40    0.80
   7   1   1    1.50    1.10
   7   1   1    0.50    1.90
  -7  -1  -1    2.40    0.80
  -7  -1  -1    1.10    0.70
  -7  -1  -1    0.40    0.40
  -7  -1  -1    1.90    0.70
   6   1   1   22.50    2.50
   6   1   1   23.60    3.50
   6   1   1   22.20    3.50
   6   1   1   25.70    2.20
   6   1   1   24.10    2.20
  -6  -1  -1   24.00    2.10
  -6  -1  -1   22.30    2.10
  -6  -1  -1   26.20    2.20
   5   1   1   56.29    4.50
   5   1   1   59.59    5.30
   5   1   1   55.99    4.60
   5   1   1   56.79    4.50
   5   1   1   60.49    5.30
  -5  -1  -1   56.39    4.50
  -5  -1  -1   49.30    4.40
   4   1   1   37.00    3.90
   4   1   1   33.70    2.70
   4   1   1   26.40    2.90
   4   1   1   29.40    2.70
   3   1   1   70.49    5.90
   3   1   1   80.49    6.30
   2   1   1  246.48   17.60
   2   1   1  223.58   17.50
  -2  -1  -1  210.68   17.50
   1   1   1 1193.68   95.59
   1   1   1 1318.87   95.59
  -1  -1  -1 1252.47   95.59
  -1  -1  -1 1196.58   95.59
   0   1   1   59.49    5.10
   0   1   1   70.39    5.20
   0  -1  -1   70.09    5.20
  -1   1   1 1049.79   90.19
  -1   1   1 1233.08   90.19
   1  -1  -1 1228.58   90.19
  -2   1   1  198.68   15.80
  -2   1   1  188.88   15.90
  -2   1   1  222.48   15.90
   2  -1  -1  201.08   15.80
   2  -1  -1  215.98   15.90
  -3   1   1   53.69    4.80
  -3   1   1   62.09    5.10
  -3   1   1   60.79    4.80
   3  -1  -1   63.19    4.80
   3  -1  -1   64.59    5.20
  -4   1   1   25.40    2.10
  -4   1   1   25.50    2.20
  -4   1   1   28.40    2.20
  -4   1   1   21.00    2.30
   4  -1  -1   21.50    2.30
  -5   1   1   54.49    4.30
  -5   1   1   50.29    4.20
  -5   1   1   54.79    4.30
  -5   1   1   55.09    4.30
  -5   1   1   52.59    4.80
   5  -1  -1   51.19    4.30
   5  -1  -1   51.39    4.40
   5  -1  -1   58.09    4.90
  -6   1   1   22.20    3.10
  -6   1   1   25.70    2.40
  -6   1   1   26.00    2.30
  -6   1   1   25.10    2.30
  -6   1   1   24.80    2.30
   6  -1  -1   25.40    2.20
   6  -1  -1   23.00    3.30
   6  -1  -1   28.70    2.50
  -7   1   1    1.90    1.80
  -7   1   1    2.20    0.80
  -7   1   1    0.60    0.50
  -7   1   1    2.10    0.80
  -7   1   1    0.90    0.50
  -7   1   1    1.50    0.80
  -7   1   1    3.40    0.90
   7  -1  -1    2.90    2.10
   7  -1  -1    1.40    0.80
   7  -1  -1    2.20    1.00
  -8   1   1  107.69    8.10
  -8   1   1  107.09    8.10
  -8   1   1  104.39    8.10
  -8   1   1   97.99    8.90
  -8   1   1  108.89    8.10
   8  -1  -1   90.39    8.00
   8  -1  -1  103.79    8.20
   8  -1  -1  102.99    8.10
   8  -1  -1   97.19    9.00
  -9   1   1  120.69    9.80
  -9   1   1  119.69    9.70
  -9   1   1  128.29    9.80
   9  -1  -1  125.19    9.90
   9  -1  -1  126.19    9.80
 -10   1   1  174.38   14.10
 -10   1   1  185.68   14.10
 -10   1   1  184.48   14.00
 -10   1   1  182.08   14.00
 -10   1   1  186.08   14.00
  10  -1  -1  174.88   14.20
  10  -1  -1  175.68   14.10
  10  -1  -1  175.28   14.10
 -11   1   1  234.48   16.90
 -11   1   1  219.68   16.90
 -11   1   1  205.28   16.90
 -11   1   1  237.28   16.80
 -11   1   1  221.58   16.90
  11  -1  -1  210.68   16.90
  11  -1  -1  202.08   17.10
  11  -1  -1  196.78   16.90
 -12   1   1   53.09    4.50
 -12   1   1   48.30    4.50
 -12   1   1   48.10    4.40
  12  -1  -1   48.30    4.40
  12  -1  -1   46.40    4.50
 -13   1   1   12.80    2.10
 -13   1   1   11.80    2.10
 -13   1   1   10.90    2.10
  13  -1  -1   11.40    2.10
  13  -1  -1   10.30    2.50
 -14   1   1    3.30    1.90
 -14   1   1    7.70    2.10
 -14   1   1    3.70    2.00
  14  -1  -1    0.10    2.40
  14  -1  -1    5.20    2.00
  14  -1  -1    2.80    2.00
 -15   1   1    1.40    1.90
 -15   1   1    4.40    2.20
 -15   1   1   -0.20    2.00
  15  -1  -1    1.50    2.60
  15  -1  -1   -0.80    1.90
  15  -1  -1    0.80    2.10
  15  -1  -1   -3.80    2.30
 -16   1   1   10.90    2.50
 -16   1   1    1.30    2.00
 -16   1   1    4.80    2.10
 -16   1   1    7.30    1.40
  16  -1  -1    7.20    2.40
  16  -1  -1    4.90    2.00
  16  -1  -1    6.60    2.80
 -17   1   1   -1.30    1.90
 -17   1   1    0.30    1.20
 -17   1   1   -4.40    2.30
 -17   1   1   -2.00    2.00
  17  -1  -1    0.80    2.80
  17  -1  -1    0.10    1.80
  17  -1  -1   -2.10    2.20
 -18   1   1    0.90    2.00
  18  -1  -1    2.40    2.20
  18  -1  -1    9.00    3.00
  18  -1  -1    2.90    1.80
 -19   1   1    1.40    1.30
 -19   1   1    2.40    1.90
  19  -1  -1    0.40    2.20
 -20   1   1    2.20    1.30
  20  -1  -1   -1.20    1.90
 -21   1   1    2.10    1.20
 -21  -2  -1    0.10    1.10
  20   2   1    1.00    1.70
 -20  -2  -1    1.00    1.20
  19   2   1   -1.10    1.80
  19   2   1   -0.10    1.60
 -19  -2  -1    0.20    1.20
  18   2   1    0.60    2.00
  18   2   1   -0.90    2.50
  18   2   1   -0.20    1.80
 -18  -2  -1    2.60    1.90
  17   2   1   -0.70    1.80
  17   2   1   -1.70    2.40
  17   2   1    0.00    2.00
 -17  -2  -1    0.70    2.20
 -17  -2  -1   -1.60    1.80
 -17  -2  -1    1.00    1.20
  16   2   1   -2.30    2.50
  16   2   1    3.00    2.10
  16   2   1    2.80    2.00
 -16  -2  -1    1.70    1.20
 -16  -2  -1    2.80    1.90
 -16  -2  -1    1.50    2.10
  15   2   1    0.80    1.90
  15   2   1    0.20    1.90
  15   2   1    0.40    2.40
 -15  -2  -1   -0.30    1.00
 -15  -2  -1    3.30    2.00
 -15  -2  -1   -2.00    1.80
 -15  -2  -1   -0.20    0.80
  14   2   1    2.70    2.50
  14   2   1    2.40    2.30
  14   2   1    0.10    1.90
  14   2   1    2.40    1.80
 -14  -2  -1   -2.10    2.00
 -14  -2  -1    2.10    0.80
 -14  -2  -1   -0.70    1.60
 -14  -2  -1    3.00    1.10
  13   2   1    3.70    2.10
  13   2   1    5.70    2.30
  13   2   1    4.60    1.70
  13   2   1    2.90    1.60
 -13  -2  -1    3.60    1.90
 -13  -2  -1    1.60    1.50
 -13  -2  -1    1.80    1.30
  12   2   1   12.80    1.80
  12   2   1   10.90    2.40
  12   2   1   13.20    1.80
 -12  -2  -1   10.30    1.60
 -12  -2  -1   13.30    2.00
 -12  -2  -1   10.80    1.70
  11   2   1  114.29    8.80
  11   2   1  112.59    9.10
  11   2   1  112.59    8.80
 -11  -2  -1  101.19    8.70
  10   2   1   81.89    6.10
  10   2   1   75.59    6.40
  10   2   1   82.79    6.00
 -10  -2  -1   71.09    6.00
 -10  -2  -1   73.69    5.80
 -10  -2  -1   66.99    5.90
 -10  -2  -1   67.59    5.90
   9   2   1   54.69    6.70
   9   2   1   62.09    6.70
   9   2   1   72.99    5.60
   9   2   1   71.29    5.30
   9   2   1   67.79    5.30
  -9  -2  -1   60.59    5.10
  -9  -2  -1   64.09    5.20
  -9  -2  -1   56.89    5.10
   8   2   1  100.09    7.40
   8   2   1  101.49    7.70
   8   2   1   96.69    7.50
   8   2   1   87.99    7.40
   8   2   1   85.19    8.40
   8   2   1   93.79    8.40
  -8  -2  -1   98.39    7.40
  -8  -2  -1   91.89    7.40
  -8  -2  -1   88.89    7.40
   7   2   1    2.70    2.10
   7   2   1    3.60    0.90
   7   2   1    4.90    1.00
   7   2   1    3.50    0.90
   7   2   1    5.60    2.20
   7   2   1    2.50    1.20
  -7  -2  -1    3.40    0.70
  -7  -2  -1    2.60    0.90
  -7  -2  -1    4.10    0.80
   6   2   1   35.00    3.30
   6   2   1   39.00    4.30
   6   2   1   41.00    3.50
   6   2   1   42.90    3.30
   6   2   1   41.00    3.30
   6   2   1   38.80    4.40
  -6  -2  -1   39.70    3.30
  -6  -2  -1   38.60    3.30
   5   2   1    7.00    2.00
   5   2   1    5.80    0.90
   5   2   1    5.80    0.90
   5   2   1    5.20    1.80
   5   2   1    5.10    1.10
   5   2   1    4.40    0.90
  -5  -2  -1    5.50    0.90
   4   2   1   60.29    6.00
   4   2   1   70.49    5.50
   4   2   1   64.49    6.00
   4   2   1   69.59    5.30
   4   2   1   70.69    5.30
   4   2   1   63.59    5.30
  -4  -2  -1   64.79    5.30
   3   2   1 1874.41  149.29
   3   2   1 1892.01  149.19
   3   2   1 2043.90  149.39
   2   2   1   42.30    3.40
   2   2   1   47.10    3.70
  -2  -2  -1   40.50    3.80
  -2  -2  -1   39.90    3.40
   1   2   1 1122.09   84.09
   1   2   1 1074.69   84.09
  -1  -2  -1 1109.09   84.09
  -1  -2  -1 1056.89   84.09
   0   2   1  338.87   28.50
   0   2   1  378.06   28.50
   0  -2  -1  362.96   28.50
   0  -2  -1  397.76   28.50
  -1   2   1 1133.19   83.39
  -1   2   1  987.40   83.39
   1  -2  -1 1124.59   83.39
  -2   2   1   43.80    3.60
  -2   2   1   39.50    3.40
   2  -2  -1   44.40    3.60
  -3   2   1 1587.54  134.79
  -3   2   1 1887.21  134.79
  -3   2   1 1755.12  134.79
  -3   2   1 1810.02  134.79
   3  -2  -1 1679.73  134.79
   3  -2  -1 1772.92  134.89
  -4   2   1   57.59    4.90
  -4   2   1   63.29    4.80
  -4   2   1   57.09    4.80
  -4   2   1   68.69    4.80
  -4   2   1   58.19    5.20
   4  -2  -1   56.19    4.80
   4  -2  -1   60.89    5.30
  -5   2   1    4.30    0.60
  -5   2   1    4.60    1.40
  -5   2   1    4.30    0.80
  -5   2   1    4.80    0.90
  -5   2   1    4.50    0.80
  -5   2   1    6.10    0.90
  -5   2   1    3.70    0.70
   5  -2  -1    3.90    0.70
   5  -2  -1    4.20    0.80
   5  -2  -1    4.20    1.60
  -6   2   1   37.70    3.70
  -6   2   1   38.00    3.10
  -6   2   1   37.20    3.10
  -6   2   1   32.90    3.00
  -6   2   1   39.30    3.10
  -6   2   1   35.30    3.20
   6  -2  -1   36.90    3.20
   6  -2  -1   35.10    3.00
   6  -2  -1   37.60    4.00
  -7   2   1    3.70    0.90
  -7   2   1    4.60    1.00
  -7   2   1    1.60    1.80
  -7   2   1    3.00    0.90
  -7   2   1    2.30    0.80
   7  -2  -1    2.40    1.10
   7  -2  -1    2.70    0.90
   7  -2  -1    2.40    1.90
  -8   2   1  100.89    7.80
  -8   2   1   91.09    8.60
  -8   2   1  100.89    7.80
  -8   2   1   93.69    7.80
  -8   2   1  106.49    7.80
   8  -2  -1   97.79    7.80
   8  -2  -1  100.59    7.90
   8  -2  -1   91.39    8.60
  -9   2   1   76.99    5.80
  -9   2   1   71.19    5.80
  -9   2   1   73.49    5.80
  -9   2   1   64.79    7.20
   9  -2  -1   67.09    6.00
   9  -2  -1   69.79    5.80
 -10   2   1   80.49    6.50
 -10   2   1   82.99    6.50
 -10   2   1   72.09    6.30
 -10   2   1   71.09    6.30
 -10   2   1   85.69    6.40
  10  -2  -1   81.89    6.40
  10  -2  -1   80.79    6.70
  10  -2  -1   83.59    6.40
 -11   2   1  129.09   10.10
 -11   2   1  135.89   10.20
 -11   2   1  138.39   10.20
 -11   2   1  130.69   10.20
 -11   2   1  131.49   10.20
  11  -2  -1  116.29   10.20
  11  -2  -1  123.09   10.20
  11  -2  -1  122.99   10.40
 -12   2   1   16.20    2.40
 -12   2   1   20.20    2.30
 -12   2   1   21.70    2.80
  12  -2  -1   12.80    2.50
  12  -2  -1   20.00    2.20
  12  -2  -1   22.00    2.70
 -13   2   1    4.20    1.90
 -13   2   1    2.40    1.80
 -13   2   1    5.70    1.90
  13  -2  -1    5.60    1.80
  13  -2  -1   -0.20    2.10
  13  -2  -1    3.10    1.90
 -14   2   1   -0.10    2.00
 -14   2   1    1.50    2.00
 -14   2   1    3.30    1.20
 -14   2   1    1.70    1.90
  14  -2  -1   -1.00    2.20
  14  -2  -1   -0.30    1.80
  14  -2  -1    0.60    1.90
  14  -2  -1    3.30    2.20
 -15   2   1    0.40    1.20
 -15   2   1   -0.90    2.00
 -15   2   1    2.20    2.20
 -15   2   1    0.40    2.00
  15  -2  -1   -0.80    2.10
  15  -2  -1   -1.50    1.80
  15  -2  -1    2.30    2.50
 -16   2   1    1.20    2.30
 -16   2   1    0.80    2.00
 -16   2   1    0.90    2.00
 -16   2   1    0.30    1.10
  16  -2  -1   -0.60    2.60
  16  -2  -1    0.60    2.20
  16  -2  -1    3.90    1.80
 -17   2   1   -0.50    2.40
 -17   2   1   -3.80    1.80
 -17   2   1    1.60    1.30
 -17   2   1   -1.50    2.00
  17  -2  -1    0.50    2.30
  17  -2  -1    1.10    2.60
  17  -2  -1   -2.60    1.70
 -18   2   1    1.10    2.00
  18  -2  -1   -0.90    2.70
  18  -2  -1    2.80    2.30
 -19   2   1    2.00    1.90
 -19   2   1   -1.10    1.30
  19  -2  -1   -3.40    2.10
 -20   2   1   -0.10    1.30
  20  -2  -1   -1.00    2.00
 -21   2   1   -0.30    1.20
 -21  -3  -1    1.70    1.10
  20   3   1   -0.70    2.10
 -20  -3  -1    0.50    1.10
  19   3   1    1.60    1.90
  19   3   1    2.70    1.60
 -19  -3  -1    1.00    1.20
  18   3   1   -0.50    2.00
  18   3   1   -1.50    1.90
  18   3   1    0.50    2.80
 -18  -3  -1    1.40    1.20
  17   3   1    0.20    1.90
  17   3   1    1.40    2.50
  17   3   1    1.70    1.90
 -17  -3  -1    1.50    1.20
 -17  -3  -1    0.20    1.80
 -17  -3  -1    2.00    2.20
  16   3   1   -1.50    2.00
  16   3   1    0.70    1.90
  16   3   1    0.20    2.50
 -16  -3  -1    0.50    1.20
 -16  -3  -1    1.90    1.90
 -16  -3  -1    2.00    2.10
  15   3   1    1.40    1.90
  15   3   1    2.10    2.50
  15   3   1   -0.50    1.90
  15   3   1    3.80    2.50
 -15  -3  -1    2.70    1.10
 -15  -3  -1    1.60    0.80
 -15  -3  -1    3.00    1.70
 -15  -3  -1    3.80    2.10
  14   3   1    0.40    1.70
  14   3   1    0.30    2.30
  14   3   1   -0.50    2.40
  14   3   1    0.30    1.90
 -14  -3  -1    1.60    2.00
 -14  -3  -1    0.60    1.50
 -14  -3  -1    0.00    1.00
 -14  -3  -1    0.50    0.70
  13   3   1    0.40    1.80
  13   3   1    0.50    1.60
  13   3   1    0.00    2.30
  13   3   1   -0.60    2.10
 -13  -3  -1    1.00    1.90
 -13  -3  -1    0.40    0.90
 -13  -3  -1    0.00    0.70
 -13  -3  -1    1.20    1.40
  12   3   1    1.30    1.50
  12   3   1    1.00    1.60
  12   3   1    0.40    2.10
 -12  -3  -1    1.50    1.20
 -12  -3  -1    0.80    0.60
 -12  -3  -1   -0.40    1.10
  11   3   1    5.20    1.30
  11   3   1    8.20    2.10
  11   3   1    8.30    1.60
 -11  -3  -1    7.10    1.30
 -11  -3  -1    9.70    1.50
 -11  -3  -1    6.20    1.10
  10   3   1    3.70    4.20
  10   3   1    0.50    1.30
  10   3   1   -0.30    1.30
  10   3   1    0.20    1.70
 -10  -3  -1   -0.50    0.90
 -10  -3  -1   -0.40    1.20
 -10  -3  -1    0.10    0.90
   9   3   1   -0.50    1.50
   9   3   1   -1.80    1.20
   9   3   1    1.50    1.10
   9   3   1    1.50    3.10
   9   3   1   -0.10    2.60
   9   3   1   -1.90    1.00
  -9  -3  -1    0.50    0.90
  -9  -3  -1   -0.30    0.80
  -9  -3  -1    0.00    1.00
  -9  -3  -1    0.90    0.50
   8   3   1    1.90    2.80
   8   3   1    1.80    1.10
   8   3   1    1.60    1.00
   8   3   1    3.40    2.50
   8   3   1    3.30    1.50
   8   3   1    3.40    1.10
  -8  -3  -1    1.70    0.80
  -8  -3  -1    2.00    1.00
  -8  -3  -1    2.00    0.70
  -8  -3  -1    0.80    0.50
   7   3   1   84.19    6.70
   7   3   1   87.89    6.80
   7   3   1   82.49    7.70
   7   3   1   84.99    6.70
   7   3   1   84.49    7.00
   7   3   1   85.89    7.70
  -7  -3  -1   95.59    6.80
  -7  -3  -1   77.59    6.60
  -7  -3  -1   81.39    6.60
   6   3   1    0.80    0.90
   6   3   1    0.60    0.90
   6   3   1   -0.70    1.10
   6   3   1   -0.10    0.80
   6   3   1    1.20    2.00
   6   3   1    1.30    1.90
  -6  -3  -1    2.00    0.50
  -6  -3  -1    0.90    0.80
  -6  -3  -1    2.00    0.30
   5   3   1   73.69    5.60
   5   3   1   69.69    6.20
   5   3   1   76.29    6.30
   5   3   1   72.99    5.60
   5   3   1   63.19    5.60
   5   3   1   71.99    5.70
  -5  -3  -1   64.89    5.50
  -5  -3  -1   75.59    5.60
  -5  -3  -1   66.69    5.40
   4   3   1  154.78   11.90
   4   3   1  157.78   12.00
   4   3   1  159.88   12.30
   4   3   1  137.89   11.90
   4   3   1  152.98   11.90
   4   3   1  167.88   12.30
  -4  -3  -1  144.99   11.90
   3   3   1 2145.89  164.28
   3   3   1 1963.40  164.28
   3   3   1 2260.97  164.38
   3   3   1 2207.88  164.28
  -3  -3  -1 2080.09  164.28
   2   3   1   48.40    3.70
   2   3   1   42.30    4.10
  -2  -3  -1   38.30    3.60
  -2  -3  -1   48.40    4.30
   1   3   1  974.70   75.69
   1   3   1  992.60   75.79
  -1  -3  -1 1005.10   75.79
  -1  -3  -1  955.70   75.69
  -1   3   1  864.91   73.29
  -1   3   1  972.00   73.39
   1  -3  -1 1016.30   73.39
  -2   3   1   37.70    3.50
  -2   3   1   44.50    3.80
   2  -3  -1   46.40    3.90
  -3   3   1 2200.48  162.18
  -3   3   1 2082.99  162.28
  -3   3   1 2028.90  162.18
  -3   3   1 2205.48  162.18
   3  -3  -1 2006.40  162.28
  -4   3   1  140.69   11.00
  -4   3   1  133.29   11.10
  -4   3   1  144.39   11.10
  -4   3   1  150.98   11.10
  -4   3   1  151.78   11.10
  -4   3   1  140.19   11.30
   4  -3  -1  142.39   11.30
   4  -3  -1  136.19   11.10
  -5   3   1   63.89    5.30
  -5   3   1   64.09    5.20
  -5   3   1   67.39    5.20
  -5   3   1   61.19    5.20
  -5   3   1   72.09    5.30
  -5   3   1   67.19    5.20
  -5   3   1   65.49    5.60
  -5   3   1   71.19    5.30
   5  -3  -1   70.19    5.30
   5  -3  -1   63.19    5.20
   5  -3  -1   63.49    5.80
  -6   3   1    0.50    0.90
  -6   3   1   -0.40    0.80
  -6   3   1   -0.50    0.60
  -6   3   1    1.50    0.50
  -6   3   1    0.60    0.90
  -6   3   1    0.40    1.40
  -6   3   1    0.60    0.50
  -6   3   1    1.70    0.50
  -6   3   1    0.00    0.70
   6  -3  -1    1.00    1.60
   6  -3  -1   -0.60    0.70
   6  -3  -1    0.40    0.80
  -7   3   1   90.29    6.50
  -7   3   1   86.89    6.50
  -7   3   1   83.19    7.10
  -7   3   1   72.19    6.40
  -7   3   1   74.29    6.30
  -7   3   1   74.39    6.40
  -7   3   1   78.89    6.40
  -7   3   1   83.89    6.40
  -7   3   1   82.69    6.50
   7  -3  -1   76.09    7.10
   7  -3  -1   88.29    6.50
   7  -3  -1   83.99    6.40
  -8   3   1    5.40    1.20
  -8   3   1    4.40    1.20
  -8   3   1    3.40    1.00
  -8   3   1    6.20    2.40
  -8   3   1    4.10    1.10
   8  -3  -1    3.90    1.00
   8  -3  -1    3.40    1.20
   8  -3  -1    4.80    2.20
  -9   3   1    0.30    0.60
  -9   3   1   -0.80    1.10
  -9   3   1    1.50    0.70
  -9   3   1   -0.30    1.20
  -9   3   1    0.70    1.10
  -9   3   1    0.70    1.20
   9  -3  -1   -0.40    1.30
   9  -3  -1   -1.40    1.00
 -10   3   1    0.80    1.40
 -10   3   1    1.80    0.70
 -10   3   1    2.30    0.60
 -10   3   1   -0.10    1.20
 -10   3   1    1.60    1.40
  10  -3  -1    0.80    1.20
  10  -3  -1    1.00    1.10
 -11   3   1   11.50    1.60
 -11   3   1    8.60    1.80
  11  -3  -1    7.60    1.50
  11  -3  -1    9.10    1.90
  11  -3  -1    6.70    1.60
 -12   3   1    0.90    0.70
 -12   3   1    1.20    0.90
 -12   3   1    2.90    1.60
 -12   3   1    0.30    1.60
 -12   3   1   -0.50    1.70
  12  -3  -1   -0.40    1.50
  12  -3  -1    0.10    1.50
  12  -3  -1    2.00    1.80
 -13   3   1   -0.40    0.90
 -13   3   1    2.20    1.90
 -13   3   1    2.00    1.90
 -13   3   1   -0.80    1.90
  13  -3  -1    1.20    1.60
  13  -3  -1    0.00    1.90
  13  -3  -1    4.50    1.90
 -14   3   1    1.80    2.00
 -14   3   1    1.20    1.20
 -14   3   1    1.80    1.90
 -14   3   1   -0.10    2.00
  14  -3  -1   -2.90    1.70
  14  -3  -1    0.70    1.90
  14  -3  -1    0.70    2.20
 -15   3   1    1.90    1.20
 -15   3   1    1.50    2.20
 -15   3   1   -2.50    2.00
 -15   3   1    4.00    2.00
  15  -3  -1    3.10    1.80
  15  -3  -1    2.10    2.10
  15  -3  -1    2.20    2.40
 -16   3   1   -2.20    1.90
 -16   3   1   -3.20    2.20
 -16   3   1    0.00    1.30
 -16   3   1    1.40    2.00
  16  -3  -1   -0.50    2.60
  16  -3  -1    2.70    1.60
  16  -3  -1   -2.50    2.10
 -17   3   1    1.80    1.40
 -17   3   1    2.40    2.10
 -17   3   1    0.50    1.90
 -17   3   1   -5.80    2.40
  17  -3  -1    1.50    2.60
  17  -3  -1    0.70    2.20
 -18   3   1    2.70    1.90
 -18   3   1    1.70    1.40
 -18   3   1    1.20    2.00
  18  -3  -1    0.60    2.30
  18  -3  -1   -2.50    2.80
 -19   3   1    0.10    1.30
 -19   3   1   -1.50    1.90
  19  -3  -1    2.40    2.00
 -20   3   1   -0.50    1.20
  20  -3  -1   -3.40    3.30
 -21   3   1   -0.70    1.20
 -20  -4  -1    2.30    1.10
  19   4   1    0.50    1.90
  19   4   1   -2.90    1.60
 -19  -4  -1    0.00    1.10
  18   4   1    0.90    1.80
  18   4   1    1.10    1.90
 -18  -4  -1    0.60    1.20
  17   4   1    2.70    2.40
  17   4   1    0.60    1.90
  17   4   1    1.90    1.80
 -17  -4  -1    1.50    1.70
 -17  -4  -1    3.40    2.20
 -17  -4  -1    2.30    1.20
  16   4   1   -5.30    2.30
  16   4   1   -0.30    2.00
  16   4   1   -1.00    1.80
 -16  -4  -1   -1.60    2.10
 -16  -4  -1   -1.80    1.80
 -16  -4  -1    0.20    1.10
  15   4   1    6.20    2.10
  15   4   1    4.90    2.00
  15   4   1    1.60    2.60
  15   4   1    3.80    2.50
 -15  -4  -1    3.20    1.70
 -15  -4  -1    7.20    2.20
  14   4   1    3.00    2.60
  14   4   1    4.10    1.80
  14   4   1    2.40    2.40
  14   4   1    2.00    1.90
 -14  -4  -1    1.60    2.10
 -14  -4  -1    0.60    1.50
 -14  -4  -1    3.60    1.10
 -14  -4  -1    4.50    0.80
  13   4   1    4.70    2.50
  13   4   1    7.70    1.80
  13   4   1    3.20    2.20
  13   4   1    5.80    1.80
 -13  -4  -1    7.80    1.00
 -13  -4  -1    7.40    1.20
 -13  -4  -1    4.50    1.50
  12   4   1    2.30    1.40
  12   4   1    6.80    2.30
  12   4   1    6.50    1.70
 -12  -4  -1    6.50    1.40
 -12  -4  -1    4.60    1.60
  11   4   1    3.10    1.30
  11   4   1    3.10    1.90
  11   4   1    2.90    1.30
 -11  -4  -1    1.90    0.70
 -11  -4  -1    0.80    1.10
 -11  -4  -1   -0.10    1.30
  10   4   1   24.20    2.50
  10   4   1   26.40    2.40
  10   4   1   19.80    2.70
  10   4   1   18.70    4.80
 -10  -4  -1   25.40    2.60
 -10  -4  -1   20.00    2.30
   9   4   1   13.80    3.90
   9   4   1   16.00    2.10
   9   4   1   12.80    3.20
   9   4   1   15.20    2.10
  -9  -4  -1   20.60    2.20
  -9  -4  -1   14.70    1.80
   8   4   1   16.30    2.00
   8   4   1   10.10    3.10
   8   4   1   18.40    2.10
   8   4   1   16.10    1.90
   8   4   1   15.10    2.10
  -8  -4  -1   14.30    1.50
  -8  -4  -1   16.70    2.10
   7   4   1  123.09    9.80
   7   4   1  126.49    9.80
   7   4   1  125.39   10.00
   7   4   1  125.99    9.80
   7   4   1  115.39   10.60
   7   4   1  125.19   10.70
  -7  -4  -1  131.59    9.80
   6   4   1   50.49    4.20
   6   4   1   54.49    5.30
   6   4   1   50.39    5.20
   6   4   1   44.80    4.30
   6   4   1   54.89    4.50
   6   4   1   51.09    4.20
  -6  -4  -1   51.59    4.30
  -6  -4  -1   50.79    4.00
  -6  -4  -1   52.79    4.10
   5   4   1  111.19    9.40
   5   4   1  111.19    9.40
   5   4   1  114.49    8.80
   5   4   1  114.79    9.00
   5   4   1  104.49    8.90
   5   4   1  107.29    8.80
  -5  -4  -1  121.19    8.90
  -5  -4  -1  105.69    8.70
  -5  -4  -1  125.99    8.80
   4   4   1  290.37   23.00
   4   4   1  290.57   22.70
   4   4   1  300.57   22.70
   4   4   1  302.97   22.80
   4   4   1  268.97   22.70
   4   4   1  311.47   23.10
  -4  -4  -1  295.37   22.70
   3   4   1  427.26   31.00
   3   4   1  401.76   30.90
   3   4   1  424.16   31.20
   3   4   1  372.76   31.00
  -3  -4  -1  379.96   30.90
   2   4   1  197.28   15.70
   2   4   1  195.78   15.40
   2   4   1  189.58   15.40
  -2  -4  -1  213.68   15.70
   1   4   1 1356.16  115.29
   1   4   1 1526.25  115.39
   1   4   1 1534.35  115.29
  -1  -4  -1 1497.35  115.29
  -1  -4  -1 1563.34  115.39
   0   4   1  190.68   16.00
   0   4   1  222.18   16.20
   0   4   1  195.48   16.00
   0  -4  -1  218.48   16.00
  -1   4   1 1419.76  119.09
  -1   4   1 1500.05  119.09
  -1   4   1 1518.75  119.19
  -1   4   1 1655.53  119.09
   1  -4  -1 1621.94  119.19
   1  -4  -1 1555.54  119.09
  -2   4   1  171.78   12.90
  -2   4   1  165.98   12.90
  -2   4   1  158.78   12.90
  -2   4   1  169.58   12.90
  -3   4   1  420.16   29.30
  -3   4   1  409.46   29.40
  -3   4   1  360.26   29.50
  -3   4   1  345.17   29.30
  -3   4   1  357.06   29.40
  -3   4   1  410.16   29.30
   3  -4  -1  357.66   29.50
  -4   4   1  314.17   22.10
  -4   4   1  275.37   22.10
  -4   4   1  309.97   22.10
  -4   4   1  300.17   22.10
  -4   4   1  269.97   22.20
  -4   4   1  259.27   22.00
  -4   4   1  280.67   22.10
   4  -4  -1  274.67   22.30
  -5   4   1  102.29    8.10
  -5   4   1  104.49    8.10
  -5   4   1  101.99    8.20
  -5   4   1  107.09    8.10
  -5   4   1  106.59    8.10
  -5   4   1  111.29    8.20
  -5   4   1  111.09    8.20
  -5   4   1   95.59    8.40
   5  -4  -1   92.09    8.50
  -6   4   1   49.99    3.70
  -6   4   1   46.00    4.00
  -6   4   1   45.90    3.80
  -6   4   1   49.50    3.90
  -6   4   1   45.00    3.70
  -6   4   1   46.70    4.00
  -6   4   1   52.09    3.90
  -6   4   1   45.20    3.70
  -6   4   1   41.40    4.40
   6  -4  -1   47.70    3.70
   6  -4  -1   37.70    4.60
  -7   4   1  131.69    9.60
  -7   4   1  118.29   10.00
  -7   4   1  129.19    9.60
  -7   4   1  112.39    9.40
  -7   4   1  124.29    9.60
  -7   4   1  126.39    9.50
  -7   4   1  120.19    9.50
   7  -4  -1  108.29   10.10
   7  -4  -1  119.79    9.50
  -8   4   1   12.70    1.60
  -8   4   1   18.30    2.10
  -8   4   1   17.30    1.90
  -8   4   1   16.90    1.80
  -8   4   1   16.60    2.80
  -8   4   1   12.10    1.60
  -8   4   1   10.30    1.60
  -8   4   1   12.60    1.40
   8  -4  -1   13.60    2.70
   8  -4  -1   15.90    1.70
   8  -4  -1   19.00    2.10
  -9   4   1   26.90    2.70
  -9   4   1   21.60    2.50
  -9   4   1   19.70    2.70
  -9   4   1   21.50    2.60
   9  -4  -1   21.60    2.70
   9  -4  -1   26.80    2.40
   9  -4  -1   23.10    2.30
 -10   4   1   27.50    2.40
 -10   4   1   28.80    2.60
 -10   4   1   25.90    3.00
 -10   4   1   24.20    3.00
  10  -4  -1   27.00    3.00
  10  -4  -1   28.30    2.80
  10  -4  -1   25.30    2.60
 -11   4   1   -0.80    1.50
 -11   4   1    0.80    1.60
 -11   4   1    1.50    0.90
 -11   4   1    0.40    1.60
  11  -4  -1    1.50    1.50
  11  -4  -1    1.60    1.20
  11  -4  -1    2.40    1.30
 -12   4   1    4.00    1.90
 -12   4   1    4.50    1.90
 -12   4   1    8.80    1.90
  12  -4  -1    5.30    1.70
  12  -4  -1    6.30    1.50
 -13   4   1    5.80    2.10
 -13   4   1    4.10    2.00
 -13   4   1    7.90    1.40
 -13   4   1    6.00    2.00
  13  -4  -1    6.70    1.80
  13  -4  -1    7.20    2.10
  13  -4  -1    6.50    1.60
 -14   4   1    2.30    2.10
 -14   4   1    0.50    2.00
 -14   4   1    2.70    2.10
  14  -4  -1    2.50    2.00
  14  -4  -1    1.30    1.50
  14  -4  -1    2.50    2.20
 -15   4   1    2.30    2.10
 -15   4   1    3.90    2.30
 -15   4   1    6.50    2.10
  15  -4  -1    3.50    1.60
  15  -4  -1    4.20    2.20
  15  -4  -1    4.80    2.20
 -16   4   1   -2.50    2.30
 -16   4   1    1.60    2.00
 -16   4   1    1.00    2.20
 -16   4   1    1.60    1.40
  16  -4  -1    0.20    2.20
  16  -4  -1   -0.40    2.30
 -17   4   1    2.00    1.40
 -17   4   1    1.90    2.00
 -17   4   1   -1.60    2.10
 -17   4   1   -4.40    2.50
  17  -4  -1    0.00    2.20
  17  -4  -1   -2.10    2.40
 -18   4   1   -0.60    1.40
 -18   4   1    0.30    2.00
 -18   4   1    1.90    1.80
  18  -4  -1   -1.00    2.40
  18  -4  -1   -1.80    2.00
 -19   4   1    1.90    2.00
 -19   4   1    1.60    1.40
  19  -4  -1   -0.40    2.00
 -20   4   1    1.10    1.40
 -21   4   1    0.20    1.20
 -20  -5  -1    1.00    1.00
  19   5   1    1.30    1.70
  19   5   1   -1.00    1.60
 -19  -5  -1    0.40    1.10
  18   5   1    2.70    1.80
  18   5   1    2.30    2.00
  18   5   1   -1.60    1.40
 -18  -5  -1    0.00    1.20
  17   5   1   -0.70    2.30
  17   5   1    1.80    2.00
  17   5   1   -0.40    1.90
 -17  -5  -1   -1.20    1.90
 -17  -5  -1    0.90    2.90
 -17  -5  -1    2.30    1.20
  16   5   1   -2.10    2.20
  16   5   1    1.00    2.00
  16   5   1    1.20    1.80
 -16  -5  -1   -4.20    2.10
 -16  -5  -1    1.00    1.90
  15   5   1    6.90    2.50
  15   5   1    6.00    2.20
  15   5   1    4.00    2.80
  15   5   1    6.70    2.00
 -15  -5  -1    8.00    2.30
 -15  -5  -1    6.30    1.70
  14   5   1    3.30    1.70
  14   5   1    2.00    2.60
  14   5   1    3.50    2.00
  14   5   1   -0.10    2.30
 -14  -5  -1    1.00    1.50
  13   5   1    9.30    2.60
  13   5   1    8.30    1.70
  13   5   1    9.10    2.00
  13   5   1    6.70    2.30
 -13  -5  -1    6.80    1.60
  12   5   1    9.50    1.90
  12   5   1    5.20    2.40
  12   5   1    7.40    1.60
 -12  -5  -1    5.20    1.70
 -12  -5  -1    7.40    1.40
  11   5   1    8.60    1.50
  11   5   1   10.70    2.20
  11   5   1    7.90    1.50
 -11  -5  -1    7.40    1.60
 -11  -5  -1    8.00    1.40
  10   5   1   41.30    3.60
  10   5   1   28.90    7.50
  10   5   1   41.60    4.30
 -10  -5  -1   39.40    3.70
   9   5   1   22.60    2.40
   9   5   1   17.00    4.50
   9   5   1   26.60    2.50
   9   5   1   21.70    2.60
  -9  -5  -1   26.40    2.60
   8   5   1    0.90    1.00
   8   5   1    0.10    1.20
   8   5   1   -2.00    3.30
   8   5   1    1.70    1.50
   8   5   1    0.30    1.20
   8   5   1    1.20    2.70
  -8  -5  -1   -0.10    0.30
  -8  -5  -1    0.30    0.50
  -8  -5  -1    1.20    1.10
   7   5   1   41.80    5.10
   7   5   1   31.50    3.20
   7   5   1   33.60    3.60
   7   5   1   30.10    3.00
   7   5   1   32.20    3.10
  -7  -5  -1   35.80    2.80
  -7  -5  -1   37.70    3.20
   6   5   1    3.40    1.00
   6   5   1    2.60    1.10
   6   5   1    3.30    1.00
   6   5   1    1.30    2.10
   6   5   1    4.80    2.60
   6   5   1    2.60    1.30
  -6  -5  -1    1.90    0.30
  -6  -5  -1    2.40    0.60
  -6  -5  -1    2.60    1.10
   5   5   1   76.19    6.40
   5   5   1   75.69    7.10
   5   5   1   80.09    7.20
   5   5   1   88.69    6.50
   5   5   1   76.79    6.30
   5   5   1   76.29    6.30
   5   5   1   80.49    6.30
  -5  -5  -1   81.19    6.40
  -5  -5  -1   81.79    6.20
   4   5   1  161.78   13.40
   4   5   1  161.58   12.90
   4   5   1  159.68   12.90
   4   5   1  174.08   13.00
   4   5   1  165.88   12.90
   4   5   1  158.08   12.90
  -4  -5  -1  179.08   12.80
  -4  -5  -1  165.88   12.90
  -4  -5  -1  171.08   12.90
   3   5   1   41.90    3.60
   3   5   1   43.30    4.50
   3   5   1   42.90    3.50
   3   5   1   44.30    3.80
   3   5   1   46.60    3.70
  -3  -5  -1   40.70    3.60
   2   5   1  155.68   12.30
   2   5   1  158.38   12.40
   2   5   1  154.28   12.60
   2   5   1  171.58   12.30
   2   5   1  154.28   12.30
  -2  -5  -1  154.38   12.30
  -2  -5  -1  158.88   12.70
   1   5   1   13.70    1.40
   1   5   1   17.70    2.60
   1   5   1   14.20    1.70
   1   5   1   14.90    1.60
   1   5   1   15.40    1.80
  -1  -5  -1   16.20    2.20
   0   5   1  804.22   64.69
   0   5   1  926.41   64.79
   0   5   1  752.12   64.69
   0   5   1  819.32   64.89
   0   5   1  849.52   64.79
   0   5   1  791.42   64.79
   0  -5  -1  866.71   64.79
   0  -5  -1  909.21   64.89
  -1   5   1   15.50    1.60
  -1   5   1   11.70    1.40
  -1   5   1   12.10    1.40
  -1   5   1   13.60    1.40
  -1   5   1   14.30    1.90
   1  -5  -1   14.40    1.60
   1  -5  -1   16.20    2.00
  -2   5   1  167.88   12.70
  -2   5   1  150.08   12.70
  -2   5   1  156.78   12.90
  -2   5   1  165.48   12.70
  -2   5   1  170.08   12.70
   2  -5  -1  169.08   12.90
  -3   5   1   46.30    3.70
  -3   5   1   49.00    3.60
  -3   5   1   45.20    3.50
  -3   5   1   41.70    3.60
  -3   5   1   43.10    3.90
  -3   5   1   38.40    3.40
  -3   5   1   38.60    3.40
   3  -5  -1   39.60    4.10
  -4   5   1  158.78   12.20
  -4   5   1  170.48   12.20
  -4   5   1  153.58   12.10
  -4   5   1  159.98   12.10
  -4   5   1  139.49   12.10
  -4   5   1  159.38   12.10
  -4   5   1  150.68   12.30
  -4   5   1  170.68   12.10
   4  -5  -1  141.49   12.40
  -5   5   1   80.29    6.20
  -5   5   1   79.29    6.20
  -5   5   1   75.99    6.10
  -5   5   1   81.79    6.20
  -5   5   1   77.39    6.10
  -5   5   1   77.69    6.50
  -5   5   1   81.09    6.20
  -5   5   1   79.69    6.30
   5  -5  -1   67.49    6.60
  -6   5   1    2.50    1.10
  -6   5   1    2.30    1.60
  -6   5   1    2.70    0.80
  -6   5   1    3.40    0.70
  -6   5   1    2.20    1.10
  -6   5   1    1.90    0.60
  -6   5   1    3.10    1.30
  -6   5   1    3.30    0.90
   6  -5  -1    3.70    0.70
   6  -5  -1    2.00    1.80
  -7   5   1   25.40    2.50
  -7   5   1   26.60    2.40
  -7   5   1   33.70    2.70
  -7   5   1   30.70    2.40
   7  -5  -1   26.20    2.40
   7  -5  -1   20.50    3.20
  -8   5   1    0.20    1.30
  -8   5   1   -0.10    0.80
  -8   5   1    0.60    1.20
  -8   5   1    1.50    1.40
  -8   5   1    1.10    1.00
  -8   5   1    0.50    0.60
  -8   5   1    0.70    0.80
  -8   5   1    3.50    3.10
   8  -5  -1    0.20    0.80
  -9   5   1   24.80    2.50
  -9   5   1   18.80    2.40
  -9   5   1   20.20    2.70
  -9   5   1   26.20    2.80
   9  -5  -1   24.90    2.40
   9  -5  -1   22.40    2.20
 -10   5   1   38.20    4.20
 -10   5   1   48.10    4.30
 -10   5   1   50.09    3.90
 -10   5   1   52.39    4.40
  10  -5  -1   45.10    4.00
  10  -5  -1   44.10    3.90
 -11   5   1    6.60    2.00
 -11   5   1   10.80    2.00
 -11   5   1    7.60    1.90
  11  -5  -1   11.10    1.50
  11  -5  -1   12.40    1.70
 -12   5   1   11.40    2.20
 -12   5   1    7.20    2.10
 -12   5   1    9.40    2.10
  12  -5  -1    7.10    1.90
  12  -5  -1   10.90    1.50
  12  -5  -1   10.00    1.80
 -13   5   1    8.80    2.20
 -13   5   1   10.20    2.40
 -13   5   1   10.70    2.30
  13  -5  -1   11.60    1.70
  13  -5  -1    9.30    2.20
  13  -5  -1   14.70    2.10
 -14   5   1   -1.40    2.20
 -14   5   1    4.50    2.30
 -14   5   1    5.60    2.10
  14  -5  -1    1.00    1.50
  14  -5  -1    2.80    2.00
  14  -5  -1    3.00    2.20
 -15   5   1    7.60    2.40
 -15   5   1    4.20    2.50
 -15   5   1    7.50    2.20
  15  -5  -1    8.70    2.20
  15  -5  -1    7.30    2.30
 -16   5   1    0.50    2.10
 -16   5   1    3.20    1.50
 -16   5   1   -1.80    2.50
 -16   5   1   -1.20    2.10
  16  -5  -1   -0.20    2.10
  16  -5  -1   -1.20    2.20
 -17   5   1    3.10    1.50
 -17   5   1   -4.40    3.20
 -17   5   1    0.20    2.10
 -17   5   1    1.60    2.00
  17  -5  -1    1.70    2.50
  17  -5  -1    4.40    2.00
 -18   5   1   -1.10    1.80
 -18   5   1   -1.10    1.40
 -18   5   1    0.40    2.00
  18  -5  -1    0.70    2.60
  18  -5  -1   -0.70    2.00
 -19   5   1    0.20    1.90
 -19   5   1    1.30    1.50
  19  -5  -1    1.50    1.90
 -20   5   1    0.40    1.30
 -21   5   1   -0.10    1.30
 -20  -6  -1   -0.40    1.00
  19   6   1   -1.20    1.60
  19   6   1   -0.60    1.60
 -19  -6  -1    1.00    1.10
  18   6   1    0.30    1.20
  18   6   1   -0.90    1.80
  18   6   1   -2.10    1.80
 -18  -6  -1    0.90    1.10
  17   6   1    0.30    2.00
  17   6   1   -1.40    1.90
 -17  -6  -1    3.00    1.20
  16   6   1   -0.30    1.70
  16   6   1    1.90    2.30
  16   6   1   -1.10    1.90
 -16  -6  -1    3.00    2.10
 -16  -6  -1    0.70    1.50
  15   6   1    7.40    2.40
  15   6   1    7.30    2.00
  15   6   1    6.80    2.00
 -15  -6  -1    5.10    1.70
 -15  -6  -1   11.30    2.30
  14   6   1    1.70    2.00
  14   6   1    3.00    2.30
  14   6   1    4.00    1.70
  14   6   1    3.00    2.60
 -14  -6  -1    1.60    1.40
  13   6   1   13.60    2.20
  13   6   1   13.50    2.50
  13   6   1   10.30    2.80
  13   6   1   16.20    2.00
 -13  -6  -1   11.10    1.80
 -13  -6  -1   11.80    2.10
  12   6   1   12.60    1.90
  12   6   1    7.70    2.60
  12   6   1   15.00    2.00
  12   6   1   13.00    2.30
 -12  -6  -1   17.00    2.00
 -12  -6  -1    9.50    1.70
  11   6   1   17.30    2.70
 -11  -6  -1   12.30    1.70
 -11  -6  -1   14.70    1.90
  10   6   1   56.89    5.20
  10   6   1   58.79    5.70
  10   6   1   64.29    5.20
 -10  -6  -1   68.19    5.30
   9   6   1   41.50    4.00
   9   6   1   29.90    5.60
   9   6   1   38.10    3.40
   9   6   1   39.10    3.60
   9   6   1   41.70    3.50
  -9  -6  -1   34.40    3.60
   8   6   1    3.60    0.90
   8   6   1    4.60    1.30
   8   6   1    6.00    4.00
   8   6   1    3.50    1.00
   8   6   1    4.50    1.60
   8   6   1    3.50    3.00
  -8  -6  -1    4.40    0.70
  -8  -6  -1    4.30    0.50
  -8  -6  -1    3.20    1.10
   7   6   1   13.50    2.00
   7   6   1   21.50    2.00
   7   6   1   15.50    1.90
   7   6   1   20.30    2.30
   7   6   1   17.20    4.00
   7   6   1   16.00    3.40
  -7  -6  -1   15.60    1.80
   6   6   1    5.30    0.90
   6   6   1    7.10    1.30
   6   6   1    5.80    1.20
   6   6   1    5.70    1.10
   6   6   1    2.30    2.70
   6   6   1    6.40    1.50
   6   6   1    4.20    2.30
  -6  -6  -1    5.50    1.20
   5   6   1  129.89    9.90
   5   6   1  122.49    9.80
   5   6   1  111.99   10.40
   5   6   1  128.89   10.60
   5   6   1  123.79    9.70
   5   6   1  129.59    9.70
   5   6   1  123.09    9.70
  -5  -6  -1  125.39    9.70
  -5  -6  -1  123.69    9.80
   4   6   1  268.37   18.90
   4   6   1  254.87   19.00
   4   6   1  250.57   18.90
   4   6   1  258.27   19.40
   4   6   1  238.38   18.90
  -4  -6  -1  246.68   18.90
  -4  -6  -1  219.08   18.80
  -4  -6  -1  217.58   18.90
   3   6   1   87.69    7.10
   3   6   1   92.89    7.60
   3   6   1   91.69    7.00
   3   6   1   92.39    7.00
   3   6   1   95.19    6.90
  -3  -6  -1   80.99    6.90
  -3  -6  -1   81.59    6.80
  -3  -6  -1   88.49    7.00
   2   6   1  185.08   14.00
   2   6   1  174.98   14.00
   2   6   1  177.78   14.10
   2   6   1  201.88   14.00
   2   6   1  173.58   14.40
  -2  -6  -1  164.58   14.00
  -2  -6  -1  186.58   14.50
   1   6   1  878.71   66.19
   1   6   1  867.61   66.39
   1   6   1  859.71   66.19
   1   6   1  878.51   66.19
   1   6   1  826.62   66.19
   1   6   1  771.72   66.19
  -1  -6  -1  929.91   66.39
   0   6   1  446.76   31.10
   0   6   1  384.06   31.10
   0   6   1  431.16   31.10
   0   6   1  416.96   31.10
   0   6   1  375.56   31.30
   0   6   1  366.66   31.10
   0   6   1  396.86   31.10
   0  -6  -1  397.06   31.10
   0  -6  -1  412.66   31.30
  -1   6   1  869.21   69.69
  -1   6   1  853.11   69.59
  -1   6   1  908.11   69.69
  -1   6   1  968.20   69.69
  -1   6   1  855.21   69.79
  -1   6   1  939.51   69.69
   1  -6  -1  908.21   69.69
   1  -6  -1  926.11   69.79
  -2   6   1  165.18   14.10
  -2   6   1  194.48   14.10
  -2   6   1  189.08   14.10
  -2   6   1  168.28   14.30
  -2   6   1  171.78   14.20
  -2   6   1  185.08   14.10
   2  -6  -1  195.18   14.40
   2  -6  -1  188.18   14.10
  -3   6   1   93.09    6.80
  -3   6   1   77.29    7.00
  -3   6   1   84.89    6.80
  -3   6   1   81.59    6.70
  -3   6   1   84.29    6.70
  -3   6   1   83.49    6.70
  -3   6   1   95.39    6.80
  -3   6   1   87.59    6.80
   3  -6  -1   86.39    7.20
  -4   6   1  219.68   18.00
  -4   6   1  241.68   18.00
  -4   6   1  243.48   18.10
  -4   6   1  212.88   18.20
  -4   6   1  259.07   18.10
  -4   6   1  226.38   18.00
  -4   6   1  230.08   18.10
  -4   6   1  242.68   18.00
   4  -6  -1  218.38   18.30
  -5   6   1  120.49    9.50
  -5   6   1  112.79    9.50
  -5   6   1  123.59    9.60
  -5   6   1  118.99    9.60
  -5   6   1  119.09    9.90
  -5   6   1  128.09    9.60
  -5   6   1  129.09    9.50
  -5   6   1  121.69    9.50
  -6   6   1    3.30    1.90
  -6   6   1    6.80    0.90
  -6   6   1    5.30    1.30
  -6   6   1    6.30    1.50
  -6   6   1    7.00    1.00
  -6   6   1    5.60    1.00
  -6   6   1    5.70    1.30
   6  -6  -1    3.30    2.10
  -7   6   1   12.40    2.50
  -7   6   1   12.70    1.70
  -7   6   1   14.70    1.60
  -7   6   1   15.80    1.80
  -7   6   1   15.30    1.90
  -7   6   1   17.50    2.00
  -7   6   1   18.20    2.20
   7  -6  -1   11.10    2.40
   7  -6  -1   14.30    1.50
  -8   6   1    2.70    1.40
  -8   6   1    4.30    1.20
  -8   6   1    4.30    0.80
  -8   6   1    4.30    0.90
  -8   6   1    3.50    1.50
  -8   6   1    1.40    1.00
  -8   6   1    3.60    1.30
   8  -6  -1    4.50    1.10
   8  -6  -1    4.50    0.80
  -9   6   1   34.60    3.70
  -9   6   1   42.90    3.50
  -9   6   1   40.60    3.80
   9  -6  -1   35.00    3.20
   9  -6  -1   39.40    3.40
 -10   6   1   74.19    5.60
 -10   6   1   63.89    5.50
  10  -6  -1   57.09    5.10
  10  -6  -1   63.89    5.30
 -11   6   1   16.60    2.40
 -11   6   1   17.40    2.40
 -11   6   1   21.50    2.50
 -11   6   1   17.00    1.80
  11  -6  -1   16.40    2.00
  11  -6  -1   13.80    2.20
  11  -6  -1   21.20    2.50
 -12   6   1   13.30    2.30
 -12   6   1   15.50    2.40
 -12   6   1   13.80    2.30
  12  -6  -1   14.00    2.10
  12  -6  -1   12.60    2.20
  12  -6  -1   13.20    1.80
 -13   6   1   15.90    2.60
 -13   6   1   11.60    2.50
 -13   6   1   11.80    2.40
  13  -6  -1   13.30    2.20
  13  -6  -1   13.50    2.40
 -14   6   1    1.00    2.40
 -14   6   1    1.20    2.30
 -14   6   1    1.80    2.20
  14  -6  -1   -1.20    1.90
  14  -6  -1    2.80    2.00
 -15   6   1    5.10    2.40
 -15   6   1   11.70    2.70
 -15   6   1    8.40    2.40
  15  -6  -1    8.20    2.20
  15  -6  -1    7.90    2.10
 -16   6   1    3.70    1.50
 -16   6   1    3.60    2.20
 -16   6   1    1.30    2.50
 -16   6   1   -0.30    2.20
  16  -6  -1    0.70    2.00
  16  -6  -1    0.90    2.20
 -17   6   1    1.90    2.20
 -17   6   1    0.10    2.00
 -17   6   1    3.10    1.60
  17  -6  -1    0.90    2.00
  17  -6  -1    2.30    2.30
 -18   6   1    1.20    1.90
 -18   6   1   -0.10    2.10
 -18   6   1   -0.30    1.50
  18  -6  -1   -1.20    1.90
 -19   6   1    1.00    1.40
  19  -6  -1   -0.70    1.90
 -20   6   1    0.10    1.40
  19   7   1    0.10    1.60
  19   7   1   -0.90    1.90
 -19  -7  -1   -0.50    1.00
  18   7   1    0.10    1.20
  18   7   1    0.60    1.60
  18   7   1    0.30    1.80
 -18  -7  -1   -0.50    1.10
  17   7   1    0.90    1.90
  17   7   1    1.10    1.70
 -17  -7  -1    3.10    1.20
  16   7   1    1.60    1.80
  16   7   1   -0.90    1.80
 -16  -7  -1    0.20    1.50
 -16  -7  -1    0.40    2.10
  15   7   1    5.50    2.10
  15   7   1    5.90    1.80
  15   7   1    2.50    2.20
 -15  -7  -1    3.10    1.60
  14   7   1    3.10    1.90
  14   7   1    2.20    1.80
  14   7   1    0.70    2.20
  14   7   1    1.00    2.70
 -14  -7  -1   -0.10    1.40
  13   7   1   10.70    2.90
  13   7   1   14.00    2.00
  13   7   1   10.30    2.40
  13   7   1    9.80    2.30
 -13  -7  -1    8.60    1.70
 -13  -7  -1   10.60    2.10
  12   7   1   13.30    2.30
  12   7   1   11.90    1.90
  12   7   1   14.20    1.90
  12   7   1   14.70    2.90
 -12  -7  -1    8.20    1.70
 -12  -7  -1   14.20    2.00
  11   7   1   27.70    2.90
  11   7   1   25.00    2.70
  11   7   1   22.60    3.20
 -11  -7  -1   19.60    2.50
  10   7   1   69.79    5.80
  10   7   1   71.69    5.90
  10   7   1   75.79    6.40
 -10  -7  -1   66.69    6.00
   9   7   1   41.80    4.00
   9   7   1   48.50    4.20
   9   7   1   40.10    6.80
   9   7   1   46.40    4.10
   9   7   1   54.89    4.60
  -9  -7  -1   43.20    4.20
   8   7   1   13.20    2.00
   8   7   1   11.10    4.60
   8   7   1    5.60    3.60
  -8  -7  -1    8.10    0.80
  -8  -7  -1   10.80    1.50
  -8  -7  -1    9.00    1.20
   7   7   1   19.00    4.40
   7   7   1   24.80    2.60
   7   7   1   15.60    3.60
   7   7   1   19.70    2.30
   7   7   1   22.10    2.50
   7   7   1   22.40    3.10
  -7  -7  -1   22.90    2.70
  -7  -7  -1   26.80    1.90
   6   7   1    2.60    0.90
   6   7   1    1.80    1.00
   6   7   1    1.40    1.20
   6   7   1    5.40    2.60
   6   7   1    2.30    0.90
   6   7   1    1.80    1.40
   6   7   1   -2.20    3.20
  -6  -7  -1    1.90    0.60
  -6  -7  -1    1.90    1.30
  -6  -7  -1    2.40    0.30
   5   7   1   24.80    2.80
   5   7   1   19.00    3.20
   5   7   1   22.80    3.70
   5   7   1   22.70    2.20
   5   7   1   22.70    2.20
   5   7   1   23.90    2.30
  -5  -7  -1   21.20    2.50
   4   7   1  168.88   12.20
   4   7   1  159.88   13.00
   4   7   1  152.58   12.20
   4   7   1  155.58   12.20
   4   7   1  157.08   12.30
   4   7   1  156.48   12.30
  -4  -7  -1  147.29   12.20
   3   7   1  199.78   15.70
   3   7   1  205.78   15.70
   3   7   1  214.38   15.60
   3   7   1  202.58   15.80
   3   7   1  198.28   16.20
  -3  -7  -1  189.88   15.70
   2   7   1  353.76   26.90
   2   7   1  330.67   27.20
   2   7   1  387.36   26.90
   2   7   1  350.16   26.90
   2   7   1  352.46   26.90
  -2  -7  -1  327.47   26.80
  -2  -7  -1  360.56   27.20
  -2  -7  -1  319.47   26.90
   1   7   1  506.05   38.60
   1   7   1  492.85   38.60
   1   7   1  516.25   38.60
   1   7   1  462.45   38.50
   1   7   1  484.55   38.80
   1   7   1  554.04   38.60
   1   7   1  465.45   38.50
  -1  -7  -1  517.05   38.80
   0   7   1  359.56   26.80
   0   7   1  333.97   26.80
   0   7   1  363.66   26.80
   0   7   1  334.97   26.80
   0   7   1  324.97   26.80
   0   7   1  376.36   26.80
   0   7   1  312.57   27.00
   0  -7  -1  370.86   27.10
  -1   7   1  533.45   38.40
  -1   7   1  478.55   38.40
  -1   7   1  514.85   38.40
  -1   7   1  518.55   38.50
  -1   7   1  461.95   38.60
  -1   7   1  502.45   38.50
  -1   7   1  484.75   38.40
   1  -7  -1  497.65   38.70
   1  -7  -1  490.45   38.40
  -2   7   1  328.67   26.90
  -2   7   1  361.26   26.90
  -2   7   1  360.56   26.90
  -2   7   1  337.07   26.90
  -2   7   1  366.76   26.90
  -2   7   1  327.47   26.90
  -2   7   1  337.77   26.90
   2  -7  -1  366.66   26.90
   2  -7  -1  347.67   27.10
  -3   7   1  193.68   15.40
  -3   7   1  212.08   15.40
  -3   7   1  188.38   15.30
  -3   7   1  204.48   15.40
  -3   7   1  192.98   15.30
  -3   7   1  197.88   15.40
   3  -7  -1  214.68   15.40
   3  -7  -1  180.28   15.70
  -4   7   1  154.48   11.50
  -4   7   1  151.28   11.60
  -4   7   1  154.68   11.60
  -4   7   1  152.28   11.60
  -4   7   1  140.09   11.50
  -4   7   1  137.19   11.80
  -4   7   1  150.28   11.60
   4  -7  -1  130.39   11.90
   4  -7  -1  160.68   11.60
  -5   7   1   28.90    2.40
  -5   7   1   25.00    2.30
  -5   7   1   22.30    3.50
  -5   7   1   22.50    2.20
  -5   7   1   23.90    2.70
  -5   7   1   21.40    2.40
  -5   7   1   25.70    2.70
  -6   7   1    0.80    1.20
  -6   7   1    2.90    1.00
  -6   7   1    1.40    1.40
  -6   7   1    1.50    1.50
  -6   7   1    2.40    0.70
  -6   7   1    3.90    2.10
  -6   7   1    2.50    1.00
  -6   7   1    3.20    0.90
   6  -7  -1    0.90    2.10
   6  -7  -1    2.20    0.90
  -7   7   1   18.90    2.20
  -7   7   1   20.20    2.20
  -7   7   1   21.60    2.50
  -7   7   1   18.10    1.90
  -7   7   1   21.00    2.30
  -7   7   1   19.90    2.70
   7  -7  -1   16.10    2.00
  -8   7   1   12.40    1.50
  -8   7   1   16.70    1.90
  -8   7   1   10.80    1.40
  -8   7   1   14.60    1.80
  -8   7   1    9.30    1.20
  -8   7   1   10.80    1.80
   8  -7  -1   11.60    1.40
  -9   7   1   43.20    4.40
  -9   7   1   52.39    4.50
  -9   7   1   47.20    4.20
   9  -7  -1   42.20    3.90
   9  -7  -1   45.90    4.20
 -10   7   1   68.09    6.10
 -10   7   1   70.69    6.00
  10  -7  -1   69.59    5.70
  10  -7  -1   69.29    6.00
 -11   7   1   26.90    3.30
 -11   7   1   29.30    3.40
 -11   7   1   21.30    3.10
  11  -7  -1   27.60    3.40
  11  -7  -1   24.50    2.80
 -12   7   1   13.30    2.50
 -12   7   1   19.20    2.60
 -12   7   1   18.10    2.70
  12  -7  -1   13.60    2.00
  12  -7  -1    8.90    2.20
 -13   7   1   14.80    2.60
 -13   7   1   12.40    2.60
 -13   7   1   14.50    2.70
  13  -7  -1   14.20    2.20
  13  -7  -1   10.70    2.20
 -14   7   1    3.70    2.40
 -14   7   1    0.30    2.30
 -14   7   1    1.00    2.40
  14  -7  -1    3.90    1.80
  14  -7  -1    1.70    1.90
 -15   7   1   10.10    2.60
 -15   7   1    5.10    2.40
 -15   7   1    6.00    2.30
  15  -7  -1    5.50    2.00
  15  -7  -1    6.50    2.20
 -16   7   1    0.30    2.20
 -16   7   1   -0.90    2.10
 -16   7   1    3.90    1.60
 -16   7   1    2.70    2.40
  16  -7  -1    2.10    1.90
  16  -7  -1   -2.60    2.00
 -17   7   1   -0.60    2.10
 -17   7   1   -2.00    2.10
 -17   7   1    1.80    1.50
  17  -7  -1    1.40    2.80
  17  -7  -1    0.70    1.80
 -18   7   1   -0.20    1.50
 -18   7   1    1.80    2.10
 -18   7   1    1.40    1.90
  18  -7  -1    0.80    1.80
 -19   7   1    1.00    1.50
 -20   7   1    1.00    1.50
  19   8   1   -3.60    2.20
 -19  -8  -1   -1.40    1.20
  18   8   1    5.90    1.30
  18   8   1   -0.70    1.50
  18   8   1    1.80    1.70
 -18  -8  -1   -0.50    1.00
  17   8   1    3.10    1.60
  17   8   1   -0.90    1.80
  17   8   1   -0.20    1.40
 -17  -8  -1   -0.20    1.10
  16   8   1    1.20    1.90
  16   8   1   -0.90    1.70
 -16  -8  -1   -1.80    1.50
 -16  -8  -1    2.10    1.10
 -16  -8  -1   -2.70    2.10
  15   8   1    3.50    1.80
  15   8   1    3.90    1.90
 -15  -8  -1    3.40    1.50
  14   8   1    2.00    2.90
  14   8   1   -0.60    1.60
  14   8   1    0.90    2.90
  14   8   1   -1.20    1.90
 -14  -8  -1   -0.80    1.80
 -14  -8  -1   -0.40    1.40
  13   8   1    9.40    2.10
  13   8   1    9.30    2.80
  13   8   1    7.40    1.80
 -13  -8  -1    5.40    1.50
 -13  -8  -1   13.60    2.10
  12   8   1   10.80    2.80
  12   8   1    9.20    1.90
  12   8   1    7.20    2.10
  12   8   1    8.60    1.80
 -12  -8  -1    7.50    1.90
 -12  -8  -1    5.30    1.50
  11   8   1   13.70    1.80
  11   8   1   13.60    2.20
  11   8   1   17.80    2.80
 -11  -8  -1   14.20    2.10
 -11  -8  -1    8.80    1.70
  10   8   1   30.40    3.30
  10   8   1   37.70    3.40
  10   8   1   32.40    4.20
 -10  -8  -1   34.90    3.60
   9   8   1   27.40    3.70
   9   8   1   16.10    8.50
   9   8   1   24.20    2.80
   9   8   1   28.20    3.00
  -9  -8  -1   26.20    3.20
  -9  -8  -1   33.40    2.30
   8   8   1    5.80    3.90
   8   8   1    8.50    5.40
   8   8   1    7.20    1.90
   8   8   1    5.00    1.20
   8   8   1    6.10    1.40
   8   8   1    7.60    1.50
  -8  -8  -1    5.40    1.50
   7   8   1    6.00    1.70
   7   8   1    4.80    1.00
   7   8   1    2.70    1.10
   7   8   1    4.40    1.10
   7   8   1    8.80    4.80
   7   8   1    2.70    3.40
   7   8   1    4.40    1.40
  -7  -8  -1    5.20    1.40
   6   8   1    1.50    2.70
   6   8   1    2.50    1.30
   6   8   1    0.40    4.10
   6   8   1    1.00    1.00
   6   8   1    1.00    1.00
   6   8   1    1.50    1.50
   6   8   1   -0.10    1.10
  -6  -8  -1    0.90    1.30
  -6  -8  -1    0.80    0.60
  -6  -8  -1    0.90    0.30
   5   8   1   21.70    3.80
   5   8   1   27.10    2.70
   5   8   1   29.60    4.40
   5   8   1   27.30    3.30
   5   8   1   24.80    2.60
   5   8   1   34.70    2.90
   5   8   1   27.20    2.70
  -5  -8  -1   24.60    2.90
  -5  -8  -1   33.50    2.30
   4   8   1  167.28   12.40
   4   8   1  153.68   12.30
   4   8   1  145.49   12.30
   4   8   1  142.09   13.10
   4   8   1  167.38   13.40
   4   8   1  162.68   12.50
   4   8   1  161.18   12.30
  -4  -8  -1  145.29   12.30
  -4  -8  -1  177.98   12.30
   3   8   1  154.48   11.40
   3   8   1  150.38   11.50
   3   8   1  145.09   11.40
   3   8   1  139.59   12.30
  -3  -8  -1  139.49   11.40
   2   8   1  645.14   45.50
   2   8   1  554.84   45.50
   2   8   1  627.14   45.50
   2   8   1  555.54   45.80
   2   8   1  551.34   45.50
   2   8   1  612.84   45.50
  -2  -8  -1  584.44   45.50
  -2  -8  -1  582.24   45.80
   1   8   1  686.43   51.49
   1   8   1  694.93   51.49
   1   8   1  668.83   51.49
   1   8   1  666.63   51.49
   1   8   1  698.63   51.49
   1   8   1  641.44   51.49
   1   8   1  634.14   51.79
  -1  -8  -1  650.73   51.79
   0   8   1 1079.89   78.79
   0   8   1 1044.10   78.79
   0   8   1  973.10   78.79
   0   8   1  960.40   78.79
   0   8   1 1058.29   78.79
   0  -8  -1 1017.90   79.09
  -1   8   1  667.33   50.19
  -1   8   1  672.63   50.19
  -1   8   1  657.93   50.19
  -1   8   1  621.24   50.39
  -1   8   1  678.33   50.19
  -1   8   1  652.63   50.19
   1  -8  -1  603.34   50.39
  -2   8   1  604.04   45.60
  -2   8   1  587.94   45.60
  -2   8   1  575.54   45.60
  -2   8   1  593.64   45.60
  -2   8   1  615.94   45.60
  -2   8   1  609.74   45.60
   2  -8  -1  528.55   45.80
   2  -8  -1  609.84   45.60
  -3   8   1  145.59   11.90
  -3   8   1  153.68   11.90
  -3   8   1  148.09   12.10
  -3   8   1  150.78   12.10
  -3   8   1  161.28   12.00
  -3   8   1  162.58   12.00
   3  -8  -1  153.58   12.00
  -4   8   1  162.08   12.00
  -4   8   1  161.38   12.00
  -4   8   1  163.88   12.10
  -4   8   1  148.69   12.10
  -4   8   1  147.09   11.90
  -4   8   1  137.99   12.30
  -4   8   1  147.19   12.10
   4  -8  -1  159.18   12.00
  -5   8   1   33.40    2.90
  -5   8   1   33.10    2.70
  -5   8   1   28.50    2.50
  -5   8   1   26.40    2.40
  -5   8   1   26.40    3.00
  -5   8   1   25.50    3.10
   5  -8  -1   24.00    2.80
   5  -8  -1   24.80    2.40
  -6   8   1    0.30    1.40
  -6   8   1    1.30    0.90
  -6   8   1    1.30    1.10
  -6   8   1    0.60    1.00
  -6   8   1    2.40    1.40
  -6   8   1    1.10    1.60
  -6   8   1    6.20    4.20
  -6   8   1    0.80    0.60
   6  -8  -1    1.80    1.30
   6  -8  -1    1.40    0.90
  -7   8   1    3.20    1.60
  -7   8   1    4.70    1.20
  -7   8   1    1.00    1.70
  -7   8   1    4.70    0.90
  -7   8   1    3.90    1.20
  -7   8   1    3.00    1.50
   7  -8  -1    2.40    1.00
   7  -8  -1    4.60    1.30
  -8   8   1    5.90    1.00
  -8   8   1    7.00    1.60
  -8   8   1    4.70    1.80
  -8   8   1    5.90    1.40
  -8   8   1    4.80    1.20
  -8   8   1    2.90    1.70
   8  -8  -1    6.00    1.10
   8  -8  -1    3.40    1.40
  -9   8   1   21.50    2.90
  -9   8   1   31.70    3.10
  -9   8   1   31.30    2.80
  -9   8   1   20.70    2.60
  -9   8   1   30.90    3.50
   9  -8  -1   24.70    2.60
   9  -8  -1   23.90    3.10
 -10   8   1   43.10    3.70
 -10   8   1   29.70    3.10
 -10   8   1   31.90    4.00
  10  -8  -1   37.00    3.80
  10  -8  -1   32.40    3.20
 -11   8   1   19.60    2.40
 -11   8   1   11.90    1.60
 -11   8   1   21.00    2.70
 -11   8   1   12.60    2.50
  11  -8  -1   16.00    1.90
  11  -8  -1   12.80    2.00
 -12   8   1    6.20    2.30
 -12   8   1   10.30    2.50
 -12   8   1    7.60    2.40
  12  -8  -1    6.90    1.90
  12  -8  -1   10.70    1.80
 -13   8   1   10.50    2.50
 -13   8   1   13.80    2.70
 -13   8   1    6.50    2.50
  13  -8  -1    7.00    2.00
  13  -8  -1    8.20    1.90
 -14   8   1    1.60    2.20
 -14   8   1   -3.70    2.40
 -14   8   1   -2.30    2.30
  14  -8  -1   -1.30    1.70
  14  -8  -1    1.00    1.70
 -15   8   1    3.20    2.30
 -15   8   1    7.80    2.40
 -15   8   1    6.50    2.50
  15  -8  -1    2.00    2.00
  15  -8  -1    3.60    1.80
 -16   8   1    1.00    1.50
 -16   8   1   -1.00    2.10
 -16   8   1   -1.30    2.20
 -16   8   1   -3.70    2.40
  16  -8  -1   -2.50    1.70
  16  -8  -1   -2.30    2.00
 -17   8   1    0.50    2.10
 -17   8   1    0.00    2.10
 -17   8   1   -0.30    1.50
  17  -8  -1   -3.20    2.60
  17  -8  -1    1.10    1.60
 -18   8   1   -2.50    1.90
 -18   8   1    0.10    1.50
 -18   8   1    0.90    2.00
  18  -8  -1   -0.20    1.70
 -19   8   1    1.40    1.50
 -20   8   1   -0.50    1.40
  18   9   1   -0.50    1.80
  18   9   1    1.10    1.70
  18   9   1    0.10    1.60
  17   9   1   -0.10    1.40
  17   9   1    1.20    1.70
  17   9   1    1.60    1.40
 -17  -9  -1   -1.30    1.00
  16   9   1    0.90    1.60
  16   9   1    0.40    1.80
  16   9   1   -1.80    1.50
 -16  -9  -1   -0.20    1.00
  15   9   1   -0.30    1.60
  15   9   1    0.40    1.80
 -15  -9  -1    1.60    1.10
 -15  -9  -1    0.10    1.30
  14   9   1   -1.90    1.90
  14   9   1   -0.20    1.60
 -14  -9  -1   -1.50    1.80
 -14  -9  -1   -0.90    1.30
 -14  -9  -1   -0.70    1.00
  13   9   1    0.20    1.60
  13   9   1    1.00    1.60
  13   9   1   -0.40    2.70
 -13  -9  -1    2.10    1.80
 -13  -9  -1   -0.90    1.30
 -13  -9  -1    2.70    0.80
  12   9   1    2.40    1.60
  12   9   1    0.30    2.70
  12   9   1    0.00    1.80
 -12  -9  -1    0.00    1.30
 -12  -9  -1    2.50    1.80
  11   9   1    3.90    1.80
  11   9   1    1.00    1.50
  11   9   1   -0.20    2.50
 -11  -9  -1    1.10    1.80
  10   9   1    4.50    1.60
  10   9   1    5.90    2.30
  10   9   1    6.10    1.50
 -10  -9  -1    4.90    1.70
   9   9   1    1.50    1.30
   9   9   1    0.00    2.10
   9   9   1    0.70    1.30
  -9  -9  -1    1.60    0.40
  -9  -9  -1    0.90    0.80
  -9  -9  -1    0.60    1.60
   8   9   1    0.20    1.40
   8   9   1    0.70    2.00
   8   9   1    2.20    1.20
   8   9   1   -0.90    1.40
  -8  -9  -1    2.10    1.50
   7   9   1    2.40    1.40
   7   9   1    4.70    1.80
   7   9   1    1.80    1.10
   7   9   1    3.50    1.10
   7   9   1   -5.90    5.40
   7   9   1    5.80    4.30
   7   9   1    2.80    1.30
  -7  -9  -1    2.70    1.40
   6   9   1   14.90    1.90
   6   9   1   15.20    1.90
   6   9   1   17.30    2.20
   6   9   1   19.00    2.30
   6   9   1   14.10    1.70
   6   9   1   20.10    5.00
   6   9   1   11.60    3.90
  -6  -9  -1   16.60    1.90
   5   9   1    2.80    1.10
   5   9   1    5.50    1.00
   5   9   1    1.10    1.60
   5   9   1    6.80    3.30
   5   9   1    3.30    1.30
   5   9   1    5.00    4.00
   5   9   1    1.00    1.20
  -5  -9  -1    3.60    1.30
   4   9   1    2.90    1.30
   4   9   1    2.00    1.10
   4   9   1    2.30    0.80
   4   9   1    3.60    1.50
   4   9   1    0.10    2.90
   4   9   1   -0.60    3.40
   4   9   1    4.20    1.10
  -4  -9  -1    2.40    1.20
   3   9   1   10.00    1.40
   3   9   1   11.80    1.40
   3   9   1    7.40    1.70
   3   9   1    6.80    3.40
   3   9   1    9.60    1.60
  -3  -9  -1   12.90    1.50
  -3  -9  -1   13.40    1.00
  -3  -9  -1   11.50    1.30
   2   9   1   -0.20    0.80
   2   9   1    1.50    1.00
   2   9   1    0.40    1.10
   2   9   1   -0.40    0.90
   2   9   1   -1.40    2.80
   2   9   1   -0.20    1.20
  -2  -9  -1    0.60    0.30
  -2  -9  -1    0.00    1.10
   1   9   1   -1.10    0.80
   1   9   1   -0.40    2.40
   1   9   1    0.10    1.00
   1   9   1    1.30    1.10
   1   9   1    1.00    0.80
   1   9   1    0.90    1.30
  -1  -9  -1   -0.10    2.90
  -1  -9  -1    0.60    0.30
   0   9   1    2.70    2.30
   0   9   1    5.00    1.10
   0   9   1    5.50    1.10
   0   9   1    5.90    1.40
   0   9   1    5.60    0.90
   0   9   1    5.90    1.10
   0  -9  -1    4.10    2.70
  -1   9   1    0.90    1.00
  -1   9   1    0.30    0.60
  -1   9   1    0.50    1.30
  -1   9   1    0.80    0.80
  -1   9   1   -0.70    1.10
  -1   9   1   -1.00    1.20
  -1   9   1    0.80    0.90
  -1   9   1   -3.40    1.90
   1  -9  -1    2.30    2.50
   1  -9  -1    0.00    0.30
  -2   9   1   -2.50    1.90
  -2   9   1   -0.60    0.80
  -2   9   1   -0.80    1.20
  -2   9   1    1.00    1.40
  -2   9   1    0.10    1.00
  -2   9   1   -0.30    0.90
  -2   9   1    0.40    0.60
  -2   9   1    0.10    1.30
   2  -9  -1    0.10    2.20
   2  -9  -1   -0.40    0.30
   2  -9  -1    0.60    0.90
  -3   9   1    9.40    1.60
  -3   9   1    9.00    2.20
  -3   9   1   10.50    1.20
  -3   9   1   10.80    1.20
  -3   9   1    8.30    1.30
  -3   9   1   10.40    1.20
  -3   9   1    7.80    1.60
  -3   9   1    9.20    1.60
   3  -9  -1    6.50    1.30
   3  -9  -1    5.70    2.30
  -4   9   1    2.40    2.10
  -4   9   1    2.90    1.00
  -4   9   1    3.60    1.10
  -4   9   1    2.60    1.40
  -4   9   1    4.20    0.90
  -4   9   1    3.00    1.50
  -4   9   1    2.90    1.50
  -4   9   1    3.30    0.70
   4  -9  -1    0.90    2.20
   4  -9  -1    2.20    1.20
  -5   9   1    3.90    1.00
  -5   9   1    3.70    0.90
  -5   9   1    2.10    1.10
  -5   9   1    1.90    1.50
  -5   9   1    3.00    1.60
  -5   9   1    2.10    1.40
   5  -9  -1    1.80    0.80
   5  -9  -1    3.30    1.20
  -6   9   1   13.40    1.80
  -6   9   1   15.00    2.00
  -6   9   1   17.00    1.80
  -6   9   1   20.60    2.00
  -6   9   1   13.40    2.00
  -6   9   1   18.30    2.20
   6  -9  -1   16.70    1.80
   6  -9  -1   18.70    2.40
  -7   9   1    1.00    1.50
  -7   9   1    0.90    1.60
  -7   9   1    2.60    1.20
  -7   9   1    0.90    1.70
  -7   9   1    2.80    1.10
  -7   9   1    3.20    0.90
   7  -9  -1    2.20    1.00
   7  -9  -1    0.90    1.30
  -8   9   1    2.20    1.90
  -8   9   1   -0.50    0.90
  -8   9   1   -0.50    1.80
  -8   9   1   -0.70    1.30
  -8   9   1    2.00    1.60
  -8   9   1    0.30    1.10
   8  -9  -1    0.70    1.00
   8  -9  -1   -0.30    1.20
  -9   9   1    2.30    1.20
  -9   9   1    1.20    0.90
  -9   9   1    1.00    2.00
  -9   9   1    2.80    2.00
  -9   9   1    4.20    1.60
  -9   9   1   -1.00    1.70
   9  -9  -1    1.70    1.20
   9  -9  -1    1.70    1.40
 -10   9   1    6.30    2.30
 -10   9   1    5.70    1.40
 -10   9   1    8.20    1.30
 -10   9   1    4.00    2.00
 -10   9   1    9.30    2.30
  10  -9  -1    6.60    1.40
  10  -9  -1    3.60    1.50
 -11   9   1    1.80    2.40
 -11   9   1    3.80    2.30
 -11   9   1    3.10    2.10
 -11   9   1    2.10    1.20
 -11   9   1    6.20    1.30
  11  -9  -1    2.60    1.60
  11  -9  -1    3.10    1.40
 -12   9   1    5.20    1.40
 -12   9   1    4.90    2.40
 -12   9   1   -0.40    2.20
 -12   9   1    2.30    2.30
  12  -9  -1    0.60    1.60
  12  -9  -1    1.90    1.50
 -13   9   1    1.60    2.30
 -13   9   1    1.90    2.40
 -13   9   1    2.90    2.30
 -13   9   1    3.90    1.40
  13  -9  -1    0.80    1.60
  13  -9  -1    0.40    1.60
 -14   9   1    2.50    2.40
 -14   9   1   -0.90    1.40
 -14   9   1    1.30    2.30
 -14   9   1   -1.30    2.20
  14  -9  -1   -1.50    1.70
  14  -9  -1    0.10    1.60
 -15   9   1    0.70    2.40
 -15   9   1    1.00    2.20
 -15   9   1    5.00    2.40
 -15   9   1    2.80    1.50
  15  -9  -1   -2.80    1.60
  15  -9  -1   -0.30    1.80
 -16   9   1   -0.20    2.20
 -16   9   1   -2.30    2.10
 -16   9   1   -0.40    1.40
  16  -9  -1    2.00    2.60
  16  -9  -1   -0.10    1.60
 -17   9   1   -2.20    2.10
 -17   9   1    0.20    1.60
 -17   9   1   -1.20    2.10
  17  -9  -1   -2.70    1.50
 -18   9   1    0.50    1.50
 -18   9   1   -0.60    1.90
 -19   9   1    0.70    1.50
  18  10   1    3.00    1.60
  17  10   1   -0.50    1.40
  17  10   1    2.80    1.40
  17  10   1   -0.20    1.70
  16  10   1    3.90    1.60
  16  10   1    1.30    1.50
  16  10   1    1.90    1.80
  15  10   1   -0.20    1.50
  15  10   1   -0.20    1.90
 -15 -10  -1    0.80    1.30
  14  10   1    0.90    1.50
  14  10   1    0.10    1.80
 -14 -10  -1    0.90    1.80
 -14 -10  -1    0.00    1.30
 -14 -10  -1    2.90    1.00
  13  10   1   -0.50    2.80
  13  10   1   -0.40    1.90
  13  10   1    1.60    1.60
 -13 -10  -1   -0.10    0.90
 -13 -10  -1    0.70    1.30
 -13 -10  -1    1.70    1.80
  12  10   1    1.20    1.50
  12  10   1   -2.20    1.80
  12  10   1   -0.90    2.60
 -12 -10  -1   -0.30    0.90
 -12 -10  -1   -1.50    1.20
 -12 -10  -1    0.20    0.80
 -12 -10  -1   -0.10    1.80
  11  10   1   -0.20    2.40
  11  10   1   -0.30    1.50
  11  10   1   -1.50    1.70
 -11 -10  -1    0.60    1.80
 -11 -10  -1    1.50    0.80
 -11 -10  -1    0.50    0.80
  10  10   1   -0.30    1.60
  10  10   1   -1.60    1.40
  10  10   1    3.00    2.30
 -10 -10  -1    0.40    1.70
 -10 -10  -1    1.10    0.50
 -10 -10  -1    0.60    0.80
   9  10   1   -1.30    2.20
   9  10   1    0.40    1.40
   9  10   1    3.10    1.50
  -9 -10  -1    2.20    1.70
   8  10   1    1.80    1.50
   8  10   1    6.40    2.20
   8  10   1    2.20    1.80
   8  10   1    2.30    1.30
  -8 -10  -1    3.70    1.70
   7  10   1    8.70    1.40
   7  10   1    8.50    1.40
   7  10   1    7.70    2.10
   7  10   1    5.90    1.60
  -7 -10  -1    9.80    1.80
   6  10   1   30.90    3.50
   6  10   1   22.80    2.70
   6  10   1   31.40    2.90
   6  10   1   17.30    5.00
   6  10   1   28.90    3.00
  -6 -10  -1   31.10    3.00
   5  10   1    6.90    1.20
   5  10   1    9.20    2.00
   5  10   1   12.90    4.00
   5  10   1    8.70    1.40
   5  10   1   11.40    1.50
   5  10   1   10.60    1.60
  -5 -10  -1   12.10    1.60
   4  10   1   -2.80    4.30
   4  10   1    0.70    1.10
   4  10   1    0.70    1.30
   4  10   1    0.90    1.20
   4  10   1   -0.70    1.60
   4  10   1    2.90    3.60
  -4 -10  -1    2.00    0.40
  -4 -10  -1    2.00    0.60
  -4 -10  -1    2.50    1.20
   3  10   1   19.20    2.40
   3  10   1   15.00    2.20
   3  10   1   17.00    4.30
   3  10   1   19.40    2.20
  -3 -10  -1   18.90    2.30
  -3 -10  -1   20.00    1.90
  -3 -10  -1   21.50    1.60
   2  10   1    1.80    0.90
   2  10   1   -0.10    1.20
   2  10   1   -3.10    3.30
   2  10   1    0.40    1.00
   2  10   1    0.40    1.00
  -2 -10  -1    1.60    1.20
  -2 -10  -1    0.80    0.30
  -2 -10  -1    1.00    0.70
   1  10   1    2.50    1.10
   1  10   1    2.70    0.90
   1  10   1   -1.80    2.90
   1  10   1    4.30    1.20
   1  10   1    3.50    0.90
   1  10   1    2.40    1.40
  -1 -10  -1    3.50    1.20
  -1 -10  -1    0.50    3.30
   0  10   1    2.20    1.10
   0  10   1    2.00    0.90
   0  10   1    3.30    2.60
   0  10   1    3.60    1.40
   0 -10  -1    3.50    0.40
   0 -10  -1    2.30    3.00
  -1  10   1    2.50    1.00
  -1  10   1   -1.00    2.30
  -1  10   1    3.10    1.40
  -1  10   1    2.50    0.90
  -1  10   1    2.50    1.50
  -1  10   1    3.70    1.10
  -1  10   1    4.20    1.20
   1 -10  -1    2.30    2.90
  -2  10   1    1.30    1.30
  -2  10   1   -0.90    1.40
  -2  10   1    1.20    1.10
  -2  10   1    1.90    1.40
  -2  10   1    1.00    0.90
  -2  10   1    2.20    1.00
  -2  10   1   -0.10    2.30
  -2  10   1    1.10    0.60
   2 -10  -1    0.70    0.30
   2 -10  -1   -0.50    3.60
  -3  10   1   18.00    1.90
  -3  10   1   18.20    2.00
  -3  10   1   19.90    2.50
  -3  10   1   17.70    2.20
  -3  10   1   19.20    1.80
  -3  10   1   17.00    2.30
  -3  10   1   15.30    2.10
   3 -10  -1   21.60    1.50
   3 -10  -1   16.10    2.10
  -4  10   1   -1.10    1.60
  -4  10   1    1.40    1.20
  -4  10   1    2.10    0.70
  -4  10   1    0.40    1.00
  -4  10   1    2.10    0.90
  -4  10   1    0.60    1.50
  -4  10   1    0.80    1.60
   4 -10  -1    2.80    1.30
  -5  10   1    8.50    1.20
  -5  10   1   10.30    1.30
  -5  10   1    8.40    1.80
  -5  10   1    7.40    1.30
  -5  10   1    3.90    1.80
  -5  10   1    4.90    1.80
   5 -10  -1    6.80    1.50
  -6  10   1   30.60    3.30
  -6  10   1   29.50    2.30
  -6  10   1   18.30    2.70
  -6  10   1   19.60    2.60
  -6  10   1   25.50    3.00
   6 -10  -1   24.40    2.90
  -7  10   1    8.60    1.20
  -7  10   1    4.90    2.10
  -7  10   1    6.10    1.40
  -7  10   1    7.00    2.00
  -7  10   1    8.40    1.90
  -7  10   1   11.00    1.50
   7 -10  -1    5.80    1.10
   7 -10  -1    6.90    1.60
  -8  10   1    3.40    1.50
  -8  10   1    5.90    2.10
  -8  10   1    3.90    1.40
  -8  10   1    5.40    2.00
  -8  10   1    0.30    1.80
   8 -10  -1    3.20    1.10
   8 -10  -1    2.90    1.50
  -9  10   1   -1.40    2.10
  -9  10   1    0.50    1.70
  -9  10   1    2.60    2.20
  -9  10   1    1.10    1.30
  -9  10   1    2.00    2.00
  -9  10   1    4.00    1.00
   9 -10  -1    1.70    1.50
   9 -10  -1    0.10    1.20
 -10  10   1    2.80    2.30
 -10  10   1   -2.20    2.20
 -10  10   1    1.00    1.10
 -10  10   1   -1.50    1.30
 -10  10   1   -2.50    2.00
  10 -10  -1   -1.50    1.20
  10 -10  -1   -0.50    1.60
 -11  10   1    0.30    2.10
 -11  10   1    1.70    1.20
 -11  10   1    0.60    1.20
 -11  10   1    0.90    2.30
 -11  10   1   -1.00    2.40
  11 -10  -1   -0.80    1.60
  11 -10  -1   -2.60    1.30
 -12  10   1   -1.10    2.20
 -12  10   1    3.80    1.10
 -12  10   1   -2.10    2.40
 -12  10   1    0.70    2.30
 -12  10   1    1.00    1.30
  12 -10  -1   -0.50    1.60
  12 -10  -1   -0.40    1.40
 -13  10   1   -1.40    1.40
 -13  10   1   -0.80    2.40
 -13  10   1   -0.30    2.30
 -13  10   1    0.60    2.40
  13 -10  -1    1.00    1.50
  13 -10  -1   -1.00    1.70
 -14  10   1    1.50    1.50
 -14  10   1    0.40    2.40
 -14  10   1   -1.70    2.20
 -14  10   1    1.60    2.30
  14 -10  -1   -4.60    2.30
  14 -10  -1   -0.20    1.50
 -15  10   1   -3.20    2.10
 -15  10   1   -1.20    2.30
 -15  10   1    0.10    1.50
 -15  10   1    1.90    2.20
  15 -10  -1    3.80    1.50
  15 -10  -1   -0.30    2.60
 -16  10   1   -1.50    2.20
 -16  10   1    0.20    1.60
 -16  10   1    2.50    2.20
  16 -10  -1   -0.80    2.30
 -17  10   1    0.80    2.10
 -17  10   1    4.20    2.10
 -17  10   1    2.40    1.70
 -18  10   1    2.10    1.60
 -19  10   1    1.40    1.50
  17  11   1   -0.70    1.40
  17  11   1    2.10    1.60
  16  11   1   -0.10    1.50
  16  11   1    0.30    1.50
  16  11   1   -2.40    1.70
  15  11   1    1.30    1.70
  15  11   1   -0.60    1.40
  15  11   1   -0.90    1.80
  14  11   1    2.00    1.90
  14  11   1    1.90    1.60
 -14 -11  -1    2.60    1.80
 -14 -11  -1   -0.50    1.20
  13  11   1    0.50    1.80
  13  11   1   -2.90    1.50
 -13 -11  -1    1.40    1.30
 -13 -11  -1   -1.80    1.80
  12  11   1    0.90    1.80
  12  11   1    2.20    1.60
 -12 -11  -1    1.30    1.30
 -12 -11  -1   -0.20    1.90
  11  11   1   -0.20    1.80
  11  11   1    1.00    2.80
  11  11   1    3.60    1.70
 -11 -11  -1    4.60    1.90
  10  11   1    6.30    1.60
  10  11   1    4.40    2.60
  10  11   1    5.40    1.90
 -10 -11  -1    5.40    1.90
   9  11   1    8.50    1.80
   9  11   1   11.50    2.70
   9  11   1    9.60    1.80
  -9 -11  -1   11.20    2.10
   8  11   1   21.30    3.10
   8  11   1   16.70    2.10
   8  11   1   19.40    2.40
   7  11   1   53.99    5.50
  -7 -11  -1   68.59    5.60
  -7 -11  -1   69.99    5.10
  -7 -11  -1   63.89    5.20
   6  11   1   88.79    7.70
   6  11   1   92.49    7.20
   6  11   1   95.49    7.30
  -6 -11  -1   94.59    7.10
  -6 -11  -1   80.49    7.00
   5  11   1   67.79    5.30
   5  11   1   71.29    5.30
   5  11   1   65.49    5.80
  -5 -11  -1   58.49    5.00
  -5 -11  -1   60.29    5.10
   4  11   1   30.80    2.60
   4  11   1   18.70    2.40
   4  11   1   20.30    5.10
   4  11   1   30.00    2.50
  -4 -11  -1   24.00    2.00
  -4 -11  -1   23.30    2.20
   3  11   1   32.20    3.40
   3  11   1   30.90    3.20
  -3 -11  -1   37.90    3.00
  -3 -11  -1   37.50    3.30
   2  11   1   18.20    2.30
   2  11   1   14.50    2.00
   2  11   1   20.90    2.20
   2  11   1   15.00    1.90
  -2 -11  -1   20.60    2.30
  -2 -11  -1   22.90    1.60
  -2 -11  -1   19.50    1.90
   1  11   1   30.40    2.90
   1  11   1   30.40    2.90
  -1 -11  -1   31.10    2.50
  -1 -11  -1   32.80    2.90
   0  11   1   31.30    2.80
   0  11   1   38.20    3.30
   0  11   1   35.60    3.10
   0  11   1   35.40    3.10
   0 -11  -1   33.10    2.70
  -1  11   1   28.40    2.70
  -1  11   1   29.50    2.80
  -1  11   1   25.80    2.80
  -1  11   1   23.50    2.50
  -1  11   1   32.50    3.10
   1 -11  -1   31.50    2.30
  -2  11   1   14.70    1.90
  -2  11   1   11.90    2.10
  -2  11   1   19.10    2.10
  -2  11   1   15.10    1.80
  -2  11   1   14.80    2.10
  -2  11   1   18.90    1.90
   2 -11  -1   20.20    1.40
  -3  11   1   30.10    2.90
  -3  11   1   29.10    2.70
  -3  11   1   31.80    3.50
  -3  11   1   27.60    3.20
  -3  11   1   36.10    2.70
  -3  11   1   26.70    3.10
  -4  11   1   23.60    2.30
  -4  11   1   30.80    3.00
  -4  11   1   26.80    2.70
  -4  11   1   27.40    3.10
   4 -11  -1   23.10    2.70
   4 -11  -1   26.40    2.10
  -5  11   1   72.69    5.50
  -5  11   1   59.49    6.00
  -5  11   1   75.29    5.80
  -5  11   1   57.29    5.90
  -5  11   1   65.09    5.50
  -5  11   1   68.69    5.60
  -5  11   1   73.69    5.50
  -6  11   1   99.09    7.50
  -6  11   1   88.99    7.80
  -6  11   1   94.29    7.70
  -6  11   1  105.29    7.50
  -6  11   1   78.89    8.00
  -7  11   1   51.69    4.30
  -7  11   1   43.50    4.40
  -7  11   1   54.29    4.80
  -8  11   1   20.70    2.50
  -8  11   1   14.00    2.80
  -8  11   1    9.80    2.70
   8 -11  -1   15.00    2.20
  -9  11   1   13.20    2.30
  -9  11   1    9.50    1.70
  -9  11   1    8.80    2.60
  -9  11   1    5.00    2.60
   9 -11  -1    8.70    2.00
 -10  11   1    4.60    2.50
 -10  11   1    7.00    2.30
 -10  11   1    2.70    1.50
 -10  11   1    4.80    2.60
  10 -11  -1    5.50    1.60
  10 -11  -1    2.60    1.90
 -11  11   1    1.30    2.30
 -11  11   1    2.00    2.50
 -11  11   1    2.70    1.30
 -11  11   1    4.10    2.50
  11 -11  -1    2.20    2.30
  11 -11  -1    1.90    1.40
 -12  11   1    0.60    2.60
 -12  11   1    1.30    1.30
 -12  11   1    4.80    1.50
 -12  11   1    0.00    2.50
 -12  11   1   -0.30    2.20
  12 -11  -1    0.90    1.70
  12 -11  -1   -2.70    2.40
 -13  11   1   -0.50    2.20
 -13  11   1    3.00    1.60
 -13  11   1   -0.40    2.50
 -13  11   1    1.50    2.50
  13 -11  -1   -0.40    2.30
 -14  11   1    0.80    2.20
 -14  11   1   -1.00    2.30
 -14  11   1    1.40    2.40
 -14  11   1    1.40    1.60
  14 -11  -1   -0.60    2.30
 -15  11   1   -0.20    2.20
 -15  11   1    1.20    1.60
 -15  11   1   -0.70    2.20
  15 -11  -1    2.10    2.30
 -16  11   1    3.30    2.10
 -16  11   1    1.10    2.20
 -16  11   1    4.70    1.70
 -17  11   1   -0.60    1.90
 -17  11   1    0.80    1.90
 -17  11   1    1.40    1.60
 -18  11   1    3.20    1.60
  17  12   1    1.20    1.60
  17  12   1    0.00    1.40
  16  12   1    2.90    1.70
  16  12   1    0.60    1.60
  15  12   1   -2.30    1.70
  15  12   1    0.00    1.70
  14  12   1    0.30    1.80
  14  12   1    1.00    1.80
 -14 -12  -1    0.90    1.20
 -14 -12  -1   -0.60    1.80
  13  12   1   -1.30    1.90
  13  12   1    1.50    1.80
 -13 -12  -1    1.30    1.30
 -13 -12  -1    1.40    1.90
  12  12   1    1.60    1.90
 -12 -12  -1    0.60    1.30
 -12 -12  -1    1.60    1.90
  11  12   1    4.10    1.90
 -11 -12  -1    3.20    2.00
  10  12   1    4.50    1.90
 -10 -12  -1    8.10    2.10
   9  12   1   11.10    2.20
   9  12   1   11.60    3.00
  -9 -12  -1   14.70    2.20
   8  12   1   20.90    2.70
   8  12   1   18.50    3.20
   8  12   1   14.90    2.50
  -8 -12  -1   20.70    2.50
  -7 -12  -1   64.59    4.70
  -7 -12  -1   50.89    5.40
  -7 -12  -1   58.19    4.90
   6  12   1   60.59    6.10
  -6 -12  -1   76.29    5.70
  -6 -12  -1   73.29    6.20
  -6 -12  -1   81.19    5.90
   5  12   1   59.69    4.90
   5  12   1   48.50    4.70
   5  12   1   53.29    4.70
  -5 -12  -1   57.09    4.30
  -5 -12  -1   56.19    4.50
   4  12   1   38.30    3.40
   4  12   1   36.50    3.40
   4  12   1   33.60    3.60
  -4 -12  -1   39.80    2.90
  -4 -12  -1   34.00    3.10
   3  12   1   25.90    3.10
  -3 -12  -1   34.90    2.90
  -3 -12  -1   36.40    2.70
  -3 -12  -1   33.60    3.20
   2  12   1   29.00    2.90
   2  12   1   33.70    3.20
   2  12   1   27.40    3.00
  -2 -12  -1   32.70    2.90
  -2 -12  -1   36.10    3.10
  -2 -12  -1   35.40    2.60
   1  12   1   76.79    6.50
   1  12   1   86.89    6.60
   1  12   1   85.39    6.60
  -1 -12  -1   73.79    6.40
  -1 -12  -1   92.69    6.70
   0  12   1  118.49    8.90
   0  12   1  115.99    9.00
   0  12   1  104.69    8.90
  -1  12   1   80.09    6.20
  -1  12   1   75.19    6.10
   1 -12  -1   71.59    5.80
  -2  12   1   30.90    3.30
  -2  12   1   29.80    3.00
  -2  12   1   37.40    2.80
  -2  12   1   24.40    3.10
   2 -12  -1   31.30    2.50
  -3  12   1   15.00    1.80
  -3  12   1   19.20    1.80
  -3  12   1   21.60    2.50
  -3  12   1   17.70    2.30
  -4  12   1   36.90    3.10
  -4  12   1   32.90    3.40
  -4  12   1   27.70    3.80
  -4  12   1   34.10    3.60
  -4  12   1   37.00    4.00
  -4  12   1   42.40    3.10
  -4  12   1   36.40    3.10
   4 -12  -1   35.90    2.90
  -5  12   1   60.19    4.60
  -5  12   1   55.89    4.60
  -5  12   1   53.99    4.60
  -5  12   1   57.99    4.90
  -5  12   1   57.69    5.10
  -5  12   1   56.89    5.40
   5 -12  -1   55.29    4.40
  -6  12   1   64.69    5.20
  -6  12   1   70.29    5.50
  -6  12   1   53.89    6.00
  -6  12   1   61.59    5.20
  -6  12   1   64.89    5.70
  -7  12   1   31.80    3.50
  -7  12   1   34.80    3.20
  -7  12   1   30.40    3.90
  -7  12   1   32.40    4.40
  -8  12   1   11.10    3.00
  -8  12   1   22.30    2.70
  -8  12   1   20.80    3.10
  -8  12   1   13.50    2.80
  -9  12   1    7.90    2.40
  -9  12   1    9.70    1.80
  -9  12   1   10.00    2.80
  -9  12   1    4.00    2.80
   9 -12  -1    7.70    2.30
 -10  12   1    3.50    2.70
 -10  12   1    6.10    1.60
 -10  12   1    4.80    2.80
 -10  12   1   10.30    2.40
  10 -12  -1    5.10    2.40
 -11  12   1    0.50    2.70
 -11  12   1    5.20    1.40
 -11  12   1    3.20    2.70
 -11  12   1    5.10    2.30
  11 -12  -1    5.30    2.20
 -12  12   1    0.60    2.30
 -12  12   1   -1.70    1.30
 -12  12   1    0.80    2.50
 -12  12   1    0.80    2.70
  12 -12  -1    0.20    2.10
 -13  12   1    3.90    2.70
 -13  12   1    0.50    2.40
 -13  12   1    1.70    2.30
  13 -12  -1    1.80    2.20
 -14  12   1    1.90    2.40
 -14  12   1    4.40    1.70
 -14  12   1    5.40    2.50
 -14  12   1    1.40    2.20
  14 -12  -1    0.70    2.20
 -15  12   1   -1.00    2.10
 -15  12   1    0.50    1.50
 -15  12   1   -1.40    2.30
  15 -12  -1    1.30    2.40
 -16  12   1    1.50    1.90
 -16  12   1   -1.20    2.00
 -16  12   1    3.00    1.60
 -17  12   1    1.20    1.50
 -17  12   1   -1.40    2.10
  16  13   1    1.00    1.60
  16  13   1   -0.20    1.40
  15  13   1   -0.20    1.60
  15  13   1    2.30    1.70
  15  13   1   -0.10    1.70
  14  13   1   -0.90    1.80
  14  13   1   -1.70    1.70
 -14 -13  -1   -0.40    1.70
  13  13   1   -0.10    1.80
  13  13   1    1.70    1.80
 -13 -13  -1   -0.20    1.20
 -13 -13  -1   -1.50    1.80
  12  13   1    1.20    2.00
  12  13   1    1.70    1.80
 -12 -13  -1   -1.30    1.90
 -12 -13  -1   -0.10    1.30
  11  13   1    0.80    1.90
  11  13   1   -2.70    2.10
 -11 -13  -1    2.10    2.00
  10  13   1    0.40    1.90
  10  13   1    0.50    2.20
 -10 -13  -1    0.20    2.00
   9  13   1    1.60    1.90
   9  13   1    3.80    2.30
  -9 -13  -1    4.80    1.00
  -9 -13  -1    2.00    2.00
   8  13   1    1.00    2.20
   8  13   1   -1.20    2.50
   8  13   1    0.50    1.80
   8  13   1   -1.80    1.50
  -8 -13  -1   -1.60    1.90
   7  13   1   -0.70    1.60
   7  13   1    1.10    1.70
   7  13   1   -2.60    1.40
   7  13   1   -0.90    2.10
  -7 -13  -1    2.00    0.50
  -7 -13  -1    2.10    0.90
  -7 -13  -1    1.50    2.00
   6  13   1    5.10    1.70
   6  13   1    5.10    1.60
   6  13   1    3.50    2.10
   6  13   1    3.50    1.30
  -6 -13  -1    4.70    1.80
   5  13   1   -0.20    1.20
   5  13   1    2.60    1.50
   5  13   1    2.80    1.90
   5  13   1    3.10    1.50
  -5 -13  -1    4.40    1.70
   4  13   1    7.40    1.50
   4  13   1    6.40    1.60
   4  13   1    6.50    1.80
   4  13   1    7.30    1.30
  -4 -13  -1    8.20    1.70
   3  13   1   22.90    3.10
   3  13   1   22.20    2.80
  -3 -13  -1   31.90    2.30
  -3 -13  -1   29.00    2.60
  -3 -13  -1   30.80    3.00
   2  13   1   74.29    5.70
   2  13   1   71.49    5.70
  -2 -13  -1   61.39    5.60
  -2 -13  -1   63.39    5.40
  -2 -13  -1   78.99    5.70
   1  13   1  181.08   14.70
   1  13   1  200.48   14.70
  -1 -13  -1  205.18   14.70
  -1 -13  -1  166.78   14.50
   0  13   1  188.08   14.70
  -1  13   1  188.78   14.80
  -1  13   1  189.18   14.90
  -2  13   1   66.19    5.30
  -2  13   1   69.89    5.60
   2 -13  -1   58.29    4.90
  -3  13   1   21.80    2.80
  -3  13   1   26.00    2.60
   3 -13  -1   28.30    2.10
  -4  13   1    6.60    2.20
  -4  13   1    7.40    2.00
  -4  13   1    9.50    1.40
  -4  13   1    5.40    2.10
  -4  13   1    9.90    1.60
  -5  13   1    1.90    1.50
  -5  13   1    4.20    2.20
  -5  13   1    6.20    1.30
  -5  13   1    0.50    2.30
  -5  13   1    3.50    2.00
   5 -13  -1    2.70    1.50
  -6  13   1    2.90    2.40
  -6  13   1    2.00    2.30
  -6  13   1    3.90    2.10
  -6  13   1    2.50    1.60
   6 -13  -1    1.20    1.60
  -7  13   1    2.60    2.60
  -7  13   1    2.80    1.20
  -7  13   1   -0.40    1.70
  -7  13   1    0.70    2.10
  -7  13   1    1.30    2.50
   7 -13  -1    2.10    0.50
   7 -13  -1   -0.80    1.90
  -8  13   1    3.10    1.30
  -8  13   1    3.20    2.60
  -8  13   1    0.00    2.30
  -8  13   1    1.60    1.70
  -8  13   1   -4.00    2.50
   8 -13  -1   -1.30    2.00
   8 -13  -1    2.20    0.50
  -9  13   1    3.30    2.70
  -9  13   1    0.70    2.60
  -9  13   1    1.50    2.30
  -9  13   1   -1.00    1.50
  -9  13   1    4.70    1.40
   9 -13  -1    0.80    2.10
 -10  13   1    5.50    1.60
 -10  13   1   -0.40    2.80
 -10  13   1    1.60    1.50
 -10  13   1   -1.10    2.60
 -10  13   1    1.10    2.30
  10 -13  -1    2.40    2.10
 -11  13   1    1.30    2.70
 -11  13   1    1.00    1.40
 -11  13   1   -1.00    2.60
 -11  13   1    2.10    2.30
  11 -13  -1   -0.10    2.10
 -12  13   1   -0.90    2.20
 -12  13   1    0.50    1.40
 -12  13   1    1.70    2.50
 -12  13   1    3.60    1.60
 -12  13   1    1.30    2.80
  12 -13  -1    0.20    2.10
 -13  13   1    0.20    2.60
 -13  13   1    0.10    2.40
 -13  13   1   -1.20    2.10
 -13  13   1    2.10    1.60
  13 -13  -1    0.70    2.10
 -14  13   1    0.70    1.60
 -14  13   1   -3.50    2.00
 -14  13   1   -0.20    2.30
  14 -13  -1   -2.00    2.10
 -15  13   1   -1.10    2.00
 -15  13   1   -0.10    2.10
 -15  13   1    0.80    1.50
 -16  13   1   -0.20    1.40
 -16  13   1   -1.40    2.10
 -17  13   1    2.30    2.20
  16  14   1    1.50    1.50
  16  14   1   -2.20    1.40
  15  14   1   -1.10    1.50
  15  14   1    0.30    1.60
  14  14   1    0.30    1.70
  14  14   1   -0.60    1.70
 -14 -14  -1    0.30    1.70
  13  14   1    0.00    1.80
  13  14   1    0.90    1.90
  13  14   1   -4.80    2.10
 -13 -14  -1    0.90    1.30
 -13 -14  -1   -0.40    1.80
  12  14   1    0.60    1.90
  12  14   1    2.00    1.60
  12  14   1    0.20    1.80
 -12 -14  -1    0.10    1.20
 -12 -14  -1    2.20    1.90
  11  14   1    2.20    2.10
  11  14   1    6.10    1.70
  11  14   1    1.30    1.90
 -11 -14  -1    2.90    2.00
  10  14   1    0.90    1.90
  10  14   1    1.70    2.10
 -10 -14  -1    2.80    2.10
   9  14   1    3.60    2.20
  -9 -14  -1    4.70    2.10
  -9 -14  -1   10.20    1.00
   8  14   1    2.50    2.00
   8  14   1    1.40    2.20
   8  14   1   13.50    1.50
  -8 -14  -1    9.60    1.00
  -8 -14  -1    3.20    2.10
  -8 -14  -1    8.00    1.30
   7  14   1    3.40    2.10
   7  14   1    2.30    1.70
   7  14   1    2.50    1.90
  -7 -14  -1    1.90    2.10
   6  14   1    7.80    2.30
   6  14   1    9.50    1.80
  -6 -14  -1   10.30    1.00
  -6 -14  -1    4.40    2.10
  -6 -14  -1   10.50    1.30
   5  14   1    5.80    1.60
   5  14   1    3.50    2.00
  -5 -14  -1    2.90    1.90
  -5 -14  -1    7.70    0.80
  -5 -14  -1    6.90    1.20
   4  14   1    3.80    1.60
   4  14   1    1.10    1.50
   4  14   1    2.70    1.90
  -4 -14  -1    4.60    1.70
   3  14   1    6.00    1.60
   3  14   1    6.00    1.80
  -3 -14  -1    3.40    1.70
  -3 -14  -1    6.50    1.20
  -3 -14  -1    8.30    0.80
   2  14   1   29.90    2.90
   2  14   1   30.80    2.70
  -2 -14  -1   23.70    2.10
  -2 -14  -1   22.00    2.50
   1  14   1  105.39    8.20
   1  14   1  112.89    8.20
  -1 -14  -1   90.49    7.90
   0  14   1  116.49    9.80
   0 -14  -1  130.19    9.80
  -1  14   1  100.29    8.00
  -1  14   1   98.29    8.20
  -2  14   1   29.40    3.10
   2 -14  -1   19.60    1.80
  -3  14   1    9.20    1.50
  -3  14   1    4.90    2.10
  -3  14   1    4.60    1.60
   3 -14  -1    6.20    0.70
  -4  14   1    0.50    2.20
  -4  14   1    5.00    1.70
  -4  14   1    3.60    2.00
  -4  14   1    6.20    1.50
   4 -14  -1    8.20    0.80
  -5  14   1    2.80    2.10
  -5  14   1    2.80    2.50
  -5  14   1    1.50    1.70
  -5  14   1    0.60    2.30
  -5  14   1    5.90    1.40
  -6  14   1    2.90    2.70
  -6  14   1    1.50    2.50
  -6  14   1    0.90    1.70
  -6  14   1    5.00    2.20
   6 -14  -1   -2.20    1.80
  -7  14   1    4.90    1.60
  -7  14   1    1.10    2.60
  -7  14   1    0.40    2.80
  -7  14   1    4.10    1.70
  -7  14   1   -0.80    2.20
   7 -14  -1    0.80    1.80
  -8  14   1    1.40    2.70
  -8  14   1    6.30    2.80
  -8  14   1    1.40    1.70
  -8  14   1    1.00    2.40
   8 -14  -1    1.10    2.00
  -9  14   1    1.30    2.30
  -9  14   1    0.10    2.70
  -9  14   1    1.60    2.80
  -9  14   1    4.20    1.70
   9 -14  -1    1.30    2.00
 -10  14   1    6.50    1.60
 -10  14   1    1.70    1.60
 -10  14   1   -0.50    2.80
 -10  14   1    3.90    2.40
 -10  14   1    0.20    2.70
  10 -14  -1    3.40    2.10
 -11  14   1   -1.10    2.20
 -11  14   1    5.00    2.80
 -11  14   1    1.50    1.50
 -11  14   1    1.90    2.70
  11 -14  -1   -0.50    2.10
 -12  14   1   -3.70    2.40
 -12  14   1    4.40    1.60
 -12  14   1   -1.40    2.20
 -12  14   1    0.10    1.40
 -12  14   1    2.90    2.80
  12 -14  -1   -0.60    2.10
 -13  14   1   -1.30    2.30
 -13  14   1    1.30    1.50
 -13  14   1   -0.60    2.10
  13 -14  -1   -4.40    2.00
  13 -14  -1    1.40    0.50
 -14  14   1    1.20    2.00
 -14  14   1   -0.30    2.20
 -14  14   1   -1.20    1.40
  14 -14  -1    0.60    0.50
 -15  14   1   -1.50    2.10
 -15  14   1   -0.70    1.40
  15 -14  -1    0.30    0.40
 -16  14   1   -2.50    2.00
  16 -14  -1    1.00    0.40
  17 -14  -1    0.40    0.50
  15  15   1   -0.60    1.50
  15  15   1   -0.90    1.50
  14  15   1    1.10    1.60
  14  15   1    1.00    1.70
 -14 -15  -1    1.40    1.60
  13  15   1   -0.30    1.70
  13  15   1    1.80    1.80
 -13 -15  -1    1.70    1.70
  12  15   1   -1.20    1.90
  12  15   1    0.40    1.70
 -12 -15  -1    0.30    1.80
 -12 -15  -1   -1.20    1.20
  11  15   1    1.30    2.10
  11  15   1    1.90    1.80
 -11 -15  -1    1.40    2.00
  10  15   1    2.90    2.00
  10  15   1    1.00    2.10
 -10 -15  -1    3.90    2.10
   9  15   1    4.40    2.30
   9  15   1    2.50    2.00
  -9 -15  -1    6.30    2.10
  -9 -15  -1    5.90    0.80
   8  15   1    2.40    1.80
   8  15   1   -2.00    2.10
  -8 -15  -1    2.60    0.60
  -8 -15  -1    3.20    2.10
   7  15   1   -0.20    2.10
   7  15   1    0.50    1.80
   7  15   1    1.20    1.70
  -7 -15  -1    3.30    2.00
  -7 -15  -1    0.60    0.50
  -7 -15  -1   -0.90    0.90
   6  15   1   -0.50    2.00
   6  15   1    0.30    1.80
   6  15   1    0.60    1.60
  -6 -15  -1    1.20    0.50
  -6 -15  -1    1.90    2.00
  -6 -15  -1   -0.30    0.90
   5  15   1   -1.10    1.70
   5  15   1    0.30    1.60
   5  15   1    0.00    2.00
  -5 -15  -1   -1.50    1.90
  -5 -15  -1    0.30    0.50
  -5 -15  -1   -0.40    0.90
   4  15   1   -0.50    1.50
   4  15   1    0.40    1.90
  -4 -15  -1    0.60    1.00
  -4 -15  -1    0.10    0.50
  -4 -15  -1   -1.60    1.80
   3  15   1    0.70    1.80
   3  15   1    0.40    1.50
  -3 -15  -1    0.40    1.00
  -3 -15  -1   -0.30    0.50
  -3 -15  -1   -0.10    1.70
   2  15   1    3.00    1.80
   2  15   1    4.40    1.50
  -2 -15  -1    1.90    0.60
  -2 -15  -1    1.60    1.10
  -2 -15  -1    0.50    1.70
   1  15   1   33.60    3.20
  -1 -15  -1   31.50    3.20
  -1 -15  -1   27.40    2.30
  -1 -15  -1   24.40    2.80
   0  15   1   64.89    5.30
   0  15   1   60.49    5.20
   0 -15  -1   57.59    5.30
  -1  15   1   38.40    3.10
   1 -15  -1   26.80    2.50
   1 -15  -1   29.30    3.30
  -2  15   1    2.20    1.50
  -2  15   1    0.50    2.20
  -2  15   1    3.40    1.60
   2 -15  -1    0.70    0.50
  -3  15   1   -1.70    1.50
  -3  15   1   -0.10    1.60
  -3  15   1   -2.10    2.20
   3 -15  -1    0.20    0.50
  -4  15   1   -0.80    1.40
  -4  15   1    0.50    1.60
  -4  15   1   -1.10    2.30
   4 -15  -1    0.40    0.40
  -5  15   1    1.20    2.40
  -5  15   1    0.50    2.10
  -5  15   1    0.90    1.70
   5 -15  -1   -0.20    0.50
  -6  15   1    3.30    2.70
  -6  15   1   -1.60    2.20
  -6  15   1   -0.10    1.60
  -6  15   1    1.20    2.50
   6 -15  -1    0.70    0.50
  -7  15   1    1.40    1.70
  -7  15   1    0.80    2.60
  -7  15   1    0.30    2.20
  -7  15   1   -1.20    2.60
   7 -15  -1    0.60    0.50
  -8  15   1    2.80    2.80
  -8  15   1    0.40    1.80
  -8  15   1    0.50    2.30
  -8  15   1    0.20    2.80
   8 -15  -1    1.80    0.50
  -9  15   1   -1.90    2.80
  -9  15   1    2.50    1.70
  -9  15   1    3.70    2.90
  -9  15   1    2.40    2.30
   9 -15  -1    2.40    0.50
 -10  15   1   -2.50    2.20
 -10  15   1    2.00    1.60
 -10  15   1    2.00    2.70
 -10  15   1    0.30    2.60
 -11  15   1    5.30    2.60
 -11  15   1    3.60    2.20
 -11  15   1    1.40    2.50
 -11  15   1    1.50    1.50
 -12  15   1    0.20    1.40
 -12  15   1   -3.60    2.40
 -12  15   1   -2.00    3.10
 -12  15   1   -3.40    2.00
 -13  15   1    0.70    2.30
  13 -15  -1    0.70    0.40
 -14  15   1   -1.80    2.10
  14 -15  -1    0.20    0.40
 -15  15   1    0.90    1.90
  15 -15  -1   -0.10    0.40
  16 -15  -1   -0.20    0.30
  14  16   1   -1.40    1.60
 -14 -16  -1   -0.50    1.50
  13  16   1    0.90    1.60
  13  16   1   -0.60    1.70
 -13 -16  -1   -0.10    1.60
  12  16   1    1.00    1.70
  12  16   1   -0.50    1.80
 -12 -16  -1   -0.70    1.70
  11  16   1   -0.50    1.80
  11  16   1   -0.50    1.70
 -11 -16  -1    1.10    1.80
  10  16   1    0.70    2.00
  10  16   1    0.10    1.70
 -10 -16  -1   -0.60    0.60
 -10 -16  -1    1.20    2.00
   9  16   1   -2.00    2.10
   9  16   1   -1.70    1.80
  -9 -16  -1   -0.80    1.90
  -9 -16  -1   -0.50    0.60
   8  16   1    0.20    2.00
   8  16   1    1.00    1.80
  -8 -16  -1    0.10    0.60
  -8 -16  -1   -0.50    2.00
   7  16   1    1.90    1.70
   7  16   1   -1.90    2.10
   7  16   1    3.70    1.80
  -7 -16  -1    2.70    0.60
  -7 -16  -1    1.80    2.00
   6  16   1   -1.30    2.00
   6  16   1   -0.20    1.80
  -6 -16  -1    3.00    2.00
  -6 -16  -1    4.00    0.60
  -6 -16  -1    3.20    1.00
   5  16   1    2.60    1.70
   5  16   1    2.70    2.00
  -5 -16  -1    4.70    1.20
  -5 -16  -1    6.40    0.70
  -5 -16  -1    3.10    2.00
   4  16   1    4.30    2.00
   4  16   1    3.40    1.60
  -4 -16  -1    4.20    1.20
  -4 -16  -1    6.60    2.00
  -4 -16  -1    4.10    0.70
   3  16   1    3.70    1.70
   3  16   1    4.20    2.10
  -3 -16  -1    7.40    1.30
  -3 -16  -1    7.40    2.00
  -3 -16  -1    9.20    0.90
   2  16   1   -0.50    1.60
   2  16   1    0.10    1.80
  -2 -16  -1    0.20    1.80
  -2 -16  -1   -0.10    1.00
  -2 -16  -1    0.60    0.50
   1  16   1    3.60    1.70
   1  16   1    4.80    1.90
  -1 -16  -1    7.40    1.90
  -1 -16  -1    3.70    1.30
  -1 -16  -1    5.20    0.70
   0  16   1   11.10    2.10
   0  16   1   12.60    2.00
   0 -16  -1   15.90    2.20
  -1  16   1    8.40    1.70
  -1  16   1    4.40    1.70
   1 -16  -1    4.60    2.00
   1 -16  -1    4.80    0.70
  -2  16   1   -2.10    1.60
  -2  16   1    0.50    1.60
   2 -16  -1   -0.90    1.90
   2 -16  -1    1.20    0.50
  -3  16   1    6.50    1.60
  -3  16   1    2.40    1.70
  -3  16   1    0.50    2.40
  -4  16   1    8.20    1.40
  -4  16   1    5.20    1.80
  -4  16   1    4.50    2.50
   4 -16  -1    5.40    0.80
  -5  16   1    2.70    1.60
  -5  16   1    1.10    2.50
  -6  16   1    2.10    1.70
  -6  16   1    5.30    2.60
   6 -16  -1    4.20    0.60
  -7  16   1   -0.50    2.60
  -7  16   1    1.90    1.70
   7 -16  -1    2.10    0.50
  -8  16   1    2.60    2.60
  -8  16   1   -0.30    1.60
   8 -16  -1    0.80    0.50
  -9  16   1    0.80    1.60
  -9  16   1    0.00    2.80
  -9  16   1    1.70    2.50
   9 -16  -1    0.80    0.50
 -10  16   1    0.70    2.60
 -10  16   1   -0.80    2.50
 -10  16   1   -0.50    1.60
  10 -16  -1    0.70    0.40
 -11  16   1   -6.20    3.20
 -11  16   1    2.40    1.50
 -11  16   1   -1.20    2.40
  11 -16  -1    0.40    0.40
 -12  16   1   -0.10    1.40
 -12  16   1    0.10    2.20
  12 -16  -1   -0.10    0.40
 -13  16   1   -0.10    2.10
  13 -16  -1   -0.40    0.40
 -14  16   1   -2.60    2.00
  14 -16  -1    0.60    0.40
  15 -16  -1   -0.60    0.30
  14  17   1    0.20    1.60
  13  17   1    1.60    1.60
 -13 -17  -1   -0.30    1.50
  12  17   1   -0.70    1.70
 -12 -17  -1   -1.70    1.60
  11  17   1    1.90    1.80
 -11 -17  -1   -1.20    1.70
  10  17   1   -0.10    2.00
 -10 -17  -1    2.90    1.90
   9  17   1    3.70    2.10
  -9 -17  -1   -1.30    1.90
  -9 -17  -1    2.80    0.60
   8  17   1    1.50    2.10
  -8 -17  -1    1.60    2.00
   7  17   1    4.00    2.20
   7  17   1    2.60    2.20
  -7 -17  -1    5.70    2.10
   6  17   1    8.60    2.00
  -6 -17  -1   12.50    1.20
  -6 -17  -1   11.60    2.30
   5  17   1    6.40    1.90
  -5 -17  -1   10.80    2.20
  -5 -17  -1   13.50    1.10
  -5 -17  -1    9.80    1.50
   4  17   1    1.90    2.10
   4  17   1    6.30    1.80
  -4 -17  -1    9.40    0.90
  -4 -17  -1    5.90    1.40
  -4 -17  -1   12.90    2.10
   3  17   1    2.50    1.60
   3  17   1    5.10    2.00
  -3 -17  -1    6.40    1.90
  -3 -17  -1    5.50    1.30
   2  17   1   -1.40    1.90
   2  17   1    0.70    1.60
  -2 -17  -1    2.50    1.80
  -2 -17  -1   -0.10    1.20
  -2 -17  -1    0.80    0.60
   1  17   1    4.80    1.80
   1  17   1    2.80    1.90
  -1 -17  -1    1.90    0.60
  -1 -17  -1    1.10    1.80
  -1 -17  -1    1.80    1.20
   0  17   1    5.10    1.80
   0  17   1    3.10    1.80
   0 -17  -1    5.90    1.80
  -1  17   1    4.90    1.70
  -1  17   1    1.70    1.70
   1 -17  -1    1.60    1.40
   1 -17  -1    3.60    2.00
   1 -17  -1    1.30    0.60
  -2  17   1    2.60    1.60
  -2  17   1    0.30    1.70
   2 -17  -1    0.10    1.90
   2 -17  -1    0.60    0.50
  -3  17   1    0.90    1.70
   3 -17  -1    0.90    1.90
  -4  17   1    4.90    1.90
  -4  17   1    5.00    2.60
   4 -17  -1    5.70    0.70
  -5  17   1    0.30    2.60
  -5  17   1    6.80    1.90
   5 -17  -1   10.20    1.00
  -6  17   1    5.40    1.90
  -6  17   1   -1.10    2.70
  -7  17   1    4.70    1.80
  -7  17   1    0.70    2.70
   7 -17  -1    7.20    0.80
  -8  17   1    1.80    2.60
  -8  17   1    2.00    1.70
   8 -17  -1    4.30    0.60
  -9  17   1   -0.60    2.50
  -9  17   1    0.90    1.70
   9 -17  -1    2.70    0.60
 -10  17   1   -0.10    1.60
 -10  17   1   -1.40    2.40
  10 -17  -1    0.20    0.50
 -11  17   1    1.00    2.30
 -11  17   1    0.60    1.50
  11 -17  -1    0.30    0.40
 -12  17   1    0.60    2.20
 -12  17   1   -0.70    1.40
  12 -17  -1    0.40    0.40
 -13  17   1   -0.60    2.00
  13 -17  -1    0.40    0.40
  14 -17  -1    0.30    0.40
  13  18   1   -2.00    1.50
  12  18   1    1.20    1.70
 -12 -18  -1    0.90    1.50
  11  18   1   -0.80    1.70
 -11 -18  -1    2.00    1.70
  10  18   1    1.80    2.00
 -10 -18  -1    1.50    1.80
   9  18   1    0.80    2.00
  -9 -18  -1    1.70    1.90
   8  18   1    0.80    2.00
  -8 -18  -1    4.70    2.00
   7  18   1    2.40    2.10
  -7 -18  -1    7.50    2.10
   6  18   1   11.00    2.00
   6  18   1    4.90    2.30
  -6 -18  -1   11.10    2.30
   5  18   1   21.60    2.80
  -5 -18  -1   21.80    1.90
  -5 -18  -1   22.00    2.70
   4  18   1   24.60    3.00
   4  18   1   21.20    3.00
  -4 -18  -1   27.50    2.20
   3  18   1   29.70    3.00
   3  18   1   27.10    3.20
  -3 -18  -1   24.70    2.80
  -2 -18  -1   15.20    2.30
  -2 -18  -1   21.80    1.80
  -2 -18  -1   25.60    2.90
   1  18   1    5.40    1.80
   1  18   1    4.90    1.80
  -1 -18  -1    5.30    1.80
  -1 -18  -1    4.20    1.40
   0  18   1    5.40    1.80
   0  18   1    0.90    1.80
   0 -18  -1    6.50    1.50
   0 -18  -1    3.00    1.80
   0 -18  -1    9.20    0.90
  -1  18   1    3.40    1.80
  -1  18   1    4.80    1.70
   1 -18  -1    4.60    1.70
   1 -18  -1    6.50    1.50
   1 -18  -1    6.60    0.80
  -2  18   1   19.30    2.40
  -2  18   1   16.90    2.30
   2 -18  -1   20.80    1.60
   2 -18  -1   12.70    2.40
   2 -18  -1   14.00    2.10
  -3  18   1   29.80    3.40
   3 -18  -1   31.00    2.50
   3 -18  -1   24.50    3.30
  -4  18   1   36.10    3.40
   4 -18  -1   28.20    2.50
  -5  18   1    9.00    2.80
  -5  18   1   11.40    2.10
  -6  18   1    3.60    2.70
  -6  18   1    8.00    2.00
  -7  18   1    2.60    1.90
  -7  18   1    6.90    2.60
  -8  18   1   -2.80    2.50
  -8  18   1    0.70    1.80
  -9  18   1    1.10    1.70
  -9  18   1    1.40    2.40
   9 -18  -1    2.90    0.50
 -10  18   1   -1.20    1.60
 -10  18   1   -1.30    2.40
  10 -18  -1    2.10    0.50
 -11  18   1    2.80    1.50
 -11  18   1   -0.40    2.20
  11 -18  -1    1.00    0.50
 -12  18   1   -0.70    2.10
  12 -18  -1    0.40    0.40
 -13  18   1   -1.10    2.40
  13 -18  -1    0.90    0.40
  12  19   1    2.20    2.00
  11  19   1   -1.00    1.70
 -11 -19  -1   -2.90    1.50
  10  19   1    0.30    1.70
 -10 -19  -1    4.60    1.70
   9  19   1    0.70    1.70
  -9 -19  -1    2.70    1.90
   8  19   1    1.30    2.00
  -8 -19  -1    5.80    0.70
  -8 -19  -1    4.10    1.90
   7  19   1    3.10    2.10
  -7 -19  -1    8.30    2.00
  -7 -19  -1    9.00    1.00
   6  19   1    8.50    2.00
  -6 -19  -1   10.70    2.10
  -6 -19  -1   11.00    1.10
   5  19   1   17.30    2.30
  -5 -19  -1   16.90    2.50
  -5 -19  -1   17.10    1.50
   4  19   1   21.30    2.60
  -4 -19  -1   22.50    2.50
  -4 -19  -1   18.40    1.70
   3  19   1   12.80    2.20
   3  19   1   12.10    2.10
  -3 -19  -1   16.80    1.30
  -3 -19  -1   12.60    1.80
   2  19   1   10.60    2.00
  -2 -19  -1   12.40    1.20
   1  19   1    3.80    1.70
   1  19   1    5.70    1.80
  -1 -19  -1    4.40    1.40
  -1 -19  -1    6.80    0.80
  -1 -19  -1   11.10    1.90
   0  19   1    8.00    1.90
   0  19   1    6.40    1.80
   0 -19  -1    8.50    1.90
   0 -19  -1   10.50    1.00
  -1  19   1    3.50    1.80
   1 -19  -1    4.20    1.70
   1 -19  -1    4.40    1.40
  -2  19   1    8.90    2.00
   2 -19  -1    5.40    1.70
   2 -19  -1    9.10    1.00
   2 -19  -1   10.60    1.70
   3 -19  -1    9.70    2.20
   3 -19  -1   12.20    1.20
   3 -19  -1   14.00    2.00
  -4  19   1   15.50    2.20
   4 -19  -1    7.40    2.10
   4 -19  -1   10.40    1.20
  -5  19   1   11.20    2.20
   5 -19  -1   12.20    1.20
  -6  19   1    6.20    2.00
   6 -19  -1    8.90    0.90
  -7  19   1   -1.50    2.50
  -7  19   1    3.30    1.90
  -8  19   1   -0.30    1.70
  -8  19   1    0.20    2.40
  -9  19   1    0.10    2.30
  -9  19   1    2.60    1.80
   9 -19  -1    3.10    0.60
 -10  19   1    1.00    2.20
 -10  19   1   -0.70    1.60
  10 -19  -1    1.20    0.50
 -11  19   1   -2.20    2.10
 -11  19   1    1.90    2.00
  11 -19  -1    0.40    0.40
 -12  19   1    1.20    2.90
  10  20   1    0.10    1.50
   9  20   1   -1.00    1.70
  -9 -20  -1   -1.40    1.60
   8  20   1    0.80    1.80
  -8 -20  -1    0.90    0.50
  -8 -20  -1    1.20    1.80
   7  20   1   -0.20    1.80
  -7 -20  -1    2.10    0.60
  -7 -20  -1    2.50    1.80
   6  20   1    0.40    1.80
  -6 -20  -1    5.50    1.90
  -6 -20  -1    2.60    0.50
   5  20   1    4.70    1.70
   5  20   1    0.90    1.90
  -5 -20  -1    4.40    0.60
  -5 -20  -1    6.90    1.90
   4  20   1    9.50    1.70
   4  20   1    2.70    1.80
  -4 -20  -1    8.20    1.90
  -4 -20  -1    5.30    0.80
   3  20   1    3.10    1.70
   3  20   1    5.70    1.70
  -3 -20  -1    6.90    1.80
  -3 -20  -1    6.20    0.80
   2  20   1    3.40    1.60
   2  20   1    1.80    1.60
  -2 -20  -1    4.00    1.70
  -2 -20  -1    3.80    0.70
   1  20   1    2.40    1.60
   1  20   1    3.00    1.60
  -1 -20  -1    1.30    0.60
  -1 -20  -1    1.70    1.20
  -1 -20  -1    3.40    1.60
   0  20   1    1.40    1.60
   0  20   1    1.90    1.60
   0 -20  -1    3.50    0.50
   0 -20  -1    2.40    1.60
   0 -20  -1    1.10    1.20
  -1  20   1    0.40    1.60
   1 -20  -1    2.20    1.50
   1 -20  -1   -0.60    1.10
   1 -20  -1    2.00    0.60
  -2  20   1    2.90    1.70
   2 -20  -1    1.50    1.30
   2 -20  -1    2.70    1.50
   2 -20  -1    3.80    0.60
  -3  20   1    5.20    1.90
   3 -20  -1    2.70    1.30
   3 -20  -1    3.10    1.50
  -4  20   1    1.30    1.90
   4 -20  -1    2.80    0.60
   4 -20  -1    1.40    1.60
   4 -20  -1    2.50    1.40
  -5  20   1    3.10    1.90
   5 -20  -1    1.50    1.40
   5 -20  -1    3.00    1.70
   5 -20  -1    4.00    0.60
  -6  20   1    3.30    1.80
   6 -20  -1    4.30    0.60
   6 -20  -1   -0.20    1.60
  -7  20   1    0.70    1.70
   7 -20  -1    1.00    0.50
   7 -20  -1    0.70    1.50
  -8  20   1    0.10    1.70
   8 -20  -1    1.20    0.50
   8 -20  -1    1.70    1.40
  -9  20   1    0.20    1.60
   9 -20  -1    1.10    1.30
   9 -20  -1    0.30    0.40
 -10  20   1   -2.60    1.70
  10 -20  -1    0.20    0.40
   8  21   1   -0.90    1.50
   7  21   1    2.10    1.60
  -7 -21  -1   -0.70    1.60
  -7 -21  -1   -0.10    0.50
   6  21   1   -1.70    1.50
  -6 -21  -1    0.30    1.60
  -6 -21  -1    0.60    0.50
   5  21   1   -0.80    1.50
   5  21   1    0.60    1.70
  -5 -21  -1   -0.10    0.50
  -5 -21  -1   -0.10    1.70
   4  21   1    0.50    1.50
   4  21   1    4.80    1.50
  -4 -21  -1    0.00    0.50
  -4 -21  -1    0.40    1.70
   3  21   1    0.10    1.50
   3  21   1    0.40    1.40
  -3 -21  -1   -0.40    1.60
  -3 -21  -1   -0.20    0.50
   2  21   1    0.10    1.50
   2  21   1    0.50    1.40
  -2 -21  -1   -0.10    0.50
  -2 -21  -1    0.00    1.60
   1  21   1   -2.10    1.50
   1  21   1    0.50    1.50
  -1 -21  -1   -1.10    1.50
  -1 -21  -1   -0.40    0.50
   0  21   1    0.40    1.60
   0 -21  -1    0.20    1.40
   0 -21  -1    0.00    0.50
  -1  21   1    0.30    1.60
   1 -21  -1   -0.30    0.40
   1 -21  -1    0.90    1.40
   1 -21  -1    0.40    1.10
  -2  21   1   -0.80    1.60
   2 -21  -1    1.00    1.40
   2 -21  -1    0.20    0.50
   2 -21  -1   -0.30    1.10
  -3  21   1    0.40    1.60
   3 -21  -1   -0.50    1.30
   3 -21  -1    0.40    1.20
   3 -21  -1    0.40    0.50
  -4  21   1   -0.90    1.70
   4 -21  -1    0.20    1.30
   4 -21  -1    0.50    0.40
   4 -21  -1    1.30    1.20
  -5  21   1   -1.80    1.60
   5 -21  -1    0.20    0.40
   5 -21  -1    0.80    1.20
   5 -21  -1   -0.40    1.20
  -6  21   1    0.10    1.70
   6 -21  -1    1.90    1.30
   6 -21  -1   -0.20    0.40
   6 -21  -1   -0.50    1.20
  -7  21   1   -0.80    1.70
   7 -21  -1    0.00    1.20
   7 -21  -1   -0.40    0.40
   7 -21  -1   -1.90    1.30
  -8  21   1   -1.10    1.60
   8 -21  -1    0.40    1.20
   8 -21  -1    0.30    0.40
   9 -21  -1    0.10    1.40
  -6 -22  -1    0.10    0.40
   5  22   1   -1.70    2.20
  -5 -22  -1   -0.20    0.40
  -5 -22  -1   -2.10    1.90
   4  22   1   -2.70    1.70
  -4 -22  -1   -1.20    1.60
  -4 -22  -1    0.70    0.40
   3  22   1   -1.70    1.90
   3  22   1   -2.20    1.40
  -3 -22  -1   -0.70    1.50
  -3 -22  -1   -0.10    0.40
   2  22   1    0.00    1.40
  -2 -22  -1   -0.20    1.50
  -2 -22  -1   -0.20    0.40
   1  22   1   -2.00    1.40
  -1 -22  -1    0.00    0.40
  -1 -22  -1   -1.10    1.40
   0  22   1   -1.10    1.50
   0 -22  -1   -0.10    0.40
   0 -22  -1   -1.00    1.40
  -1  22   1    0.70    1.50
   1 -22  -1   -1.10    1.40
   1 -22  -1    0.30    0.40
  -2  22   1    0.70    1.60
   2 -22  -1   -1.20    1.30
   2 -22  -1   -0.20    0.40
  -3  22   1   -0.50    1.60
   3 -22  -1   -0.10    0.40
   3 -22  -1    1.70    1.30
   3 -22  -1   -0.30    1.20
  -4  22   1    0.60    1.60
   4 -22  -1   -0.70    0.40
   4 -22  -1    0.10    1.30
   4 -22  -1    0.10    1.10
  -5  22   1   -0.30    1.60
   5 -22  -1   -1.00    2.10
   5 -22  -1   -0.40    0.40
   5 -22  -1   -1.10    1.30
  -6  22   1    0.90    1.60
   6 -22  -1    0.40    0.40
  -7  22   1    0.50    1.70
  -2 -23  -1   -0.20    0.40
   1  23   1    2.30    1.70
   0  23   1    0.50    1.40
   0 -23  -1   -0.10    0.30
  -1  23   1   -0.90    1.50
   1 -23  -1    0.10    0.40
  -2  23   1    1.70    1.50
  -3  23   1   -0.70    1.60
  -4  23   1    0.20    1.60
  -4  23  -2    0.30    1.60
  -3  23  -2   -0.70    1.40
   2 -23   2   -1.20    1.80
  -2  23  -2   -0.70    1.50
   1 -23   2   -1.00    1.50
  -1  23  -2    0.90    1.40
   0 -23   2   -0.40    1.50
   0  23  -2    1.80    1.50
  -1 -23   2    0.60    1.80
  -2 -23   2   -1.20    2.10
   7 -22   2    1.30    1.90
  -7  22  -2    0.70    1.70
   6 -22   2    0.20    1.10
   6 -22   2   -0.90    1.20
  -6  22  -2   -0.60    1.40
   5 -22   2    0.00    1.10
   5 -22   2   -0.50    1.20
  -5  22  -2    0.90    1.40
   4 -22   2    0.30    1.30
   4 -22   2   -0.50    1.10
  -4  22  -2    1.50    1.50
   3 -22   2    0.40    0.30
   3 -22   2    0.80    1.10
   3 -22   2   -0.50    1.30
  -3  22  -2   -0.70    1.40
   2 -22   2   -1.30    1.10
   2 -22   2    0.20    0.40
   2 -22   2   -0.30    1.40
  -2  22  -2   -3.00    1.40
   1 -22   2    0.10    1.40
   1 -22   2   -0.10    0.40
   1 -22   2    0.80    1.10
  -1  22  -2    0.00    1.40
   0 -22   2    0.30    1.40
   0 -22   2   -0.10    1.10
   0 -22   2   -0.40    0.40
   0  22  -2    0.40    1.40
  -1 -22   2    1.10    1.10
  -1 -22   2    0.80    1.50
   1  22  -2    0.60    1.40
  -2 -22   2    0.20    0.40
  -2 -22   2    0.40    1.50
   2  22  -2    0.10    1.40
  -3 -22   2   -1.00    1.60
  -3 -22   2   -0.50    0.40
   3  22  -2   -1.80    1.30
  -4 -22   2    0.30    0.40
  -4 -22   2    1.30    1.60
  -5 -22   2    1.70    1.60
  -5 -22   2    0.20    0.40
  -6 -22   2   -0.10    1.70
   9 -21   2    0.90    1.20
   8 -21   2    1.40    1.30
   8 -21   2    0.10    1.30
  -8  21  -2   -0.40    1.50
   7 -21   2   -0.30    0.50
   7 -21   2    0.20    1.30
   7 -21   2   -1.10    1.20
  -7  21  -2   -0.20    1.60
   6 -21   2   -0.10    1.40
   6 -21   2    0.30    0.30
   6 -21   2    0.10    1.30
  -6  21  -2    1.50    1.60
   5 -21   2   -0.20    0.40
   5 -21   2   -0.40    1.30
   5 -21   2    0.20    1.20
  -5  21  -2    0.50    1.60
   4 -21   2   -0.20    1.30
   4 -21   2   -0.10    0.40
   4 -21   2   -0.50    1.20
  -4  21  -2    0.50    1.60
   3 -21   2   -0.20    0.40
   3 -21   2    1.00    1.40
   3 -21   2   -0.40    1.20
  -3  21  -2    0.50    1.60
   2 -21   2   -1.20    1.40
   2 -21   2    0.00    0.40
   2 -21   2    1.10    1.20
  -2  21  -2    0.00    1.60
   1 -21   2    0.40    0.40
   1 -21   2   -0.10    1.40
   1 -21   2   -0.10    1.20
  -1  21  -2   -1.30    1.50
   0 -21   2   -0.20    0.40
   0 -21   2   -1.10    1.10
   0 -21   2   -1.30    1.50
   0  21  -2   -0.40    1.50
  -1 -21   2   -0.10    1.20
  -1 -21   2    0.20    0.40
  -1 -21   2    0.00    1.50
   1  21  -2    0.30    1.30
  -2 -21   2    0.30    0.40
  -2 -21   2    0.20    1.20
  -2 -21   2    0.30    1.60
   2  21  -2    0.80    1.40
  -3 -21   2    2.00    1.10
  -3 -21   2   -2.40    1.60
  -3 -21   2    0.20    0.40
   3  21  -2   -1.10    1.40
  -4 -21   2    1.30    1.70
  -4 -21   2   -0.10    0.40
   4  21  -2    0.00    1.40
   4  21  -2    1.80    1.30
  -5 -21   2    0.00    1.70
  -5 -21   2   -0.40    0.50
   5  21  -2    0.80    1.40
  -6 -21   2    0.20    0.40
  -6 -21   2   -0.50    1.70
   6  21  -2    0.00    1.40
  -7 -21   2    1.30    1.60
   7  21  -2   -0.40    1.40
  -8 -21   2   -0.50    1.60
  10 -20   2   -1.60    1.20
 -10  20  -2   -0.70    1.70
   9 -20   2   -0.20    0.50
   9 -20   2   -0.80    1.30
  -9  20  -2    0.80    1.60
   8 -20   2   -0.40    1.40
   8 -20   2    0.80    0.40
  -8  20  -2    0.10    1.60
   7 -20   2   -1.60    1.50
   7 -20   2    1.30    1.50
   7 -20   2    3.10    0.50
  -7  20  -2    2.70    1.60
   6 -20   2    3.20    1.50
   6 -20   2    1.50    0.40
   6 -20   2    0.40    1.60
  -6  20  -2    2.40    1.70
   5 -20   2    1.40    1.70
   5 -20   2    1.60    0.50
   5 -20   2    1.40    1.50
  -5  20  -2    2.30    1.60
   4 -20   2   -0.50    1.70
   4 -20   2    2.40    1.40
   4 -20   2    3.40    0.50
  -4  20  -2    2.90    1.70
   3 -20   2    3.10    0.50
   3 -20   2    2.00    1.40
   3 -20   2    1.20    1.70
  -3  20  -2    1.20    1.70
   2 -20   2    1.10    1.30
   2 -20   2    0.60    1.60
   2 -20   2    2.80    0.50
  -2  20  -2    1.60    1.70
   1 -20   2    2.20    1.30
   1 -20   2    3.40    1.60
   1 -20   2    2.20    0.50
  -1  20  -2    2.50    1.70
   0 -20   2    4.00    0.60
   0 -20   2    2.80    1.30
   0 -20   2    4.60    1.70
   0  20  -2    3.70    1.70
  -1 -20   2    2.60    1.30
  -1 -20   2    3.30    0.60
  -1 -20   2    2.70    1.70
   1  20  -2    0.20    1.60
  -2 -20   2    2.70    0.50
  -2 -20   2    4.00    1.80
  -2 -20   2    1.40    1.30
   2  20  -2    2.80    1.50
   2  20  -2    1.60    1.50
  -3 -20   2    6.50    1.80
  -3 -20   2    3.70    0.60
  -3 -20   2    3.40    1.30
   3  20  -2    2.80    1.50
   3  20  -2    1.90    1.50
  -4 -20   2    2.30    1.20
  -4 -20   2    5.20    1.80
  -4 -20   2    3.20    0.50
   4  20  -2    4.40    1.50
   4  20  -2   -0.80    1.60
  -5 -20   2    2.30    1.20
  -5 -20   2    5.60    1.90
  -5 -20   2    2.30    0.50
   5  20  -2    2.40    1.60
   5  20  -2    1.80    1.60
  -6 -20   2    3.20    0.60
  -6 -20   2    4.20    1.90
   6  20  -2   -0.30    1.60
  -7 -20   2    2.30    1.80
  -7 -20   2    2.00    0.50
   7  20  -2    0.90    1.60
  -8 -20   2    0.10    1.80
   8  20  -2   -0.10    1.50
  -9 -20   2    0.40    1.70
   9  20  -2    0.40    1.50
 -10 -20   2    1.10    1.60
  10  20  -2   -0.70    1.50
 -11  19  -2    2.40    1.70
  10 -19   2    0.70    0.40
 -10  19  -2    1.60    1.60
   9 -19   2    1.30    0.40
  -9  19  -2   -1.00    1.70
   8 -19   2    2.80    0.50
  -8  19  -2    2.50    1.60
   7 -19   2    7.80    0.80
  -7  19  -2    3.80    1.80
  -6  19  -2    3.30    1.80
   5 -19   2    5.70    2.00
   5 -19   2   11.70    1.10
  -5  19  -2   10.50    2.00
   4 -19   2   10.50    1.10
   4 -19   2   12.50    2.00
   3 -19   2   10.80    1.80
   3 -19   2    8.40    0.90
   3 -19   2    6.00    2.10
  -3  19  -2    8.20    1.90
   2 -19   2    6.00    1.60
   2 -19   2    8.30    0.80
   2 -19   2    7.80    2.00
  -2  19  -2    4.10    1.90
   1 -19   2   12.70    1.20
   1 -19   2   14.10    2.00
   0 -19   2   15.80    1.40
   0 -19   2   11.20    2.00
   0 -19   2   18.50    2.10
  -1 -19   2    8.10    1.60
  -1 -19   2   10.40    1.00
   1  19  -2    5.90    1.80
   1  19  -2    8.60    1.70
  -2 -19   2   12.30    2.00
  -2 -19   2    4.60    1.50
  -2 -19   2    7.80    0.80
   2  19  -2    3.50    1.70
   2  19  -2    6.90    1.70
  -3 -19   2   18.50    2.40
  -3 -19   2   16.20    1.50
  -4 -19   2   18.10    2.40
  -4 -19   2   14.20    1.90
  -4 -19   2   16.10    1.40
   4  19  -2   13.10    2.00
  -5 -19   2   11.00    2.10
  -5 -19   2    6.30    1.50
   5  19  -2    2.80    1.90
   5  19  -2    9.60    1.70
  -6 -19   2   10.90    1.10
  -6 -19   2   11.00    2.20
  -6 -19   2    8.50    1.60
  -7 -19   2    6.00    2.00
   7  19  -2   -0.50    1.90
  -8 -19   2    3.90    1.90
   8  19  -2   -1.20    1.90
  -9 -19   2    3.80    1.90
   9  19  -2    1.60    1.90
 -10 -19   2    0.30    1.80
  10  19  -2   -0.20    1.80
 -11 -19   2   -2.40    1.50
  11  19  -2   -2.30    1.70
 -12  18  -2    1.30    2.10
 -12  18  -2    3.20    2.20
  11 -18   2    0.70    0.40
 -11  18  -2   -1.70    2.20
 -11  18  -2    0.40    1.50
  10 -18   2    1.00    0.40
 -10  18  -2   -2.50    2.30
 -10  18  -2   -0.50    1.50
  -9  18  -2    0.70    1.60
  -9  18  -2    2.30    2.50
  -8  18  -2   -0.50    2.50
  -8  18  -2   -0.20    1.70
  -7  18  -2    2.90    1.70
  -7  18  -2    4.40    2.70
   6 -18   2   12.70    1.20
   5 -18   2   17.30    1.50
  -5  18  -2   12.40    2.30
   4 -18   2   12.00    2.30
  -4  18  -2   15.20    2.20
   3 -18   2   19.80    2.40
   3 -18   2   17.40    1.60
   2 -18   2    6.80    1.70
   2 -18   2    9.20    2.10
   2 -18   2    8.20    0.80
  -2  18  -2    4.20    1.80
   1 -18   2   18.40    2.50
   1 -18   2   19.20    1.50
   1 -18   2   13.00    2.10
   0 -18   2   25.40    2.10
   0 -18   2   32.30    3.10
   0 -18   2   23.30    2.80
   0  18  -2   20.90    2.60
  -1 -18   2   25.20    2.80
  -1 -18   2   19.50    1.60
  -1 -18   2   15.40    2.20
  -2 -18   2   14.90    2.10
  -2 -18   2    7.30    1.60
  -2 -18   2    9.30    1.00
   2  18  -2    7.80    1.90
   2  18  -2    5.90    1.70
  -3 -18   2   14.20    1.90
  -3 -18   2   18.40    1.40
   3  18  -2   12.00    2.10
   3  18  -2   13.90    2.10
  -4 -18   2   21.80    2.60
  -4 -18   2   26.20    2.00
  -4 -18   2   24.70    3.10
   4  18  -2   19.20    2.80
  -5 -18   2   20.20    1.60
  -5 -18   2   16.00    2.20
  -5 -18   2   24.40    2.60
   5  18  -2   14.40    2.20
  -6 -18   2   11.50    2.30
  -6 -18   2   12.80    1.70
   6  18  -2    9.80    2.00
  -7 -18   2   10.70    1.00
  -7 -18   2    8.50    1.50
  -7 -18   2    6.10    2.10
   7  18  -2    2.80    2.10
  -8 -18   2    6.10    2.00
  -8 -18   2    3.10    2.10
   8  18  -2    1.00    2.00
  -9 -18   2    2.30    2.00
   9  18  -2   -0.50    1.90
 -10 -18   2    1.00    1.90
  10  18  -2   -0.10    1.90
 -11 -18   2   -1.70    1.70
  11  18  -2    0.60    1.80
 -12 -18   2    1.10    1.60
  12  18  -2   -0.10    1.70
  13  18  -2   -1.30    1.90
  13 -17   2    0.60    0.40
 -13  17  -2   -2.30    1.90
  12 -17   2    0.60    0.40
 -12  17  -2   -2.30    2.10
 -12  17  -2   -0.10    1.40
  11 -17   2    0.30    0.40
 -11  17  -2   -1.60    2.20
 -11  17  -2   -0.50    1.40
  10 -17   2    0.60    0.40
 -10  17  -2    2.90    2.40
 -10  17  -2   -0.90    1.40
   9 -17   2    1.70    0.50
  -9  17  -2   -0.50    2.50
  -9  17  -2    0.00    1.40
  -8  17  -2    0.80    1.60
  -8  17  -2    2.50    2.50
  -7  17  -2    2.30    2.00
  -7  17  -2    1.50    2.70
  -6  17  -2    3.70    2.00
  -6  17  -2    0.50    2.60
  -5  17  -2    6.00    2.10
  -5  17  -2    3.10    2.70
  -4  17  -2    2.00    1.90
   3 -17   2    0.40    0.50
  -3  17  -2   -1.40    1.80
   2 -17   2    2.90    1.50
   2 -17   2    2.20    0.60
   2 -17   2    2.60    1.90
  -2  17  -2    2.40    1.90
   1 -17   2    0.50    0.50
   1 -17   2   -0.20    1.40
   1 -17   2    1.40    1.90
  -1  17  -2    1.70    1.80
   0 -17   2    2.30    0.50
   0 -17   2    0.60    1.30
   0 -17   2   -0.40    1.90
   0  17  -2   -0.30    1.60
   0  17  -2    0.00    1.60
  -1 -17   2    0.80    1.80
  -1 -17   2   -0.60    0.50
  -1 -17   2   -0.30    1.20
   1  17  -2    1.70    1.60
   1  17  -2   -0.70    1.60
  -2 -17   2    2.00    0.50
  -2 -17   2    1.00    1.30
  -2 -17   2    0.00    1.90
   2  17  -2    2.60    1.70
   2  17  -2    1.20    1.60
  -3 -17   2    1.50    0.50
  -3 -17   2    1.80    1.90
  -3 -17   2    0.50    1.20
   3  17  -2   -2.40    1.80
   3  17  -2    0.80    1.40
  -4 -17   2   12.80    2.20
  -4 -17   2   11.50    1.70
  -4 -17   2   11.40    1.10
  -5 -17   2   13.90    1.20
  -5 -17   2   13.20    2.30
  -5 -17   2   12.90    1.70
   5  17  -2    7.80    1.90
  -6 -17   2    8.40    2.20
  -6 -17   2   10.20    1.60
  -6 -17   2   11.20    1.00
   6  17  -2    5.10    1.80
  -7 -17   2    8.70    0.80
  -7 -17   2    5.00    1.40
  -7 -17   2    2.70    2.20
  -8 -17   2    4.60    1.30
  -8 -17   2    1.60    2.10
   8  17  -2    1.40    2.10
   8  17  -2    0.60    1.60
  -9 -17   2    0.00    2.00
  -9 -17   2    0.60    1.20
   9  17  -2   -0.70    1.50
   9  17  -2   -1.00    2.10
 -10 -17   2   -1.90    1.80
  10  17  -2   -1.50    1.50
  10  17  -2   -3.70    2.00
 -11 -17   2   -2.30    1.70
  11  17  -2    1.40    1.60
  11  17  -2    0.10    1.90
 -12 -17   2    3.50    1.70
 -12 -17   2    0.10    1.10
  12  17  -2    2.00    1.80
  12  17  -2   -0.30    1.60
 -13 -17   2    0.50    1.50
  13  17  -2   -0.90    2.40
  13  17  -2   -0.80    1.60
  14  17  -2   -1.30    2.00
  14 -16   2   -0.30    0.30
 -14  16  -2    0.90    1.90
  13 -16   2   -0.30    0.30
 -13  16  -2   -1.10    1.80
 -13  16  -2    0.60    2.10
  12 -16   2    0.10    0.40
 -12  16  -2    0.00    1.40
 -12  16  -2   -3.10    2.20
  11 -16   2   -0.10    0.40
 -11  16  -2   -2.20    2.40
 -11  16  -2   -0.90    1.40
  10 -16   2    0.00    0.40
 -10  16  -2    2.20    2.50
 -10  16  -2   -0.90    1.50
   9 -16   2   -0.20    0.40
  -9  16  -2    1.00    2.50
  -9  16  -2   -0.30    1.80
   8 -16   2    0.40    0.40
  -8  16  -2   -0.90    1.90
  -8  16  -2    2.40    2.50
   7 -16   2    0.70    0.40
  -7  16  -2   -2.20    2.60
  -7  16  -2    0.80    1.90
  -6  16  -2    0.10    2.50
  -6  16  -2    0.10    1.90
  -5  16  -2    2.70    2.00
  -5  16  -2    1.70    2.60
  -4  16  -2    6.20    2.50
  -4  16  -2    3.60    2.00
   3 -16   2   -0.10    0.50
  -3  16  -2    0.60    1.80
   2 -16   2    2.60    0.60
  -2  16  -2    0.40    1.80
  -2  16  -2    3.50    1.00
   1 -16   2    1.30    1.90
   1 -16   2    0.10    0.50
   1 -16   2    0.00    1.30
  -1  16  -2   -2.10    1.50
  -1  16  -2    1.00    1.70
   0 -16   2    3.60    1.40
   0 -16   2   -0.10    1.90
   0  16  -2    1.10    1.70
   0  16  -2   -0.20    1.60
  -1 -16   2    0.50    0.50
  -1 -16   2    2.70    1.70
  -1 -16   2    0.20    1.20
   1  16  -2   -0.30    1.60
   1  16  -2    0.20    1.60
  -2 -16   2    2.30    1.30
  -2 -16   2    3.10    0.50
  -2 -16   2    0.60    1.80
   2  16  -2    1.90    1.70
   2  16  -2    1.30    1.50
  -3 -16   2    0.50    0.50
  -3 -16   2    0.10    1.80
  -3 -16   2   -0.50    1.20
   3  16  -2   -1.10    1.80
   3  16  -2    1.60    1.50
  -4 -16   2    8.80    0.80
  -4 -16   2    6.50    2.00
  -4 -16   2    7.50    1.50
   4  16  -2    3.20    1.60
   4  16  -2    3.30    2.00
  -5 -16   2    4.20    2.00
  -5 -16   2    4.70    1.30
   5  16  -2    3.00    2.10
   5  16  -2    3.80    1.50
  -6 -16   2    3.00    1.20
  -6 -16   2    2.40    0.60
  -6 -16   2    0.20    2.00
   6  16  -2    0.30    1.50
   6  16  -2   -0.50    2.10
  -7 -16   2    0.60    1.10
  -7 -16   2    1.00    0.60
  -7 -16   2    1.90    2.00
   7  16  -2   -1.70    1.70
   7  16  -2    0.10    2.10
  -8 -16   2    0.70    1.10
  -8 -16   2    0.80    0.50
  -8 -16   2   -1.40    1.90
   8  16  -2    0.00    1.70
   8  16  -2   -4.10    2.10
  -9 -16   2   -0.50    1.10
  -9 -16   2    2.80    2.00
   9  16  -2    1.80    1.70
   9  16  -2    1.30    2.10
 -10 -16   2    0.60    1.00
 -10 -16   2    1.40    2.00
  10  16  -2    0.40    2.10
  10  16  -2    0.70    1.70
 -11 -16   2    0.20    1.80
  11  16  -2   -0.70    1.70
  11  16  -2   -0.80    1.90
 -12 -16   2   -0.60    1.70
  12  16  -2    1.20    1.90
 -13 -16   2    0.40    1.60
 -13 -16   2   -2.00    1.10
  13  16  -2    2.50    1.80
  13  16  -2   -1.00    1.60
 -14 -16   2    0.30    1.50
  14  16  -2   -1.40    1.50
  14  16  -2   -1.80    1.60
  15 -15   2    0.70    0.30
 -15  15  -2   -2.00    1.90
  14 -15   2    0.60    0.30
 -14  15  -2   -1.20    2.10
  13 -15   2    0.60    0.40
 -13  15  -2   -1.30    1.40
 -13  15  -2    0.90    2.10
  12 -15   2    0.70    0.40
 -12  15  -2   -1.90    2.20
 -12  15  -2    0.70    1.30
  11 -15   2   -1.30    2.00
  11 -15   2    2.90    0.50
 -11  15  -2    0.80    2.50
 -11  15  -2    1.80    1.40
  10 -15   2   -1.00    2.10
 -10  15  -2    1.40    1.80
 -10  15  -2    2.40    2.70
   9 -15   2    2.50    2.10
  -9  15  -2    0.20    2.60
  -9  15  -2    3.00    2.00
   8 -15   2   -2.10    1.90
   8 -15   2    1.10    0.40
  -8  15  -2    1.90    1.90
  -8  15  -2   -1.70    2.60
   7 -15   2    2.00    0.50
   7 -15   2    0.20    1.90
  -7  15  -2    0.10    2.60
  -7  15  -2    2.10    1.90
   6 -15   2    0.30    0.40
   6 -15   2   -1.00    2.10
  -6  15  -2   -2.80    1.80
  -6  15  -2    0.40    2.50
   5 -15   2    0.20    0.40
  -5  15  -2   -0.70    1.80
  -5  15  -2   -1.50    2.40
   4 -15   2    0.60    0.50
  -4  15  -2   -1.30    1.80
  -4  15  -2   -1.50    2.40
   3 -15   2    5.60    0.70
  -3  15  -2    6.50    2.40
  -3  15  -2    5.70    1.90
   2 -15   2   31.80    2.40
  -2  15  -2   28.80    3.30
  -2  15  -2   27.10    2.90
   1 -15   2    6.30    2.00
   1 -15   2    5.80    0.70
  -1  15  -2    6.90    1.60
  -1  15  -2    4.90    1.70
   0 -15   2   -1.50    1.80
   0 -15   2    0.10    0.50
   0 -15   2    0.20    1.30
   0  15  -2    0.90    1.60
   0  15  -2   -0.80    1.50
  -1 -15   2    3.90    1.30
  -1 -15   2    6.10    0.70
   1  15  -2    2.90    1.60
   1  15  -2    5.90    1.70
  -2 -15   2   29.80    3.00
  -2 -15   2   32.00    3.30
  -2 -15   2   30.10    2.40
   2  15  -2   22.40    3.20
   2  15  -2   28.70    3.10
  -3 -15   2    6.80    1.90
  -3 -15   2    5.30    0.70
   3  15  -2    3.00    1.90
   3  15  -2    4.60    1.60
  -4 -15   2    2.30    1.90
  -4 -15   2    0.20    0.40
  -4 -15   2    0.60    1.10
   4  15  -2    0.30    1.40
   4  15  -2   -0.40    1.90
  -5 -15   2    0.00    0.40
  -5 -15   2   -1.40    1.10
  -5 -15   2   -0.60    1.90
   5  15  -2    0.70    1.60
   5  15  -2   -0.60    1.40
   5  15  -2   -0.60    2.00
  -6 -15   2    3.00    2.00
  -6 -15   2    0.40    0.40
  -6 -15   2    0.40    1.10
   6  15  -2   -2.10    1.70
   6  15  -2   -1.70    2.10
   6  15  -2   -0.20    1.50
  -7 -15   2    3.20    1.20
  -7 -15   2    4.20    2.10
  -7 -15   2    3.40    0.50
   7  15  -2   -1.90    1.80
   7  15  -2    0.40    1.90
   7  15  -2    2.50    2.20
  -8 -15   2    1.90    1.90
  -8 -15   2    2.30    1.20
  -8 -15   2    2.30    0.50
   8  15  -2   -1.20    1.90
   8  15  -2   -1.50    2.20
  -9 -15   2    5.10    2.10
  -9 -15   2    5.90    0.70
  -9 -15   2    4.20    1.30
   9  15  -2    1.40    2.30
   9  15  -2    3.00    1.90
 -10 -15   2    4.60    1.30
 -10 -15   2    3.10    2.10
  10  15  -2    2.00    2.00
  10  15  -2    1.10    2.20
 -11 -15   2   -0.70    1.90
 -11 -15   2    0.40    1.10
  11  15  -2    0.00    1.90
  11  15  -2   -1.50    2.10
 -12 -15   2    2.50    1.80
  12  15  -2   -1.40    1.80
  12  15  -2   -2.80    1.90
 -13 -15   2    1.00    1.70
 -13 -15   2   -0.50    1.20
  13  15  -2    2.10    1.80
  13  15  -2    5.70    2.00
 -14 -15   2   -1.20    1.10
 -14 -15   2   -0.20    1.60
  14  15  -2    0.80    1.80
  14  15  -2    1.30    1.60
 -15 -15   2    1.30    1.40
  15  15  -2    1.40    1.60
  15  15  -2    1.60    1.50
  16 -14   2   -0.30    0.30
  15 -14   2    0.60    0.40
 -15  14  -2   -1.50    2.00
  14 -14   2    3.10    0.50
 -14  14  -2    1.70    2.10
  13 -14   2   -4.50    2.00
 -13  14  -2    0.80    2.30
 -13  14  -2   -0.30    1.30
  12 -14   2    1.90    2.00
 -12  14  -2    0.60    2.50
 -12  14  -2    0.20    2.40
 -12  14  -2    0.20    1.40
  11 -14   2    2.20    2.10
 -11  14  -2    1.90    1.60
 -11  14  -2   -1.70    2.40
 -11  14  -2   -0.20    2.50
  10 -14   2    0.40    2.10
 -10  14  -2    2.80    2.50
 -10  14  -2    2.10    1.80
 -10  14  -2    2.80    2.70
   9 -14   2    3.00    2.10
  -9  14  -2    0.20    2.60
  -9  14  -2    3.60    2.60
  -9  14  -2    2.20    1.90
   8 -14   2    2.40    2.10
  -8  14  -2    3.20    2.70
  -8  14  -2    4.40    1.90
  -8  14  -2    1.40    2.70
   7 -14   2    1.70    2.00
  -7  14  -2    5.20    2.70
  -7  14  -2    5.10    1.90
  -7  14  -2    9.60    2.70
   6 -14   2    1.20    1.80
  -6  14  -2    2.60    1.90
  -6  14  -2    1.10    2.50
   5 -14   2    0.20    1.70
  -5  14  -2    1.40    1.70
  -5  14  -2    1.00    2.30
   4 -14   2    0.00    1.60
  -4  14  -2    0.60    2.20
  -4  14  -2    0.30    1.70
   3 -14   2   23.50    2.00
  -3  14  -2   24.10    2.90
  -3  14  -2   26.90    3.00
   2 -14   2   73.39    6.00
  -2  14  -2   72.89    6.40
  -2  14  -2   82.29    6.20
  -2  14  -2   77.79    6.60
   1 -14   2   29.10    2.40
   0 -14   2   10.90    1.10
   0 -14   2   12.00    1.70
   0  14  -2   12.40    1.70
  -1 -14   2   29.70    2.90
  -1 -14   2   28.60    2.30
  -2 -14   2   69.49    5.80
  -2 -14   2   72.29    5.50
   2  14  -2   73.19    5.90
   2  14  -2   65.09    5.80
  -3 -14   2   27.40    2.10
  -3 -14   2   23.00    2.60
   3  14  -2   31.00    3.30
   3  14  -2   26.30    2.80
   3  14  -2   23.50    2.50
   3  14  -2   21.10    2.80
  -4 -14   2    3.30    1.80
  -4 -14   2    4.10    1.10
   4  14  -2    0.30    2.00
   4  14  -2   -0.60    1.50
   4  14  -2    0.70    1.90
   4  14  -2    2.00    1.40
  -5 -14   2    2.80    1.90
  -5 -14   2    5.60    1.20
   5  14  -2    2.40    1.70
   5  14  -2    2.40    2.00
   5  14  -2    2.30    1.40
   5  14  -2    0.10    2.10
  -6 -14   2    5.40    1.90
   6  14  -2    1.00    1.70
   6  14  -2    1.80    2.70
   6  14  -2    4.60    1.50
   6  14  -2    4.10    2.10
  -7 -14   2    8.90    2.10
   7  14  -2    4.90    1.60
   7  14  -2    7.40    2.20
   7  14  -2    4.50    2.90
   7  14  -2    4.90    2.00
  -8 -14   2    3.40    1.90
   8  14  -2    1.40    1.90
   8  14  -2    4.30    2.90
  -9 -14   2    2.50    2.10
   9  14  -2   -0.70    1.90
   9  14  -2   -1.10    2.90
 -10 -14   2    5.90    2.00
  10  14  -2    3.10    4.00
  10  14  -2    0.30    1.90
 -11 -14   2    2.10    2.00
 -11 -14   2    5.60    1.30
  11  14  -2    2.80    1.90
 -12 -14   2    2.30    1.10
 -12 -14   2    0.40    1.80
  12  14  -2   -1.40    1.80
 -13 -14   2    0.60    1.20
 -13 -14   2    1.00    1.70
  13  14  -2    2.00    2.10
  13  14  -2   -1.20    1.80
 -14 -14   2   -0.80    1.10
 -14 -14   2   -2.30    1.70
  14  14  -2   -1.20    1.90
  14  14  -2   -1.50    1.80
 -15 -14   2    3.70    1.70
 -15 -14   2    0.10    1.50
  15  14  -2   -0.10    1.70
  15  14  -2    1.30    1.60
  16  14  -2   -0.10    1.50
  16  14  -2   -1.80    1.60
  17 -13   2    1.70    0.40
  16 -13   2    0.70    0.40
 -16  13  -2    0.70    1.90
 -16  13  -2    0.50    1.40
 -15  13  -2    0.60    2.00
 -15  13  -2    0.20    1.40
  14 -13   2   -0.70    2.00
 -14  13  -2    1.30    2.20
 -14  13  -2    4.40    1.60
  13 -13   2    1.60    2.10
 -13  13  -2   -0.40    2.40
 -13  13  -2    4.40    1.60
 -13  13  -2    5.80    2.60
 -13  13  -2    0.70    1.20
  12 -13   2   -3.20    2.00
 -12  13  -2   -1.10    2.10
 -12  13  -2    2.20    2.50
 -12  13  -2   -1.60    2.50
 -12  13  -2    0.70    1.30
 -12  13  -2    2.80    1.50
  11 -13   2   -2.50    2.00
 -11  13  -2   -2.40    2.50
 -11  13  -2    0.60    2.40
 -11  13  -2    1.40    2.20
 -11  13  -2    3.80    1.50
 -11  13  -2   -1.30    1.50
  10 -13   2   -1.00    2.10
 -10  13  -2    1.50    2.30
 -10  13  -2    1.70    2.50
 -10  13  -2    2.50    1.80
 -10  13  -2    1.60    2.50
   9 -13   2    0.40    2.10
  -9  13  -2    1.90    1.80
  -9  13  -2    1.10    2.70
  -9  13  -2    1.30    2.30
  -9  13  -2    0.00    2.70
   8 -13   2    1.80    2.00
  -8  13  -2    1.90    2.60
  -8  13  -2    0.00    2.20
  -8  13  -2    2.20    1.20
  -8  13  -2    0.90    2.60
  -8  13  -2    0.70    1.80
   7 -13   2    4.20    1.90
  -7  13  -2    0.90    2.60
  -7  13  -2    0.10    1.70
  -7  13  -2   -1.10    2.40
  -7  13  -2   -0.40    2.20
   6 -13   2    5.80    1.90
   6 -13   2    3.40    0.50
  -6  13  -2    0.70    2.30
  -6  13  -2    0.90    2.10
  -6  13  -2    3.10    2.30
  -6  13  -2    3.40    1.80
   5 -13   2    2.40    1.60
  -5  13  -2    2.20    1.70
  -5  13  -2   -1.00    2.10
   4 -13   2    4.80    1.60
  -4  13  -2    1.80    2.00
  -4  13  -2    5.30    1.60
   3 -13   2   41.10    3.30
  -3  13  -2   39.70    3.90
  -3  13  -2   44.70    4.10
   2 -13   2  145.99   11.60
  -2  13  -2  166.38   11.70
  -2  13  -2  136.09   11.80
   1 -13   2   81.89    6.70
  -1  13  -2   92.99    7.00
   0 -13   2   52.49    4.00
   0  13  -2   48.80    4.40
   1  13  -2   94.59    7.60
  -2 -13   2  138.29   11.00
  -2 -13   2  137.49   10.80
   2  13  -2  143.39   10.80
   2  13  -2  128.59   11.00
   2  13  -2  147.69   11.00
  -3 -13   2   43.20    3.30
  -3 -13   2   41.60    3.70
   3  13  -2   50.09    4.10
   3  13  -2   37.70    4.00
   3  13  -2   39.80    3.80
  -4 -13   2    6.60    1.70
   4  13  -2    1.70    2.20
   4  13  -2    5.00    1.90
   4  13  -2    5.90    1.40
   4  13  -2    4.30    1.50
  -5 -13   2    3.00    1.70
   5  13  -2    5.00    1.90
   5  13  -2    3.20    1.30
   5  13  -2    5.40    1.60
   5  13  -2    5.10    2.40
  -6 -13   2    3.20    1.10
  -6 -13   2    2.50    1.80
   6  13  -2    2.40    1.40
   6  13  -2    1.90    1.70
   6  13  -2    6.40    2.50
   6  13  -2    1.10    1.90
  -7 -13   2   -1.00    1.80
   7  13  -2   -0.10    1.40
   7  13  -2    1.60    1.80
   7  13  -2    0.20    1.90
   7  13  -2    1.50    2.60
  -8 -13   2    2.80    0.50
  -8 -13   2    2.90    1.90
  -8 -13   2    4.00    1.10
   8  13  -2   -4.00    2.70
   8  13  -2    0.90    2.00
   8  13  -2    1.10    1.80
  -9 -13   2    0.90    1.90
   9  13  -2    0.50    2.00
   9  13  -2    1.30    1.90
   9  13  -2    4.00    2.80
 -10 -13   2    5.20    2.00
  10  13  -2    3.40    2.00
  10  13  -2    3.80    2.90
 -11 -13   2   -1.20    1.80
  11  13  -2   -0.10    1.90
 -12 -13   2    2.70    1.10
 -12 -13   2   -0.60    1.90
  12  13  -2   -1.10    1.90
 -13 -13   2    0.30    1.20
 -13 -13   2   -0.10    1.70
 -13 -13   2    1.60    1.00
  13  13  -2    2.30    1.80
 -14 -13   2    1.00    1.20
 -14 -13   2    0.20    1.70
  14  13  -2    2.50    1.80
 -15 -13   2   -1.00    1.10
 -15 -13   2    1.60    1.60
  15  13  -2    1.80    1.90
  15  13  -2    0.40    1.80
  16  13  -2    2.10    1.60
  16  13  -2    0.80    1.60
 -17  12  -2    3.60    1.50
 -16  12  -2    1.20    2.00
 -16  12  -2    2.00    1.50
  15 -12   2   -3.40    2.30
 -15  12  -2    3.00    1.60
 -15  12  -2    0.70    2.10
  14 -12   2    4.20    2.30
 -14  12  -2   -1.80    2.20
 -14  12  -2    3.70    1.60
 -14  12  -2    5.90    4.30
  13 -12   2    5.80    2.20
 -13  12  -2   -0.70    2.40
 -13  12  -2    1.50    2.20
 -13  12  -2   -3.10    2.40
 -13  12  -2    5.20    1.60
 -13  12  -2    4.70    1.20
  12 -12   2   -1.50    2.10
 -12  12  -2    3.30    1.50
 -12  12  -2    0.60    2.20
 -12  12  -2   -0.10    1.40
 -12  12  -2   -0.20    2.40
 -12  12  -2   -0.80    2.50
  11 -12   2    2.70    2.30
 -11  12  -2    0.20    1.60
 -11  12  -2    2.70    2.30
 -11  12  -2    3.40    2.60
 -11  12  -2   -2.90    2.50
  10 -12   2    5.10    2.40
 -10  12  -2    9.50    2.40
 -10  12  -2   13.90    2.80
 -10  12  -2    4.40    2.70
 -10  12  -2    6.80    1.80
   9 -12   2    8.40    2.40
  -9  12  -2   11.10    2.10
  -9  12  -2   12.90    2.50
  -9  12  -2    5.90    2.80
  -8  12  -2   25.80    3.30
  -8  12  -2   26.20    3.40
  -8  12  -2   34.60    3.70
  -8  12  -2   20.90    3.40
   7 -12   2   15.30    2.70
  -7  12  -2   22.00    3.00
  -7  12  -2   20.90    3.00
  -7  12  -2   27.60    3.00
  -6  12  -2   49.60    3.70
  -6  12  -2   42.80    4.20
  -6  12  -2   37.90    4.50
  -6  12  -2   43.00    4.40
  -6  12  -2   41.60    4.70
  -5  12  -2   61.59    5.50
  -5  12  -2   71.19    5.70
  -5  12  -2   61.79    5.70
  -5  12  -2   64.19    5.80
   4 -12   2   41.90    3.10
  -4  12  -2   43.00    3.80
  -4  12  -2   36.90    3.90
  -4  12  -2   37.00    4.10
  -4  12  -2   30.70    3.70
   3 -12   2   49.70    4.50
   3 -12   2   47.60    4.20
  -3  12  -2   59.79    4.40
  -3  12  -2   55.49    4.70
  -3  12  -2   61.39    4.90
   2 -12   2  111.49    8.90
   2 -12   2  124.99    9.10
  -2  12  -2  108.79    9.20
  -2  12  -2  117.49    9.30
   1 -12   2   42.60    3.40
  -1  12  -2   38.10    3.80
  -1  12  -2   53.79    4.10
   0 -12   2   24.50    2.00
   0  12  -2   24.10    2.60
   0  12  -2   22.10    4.20
   0  12  -2   26.70    2.80
   0  12  -2   27.40    2.50
  -1 -12   2   44.40    3.80
  -1 -12   2   48.70    3.90
  -1 -12   2   40.70    3.50
   1  12  -2   38.90    3.60
   1  12  -2   49.40    4.00
   1  12  -2   42.00    3.80
   1  12  -2   51.49    3.90
  -2 -12   2  116.09    9.50
  -2 -12   2  108.49    9.30
   2  12  -2  121.59    9.40
   2  12  -2  135.89    9.60
   2  12  -2  111.79    9.40
   2  12  -2  128.29    9.50
  -3 -12   2   48.20    4.40
   3  12  -2   58.69    5.00
   3  12  -2   56.39    4.50
   3  12  -2   53.39    4.50
  -4 -12   2   37.30    2.90
  -4 -12   2   42.60    3.30
   4  12  -2   30.70    3.40
   4  12  -2   36.40    3.70
  -5 -12   2   73.49    5.30
  -5 -12   2   74.39    5.60
  -5 -12   2   75.79    5.80
   5  12  -2   56.09    6.20
   5  12  -2   57.99    5.60
   5  12  -2   69.39    5.90
  -6 -12   2   47.70    4.00
  -6 -12   2   55.49    4.40
  -6 -12   2   54.19    4.70
   6  12  -2   51.39    4.80
  -7 -12   2   55.89    4.10
  -7 -12   2   43.80    4.80
  -7 -12   2   56.29    4.40
   7  12  -2   44.70    4.90
  -8 -12   2   47.70    3.80
  -8 -12   2   42.00    3.40
   8  12  -2   35.40    4.30
  -9 -12   2   10.70    2.20
   9  12  -2   15.10    2.30
   9  12  -2    9.70    2.10
   9  12  -2   10.90    3.10
 -10 -12   2    9.30    2.10
  10  12  -2    3.10    2.90
  10  12  -2   11.50    2.20
  10  12  -2    7.60    2.10
 -11 -12   2    1.30    1.90
  11  12  -2    3.50    2.10
  11  12  -2    5.70    3.00
 -12 -12   2    1.00    1.90
  12  12  -2   -0.50    2.00
  12  12  -2   -2.00    0.90
 -13 -12   2    1.90    1.80
 -13 -12   2    0.80    1.30
  13  12  -2    2.60    1.90
 -14 -12   2    1.20    1.20
 -14 -12   2   -0.20    1.70
 -14 -12   2    3.30    1.00
  14  12  -2    1.70    1.90
 -15 -12   2    0.40    1.60
 -15 -12   2    0.70    1.20
  15  12  -2   -0.20    1.80
 -16 -12   2    0.90    1.20
  16  12  -2   -0.60    1.70
  16  12  -2    1.40    1.70
  17  12  -2   -0.40    1.50
  17  12  -2   -1.00    1.60
 -18  11  -2    0.10    1.40
 -17  11  -2    3.40    1.60
 -17  11  -2   -0.60    1.90
 -16  11  -2    1.90    1.50
 -16  11  -2    0.10    2.00
  15 -11   2    0.00    2.30
 -15  11  -2    2.50    2.10
 -15  11  -2    3.70    1.60
  14 -11   2    0.70    2.30
 -14  11  -2   -0.90    2.20
 -14  11  -2   -5.30    2.40
 -14  11  -2    1.60    1.50
 -14  11  -2    2.50    2.20
  13 -11   2    0.20    2.20
 -13  11  -2    2.70    2.40
 -13  11  -2    3.00    2.20
 -13  11  -2    7.00    1.60
 -13  11  -2   -0.30    2.30
  12 -11   2   -0.90    2.20
 -12  11  -2    1.00    2.40
 -12  11  -2    2.10    2.20
 -12  11  -2   -0.60    1.30
 -12  11  -2    0.20    2.30
  11 -11   2    0.00    2.10
  11 -11   2    2.60    2.20
 -11  11  -2    1.50    2.20
 -11  11  -2    0.30    2.50
 -11  11  -2    0.70    1.50
 -11  11  -2    7.10    2.50
  10 -11   2    6.60    2.30
 -10  11  -2    7.20    2.60
 -10  11  -2    4.40    2.40
 -10  11  -2    9.90    1.80
 -10  11  -2    9.10    2.60
   9 -11   2   11.00    2.40
  -9  11  -2    9.90    2.00
  -9  11  -2   11.00    2.50
  -9  11  -2   16.40    2.70
  -9  11  -2    7.70    2.60
   8 -11   2   11.50    2.40
  -8  11  -2   18.40    2.50
  -8  11  -2    9.80    2.60
  -8  11  -2   12.60    2.00
  -8  11  -2   15.50    2.70
   7 -11   2   14.00    2.20
  -7  11  -2   10.70    2.40
  -7  11  -2   12.20    1.90
  -7  11  -2    8.20    2.50
   6 -11   2   38.00    4.10
  -6  11  -2   41.70    3.50
  -6  11  -2   43.60    4.40
  -6  11  -2   37.50    4.30
  -6  11  -2   48.90    4.00
   5 -11   2  102.39    7.40
   5 -11   2   82.99    7.70
  -5  11  -2   93.59    7.90
  -5  11  -2   92.99    7.70
  -5  11  -2  101.09    7.80
  -5  11  -2   95.29    7.50
  -4  11  -2   26.90    3.10
  -4  11  -2   27.40    3.40
  -4  11  -2   34.60    3.30
  -4  11  -2   33.00    3.30
  -4  11  -2   31.50    2.70
   3 -11   2   18.20    1.60
   3 -11   2   18.60    2.30
  -3  11  -2   21.10    2.50
  -3  11  -2   19.20    1.90
  -3  11  -2   24.40    2.70
  -3  11  -2   21.40    2.40
   2 -11   2   55.99    4.30
   2 -11   2   50.99    4.60
  -2  11  -2   55.79    4.80
  -2  11  -2   59.29    4.50
   1 -11   2   14.50    1.90
  -1  11  -2   20.30    2.20
  -1  11  -2   20.00    2.40
  -1  11  -2   15.90    1.90
   0  11  -2    9.60    1.50
   0  11  -2   15.10    3.10
   0  11  -2    9.00    1.30
   0  11  -2    6.70    1.30
  -1 -11   2   19.90    1.60
  -1 -11   2   21.80    2.40
   1  11  -2   20.30    2.50
   1  11  -2   20.00    2.30
   1  11  -2   17.40    2.20
   1  11  -2   19.40    3.70
  -2 -11   2   55.19    4.50
  -2 -11   2   57.49    4.80
  -2 -11   2   64.89    4.90
   2  11  -2   61.59    5.10
   2  11  -2   56.99    5.00
   2  11  -2   56.29    4.70
   2  11  -2   56.89    4.80
  -3 -11   2   18.20    1.90
  -3 -11   2   18.80    1.50
   3  11  -2   11.60    4.10
   3  11  -2   17.00    1.90
   3  11  -2   22.20    2.10
   3  11  -2   15.50    2.30
   3  11  -2   19.30    2.50
  -4 -11   2   38.60    3.00
   4  11  -2   27.20    2.80
   4  11  -2   27.00    2.90
   4  11  -2   28.50    3.10
   4  11  -2   26.30    3.60
  -5 -11   2   98.19    7.70
  -5 -11   2   95.19    7.50
  -5 -11   2  109.39    7.80
   5  11  -2   95.99    7.70
   5  11  -2  102.39    7.90
   5  11  -2   91.49    7.80
   5  11  -2   88.09    8.10
  -6 -11   2   38.70    3.30
  -6 -11   2   42.70    3.60
   6  11  -2   47.70    3.70
   6  11  -2   38.40    4.60
   6  11  -2   46.20    3.90
   7  11  -2   15.60    2.10
   7  11  -2   17.40    2.10
   7  11  -2   13.20    1.70
   7  11  -2   13.50    2.60
   7  11  -2   14.80    1.90
  -8 -11   2   15.90    2.10
   8  11  -2   19.40    2.90
   8  11  -2   15.40    2.20
   8  11  -2   12.10    2.10
   8  11  -2   13.80    1.90
  -9 -11   2   11.90    2.20
   9  11  -2   10.40    1.80
   9  11  -2   10.70    2.00
   9  11  -2   17.20    2.20
   9  11  -2    9.90    2.90
 -10 -11   2    7.70    2.00
  10  11  -2    7.20    2.00
  10  11  -2    9.10    2.80
  10  11  -2    3.50    1.60
  10  11  -2    7.30    2.00
 -11 -11   2    1.20    1.80
  11  11  -2    1.30    2.60
  11  11  -2   -0.30    1.60
  11  11  -2    2.50    2.00
  11  11  -2    1.10    1.80
 -12 -11   2    4.40    1.20
 -12 -11   2    1.50    1.80
  12  11  -2    1.10    1.80
  12  11  -2    0.30    1.60
  12  11  -2   -3.70    2.70
 -13 -11   2    0.00    1.80
 -13 -11   2    1.60    1.30
  13  11  -2    1.40    1.90
  13  11  -2   -0.40    1.60
 -14 -11   2    2.50    1.00
 -14 -11   2   -0.40    1.70
 -14 -11   2   -1.50    1.20
  14  11  -2    1.00    1.60
  14  11  -2    4.50    1.90
 -15 -11   2    2.50    1.00
 -15 -11   2   -1.30    1.60
 -15 -11   2    1.00    1.20
  15  11  -2    0.50    1.60
  15  11  -2    1.60    1.90
 -16 -11   2   -0.80    1.20
  16  11  -2    2.80    1.80
  16  11  -2    2.50    1.60
  17  11  -2    2.00    1.70
  17  11  -2   -0.50    1.50
 -19  10  -2    0.20    1.40
 -18  10  -2   -0.60    1.40
 -17  10  -2   -0.10    1.90
 -17  10  -2    2.30    1.50
  16 -10   2    0.90    2.40
 -16  10  -2    1.30    1.50
 -16  10  -2    1.20    2.00
  15 -10   2    0.20    1.50
  15 -10   2    1.50    2.20
 -15  10  -2    1.60    1.60
 -15  10  -2    0.80    2.10
 -15  10  -2    2.90    2.10
  14 -10   2   -0.50    2.30
  14 -10   2   -1.20    1.40
 -14  10  -2   -1.10    2.20
 -14  10  -2   -0.70    1.50
 -14  10  -2    2.00    2.20
 -14  10  -2   -4.70    2.30
  13 -10   2    1.50    1.50
  13 -10   2   -2.70    2.10
 -13  10  -2    0.20    2.20
 -13  10  -2    0.60    2.30
 -13  10  -2    0.10    1.40
 -13  10  -2   -1.70    2.20
  12 -10   2    2.10    1.40
  12 -10   2   -3.00    2.10
 -12  10  -2   -0.50    1.30
 -12  10  -2   -0.70    2.30
 -12  10  -2   -1.40    1.20
 -12  10  -2    3.30    2.20
 -12  10  -2   -3.10    2.20
  11 -10   2    0.20    2.10
  11 -10   2   -1.30    1.30
 -11  10  -2    1.60    2.10
 -11  10  -2    0.60    1.40
 -11  10  -2    1.40    2.20
 -11  10  -2    0.80    2.30
 -11  10  -2    0.40    1.20
  10 -10   2    1.60    2.20
  10 -10   2   -0.60    1.30
 -10  10  -2    3.00    1.20
 -10  10  -2   -1.20    2.00
 -10  10  -2   -0.80    2.20
 -10  10  -2    2.60    2.20
 -10  10  -2   -1.00    1.40
   9 -10   2    4.70    2.00
   9 -10   2    2.70    1.20
  -9  10  -2    2.50    2.10
  -9  10  -2    1.50    2.00
  -9  10  -2    1.40    1.50
  -9  10  -2   -0.50    2.10
   8 -10   2    1.30    1.10
   8 -10   2    4.40    1.80
  -8  10  -2    3.30    2.00
  -8  10  -2    2.50    1.80
  -8  10  -2    1.60    2.00
  -8  10  -2    1.20    1.40
   7 -10   2   -0.60    1.60
   7 -10   2    1.20    0.90
  -7  10  -2    1.20    1.70
  -7  10  -2    0.20    1.90
  -7  10  -2   -0.10    1.80
  -7  10  -2   -1.40    1.40
   6 -10   2    4.30    1.60
  -6  10  -2    1.20    1.80
  -6  10  -2    3.60    1.70
  -6  10  -2    2.20    1.80
  -6  10  -2    1.90    1.40
   5 -10   2   42.50    4.40
  -5  10  -2   45.30    4.50
  -5  10  -2   54.39    4.50
  -5  10  -2   51.39    4.30
  -5  10  -2   52.59    4.60
   4 -10   2   11.90    1.70
  -4  10  -2   14.90    2.00
  -4  10  -2   11.60    1.70
  -4  10  -2   10.50    1.90
  -4  10  -2   13.70    1.80
   3 -10   2    0.20    0.30
   3 -10   2    3.10    1.20
  -3  10  -2    1.10    1.50
  -3  10  -2    0.60    1.20
  -3  10  -2    1.20    1.30
  -3  10  -2    1.60    1.50
   2 -10   2   -0.50    1.10
  -2  10  -2    1.40    0.90
  -2  10  -2    0.90    1.40
  -2  10  -2    0.30    1.10
  -2  10  -2    1.50    1.00
   1 -10   2    0.20    0.30
   1 -10   2   -0.80    1.00
  -1  10  -2   -0.80    0.90
  -1  10  -2    0.50    1.40
  -1  10  -2    0.60    1.10
  -1  10  -2    0.20    1.10
   0 -10   2    2.70    1.00
   0  10  -2    5.90    1.10
   0  10  -2    5.70    1.40
   0  10  -2    3.50    1.10
   0  10  -2    5.70    2.40
   0  10  -2    3.50    2.40
   0  10  -2    2.70    1.20
  -1 -10   2    0.20    0.30
   1  10  -2    0.90    1.30
   1  10  -2    1.50    1.00
   1  10  -2    1.50    2.70
   1  10  -2   -1.50    1.30
   1  10  -2    2.30    2.60
   1  10  -2   -1.10    0.90
  -2 -10   2    1.20    1.20
  -2 -10   2    2.90    0.80
   2  10  -2    0.50    1.00
   2  10  -2    0.90    1.20
   2  10  -2   -0.20    2.90
   2  10  -2   -1.70    1.50
   2  10  -2    0.50    3.20
   2  10  -2    1.40    1.00
  -3 -10   2    1.50    1.20
  -3 -10   2    0.20    0.20
  -3 -10   2   -0.30    0.70
   3  10  -2    0.00    1.00
   3  10  -2    1.80    1.10
   3  10  -2    5.70    3.20
   3  10  -2    0.40    1.30
   3  10  -2   -1.90    6.10
   3  10  -2    0.40    1.50
  -4 -10   2   13.90    1.60
   4  10  -2   11.10    2.00
   4  10  -2   14.60    1.70
   4  10  -2    9.10    1.50
   4  10  -2   12.10    3.60
   4  10  -2   13.20    1.50
  -5 -10   2   52.29    4.30
   5  10  -2   47.20    4.30
   5  10  -2   52.59    4.20
   5  10  -2   51.99    4.50
   5  10  -2   46.00    4.80
  -6 -10   2    2.60    0.80
  -6 -10   2    6.60    1.40
   6  10  -2    3.40    1.50
   6  10  -2    2.20    1.90
   6  10  -2    3.30    1.40
   6  10  -2    3.60    1.10
   6  10  -2    3.50    1.10
  -7 -10   2    0.40    1.50
   7  10  -2    0.30    1.20
   7  10  -2    0.50    1.10
   7  10  -2   -0.60    1.90
   7  10  -2   -1.20    1.00
   7  10  -2   -0.60    1.50
  -8 -10   2    3.40    1.60
   8  10  -2    2.10    2.10
   8  10  -2    4.70    1.60
   8  10  -2    0.30    1.30
   8  10  -2    1.30    1.30
  -9 -10   2    2.70    1.70
   9  10  -2    3.20    2.30
   9  10  -2    1.90    1.40
   9  10  -2    3.30    1.40
   9  10  -2    0.50    1.80
 -10 -10   2    2.10    1.50
  10  10  -2   -0.60    1.50
  10  10  -2   -0.60    2.30
  10  10  -2    0.90    1.60
  10  10  -2   -0.40    1.80
 -11 -10   2    0.80    1.80
 -11 -10   2   -0.10    1.00
  11  10  -2    0.60    1.90
  11  10  -2    2.80    2.50
  11  10  -2   -0.60    1.80
  11  10  -2   -0.20    1.50
 -12 -10   2   -0.70    1.70
 -12 -10   2    0.00    1.00
  12  10  -2    0.00    1.60
  12  10  -2   -1.10    1.70
  12  10  -2    0.60    2.70
 -13 -10   2    1.20    1.70
 -13 -10   2   -0.20    1.30
 -13 -10   2    0.20    1.00
  13  10  -2    2.10    1.70
  13  10  -2    0.30    1.90
  13  10  -2   -5.20    3.40
 -14 -10   2   -0.40    1.30
 -14 -10   2   -0.40    1.80
 -14 -10   2    1.10    1.00
  14  10  -2   -2.50    1.70
  14  10  -2   -0.60    1.80
 -15 -10   2   -0.60    1.30
 -15 -10   2    2.00    0.90
 -15 -10   2    0.00    1.70
  15  10  -2    1.40    1.90
  15  10  -2    1.10    1.60
 -16 -10   2   -0.30    1.20
  16  10  -2   -1.90    1.60
  16  10  -2   -2.20    1.80
 -17 -10   2    1.20    1.30
  17  10  -2    0.70    1.70
  17  10  -2    1.10    1.40
  18  10  -2   -0.40    1.60
  18  10  -2   -0.80    1.50
 -19   9  -2   -1.10    1.40
 -18   9  -2   -0.20    1.40
  17  -9   2   -2.10    1.40
 -17   9  -2    0.90    1.50
 -17   9  -2    0.00    2.00
  16  -9   2    0.90    2.30
  16  -9   2    0.50    1.50
 -16   9  -2    1.40    2.00
 -16   9  -2    0.40    2.10
 -16   9  -2   -1.00    1.50
  15  -9   2   -2.20    1.50
  15  -9   2    1.80    2.50
 -15   9  -2   -0.40    1.50
 -15   9  -2   -0.40    2.10
 -15   9  -2   -2.70    2.10
 -15   9  -2   -5.10    2.40
  14  -9   2    0.80    1.60
  14  -9   2    0.40    2.30
 -14   9  -2    0.40    2.20
 -14   9  -2    2.80    2.30
 -14   9  -2    2.00    1.50
 -14   9  -2   -2.20    2.20
  13  -9   2    2.80    2.50
  13  -9   2   -1.50    1.50
 -13   9  -2   -0.20    2.20
 -13   9  -2    1.40    2.30
 -13   9  -2   -4.00    2.20
 -13   9  -2    1.20    1.40
  12  -9   2    4.60    1.50
  12  -9   2    1.40    2.20
 -12   9  -2   -0.50    2.20
 -12   9  -2    2.00    2.20
 -12   9  -2    1.90    2.20
 -12   9  -2    2.90    1.30
  11  -9   2    3.00    1.40
  11  -9   2    0.20    2.10
 -11   9  -2    3.10    1.40
 -11   9  -2    1.80    2.20
 -11   9  -2    2.60    2.20
 -11   9  -2    2.50    2.20
  10  -9   2    0.50    1.30
  10  -9   2    3.60    2.00
 -10   9  -2    1.20    2.00
 -10   9  -2    0.70    1.40
 -10   9  -2    1.40    1.00
 -10   9  -2    1.60    2.00
 -10   9  -2    0.80    2.10
   9  -9   2   -0.20    1.20
   9  -9   2    1.50    1.80
  -9   9  -2   -0.60    2.00
  -9   9  -2    1.00    1.30
  -9   9  -2    0.70    1.90
  -9   9  -2    0.30    0.90
  -9   9  -2   -0.40    1.80
   8  -9   2    0.50    1.00
   8  -9   2   -1.50    1.50
  -8   9  -2    3.00    1.70
  -8   9  -2   -0.90    1.80
  -8   9  -2    0.50    0.80
  -8   9  -2   -0.40    1.30
  -8   9  -2   -0.20    1.70
   7  -9   2   -0.90    1.50
   7  -9   2   -0.70    1.00
  -7   9  -2    2.10    1.60
  -7   9  -2   -0.10    0.70
  -7   9  -2    1.80    1.70
  -7   9  -2    1.20    1.30
  -7   9  -2    3.30    1.60
   6  -9   2    0.20    1.50
   6  -9   2    1.10    0.90
  -6   9  -2    0.30    0.60
  -6   9  -2   -0.30    1.50
  -6   9  -2   -1.70    1.60
  -6   9  -2   -1.50    1.50
  -6   9  -2    2.60    1.20
   5  -9   2   57.09    4.90
  -5   9  -2   62.19    4.90
  -5   9  -2   50.79    5.00
  -5   9  -2   57.59    5.00
  -5   9  -2   55.79    4.80
   4  -9   2   24.20    2.60
  -4   9  -2   23.50    2.70
  -4   9  -2   24.20    2.70
  -4   9  -2   24.90    2.40
  -4   9  -2   18.10    1.80
   3  -9   2    9.30    1.60
  -3   9  -2   12.00    1.70
  -3   9  -2   12.20    1.70
  -3   9  -2   11.50    1.50
  -3   9  -2   12.80    1.30
  -3   9  -2   12.40    1.70
   2  -9   2    0.10    0.20
   2  -9   2   -0.40    1.10
  -2   9  -2    0.50    1.00
  -2   9  -2    0.70    0.80
  -2   9  -2   -0.20    1.30
  -2   9  -2   -0.10    1.30
  -2   9  -2    0.80    0.90
  -2   9  -2    2.70    1.20
   1  -9   2    0.30    1.00
   1  -9   2    0.00    0.20
  -1   9  -2    0.80    1.00
  -1   9  -2    0.50    1.00
  -1   9  -2    1.50    1.30
  -1   9  -2   -1.00    0.90
   0  -9   2    5.10    1.10
   0   9  -2    8.40    1.20
   0   9  -2    6.00    2.10
   0   9  -2    9.40    1.30
   0   9  -2    4.40    1.40
   0   9  -2    6.10    1.20
   0   9  -2    9.60    1.20
   0   9  -2    8.60    2.20
  -1  -9   2    0.00    0.30
  -1  -9   2    0.40    0.80
   1   9  -2   -2.90    2.20
   1   9  -2   -1.00    0.80
   1   9  -2   -0.40    2.20
   1   9  -2   -1.40    1.10
   1   9  -2   -0.50    1.00
   1   9  -2   -0.30    1.20
  -2  -9   2    2.60    1.10
  -2  -9   2    0.10    0.70
   2   9  -2    3.10    2.60
   2   9  -2    2.70    1.30
   2   9  -2    0.80    1.00
   2   9  -2    1.70    1.00
   2   9  -2   -1.30    2.30
   2   9  -2   -1.00    1.10
  -3  -9   2   10.30    1.40
   3   9  -2    8.40    1.30
   3   9  -2   12.70    2.90
   3   9  -2   10.80    1.70
   3   9  -2    7.70    1.30
   3   9  -2   10.30    1.50
   3   9  -2   11.40    3.30
  -4  -9   2   28.40    2.50
  -4  -9   2   20.60    2.10
  -4  -9   2   19.30    1.80
   4   9  -2   15.90    3.60
   4   9  -2   27.80    2.40
   4   9  -2   25.60    3.00
   4   9  -2   26.30    2.30
   4   9  -2   27.60    2.60
  -5  -9   2   55.09    4.70
   5   9  -2   53.89    5.00
   5   9  -2   58.49    4.50
   5   9  -2   48.10    7.20
   5   9  -2   55.19    4.60
   5   9  -2   54.59    4.70
  -6  -9   2    0.20    0.30
  -6  -9   2    0.40    0.70
  -6  -9   2    1.30    1.30
  -6  -9   2    0.30    0.70
   6   9  -2    1.60    3.50
   6   9  -2   -1.30    0.90
   6   9  -2   -0.70    1.60
   6   9  -2    1.20    1.30
   6   9  -2    0.50    1.20
   6   9  -2   -4.30    5.70
   6   9  -2    1.00    1.00
  -7  -9   2    0.70    0.30
  -7  -9   2    0.70    0.40
  -7  -9   2    0.10    0.70
  -7  -9   2    1.70    1.40
   7   9  -2    1.90    1.40
   7   9  -2    1.60    1.10
   7   9  -2    0.60    1.70
   7   9  -2    1.40    1.30
   7   9  -2   -3.90    3.80
  -8  -9   2    1.40    1.40
  -8  -9   2   -0.70    0.70
  -8  -9   2   -0.30    0.30
   8   9  -2    1.10    1.40
   8   9  -2   -0.30    1.50
   8   9  -2    1.60    1.80
   8   9  -2    0.10    1.20
  -9  -9   2   -0.40    0.60
  -9  -9   2   -0.50    0.80
  -9  -9   2   -0.20    1.50
   9   9  -2    3.40    1.60
   9   9  -2    2.40    1.60
   9   9  -2    1.80    2.00
   9   9  -2   -1.10    1.20
 -10  -9   2    1.00    0.70
 -10  -9   2    1.30    0.90
 -10  -9   2    0.10    1.50
  10   9  -2    1.10    2.30
  10   9  -2    2.70    1.70
  10   9  -2    1.30    1.40
  10   9  -2   -1.00    1.60
 -11  -9   2    3.50    1.70
  11   9  -2    1.40    1.50
  11   9  -2    1.70    1.90
  11   9  -2    0.00    1.90
  11   9  -2    1.40    2.40
 -12  -9   2    4.10    1.00
 -12  -9   2    2.30    1.70
 -12  -9   2   -0.70    1.40
  12   9  -2    3.60    1.90
  12   9  -2    3.10    1.70
  12   9  -2    2.70    2.60
  12   9  -2    1.30    1.70
 -13  -9   2    2.50    0.90
 -13  -9   2   -0.80    1.30
 -13  -9   2   -0.90    1.70
 -13  -9   2    1.40    1.00
  13   9  -2   -0.40    2.00
  13   9  -2    0.60    1.60
  13   9  -2    0.60    2.80
 -14  -9   2   -1.90    1.20
 -14  -9   2    0.30    1.00
 -14  -9   2    0.80    1.80
  14   9  -2   -1.70    1.70
  14   9  -2   -0.60    2.00
 -15  -9   2    2.20    1.70
 -15  -9   2   -0.60    0.90
 -15  -9   2    0.10    1.30
  15   9  -2   -0.70    1.70
  15   9  -2    1.80    2.00
 -16  -9   2   -0.70    1.20
 -16  -9   2    0.30    1.50
 -16  -9   2   -0.20    0.80
  16   9  -2   -1.10    1.90
  16   9  -2    0.30    1.70
 -17  -9   2    2.20    1.40
  17   9  -2    0.60    1.80
  17   9  -2    7.10    1.70
  18   9  -2    0.30    1.40
  18   9  -2   -2.70    2.10
  18   9  -2    0.50    1.60
 -20   8  -2   -1.40    1.30
 -19   8  -2    1.10    1.40
  18  -8   2    2.80    1.90
 -18   8  -2   -1.40    2.10
 -18   8  -2    2.50    1.60
  17  -8   2    1.80    1.60
  17  -8   2   -0.50    2.50
 -17   8  -2    0.50    1.50
 -17   8  -2   -0.50    2.10
  16  -8   2   -2.00    1.60
  16  -8   2    2.90    2.50
 -16   8  -2    0.40    2.20
 -16   8  -2    2.50    1.50
 -16   8  -2    0.70    2.00
  15  -8   2    1.30    1.70
  15  -8   2    5.10    2.70
 -15   8  -2    1.70    2.20
 -15   8  -2    0.20    2.30
 -15   8  -2    5.40    1.70
 -15   8  -2   -1.20    2.10
  14  -8   2    5.10    1.80
  14  -8   2    5.60    2.60
 -14   8  -2    2.60    2.30
 -14   8  -2    8.20    2.50
 -14   8  -2    3.00    2.30
  13  -8   2    1.50    2.40
  13  -8   2    3.10    1.70
 -13   8  -2    3.90    2.30
 -13   8  -2    3.70    2.30
 -13   8  -2    3.70    2.20
  12  -8   2   11.50    1.90
  12  -8   2    9.10    2.00
 -12   8  -2   15.80    2.50
 -12   8  -2   10.00    2.50
 -12   8  -2   15.60    2.60
 -12   8  -2   11.00    1.60
  11  -8   2   15.30    2.00
  11  -8   2   11.30    2.20
 -11   8  -2   18.10    2.60
 -11   8  -2   18.90    2.30
 -11   8  -2   23.80    2.60
  10  -8   2    8.60    1.70
  10  -8   2    9.80    1.60
 -10   8  -2    9.10    1.50
 -10   8  -2   11.00    2.10
 -10   8  -2    8.90    2.30
   9  -8   2   13.10    1.60
   9  -8   2   11.70    1.80
  -9   8  -2   12.10    2.20
  -9   8  -2   12.30    2.20
  -9   8  -2   14.00    1.70
  -9   8  -2   17.40    1.80
   8  -8   2    8.70    1.60
   8  -8   2   10.30    1.40
  -8   8  -2   10.90    1.80
  -8   8  -2   10.30    1.50
  -8   8  -2   15.60    1.90
  -8   8  -2    8.50    2.00
   7  -8   2   46.60    4.60
  -7   8  -2   54.59    4.60
  -7   8  -2   50.19    4.70
  -7   8  -2   47.80    4.70
  -7   8  -2   56.69    4.20
  -7   8  -2   49.99    4.50
   6  -8   2   44.40    4.20
   6  -8   2   50.49    4.60
  -6   8  -2   50.59    4.60
  -6   8  -2   48.40    4.50
  -6   8  -2   57.69    4.60
  -6   8  -2   57.49    4.20
  -6   8  -2   53.79    4.60
   5  -8   2    3.00    0.80
   5  -8   2    1.20    1.30
  -5   8  -2    2.80    1.50
  -5   8  -2    0.50    1.30
  -5   8  -2    2.20    0.60
  -5   8  -2    2.90    1.40
  -5   8  -2    1.80    1.10
   4  -8   2   37.70    3.60
  -4   8  -2   44.70    3.60
  -4   8  -2   44.00    3.50
  -4   8  -2   37.90    3.60
  -4   8  -2   39.60    3.60
  -4   8  -2   34.70    3.10
   3  -8   2  359.86   27.70
  -3   8  -2  359.66   27.70
  -3   8  -2  366.06   27.70
  -3   8  -2  340.57   27.70
  -3   8  -2  363.76   27.70
   2  -8   2  329.07   25.10
  -2   8  -2  347.77   25.20
  -2   8  -2  323.97   25.10
  -2   8  -2  329.37   25.20
  -2   8  -2  303.77   25.10
  -2   8  -2  330.97   25.20
  -2   8  -2  310.87   25.20
   1  -8   2  583.24   45.70
  -1   8  -2  604.64   45.70
  -1   8  -2  596.64   45.70
  -1   8  -2  609.64   45.70
  -1   8  -2  565.04   45.70
   0  -8   2  397.46   32.50
   0   8  -2  444.56   32.50
   0   8  -2  425.06   32.50
   0   8  -2  390.56   32.70
   0   8  -2  449.16   32.70
   0   8  -2  418.36   32.50
  -1  -8   2  549.95   47.20
   1   8  -2  643.04   47.30
   1   8  -2  625.74   47.30
   1   8  -2  612.34   47.50
   1   8  -2  609.44   47.30
   1   8  -2  635.24   47.20
  -2  -8   2  289.17   24.80
  -2  -8   2  313.27   24.80
   2   8  -2  339.67   24.80
   2   8  -2  327.07   24.80
   2   8  -2  323.07   25.20
   2   8  -2  335.57   24.90
[truncated: 3,018,262 more chars]
