# Supplementary material for: Pillararene incorporated metal–organic frameworks for supramolecular recognition and selective separation
Source: Nat Commun. 2023 Aug 15;14:4927. doi: 10.1038/s41467-023-40594-2 (PMC10427641; doi:10.1038/s41467-023-40594-2)
Supplement: Supplementary file 4 — Supplementary Data 1 [file 41467_2023_40594_MOESM4_ESM.zip › Supplementary Data 1/MeP5-MOF-1-G.cif]

data_a
_audit_creation_date               2022-06-11
_audit_creation_method
;
Olex2 1.5
(compiled 2022.04.07 svn.rca3783a0 for OlexSys, GUI svn.r6498)
;
_shelx_SHELXL_version_number       '2019/2'
_audit_contact_author_address      ?
_audit_contact_author_email        ?
_audit_contact_author_name         ''
_audit_contact_author_phone        ?
_publ_contact_author_id_orcid      ?
_publ_section_references
;
Dolomanov, O.V., Bourhis, L.J., Gildea, R.J, Howard, J.A.K. & Puschmann, H.
 (2009), J. Appl. Cryst. 42, 339-341.

Sheldrick, G.M. (2015). Acta Cryst. A71, 3-8.

Sheldrick, G.M. (2015). Acta Cryst. C71, 3-8.
;
_chemical_name_common              ?
_chemical_name_systematic          ?
_chemical_formula_moiety           'C35 H22 N O4 Zn'
_chemical_formula_sum              'C35 H22 N O4 Zn'
_chemical_formula_weight           585.90
_chemical_melting_point            ?
loop_
  _atom_type_symbol
  _atom_type_description
  _atom_type_scat_dispersion_real
  _atom_type_scat_dispersion_imag
  _atom_type_scat_source
 'C' 'C' 0.0181 0.0091 'International Tables Vol C Tables 4.2.6.8 and 6.1.1.4'
 'H' 'H' 0.0000 0.0000 'International Tables Vol C Tables 4.2.6.8 and 6.1.1.4'
 'N' 'N' 0.0311 0.0180 'International Tables Vol C Tables 4.2.6.8 and 6.1.1.4'
 'O' 'O' 0.0492 0.0322 'International Tables Vol C Tables 4.2.6.8 and 6.1.1.4'
 'Zn' 'Zn' -1.5491 0.6778
 'International Tables Vol C Tables 4.2.6.8 and 6.1.1.4'

_shelx_space_group_comment
;
The symmetry employed for this shelxl refinement is uniquely defined
by the following loop, which should always be used as a source of
symmetry information in preference to the above space-group names.
They are only intended as comments.
;
_space_group_crystal_system        'orthorhombic'
_space_group_IT_number             47
_space_group_name_H-M_alt          'P m m m'
_space_group_name_Hall             '-P 2 2'
loop_
  _space_group_symop_operation_xyz
 'x, y, z'
 '-x, -y, z'
 '-x, y, -z'
 'x, -y, -z'
 '-x, -y, -z'
 'x, y, -z'
 'x, -y, z'
 '-x, y, z'

_cell_length_a                     16.143(3)
_cell_length_b                     18.713(5)
_cell_length_c                     20.483(3)
_cell_angle_alpha                  90
_cell_angle_beta                   90
_cell_angle_gamma                  90
_cell_volume                       6187(2)
_cell_formula_units_Z              2
_cell_measurement_reflns_used      7258
_cell_measurement_temperature      193.00
_cell_measurement_theta_max        67.55
_cell_measurement_theta_min        2.36
_shelx_estimated_absorpt_T_max     0.966
_shelx_estimated_absorpt_T_min     0.956
_exptl_absorpt_coefficient_mu      0.350
_exptl_absorpt_correction_T_max    0.7538
_exptl_absorpt_correction_T_min    0.3561
_exptl_absorpt_correction_type     multi-scan
_exptl_absorpt_process_details
;
SADABS-2016/2 (Bruker,2016/2) was used for absorption correction.
wR2(int) was 0.1662 before and 0.1065 after correction.
The Ratio of minimum to maximum transmission is 0.4724.
The \l/2 correction factor is Not present.
;
_exptl_absorpt_special_details     ?
_exptl_crystal_colour              ?
_exptl_crystal_density_diffrn      0.314
_exptl_crystal_density_meas        ?
_exptl_crystal_density_method      ?
_exptl_crystal_description         block
_exptl_crystal_F_000               602
_exptl_crystal_size_max            0.13
_exptl_crystal_size_mid            0.12
_exptl_crystal_size_min            0.1
_exptl_transmission_factor_max     ?
_exptl_transmission_factor_min     ?
_diffrn_reflns_av_R_equivalents    0.1780
_diffrn_reflns_av_unetI/netI       0.1153
_diffrn_reflns_Laue_measured_fraction_full  0.975
_diffrn_reflns_Laue_measured_fraction_max  0.973
_diffrn_reflns_limit_h_max         19
_diffrn_reflns_limit_h_min         -11
_diffrn_reflns_limit_k_max         22
_diffrn_reflns_limit_k_min         -19
_diffrn_reflns_limit_l_max         24
_diffrn_reflns_limit_l_min         -20
_diffrn_reflns_number              34982
_diffrn_reflns_point_group_measured_fraction_full  0.975
_diffrn_reflns_point_group_measured_fraction_max  0.973
_diffrn_reflns_theta_full          67.679
_diffrn_reflns_theta_max           68.236
_diffrn_reflns_theta_min           2.361
_diffrn_ambient_temperature        193.00
_diffrn_detector                   CPAD
_diffrn_detector_area_resol_mean   7.41
_diffrn_detector_type              'Bruker PHOTON III'
_diffrn_measured_fraction_theta_full  0.975
_diffrn_measured_fraction_theta_max  0.973
_diffrn_measurement_device         'four-circle diffractometer'
_diffrn_measurement_device_type    'Bruker D8 VENTURE dual wavelength Mo/Cu_Cu'
_diffrn_measurement_method         '\w and \f scans'
_diffrn_radiation_monochromator    'Helios Multi-layer Optic'
_diffrn_radiation_probe            X-ray
_diffrn_radiation_type             CuK\a
_diffrn_radiation_wavelength       1.54178
_diffrn_source                     'microfocus sealed X-ray tube'
_diffrn_source_current             1.1
_diffrn_source_power               0.05500000000000001
_diffrn_source_type                'Incoatec I\ms DIAMOND'
_diffrn_source_voltage             50.0
_diffrn_standards_number           0
_reflns_Friedel_coverage           0.000
_reflns_Friedel_fraction_full      .
_reflns_Friedel_fraction_max       .
_reflns_number_gt                  2568
_reflns_number_total               6097
_reflns_special_details
;
 Reflections were merged by SHELXL according to the crystal
 class for the calculation of statistics and refinement.
 
 Structure factors included contributions from the .fab file.
 
 _reflns_Friedel_fraction is defined as the number of unique
 Friedel pairs measured divided by the number that would be
 possible theoretically, ignoring centric projections and
 systematic absences.
;
_reflns_threshold_expression       'I > 2\s(I)'
_computing_cell_refinement         'SAINT V8.40B (Bruker, 2019)'
_computing_data_collection         'APEX4 V2021.10-0 (Bruker, 2021)'
_computing_data_reduction          'SAINT V8.40B (Bruker, 2019)'
_computing_molecular_graphics      'Olex2 1.5 (Dolomanov et al., 2009)'
_computing_publication_material    'Olex2 1.5 (Dolomanov et al., 2009)'
_computing_structure_refinement    'SHELXL 2019/2 (Sheldrick, 2015)'
_computing_structure_solution      'SHELXT  (Sheldrick, 2015)'
_refine_diff_density_max           1.315
_refine_diff_density_min           -1.098
_refine_diff_density_rms           0.062
_refine_ls_extinction_coef         .
_refine_ls_extinction_method       none
_refine_ls_goodness_of_fit_ref     1.037
_refine_ls_hydrogen_treatment      constr
_refine_ls_matrix_type             full
_refine_ls_number_parameters       145
_refine_ls_number_reflns           6097
_refine_ls_number_restraints       181
_refine_ls_R_factor_all            0.1878
_refine_ls_R_factor_gt             0.1476
_refine_ls_restrained_S_all        1.081
_refine_ls_shift/su_max            0.000
_refine_ls_shift/su_mean           0.000
_refine_ls_structure_factor_coef   Fsqd
_refine_ls_weighting_details      
 'w=1/[\s^2^(Fo^2^)+(0.0600P)^2^+10.0000P] where P=(Fo^2^+2Fc^2^)/3'
_refine_ls_weighting_scheme        calc
_refine_ls_wR_factor_gt            0.3305
_refine_ls_wR_factor_ref           0.3522
_refine_special_details            ?
_olex2_refinement_description
;
1. Fixed Uiso
 At 1.2 times of:
  All C(H) groups
2. Restrained distances
 C15A-C14
 1.39 with sigma of 0.005
 C15-C14
 1.39 with sigma of 0.005
 C15_$1-C15_$2
 1.39 with sigma of 0.005
 C15A_$1-C15A_$2
 1.39 with sigma of 0.005
 C12_$1-C13
 1.39 with sigma of 0.005
 N1-C11_$1
 1.39 with sigma of 0.005
 C12-C11
 1.39 with sigma of 0.005
 C14-C13
 1.5 with sigma of 0.005
 C2-C1
 1.5 with sigma of 0.005
 C11_$1-C13
 2.4 with sigma of 0.005
3. Restrained planarity
 N1_$5, C11_$5, C11_$2, C12_$2, C12_$5, C13_$5
 with sigma of 0.1
4. Uiso/Uaniso restraints and constraints
N1 \\sim C11 \\sim C12 \\sim C13 \\sim C14 \\sim C15 \\sim C15A: within 2A with
sigma of 0.01 and sigma for terminal atoms of 0.02 within 2A
All non-hydrogen atoms restrained to be isotropic: with sigma of 0.03 and sigma
for terminal atoms of 0.06
5. Others
 Sof(C7)=Sof(H7)=Sof(C8)=Sof(H8)=1-FVAR(1)
 Sof(C7A)=Sof(H7A)=Sof(C8A)=Sof(H8A)=FVAR(1)
 Fixed Sof: C11(0.5) H11(0.5) C12(0.5) H12(0.5) C15(0.25) H15(0.25) C15A(0.25)
 H15A(0.25)
6.a Aromatic/amide H refined with riding coordinates:
 C3(H3), C4(H4), C7(H7), C7A(H7A), C8(H8), C8A(H8A), C11(H11), C12(H12),
 C15(H15), C15A(H15A)
;
_atom_sites_solution_hydrogens     geom
_atom_sites_solution_primary       dual
_atom_sites_solution_secondary     ?
loop_
  _atom_site_label
  _atom_site_type_symbol
  _atom_site_fract_x
  _atom_site_fract_y
  _atom_site_fract_z
  _atom_site_U_iso_or_equiv
  _atom_site_adp_type
  _atom_site_occupancy
  _atom_site_site_symmetry_order
  _atom_site_calc_flag
  _atom_site_refinement_flags_posn
  _atom_site_refinement_flags_adp
  _atom_site_refinement_flags_occupancy
  _atom_site_disorder_assembly
  _atom_site_disorder_group
 Zn1 Zn 0.500000 0.57719(12) 0.500000 0.1208(8) Uani 1 4 d S TU P . .
 O1 O 0.4135(3) 0.5604(3) 0.42961(19) 0.157(2) Uani 1 1 d . U . . .
 N1 N 0.500000 0.6946(7) 0.500000 0.173(5) Uani 1 4 d DS TU P . .
 C1 C 0.3949(7) 0.500000 0.4075(4) 0.159(6) Uani 1 2 d DS TU P . .
 C2 C 0.3345(5) 0.500000 0.3514(3) 0.147(5) Uani 1 2 d DS TU P . .
 C3 C 0.3121(4) 0.4365(5) 0.3231(2) 0.143(3) Uani 1 1 d . U . . .
 H3 H 0.331454 0.392809 0.341122 0.172 Uiso 1 1 calc R U . . .
 C4 C 0.2606(4) 0.4354(5) 0.2672(3) 0.148(3) Uani 1 1 d . U . . .
 H4 H 0.240848 0.391417 0.249948 0.178 Uiso 1 1 calc R U . . .
 C5 C 0.2394(5) 0.500000 0.2382(4) 0.120(3) Uani 1 2 d S TU P . .
 C6 C 0.1871(6) 0.500000 0.1758(3) 0.137(4) Uani 1 2 d S TU P . .
 C7 C 0.2019(6) 0.4570(6) 0.1279(4) 0.104(4) Uani 0.544(7) 1 d . U P . .
 H7 H 0.246781 0.424242 0.130289 0.125 Uiso 0.544(7) 1 calc R U P . .
 C7A C 0.1268(7) 0.4440(7) 0.1637(5) 0.099(4) Uani 0.456(7) 1 d . U P . .
 H7A H 0.119404 0.406908 0.194838 0.118 Uiso 0.456(7) 1 calc R U P . .
 C8 C 0.1522(6) 0.4592(6) 0.0732(4) 0.112(5) Uani 0.544(7) 1 d . U P . .
 H8 H 0.164182 0.424763 0.040429 0.134 Uiso 0.544(7) 1 calc R U P . .
 C8A C 0.0813(6) 0.4443(7) 0.1088(4) 0.101(4) Uani 0.456(7) 1 d . U P . .
 H8A H 0.041238 0.408053 0.101267 0.121 Uiso 0.456(7) 1 calc R U P . .
 C9 C 0.0940(5) 0.500000 0.0613(3) 0.103(3) Uani 1 2 d S TU P . .
 C10 C 0.0439(6) 0.500000 0.000000 0.124(5) Uani 1 4 d S TU P . .
 C11 C 0.5446(9) 0.7285(6) 0.5488(5) 0.202(5) Uani 0.5 1 d D U P . .
 H11 H 0.575280 0.702038 0.580173 0.243 Uiso 0.5 1 calc R U P . .
 C12 C 0.5427(9) 0.8031(6) 0.5501(5) 0.221(5) Uani 0.5 1 d D U P . .
 H12 H 0.569486 0.829085 0.583887 0.265 Uiso 0.5 1 calc R U P . .
 C13 C 0.500000 0.8385(8) 0.500000 0.234(6) Uani 1 4 d DS TU P A .
 C14 C 0.500000 0.9190(8) 0.500000 0.230(6) Uani 1 4 d DS TU P . .
 C15 C 0.5694(8) 0.96280(13) 0.500000 0.212(7) Uani 0.5 2 d DS TU P A 2
 H15 H 0.621903 0.939816 0.500000 0.255 Uiso 0.5 2 calc R U P A 2
 C15A C 0.500000 0.96288(13) 0.5541(6) 0.235(7) Uani 0.5 2 d DS TU P A 1
 H15A H 0.500000 0.940053 0.595494 0.282 Uiso 0.5 2 calc R U P A 1

loop_
  _atom_site_aniso_label
  _atom_site_aniso_U_11
  _atom_site_aniso_U_22
  _atom_site_aniso_U_33
  _atom_site_aniso_U_23
  _atom_site_aniso_U_13
  _atom_site_aniso_U_12
 Zn1 0.0848(9) 0.249(2) 0.0287(6) 0.000 0.000 0.000
 O1 0.146(4) 0.274(7) 0.052(2) 0.013(3) -0.009(2) -0.002(5)
 N1 0.313(12) 0.169(9) 0.036(4) 0.000 0.000 0.000
 C1 0.133(9) 0.282(18) 0.062(6) 0.000 0.023(6) 0.000
 C2 0.089(5) 0.313(15) 0.041(4) 0.000 -0.012(4) 0.000
 C3 0.123(5) 0.250(9) 0.057(3) -0.003(4) -0.021(3) 0.000(5)
 C4 0.123(5) 0.247(9) 0.074(3) -0.002(4) -0.027(3) 0.020(6)
 C5 0.096(6) 0.194(11) 0.070(5) 0.000 -0.010(4) 0.000
 C6 0.092(6) 0.279(13) 0.040(3) 0.000 -0.010(4) 0.000
 C7 0.098(7) 0.155(10) 0.061(5) -0.026(5) -0.011(5) 0.018(6)
 C7A 0.085(8) 0.158(11) 0.052(5) 0.016(6) -0.022(5) -0.002(8)
 C8 0.084(6) 0.186(12) 0.065(5) -0.031(5) -0.018(5) 0.018(6)
 C8A 0.071(6) 0.206(12) 0.027(4) 0.007(5) 0.000(4) 0.000(7)
 C9 0.073(5) 0.198(9) 0.038(3) 0.000 -0.003(3) 0.000
 C10 0.094(7) 0.254(14) 0.024(3) 0.000 0.000 0.000
 C11 0.332(12) 0.182(9) 0.094(5) 0.019(6) -0.028(6) 0.008(7)
 C12 0.351(12) 0.193(9) 0.119(6) 0.014(7) -0.017(6) 0.008(7)
 C13 0.371(12) 0.203(10) 0.129(7) 0.000 0.000 0.000
 C14 0.379(12) 0.199(11) 0.112(6) 0.000 0.000 0.000
 C15 0.365(14) 0.187(12) 0.084(7) 0.000 0.000 -0.016(7)
 C15A 0.373(13) 0.196(12) 0.135(8) -0.003(6) 0.000 0.000

_geom_special_details
;
 All esds (except the esd in the dihedral angle between two l.s. planes)
 are estimated using the full covariance matrix.  The cell esds are taken
 into account individually in the estimation of esds in distances, angles
 and torsion angles; correlations between esds in cell parameters are only
 used when they are defined by crystal symmetry.  An approximate (isotropic)
 treatment of cell esds is used for estimating esds involving l.s. planes.
;
loop_
  _geom_bond_atom_site_label_1
  _geom_bond_atom_site_label_2
  _geom_bond_distance
  _geom_bond_site_symmetry_2
  _geom_bond_publ_flag
 Zn1 Zn1 2.889(4) 5_666 ?
 Zn1 O1 2.031(5) 6_556 ?
 Zn1 O1 2.031(5) 3_656 ?
 Zn1 O1 2.031(5) . ?
 Zn1 O1 2.031(5) 8_655 ?
 Zn1 N1 2.197(13) . ?
 O1 C1 1.254(6) . ?
 N1 C11 1.386(5) . ?
 N1 C11 1.386(5) 6_556 ?
 N1 C11 1.386(5) 3_656 ?
 N1 C11 1.386(5) 8_655 ?
 C1 C2 1.506(5) . ?
 C2 C3 1.371(7) 7_565 ?
 C2 C3 1.371(7) . ?
 C3 H3 0.9500 . ?
 C3 C4 1.415(7) . ?
 C4 H4 0.9500 . ?
 C4 C5 1.390(7) . ?
 C5 C6 1.533(10) . ?
 C6 C7 1.291(9) . ?
 C6 C7 1.291(9) 7_565 ?
 C6 C7A 1.451(13) . ?
 C6 C7A 1.451(12) 7_565 ?
 C7 H7 0.9500 . ?
 C7 C8 1.379(11) . ?
 C7A H7A 0.9500 . ?
 C7A C8A 1.343(12) . ?
 C8 H8 0.9500 . ?
 C8 C9 1.235(10) . ?
 C8A H8A 0.9500 . ?
 C8A C9 1.439(11) . ?
 C9 C10 1.494(8) . ?
 C10 C10 1.42(2) 5_565 ?
 C11 H11 0.9500 . ?
 C11 C12 1.984(15) 8_655 ?
 C11 C12 1.397(5) . ?
 C12 H12 0.9500 . ?
 C12 C13 1.402(5) . ?
 C13 C14 1.507(5) . ?
 C14 C15 1.388(5) 3_656 ?
 C14 C15 1.388(5) . ?
 C14 C15A 1.379(5) 3_656 ?
 C14 C15A 1.379(5) . ?
 C15 C15 1.392(5) 7_575 ?
 C15 H15 0.9500 . ?
 C15A C15A 1.389(5) 2_675 ?
 C15A H15A 0.9500 . ?

loop_
  _geom_angle_atom_site_label_1
  _geom_angle_atom_site_label_2
  _geom_angle_atom_site_label_3
  _geom_angle
  _geom_angle_site_symmetry_1
  _geom_angle_site_symmetry_3
  _geom_angle_publ_flag
 O1 Zn1 Zn1 81.10(18) 3_656 5_666 ?
 O1 Zn1 Zn1 81.10(18) 8_655 5_666 ?
 O1 Zn1 Zn1 81.10(18) . 5_666 ?
 O1 Zn1 Zn1 81.10(18) 6_556 5_666 ?
 O1 Zn1 O1 162.2(4) 8_655 6_556 ?
 O1 Zn1 O1 90.4(3) 6_556 . ?
 O1 Zn1 O1 162.2(4) 3_656 . ?
 O1 Zn1 O1 86.8(3) 3_656 6_556 ?
 O1 Zn1 O1 90.4(3) 3_656 8_655 ?
 O1 Zn1 O1 86.8(3) 8_655 . ?
 O1 Zn1 N1 98.90(18) 8_655 . ?
 O1 Zn1 N1 98.90(18) . . ?
 O1 Zn1 N1 98.90(18) 3_656 . ?
 O1 Zn1 N1 98.90(18) 6_556 . ?
 N1 Zn1 Zn1 180.0 . 5_666 ?
 C1 O1 Zn1 124.1(6) . . ?
 C11 N1 Zn1 117.2(7) 3_656 . ?
 C11 N1 Zn1 117.2(7) 6_556 . ?
 C11 N1 Zn1 117.2(7) . . ?
 C11 N1 Zn1 117.2(7) 8_655 . ?
 C11 N1 C11 92.4(12) 3_656 8_655 ?
 C11 N1 C11 125.5(14) 8_655 6_556 ?
 C11 N1 C11 92.4(12) . 6_556 ?
 C11 N1 C11 62.6(13) 3_656 6_556 ?
 C11 N1 C11 62.6(13) . 8_655 ?
 C11 N1 C11 125.5(14) . 3_656 ?
 O1 C1 O1 128.6(8) . 7_565 ?
 O1 C1 C2 115.5(4) . . ?
 O1 C1 C2 115.5(4) 7_565 . ?
 C3 C2 C1 119.6(4) 7_565 . ?
 C3 C2 C1 119.6(4) . . ?
 C3 C2 C3 120.2(7) 7_565 . ?
 C2 C3 H3 119.6 . . ?
 C2 C3 C4 120.7(7) . . ?
 C4 C3 H3 119.6 . . ?
 C3 C4 H4 120.8 . . ?
 C5 C4 C3 118.5(8) . . ?
 C5 C4 H4 120.8 . . ?
 C4 C5 C4 120.9(9) 7_565 . ?
 C4 C5 C6 119.5(4) 7_565 . ?
 C4 C5 C6 119.5(4) . . ?
 C7 C6 C5 122.1(7) 7_565 . ?
 C7 C6 C5 122.1(7) . . ?
 C7 C6 C7 77.0(10) . 7_565 ?
 C7 C6 C7A 116.4(8) . 7_565 ?
 C7 C6 C7A 63.0(6) . . ?
 C7 C6 C7A 116.4(8) 7_565 . ?
 C7 C6 C7A 63.0(6) 7_565 7_565 ?
 C7A C6 C5 120.8(5) . . ?
 C7A C6 C5 120.8(5) 7_565 . ?
 C7A C6 C7A 92.5(11) . 7_565 ?
 C6 C7 H7 120.3 . . ?
 C6 C7 C8 119.4(9) . . ?
 C8 C7 H7 120.3 . . ?
 C6 C7A H7A 119.8 . . ?
 C8A C7A C6 120.4(11) . . ?
 C8A C7A H7A 119.8 . . ?
 C7 C8 H8 115.8 . . ?
 C9 C8 C7 128.4(9) . . ?
 C9 C8 H8 115.8 . . ?
 C7A C8A H8A 120.3 . . ?
 C7A C8A C9 119.4(11) . . ?
 C9 C8A H8A 120.3 . . ?
 C8 C9 C8 76.4(11) 7_565 . ?
 C8 C9 C8A 61.8(6) . . ?
 C8 C9 C8A 115.0(7) . 7_565 ?
 C8 C9 C8A 61.8(6) 7_565 7_565 ?
 C8 C9 C8A 115.0(7) 7_565 . ?
 C8 C9 C10 125.2(6) . . ?
 C8 C9 C10 125.2(6) 7_565 . ?
 C8A C9 C8A 92.8(9) 7_565 . ?
 C8A C9 C10 119.4(6) . . ?
 C8A C9 C10 119.4(6) 7_565 . ?
 C9 C10 C9 114.5(8) . 6 ?
 C10 C10 C9 122.8(4) 5_565 6 ?
 C10 C10 C9 122.8(4) 5_565 . ?
 N1 C11 H11 121.3 . . ?
 N1 C11 C12 117.4(10) . . ?
 N1 C11 C12 87.9(10) . 8_655 ?
 C12 C11 H11 136.7 8_655 . ?
 C12 C11 H11 121.3 . . ?
 C12 C11 C12 44.0(9) . 8_655 ?
 C11 C12 H12 121.0 . . ?
 C11 C12 C13 118.0(6) . . ?
 C13 C12 H12 121.0 . . ?
 C12 C13 C12 58.9(13) 3_656 6_556 ?
 C12 C13 C12 123.7(8) 3_656 . ?
 C12 C13 C12 94.1(11) 6_556 . ?
 C12 C13 C12 94.1(11) 3_656 8_655 ?
 C12 C13 C12 123.7(8) 6_556 8_655 ?
 C12 C13 C12 58.9(13) . 8_655 ?
 C12 C13 C14 118.2(4) 3_656 . ?
 C12 C13 C14 118.2(4) 6_556 . ?
 C12 C13 C14 118.2(4) . . ?
 C12 C13 C14 118.2(4) 8_655 . ?
 C15 C14 C13 126.2(8) . . ?
 C15 C14 C13 126.2(8) 3_656 . ?
 C15A C14 C13 126.5(8) 3_656 . ?
 C15A C14 C13 126.5(8) . . ?
 C15A C14 C15 69.4(8) . 3_656 ?
 C15A C14 C15 69.4(8) 3_656 3_656 ?
 C15A C14 C15A 106.9(15) . 3_656 ?
 C14 C15 C15 126.2(8) . 7_575 ?
 C14 C15 H15 116.9 . . ?
 C15 C15 H15 116.9 7_575 . ?
 C14 C15A C15A 126.5(8) . 2_675 ?
 C14 C15A H15A 116.7 . . ?
 C15A C15A H15A 116.7 2_675 . ?

loop_
  _geom_torsion_atom_site_label_1
  _geom_torsion_atom_site_label_2
  _geom_torsion_atom_site_label_3
  _geom_torsion_atom_site_label_4
  _geom_torsion
  _geom_torsion_site_symmetry_1
  _geom_torsion_site_symmetry_2
  _geom_torsion_site_symmetry_3
  _geom_torsion_site_symmetry_4
  _geom_torsion_publ_flag
 Zn1 O1 C1 O1 13(2) . . . 7_565 ?
 Zn1 O1 C1 C2 -174.9(5) . . . . ?
 Zn1 N1 C11 C12 -178.1(11) . . . . ?
 Zn1 N1 C11 C12 -144.23(16) . . . 8_655 ?
 O1 C1 C2 C3 -8.1(14) 7_565 . . . ?
 O1 C1 C2 C3 8.1(14) . . . 7_565 ?
 O1 C1 C2 C3 -178.4(9) 7_565 . . 7_565 ?
 O1 C1 C2 C3 178.4(9) . . . . ?
 N1 C11 C12 C13 -4(2) . . . . ?
 C1 C2 C3 C4 -175.1(7) . . . . ?
 C2 C3 C4 C5 5.9(11) . . . . ?
 C3 C2 C3 C4 -4.8(14) 7_565 . . . ?
 C3 C4 C5 C4 -7.0(14) . . . 7_565 ?
 C3 C4 C5 C6 177.1(6) . . . . ?
 C4 C5 C6 C7 139.3(9) 7_565 . . . ?
 C4 C5 C6 C7 44.7(12) 7_565 . . 7_565 ?
 C4 C5 C6 C7 -139.3(9) . . . 7_565 ?
 C4 C5 C6 C7 -44.7(12) . . . . ?
 C4 C5 C6 C7A 145.2(9) . . . 7_565 ?
 C4 C5 C6 C7A -145.2(9) 7_565 . . . ?
 C4 C5 C6 C7A 30.8(12) . . . . ?
 C4 C5 C6 C7A -30.8(12) 7_565 . . 7_565 ?
 C5 C6 C7 C8 179.4(8) . . . . ?
 C5 C6 C7A C8A -179.8(9) . . . . ?
 C6 C7 C8 C9 3.1(18) . . . . ?
 C6 C7A C8A C9 1.1(16) . . . . ?
 C7 C6 C7 C8 -60.6(12) 7_565 . . . ?
 C7 C6 C7A C8A -9.1(16) 7_565 . . . ?
 C7 C6 C7A C8A -66.8(11) . . . . ?
 C7 C8 C9 C8 54.8(14) . . . 7_565 ?
 C7 C8 C9 C8A 5.3(16) . . . 7_565 ?
 C7 C8 C9 C8A -73.8(12) . . . . ?
 C7 C8 C9 C10 178.6(9) . . . . ?
 C7A C6 C7 C8 68.4(10) . . . . ?
 C7A C6 C7 C8 -10.0(15) 7_565 . . . ?
 C7A C6 C7A C8A 51.7(14) 7_565 . . . ?
 C7A C8A C9 C8 62.8(10) . . . . ?
 C7A C8A C9 C8 5.8(14) . . . 7_565 ?
 C7A C8A C9 C8A -54.2(13) . . . 7_565 ?
 C7A C8A C9 C10 179.5(9) . . . . ?
 C8 C9 C10 C9 49.3(8) 7_565 . . 6 ?
 C8 C9 C10 C9 -49.3(8) . . . 6 ?
 C8 C9 C10 C10 130.7(8) . . . 5_565 ?
 C8 C9 C10 C10 -130.7(8) 7_565 . . 5_565 ?
 C8A C9 C10 C9 -123.8(7) . . . 6 ?
 C8A C9 C10 C9 123.8(7) 7_565 . . 6 ?
 C8A C9 C10 C10 -56.2(7) 7_565 . . 5_565 ?
 C8A C9 C10 C10 56.2(7) . . . 5_565 ?
 C11 N1 C11 C12 35.77(16) 3_656 . . 8_655 ?
 C11 N1 C11 C12 59.4(18) 6_556 . . . ?
 C11 N1 C11 C12 1.9(11) 3_656 . . . ?
 C11 N1 C11 C12 93.3(10) 6_556 . . 8_655 ?
 C11 N1 C11 C12 -69.9(14) 8_655 . . . ?
 C11 N1 C11 C12 -36.0(6) 8_655 . . 8_655 ?
 C11 C12 C13 C12 -53.0(18) . . . 6_556 ?
 C11 C12 C13 C12 74.3(15) . . . 8_655 ?
 C11 C12 C13 C12 1.9(11) . . . 3_656 ?
 C11 C12 C13 C14 -178.1(11) . . . . ?
 C12 C11 C12 C13 -57.0(12) 8_655 . . . ?
 C12 C13 C14 C15 -123.9(8) 3_656 . . . ?
 C12 C13 C14 C15 123.9(8) 8_655 . . . ?
 C12 C13 C14 C15 56.1(8) . . . . ?
 C12 C13 C14 C15 -123.9(8) . . . 3_656 ?
 C12 C13 C14 C15 56.1(8) 3_656 . . 3_656 ?
 C12 C13 C14 C15 -56.1(8) 6_556 . . . ?
 C12 C13 C14 C15 -56.1(8) 8_655 . . 3_656 ?
 C12 C13 C14 C15 123.9(8) 6_556 . . 3_656 ?
 C12 C13 C14 C15A 33.9(8) 8_655 . . . ?
 C12 C13 C14 C15A -146.1(8) 6_556 . . . ?
 C12 C13 C14 C15A 146.1(8) . . . 3_656 ?
 C12 C13 C14 C15A -33.9(8) . . . . ?
 C12 C13 C14 C15A -146.1(8) 8_655 . . 3_656 ?
 C12 C13 C14 C15A 33.9(8) 6_556 . . 3_656 ?
 C12 C13 C14 C15A 146.1(8) 3_656 . . . ?
 C12 C13 C14 C15A -33.9(8) 3_656 . . 3_656 ?
 C13 C14 C15 C15 180.0 . . . 7_575 ?
 C13 C14 C15A C15A 180.000(7) . . . 2_675 ?
 C15 C14 C15 C15 0.0 3_656 . . 7_575 ?
 C15A C14 C15A C15A 0.000(9) 3_656 . . 2_675 ?

_smtbx_masks_special_details       ?
loop_
  _smtbx_masks_void_nr
  _smtbx_masks_void_average_x
  _smtbx_masks_void_average_y
  _smtbx_masks_void_average_z
  _smtbx_masks_void_volume
  _smtbx_masks_void_count_electrons
  _smtbx_masks_void_content
 1 -0.440 -0.124 -0.900 5041.8 908.0 ?

_smtbx_masks_void_probe_radius     1.2
_smtbx_masks_void_truncation_radius  1.2
_shelx_res_file
;
TITL a_a.res in Pmmm
    a.res
    created by SHELXL-2019/2 at 18:13:31 on 11-Jun-2022
REM Old TITL A in P222
REM SHELXT solution in Pmmm: R1 0.263, Rweak 0.060, Alpha 0.108
REM <I/s> 0.000 for 0 systematic absences, Orientation as input
REM Formula found by SHELXT: C24 N15 O5 Zn
CELL 1.54178 16.1426 18.7131 20.4827 90 90 90
ZERR 2 0.0029 0.0052 0.003 0 0 0
LATT 1
SYMM -X,-Y,+Z
SYMM -X,+Y,-Z
SYMM +X,-Y,-Z
SFAC C H N O Zn
UNIT 70 44 2 8 2
EQIV $1 1-X,+Y,1-Z
EQIV $2 1-X,2-Y,1-Z
EQIV $3 +X,+Y,1-Z
EQIV $4 1-X,+Y,+Z
EQIV $5 +X,2-Y,+Z
EQIV $6 +X,1-Y,+Z
DFIX 1.39 0.005 C15A C14
DFIX 1.39 0.005 C15 C14
DFIX 1.39 0.005 C15_$1 C15_$2
DFIX 1.39 0.005 C15A_$1 C15A_$2
DFIX 1.39 0.005 C12_$1 C13
DFIX 1.39 0.005 N1 C11_$1
DFIX 1.39 0.005 C12 C11
DANG 2.4 0.005 C11_$1 C13
FLAT N1_$5 C11_$5 C11_$2 C12_$2 C12_$5 C13_$5
SIMU 0.01 0.02 2 N1 C11 > C15A
DFIX 1.5 0.005 C14 C13
ISOR 0.03 0.06
DFIX 1.5 0.005 C2 C1

L.S. 10
PLAN  10
SIZE 0.1 0.12 0.13
TEMP -80.15
CONF
FREE C8A C7
FREE C8A C8A_$6
FREE C11 C11_$3
FREE C11 C11_$4
FREE C8 C8_$6
FREE C8 C8A
FREE C8 C7A
FREE C7 C7_$6
FREE C7 C7A
FREE C12 C12_$3
FREE C12 C12_$4
FREE C12 C11_$4
BOND
list 4
MORE -1
BOND $H
ABIN
fmap 2
acta
SIZE 0.1 0.12 0.13
TEMP -80.15
SHEL 999 0.83
OMIT 5 0 2
OMIT 5 2 2
OMIT 0 1 4
OMIT 6 0 1
OMIT 6 3 4
OMIT 0 1 1
OMIT 1 1 0
OMIT 0 2 1
REM <olex2.extras>
REM <HklSrc "%.\\A.hkl">
REM </olex2.extras>

WGHT    0.060000   10.000000
FVAR       0.17077   0.45613
ZN1   5    0.500000    0.577188    0.500000    10.25000    0.08484    0.24888 =
         0.02866    0.00000    0.00000    0.00000
O1    4    0.413544    0.560399    0.429610    11.00000    0.14550    0.27436 =
         0.05198    0.01332   -0.00910   -0.00190
N1    3    0.500000    0.694588    0.500000    10.25000    0.31283    0.16875 =
         0.03614    0.00000    0.00000    0.00000
C1    1    0.394903    0.500000    0.407486    10.50000    0.13320    0.28175 =
         0.06196    0.00000    0.02347    0.00000
C2    1    0.334507    0.500000    0.351425    10.50000    0.08853    0.31296 =
         0.04077    0.00000   -0.01165    0.00000
C3    1    0.312129    0.436503    0.323075    11.00000    0.12283    0.25015 =
         0.05675   -0.00300   -0.02081    0.00032
AFIX  43
H3    2    0.331454    0.392809    0.341122    11.00000   -1.20000
AFIX   0
C4    1    0.260564    0.435350    0.267230    11.00000    0.12294    0.24717 =
         0.07411   -0.00195   -0.02728    0.01993
AFIX  43
H4    2    0.240848    0.391417    0.249948    11.00000   -1.20000
AFIX   0
C5    1    0.239413    0.500000    0.238226    10.50000    0.09572    0.19350 =
         0.07035    0.00000   -0.00995    0.00000
C6    1    0.187059    0.500000    0.175789    10.50000    0.09225    0.27885 =
         0.03970    0.00000   -0.01036    0.00000
C7    1    0.201949    0.457023    0.127887   -21.00000    0.09751    0.15513 =
         0.06085   -0.02640   -0.01146    0.01787
AFIX  43
H7    2    0.246781    0.424242    0.130289   -21.00000   -1.20000
AFIX   0
C7A   1    0.126775    0.443996    0.163704    21.00000    0.08547    0.15809 =
         0.05211    0.01566   -0.02164   -0.00228
AFIX  43
H7A   2    0.119404    0.406908    0.194838    21.00000   -1.20000
AFIX   0
C8    1    0.152165    0.459152    0.073206   -21.00000    0.08413    0.18565 =
         0.06483   -0.03130   -0.01817    0.01783
AFIX  43
H8    2    0.164182    0.424763    0.040429   -21.00000   -1.20000
AFIX   0
C8A   1    0.081341    0.444291    0.108759    21.00000    0.07094    0.20602 =
         0.02674    0.00740   -0.00001   -0.00034
AFIX  43
H8A   2    0.041238    0.408053    0.101267    21.00000   -1.20000
AFIX   0
C9    1    0.093958    0.500000    0.061339    10.50000    0.07314    0.19776 =
         0.03816    0.00000   -0.00332    0.00000
C10   1    0.043851    0.500000    0.000000    10.25000    0.09437    0.25428 =
         0.02352    0.00000    0.00000    0.00000
C11   1    0.544612    0.728495    0.548824    10.50000    0.33215    0.18178 =
         0.09355    0.01872   -0.02789    0.00835
AFIX  43
H11   2    0.575280    0.702038    0.580173    10.50000   -1.20000
AFIX   0
C12   1    0.542689    0.803096    0.550103    10.50000    0.35051    0.19271 =
         0.11900    0.01375   -0.01706    0.00770
AFIX  43
H12   2    0.569486    0.829085    0.583887    10.50000   -1.20000
AFIX   0
C13   1    0.500000    0.838463    0.500000    10.25000    0.37064    0.20336 =
         0.12928    0.00000    0.00000    0.00000
C14   1    0.500000    0.919018    0.500000    10.25000    0.37882    0.19851 =
         0.11215    0.00000    0.00000    0.00000
PART 2
C15   1    0.569428    0.962797    0.500000    10.25000    0.36535    0.18731 =
         0.08366    0.00000    0.00000   -0.01613
AFIX  43
H15   2    0.621903    0.939816    0.500000    10.25000   -1.20000
AFIX   0
PART 1
C15A  1    0.500000    0.962885    0.554069    10.25000    0.37330    0.19649 =
         0.13500   -0.00305    0.00000    0.00000
AFIX  43
H15A  2    0.500000    0.940053    0.595494    10.25000   -1.20000
AFIX   0
HKLF 4


REM  a_a.res in Pmmm
REM wR2 = 0.3522, GooF = S = 1.037, Restrained GooF = 1.081 for all data
REM R1 = 0.1476 for 2568 Fo > 4sig(Fo) and 0.1878 for all 6097 data
REM 145 parameters refined using 181 restraints

END

WGHT      0.2000      0.0000

REM Highest difference peak  1.315,  deepest hole -1.098,  1-sigma level  0.062
Q1    1   0.5000  0.5000  0.5000  10.12500  0.05    1.32
Q2    1   0.5908  0.5859  0.5000  10.50000  0.05    1.10
Q3    1   0.5000  0.6618  0.5000  10.25000  0.05    0.74
Q4    1   0.5000  0.5615  0.4284  10.50000  0.05    0.57
Q5    1   0.5653  0.9297  0.5000  10.50000  0.05    0.55
Q6    1   0.5000  1.0000  0.5000  10.12500  0.05    0.53
Q7    1   0.5967  0.7107  0.5000  10.50000  0.05    0.52
Q8    1   0.5000  0.6707  0.5544  10.50000  0.05    0.38
Q9    1   0.5000  0.5784  0.5318  10.50000  0.05    0.34
Q10   1   0.5752  0.7883  0.6069  11.00000  0.05    0.29
;
_shelx_res_checksum                26275
_shelx_hkl_file
;
  -2   0   0   55.92    5.93
  -3   0   0   56.18    6.00
  -4   0   0  151.20   16.07
  -5   0   0   87.83    9.37
  -6   0   0    4.34    0.73
  -7   0   0   21.37    2.38
   7   0   0   19.89    2.21
   8   0   0    5.62    0.68
  -8   0   0    4.97    0.82
  10   0   0   51.63    5.53
  11   0   0   36.87    3.98
  12   0   0   40.79    4.43
  14   0   0   -0.08    0.42
  14   0   0    0.67    0.21
  15   0   0    0.00    0.40
  15   0   0    0.70    0.22
  16   0   0    0.56    0.22
  16   0   0    0.07    0.39
  17   0   0   -0.38    0.36
  17   0   0    1.15    0.25
  18   0   0   -0.09    0.35
  18   0   0    0.09    0.20
  19   0   0    0.22    0.20
  20   0   0    0.25    0.16
  -2   0  -1  157.66   16.72
  -3   0   1   48.69    4.91
  -3   0  -1   49.15    4.93
  -3   0  -1   40.62    4.91
  -4   0   1  177.03   19.25
  -4   0  -1  185.46   19.26
  -5   0   1   15.74    2.26
  -5   0  -1   17.80    1.95
  -6   0   1    9.01    1.44
  -6   0   1   10.17    1.23
   6   0  -1   10.14    1.10
  -7   0   1    1.04    0.66
   7   0   1    1.28    0.40
   7   0  -1    0.71    0.29
   8   0   1   29.62    3.23
  -8   0   1   31.73    3.41
   8   0  -1   29.43    3.24
   9   0   1   26.18    3.28
   9   0  -1   33.99    3.27
  10   0   1   44.81    4.80
  11   0   1   47.49    5.01
  11   0  -1   45.83    5.03
  12   0   1   18.22    1.84
  12   0  -1   13.92    1.81
  13   0   1    8.06    0.94
  13   0   1    8.41    1.07
  13   0  -1    8.40    0.95
  14   0   1    0.04    0.41
  14   0  -1   -0.06    0.41
  15   0   1    0.72    0.22
  15   0   1    0.31    0.43
  15   0  -1    0.64    0.24
  15   0  -1    0.28    0.42
  16   0   1    0.05    0.40
  16   0   1    1.27    0.25
  16   0  -1    0.02    0.40
  16   0  -1    1.42    0.27
  17   0   1    0.12    0.20
  17   0   1    0.11    0.37
  17   0  -1    0.13    0.21
  17   0  -1    0.11    0.37
  18   0   1    1.07    0.23
  18   0   1    0.00    0.34
  18   0  -1   -0.08    0.32
  18   0  -1    1.05    0.24
  19   0   1    0.38    0.26
  19   0  -1    0.12    0.18
  19   0  -1   -0.10    0.38
  20   0   1    0.07    0.13
  20   0  -1    0.04    0.17
   0   0  -2  117.49   12.46
  -1   0  -2   87.82    9.68
  -1   0  -2   94.95    9.71
  -4   0   2   78.16    8.59
  -4   0  -2   83.65    8.64
  -5   0   2    9.93    1.42
  -5   0  -2    8.20    1.17
  -6   0   2   17.82    2.54
   6   0  -2   16.70    1.85
   7   0   2   25.84    2.71
  -7   0   2   25.20    2.99
   7   0  -2   23.90    2.69
  -8   0   2    9.75    1.46
   8   0   2   10.38    1.16
   8   0  -2   10.25    1.19
   9   0  -2   42.20    4.54
  10   0   2   38.20    3.89
  10   0  -2   34.09    3.91
  11   0   2   16.35    1.83
  12   0   2   11.53    1.22
  12   0  -2    8.87    1.15
  13   0   2    3.79    0.53
  13   0   2    4.57    0.66
  13   0  -2    3.71    0.54
  14   0   2    7.93    0.98
  14   0   2    6.28    0.80
  14   0  -2    7.10    0.83
  16   0   2   -0.26    0.38
  16   0   2    0.25    0.20
  16   0  -2   -0.45    0.37
  16   0  -2    0.15    0.23
  17   0  -2    0.09    0.37
  17   0  -2    1.26    0.27
  18   0   2    0.25    0.35
  18   0   2    0.40    0.20
  18   0  -2    0.05    0.35
  18   0  -2    0.34    0.22
  19   0   2   -0.18    0.34
  19   0   2    0.10    0.20
  19   0  -2    0.24    0.33
  19   0  -2    0.05    0.17
  20   0   2    0.34    0.18
  20   0  -2    0.17    0.17
   0   0  -3  193.74   20.55
  -1   0  -3  262.78   27.36
  -1   0  -3  268.46   27.38
   1   0  -3  243.39   27.38
   2   0  -3  210.98   22.40
  -4   0   3   75.65    8.06
  -5   0   3    5.18    0.81
   5   0  -3    5.16    0.67
   6   0   3    4.88    0.62
  -6   0   3    6.76    1.51
  -6   0   3    4.82    0.76
   7   0   3   35.79    4.32
  -7   0   3   43.70    4.80
   7   0  -3   43.83    4.35
  -8   0   3   50.44    5.32
   8   0   3   46.73    5.01
   8   0  -3   44.54    5.03
   9   0   3   29.23    2.95
  -9   0   3   27.59    3.46
   9   0  -3   24.96    2.97
  10   0   3   38.86    4.08
 -10   0   3   36.64    4.39
  12   0   3    4.12    0.64
  12   0  -3    3.62    0.49
  13   0   3   12.71    1.47
  13   0   3   14.00    1.57
  13   0  -3   13.65    1.50
  14   0   3    7.19    0.99
  14   0   3    7.28    0.85
  14   0  -3    7.72    0.88
  15   0   3    0.27    0.47
  15   0   3    0.57    0.27
  15   0  -3    0.41    0.25
  15   0  -3    0.02    0.59
  17   0   3    0.02    0.21
  17   0   3   -0.11    0.37
  17   0  -3    0.21    0.23
  18   0   3    0.12    0.19
  18   0   3   -0.24    0.33
  18   0  -3    0.12    0.22
  18   0  -3    0.04    0.35
  19   0   3    0.69    0.18
  19   0   3    0.09    0.31
  19   0  -3    0.41    0.20
  19   0  -3   -0.05    0.34
   0   0  -4  213.17   22.62
   1   0  -4  220.64   23.77
  -1   0  -4  227.27   23.74
  -2   0   4  148.40   16.63
   2   0  -4  165.85   16.79
  -3   0   4  140.68   15.11
   3   0  -4  144.30   15.17
  -5   0   4   62.80    6.50
   5   0  -4   59.34    6.51
  -6   0   4    7.34    0.87
   6   0   4    6.61    0.82
  -7   0   4   20.73    3.70
   7   0   4   24.42    2.73
   7   0  -4   27.81    2.77
  -8   0   4  109.71   11.52
   8   0   4  103.14   11.26
   8   0  -4  105.74   11.28
  -9   0   4   38.99    4.94
   9   0   4   43.01    4.46
  10   0   4    0.29    0.32
  10   0  -4    0.08    0.36
  11   0   4   10.69    1.15
  11   0  -4    8.53    1.08
  12   0   4    7.74    0.93
  12   0  -4    6.72    0.86
  13   0   4    7.08    0.84
  13   0   4    7.77    0.98
  13   0  -4    7.16    0.90
  14   0   4    0.60    0.47
  14   0   4    0.96    0.22
  14   0  -4    1.12    0.30
  14   0  -4   -0.01    0.45
  15   0   4    7.17    1.00
  15   0   4    8.12    1.04
  15   0  -4    8.07    1.04
  16   0   4    1.17    0.24
  16   0   4   -0.49    0.40
  16   0  -4    1.27    0.29
  17   0   4   -0.20    0.38
  17   0   4    0.79    0.30
  17   0  -4    0.29    0.40
  17   0  -4    0.19    0.24
  18   0   4    0.00    0.34
  18   0   4    1.03    0.21
  18   0  -4    0.80    0.23
  18   0  -4   -0.24    0.36
  19   0   4   -0.19    0.31
  19   0   4    0.01    0.15
  19   0  -4   -0.05    0.17
  19   0  -4    0.06    0.34
   0   0  -5  493.00   52.26
   1   0  -5  115.84   12.63
  -1   0  -5  112.67   12.58
  -1   0  -5  124.85   12.62
   1   0  -5  120.38   12.60
  -2   0   5   17.74    1.95
   2   0  -5   16.41    2.11
   2   0  -5   16.32    1.95
  -2   0  -5   16.84    2.29
  -2   0  -5   19.87    2.00
  -3   0   5   40.30    4.33
   3   0  -5   37.46    4.51
   3   0  -5   42.75    4.33
  -4   0   5  150.74   16.52
   4   0  -5  154.79   16.62
   4   0  -5  161.96   16.55
  -5   0   5  179.17   19.23
   5   0  -5  183.49   19.24
  -6   0   5   64.80    6.86
   6   0  -5   64.07    6.88
  -7   0   5   57.48    6.61
   7   0   5   62.14    6.61
   7   0  -5   66.78    6.64
   8   0   5   11.04    1.22
   8   0  -5    9.71    1.24
   9   0   5    9.49    1.07
   9   0  -5    8.31    1.12
  10   0   5   11.08    1.28
  11   0   5    4.11    0.58
  11   0  -5    3.15    0.48
  12   0   5   13.12    1.46
  12   0  -5   11.99    1.40
  13   0   5    0.24    0.40
  13   0   5    0.04    0.33
  13   0  -5    0.33    0.27
  13   0  -5   -0.10    0.46
  14   0   5   10.75    1.21
  14   0   5    9.14    1.06
  14   0  -5    8.85    1.11
  15   0   5    1.60    0.55
  15   0  -5    1.85    0.38
  16   0   5   -0.01    0.45
  16   0   5    1.38    0.24
  16   0  -5    0.04    0.46
  16   0  -5    0.90    0.29
  18   0   5   -0.17    0.32
  18   0   5    0.28    0.18
  18   0  -5    0.28    0.41
  18   0  -5    0.13    0.20
  19   0   5    0.32    0.15
  19   0  -5   -0.02    0.32
   0   0   6   46.59    5.50
   0   0   6   53.41    5.57
   0   0  -6   50.21    5.50
   0   0  -6   55.74    5.57
  -1   0   6   30.40    3.70
  -1   0  -6   36.29    3.70
   1   0  -6   36.68    3.79
  -1   0  -6   35.38    3.95
   1   0  -6   33.40    3.71
   2   0   6   27.06    2.69
  -2   0   6   22.14    2.70
  -2   0  -6   24.93    2.78
   2   0  -6   24.52    2.68
  -2   0  -6   25.36    2.73
   2   0  -6   24.47    2.85
   3   0   6   16.58    1.89
  -3   0   6   17.52    1.91
   3   0  -6   15.84    1.93
   3   0  -6   18.78    1.93
   4   0   6   40.41    4.39
  -4   0   6   40.43    4.39
   4   0  -6   41.90    4.64
   4   0  -6   41.50    4.40
  -5   0   6  103.97   10.28
   5   0   6   92.65   10.28
   5   0  -6   93.13   10.49
  -6   0   6  317.99   33.23
   6   0   6  287.70   33.22
   6   0  -6  335.11   33.25
  -7   0   6   53.54    5.88
   7   0   6   54.30    5.88
   7   0  -6   57.71    5.91
   8   0   6    0.37    0.32
   8   0  -6    0.16    0.36
   9   0   6    2.13    0.42
   9   0  -6    1.70    0.45
  10   0  -6    9.68    1.35
  10   0  -6   12.21    1.25
  11   0   6   10.84    1.19
  11   0  -6    8.63    1.11
  12   0   6    0.75    0.41
  12   0  -6   -0.31    0.43
  12   0  -6    0.59    0.28
  13   0   6   15.35    1.65
  13   0   6   13.59    1.54
  13   0  -6   13.65    1.58
  14   0   6    1.15    0.23
  14   0   6    0.82    0.49
  14   0  -6   -0.15    0.49
  14   0  -6    1.17    0.33
  15   0   6    1.98    0.27
  15   0   6    0.92    0.51
  15   0  -6    1.44    0.35
  15   0  -6    0.38    0.51
  16   0  -6    5.94    0.77
  17   0   6    0.50    0.19
  17   0   6    0.10    0.41
  17   0  -6   -0.04    0.23
  17   0  -6   -0.50    0.46
  18   0   6   -0.01    0.32
  18   0   6    0.73    0.18
  18   0  -6    0.22    0.22
  18   0  -6   -0.31    0.35
  19   0   6    0.51    0.14
  19   0  -6    0.04    0.37
   0   0   7    7.16    1.08
   0   0  -7    9.43    1.29
   0   0  -7    8.04    1.04
  -1   0   7    8.33    0.92
   1   0   7    7.81    0.92
  -1   0   7    8.89    0.95
  -1   0  -7    6.01    0.96
   1   0  -7    5.57    1.17
   1   0  -7    7.92    0.90
  -1   0  -7    6.23    1.16
  -2   0   7   16.47    2.10
   2   0   7   21.06    2.07
  -2   0   7   20.24    2.07
  -2   0  -7   18.82    2.20
  -2   0  -7   19.44    2.13
   2   0  -7   18.78    2.28
   2   0  -7   16.23    2.12
  -3   0   7   53.85    5.99
   3   0   7   58.17    5.99
   3   0  -7   59.09    6.16
   3   0  -7   59.12    6.00
   3   0  -7   50.07    6.03
  -4   0   7   28.96    3.40
   4   0   7   33.11    3.40
   4   0  -7   32.18    3.74
   4   0  -7   32.06    3.48
  -5   0   7  174.12   18.48
   6   0   7  107.99   12.56
  -6   0   7  115.60   12.56
   6   0  -7  126.51   12.59
   6   0  -7  125.13   13.14
  -7   0   7   60.24    6.95
   7   0   7   70.67    6.95
   7   0  -7   64.58    6.98
  -8   0   7   13.10    1.54
   8   0  -7   14.67    1.61
   9   0   7    5.52    0.70
   9   0  -7    5.03    0.74
   9   0  -7    4.01    0.70
  10   0   7    3.93    0.58
  10   0  -7    3.04    0.46
  11   0  -7    0.32    0.46
  11   0  -7    0.40    0.27
  12   0   7   10.31    1.18
  12   0   7   10.99    1.30
  12   0  -7   10.95    1.25
  13   0   7    0.02    0.41
  13   0   7    0.17    0.20
  13   0  -7    0.17    0.30
  13   0  -7   -0.23    0.51
  14   0   7    7.39    0.92
  14   0   7    5.45    0.68
  14   0  -7    5.02    0.71
  15   0   7    6.33    1.07
  15   0   7    9.79    0.94
  15   0  -7    7.78    1.00
  16   0   7    0.30    0.19
  16   0  -7   -0.63    0.51
  16   0  -7    0.29    0.26
  17   0   7   -0.17    0.35
  17   0  -7    1.64    0.37
  17   0  -7   -0.01    0.41
  18   0   7   -0.21    0.31
  18   0  -7    0.68    0.21
  18   0  -7   -0.04    0.36
  19   0   7    0.45    0.17
  19   0  -7    0.18    0.35
   0   0   8    7.12    0.97
   0   0   8    5.69    0.85
   0   0  -8    7.05    1.13
   0   0  -8    8.51    1.09
   1   0   8    9.57    1.07
  -1   0   8    9.36    1.06
   1   0  -8    9.95    1.05
  -1   0  -8    7.34    1.16
   1   0  -8    8.09    1.42
   1   0  -8    6.81    1.15
  -1   0  -8    8.51    1.36
  -2   0   8    5.30    0.88
   2   0   8    4.59    0.82
  -2   0   8    5.92    0.79
   2   0  -8    8.35    1.71
   2   0  -8    5.15    0.77
   2   0  -8    6.94    0.90
  -2   0  -8    6.26    0.97
  -2   0  -8    6.23    0.95
  -3   0   8   21.28    2.38
  -3   0   8   20.98    2.34
   3   0   8   21.42    2.35
   3   0  -8   21.68    2.43
   3   0  -8   21.84    2.37
   3   0  -8   21.08    2.68
  -4   0   8  191.20   21.57
   4   0   8  198.67   21.54
   4   0  -8  209.76   21.71
   4   0  -8  212.98   21.57
   5   0   8   38.58    4.31
   5   0  -8   43.66    4.93
   6   0   8   15.25    1.76
   6   0  -8   19.51    2.94
   6   0  -8   15.69    1.82
   7   0   8   97.22   10.29
   7   0  -8   96.18   10.32
  -8   0   8   41.64    4.26
   8   0  -8   36.94    4.26
   9   0  -8   10.15    1.25
   9   0  -8    9.16    1.23
  10   0   8    0.68    0.47
  10   0  -8    0.56    0.26
  10   0  -8   -0.13    0.43
  11   0   8    1.83    0.30
  11   0  -8    2.33    0.39
  12   0   8    0.92    0.30
  12   0   8    1.07    0.45
  12   0  -8   -0.34    0.47
  12   0  -8    0.54    0.32
  13   0   8    7.19    0.86
  13   0   8    8.31    0.99
  13   0  -8    7.08    0.94
  14   0   8    4.80    0.86
  14   0   8    6.38    0.72
  14   0  -8    6.01    0.82
  15   0   8    1.01    0.22
  15   0   8    0.20    0.47
  15   0  -8    0.41    0.30
  15   0  -8    0.26    0.55
  16   0   8    3.19    0.39
  16   0  -8    2.63    0.44
  17   0   8   -0.02    0.41
  17   0  -8    0.06    0.46
  17   0  -8    0.74    0.25
  18   0   8   -0.20    0.32
  18   0  -8    0.02    0.36
   0   0   9   21.45    2.12
   0   0  -9   16.60    2.12
   0   0  -9   17.23    2.31
  -1   0   9    6.57    0.90
  -1   0   9    5.64    0.85
   1   0   9    7.38    0.96
   1   0  -9    5.88    1.08
  -1   0  -9    7.60    1.16
   1   0  -9    6.99    1.22
   1   0  -9    6.01    0.84
  -1   0  -9    7.09    0.98
  -2   0   9   17.67    2.18
  -2   0   9   21.03    2.13
  -2   0  -9   20.30    2.22
  -2   0  -9   19.32    2.33
   2   0  -9   18.82    2.13
   2   0  -9   17.13    2.21
   2   0  -9   19.49    2.51
  -3   0   9  196.84   19.69
  -3   0   9  180.48   19.69
   3   0  -9  178.70   19.84
  -4   0   9   26.89    2.94
  -4   0   9   29.99    2.92
   4   0   9   23.21    3.01
   4   0  -9   27.48    3.01
   4   0  -9   25.30    2.99
   4   0  -9   25.86    3.59
   5   0   9   37.56    4.22
  -5   0   9   38.09    4.23
   5   0  -9   36.23    4.38
   5   0  -9   45.74    4.87
   5   0  -9   41.06    4.26
   6   0   9   29.78    3.12
  -6   0   9   26.01    3.13
   6   0  -9   26.92    4.14
   6   0  -9   31.25    3.17
   7   0   9   16.22    1.67
  -7   0   9   13.14    1.67
   7   0  -9   14.69    1.72
   8   0   9   67.34    7.05
   8   0  -9   64.54    7.02
   9   0   9   19.94    2.03
   9   0  -9   16.27    1.97
  10   0   9    4.47    0.59
  10   0   9    6.13    0.77
  10   0  -9    4.65    0.68
  11   0   9    0.19    0.19
  11   0   9   -0.13    0.45
  11   0  -9    0.11    0.30
  11   0  -9   -0.21    0.50
  12   0   9    4.86    0.61
  12   0   9    5.36    0.79
  12   0  -9    4.78    0.64
  13   0   9    6.61    0.73
  13   0   9    5.10    0.98
  13   0  -9    6.20    0.82
  14   0   9    1.22    0.23
  14   0   9    0.51    0.47
  14   0  -9    0.23    0.57
  14   0  -9    0.85    0.33
  15   0   9    1.01    0.51
  15   0   9    2.70    0.32
  15   0  -9    1.95    0.38
  16   0  -9    2.62    0.41
  17   0  -9    0.20    0.44
  18   0  -9   -0.47    0.41
   0   0  10   13.68    1.43
   0   0 -10   11.31    1.85
   0   0 -10   10.57    1.53
   1   0  10   30.16    3.76
  -1   0 -10   35.95    3.91
   1   0 -10   37.65    3.68
   1   0 -10   32.63    3.76
  -1   0 -10   34.66    3.75
   1   0 -10   32.34    3.95
   2   0  10  143.83   16.54
  -2   0  10  141.73   16.53
   2   0  10  171.31   16.52
   2   0 -10  161.45   16.67
  -2   0 -10  171.03   16.56
   2   0 -10  142.14   16.56
  -2   0 -10  156.93   16.61
   3   0  10   23.14    2.26
  -3   0  10   18.71    2.30
  -3   0  10   20.30    2.25
   3   0 -10   19.98    2.28
   3   0 -10   17.70    2.76
  -4   0  10   28.13    3.27
   4   0  10   33.40    3.25
  -4   0  10   30.43    3.24
   4   0 -10   30.56    3.80
   4   0 -10   25.35    3.34
   4   0 -10   30.33    3.29
  -5   0  10   14.33    1.74
   5   0  10   15.77    1.72
   5   0 -10   13.57    2.77
   5   0 -10   15.41    1.79
   6   0  10   31.34    3.29
  -6   0  10   28.11    3.30
   6   0 -10   31.45    3.34
   7   0  10   37.37    3.82
   7   0 -10   30.56    3.85
   7   0 -10   37.35    3.78
  -8   0  10    6.24    0.96
   8   0  10    7.92    0.97
   8   0 -10    8.25    0.90
   9   0  10   18.61    2.07
   9   0 -10   19.76    2.09
  10   0  10    7.49    0.88
  10   0 -10    8.44    0.97
  11   0  10    7.53    0.85
  11   0 -10    7.00    0.92
  12   0  10    1.27    0.25
  12   0  10    1.48    0.52
  12   0 -10   -0.17    0.52
  12   0 -10    1.03    0.37
  13   0  10    1.07    0.25
  13   0  10    1.13    0.47
  13   0 -10    0.35    0.65
  13   0 -10    1.02    0.37
  14   0  10    1.03    0.48
  14   0 -10   -0.20    0.52
  15   0  10    0.37    0.48
  15   0 -10    2.68    0.36
  16   0 -10    0.00    0.49
  17   0  10    1.08    0.18
  17   0 -10   -0.08    0.44
  18   0  10    0.42    0.12
  18   0 -10    0.11    0.38
   0   0  11   78.17    7.65
   0   0 -11   69.62    7.84
   0   0 -11   65.89    7.70
  -1   0  11  130.30   12.85
   1   0  11  132.62   12.85
  -1   0  11  113.68   12.87
   1   0  11  112.82   12.88
   1   0 -11  118.58   13.02
   1   0 -11  129.22   12.84
  -1   0 -11  120.03   12.89
   1   0 -11  106.89   12.88
   2   0  11   30.00    3.66
  -2   0  11   32.29    3.62
   2   0  11   37.12    3.58
  -2   0  11   36.84    3.57
   2   0 -11   29.74    3.64
   2   0 -11   30.59    3.94
   2   0 -11   31.90    3.58
  -2   0 -11   31.59    3.78
   3   0  11   16.35    1.85
   3   0  11   15.99    2.01
  -3   0  11   16.69    1.93
  -3   0  11   18.27    1.90
   3   0 -11   15.43    1.91
   3   0 -11   16.33    2.54
   3   0 -11   15.03    1.98
  -4   0  11   14.88    1.69
  -4   0  11   13.72    1.60
   4   0  11   14.71    1.64
   4   0 -11   14.72    1.71
   4   0 -11   13.45    1.81
   4   0 -11   11.13    2.33
   5   0  11   12.72    1.52
  -5   0  11   13.28    1.57
   5   0 -11   14.46    1.63
   5   0 -11   10.40    2.54
   6   0  11   15.95    1.72
  -6   0  11   13.73    1.73
   6   0 -11   14.78    1.77
   7   0  11   19.82    2.00
  -7   0  11   16.35    1.99
   7   0  11   17.60    1.90
   7   0 -11   16.41    2.05
  -8   0  11    6.14    0.93
   8   0  11    8.27    0.96
   8   0  11    6.18    0.79
   8   0 -11    7.32    0.84
   9   0  11    4.09    0.58
   9   0  11    5.74    0.80
   9   0 -11    4.92    0.65
  10   0  11   23.92    2.74
  10   0 -11   27.33    2.77
  11   0  11   12.34    1.41
  11   0 -11   13.63    1.46
  12   0  11    2.14    0.74
  12   0 -11    3.43    0.48
  13   0  11    0.37    0.46
  13   0  11    0.23    0.20
  13   0 -11   -0.21    0.55
  13   0 -11    0.59    0.32
  14   0  11    1.80    0.50
  14   0 -11    0.20    0.55
  16   0  11   -0.01    0.38
  16   0 -11   -0.52    0.46
  17   0  11    0.80    0.16
  17   0 -11   -0.34    0.41
  18   0  11    0.35    0.11
   0   0  12  350.55   34.37
   0   0  12  292.11   34.39
   0   0 -12  313.35   34.51
   0   0 -12  339.51   34.40
   1   0  12   83.86    7.81
  -1   0  12   68.90    7.84
   1   0  12   69.96    7.86
   1   0 -12   68.08    7.86
  -1   0 -12   73.79    7.87
  -1   0 -12   71.71    8.00
   2   0  12   17.62    1.90
  -2   0  12   16.19    2.01
   2   0  12   16.04    2.06
  -2   0  12   18.03    1.89
   2   0 -12   15.78    2.02
   2   0 -12   13.66    2.52
   3   0  12   19.28    2.22
   3   0  12   20.20    2.08
  -3   0  12   17.59    2.13
  -3   0  12   19.46    2.09
   3   0 -12   16.03    2.10
   3   0 -12   17.15    2.83
   3   0 -12   17.09    2.19
   4   0  12    9.59    1.20
  -4   0  12    9.70    1.30
   4   0  12   10.42    1.43
   4   0 -12    8.70    2.13
   4   0 -12    9.15    1.32
   4   0 -12   10.52    1.40
   5   0  12   19.79    1.96
   5   0  12   15.77    2.04
   5   0  12   19.88    2.30
  -5   0  12   17.51    2.08
   5   0 -12   16.40    3.03
   5   0 -12   18.55    2.13
   6   0  12   12.07    1.35
  -6   0  12   10.91    1.50
   6   0  12   13.33    1.46
   6   0 -12   12.44    1.57
  -7   0  12    0.67    0.42
   7   0  12    0.35    0.23
   7   0  12    0.55    0.47
   7   0 -12    0.21    0.51
  -8   0  12   12.25    1.61
   8   0  12   14.80    1.58
   8   0  12   12.61    1.44
   9   0  12   16.19    1.87
   9   0  12   19.20    2.01
  10   0  12    7.15    0.82
  11   0  12   15.59    1.69
  12   0  12    3.73    0.70
  13   0  12    7.29    0.77
  13   0  12    5.38    0.92
  14   0  12   -0.03    0.44
  14   0 -12   -0.04    0.57
  15   0 -12   -0.05    0.59
  16   0  12    0.04    0.39
  16   0 -12   -0.49    0.51
  17   0  12    0.24    0.12
  17   0 -12    0.09    0.46
   0   0  13  113.91   12.35
   0   0  13  123.97   12.41
   0   0  13  113.00   12.46
   0   0 -13  116.12   12.49
   0   0 -13  115.04   12.63
   1   0  13  125.44   13.74
  -1   0  13  128.85   13.62
   1   0  13  127.91   13.62
  -1   0  13  140.68   13.69
   1   0  13  135.18   13.68
  -1   0  13  124.08   13.73
   1   0 -13  130.42   13.94
   1   0 -13  117.02   13.74
  -1   0 -13  128.59   13.75
  -1   0 -13  125.46   13.87
   2   0  13   40.40    4.07
  -2   0  13   35.86    4.13
  -2   0  13   38.37    4.06
  -2   0  13   38.35    3.98
   2   0  13   38.46    3.99
   2   0 -13   36.10    4.58
   2   0 -13   36.96    4.07
   2   0 -13   31.40    4.23
  -3   0  13   16.17    1.63
  -3   0  13   13.51    1.84
   3   0  13   14.88    1.74
  -3   0  13   14.78    1.73
   3   0  13   16.34    1.64
   3   0  13   15.02    1.95
   3   0 -13   14.04    2.56
   3   0 -13   12.69    1.79
  -4   0  13   20.65    2.31
   4   0  13   18.79    2.35
  -4   0  13   19.61    2.11
  -4   0  13   17.40    2.24
   4   0  13   21.49    2.22
   4   0  13   20.82    2.14
   4   0 -13   16.15    2.38
   4   0 -13   20.32    2.30
   5   0  13    6.44    0.75
   5   0  13    4.43    1.10
   5   0  13    6.90    1.01
  -5   0  13    6.87    0.73
   5   0 -13    5.67    1.00
   6   0  13    1.03    0.60
   6   0  13    0.55    0.24
   6   0  13    0.81    0.51
  -6   0  13    0.29    0.54
   6   0 -13    0.51    0.80
  -7   0  13   11.54    1.52
   7   0  13   14.43    1.55
   7   0  13   11.84    1.64
   7   0  13   12.98    1.37
   7   0 -13   10.64    1.65
  -8   0  13    5.03    0.81
   8   0  13    4.85    0.89
   8   0  13    5.60    0.66
   8   0  13    5.80    0.86
   9   0  13   12.24    1.35
  10   0  13   14.76    1.90
  10   0  13   14.51    1.59
  11   0  13    2.37    0.64
  11   0  13    2.88    0.40
  11   0  13    4.53    0.85
  12   0  13   12.36    1.55
  12   0  13   13.44    1.43
  13   0  13    6.30    0.90
  15   0  13   -0.02    0.36
  15   0  13    0.05    0.15
  15   0 -13    0.08    0.59
  16   0  13    0.03    0.42
  16   0  13    0.53    0.14
  16   0 -13    0.07    0.53
  17   0  13    0.35    0.11
   0   0  14   72.25    7.78
   0   0  14   78.32    7.86
   0   0  14   69.60    7.92
   0   0 -14   74.14    8.18
   0   0 -14   71.72    7.95
  -1   0  14   74.76    8.05
   1   0  14   73.62    8.20
  -1   0  14   72.35    8.19
   1   0  14   74.79    8.06
  -1   0  14   81.04    8.13
   1   0  14   79.16    8.13
   1   0 -14   70.36    8.22
   1   0 -14   76.98    8.49
  -1   0 -14   79.75    8.44
   2   0  14   83.12    8.42
  -2   0  14   72.97    8.54
  -2   0  14   83.44    8.42
  -2   0  14   80.85    8.49
   2   0  14   81.47    8.50
   2   0  14   78.60    8.56
   2   0 -14   74.33    8.58
   2   0 -14   73.39    8.89
   2   0 -14   82.22    8.50
  -3   0  14   34.91    3.94
   3   0  14   34.23    4.00
   3   0  14   37.52    3.78
  -3   0  14   36.53    3.78
  -3   0  14   35.11    3.86
   3   0 -14   35.32    4.01
   3   0 -14   32.33    3.89
   3   0 -14   36.82    4.70
  -4   0  14    3.45    0.92
   4   0  14    5.96    0.98
   4   0  14    5.74    0.87
   4   0  14    4.96    0.67
  -4   0  14    6.13    0.90
  -4   0  14    6.01    0.65
   4   0 -14    4.30    2.41
   4   0 -14    5.72    0.92
   5   0  14    1.54    0.30
   5   0  14    1.35    0.65
  -5   0  14    1.99    0.61
   5   0  14    1.25    0.60
   5   0 -14    1.27    3.24
   6   0  14    5.48    0.95
  -6   0  14    6.52    0.88
   6   0  14    6.01    0.71
   6   0  14    6.24    0.92
   6   0 -14    4.07    0.95
   7   0  14    4.11    0.71
  -7   0  14    5.44    0.80
   7   0  14    5.50    0.86
   7   0  14    5.27    0.91
   8   0  14   14.00    1.53
   8   0  14   13.74    1.69
   9   0  14    7.34    1.14
   9   0  14    7.86    0.90
   9   0  14    7.93    1.10
  10   0  14    3.44    0.75
  10   0  14    2.50    0.39
  10   0  14    3.61    0.74
  11   0  14   16.06    1.76
  11   0  14   13.75    1.62
  11   0  14   15.78    1.91
  12   0  14    8.38    1.11
  13   0  14    3.40    0.63
  14   0  14   -0.22    0.40
  14   0 -14    0.15    0.68
  15   0  14   -0.33    0.37
  15   0 -14    0.06    0.56
  16   0  14    0.05    0.11
   0   0  15   24.71    3.23
   0   0  15   27.24    3.20
   0   0  15   29.02    2.95
   0   0 -15   28.68    3.27
   0   0 -15   26.25    3.74
  -1   0  15   59.73    6.38
  -1   0  15   57.90    6.55
  -1   0  15   62.48    6.47
   1   0  15   60.70    6.46
   1   0  15   59.25    6.56
   1   0  15   59.94    6.38
   1   0 -15   59.28    6.60
   1   0 -15   60.10    6.94
   2   0  15   62.95    6.95
   2   0  15   62.59    6.78
  -2   0  15   64.38    6.86
  -2   0  15   61.26    6.93
   2   0  15   61.25    6.86
  -2   0  15   65.85    6.77
   2   0 -15   66.07    7.47
   2   0 -15   66.61    7.00
  -3   0  15   34.76    3.49
  -3   0  15   34.26    3.69
  -3   0  15   31.12    3.58
   3   0  15   33.08    3.71
   3   0  15   34.47    3.49
   3   0  15   32.65    3.61
   3   0 -15   29.09    3.62
   3   0 -15   28.93    3.79
   3   0 -15   34.44    4.72
   4   0  15    5.75    0.73
   4   0  15    6.25    0.98
  -4   0  15    5.95    0.70
   4   0  15    6.15    1.03
  -4   0  15    6.59    0.98
   4   0 -15    3.67    2.77
   5   0  15    3.51    0.51
   5   0  15    3.04    0.73
   5   0  15    4.04    0.80
  -5   0  15    3.83    0.76
   5   0 -15    2.30    0.78
  -6   0  15    5.62    0.85
   6   0  15    5.17    0.66
   6   0  15    5.15    0.93
   6   0  15    4.75    0.88
  -7   0  15    8.29    1.20
   7   0  15    8.54    0.98
   7   0  15    8.74    1.20
   8   0  15    9.68    1.24
   8   0  15    9.03    1.01
   8   0  15    7.50    1.22
   9   0  15    1.76    0.68
   9   0  15    1.67    0.77
   9   0  15    1.84    0.32
  10   0  15    7.66    0.98
  11   0  15   14.00    1.82
  11   0  15   16.66    1.70
  12   0  15    6.79    0.72
  12   0  15    4.88    0.88
  13   0  15    0.69    0.45
  13   0 -15    0.42    0.78
  14   0  15    0.03    0.38
  14   0 -15   -0.25    0.58
  15   0  15    0.10    0.12
  15   0 -15   -0.42    0.53
  16   0  15    1.63    0.22
   0   0  16  106.14   11.07
   0   0  16   98.32   11.15
   0   0  16  105.47   10.99
  -1   0  16   29.25    3.23
   1   0  16   29.06    3.23
  -1   0  16   25.53    3.36
   1   0  16   31.58    3.12
  -1   0  16   29.69    3.11
   1   0  16   25.74    3.37
   1   0 -16   29.82    3.48
  -2   0  16   31.37    3.13
  -2   0  16   29.11    3.23
  -2   0  16   26.70    3.37
   2   0  16   29.95    3.25
   2   0  16   29.54    3.38
   2   0  16   27.03    3.18
   2   0 -16   28.44    3.46
   3   0  16   28.28    3.15
   3   0  16   28.77    3.01
  -3   0  16   26.44    3.25
   3   0  16   29.73    3.27
  -3   0  16   24.96    3.19
   3   0 -16   31.19    3.46
   4   0  16   17.31    2.19
   4   0  16   18.14    1.89
   4   0  16   16.54    2.04
  -4   0  16   16.60    2.15
  -5   0  16    8.48    1.33
   5   0  16    8.01    0.94
   5   0  16    7.96    1.21
   6   0  16    6.75    1.11
   6   0  16    6.84    1.08
   6   0  16    6.90    0.82
   7   0  16    9.08    1.00
   7   0  16    8.50    1.25
   7   0  16    9.91    1.27
  -7   0  16    6.97    1.25
   8   0  16    0.44    0.62
   8   0  16    1.05    0.66
   8   0  16    0.56    0.26
   8   0 -16   -0.06    0.72
   9   0  16    6.44    0.86
  10   0  16   17.03    1.91
  10   0  16   15.71    1.76
  11   0  16    4.88    0.61
  11   0  16    4.93    0.81
  12   0  16    3.68    0.69
  13   0 -16    0.22    0.59
  14   0  16   -0.07    0.36
  14   0 -16   -0.92    0.50
  15   0  16    3.08    0.36
   0   0  17   12.05    1.93
   0   0  17   14.59    1.52
   0   0  17   13.22    1.72
  -1   0  17   70.27    7.28
   1   0  17   70.17    7.51
   1   0  17   67.04    7.39
  -1   0  17   61.51    7.47
   1   0  17   70.02    7.28
  -1   0  17   70.94    7.39
   2   0  17   16.64    1.83
  -2   0  17   15.13    1.98
  -2   0  17   14.71    2.34
   2   0  17   16.03    2.02
  -2   0  17   18.43    1.83
   2   0 -17   18.16    2.39
   2   0 -17   18.86    3.36
  -3   0  17   10.70    1.09
   3   0  17    9.15    1.10
   3   0  17    8.26    1.34
   3   0  17    9.17    1.54
   3   0 -17   10.80    3.22
   4   0  17   26.54    3.15
   4   0  17   28.57    3.01
  -4   0  17   29.73    3.34
   4   0  17   27.48    3.24
   4   0 -17   28.74    5.99
   5   0  17   20.57    2.11
  -5   0  17   19.62    2.38
   5   0  17   18.81    2.27
   5   0  17   17.61    2.35
   6   0  17    9.78    1.48
   6   0  17    9.95    1.39
   6   0  17   10.29    1.15
  -6   0  17   10.25    1.50
   7   0  17    1.02    0.60
   7   0  17    0.38    0.26
   7   0  17    0.77    0.59
   7   0 -17    0.38    0.66
   8   0  17   10.69    1.42
   8   0  17   12.18    1.70
   8   0  17   10.96    1.24
   9   0  17   14.20    1.55
   9   0  17   11.67    1.38
  10   0  17    5.15    0.67
  10   0  17    5.87    0.88
  11   0  17    6.58    0.75
  11   0  17    5.82    0.99
  12   0  17   -0.26    0.42
  12   0 -17    0.35    0.52
  13   0  17   -0.38    0.39
  13   0 -17    0.20    0.62
  14   0  17    2.74    0.34
  15   0  17    0.22    0.10
   0   0  18   51.82    5.68
   0   0  18   46.78    5.77
   0   0  18   56.30    5.56
  -1   0  18    6.69    1.12
  -1   0  18    6.96    0.86
   1   0  18    6.53    1.19
  -1   0  18    8.29    1.28
   1   0  18    8.05    1.09
   1   0  18    7.04    0.86
   2   0  18   27.67    3.46
  -2   0  18   27.42    3.45
   2   0  18   29.65    3.18
   2   0  18   27.32    3.32
  -2   0  18   33.50    3.18
  -2   0  18   29.63    3.35
   3   0  18   18.93    1.88
  -3   0  18   15.38    2.19
   3   0  18   17.77    2.22
   3   0  18   16.45    2.05
   3   0 -18   10.37    4.19
   4   0  18   12.12    1.60
  -4   0  18   11.88    1.67
   4   0  18   11.44    1.31
   4   0  18   11.88    1.67
   5   0  18   21.53    2.75
   5   0  18   23.76    2.51
   5   0  18   24.25    2.67
  -5   0  18   22.91    2.77
   6   0  18    3.53    0.73
   6   0  18    2.83    0.43
   7   0  18   11.76    1.48
   7   0  18   10.49    1.59
   7   0  18   11.72    1.28
   9   0  18    6.94    0.98
   9   0  18    6.15    0.76
  11   0  18    0.50    0.47
  11   0 -18    0.17    0.62
  13   0  18    0.99    0.19
  14   0  18    0.48    0.12
   0   0  19    6.57    1.11
   0   0  19    6.77    1.20
   0   0  19    7.45    0.85
   1   0  19   22.14    2.63
   1   0  19   21.06    2.78
  -1   0  19   20.53    2.80
  -1   0  19   21.74    2.63
   1   0  19   23.39    2.47
  -1   0  19   25.32    2.47
  -2   0  19    7.15    0.81
  -2   0  19    5.72    1.10
   2   0  19    6.05    1.12
   2   0  19    6.94    1.05
   2   0  19    6.96    0.82
   3   0  19   29.84    3.45
   3   0  19   29.70    3.19
   3   0  19   29.87    3.34
   4   0  19   11.82    1.41
   4   0  19   13.30    1.58
   5   0  19    0.83    0.58
   5   0  19    0.56    0.62
   5   0  19    1.19    0.27
   6   0  19   23.32    2.37
   6   0  19   20.12    2.51
   7   0  19   13.70    1.50
   8   0  19    8.24    0.95
   8   0  19    8.45    1.13
   9   0  19    2.43    0.68
   9   0  19    3.80    0.47
  10   0  19    2.40    0.34
  10   0  19    1.52    0.55
  11   0  19   -0.05    0.42
  12   0  19    0.67    0.17
  13   0  19    0.52    0.13
   0   0  20    3.64    0.80
   0   0  20    3.70    0.95
   0   0  20    4.36    0.53
   1   0  20   11.49    1.26
   1   0  20    9.17    1.43
  -1   0  20   13.20    1.26
   1   0  20    9.96    1.72
  -1   0  20    9.12    1.64
   2   0  20   32.80    3.62
   2   0  20   34.20    3.48
   2   0  20   28.62    3.87
   3   0  20    2.31    0.65
   3   0  20    2.37    0.37
   4   0  20    6.00    1.00
   4   0  20    6.76    0.77
   5   0  20   12.77    1.67
   5   0  20   14.63    1.52
   6   0  20    7.70    1.06
   6   0  20    7.71    0.88
   7   0  20   12.90    1.76
   7   0  20   16.66    1.65
   8   0  20    7.84    0.89
   9   0  20    2.54    0.39
   9   0  20    2.25    0.58
  10   0  20    0.68    0.19
  10   0  20    0.42    0.44
  11   0  20    1.05    0.20
  12   0  20    0.47    0.14
   0   0  21   26.91    2.89
  -1   0  21   10.25    1.10
   1   0  21    9.54    1.12
   2   0  21    3.15    0.85
   2   0  21    5.33    0.60
   3   0  21   12.89    1.33
   3   0  21   10.34    1.53
   4   0  21    3.28    0.43
   5   0  21   14.16    1.42
   5   0  21   11.21    1.53
   6   0  21   12.52    1.25
   6   0  21    9.52    1.39
   7   0  21    6.01    0.64
   7   0  21    4.05    0.80
   8   0  21    6.08    0.63
   8   0  21    3.95    0.81
   9   0  21    0.11    0.65
  10   0  21    1.28    0.21
  11   0  21    0.21    0.12
   1   0  22   12.98    1.41
   2   0  22    2.93    0.39
   3   0  22    3.75    0.45
   3   0  22    1.91    0.76
   4   0  22   17.02    1.84
   5   0  22    1.57    0.62
   5   0  22    3.15    0.37
   6   0  22    9.69    1.06
   7   0  22    5.81    0.66
   8   0  22    2.42    0.34
   9   0  22    2.88    0.36
  10   0  22    0.96    0.16
   2   0  23    9.66    1.06
   3   0  23    6.12    0.69
   4   0  23    3.54    0.43
   5   0  23   12.21    1.32
   6   0  23    1.03    0.18
   7   0  23    4.39    0.50
   8   0  23    3.26    0.38
  20  -1   0    0.05    0.14
  19  -1   0    0.07    0.18
  18  -1   0    0.08    0.34
  18  -1   0   -0.01    0.20
  17  -1   0    0.95    0.24
  17  -1   0    0.06    0.37
  16  -1   0    0.16    0.38
  16  -1   0    0.28    0.22
  15  -1   0    0.09    0.21
  15  -1   0   -0.15    0.40
  14  -1   0    0.28    0.44
  14  -1   0    0.42    0.21
  13  -1   0    3.67    0.46
  12  -1   0   19.85    2.15
  11  -1   0   27.47    3.01
  10  -1   0   43.05    5.04
 -10   1   0   52.35    5.32
   9  -1   0   33.77    3.79
  -9   1   0   37.11    3.86
  -8   1   0    2.66    0.97
  -8   1   0    4.08    0.75
   8  -1   0    3.36    0.50
   7  -1   0   19.88    2.02
  -7   1   0   16.40    2.08
  -7   1   0   19.09    2.25
  -6   1   0    2.32    0.91
   6  -1   0    3.91    0.49
  -5   1   0   15.20    1.84
  -5   1   0   18.11    2.00
  -4   1   0   32.82    3.53
  -3   1   0   92.38    9.80
  -2   1   0   40.14    4.27
  -1   1   0   22.56    2.40
   0  -1   0  239.69   25.39
   7   1   0   14.62    1.59
   8   1   0    2.41    0.37
   9   1   0   18.09    1.98
  10   1   0   35.23    3.79
  11   1   0   30.77    3.34
  12   1   0   25.61    2.85
  13   1   0    1.13    0.50
  14   1   0    0.08    0.42
  14   1   0    0.70    0.22
  15   1   0   -0.10    0.39
  15   1   0    0.43    0.21
  16   1   0    0.61    0.23
  16   1   0   -0.13    0.39
  17   1   0    0.04    0.38
  17   1   0    1.72    0.28
  18   1   0    0.24    0.21
  18   1   0    0.02    0.33
  19   1   0    0.53    0.20
  20  -1   1    0.13    0.15
  20  -1  -1    0.07    0.13
  19  -1   1    0.02    0.17
  19  -1   1    0.09    0.31
  19  -1  -1    0.05    0.32
  19  -1  -1    0.12    0.18
  18  -1   1   -0.03    0.33
  18  -1   1    0.44    0.22
  18  -1  -1   -0.21    0.30
  18  -1  -1    0.73    0.23
  17  -1   1   -0.09    0.36
  17  -1   1   -0.03    0.21
  17  -1  -1    0.01    0.22
  17  -1  -1   -0.31    0.34
  16  -1   1    0.87    0.24
  16  -1   1    0.28    0.40
  16  -1  -1    0.17    0.40
  16  -1  -1    1.00    0.25
  15  -1   1    0.04    0.20
  15  -1   1    0.29    0.45
  15  -1  -1    0.33    0.23
  15  -1  -1    0.14    0.41
  14  -1   1    0.20    0.44
  14  -1   1    0.46    0.21
  14  -1  -1    0.37    0.43
  14  -1  -1    0.78    0.24
  13  -1   1    4.58    0.59
  13  -1  -1    4.83    0.60
  12  -1   1    8.84    1.03
  12  -1  -1    9.37    1.02
  12  -1  -1    8.48    1.17
  11  -1   1   48.43    5.14
  11  -1  -1   47.20    5.16
  10  -1   1   31.72    3.53
 -10   1   1   31.87    3.89
 -10   1  -1   38.12    3.92
  10  -1  -1   30.84    3.54
  -9   1   1   18.94    2.27
   9  -1   1   15.59    1.80
  -9   1  -1   19.20    2.86
   9  -1  -1   15.24    1.81
  -8   1   1   21.32    2.82
   8  -1   1   25.91    2.65
  -8   1   1   24.13    2.94
   8  -1  -1   25.75    2.66
  -8   1  -1   23.42    2.89
  -7   1   1    1.77    0.95
   7  -1   1    2.44    0.40
  -7   1  -1    2.22    0.63
   7  -1  -1    3.02    0.43
  -6   1   1    5.95    1.04
  -6   1   1    4.83    0.71
  -6   1  -1    7.73    1.23
  -6   1  -1    5.17    0.70
  -5   1   1    5.85    0.84
  -4   1   1   32.51    3.81
  -4   1  -1   38.62    3.82
  -3   1   1   13.74    1.51
  -3   1  -1   13.50    1.54
  -2   1   1   46.86    4.82
  -2   1  -1   43.93    4.82
   1  -1  -1  253.06   26.82
   0   1   1    9.16    0.96
   0   1  -1    8.83    0.97
   1   1  -1  134.47   13.79
   1   1  -1  125.84   13.79
  -2  -1   1   38.62    4.13
   7   1  -1    0.68    0.31
   8   1   1   18.91    1.92
   8   1  -1   16.43    1.93
   9   1   1   15.16    1.69
   9   1  -1   15.83    1.74
  10   1   1   27.60    2.97
  10   1  -1   27.40    2.99
  11   1   1   37.64    3.89
  11   1  -1   34.46    3.91
  12   1  -1    8.63    1.23
  13   1   1    6.01    0.95
  13   1  -1    8.67    0.91
  14   1   1    0.56    0.42
  15   1   1    0.69    0.21
  15   1   1   -0.12    0.44
  15   1  -1   -0.30    0.43
  15   1  -1    0.44    0.23
  16   1   1    1.52    0.25
  16   1   1   -0.08    0.39
  16   1  -1   -0.12    0.40
  16   1  -1    1.39    0.27
  17   1   1    0.07    0.37
  17   1   1   -0.14    0.22
  17   1  -1    0.11    0.38
  17   1  -1    0.11    0.22
  18   1   1    1.35    0.27
  18   1  -1    1.31    0.27
  19   1   1    0.60    0.19
  19   1  -1    0.33    0.22
  19   1  -1    0.17    0.34
  20   1  -1    0.15    0.15
  19  -1   2    0.15    0.20
  19  -1   2    0.08    0.37
  19  -1  -2   -0.17    0.17
  19  -1  -2   -0.03    0.32
  18  -1   2    0.25    0.20
  18  -1   2   -0.06    0.34
  18  -1  -2    0.27    0.21
  18  -1  -2    0.05    0.34
  17  -1   2    1.16    0.24
  17  -1   2   -0.01    0.38
  17  -1  -2    0.15    0.36
  17  -1  -2    0.74    0.25
  16  -1   2   -0.29    0.39
  16  -1   2    0.18    0.20
  16  -1  -2    0.00    0.38
  16  -1  -2    0.08    0.23
  15  -1   2    1.58    0.27
  15  -1   2    0.14    0.55
  15  -1  -2    1.94    0.30
  15  -1  -2    0.18    0.47
  14  -1   2    3.43    0.46
  14  -1  -2    4.17    0.53
  13  -1   2    1.92    0.29
  13  -1  -2    0.72    0.47
  13  -1  -2    1.56    0.33
  12  -1   2    5.48    0.67
  12  -1  -2    5.55    0.68
  11  -1   2   13.33    1.37
  11  -1  -2    9.71    1.39
  10  -1   2   31.44    3.23
 -10   1   2   30.36    3.77
  10  -1  -2   27.85    3.25
   9  -1   2   34.51    3.57
  -9   1   2   28.34    3.94
   9  -1  -2   34.69    3.60
   8  -1   2    6.79    0.83
  -8   1   2    6.95    1.33
  -8   1  -2    6.12    1.22
   8  -1  -2    6.98    0.87
   7  -1   2   17.88    1.98
  -7   1  -2   16.50    2.22
   7  -1  -2   19.69    2.01
   6  -1   2    9.75    1.08
  -6   1  -2    9.26    1.44
  -5   1   2    6.07    0.77
   5  -1  -2    4.28    0.58
  -5   1  -2    2.53    0.77
  -4   1  -2   61.19    6.08
  -4   1  -2   52.09    6.20
  -3   1   2   48.31    5.18
  -3   1  -2   48.65    5.18
   1  -1   2   48.94    5.29
  -1   1   2   47.91    5.26
   1  -1  -2   51.83    5.30
   0   1   2   67.54    7.16
  -1  -1   2   42.84    4.29
  -1  -1  -2   36.28    4.30
  -1  -1  -2   42.06    4.29
  -2  -1   2  160.91   17.05
  -3  -1   2   43.40    4.80
  -3  -1   2   47.40    4.95
  -4  -1   2   62.76    6.80
  -5  -1   2    3.20    0.97
   7   1  -2   10.62    1.20
   8   1   2    4.18    0.55
   9   1   2   32.27    3.13
   9   1  -2   25.78    3.15
  10   1   2   29.07    2.91
  10   1  -2   24.66    2.94
  11   1   2   12.70    1.44
  12   1   2    8.74    1.10
  13   1   2    3.85    0.61
  13   1  -2    3.92    0.54
  14   1   2    7.27    0.92
  14   1  -2    7.94    0.90
  16   1   2    0.03    0.20
  16   1   2    0.02    0.38
  16   1  -2   -0.01    0.22
  16   1  -2   -0.20    0.39
  17   1   2    0.06    0.38
  17   1  -2    1.89    0.27
  17   1  -2   -0.02    0.38
  18   1   2    0.11    0.35
  18   1   2    0.40    0.21
  18   1  -2    0.17    0.35
  18   1  -2    0.38    0.22
  19   1   2   -0.17    0.30
  19   1   2    0.00    0.17
  19   1  -2    0.48    0.35
  19   1  -2    0.11    0.25
  20   1  -2    0.22    0.14
  19  -1   3    0.30    0.20
  19  -1   3   -0.10    0.34
  19  -1  -3    0.29    0.18
  19  -1  -3    0.27    0.34
  18  -1   3    0.01    0.34
  18  -1   3   -0.04    0.19
  18  -1  -3    0.00    0.21
  18  -1  -3    0.03    0.35
  17  -1   3    0.36    0.20
  17  -1   3   -0.16    0.37
  17  -1  -3    0.07    0.22
  16  -1  -3    1.54    0.33
  15  -1   3    0.23    0.50
  15  -1   3    0.13    0.24
  15  -1  -3   -0.31    0.64
  15  -1  -3    0.05    0.25
  14  -1   3    3.77    0.49
  14  -1  -3    4.13    0.56
  13  -1   3    8.67    0.92
  13  -1  -3    6.85    1.01
  12  -1   3    1.71    0.27
  12  -1  -3    1.19    0.29
  12  -1  -3    0.55    0.45
  11  -1  -3    1.91    0.31
  11  -1  -3    1.50    0.46
  10  -1   3   31.42    3.40
  -9   1   3   24.54    3.53
   9  -1   3   21.37    2.25
   9  -1  -3   18.85    2.28
  -8   1   3   34.69    5.01
   8  -1   3   37.15    3.93
  -7   1   3   31.27    4.06
   7  -1   3   27.22    3.01
  -6   1   3    3.04    0.45
   6  -1   3    2.68    0.45
   5  -1   3    6.48    0.80
   5  -1  -3    5.79    0.79
  -4   1   3   23.34    2.78
  -4   1  -3   27.87    2.78
   3  -1  -3  811.85   86.02
  -2   1   3   20.43    2.08
  -2   1  -3   17.31    2.13
   1  -1  -3   26.18    2.96
   1  -1  -3   28.00    3.01
   0   1   3   17.47    1.96
   0  -1  -3   17.97    1.97
   0  -1  -3   19.18    2.01
  -1  -1   3   19.25    1.90
   1   1  -3   16.51    1.96
  -1  -1  -3   16.57    1.91
  -2  -1   3   20.12    2.33
  -2  -1  -3   22.98    2.38
  -4  -1   3   25.98    2.79
  -5  -1   3    7.21    1.45
  -5  -1   3    5.66    0.79
   5   1  -3    7.15    0.89
  -6  -1   3    3.51    0.79
  -6  -1   3    3.40    1.22
   6   1  -3    3.27    0.57
   7   1   3   15.12    1.65
   7   1  -3   15.22    1.68
   8   1   3   28.23    3.17
  -8  -1   3   34.26    3.49
   8   1  -3   28.15    3.19
  -9  -1   3   18.11    2.39
   9   1   3   21.26    2.09
   9   1  -3   17.41    2.12
  10   1   3   30.70    3.31
  11   1  -3    1.43    0.44
  12   1   3    3.04    0.55
  12   1  -3    3.81    0.47
  13   1   3   10.90    1.49
  13   1  -3   14.62    1.43
  14   1   3    5.00    0.77
  15   1   3    0.65    0.32
  15   1  -3    0.47    0.28
  17   1   3   -0.08    0.35
  17   1   3    0.29    0.26
  17   1  -3   -0.08    0.39
  17   1  -3    0.29    0.24
  18   1   3    0.16    0.19
  18   1   3   -0.33    0.33
  18   1  -3    0.08    0.21
  18   1  -3   -0.02    0.36
  19   1   3   -0.15    0.37
  19   1   3    0.80    0.18
  19   1  -3   -0.14    0.34
  19   1  -3    0.46    0.24
  19  -1   4    0.09    0.15
  19  -1   4    0.10    0.30
  19  -1  -4    0.15    0.17
  19  -1  -4   -0.25    0.33
  18  -1   4   -0.13    0.33
  18  -1   4    0.53    0.19
  18  -1  -4    0.35    0.21
  18  -1  -4   -0.08    0.35
  17  -1   4   -0.26    0.38
  17  -1   4    0.01    0.22
  17  -1  -4   -0.11    0.39
  17  -1  -4    0.14    0.23
  16  -1   4    0.50    0.21
  16  -1   4   -0.18    0.41
  16  -1  -4    0.50    0.27
  15  -1   4    5.18    0.68
  15  -1  -4    5.11    0.74
  14  -1   4    0.44    0.21
  14  -1   4    1.19    0.47
  14  -1  -4    0.35    0.46
  14  -1  -4    0.51    0.27
  13  -1  -4    3.60    0.50
  12  -1   4    3.54    0.52
  12  -1  -4    4.42    0.56
  11  -1  -4    3.75    0.58
  10  -1   4    0.26    0.35
  10  -1  -4   -0.02    0.36
   9  -1   4   27.34    2.92
   9  -1  -4   26.51    2.95
   8  -1   4   85.74    8.60
  -8   1   4   72.35    8.59
   8  -1  -4   84.26    8.61
   7  -1   4   25.23    2.89
   7  -1  -4   28.55    2.92
   6  -1   4    5.28    0.66
  -6   1   4    5.07    0.75
  -5   1   4   29.99    3.14
   5  -1  -4   23.55    3.57
  -5   1  -4   30.66    3.14
   4  -1  -4  259.38   27.58
  -3   1   4   41.44    4.57
  -3   1  -4   39.87    4.59
   3  -1  -4   48.06    4.79
   2  -1  -4   17.96    2.07
   2  -1  -4   15.60    1.93
  -1   1   4   37.46    4.12
   1  -1  -4   36.92    4.14
  -1   1  -4   39.12    4.23
   1  -1  -4   37.27    4.20
  -1   1  -4   41.55    4.19
   0   1   4   30.90    3.65
   0   1  -4   35.39    3.67
   0   1  -4   36.08    3.73
  -1  -1   4   41.20    4.30
  -1  -1  -4   41.15    4.30
  -1  -1  -4   38.00    4.32
  -2  -1   4   18.30    2.17
  -2  -1  -4   20.37    2.17
  -2  -1  -4   19.98    2.23
  -3  -1   4   36.23    3.93
   4   1  -4  181.41   19.24
   5   1  -4   17.30    1.97
  -6  -1   4    6.96    2.11
   6   1  -4    6.76    0.84
   7   1   4   13.62    1.56
   7   1  -4   14.26    1.57
  -8  -1   4   87.51    8.55
   8   1   4   70.41    8.28
  -9  -1   4   31.25    3.46
   9   1   4   26.36    2.85
   9   1  -4   23.35    2.82
  10   1   4    0.36    0.31
  10   1  -4    0.03    0.36
  11   1   4    7.65    0.94
  12   1   4    6.20    0.88
  12   1  -4    7.43    0.82
  13   1   4    6.07    0.88
  13   1  -4    7.34    0.92
  14   1   4    0.51    0.44
  14   1  -4    1.07    0.29
  14   1  -4    0.06    0.48
  15   1   4    9.48    1.07
  15   1  -4    9.02    1.21
  16   1   4    1.45    0.24
  16   1   4   -0.06    0.39
  16   1  -4   -0.15    0.44
  16   1  -4    1.44    0.31
  17   1   4    0.51    0.21
  17   1   4   -0.06    0.36
  17   1  -4    0.00    0.40
  17   1  -4    0.27    0.25
  18   1   4    0.12    0.35
  18   1   4    1.68    0.24
  18   1  -4    0.96    0.25
  19   1   4    0.04    0.15
  19   1  -4    0.13    0.20
  19   1  -4   -0.19    0.31
  19  -1   5    0.15    0.38
  19  -1   5    0.06    0.14
  19  -1  -5    0.09    0.32
  19  -1  -5    0.00    0.17
  18  -1   5   -0.11    0.17
  18  -1   5   -0.09    0.34
  18  -1  -5   -0.06    0.20
  18  -1  -5   -0.43    0.40
  17  -1   5   -0.40    0.40
  17  -1  -5    1.09    0.27
  17  -1  -5   -0.27    0.40
  16  -1   5    0.02    0.50
  16  -1   5    0.63    0.21
  16  -1  -5    0.31    0.26
  16  -1  -5   -0.02    0.43
  15  -1   5    1.21    0.25
  15  -1  -5    0.92    0.33
  14  -1   5    5.39    0.67
  14  -1  -5    5.80    0.73
  13  -1   5    0.32    0.42
  13  -1   5    0.24    0.21
  13  -1  -5   -0.13    0.45
  13  -1  -5   -0.04    0.26
  12  -1   5    6.31    0.75
  12  -1  -5    6.48    0.80
  11  -1   5    1.17    0.62
  11  -1   5    1.01    0.29
  11  -1  -5    0.15    0.42
  11  -1  -5    0.79    0.26
  10  -1   5    6.98    0.83
  10  -1  -5    5.53    0.89
   9  -1   5    7.65    0.90
   9  -1  -5    6.94    0.97
   8  -1   5    8.86    1.01
   8  -1  -5    7.88    1.06
  -7   1   5   42.18    4.53
  -6   1   5   47.33    5.24
   6  -1   5   53.71    5.23
   6  -1  -5   42.88    5.78
  -5   1   5  129.54   14.77
   5  -1  -5  152.18   14.79
  -5   1  -5  136.00   14.78
  -4   1   5   82.90    9.54
   4  -1  -5   87.44    9.66
   4  -1  -5   95.96    9.55
  -4   1  -5   92.67    9.57
  -3   1   5   11.32    1.30
  -3   1  -5   10.06    1.40
   3  -1  -5   11.40    1.36
   3  -1  -5   12.31    1.61
  -2   1   5   27.05    2.93
  -2   1  -5   28.31    2.96
   2  -1  -5   25.72    2.98
   2  -1  -5   26.59    3.06
  -1   1   5   54.87    6.57
   1  -1  -5   62.07    6.65
  -1   1  -5   67.62    6.64
  -1   1  -5   66.18    6.60
   1  -1  -5   58.03    6.59
   0   1  -5   21.19    2.36
   0  -1  -5   17.84    2.20
   0   1  -5   19.24    2.25
  -1  -1   5   50.17    5.87
  -1  -1  -5   58.60    5.87
   1   1  -5   57.34    5.96
   1   1  -5   53.94    5.88
  -2  -1   5   27.71    3.24
  -2  -1  -5   30.51    3.31
   2   1  -5   33.84    3.70
  -2  -1  -5   29.81    3.25
  -3  -1   5   10.47    1.08
   3   1  -5    8.09    1.06
   3   1  -5    7.85    1.47
  -4  -1   5   86.56    8.76
   4   1  -5   78.19    8.79
   5   1   5  110.77   11.20
   5   1  -5   99.64   11.17
   6   1   5   35.83    3.85
   6   1  -5   35.68    3.85
   7   1   5   38.61    4.16
   7   1  -5   39.36    4.20
  -8  -1   5    3.14    2.19
   8   1   5    5.54    0.63
   8   1  -5    3.81    0.64
  -9  -1   5    3.68    2.57
   9   1  -5    2.21    0.46
 -10  -1   5    3.88    1.49
  10   1  -5    2.03    0.47
  11   1   5    3.02    0.50
  11   1  -5    2.79    0.45
  12   1   5   10.08    1.30
  12   1  -5   12.33    1.27
  13   1   5    0.05    0.34
  13   1  -5   -0.12    0.44
  13   1  -5    0.30    0.27
  14   1   5   10.17    1.11
  14   1  -5    9.59    1.15
  15   1   5    1.00    0.48
  15   1  -5    0.11    0.48
  15   1  -5    1.42    0.34
  16   1   5    0.01    0.46
  16   1  -5    1.14    0.30
  16   1  -5    0.34    0.47
  18   1   5   -0.29    0.31
  18   1   5    0.14    0.18
  18   1  -5    0.07    0.20
  18   1  -5   -0.37    0.38
  19   1   5    0.17    0.15
  19   1  -5    0.06    0.43
  19  -1   6    0.34    0.14
  19  -1  -6    0.01    0.35
  18  -1   6   -0.22    0.32
  18  -1   6    0.28    0.17
  18  -1  -6    0.03    0.19
  18  -1  -6    0.18    0.34
  17  -1   6   -0.16    0.48
  17  -1   6    0.15    0.18
  17  -1  -6    0.14    0.23
  17  -1  -6   -0.49    0.45
  16  -1   6    2.68    0.67
  16  -1  -6    4.17    0.51
  15  -1   6    1.38    0.51
  15  -1   6    0.63    0.22
  15  -1  -6   -0.10    0.48
  15  -1  -6    0.61    0.32
  14  -1   6    0.23    0.21
  14  -1   6    0.88    0.55
  14  -1  -6    0.01    0.50
  14  -1  -6    0.29    0.30
  13  -1   6   12.66    1.32
  13  -1   6   10.19    1.18
  13  -1  -6    9.52    1.23
  12  -1   6    0.53    0.22
  12  -1   6    0.64    0.43
  12  -1  -6    0.68    0.32
  12  -1  -6   -0.14    0.44
  11  -1   6    4.69    0.64
  11  -1  -6    4.26    0.57
  10  -1   6   10.58    1.19
  10  -1  -6    9.08    1.25
   9  -1  -6    0.41    0.39
   8  -1   6    0.59    0.34
  -8   1   6    0.06    0.29
   8  -1  -6    0.77    0.38
   7  -1   6   53.99    6.04
   7  -1  -6   58.99    6.06
  -6   1   6  269.15   28.54
  -5   1   6   84.48    8.50
   5  -1   6   73.43    8.49
   5  -1  -6   77.26    8.62
   5  -1  -6   84.50    8.72
   4  -1   6   32.90    3.52
  -4   1   6   31.38    3.54
   4  -1  -6   35.05    3.78
   4  -1  -6   32.55    3.58
  -3   1   6    2.78    0.47
   3  -1   6    2.97    0.59
   3  -1  -6    3.16    0.69
   3  -1  -6    3.43    0.87
   2  -1   6    1.89    0.41
   2  -1  -6    3.21    0.54
   2  -1  -6    2.50    0.74
  -1   1   6    6.23    0.87
   1  -1   6    6.23    0.80
  -1   1   6    6.54    0.89
   1  -1  -6    6.86    0.87
  -1   1  -6    7.76    1.01
  -1   1  -6    5.73    0.92
   1  -1  -6    5.90    0.96
   0   1   6    9.89    1.23
   0  -1  -6   10.05    1.48
   0   1  -6    9.05    1.42
   0   1  -6   11.28    1.24
   0  -1  -6   10.67    1.25
   1   1   6    6.06    0.80
  -1  -1   6    6.45    0.81
   1   1   6    6.96    0.84
  -1  -1  -6    6.04    0.80
   1   1  -6    5.57    1.01
  -1  -1  -6    6.18    0.93
   1   1  -6    5.63    1.00
   2   1   6    2.28    0.51
  -2  -1   6    3.50    0.50
   2   1  -6    2.97    0.57
  -2  -1  -6    3.23    0.64
   2   1  -6    2.61    0.77
   3   1   6    2.39    0.46
   3   1  -6    2.09    0.44
   3   1  -6    3.22    0.96
  -4  -1   6   35.18    3.74
   4   1   6   32.63    3.74
   4   1  -6   38.34    4.10
   5   1   6   77.30    8.79
  -5  -1   6   86.37    8.79
   5   1  -6   84.45    8.81
   6   1   6  237.55   26.11
  -6  -1   6  263.77   26.11
   6   1  -6  237.46   26.13
   7   1   6   35.85    3.47
   7   1  -6   28.40    3.49
   8   1   6    0.50    0.39
   8   1  -6    0.24    0.35
   9   1   6    0.95    0.34
   9   1  -6    0.26    0.36
  10   1   6   10.20    1.17
  10   1  -6    9.27    1.14
  12   1   6    0.27    0.40
  12   1  -6    0.69    0.29
  13   1   6   12.63    1.56
  13   1  -6   14.57    1.53
  14   1   6    0.91    0.22
  14   1   6    0.47    0.49
  14   1  -6   -0.26    0.51
  14   1  -6    1.32    0.33
  15   1   6    0.82    0.47
  15   1  -6    1.57    0.34
  15   1  -6   -0.11    0.50
  16   1   6   10.47    1.07
  16   1  -6    8.38    1.11
  17   1   6    0.66    0.19
  17   1   6    0.09    0.37
  17   1  -6   -0.15    0.32
  17   1  -6   -0.45    0.43
  18   1   6    1.22    0.26
  18   1   6    0.01    0.31
  18   1  -6    0.27    0.36
  18   1  -6    0.51    0.21
  19   1   6    0.52    0.16
  19   1  -6   -0.10    0.36
  19  -1   7    0.27    0.12
  19  -1  -7    0.05    0.33
  18  -1   7    0.59    0.17
  18  -1   7   -0.07    0.32
  18  -1  -7    0.29    0.19
  18  -1  -7   -0.24    0.36
  17  -1   7    0.99    0.20
  17  -1   7    0.13    0.38
  17  -1  -7    0.09    0.43
  17  -1  -7    0.66    0.33
  16  -1   7    0.15    0.19
  16  -1   7   -0.26    0.45
  16  -1  -7   -0.63    0.50
  16  -1  -7    0.00    0.24
  15  -1   7    5.98    0.89
  15  -1   7    6.28    0.70
  15  -1  -7    4.94    0.76
  14  -1   7    3.15    0.40
  14  -1  -7    2.64    0.47
  13  -1   7    0.44    0.22
  13  -1   7    0.32    0.43
  13  -1  -7   -0.04    0.52
  13  -1  -7    0.23    0.31
  12  -1   7    6.07    0.72
  12  -1  -7    6.29    0.81
  11  -1   7    0.34    0.41
  11  -1   7    0.18    0.20
  11  -1  -7    0.31    0.28
  11  -1  -7   -0.01    0.45
  10  -1  -7    0.52    0.27
  10  -1  -7    0.89    0.67
   9  -1   7    4.33    0.59
   9  -1  -7    3.37    0.63
  -8   1   7   13.80    1.62
   8  -1   7   15.15    1.55
   8  -1  -7   11.69    1.59
   7  -1   7   51.89    5.55
  -7   1   7   51.06    5.60
   7  -1  -7   52.76    5.58
   6  -1   7  110.60   11.33
   6  -1  -7  101.49   11.66
   5  -1   7  167.15   18.21
  -5   1   7  162.96   18.21
   5  -1  -7  176.35   18.38
   5  -1  -7  181.29   18.37
   4  -1   7   21.85    2.73
  -4   1   7   28.16    2.76
   4  -1  -7   26.09    2.77
   4  -1  -7   22.66    2.82
   4  -1  -7   28.92    3.09
   3  -1   7   23.87    3.40
  -3   1   7   30.91    3.02
  -3   1   7   28.28    3.02
   3  -1  -7   27.83    3.23
   3  -1  -7   26.07    3.06
   2  -1   7    1.85    0.44
  -2   1   7    2.17    0.50
   2  -1  -7    2.82    0.77
   2  -1  -7    3.32    0.49
   2  -1  -7    3.60    0.58
  -1   1   7    4.76    0.79
  -1   1   7    5.61    0.86
   1  -1   7    5.28    0.70
   1  -1  -7    4.59    0.95
  -1   1  -7    6.12    0.91
   0  -1   7    6.22    1.04
   0   1   7    5.97    0.96
   0   1  -7    9.78    1.33
   0   1  -7    6.80    0.96
   0  -1  -7    7.40    1.11
   0  -1  -7    7.95    0.98
   1   1   7    6.05    0.79
   1   1   7    6.04    0.78
  -1  -1   7    6.39    0.76
  -1  -1   7    5.51    0.80
   1   1  -7    4.99    1.00
   1   1  -7    5.67    0.82
   1   1  -7    5.30    0.75
  -1  -1  -7    6.47    0.94
   2   1   7    2.83    0.58
  -2  -1   7    4.96    0.72
  -2  -1  -7    3.55    0.73
   2   1  -7    4.05    0.55
   2   1  -7    2.66    0.92
  -2  -1  -7    3.80    0.63
   2   1  -7    3.38    0.65
   3   1   7   28.43    2.90
  -3  -1   7   27.06    2.91
   3   1  -7   24.10    2.90
   3   1  -7   30.02    3.19
   3   1  -7   24.97    2.95
  -4  -1   7   25.81    2.93
   4   1   7   29.14    2.94
   4   1  -7   25.28    3.35
   5   1   7  160.90   18.25
  -5  -1   7  188.61   18.25
   5   1  -7  165.98   18.50
   6   1   7   89.45    9.52
  -7  -1   7   48.76    5.39
   7   1   7   52.26    5.43
   7   1  -7   50.71    5.43
   8   1   7   12.95    1.47
  10   1   7    2.13    0.48
  10   1  -7    2.16    0.50
  11   1   7    0.90    0.41
  11   1  -7   -0.23    0.44
  11   1  -7    0.65    0.29
  12   1   7   10.42    1.21
  12   1  -7    8.59    1.27
  13   1   7    0.53    0.31
  13   1   7    0.12    0.39
  13   1  -7    0.07    0.30
  13   1  -7   -0.31    0.51
  14   1   7    3.66    0.68
  15   1   7    4.94    0.76
  16   1   7    0.31    0.19
  16   1  -7    0.01    0.49
  16   1  -7    0.24    0.27
  17   1  -7    0.04    0.46
  17   1  -7    1.94    0.32
  18   1   7   -0.10    0.37
  18   1  -7    0.23    0.39
  19   1  -7    0.01    0.40
  19  -1   8    0.16    0.11
  18  -1   8    0.66    0.21
  18  -1   8   -0.11    0.37
  18  -1  -8   -0.27    0.35
  17  -1   8   -0.06    0.37
  17  -1  -8   -0.32    0.40
  17  -1  -8    0.54    0.23
  16  -1   8    1.75    0.26
  16  -1  -8    1.03    0.31
  15  -1   8    0.44    0.20
  15  -1   8    0.73    0.49
  15  -1  -8    0.39    0.28
  15  -1  -8    0.27    0.56
  14  -1   8    3.46    0.46
  14  -1  -8    3.18    0.55
  13  -1   8    3.34    0.46
  13  -1  -8    3.05    0.51
  12  -1   8    0.81    0.44
  12  -1   8    0.25    0.20
  12  -1  -8    0.37    0.31
  12  -1  -8   -0.12    0.50
  11  -1   8    1.17    0.24
  11  -1   8    2.41    0.48
  11  -1  -8   -0.09    0.49
  11  -1  -8    1.04    0.34
  10  -1   8    0.49    0.40
  10  -1   8    0.16    0.35
  10  -1  -8    0.12    0.44
  10  -1  -8    0.30    0.28
  -9   1   8    8.20    0.99
   9  -1  -8    7.68    0.96
   9  -1  -8    7.74    1.09
  -8   1   8   26.38    3.07
   8  -1  -8   30.47    3.13
   7  -1   8   89.67    9.74
   7  -1  -8   93.49    9.78
  -6   1   8    6.97    0.98
   5  -1   8   19.38    2.31
  -5   1   8   21.46    2.34
   5  -1  -8   18.79    2.52
   5  -1  -8   24.08    2.42
   4  -1   8  234.06   22.58
  -4   1   8  188.62   22.58
  -4   1   8  206.46   22.58
   4  -1  -8  223.46   22.73
   4  -1  -8  212.01   22.62
  -3   1   8   22.94    2.65
  -3   1   8   21.01    2.72
   3  -1  -8   25.73    2.74
   3  -1  -8   27.13    2.66
  -2   1   8    5.14    0.82
   2  -1  -8    6.08    0.88
   2  -1  -8    6.12    1.08
  -1   1   8    3.32    0.55
   1  -1   8    2.97    0.49
   1  -1  -8    1.84    0.71
   1  -1  -8    2.96    0.43
  -1   1  -8    2.11    0.75
  -1   1  -8    3.94    0.74
   1  -1  -8    2.25    0.66
   0  -1   8    2.13    0.59
   0   1   8    1.96    0.48
   0  -1   8    1.61    0.42
   0  -1  -8    1.42    0.51
   0   1  -8    1.98    0.35
   0   1  -8    1.46    0.56
   0   1  -8    1.29    0.76
   0  -1  -8    1.83    0.74
  -1  -1   8    3.74    0.52
   1   1   8    3.60    0.84
  -1  -1   8    3.11    0.59
   1   1   8    2.04    0.63
   1   1  -8    2.52    0.60
  -1  -1  -8    2.54    0.74
  -1  -1  -8    3.35    0.57
   1   1  -8    2.92    0.49
  -2  -1   8    5.86    0.81
  -2  -1   8    6.39    0.84
   2   1   8    6.03    0.86
   2   1   8    6.87    0.87
  -2  -1  -8    6.15    0.86
  -2  -1  -8    7.66    1.13
   2   1  -8    6.98    0.83
   2   1  -8    4.37    0.88
   2   1  -8    4.51    1.16
  -3  -1   8   23.45    2.65
   3   1   8   24.39    2.64
   3   1  -8   24.42    2.70
   3   1  -8   23.53    2.96
  -4  -1   8  227.69   24.26
   4   1   8  216.89   24.27
   4   1  -8  242.36   24.42
  -5  -1   8   24.75    2.61
   5   1   8   23.68    2.61
   5   1  -8   23.47    2.65
   5   1  -8   22.44    3.50
   6   1   8    6.22    1.07
  -6  -1   8    9.16    1.00
   6   1  -8    7.86    1.03
  -7  -1   8   73.29    7.50
   7   1   8   67.45    7.51
   9   1   8   12.93    1.39
   9   1  -8   10.91    1.32
  10   1   8    0.62    0.60
  10   1  -8   -0.17    0.42
  10   1  -8   -0.05    0.25
  11   1   8    2.99    0.57
  11   1  -8    2.69    0.45
  12   1   8    0.68    0.44
  12   1  -8    0.67    0.32
  12   1  -8    0.34    0.54
  13   1   8    5.96    0.95
  13   1   8    7.12    0.81
  13   1  -8    8.38    0.91
  14   1   8    3.45    0.63
  15   1   8    0.68    0.21
  15   1   8    0.11    0.43
  15   1  -8    0.87    0.32
  15   1  -8    0.31    0.55
  16   1   8    3.12    0.40
  16   1  -8    2.07    0.41
  17   1  -8    1.73    0.31
  18   1   8   -0.07    0.31
  18   1  -8    0.16    0.37
  18  -1   9   -0.14    0.36
  18  -1   9    0.34    0.14
  18  -1  -9   -0.15    0.45
  17  -1  -9   -0.54    0.39
  16  -1   9    1.09    0.25
  16  -1  -9    0.93    0.28
  16  -1  -9    0.05    0.45
  15  -1   9    0.53    0.48
  15  -1   9    0.90    0.22
  15  -1  -9   -0.28    0.47
  15  -1  -9    0.75    0.29
  14  -1   9    0.55    0.22
  14  -1   9    0.85    0.49
  14  -1  -9    0.67    0.33
  14  -1  -9    0.27    0.56
  13  -1   9    3.27    0.44
  13  -1   9    3.68    0.78
  13  -1  -9    3.50    0.52
  12  -1   9    2.51    0.38
  12  -1   9    4.21    0.64
  12  -1  -9    2.62    0.47
  11  -1   9    0.10    0.44
  11  -1   9    0.55    0.20
  11  -1  -9    0.55    0.30
  11  -1  -9   -0.08    0.52
  10  -1   9    3.04    0.44
  10  -1  -9    3.69    0.49
  -9   1   9    9.54    1.10
   9  -1   9    8.44    1.00
   9  -1  -9    8.99    1.06
   9  -1  -9   10.21    1.42
  -8   1   9   41.77    4.54
   8  -1  -9   45.56    4.62
   8  -1  -9   39.48    4.55
   7  -1   9   13.43    1.52
   7  -1  -9   13.13    1.60
   6  -1   9   25.05    2.68
   6  -1  -9   22.15    3.99
  -5   1   9   23.64    2.79
  -5   1   9   25.31    2.78
   5  -1  -9   33.14    4.24
   5  -1  -9   24.78    2.88
   4  -1   9   17.05    1.84
  -4   1   9   15.91    1.83
  -4   1   9   15.01    1.87
   4  -1  -9   16.98    2.51
   4  -1  -9   17.37    1.97
   3  -1   9  149.27   15.94
  -3   1   9  152.21   15.88
   3  -1  -9  158.36   16.03
   3  -1  -9  137.55   15.93
  -2   1   9    9.41    1.19
  -2   1   9    9.97    1.14
   2  -1  -9   10.16    1.35
   2  -1  -9    7.31    1.35
   2  -1  -9    8.28    1.09
  -1   1   9    1.04    0.60
  -1   1   9    2.22    0.52
   1  -1   9    2.70    0.66
   1  -1  -9    2.96    0.66
   1  -1  -9    1.48    0.76
  -1   1  -9    2.76    0.83
  -1   1  -9    3.05    0.69
   0   1   9    6.05    1.05
   0  -1   9    8.79    1.05
   0  -1   9    7.52    0.94
   0   1  -9    6.57    1.08
   0   1  -9    6.91    0.98
   0   1  -9    9.17    1.31
   0  -1  -9    8.30    1.26
   0  -1  -9    6.36    1.07
  -1  -1   9    2.63    0.59
   1   1   9    2.09    0.54
  -1  -1   9    1.32    0.47
   1   1  -9    2.52    0.92
   1   1  -9    2.13    0.60
  -1  -1  -9    1.86    0.78
  -1  -1  -9    1.74    0.54
   1   1  -9    2.01    0.44
   2   1   9    9.02    1.28
  -2  -1   9   10.06    1.24
  -2  -1   9    8.61    1.09
   2   1   9    9.00    1.20
   2   1  -9    8.73    1.25
   2   1  -9    7.61    1.49
  -2  -1  -9   10.28    1.42
   2   1  -9    7.44    1.32
  -2  -1  -9    9.88    1.23
  -3  -1   9  157.62   16.98
  -3  -1   9  155.80   16.98
   3   1   9  175.74   16.98
   3   1  -9  148.15   17.01
   3   1  -9  151.32   17.14
   3   1  -9  169.53   17.00
  -4  -1   9   18.93    1.92
   4   1   9   16.06    1.97
   4   1  -9   14.15    2.00
   4   1  -9   17.14    2.68
   5   1   9   24.29    2.60
   5   1  -9   21.26    3.57
   6   1   9   20.71    2.23
  -6  -1   9   21.95    2.22
   6   1  -9   17.27    2.25
   7   1   9   10.21    1.13
  -7  -1   9    9.33    1.18
   7   1  -9    7.87    1.16
   8   1   9   50.41    5.61
   8   1  -9   54.18    5.57
   9   1   9   13.23    1.59
   9   1  -9   14.26    1.53
  10   1   9    5.58    0.80
  10   1  -9    4.55    0.68
  11   1   9    0.09    0.46
  11   1  -9    0.19    0.31
  11   1  -9   -0.04    0.49
  12   1   9    3.73    0.70
  12   1   9    3.83    0.52
  12   1  -9    5.14    0.65
  13   1   9    3.65    0.81
  14   1   9    1.25    0.23
  14   1   9    0.48    0.45
  14   1  -9   -0.28    0.53
  14   1  -9    0.73    0.35
  15   1   9    0.64    0.45
  15   1  -9    1.73    0.34
  16   1  -9    2.36    0.39
  18   1  -9    0.13    0.42
  18  -1  10    0.27    0.12
  18  -1 -10   -0.34    0.36
  17  -1  10    0.14    0.47
  17  -1  10    0.56    0.16
  17  -1 -10   -0.07    0.42
  16  -1  10    0.09    0.44
  16  -1 -10   -0.24    0.52
  15  -1  10    1.06    0.23
  15  -1  10    0.81    0.48
  15  -1 -10    0.47    0.53
  15  -1 -10    0.94    0.30
  14  -1  10    1.00    0.23
  14  -1  10    0.37    0.48
  14  -1 -10    0.11    0.51
  14  -1 -10    0.95    0.34
  13  -1  10    1.11    0.48
  13  -1  10    0.58    0.25
  13  -1 -10    0.26    0.81
  13  -1 -10    0.79    0.32
  12  -1  10    0.82    0.52
  12  -1  10    0.71    0.22
  12  -1 -10    0.70    0.33
  12  -1 -10    0.25    0.54
  11  -1  10    3.93    0.55
  11  -1 -10    5.33    0.66
  10  -1  10    3.70    0.48
  -9   1  10   11.82    1.49
   9  -1  10   12.97    1.38
   9  -1 -10   13.15    1.43
  -8   1  10    4.17    0.62
   8  -1  10    3.52    0.49
   8  -1 -10    3.28    0.66
   8  -1 -10    4.75    0.53
   7  -1  10   31.79    3.35
   7  -1 -10   29.70    3.40
  -6   1  10   21.24    2.42
   6  -1 -10   21.37    2.36
   6  -1 -10   24.75    3.90
  -5   1  10    8.64    1.35
   5  -1  10   12.72    1.30
  -5   1  10    9.38    1.32
   5  -1 -10   13.04    1.39
   5  -1 -10   10.14    1.78
   5  -1 -10   10.85    2.22
  -4   1  10   17.42    1.99
  -4   1  10   17.77    2.04
   4  -1  10   18.15    1.99
   4  -1 -10   19.50    2.06
   4  -1 -10   17.60    2.72
   4  -1 -10   15.32    2.18
   3  -1  10   12.91    1.53
  -3   1  10   13.01    1.59
   3  -1 -10   13.75    1.56
   3  -1 -10   13.02    1.69
   3  -1 -10   13.39    2.13
   2  -1  10   91.25    9.99
  -2   1  10  102.94   10.01
  -2   1  10   88.99   10.01
   2  -1 -10   87.38   10.04
   2  -1 -10   97.63   10.00
   2  -1 -10   94.24   10.17
  -1   1  10    7.88    1.16
   1  -1  10    8.39    1.04
  -1   1  10    7.97    1.08
   1  -1  10   10.43    1.18
  -1   1 -10    8.78    1.25
   1  -1 -10    7.55    1.21
  -1   1 -10    7.55    1.34
   1  -1 -10    7.19    1.01
   1  -1 -10    7.59    1.41
   0   1  10    2.98    0.63
   0  -1  10    3.95    0.74
   0   1  10    3.64    0.64
   0  -1  10    3.14    0.58
   0  -1 -10    3.06    0.73
   0   1 -10    3.42    0.50
   0   1 -10    2.94    1.03
   0   1 -10    3.51    0.77
   0  -1 -10    2.96    1.02
   1   1  10    8.51    1.29
  -1  -1  10    8.49    1.24
   1   1  10    7.48    1.22
   1   1 -10    9.83    1.51
   1   1 -10    6.98    1.21
  -1  -1 -10    8.58    1.25
  -1  -1 -10    8.65    1.55
   1   1 -10    8.95    1.06
  -2  -1  10  103.34   10.29
   2   1  10  104.47   10.30
   2   1  10   88.78   10.32
  -2  -1  10   94.48   10.32
   2   1 -10   87.94   10.30
  -2  -1 -10  100.41   10.33
   2   1 -10   96.77   10.47
   3   1  10   12.63    1.52
  -3  -1  10   14.27    1.50
   3   1  10   12.60    1.66
  -3  -1  10   14.05    1.59
   3   1 -10   11.51    1.58
   3   1 -10   12.31    2.26
   3   1 -10   12.44    1.64
   4   1  10   17.76    1.97
  -4  -1  10   18.63    2.01
   4   1 -10   15.59    2.09
   4   1 -10   18.69    3.51
   4   1 -10   16.99    2.02
  -5  -1  10   12.06    1.35
   5   1  10   10.29    1.31
   5   1 -10    9.74    2.37
   6   1  10   21.87    2.40
  -6  -1  10   23.84    2.40
   6   1 -10   18.96    2.43
  -7  -1  10   21.98    2.52
   7   1  10   23.97    2.53
   8   1  10    4.53    0.82
  -8  -1  10    5.78    0.78
   8   1 -10    6.75    0.73
   9   1  10   15.09    1.91
   9   1  10   18.90    1.96
   9   1 -10   17.79    1.89
  10   1  10    6.55    0.82
  10   1  10    6.95    1.00
  10   1 -10    8.16    0.88
  11   1  10    8.88    1.09
  11   1 -10    7.21    0.97
  12   1  10    1.09    0.24
  12   1  10    1.65    0.54
  12   1 -10    0.22    0.54
  12   1 -10    1.01    0.35
  13   1  10    0.79    0.33
  13   1  10    1.30    0.51
  13   1 -10    1.63    0.35
  13   1 -10   -0.17    0.72
  14   1  10    1.00    0.50
  14   1  10    1.86    0.29
  14   1 -10    2.98    0.41
  15   1  10    0.50    0.43
  15   1 -10    0.02    0.52
  16   1 -10    0.08    0.54
  17   1 -10   -0.15    0.42
  18   1  10    0.64    0.16
  18   1 -10    0.16    0.44
  18  -1  11    0.19    0.11
  17  -1  11    0.56    0.16
  17  -1 -11    0.25    0.43
  16  -1  11   -0.35    0.39
  16  -1 -11   -0.06    0.49
  15  -1  11   -0.03    0.52
  15  -1 -11    0.21    0.55
  14  -1  11    1.40    0.53
  14  -1  11    1.96    0.30
  13  -1  11    0.28    0.21
  13  -1  11    0.46    0.42
  13  -1 -11    0.17    0.30
  13  -1 -11   -0.32    0.54
  12  -1  11    1.80    0.30
  12  -1  11    1.64    0.72
  12  -1 -11    1.97    0.39
  11  -1  11    7.03    0.85
  11  -1 -11    8.09    0.93
  10  -1  11   14.15    1.67
  10  -1 -11   15.88    1.68
   9  -1  11    2.07    0.31
   9  -1 -11    1.80    0.38
   8  -1  11    3.77    0.49
  -8   1  11    4.72    0.64
   8  -1 -11    3.68    0.51
   8  -1 -11    2.77    0.68
  -7   1  11   11.40    1.28
   7  -1  11    9.51    1.12
   6  -1  11   10.70    1.17
  -6   1  11    8.25    1.24
  -5   1  11    8.42    1.29
  -5   1  11    9.09    1.22
   5  -1  11   10.46    1.20
   5  -1 -11   13.98    2.35
   5  -1 -11   12.11    1.64
  -4   1  11   10.85    1.52
   4  -1  11   13.79    1.47
   4  -1 -11   15.84    2.45
   4  -1 -11   10.74    1.65
  -3   1  11   11.87    1.52
   3  -1  11   13.08    1.44
  -3   1  11   12.37    1.45
   3  -1 -11   11.65    1.63
   3  -1 -11   12.68    2.12
   3  -1 -11   11.51    1.63
  -2   1  11   18.19    2.12
  -2   1  11   17.59    2.07
   2  -1  11   17.59    2.04
   2  -1  11   19.92    2.23
   2  -1 -11   18.26    2.20
   2  -1 -11   19.01    2.59
  -1   1  11   52.00    6.21
  -1   1  11   60.08    6.19
   1  -1  11   55.62    6.25
   1  -1  11   61.91    6.18
   1  -1 -11   61.61    6.17
   1  -1 -11   52.42    6.24
  -1   1 -11   58.81    6.38
   1  -1 -11   58.65    6.43
  -1   1 -11   56.71    6.25
   0  -1  11   24.09    2.84
   0  -1  11   26.07    2.70
   0   1  11   22.50    2.78
   0   1  11   27.32    2.74
   0  -1 -11   22.94    2.80
   0   1 -11   22.99    2.82
   0   1 -11   25.05    2.69
   0   1 -11   23.84    3.07
   0  -1 -11   25.35    3.07
   1   1  11   54.26    6.18
   1   1  11   61.88    6.15
  -1  -1  11   55.44    6.19
  -1  -1  11   62.30    6.15
   1   1 -11   53.46    6.20
  -1  -1 -11   59.00    6.35
  -1  -1 -11   53.37    6.26
   1   1 -11   56.99    6.40
  -2  -1  11   18.75    2.16
   2   1  11   20.89    2.09
  -2  -1  11   18.36    2.04
   2   1  11   17.69    2.17
   2   1 -11   15.91    2.61
   2   1 -11   16.47    2.16
  -2  -1 -11   17.41    2.34
  -2  -1 -11   18.67    2.17
  -3  -1  11   14.62    1.63
   3   1  11   14.01    1.68
   3   1  11   13.72    1.53
  -3  -1  11   12.14    1.51
   3   1 -11   14.44    2.35
   3   1 -11   12.92    1.65
   3   1 -11   11.27    1.56
   4   1  11   12.01    1.49
  -4  -1  11   12.72    1.41
   4   1  11   11.03    1.34
   4   1 -11    8.86    1.39
   4   1 -11   11.29    2.15
   5   1  11    9.01    1.16
   5   1 -11    8.50    2.38
   5   1 -11    9.40    1.23
  -6  -1  11   10.54    1.21
   6   1  11    8.48    1.18
  -7  -1  11   13.84    1.49
   7   1  11   11.51    1.52
   8   1  11    4.92    0.77
  -8  -1  11    4.48    0.75
   8   1  11    5.06    0.64
   9   1  11    3.26    0.68
   9   1  11    3.26    0.47
   9   1 -11    4.33    0.51
  10   1  11   21.15    2.42
  10   1 -11   24.20    2.45
  11   1  11   12.22    1.49
  11   1  11   11.50    1.32
  11   1 -11   12.45    1.37
  12   1  11    4.06    0.52
  12   1 -11    4.03    0.57
  13   1  11    0.07    0.46
  13   1  11    0.10    0.19
  13   1 -11    0.24    0.55
  14   1  11    1.20    0.47
  14   1 -11   -0.32    0.55
  15   1  11    0.63    0.45
  16   1  11    0.02    0.35
  16   1 -11   -0.22    0.47
  17   1 -11    0.00    0.48
  17  -1  12    0.09    0.12
  17  -1 -12   -0.01    0.43
  16  -1  12   -0.03    0.39
  16  -1  12    0.48    0.15
  16  -1 -12    0.03    0.52
  15  -1  12    0.27    0.44
  15  -1 -12   -0.26    0.62
  14  -1  12    0.41    0.46
  14  -1  12    0.90    0.22
  14  -1 -12    0.54    0.59
  13  -1  12    5.06    0.68
  13  -1  12    3.48    0.49
  12  -1  12    2.15    0.37
  12  -1  12    3.52    0.63
  11  -1  12   11.19    1.24
  10  -1  12    3.21    0.45
   9  -1  12   10.04    1.14
  -8   1  12    7.04    1.13
   8  -1  12    7.58    0.87
   8  -1 -12    8.58    1.19
   7  -1  12    0.26    0.20
  -7   1  12   -0.20    0.72
   7  -1  12    0.16    0.46
   7  -1 -12    0.64    0.65
   6  -1  12    5.95    0.74
  -6   1  12    6.95    0.98
   6  -1 -12    4.63    3.41
  -5   1  12    9.82    1.19
  -5   1  12   11.35    1.40
   5  -1  12   11.93    1.20
   5  -1 -12    8.38    2.48
  -4   1  12    6.07    0.88
  -4   1  12    5.99    0.72
   4  -1  12    6.44    0.86
   4  -1  12    5.72    0.71
  -4   1  12    5.20    0.97
   4  -1 -12    7.91    1.12
   4  -1 -12    7.00    0.98
   4  -1 -12    5.39    1.85
   3  -1  12   12.25    1.48
  -3   1  12    8.07    1.11
  -3   1  12    8.75    1.20
  -3   1  12   10.41    1.30
   3  -1  12   10.18    1.20
   3  -1 -12   10.87    1.26
   3  -1 -12   10.72    1.41
   3  -1 -12    8.33    1.87
  -2   1  12    9.32    1.19
   2  -1  12   10.35    1.19
   2  -1  12    8.93    1.30
  -2   1  12    8.66    1.30
   2  -1 -12    8.42    1.32
   2  -1 -12    9.89    1.19
   1  -1  12   40.72    4.59
  -1   1  12   40.00    4.49
   1  -1  12   41.62    4.49
  -1   1  12   37.83    4.54
   1  -1 -12   39.51    4.64
  -1   1 -12   44.34    4.78
   1  -1 -12   41.38    4.84
   1  -1 -12   46.07    4.47
  -1   1 -12   42.26    4.77
   0  -1  12  201.32   21.96
   0  -1  12  203.93   22.01
   0   1  12  188.91   21.99
   0   1  12  216.82   21.98
   0  -1 -12  214.74   22.05
   0   1 -12  223.58   21.96
   0  -1 -12  204.29   22.13
   0   1 -12  201.05   22.02
   1   1  12   44.90    4.48
  -1  -1  12   38.62    4.54
  -1  -1  12   42.82    4.46
   1   1  12   38.48    4.52
   1   1 -12   42.92    4.85
  -1  -1 -12   39.39    4.72
   1   1 -12   37.51    4.55
  -1  -1 -12   40.33    4.55
   1   1 -12   44.86    4.46
   2   1  12    9.27    1.34
  -2  -1  12   10.08    1.34
  -2  -1  12    9.20    1.12
   2   1  12    9.81    1.16
  -2  -1 -12    7.21    1.42
   2   1 -12    8.84    1.33
  -2  -1 -12    9.04    1.36
   2   1 -12    7.16    1.78
  -3  -1  12   10.43    1.33
   3   1  12    9.13    1.19
  -3  -1  12   10.85    1.16
   3   1  12    9.56    1.36
   3   1 -12    8.59    1.35
   3   1 -12    7.80    1.23
   3   1 -12    8.66    2.01
   4   1  12    7.57    1.12
   4   1  12    6.64    0.97
  -4  -1  12    6.65    1.05
   4   1 -12    7.07    1.95
   4   1 -12    6.19    0.99
   5   1  12    9.78    1.09
   5   1 -12    5.62    2.71
   5   1 -12    6.75    1.12
  -6  -1  12    9.16    1.27
   6   1  12    9.22    1.36
   6   1  12   10.84    1.12
  -7  -1  12   -0.20    0.38
   7   1  12    0.23    0.25
   7   1  12    0.19    0.51
   7   1  12    0.30    0.52
   7   1 -12    0.01    0.50
   8   1  12    9.86    1.11
   8   1  12    9.91    1.27
   9   1  12   12.75    1.59
   9   1  12   13.28    1.44
  10   1  12    5.70    0.72
  10   1  12    6.68    0.95
  11   1  12   17.00    1.86
  11   1  12   14.90    1.71
  11   1  12   16.07    1.98
  12   1  12    3.63    0.69
  13   1  12    4.59    0.84
  13   1  12    6.66    0.69
  14   1  12    0.40    0.42
  14   1 -12    0.42    0.56
  15   1  12   -0.02    0.38
  15   1 -12   -0.04    0.58
  16   1  12   -0.15    0.35
  16   1 -12   -0.03    0.54
  17   1  12    0.19    0.11
  17   1 -12    0.02    0.50
  17  -1  13    0.06    0.10
  16  -1  13    0.39    0.14
  16  -1 -13    0.52    0.57
  15  -1  13    0.02    0.15
  15  -1  13   -0.25    0.38
  15  -1 -13    0.01    0.56
  14  -1  13    0.59    0.57
  14  -1 -13    0.15    0.64
  13  -1  13    5.99    0.88
  13  -1  13    6.14    0.72
  12  -1  13   10.16    1.17
  12  -1  13    8.40    1.02
  11  -1  13    1.06    0.24
  11  -1  13    1.77    0.57
  11  -1 -13   -0.39    0.64
  10  -1  13    9.72    1.18
  10  -1  13   12.71    1.36
   9  -1  13   10.47    1.19
   9  -1  13    8.43    1.02
  -8   1  13    2.90    0.60
   8  -1  13    2.56    0.49
   8  -1  13    4.08    0.67
   8  -1 -13    1.56    0.67
   7  -1  13    5.99    0.74
  -7   1  13    7.23    1.03
   6  -1  13    0.28    0.47
  -6   1  13    0.32    0.50
   6  -1  13    0.29    0.21
   6  -1 -13    0.26    0.66
   5  -1  13    2.25    0.73
  -5   1  13    2.96    0.67
  -5   1  13    1.92    0.32
   5  -1  13    1.66    0.31
   5  -1  13    2.26    0.69
   5  -1 -13    0.89    2.29
  -4   1  13    9.43    1.31
   4  -1  13   12.27    1.32
  -4   1  13    9.82    1.18
   4  -1  13   11.58    1.18
   4  -1  13   10.90    1.56
   4  -1 -13    8.45    2.23
  -3   1  13    7.52    1.06
   3  -1  13    7.68    0.94
  -3   1  13    5.45    0.84
   3  -1  13    6.87    1.09
  -3   1  13    5.83    0.95
   3  -1 -13    8.15    1.04
   3  -1 -13    5.72    1.78
   3  -1 -13    6.90    1.14
  -2   1  13   17.56    2.09
   2  -1  13   16.95    2.06
   2  -1  13   18.71    1.98
  -2   1  13   20.29    2.21
  -2   1  13   19.35    1.99
   2  -1 -13   16.57    2.09
   2  -1 -13   20.38    2.76
   2  -1 -13   18.36    2.22
   1  -1  13   70.96    8.16
   1  -1  13   81.20    8.22
  -1   1  13   74.05    8.27
  -1   1  13   79.63    8.23
  -1   1  13   77.75    8.16
   1  -1  13   79.68    8.31
   1  -1 -13   73.06    8.30
   1  -1 -13   79.06    8.52
   0  -1  13   71.99    7.51
   0   1  13   72.84    7.46
   0   1  13   69.99    7.52
   0  -1  13   68.15    7.45
   0  -1  13   66.69    7.59
   0   1  13   75.28    7.59
   0  -1 -13   66.46    7.59
   0   1 -13   71.16    7.82
   0  -1 -13   69.40    7.79
   0   1 -13   69.44    7.61
   1   1  13   76.22    7.91
   1   1  13   71.83    8.08
  -1  -1  13   70.27    7.90
   1   1  13   77.60    7.98
  -1  -1  13   74.29    7.96
  -1  -1  13   74.31    8.04
  -1  -1 -13   73.18    8.19
   1   1 -13   81.32    8.06
  -1  -1 -13   74.34    8.05
   1   1 -13   72.02    8.07
   1   1 -13   73.59    8.31
  -2  -1  13   19.49    2.08
  -2  -1  13   17.44    1.98
   2   1  13   17.75    2.00
  -2  -1  13   18.89    2.23
   2   1  13   19.14    2.11
   2   1 -13   18.45    2.78
  -2  -1 -13   17.49    2.51
   2   1 -13   19.59    2.12
   3   1  13    8.19    0.88
  -3  -1  13    8.21    1.20
   3   1  13    6.39    1.03
  -3  -1  13    7.77    0.84
   3   1  13    8.51    1.28
  -3  -1  13    6.73    1.00
   3   1 -13    6.30    1.03
   3   1 -13    8.51    1.21
  -4  -1  13   13.82    1.69
   4   1  13   14.20    1.53
  -4  -1  13   14.05    1.46
   4   1  13   11.96    1.73
   4   1 -13    8.38    2.77
   5   1  13    2.53    0.68
  -5  -1  13    4.32    0.69
   5   1  13    2.96    0.40
   5   1  13    1.25    0.75
   5   1 -13    2.35    0.73
   6   1  13    0.56    0.26
   6   1  13    0.33    0.54
   6   1  13    0.10    0.56
   6   1 -13   -0.38    0.61
   7   1  13   10.63    1.46
   7   1  13   10.91    1.20
  -7  -1  13   10.47    1.44
   8   1  13    2.52    0.71
   8   1  13    4.19    0.74
   9   1  13   11.07    1.40
   9   1  13   10.61    1.20
  10   1  13   12.70    1.42
  10   1  13   14.08    1.61
  10   1  13   12.05    1.68
  11   1  13    2.04    0.33
  11   1  13    2.08    0.69
  12   1  13    8.86    1.14
  13   1  13    6.50    0.90
  14   1  13    1.39    0.49
  14   1 -13    0.46    0.67
  15   1  13    0.22    0.35
  15   1  13    0.07    0.14
  15   1 -13   -0.03    0.61
  16   1  13    0.72    0.16
  16   1 -13   -0.34    0.51
  17   1  13    0.46    0.12
  16  -1  14    0.12    0.13
  15  -1  14    0.03    0.39
  15  -1 -14   -0.15    0.53
  14  -1  14   -0.46    0.41
  14  -1  14    1.04    0.21
  14  -1 -14    0.53    0.65
  13  -1  14    4.52    0.75
  13  -1  14    4.81    0.59
  12  -1  14    7.89    1.00
  12  -1  14    6.90    0.84
  11  -1  14   11.10    1.46
  11  -1  14    8.84    1.02
  11  -1  14    8.46    1.18
  10  -1  14    1.37    0.60
  10  -1  14    1.38    0.27
  10  -1  14    2.15    0.76
  10  -1 -14   -0.40    0.64
   9  -1  14    3.27    0.47
   9  -1  14    5.27    0.86
  -8   1  14    8.71    1.12
   8  -1  14    7.19    0.88
   7  -1  14    2.74    0.75
  -7   1  14    2.26    0.60
   7  -1  14    2.58    0.64
   7  -1 -14    2.38    0.74
  -6   1  14    2.44    0.68
   6  -1  14    3.48    0.68
   6  -1  14    2.75    0.78
   6  -1 -14    4.04    0.82
   5  -1  14    0.36    0.22
   5  -1  14    0.40    0.69
  -5   1  14    0.28    0.57
   5  -1  14    0.88    0.54
  -5   1  14    0.32    0.22
   5  -1 -14    0.93    0.65
   5  -1 -14   -1.65    2.57
  -4   1  14    1.32    0.32
   4  -1  14    2.78    0.58
   4  -1  14    1.70    0.30
   4  -1  14    2.02    0.73
  -4   1  14    2.64    0.64
  -4   1  14    1.94    0.56
   4  -1 -14    0.45    1.95
   4  -1 -14    2.29    0.82
   4  -1 -14    1.66    0.64
  -3   1  14   15.85    1.97
  -3   1  14   15.71    1.85
   3  -1  14   18.51    2.20
  -3   1  14   17.62    2.08
   3  -1  14   18.22    1.85
   3  -1 -14   17.64    2.01
   3  -1 -14   16.38    2.16
   3  -1 -14   18.07    3.08
  -2   1  14   47.97    4.91
   2  -1  14   44.82    4.90
   2  -1  14   47.14    5.11
   2  -1  14   48.32    4.98
  -2   1  14   46.54    4.99
  -2   1  14   43.75    5.04
   2  -1 -14   42.05    5.10
   2  -1 -14   47.07    5.50
   1  -1  14   33.46    3.81
  -1   1  14   30.71    3.77
   1  -1  14   33.48    3.68
  -1   1  14   35.36    3.61
   1  -1  14   32.97    3.60
  -1   1  14   34.80    3.71
   1  -1 -14   34.25    3.84
   1  -1 -14   34.65    4.25
   0   1  14   28.29    3.04
   0  -1  14   27.12    3.02
   0   1  14   26.74    2.93
   0  -1  14   28.76    3.17
   0  -1  14   26.45    2.92
   0   1  14   26.02    3.13
   0   1 -14   29.20    3.64
   0  -1 -14   25.93    3.56
   0   1 -14   29.47    3.29
   0  -1 -14   27.30    3.19
  -1  -1  14   34.36    3.75
   1   1  14   34.97    3.68
   1   1  14   33.99    3.86
  -1  -1  14   34.81    3.88
  -1  -1  14   32.71    3.67
   1   1  14   36.68    3.79
   1   1 -14   37.78    3.78
   1   1 -14   32.77    4.39
   1   1 -14   33.53    3.91
  -1  -1 -14   33.24    3.91
  -1  -1 -14   31.94    4.16
   2   1  14   47.78    5.16
  -2  -1  14   49.50    5.00
   2   1  14   43.59    5.09
  -2  -1  14   45.86    5.06
  -2  -1  14   49.54    5.17
   2   1  14   50.19    5.01
   2   1 -14   45.51    5.21
   2   1 -14   42.66    5.09
   2   1 -14   47.74    5.78
   3   1  14   18.02    1.86
  -3  -1  14   18.39    1.84
  -3  -1  14   17.07    1.93
   3   1  14   17.14    2.09
   3   1  14   14.94    2.09
  -3  -1  14   17.74    2.10
   3   1 -14   14.72    2.03
   3   1 -14   13.33    2.94
   3   1 -14   17.64    2.17
   4   1  14    1.83    0.65
   4   1  14    2.23    0.68
  -4  -1  14    3.89    0.69
   4   1  14    1.99    0.37
  -4  -1  14    2.45    0.32
   4   1 -14    2.66    2.70
   4   1 -14    1.29    0.68
   5   1  14    0.23    0.57
   5   1  14    0.43    0.56
   5   1  14    0.52    0.26
  -5  -1  14    1.46    0.55
   5   1 -14   -0.66    0.62
  -6  -1  14    4.53    0.75
   6   1  14    3.56    0.79
   6   1  14    4.97    0.60
   7   1  14    2.82    0.73
  -7  -1  14    4.16    0.66
   7   1  14    4.23    0.62
   8   1  14   11.11    1.19
   8   1  14    9.49    1.37
   9   1  14    7.00    0.79
   9   1  14    6.03    0.99
   9   1  14    6.19    1.02
  10   1  14    2.75    0.71
  10   1  14    2.00    0.68
  10   1  14    2.40    0.37
  11   1  14   12.24    1.36
  11   1  14   12.26    1.66
  11   1  14   12.74    1.52
  12   1  14    8.94    1.15
  13   1  14    4.35    0.70
  14   1  14    0.14    0.38
  14   1 -14   -0.30    0.70
  15   1  14   -0.03    0.37
  15   1 -14   -0.27    0.56
  16   1  14   -0.04    0.10
  16   1 -14    0.11    0.61
  16  -1  15    1.04    0.16
  15  -1  15   -0.02    0.13
  14  -1  15   -0.51    0.38
  14  -1 -15   -0.18    0.54
  13  -1  15    0.95    0.47
  13  -1 -15   -0.12    0.68
  12  -1  15    4.43    0.72
  11  -1  15    8.86    1.00
  10  -1  15    4.22    0.58
   9  -1  15    0.75    0.25
   9  -1  15    0.61    0.65
   9  -1 -15   -0.03    0.68
   8  -1  15    4.35    0.58
   8  -1  15    5.12    0.89
   7  -1  15    6.64    0.94
  -7   1  15    5.49    0.82
   7  -1  15    4.34    1.02
   7  -1  15    4.04    0.62
  -6   1  15    1.67    0.63
   6  -1  15    2.50    0.63
   6  -1  15    1.73    0.73
   6  -1  15    1.39    0.31
   6  -1 -15    1.34    0.71
  -5   1  15    1.07    0.27
   5  -1  15    1.53    0.69
   5  -1  15    1.94    0.61
   5  -1  15    1.05    0.48
  -5   1  15    0.97    0.68
   5  -1 -15    1.09    0.68
   5  -1 -15   -0.90    3.20
   4  -1  15    1.81    0.33
  -4   1  15    1.34    0.64
  -4   1  15    1.79    0.35
   4  -1  15    2.81    0.63
   4  -1  15    3.01    0.80
  -4   1  15    2.77    0.73
   4  -1 -15    2.98    0.70
   4  -1 -15    1.19    2.47
   3  -1  15   21.65    2.55
  -3   1  15   19.77    2.46
   3  -1  15   22.60    2.37
  -3   1  15   19.75    2.23
  -3   1  15   19.05    2.37
   3  -1  15   19.16    2.22
   3  -1 -15   24.71    3.67
   3  -1 -15   23.01    2.60
   3  -1 -15   21.69    2.42
   2  -1  15   35.39    3.76
   2  -1  15   33.00    3.62
   2  -1  15   32.38    3.51
  -2   1  15   31.22    3.63
  -2   1  15   33.83    3.72
  -2   1  15   33.25    3.52
   2  -1 -15   32.68    3.78
   2  -1 -15   30.89    4.34
  -1   1  15   25.42    3.27
  -1   1  15   28.36    3.27
   1  -1  15   32.45    3.34
   1  -1  15   27.56    3.05
  -1   1  15   29.35    3.07
   1  -1  15   29.53    3.18
   1  -1 -15   28.16    3.35
   1  -1 -15   27.61    3.85
   0   1  15   10.31    1.11
   0  -1  15    9.38    1.25
   0   1  15    8.87    1.48
   0   1  15    9.83    1.33
   0  -1  15   10.13    1.56
   0  -1  15    8.82    1.08
   0  -1 -15   12.96    2.05
   0  -1 -15   10.97    1.65
  -1  -1  15   27.50    3.14
  -1  -1  15   27.62    3.04
   1   1  15   29.03    3.05
   1   1  15   27.41    3.17
  -1  -1  15   29.80    3.30
   1   1  15   28.62    3.27
  -1  -1 -15   30.03    3.72
   1   1 -15   29.71    3.39
   1   1 -15   27.87    4.01
   2   1  15   32.09    3.50
  -2  -1  15   32.19    3.49
   2   1  15   32.09    3.62
  -2  -1  15   34.63    3.71
  -2  -1  15   30.70    3.57
   2   1  15   32.15    3.69
   2   1 -15   32.99    3.61
   2   1 -15   35.53    3.81
   2   1 -15   36.07    4.70
  -3  -1  15   21.99    2.25
   3   1  15   18.59    2.42
  -3  -1  15   21.85    2.52
   3   1  15   20.60    2.50
   3   1  15   22.19    2.27
  -3  -1  15   19.50    2.36
   3   1 -15   20.76    3.62
  -4  -1  15    4.57    0.78
  -4  -1  15    2.94    0.42
   4   1  15    2.40    0.72
   4   1  15    3.24    0.46
   4   1 -15    3.77    3.17
   5   1  15    2.06    0.64
   5   1  15    0.54    0.66
  -5  -1  15    2.80    0.66
   5   1  15    1.73    0.36
   5   1 -15    0.05    0.68
   6   1  15    0.69    0.66
  -6  -1  15    3.88    0.63
   6   1  15    2.09    0.66
   6   1 -15    0.04    0.73
  -7  -1  15    6.45    0.97
   7   1  15    4.45    0.91
   8   1  15    5.88    1.00
   8   1  15    7.40    0.80
   8   1  15    5.71    1.01
   9   1  15    1.16    0.63
   9   1  15    1.44    0.29
   9   1  15    1.54    0.71
   9   1 -15   -0.43    0.67
  10   1  15    7.50    1.12
  10   1  15    8.46    0.96
  11   1  15   15.38    1.88
  11   1  15   16.29    1.73
  12   1  15    5.70    0.85
  13   1  15    1.27    0.45
  13   1 -15    0.86    0.80
  14   1 -15   -0.22    0.60
  15   1  15    0.29    0.14
  15   1 -15   -0.04    0.57
  16   1  15    1.72    0.22
  15  -1  16    1.39    0.20
  14  -1  16    0.56    0.16
  14  -1  16   -0.20    0.37
  13  -1  16   -0.24    0.40
  13  -1 -16   -0.35    0.51
  12  -1  16    3.56    0.43
  12  -1  16    2.68    0.70
  11  -1  16    2.54    0.37
  11  -1  16    2.68    0.62
  10  -1  16   11.39    1.26
  10  -1  16    8.69    1.08
   9  -1  16    3.76    0.57
   8  -1  16    0.64    0.58
   8  -1  16    0.78    0.63
   8  -1  16    0.44    0.23
   8  -1 -16   -0.57    0.68
   7  -1  16    4.88    0.88
  -7   1  16    5.21    0.83
   7  -1  16    3.73    0.57
   6  -1  16    2.97    0.73
   6  -1  16    2.06    0.37
   6  -1  16    4.00    0.70
   6  -1 -16    0.80    0.72
  -5   1  16    3.21    0.76
   5  -1  16    1.95    0.36
   5  -1 -16    2.33    0.72
   4  -1  16    8.14    1.00
  -4   1  16    8.88    1.01
   4  -1  16   10.08    1.50
  -4   1  16    9.70    1.43
   4  -1 -16    8.65    3.09
  -3   1  16   16.00    2.07
  -3   1  16   17.29    1.77
  -3   1  16   13.82    1.93
   3  -1  16   18.09    2.13
   3  -1  16   15.23    1.76
   3  -1  16   16.98    1.92
   3  -1 -16   15.63    3.11
   3  -1 -16   16.93    2.21
   2  -1  16   11.01    1.45
  -2   1  16   10.60    1.63
   2  -1  16   10.37    1.28
  -2   1  16   11.15    1.47
   2  -1  16   12.56    1.72
   2  -1 -16   11.46    2.89
   2  -1 -16   12.85    1.74
  -1   1  16    5.86    0.82
   1  -1  16    5.29    0.89
   1  -1  16    5.51    1.05
  -1   1  16    6.54    0.97
   1  -1  16    5.03    0.73
  -1   1  16    5.41    1.02
   1  -1 -16    8.00    2.00
   1  -1 -16    8.13    1.33
   0  -1  16   44.36    4.95
   0   1  16   48.57    5.08
   0   1  16   45.77    5.16
   0  -1  16   49.06    5.19
   0  -1  16   46.24    5.05
   0   1  16   45.77    4.98
   0  -1 -16   45.85    5.23
   0  -1 -16   47.89    5.63
  -1  -1  16    5.39    0.67
   1   1  16    5.54    0.75
   1   1  16    5.69    0.99
  -1  -1  16    5.28    0.87
  -1  -1  16    6.97    1.07
   1   1  16    4.75    0.95
  -2  -1  16   12.21    1.29
  -2  -1  16   11.67    1.74
   2   1  16   11.68    1.69
   2   1  16   12.71    1.54
   2   1  16    9.64    1.45
  -3  -1  16   19.22    2.16
   3   1  16   17.60    2.13
  -3  -1  16   17.94    1.82
   3   1  16   17.69    1.84
   3   1  16   13.91    2.01
   3   1 -16   12.95    2.17
  -4  -1  16   10.80    1.53
   4   1  16   10.38    1.52
   4   1  16   10.65    1.21
   5   1  16    2.12    0.71
   6   1  16    1.56    0.71
   7   1  16    6.59    0.76
   7   1  16    5.40    0.95
   7   1  16    5.83    1.01
   8   1  16    0.47    0.64
   8   1  16    0.75    0.29
   8   1  16    1.08    0.59
   8   1 -16   -0.16    0.75
   9   1  16    7.71    1.06
   9   1  16    5.72    0.88
  11   1  16    3.86    0.74
  11   1  16    4.45    0.56
  12   1  16    3.15    0.66
  13   1  16    0.64    0.40
  13   1 -16   -0.12    0.60
  14   1  16   -0.21    0.33
  14   1 -16   -0.46    0.55
  15   1  16    3.11    0.36
  14  -1  17    0.79    0.17
  13  -1  17   -0.57    0.43
  13  -1  17    0.74    0.18
  12  -1  17    0.53    0.27
  12  -1  17   -0.04    0.42
  12  -1 -17    0.24    0.52
  11  -1  17    3.27    0.48
  11  -1  17    4.01    0.71
  10  -1  17    2.68    0.38
  10  -1  17    2.85    0.65
   9  -1  17    8.94    1.08
   9  -1  17    6.71    0.86
   8  -1  17    6.23    1.05
   8  -1  17    7.97    1.00
   8  -1  17    5.62    0.76
   7  -1  17    0.20    0.23
   7  -1  17    0.42    0.63
   7  -1  17   -0.06    0.55
   7  -1 -17    0.25    0.66
   6  -1  17    5.43    0.67
   6  -1  17    5.12    0.96
  -6   1  17    5.61    0.94
   5  -1  17    8.97    1.09
  -5   1  17   10.57    1.52
   5  -1  17   11.08    1.53
   4  -1  17   15.69    1.93
  -4   1  17   16.45    2.13
   4  -1  17   14.07    1.76
   4  -1  17   16.71    2.12
  -4   1  17   18.13    1.76
   4  -1 -17   17.84    3.66
   3  -1  17    1.93    0.66
  -3   1  17    2.43    0.72
   3  -1  17    2.53    0.97
  -3   1  17    3.08    0.40
   3  -1  17    1.81    0.36
   3  -1 -17    2.18    2.65
   3  -1 -17    3.45    1.10
  -2   1  17    6.62    0.74
  -2   1  17    5.15    0.97
   2  -1  17    5.09    0.91
   2  -1  17    5.19    0.71
  -2   1  17    6.65    1.23
   2  -1 -17    8.66    1.42
   2  -1 -17    5.65    2.45
   1  -1  17   28.02    3.29
  -1   1  17   30.46    3.46
  -1   1  17   31.56    3.64
   1  -1  17   28.96    3.42
  -1   1  17   33.54    3.31
   1  -1  17   35.84    3.74
   1  -1 -17   30.00    4.36
   1  -1 -17   29.66    3.66
   0   1  17    0.72    0.30
   0  -1  17    0.46    0.55
   0   1  17    0.38    0.65
   0   1  17    0.02    0.71
   0  -1  17    0.19    0.25
   0  -1  17    0.74    0.75
   1   1  17   30.77    3.54
  -1  -1  17   28.12    3.50
   1   1  17   33.04    3.72
  -1  -1  17   31.64    3.39
   1   1  17   33.15    3.40
  -1  -1  17   34.71    3.72
  -2  -1  17    4.26    0.85
   2   1  17    5.30    0.71
  -2  -1  17    5.98    0.66
  -2  -1  17    6.75    1.26
   2   1  17    5.10    0.96
   3   1  17    2.82    0.42
   3   1  17    2.74    0.75
   3   1  17    2.88    0.76
  -3  -1  17    2.51    0.37
   3   1 -17    6.72    3.52
   4   1  17   14.48    2.02
  -4  -1  17   18.41    2.20
   4   1  17   13.66    1.92
   4   1  17   17.11    1.75
   5   1  17   11.53    1.83
  -5  -1  17   14.52    1.87
   5   1  17   15.32    1.57
   6   1  17    5.97    1.19
   6   1  17    9.56    0.96
   6   1  17    7.17    1.16
  -6  -1  17    8.92    1.26
   7   1  17    0.02    0.62
   7   1  17    0.39    0.54
   7   1  17    0.47    0.27
   7   1 -17   -0.40    0.61
   8   1  17    6.84    1.19
   8   1  17    9.32    1.33
   8   1  17    9.23    1.00
   9   1  17   11.25    1.20
   9   1  17    9.67    1.36
  10   1  17    5.22    0.60
  10   1  17    3.79    0.79
  11   1  17    7.09    0.77
  11   1  17    5.74    0.99
  12   1  17    0.77    0.45
  12   1 -17   -0.15    0.54
  13   1  17    0.07    0.41
  13   1 -17   -0.27    0.49
  15   1  17    0.29    0.10
  14  -1  18    0.19    0.11
  13  -1  18    0.42    0.15
  12  -1  18   -0.06    0.43
  12  -1  18    0.90    0.20
  11  -1  18    0.11    0.42
  10  -1  18    3.73    0.71
  10  -1  18    3.11    0.42
   9  -1  18    3.69    0.49
   9  -1  18    4.25    0.73
   8  -1  18    3.68    0.52
   8  -1  18    5.43    0.78
   7  -1  18    8.48    1.22
   7  -1  18    5.44    0.72
   6  -1  18    1.81    0.61
   5  -1  18   13.96    1.57
  -5   1  18   13.91    1.88
   5  -1  18   15.78    1.76
   5  -1  18   13.94    1.91
  -4   1  18    4.83    0.99
   4  -1  18    5.27    0.68
   4  -1  18    6.56    1.02
  -3   1  18    8.76    0.91
   3  -1  18    7.22    1.11
   3  -1  18    7.00    0.88
  -3   1  18    7.39    1.19
   3  -1  18    7.00    1.21
   3  -1 -18    8.89    3.30
   2  -1  18   11.58    1.68
   2  -1  18    9.99    1.38
  -2   1  18   10.70    1.61
   2  -1  18   10.65    1.15
  -2   1  18    8.94    1.41
   2  -1 -18    8.16    2.95
  -1   1  18   -0.24    0.29
  -1   1  18    0.58    0.65
   1  -1  18    0.06    0.56
   1  -1  18    0.22    0.71
   1  -1  18    0.36    0.24
  -1   1  18   -0.16    0.74
   0  -1  18   25.63    2.92
   0  -1  18   23.39    2.55
   0   1  18   22.41    2.87
   0   1  18   25.69    2.75
   0  -1  18   22.19    2.69
  -1  -1  18   -0.37    0.55
   1   1  18    0.24    0.62
   1   1  18    0.18    0.29
  -1  -1  18    0.26    0.77
  -1  -1  18   -0.01    0.23
   1   1  18   -0.31    0.67
  -2  -1  18   11.34    1.23
   2   1  18   11.37    1.26
  -2  -1  18   12.47    1.73
   2   1  18   10.32    1.50
   2   1  18    9.57    1.65
  -3  -1  18    7.67    1.24
   3   1  18    9.18    0.96
   3   1  18    7.66    1.20
   3   1  18    6.71    1.16
   4   1  18    5.55    1.06
   4   1  18    8.31    0.84
   4   1  18    5.25    1.13
  -4  -1  18    6.73    1.07
  -5  -1  18   15.90    2.10
   5   1  18   14.78    2.06
   5   1  18   18.25    1.84
   6   1  18    2.25    0.35
   6   1  18    1.43    0.66
   6   1 -18   -0.12    0.74
   7   1  18    8.04    1.15
   7   1  18    6.79    1.09
   8   1  18    4.46    0.83
   9   1  18    5.42    0.65
   9   1  18    4.88    0.85
  10   1  18    5.98    0.67
  10   1  18    4.62    0.86
  11   1  18    0.91    0.48
  11   1 -18    0.19    0.54
  12   1  18    0.12    0.43
  13   1  18    1.41    0.21
  14   1  18    0.58    0.12
  13  -1  19    0.24    0.12
  12  -1  19    0.61    0.17
  11  -1  19   -0.43    0.42
  11  -1  19    1.06    0.21
  10  -1  19    1.29    0.26
  10  -1  19    0.73    0.49
   9  -1  19    1.73    0.29
   9  -1  19    1.52    0.56
   8  -1  19    5.30    0.78
   8  -1  19    3.94    0.57
   7  -1  19    9.25    1.07
   7  -1  19    6.57    0.86
   6  -1  19   15.07    1.60
   6  -1  19   11.84    1.42
   5  -1  19    0.91    0.53
   5  -1  19    0.26    0.23
   5  -1  19    0.34    0.64
   4  -1  19    6.11    0.88
   4  -1  19    7.48    1.03
   3  -1  19   19.86    2.24
   3  -1  19   14.54    1.92
   3  -1  19   14.70    1.77
  -3   1  19   18.89    1.85
   2  -1  19    0.60    0.25
  -2   1  19    0.62    0.29
   2  -1  19    0.81    0.71
  -2   1  19    0.41    0.69
   2  -1  19    0.55    0.57
  -1   1  19    9.54    0.96
  -1   1  19    7.09    1.21
   1  -1  19    7.13    1.13
   1  -1  19    7.52    0.92
   1  -1  19    8.58    1.30
  -1   1  19    7.32    1.23
   0  -1  19    0.96    0.59
   0   1  19    0.94    0.75
   0  -1  19    2.40    0.82
   0  -1  19    0.86    0.27
   0   1  19    0.66    0.65
   0   1  19    1.02    0.32
   1   1  19    7.79    1.25
  -1  -1  19    7.97    0.97
   1   1  19    9.06    1.31
  -1  -1  19    9.34    1.38
   1   1  19    9.26    1.01
  -2  -1  19    0.94    0.25
   2   1  19    1.10    0.66
   2   1  19    0.93    0.70
  -2  -1  19    1.19    0.67
   2   1  19    1.32    0.32
   3   1  19   18.05    1.72
   3   1  19   14.34    2.01
   3   1  19   12.68    1.89
  -4  -1  19    6.78    1.08
   4   1  19    6.79    1.05
   4   1  19    7.01    0.91
   5   1  19   -0.23    0.56
   5   1  19    0.13    0.59
   5   1  19    0.55    0.27
   6   1  19   22.28    2.40
   7   1  19   12.71    1.30
   7   1  19    9.73    1.47
   8   1  19    8.18    0.94
   9   1  19    3.08    0.72
   9   1  19    4.39    0.52
  10   1  19    1.18    0.52
  11   1  19    0.06    0.47
  12   1  19    1.36    0.22
  13   1  19    0.39    0.13
  12  -1  20    0.29    0.13
  11  -1  20    0.42    0.16
  10  -1  20    0.27    0.18
  10  -1  20    0.41    0.39
   9  -1  20    1.45    0.49
   9  -1  20    1.45    0.30
   8  -1  20    3.72    0.50
   8  -1  20    3.93    0.69
   7  -1  20    8.36    1.01
   7  -1  20   10.40    1.19
   6  -1  20    3.58    0.69
   6  -1  20    3.32    0.48
   5  -1  20    8.31    0.96
   5  -1  20    8.88    1.14
   4  -1  20    2.63    0.37
   4  -1  20    2.45    0.63
   3  -1  20    0.34    0.22
   3  -1  20   -0.01    0.48
   2  -1  20   15.24    1.91
   2  -1  20   17.03    1.78
   1  -1  20    5.75    0.97
   1  -1  20    2.76    0.73
  -1   1  20    4.89    1.09
   1  -1  20    3.42    0.51
  -1   1  20    4.18    1.00
   0   1  20   -0.09    0.60
   0   1  20    0.20    0.28
   0  -1  20    0.88    0.77
   0   1  20    0.12    0.63
   0  -1  20    0.27    0.23
  -1  -1  20    4.13    0.56
   1   1  20    3.89    0.90
   1   1  20    4.92    0.89
  -1  -1  20    3.84    1.03
   1   1  20    4.88    0.61
   2   1  20   14.42    2.23
   2   1  20   16.27    1.96
   2   1  20   16.57    1.77
   3   1  20   -0.12    0.53
   3   1  20    0.51    0.26
   4   1  20    4.32    0.53
   4   1  20    2.71    0.74
   5   1  20   12.43    1.37
   6   1  20    7.03    0.74
   6   1  20    4.57    0.90
   7   1  20   15.53    1.69
   8   1  20    7.56    0.86
   9   1  20    3.73    0.50
  10   1  20    1.23    0.22
  10   1  20    0.47    0.51
  11   1  20    1.78    0.25
  12   1  20    0.69    0.15
  11  -1  21    0.06    0.11
  10  -1  21    0.70    0.17
   9  -1  21    1.83    0.26
   8  -1  21    3.58    0.45
   7  -1  21    2.07    0.58
   7  -1  21    2.91    0.36
   6  -1  21    7.08    0.76
   6  -1  21    5.75    0.93
   5  -1  21    6.13    0.97
   5  -1  21    7.16    0.78
   4  -1  21    0.81    0.50
   4  -1  21    0.68    0.22
   3  -1  21    5.36    0.59
   3  -1  21    3.50    0.79
   2  -1  21    0.85    0.55
   2  -1  21    0.90    0.24
  -1   1  21    3.22    0.39
   1  -1  21    2.21    0.37
   0   1  21   12.54    1.31
   0  -1  21   11.14    1.29
   1   1  21    0.94    0.73
   2   1  21    1.39    0.74
   2   1  21    2.04    0.33
   3   1  21    8.21    0.94
   4   1  21    1.70    0.28
   4   1  21    0.65    0.54
   5   1  21   12.79    1.40
   6   1  21   12.77    1.40
   7   1  21    5.31    0.64
   8   1  21    6.38    0.73
   9   1  21    0.84    0.55
  10   1  21    1.64    0.24
  11   1  21    0.31    0.13
  10  -1  22    0.42    0.11
   9  -1  22    1.57    0.22
   8  -1  22    1.66    0.24
   7  -1  22    2.92    0.39
   6  -1  22    4.45    0.53
   5  -1  22    1.11    0.26
   5  -1  22    0.52    0.54
   4  -1  22    8.96    0.99
   3  -1  22    1.20    0.23
   2  -1  22    0.36    0.19
   1  -1  22    5.94    0.71
   0   1  22    6.39    0.75
   1   1  22    7.61    0.88
   2   1  22    0.75    0.24
   2   1  22    0.75    0.57
   3   1  22    0.69    0.49
   4   1  22   14.90    1.61
   5   1  22    2.82    0.37
   5   1  22    1.08    0.62
   7   1  22    5.61    0.65
   8   1  22    2.80    0.37
   9   1  22    2.78    0.35
  10   1  22    1.33    0.19
   8  -1  23    1.79    0.23
   7  -1  23    2.18    0.29
   6  -1  23    0.32    0.13
   5  -1  23    7.42    0.82
   4  -1  23    1.75    0.25
   3  -1  23    3.13    0.40
   1   1  23    1.67    0.26
   2   1  23    5.67    0.65
   3   1  23    4.49    0.53
   4   1  23    3.37    0.42
   5   1  23   11.49    1.24
   6   1  23    1.33    0.20
   7   1  23    4.30    0.50
   8   1  23    3.04    0.36
   4   1  24    5.63    0.62
   5   1  24    0.95    0.15
   6   1  24    7.12    0.77
  19  -2   0    0.24    0.18
  18  -2   0   -0.08    0.20
  18  -2   0   -0.04    0.34
  17  -2   0    0.30    0.22
  17  -2   0    0.16    0.37
  16  -2   0    0.20    0.38
  16  -2   0   -0.18    0.21
  15  -2   0    0.03    0.21
  15  -2   0   -0.05    0.42
  14  -2   0    0.24    0.45
  14  -2   0    0.07    0.21
  13  -2   0    0.80    0.48
  13  -2   0    0.08    0.29
  10  -2   0   16.05    1.82
   9  -2   0    5.01    0.70
  -9   2   0    3.44    1.59
   8  -2   0    2.65    0.45
  -8   2   0    1.40    1.30
  -7   2   0    7.50    1.29
  -7   2   0    6.61    1.09
  -6   2   0    1.60    0.47
   6  -2   0    0.71    0.28
   5  -2   0    7.76    0.90
  -4   2   0   24.87    2.75
   3  -2   0   35.84    4.30
  -3   2   0   41.67    4.20
   2  -2   0   39.83    4.00
  -2   2   0   34.32    3.94
  -1   2   0   28.07    2.99
   0  -2   0  579.31   61.35
   8   2   0    0.15    0.27
   9   2   0    3.35    0.46
  10   2   0   10.91    1.24
  11   2   0    4.60    0.67
  13   2   0    0.21    0.38
  14   2   0    0.52    0.41
  15   2   0   -0.27    0.47
  15   2   0    0.22    0.22
  16   2   0    0.43    0.23
  16   2   0   -0.01    0.39
  17   2   0    1.76    0.48
  17   2   0   -0.04    0.37
  18   2   0    0.01    0.21
  19   2   0    0.48    0.20
  19  -2   1    0.09    0.17
  19  -2   1   -0.11    0.29
  19  -2  -1    0.00    0.31
  19  -2  -1   -0.16    0.17
  18  -2   1    0.21    0.33
  18  -2   1    0.24    0.20
  18  -2  -1    0.23    0.21
  18  -2  -1    0.21    0.32
  17  -2   1   -0.06    0.37
  17  -2   1   -0.16    0.20
  17  -2  -1    0.07    0.35
  17  -2  -1   -0.05    0.21
  16  -2   1    0.01    0.39
  16  -2   1    0.29    0.23
  16  -2  -1   -0.07    0.38
  16  -2  -1    0.24    0.23
  15  -2   1    0.41    0.51
  15  -2   1   -0.01    0.22
  15  -2  -1    0.18    0.23
  15  -2  -1   -0.02    0.43
  14  -2   1   -0.01    0.20
  14  -2   1    0.24    0.44
  14  -2  -1    0.16    0.42
  14  -2  -1    0.06    0.22
  13  -2   1    0.82    0.29
  13  -2  -1    1.50    0.49
  11  -2  -1    8.30    0.95
  10  -2   1   13.84    1.53
  10  -2  -1   12.77    1.55
   9  -2   1    3.82    0.62
  -9   2   1    3.12    2.15
   8  -2   1   10.55    1.17
   8  -2  -1   10.12    1.23
  -8   2  -1    8.30    1.67
   7  -2   1    2.02    0.40
  -7   2  -1    3.94    1.08
   7  -2  -1    2.16    0.42
  -6   2   1    1.47    0.43
  -6   2  -1    2.70    0.61
  -5   2   1    5.19    0.77
   5  -2   1    4.51    0.60
  -5   2  -1    4.98    0.74
  -4   2   1   12.49    1.49
  -4   2  -1   13.77    1.62
   4  -2  -1   12.02    1.94
  -3   2   1   83.64    8.81
  -3   2  -1   76.22    8.82
   3  -2  -1   88.66    8.89
   2  -2   1   24.73    2.77
  -2   2   1   25.84    2.72
  -1   2   1  147.84   15.87
   1  -2   1  153.02   15.91
  -1   2  -1  148.67   15.88
   0   2   1   19.12    2.22
   0  -2   1   22.09    2.25
   0   2  -1   21.54    2.23
   1   2  -1  125.70   13.32
   8   2   1    4.43    0.54
   8   2  -1    3.85    0.55
   9   2   1    1.76    0.31
   9   2  -1    1.50    0.37
  10   2   1    5.75    0.71
  10   2  -1    5.64    0.75
  11   2   1   14.96    1.69
  11   2  -1   15.49    1.73
  12   2   1    1.59    0.65
  12   2  -1    1.19    0.59
  13   2  -1    0.05    0.41
  14   2   1    0.17    0.37
  14   2  -1   -0.08    0.40
  15   2   1    0.15    0.63
  15   2   1    0.56    0.27
  15   2  -1    0.75    0.25
  15   2  -1    0.30    0.59
  16   2   1    1.11    0.24
  16   2   1   -0.01    0.38
  16   2  -1   -0.18    0.39
  16   2  -1    1.08    0.26
  17   2   1   -0.05    0.37
  17   2   1   -0.15    0.28
  17   2  -1    0.11    0.31
  17   2  -1   -0.01    0.35
  18   2   1   -0.25    0.34
  18   2   1    1.19    0.24
  18   2  -1    0.87    0.24
  18   2  -1   -0.07    0.35
  19   2   1    0.13    0.18
  19   2  -1   -0.42    0.31
  19   2  -1    0.41    0.18
  19  -2   2   -0.04    0.17
  19  -2   2   -0.24    0.33
  19  -2  -2   -0.08    0.16
  19  -2  -2   -0.21    0.31
  18  -2   2    0.17    0.19
  18  -2   2   -0.22    0.32
  18  -2  -2    0.20    0.20
  18  -2  -2   -0.01    0.34
  17  -2   2    0.30    0.22
  17  -2   2   -0.10    0.37
  17  -2  -2    0.17    0.23
  17  -2  -2   -0.02    0.36
  16  -2   2    0.32    0.22
  16  -2   2   -0.09    0.39
  16  -2  -2    0.31    0.25
  16  -2  -2    0.10    0.38
  15  -2   2    0.14    0.59
  15  -2   2    0.58    0.23
  15  -2  -2    0.06    0.54
  15  -2  -2    0.59    0.27
  14  -2   2    0.64    0.23
  14  -2  -2    0.52    0.25
  14  -2  -2    0.15    0.44
  13  -2   2    0.19    0.33
  13  -2  -2    0.27    0.28
  13  -2  -2    0.33    0.44
  12  -2   2    0.71    0.24
  12  -2  -2    0.81    0.45
  12  -2  -2    0.71    0.24
  10  -2   2   13.15    1.51
   9  -2   2   19.05    2.04
  -9   2  -2   16.99    2.77
   9  -2  -2   18.39    2.08
  -8   2   2   -0.46    1.59
   8  -2   2    1.16    0.37
  -8   2   2    0.32    0.44
   8  -2  -2    1.20    0.45
  -8   2  -2    1.13    1.24
  -7   2   2    5.13    0.91
   7  -2   2    6.55    0.78
  -7   2  -2    4.78    1.47
   7  -2  -2    7.36    0.84
   6  -2   2    1.50    0.32
  -6   2   2    0.91    0.40
  -6   2  -2    1.08    1.17
  -6   2  -2    1.15    0.61
   6  -2  -2    2.33    0.41
   5  -2   2    6.31    0.73
  -5   2   2    5.85    0.84
  -5   2  -2    6.79    1.06
   5  -2  -2    4.43    1.70
   4  -2  -2   88.66    9.56
  -3   2   2   32.84    3.37
   3  -2   2   28.26    3.55
  -3   2  -2   29.96    3.47
   3  -2  -2   34.07    3.74
   2  -2   2  348.06   36.70
  -2   2  -2  332.37   36.70
   2  -2  -2  358.51   36.73
  -1   2   2    5.56    0.62
  -1   2  -2    3.87    0.61
   1  -2  -2    3.86    0.64
   1  -2  -2    5.53    0.76
   0   2   2    6.84    0.81
   0  -2  -2    8.09    0.85
   0  -2  -2    8.59    0.94
   0   2  -2    5.86    0.88
   1   2  -2    4.27    0.57
  -2  -2   2  274.10   29.20
  -2  -2   2  276.55   29.16
  -3  -2   2   25.89    3.05
  -4  -2   2  100.38   10.72
   7   2  -2    1.72    0.44
   8   2   2    0.39    0.22
   9   2   2   14.00    1.54
  10   2   2    9.05    1.05
  10   2  -2    9.50    1.12
  11   2   2    2.07    0.36
  11   2  -2    0.82    0.45
  12   2   2    1.18    0.59
  12   2  -2    0.32    0.46
  13   2   2    0.12    0.39
  13   2  -2   -0.05    0.43
  15   2   2   -0.05    0.46
  15   2  -2   -0.43    0.76
  16   2   2    0.32    0.20
  16   2   2    0.13    0.36
  16   2  -2    0.05    0.24
  16   2  -2   -0.35    0.40
  17   2   2    1.10    0.26
  17   2  -2    1.05    0.32
  18   2   2   -0.06    0.20
  18   2   2   -0.01    0.34
  18   2  -2    0.15    0.36
  18   2  -2    0.34    0.22
  19   2   2    0.18    0.17
  19   2  -2    0.05    0.35
  19   2  -2   -0.05    0.17
  19  -2   3    0.08    0.34
  19  -2   3    0.25    0.21
  19  -2  -3   -0.07    0.17
  19  -2  -3   -0.12    0.31
  18  -2   3    0.01    0.34
  18  -2   3    0.01    0.18
  18  -2  -3    0.02    0.34
  18  -2  -3   -0.05    0.21
  17  -2   3    0.09    0.20
  17  -2   3   -0.15    0.36
  17  -2  -3   -0.07    0.22
  16  -2   3   -0.17    0.43
  16  -2   3    1.08    0.24
  16  -2  -3    0.84    0.28
  16  -2  -3   -0.02    0.40
  15  -2   3    0.36    0.31
  15  -2   3    0.23    0.48
  15  -2  -3    0.18    0.51
  15  -2  -3   -0.25    0.28
  14  -2   3    0.78    0.24
  14  -2   3    2.52    0.61
  14  -2  -3    0.95    0.29
  14  -2  -3    0.02    0.45
  12  -2   3    0.03    0.21
  12  -2   3    0.67    0.45
  12  -2  -3    0.01    0.23
  12  -2  -3    0.38    0.41
  11  -2   3    0.39    0.23
  11  -2   3    0.65    0.40
  11  -2  -3    0.44    0.41
  11  -2  -3    0.18    0.32
  10  -2   3   11.79    1.35
  10  -2  -3   11.40    1.40
   9  -2   3    7.00    0.91
   9  -2  -3    7.91    0.99
  -8   2   3    7.30    1.09
   8  -2   3    9.65    1.10
   7  -2   3   11.14    1.33
   7  -2  -3   12.43    1.37
   6  -2   3    1.38    0.35
  -6   2   3    2.08    0.40
   6  -2  -3    2.05    0.43
  -6   2  -3    1.58    1.11
  -6   2  -3    2.02    0.68
   6  -2  -3    1.26    2.08
  -5   2   3   13.65    1.59
   5  -2   3   12.75    1.53
  -5   2  -3   15.44    1.67
   5  -2  -3   15.39    2.25
  -4   2   3    7.25    0.97
   4  -2  -3    7.64    0.92
  -4   2  -3    6.13    1.07
   4  -2  -3    6.24    1.65
   3  -2   3  189.76   21.00
  -3   2  -3  205.53   20.98
  -2   2   3   24.32    2.65
   2  -2  -3   22.25    2.71
  -2   2  -3   25.97    2.76
   2  -2  -3   25.78    2.84
  -1   2   3   21.99    2.32
   1  -2   3   19.37    2.41
  -1   2  -3   19.04    2.42
   1  -2  -3   24.69    2.37
   0   2   3    1.05    0.29
   0  -2  -3    0.76    0.51
   0   2  -3    1.42    0.57
   0   2  -3    1.34    0.48
  -1  -2  -3   17.37    1.96
   1   2  -3   16.63    2.01
  -1  -2  -3   19.27    1.99
  -2  -2   3   23.33    2.33
   2   2  -3   19.12    2.39
  -3  -2   3  222.65   21.43
  -3  -2   3  181.37   21.51
  -4  -2   3    9.16    1.73
  -5  -2   3   11.88    1.47
   6   2  -3    1.36    0.33
   7   2  -3    3.16    0.49
   8   2   3    5.37    0.67
   8   2  -3    3.93    0.66
   9   2   3    4.07    0.50
   9   2  -3    2.64    0.55
  10   2   3   10.03    1.15
  11   2   3    0.10    0.28
  11   2  -3    0.10    0.39
  12   2   3    0.22    0.34
  12   2  -3   -0.06    0.41
  13   2   3    2.05    0.47
  14   2   3    1.16    0.47
  14   2  -3    0.13    0.44
  15   2  -3    0.04    0.48
  15   2  -3    0.34    0.38
  16   2  -3    2.72    0.43
  17   2   3   -0.11    0.20
  17   2   3   -0.05    0.35
  17   2  -3   -0.04    0.39
  17   2  -3    0.12    0.26
  18   2   3    0.25    0.20
  18   2   3    0.08    0.33
  18   2  -3   -0.11    0.35
  18   2  -3    0.23    0.21
  19   2   3    0.47    0.19
  19   2  -3    0.59    0.19
  19   2  -3    0.27    0.35
  19  -2   4    0.09    0.16
  19  -2   4   -0.23    0.27
  19  -2  -4    0.08    0.16
  19  -2  -4   -0.05    0.33
  18  -2   4   -0.19    0.32
  18  -2   4    0.37    0.19
  18  -2  -4   -0.14    0.35
  18  -2  -4   -0.25    0.19
  17  -2   4    0.05    0.38
  17  -2   4    0.17    0.20
  17  -2  -4    0.20    0.23
  17  -2  -4   -0.30    0.37
  16  -2   4   -0.09    0.41
  16  -2   4    0.28    0.21
  16  -2  -4    0.19    0.25
  15  -2   4    1.05    0.26
  15  -2  -4   -0.14    0.44
  15  -2  -4    1.39    0.43
  14  -2   4    0.03    0.21
  14  -2   4    0.61    0.45
  14  -2  -4    0.17    0.44
  14  -2  -4   -0.01    0.27
  13  -2   4    0.27    0.22
  13  -2  -4    0.27    0.46
  13  -2  -4    0.15    0.27
  12  -2   4    0.60    0.23
  12  -2  -4    1.07    0.46
  12  -2  -4    0.54    0.28
  11  -2   4    1.42    0.57
  11  -2   4    0.60    0.26
  11  -2  -4    1.19    0.67
  11  -2  -4    0.71    0.26
  10  -2   4    0.47    0.36
  10  -2  -4   -0.09    0.36
  10  -2  -4    0.31    0.30
   9  -2   4   10.76    1.21
   9  -2  -4    9.78    1.26
  -8   2   4   35.37    4.24
   8  -2   4   42.50    4.23
   8  -2  -4   40.31    4.26
  -7   2   4    6.20    0.98
   7  -2  -4    9.04    0.99
   7  -2  -4    6.14    3.43
   6  -2   4    3.13    0.44
  -6   2   4    2.43    0.50
  -6   2  -4    2.48    0.74
   6  -2  -4    3.55    1.97
  -5   2   4   12.89    1.36
   5  -2   4   11.21    1.26
   5  -2  -4    7.91    1.92
  -5   2  -4   10.81    1.43
  -4   2   4   90.56    9.26
   4  -2  -4   88.50    9.39
   4  -2  -4   76.32    9.33
  -4   2  -4   85.42    9.27
   4  -2  -4   93.70    9.28
  -3   2   4   42.82    4.33
   3  -2   4   36.11    4.43
   3  -2  -4   38.62    4.36
  -3   2  -4   42.09    4.35
   3  -2  -4   41.83    4.48
   2  -2   4   19.96    2.66
  -2   2   4   22.23    2.40
  -2   2  -4   20.23    2.47
   2  -2  -4   25.59    2.67
   2  -2  -4   22.83    2.61
  -1   2   4   41.41    4.39
   1  -2  -4   37.97    4.43
  -1   2  -4   41.22    4.45
   1  -2  -4   43.52    4.50
   0   2   4   42.19    5.07
   0   2  -4   50.50    5.16
   0  -2  -4   49.80    5.10
   0  -2  -4   49.87    5.14
   0   2  -4   45.66    5.11
   1   2   4   36.29    4.15
  -1  -2   4   38.28    4.18
   1   2  -4   39.70    4.21
  -1  -2  -4   39.14    4.20
   1   2  -4   38.99    4.26
  -1  -2  -4   40.87    4.17
  -3  -2   4   35.91    3.84
  -4  -2   4   64.65    7.04
   4   2  -4   63.29    6.80
   5   2  -4    7.96    0.99
  -6  -2   4    1.53    1.33
   6   2  -4    0.87    0.33
   7   2  -4    3.57    0.53
   8   2   4   25.96    2.79
   9   2   4    6.91    0.83
  10   2   4    0.74    0.31
  10   2  -4    0.42    0.40
  11   2   4    0.48    0.32
  11   2  -4    0.33    0.41
  13   2   4    1.14    0.38
  13   2  -4   -0.21    0.46
  14   2   4   -0.04    0.40
  14   2  -4    0.54    0.28
  14   2  -4    0.19    0.47
  15   2  -4    5.10    0.67
  16   2   4    0.79    0.21
  16   2   4    0.16    0.36
  16   2  -4    0.38    0.27
  16   2  -4    0.32    0.43
  17   2   4    0.16    0.20
  17   2   4    0.23    0.44
  17   2  -4    0.36    0.29
  17   2  -4   -0.23    0.39
  18   2   4   -0.19    0.32
  18   2   4    0.61    0.34
  18   2  -4    0.60    0.22
  18   2  -4   -0.06    0.38
  19   2   4    0.04    0.19
  19   2  -4   -0.16    0.17
  19   2  -4    0.10    0.37
  19  -2   5    0.01    0.31
  19  -2   5    0.17    0.15
  19  -2  -5    0.07    0.16
  19  -2  -5   -0.26    0.34
  18  -2   5    0.01    0.17
  18  -2   5    0.07    0.33
  18  -2  -5   -0.13    0.18
  18  -2  -5   -0.24    0.38
  17  -2   5   -0.41    0.40
  17  -2   5    0.59    0.29
  17  -2  -5    0.36    0.40
  17  -2  -5    0.00    0.23
  16  -2   5    0.13    0.43
  16  -2   5   -0.03    0.20
  16  -2  -5   -0.06    0.42
  16  -2  -5    0.06    0.25
  15  -2   5    0.21    0.22
  15  -2   5    0.96    0.54
  15  -2  -5    0.12    0.27
  14  -2   5    1.62    0.28
  14  -2  -5    1.01    0.34
  13  -2   5    0.02    0.43
  13  -2   5    0.14    0.22
  13  -2  -5    0.40    0.28
  13  -2  -5    0.18    0.46
  11  -2   5    0.39    0.24
  11  -2   5    0.06    0.39
  11  -2  -5   -0.01    0.39
  11  -2  -5    0.22    0.25
  10  -2   5    1.71    0.41
  10  -2  -5    0.37    0.27
  10  -2  -5    0.93    0.42
  -9   2   5    0.17    0.36
   9  -2   5    1.17    0.38
   9  -2  -5    0.80    0.40
  -8   2   5    0.79    0.38
   8  -2   5    1.90    0.40
   8  -2  -5    1.16    0.43
   7  -2   5   21.52    2.49
   7  -2  -5   24.29    2.52
  -6   2   5   20.97    2.57
   6  -2   5   25.72    2.52
   6  -2  -5   18.40    3.48
  -6   2  -5   24.12    2.68
   5  -2   5   68.90    7.01
  -5   2   5   67.31    7.03
  -5   2  -5   69.05    7.05
   5  -2  -5   61.30    7.09
   5  -2  -5   61.18    7.26
  -4   2   5   19.82    2.42
   4  -2  -5   22.68    2.72
  -4   2  -5   24.64    2.46
   4  -2  -5   21.59    2.50
   3  -2   5    7.36    1.35
   3  -2  -5    8.52    1.41
  -3   2  -5    8.01    1.10
   2  -2   5    9.77    1.64
   2  -2   5   12.93    1.42
  -2   2   5   12.16    1.37
  -2   2  -5   13.76    1.46
   2  -2  -5   10.80    1.61
   2  -2  -5   10.80    1.44
  -1   2   5    8.09    1.10
   1  -2  -5    8.94    1.35
  -1   2  -5    9.90    1.22
   1  -2  -5    9.14    1.18
   0   2   5   29.09    3.45
   0   2  -5   34.98    3.57
   0   2  -5   29.87    3.50
   0  -2  -5   31.88    3.48
   0   2  -5   34.12    3.50
   0  -2  -5   32.78    3.54
  -1  -2   5    6.51    0.99
   1   2   5    6.82    0.89
   1   2  -5    8.22    1.03
   1   2  -5    6.31    1.21
  -1  -2  -5    7.05    0.93
  -1  -2  -5    6.05    0.97
  -2  -2   5   11.36    1.31
   2   2  -5   11.54    1.28
  -2  -2  -5   10.07    1.27
  -2  -2  -5   11.45    1.39
  -3  -2   5    6.94    0.88
   3   2  -5    7.05    0.87
  -4  -2   5   25.31    2.72
   5   2  -5   35.30    3.79
   6   2  -5    9.09    1.08
   7   2   5    8.16    0.96
   7   2  -5    7.59    0.98
  -8  -2   5   -0.98    1.68
   8   2   5    0.68    0.28
   8   2  -5    0.11    0.35
  -9  -2   5    1.17    1.23
   9   2   5    0.29    0.36
   9   2  -5    0.03    0.35
  10   2   5    0.47    0.33
  10   2  -5    0.28    0.38
  11   2   5   -0.03    0.33
  11   2  -5    1.09    0.26
  12   2   5    2.59    0.49
  13   2   5    0.24    0.33
  13   2  -5    0.02    0.45
  13   2  -5    0.08    0.27
  14   2   5    1.62    0.49
  15   2   5    0.11    0.42
  15   2  -5    0.31    0.49
  15   2  -5    0.80    0.30
  16   2   5    0.57    0.20
  16   2  -5    0.02    0.44
  16   2  -5    0.51    0.28
  17   2  -5    2.44    0.50
  18   2   5   -0.21    0.31
  18   2   5    0.19    0.18
  18   2  -5   -0.30    0.37
  18   2  -5    0.11    0.20
  19   2   5    0.11    0.20
  19   2  -5   -0.35    0.36
  19  -2   6    0.04    0.13
  19  -2  -6   -0.18    0.29
  18  -2   6    0.04    0.33
  18  -2   6    0.10    0.17
  18  -2  -6    0.06    0.19
  18  -2  -6   -0.11    0.34
  17  -2   6   -0.02    0.46
  17  -2   6    0.07    0.19
  17  -2  -6   -0.10    0.21
  17  -2  -6   -0.03    0.45
  16  -2   6    1.15    0.55
  16  -2   6    1.03    0.23
  16  -2  -6   -0.27    0.44
  16  -2  -6    0.58    0.29
  15  -2   6    0.68    0.52
  15  -2   6   -0.01    0.20
  15  -2  -6   -0.11    0.47
  15  -2  -6   -0.06    0.28
  14  -2   6    0.54    0.58
  14  -2   6    0.16    0.21
  14  -2  -6    0.23    0.29
  14  -2  -6   -0.19    0.48
  13  -2   6    4.35    0.58
  12  -2   6    1.00    0.47
  12  -2   6    1.46    0.27
  12  -2  -6    0.07    0.45
  12  -2  -6    1.41    0.37
  11  -2  -6    1.63    0.49
  10  -2   6    2.37    0.46
  10  -2  -6    1.45    0.51
   9  -2   6    0.18    0.35
  -9   2   6   -0.44    0.45
   9  -2  -6    0.13    0.35
   9  -2  -6    0.14    0.38
  -8   2   6    2.44    0.57
   8  -2   6    1.86    0.43
  -7   2   6   23.16    2.54
   7  -2   6   23.66    2.43
   7  -2  -6   20.62    2.48
   7  -2  -6   18.98    3.63
  -6   2   6  128.07   14.40
   6  -2   6  127.72   14.38
   6  -2  -6  144.39   14.69
   6  -2  -6  128.69   14.47
   6  -2  -6  139.07   14.42
  -6   2  -6  146.04   14.43
   5  -2   6   21.74    2.51
  -5   2   6   24.78    2.56
   5  -2  -6   22.91    2.99
  -4   2   6   11.82    1.49
   4  -2   6   10.31    2.09
   4  -2   6   13.78    1.43
  -4   2  -6   12.54    1.55
   4  -2  -6   13.71    1.56
   4  -2  -6   12.26    1.88
   3  -2   6    6.81    1.32
  -3   2   6    4.16    0.81
  -3   2   6    6.97    0.84
  -3   2  -6    5.78    0.93
   3  -2  -6    5.70    0.88
   3  -2  -6    7.69    1.27
   3  -2  -6    6.35    0.93
  -2   2   6    8.53    0.92
   2  -2   6    6.20    0.86
  -2   2   6    6.07    0.94
  -2   2  -6    6.62    1.02
   2  -2  -6    7.90    1.24
   2  -2  -6    7.45    1.00
   1  -2   6    2.44    0.50
  -1   2   6    3.76    0.51
  -1   2   6    2.61    0.60
   1  -2  -6    3.57    0.61
  -1   2  -6    3.59    0.62
   0   2   6    3.60    0.50
   0   2   6    3.73    0.62
   0   2  -6    2.50    0.76
   0   2  -6    3.97    0.62
   0  -2  -6    3.93    0.61
   0  -2  -6    2.23    0.62
   0   2  -6    2.59    0.61
   1   2   6    3.27    0.63
   1   2   6    3.34    0.53
  -1  -2   6    3.73    0.61
   1   2  -6    3.93    0.59
   1   2  -6    3.93    0.85
   1   2  -6    3.64    0.63
  -1  -2  -6    3.71    0.60
  -2  -2   6    6.94    0.94
   2   2   6    6.27    0.90
   2   2   6    6.93    0.92
  -2  -2  -6    7.88    1.05
  -2  -2  -6    7.19    0.88
   2   2  -6    6.26    1.14
  -3  -2   6    5.70    0.87
   3   2  -6    6.35    0.83
  -3  -2  -6    7.95    0.92
   3   2  -6    6.34    1.29
  -3  -2  -6    6.93    1.00
   4   2   6   11.90    1.37
  -4  -2   6   11.81    1.34
   5   2   6   21.33    2.14
   5   2  -6   17.27    2.12
   6   2   6   86.44    9.53
   6   2  -6   92.84    9.55
  -7  -2   6   17.08    3.11
   7   2   6   18.05    1.97
  -8  -2   6   -3.46    2.17
   9   2   6    0.04    0.30
  -9  -2   6   -2.13    2.39
   9   2  -6   -0.22    0.34
  10   2   6    1.53    0.39
  10   2  -6    0.64    0.42
  11   2   6    3.72    0.75
  11   2  -6    3.50    0.48
  12   2   6    0.59    0.39
  12   2  -6    0.93    0.30
  12   2  -6    0.01    0.48
  13   2   6    3.90    0.61
  14   2   6    0.37    0.52
  14   2  -6    0.34    0.30
  14   2  -6   -0.26    0.49
  15   2   6    0.60    0.21
  15   2   6    0.11    0.42
  15   2  -6    1.06    0.31
  15   2  -6    0.04    0.48
  16   2   6    7.53    0.83
  16   2  -6    6.25    0.85
  17   2   6   -0.03    0.33
  17   2   6    0.21    0.18
  17   2  -6   -0.06    0.24
  17   2  -6    0.02    0.42
  18   2   6    0.69    0.18
  18   2   6    0.02    0.34
  18   2  -6    0.54    0.22
  18   2  -6   -0.05    0.34
  19   2  -6    0.13    0.32
  19  -2   7   -0.05    0.12
  18  -2   7    0.28    0.16
  18  -2   7   -0.23    0.31
  18  -2  -7    0.06    0.17
  18  -2  -7   -0.07    0.34
  17  -2   7    0.31    0.19
  17  -2   7    0.03    0.38
  17  -2  -7    0.19    0.45
  17  -2  -7    0.33    0.31
  16  -2   7   -0.05    0.42
  16  -2   7    0.14    0.19
  16  -2  -7   -0.16    0.23
  16  -2  -7   -0.17    0.48
  15  -2   7    0.96    0.24
  15  -2  -7    0.66    0.31
  15  -2  -7    0.27    0.48
  14  -2   7    1.63    0.57
  14  -2   7    0.50    0.23
  14  -2  -7    0.15    0.30
  14  -2  -7    0.16    0.51
  13  -2   7    0.44    0.43
  13  -2   7    0.70    0.23
  13  -2  -7   -0.30    0.50
  13  -2  -7    0.27    0.31
  12  -2   7    2.02    0.32
  12  -2  -7    1.51    0.37
  12  -2  -7    0.21    0.56
  11  -2   7    0.43    0.20
  11  -2   7    0.46    0.42
  11  -2  -7    0.05    0.46
  11  -2  -7    0.25    0.29
  10  -2   7    0.29    0.53
  10  -2   7    0.12    0.21
  10  -2  -7   -0.14    0.52
  10  -2  -7   -0.15    0.25
   9  -2   7    0.35    0.36
  -9   2   7    0.03    0.33
   9  -2  -7   -0.03    0.40
   9  -2  -7   -0.28    0.26
   8  -2   7    6.35    0.78
  -8   2   7    5.04    0.82
   8  -2  -7    5.60    0.87
   7  -2   7   25.69    2.79
   6  -2  -7   50.26    5.42
   6  -2  -7   47.33    5.82
   5  -2  -7   95.83    9.81
   5  -2  -7   86.77    9.95
   4  -2   7    8.15    0.96
   4  -2   7    6.71    1.63
  -4   2   7    8.76    1.24
  -4   2   7    7.48    1.03
  -4   2  -7    8.94    1.23
   4  -2  -7    6.09    1.09
  -3   2   7   21.65    2.53
  -3   2   7   23.69    2.49
  -3   2  -7   21.91    2.54
  -2   2   7   12.23    1.38
  -2   2   7   10.92    1.40
   2  -2   7   10.50    1.35
  -2   2  -7    9.43    1.46
   2  -2  -7   13.45    1.35
   2  -2  -7   12.75    1.66
   2  -2  -7   13.34    1.46
   1  -2   7    3.43    0.58
  -1   2   7    4.46    0.69
  -1   2   7    3.28    0.66
  -1   2  -7    4.82    0.84
   1  -2  -7    4.92    0.72
   1  -2  -7    3.59    0.80
   0   2   7    5.62    0.85
   0  -2   7    6.46    0.79
   0   2  -7    6.44    0.92
   0   2  -7    6.46    1.18
   0  -2  -7    5.67    1.04
  -1  -2   7    4.32    0.66
  -1  -2   7    3.46    0.61
   1   2   7    4.20    0.59
   1   2   7    4.64    0.68
   1   2  -7    3.84    0.92
   1   2  -7    4.37    0.71
   1   2  -7    3.89    0.64
  -1  -2  -7    3.93    0.63
  -2  -2   7   11.39    1.43
   2   2   7   11.23    1.41
   2   2   7   11.11    1.40
   2   2  -7   11.30    1.77
   2   2  -7   11.49    1.46
  -2  -2  -7   12.48    1.38
   2   2  -7   12.01    1.38
  -2  -2  -7   13.86    1.53
   3   2   7   19.40    2.41
  -3  -2   7   22.24    2.42
  -3  -2  -7   24.77    2.49
   3   2  -7   20.86    2.79
  -4  -2   7    8.34    1.01
   4   2  -7    7.25    1.76
   5   2   7   82.75    8.82
   7   2   7   17.07    1.70
   7   2  -7   12.81    1.72
   8   2   7    4.32    0.58
   8   2  -7    2.92    0.58
   9   2   7    0.35    0.35
   9   2  -7   -0.36    0.37
  10   2   7    0.02    0.37
  10   2  -7    0.29    0.70
  10   2  -7    0.31    0.29
  11   2   7    0.22    0.39
  11   2  -7    0.26    0.28
  11   2  -7   -0.38    0.41
  12   2   7    2.87    0.56
  13   2   7    0.38    0.42
  13   2  -7   -0.07    0.51
  13   2  -7   -0.10    0.30
  14   2   7    0.85    0.44
  14   2  -7   -0.05    0.56
  15   2   7    1.80    0.49
  15   2  -7    0.29    0.53
  16   2   7    0.20    0.18
  16   2  -7    0.17    0.27
  16   2  -7   -0.59    0.44
  17   2   7   -0.11    0.39
  17   2   7    1.58    0.22
  17   2  -7    0.91    0.28
  17   2  -7    0.10    0.52
  18   2   7   -0.16    0.30
  18   2  -7   -0.03    0.36
  18  -2   8    0.06    0.15
  18  -2   8    0.04    0.39
  18  -2  -8   -0.15    0.35
  17  -2   8    0.04    0.37
  17  -2   8    0.05    0.17
  17  -2  -8    0.27    0.21
  17  -2  -8   -0.11    0.39
  16  -2   8    0.52    0.20
  16  -2   8    0.10    0.53
  16  -2  -8   -0.05    0.43
  16  -2  -8    0.25    0.25
  15  -2   8    0.57    0.49
  15  -2   8    0.20    0.20
  15  -2  -8    0.01    0.26
  15  -2  -8    0.34    0.52
  14  -2   8    0.30    0.24
  14  -2  -8    0.54    0.45
  14  -2  -8   -0.16    0.56
  13  -2   8    0.41    0.22
  13  -2  -8    0.33    0.32
  13  -2  -8    0.09    0.53
  12  -2   8   -0.02    0.43
  12  -2   8    0.55    0.22
  12  -2  -8    0.20    0.31
  12  -2  -8   -0.27    0.49
  11  -2   8    0.32    0.20
  11  -2   8    1.03    0.44
  11  -2  -8    0.16    0.50
  10  -2   8    0.57    0.19
  10  -2   8    0.62    0.40
  10  -2  -8   -0.07    0.44
  10  -2  -8    0.15    0.29
  -9   2   8    1.57    0.40
   9  -2   8    0.75    0.21
   9  -2  -8    0.93    0.31
   8  -2   8   17.34    1.97
   8  -2  -8   18.08    2.03
   7  -2   8   45.32    4.76
   7  -2  -8   40.43    6.25
   6  -2   8    5.14    0.72
  -6   2   8    4.69    0.73
   6  -2  -8    4.23    1.29
   6  -2  -8    3.34    2.00
   6  -2  -8    5.83    0.78
   5  -2   8    8.05    1.00
  -5   2   8    7.20    1.11
   5  -2  -8   10.20    1.25
   4  -2   8   89.25   10.46
  -4   2   8   93.39   10.16
   4  -2   8   94.52   10.18
   4  -2  -8   92.68   10.34
   4  -2  -8  106.61   10.22
   3  -2   8    3.03    0.83
  -3   2   8    2.59    0.50
   3  -2   8    4.09    1.27
   3  -2  -8    1.24    0.97
  -2   2   8    0.71    0.38
  -2   2   8    0.53    0.51
   2  -2   8    0.94    0.38
   2  -2  -8    0.39    0.90
   2  -2  -8    0.80    0.76
   2  -2  -8    0.10    0.48
  -1   2   8    4.82    0.64
  -1   2   8    3.20    0.71
   1  -2   8    4.01    0.66
   1  -2  -8    2.83    0.85
  -1   2  -8    4.35    0.91
   1  -2  -8    5.77    0.81
  -1   2  -8    4.51    0.60
   0  -2   8    5.44    0.87
   0  -2   8    3.87    0.65
   0   2   8    4.25    0.66
   0  -2  -8    4.72    0.78
   0   2  -8    4.91    0.64
   0   2  -8    4.16    0.97
   0   2  -8    5.22    0.79
  -1  -2   8    5.64    0.77
   1   2   8    5.29    0.77
   1   2   8    4.45    0.69
  -1  -2   8    3.99    0.82
  -1  -2  -8    4.03    0.90
   1   2  -8    5.89    1.09
   1   2  -8    5.41    0.82
   1   2  -8    4.58    0.70
  -1  -2  -8    4.94    0.73
  -2  -2   8    0.72    0.41
   2   2   8    0.81    0.44
   2   2   8    0.51    0.52
  -2  -2   8    0.97    0.44
   2   2  -8    0.50    0.52
  -2  -2  -8    0.71    0.62
  -2  -2  -8    0.29    0.41
   2   2  -8    0.61    0.41
   2   2  -8    0.28    0.96
   3   2   8    5.30    0.77
  -3  -2   8    5.43    0.86
  -3  -2  -8    5.56    0.81
   3   2  -8    3.91    1.32
  -4  -2   8  108.41   11.46
   4   2  -8  107.09   11.71
   5   2  -8    2.92    0.55
   5   2  -8    3.55    2.46
   6   2   8    1.25    0.54
   6   2  -8    1.04    0.44
   7   2   8   31.61    3.43
   8   2   8   11.74    1.37
   9   2   8    1.60    0.46
  10   2   8    1.53    0.56
  10   2  -8   -0.29    0.44
  10   2  -8    0.36    0.25
  11   2   8    0.71    0.45
  11   2  -8    1.30    0.32
  11   2  -8   -0.08    0.50
  12   2   8    0.21    0.41
  12   2  -8    0.12    0.54
  12   2  -8    0.28    0.30
  13   2   8    0.75    0.47
  13   2  -8   -0.28    0.53
  14   2   8    0.70    0.47
  14   2  -8    3.18    0.52
  15   2   8    0.22    0.41
  15   2   8    0.41    0.18
  15   2  -8   -0.02    0.49
  15   2  -8    0.20    0.29
  16   2   8    0.35    0.41
  16   2  -8    0.01    0.45
  16   2  -8    1.00    0.29
  17   2   8   -0.27    0.37
  17   2  -8    0.09    0.42
  18   2  -8   -0.15    0.37
  18  -2   9    0.11    0.13
  18  -2   9   -0.01    0.31
  18  -2  -9   -0.25    0.37
  17  -2   9    0.18    0.36
  17  -2   9    0.36    0.17
  17  -2  -9   -0.05    0.40
  16  -2   9    0.28    0.26
  16  -2  -9    0.19    0.25
  16  -2  -9    0.09    0.44
  15  -2   9    0.53    0.49
  15  -2   9    0.06    0.20
  15  -2  -9    0.05    0.47
  15  -2  -9    0.10    0.25
  14  -2   9   -0.02    0.42
  14  -2   9    0.10    0.21
  14  -2  -9   -0.12    0.51
  14  -2  -9    0.08    0.29
  13  -2   9    0.39    0.23
  13  -2   9    2.03    0.60
  13  -2  -9    0.45    0.32
  13  -2  -9    0.08    0.55
  12  -2   9    0.77    0.47
  12  -2   9    0.36    0.21
  12  -2  -9    0.41    0.31
  12  -2  -9   -0.01    0.55
  11  -2   9    0.69    0.47
  11  -2  -9    0.66    0.33
  11  -2  -9    0.08    0.54
  10  -2   9    1.11    0.47
  10  -2   9    0.77    0.21
  10  -2  -9    0.63    0.31
  10  -2  -9   -0.11    0.51
  -9   2   9    2.90    0.52
   8  -2  -9   10.99    1.26
  -7   2   9    2.57    0.53
   6  -2   9   13.59    1.57
   6  -2  -9   14.41    1.68
   6  -2  -9   12.79    2.76
  -5   2   9   12.36    1.54
   5  -2   9   13.00    1.47
   5  -2  -9   14.31    1.56
   5  -2  -9   12.29    1.72
   5  -2  -9    9.50    2.14
  -4   2   9    2.17    0.56
   4  -2   9    2.61    0.50
  -4   2   9    2.31    0.52
   4  -2   9   -0.08    2.33
   4  -2  -9    0.47    1.21
   4  -2  -9    3.73    0.57
   3  -2   9   62.72    7.39
   3  -2   9   68.37    7.17
  -3   2   9   67.48    7.18
   3  -2   9   61.56    7.19
  -3   2   9   67.31    7.23
   3  -2  -9   69.73    7.23
   3  -2  -9   72.66    7.38
   2  -2   9    5.82    0.85
  -2   2   9    6.60    0.95
   2  -2  -9    6.54    1.01
   2  -2  -9    6.60    0.86
  -1   2   9    2.19    0.48
  -1   2  -9    1.70    0.45
   1  -2  -9    2.73    0.69
   1  -2  -9    1.40    0.76
  -1   2  -9    2.95    0.89
   0  -2   9   11.04    1.50
   0   2   9   10.39    1.36
   0  -2   9   12.51    1.31
   0   2  -9   10.51    1.70
   0  -2  -9   11.51    1.42
   0  -2  -9    9.20    1.56
   1   2   9    2.28    0.50
  -1  -2   9    2.52    0.62
  -1  -2   9    2.02    0.49
   1   2  -9    1.77    0.63
  -1  -2  -9    1.57    0.55
  -1  -2  -9    2.29    0.80
   1   2  -9    0.95    0.46
   1   2  -9    2.90    1.02
  -2  -2   9    7.67    1.08
   2   2   9    5.71    0.96
   2   2   9    6.62    1.04
  -2  -2   9    7.77    0.95
   2   2  -9    6.06    1.00
  -2  -2  -9    7.42    1.06
  -2  -2  -9    8.97    1.30
   2   2  -9    4.10    1.49
   3   2   9   70.43    7.72
  -3  -2   9   75.35    7.72
   3   2  -9   70.77    7.93
   3   2  -9   71.60    7.74
   4   2   9    0.85    0.64
   4   2  -9    2.29    1.63
   4   2  -9    0.39    0.44
   5   2   9    7.51    1.17
   5   2  -9   10.93    1.18
   5   2  -9    8.75    2.59
   6   2   9    7.80    1.10
  -6  -2   9    9.65    1.13
   7   2   9    1.68    0.46
   7   2  -9    0.67    0.42
   8   2   9   16.47    1.87
   9   2   9    4.49    0.75
   9   2  -9    5.93    0.68
  10   2   9    1.42    0.54
  10   2  -9    2.44    0.36
  11   2   9    1.34    0.49
  11   2  -9    0.77    0.36
  11   2  -9   -0.13    0.47
  12   2   9    0.24    0.45
  12   2  -9    0.09    0.52
  13   2   9    0.51    0.67
  13   2  -9    3.66    0.46
  14   2   9    0.52    0.42
  14   2   9    0.33    0.19
  14   2  -9    0.67    0.33
  14   2  -9   -0.16    0.52
  15   2   9    0.45    0.41
  15   2   9    0.88    0.20
  15   2  -9    0.00    0.52
  15   2  -9    0.70    0.30
  16   2   9    0.42    0.39
  16   2  -9    0.16    0.46
  17   2   9    1.15    0.23
  17   2  -9    0.00    0.43
  18   2   9    0.56    0.15
  18   2  -9   -0.15    0.45
  18  -2  10    0.10    0.12
  17  -2  10   -0.02    0.34
  17  -2  10    0.25    0.15
  17  -2 -10   -0.25    0.40
  16  -2  10    0.22    0.18
  16  -2 -10    0.51    0.62
  15  -2  10    0.64    0.49
  15  -2  10    0.08    0.19
  15  -2 -10    0.18    0.25
  15  -2 -10    0.13    0.50
  14  -2  10    0.98    0.48
  14  -2  10   -0.05    0.21
  14  -2 -10   -0.13    0.49
  14  -2 -10    0.18    0.29
  13  -2  10    0.13    0.26
  13  -2  10    0.60    0.44
  13  -2 -10    0.05    0.31
  13  -2 -10    0.15    0.63
  12  -2  10    0.57    0.45
  12  -2  10    0.20    0.21
  12  -2 -10   -0.18    0.53
  12  -2 -10    0.31    0.34
  11  -2  10    0.63    0.22
  11  -2 -10    0.73    0.35
  11  -2 -10   -0.03    0.53
  10  -2  10    0.89    0.22
  10  -2 -10    1.03    0.37
  10  -2 -10    0.67    0.52
  -9   2  10    7.86    0.94
   9  -2  10    5.94    0.74
   9  -2 -10    6.48    0.83
   8  -2  10    0.35    0.27
  -8   2  10    1.10    0.42
   8  -2 -10    0.70    0.49
   8  -2 -10    0.21    0.30
   7  -2  10    9.57    1.15
   6  -2 -10    3.04    0.45
   6  -2 -10   -1.17    2.36
  -5   2  10    2.20    0.55
  -5   2  10    2.89    0.54
   5  -2 -10    1.30    1.70
   5  -2 -10    3.12    0.82
   4  -2  10    9.67    1.20
  -4   2  10    9.59    1.28
   4  -2 -10   11.24    1.29
   4  -2 -10    9.56    1.44
   3  -2  10    8.49    1.12
  -3   2  10   10.20    1.18
  -3   2  10    8.91    1.20
   3  -2 -10   12.00    1.85
   3  -2 -10    9.74    1.36
   3  -2 -10    7.43    1.32
  -2   2  10   62.03    6.76
   2  -2  10   61.36    6.74
  -2   2  10   59.61    6.77
   2  -2 -10   64.40    6.95
   2  -2 -10   67.29    6.82
   2  -2 -10   64.34    6.75
   1  -2  10   17.82    2.08
  -1   2  10   18.04    2.14
   1  -2  10   18.82    2.26
  -1   2  10   18.18    2.17
   1  -2 -10   19.79    2.23
   1  -2 -10   19.67    2.41
   1  -2 -10   19.38    2.07
   0   2  10    3.55    0.65
   0  -2  10    2.83    0.62
   0  -2  10    4.63    0.81
   0   2 -10    5.94    0.90
   0  -2 -10    4.43    0.79
   0   2 -10    3.98    0.63
   0   2 -10    3.66    1.10
   0  -2 -10    4.72    1.09
   1   2  10   18.26    2.20
  -1  -2  10   19.41    2.27
   1   2  10   18.86    2.20
   1   2 -10   20.96    2.59
   1   2 -10   19.14    2.25
  -1  -2 -10   19.61    2.22
  -1  -2 -10   19.48    2.44
  -2  -2  10   70.96    7.05
  -2  -2  10   64.52    7.10
   2   2  10   61.42    7.08
   2   2  10   70.60    7.09
   2   2 -10   65.42    7.30
  -2  -2 -10   63.61    7.19
   2   2 -10   65.28    7.12
  -2  -2 -10   65.68    7.11
   3   2  10    7.33    1.20
   3   2  10    9.81    1.28
  -3  -2  10   10.38    1.28
  -3  -2 -10   10.32    1.28
   3   2 -10    9.20    2.20
   3   2 -10    9.35    1.30
  -3  -2 -10    9.26    1.41
   4   2  10    5.78    0.93
   4   2 -10    6.30    0.97
   4   2 -10    7.41    1.80
   5   2  10    2.12    0.56
   6   2  10    2.99    0.60
  -7  -2  10    9.43    1.12
   8   2  10    0.39    0.46
   8   2 -10    0.00    0.50
   9   2  10    9.05    1.20
   9   2 -10    9.65    1.08
  10   2  10    2.02    0.59
  10   2 -10    2.49    0.42
  11   2  10    1.22    0.54
  11   2 -10   -0.12    0.50
  12   2  10    0.19    0.44
  12   2  10    0.43    0.21
  12   2 -10    0.33    0.32
  12   2 -10   -0.01    0.53
  13   2  10    0.90    0.39
  13   2  10    0.39    0.46
  13   2 -10    0.26    0.63
  13   2 -10    0.45    0.33
  14   2  10    0.09    0.41
  14   2 -10    0.25    0.55
  14   2 -10    1.27    0.35
  15   2  10    0.37    0.52
  15   2  10    1.45    0.35
  15   2 -10   -0.02    0.49
  16   2  10    0.33    0.37
  16   2 -10    0.08    0.64
  17   2 -10   -0.19    0.41
  18   2 -10   -0.03    0.46
  18  -2  11   -0.03    0.10
  17  -2  11   -0.13    0.32
  17  -2  11    0.20    0.13
  17  -2 -11    0.16    0.51
  16  -2  11    0.18    0.16
  16  -2 -11   -0.55    0.44
  15  -2  11    0.74    0.58
  15  -2  11    0.37    0.19
  15  -2 -11    0.29    0.51
  14  -2  11    1.09    0.50
  14  -2  11    0.12    0.21
  14  -2 -11   -0.19    0.51
  13  -2  11    0.06    0.41
  13  -2  11    0.54    0.22
  13  -2 -11   -0.04    0.55
  13  -2 -11    0.31    0.29
  12  -2  11    0.50    0.60
  12  -2  11    0.13    0.22
  12  -2 -11   -0.10    0.30
  12  -2 -11    0.08    0.58
  11  -2  11    1.64    0.29
  11  -2 -11    1.95    0.39
  10  -2  11    5.64    0.68
  10  -2 -11    5.95    0.78
   9  -2  11    1.17    0.49
  -9   2  11    0.28    0.43
   9  -2  11    0.37    0.20
   9  -2 -11    0.28    0.54
   9  -2 -11    0.28    0.33
   8  -2  11    0.92    0.23
  -8   2  11    2.18    0.58
   8  -2  11    2.31    0.49
   8  -2 -11    0.95    0.34
   8  -2 -11    0.96    0.53
   7  -2  11    1.86    0.30
   7  -2 -11    2.43    0.38
   6  -2  11    2.40    0.49
  -6   2  11    1.38    0.54
   6  -2 -11    3.62    2.51
  -5   2  11    2.65    0.58
   5  -2 -11    0.78    1.83
   5  -2 -11    2.06    0.83
  -4   2  11    3.94    0.72
  -4   2  11    4.37    0.81
   4  -2  11    6.01    0.75
   4  -2 -11    4.41    0.94
   4  -2 -11    1.05    1.51
   4  -2 -11    6.30    0.86
   3  -2  11    6.34    0.82
  -3   2  11    6.09    0.92
  -3   2  11    4.39    0.82
   3  -2  11    1.62    2.21
   3  -2 -11    5.98    0.98
   3  -2 -11    6.13    0.87
   3  -2 -11    3.36    1.31
   2  -2  11   15.27    1.98
  -2   2  11   17.33    2.03
   2  -2  11   19.22    2.19
  -2   2  11   18.28    2.05
   2  -2 -11   17.60    2.45
   2  -2 -11   17.92    2.15
   2  -2 -11   19.26    1.99
  -1   2  11   57.39    6.40
   1  -2  11   63.02    6.47
  -1   2  11   59.16    6.41
   1  -2  11   55.18    6.37
   1  -2 -11   55.21    6.36
  -1   2 -11   64.18    6.37
   1  -2 -11   61.77    6.77
   1  -2 -11   62.22    6.46
   0   2  11   45.54    4.87
   0  -2  11   40.75    4.83
   0   2  11   42.38    4.87
   0  -2  11   44.71    4.93
   0   2 -11   47.52    5.12
   0  -2 -11   46.21    4.92
   0   2 -11   49.05    4.94
   1   2  11   63.07    6.44
   1   2  11   55.25    6.43
  -1  -2  11   59.36    6.47
  -1  -2  11   60.40    6.40
   1   2 -11   58.63    6.47
   1   2 -11   61.65    6.68
  -1  -2 -11   60.75    6.59
   1   2 -11   60.59    6.41
  -1  -2 -11   58.47    6.51
   2   2  11   16.33    1.96
   2   2  11   15.48    1.91
  -2  -2  11   17.68    2.00
  -2  -2 -11   18.12    1.98
   2   2 -11   16.59    1.99
  -2  -2 -11   16.28    2.17
   2   2 -11   13.23    2.56
   3   2  11    6.60    1.01
  -3  -2  11    6.33    0.77
   3   2  11    4.26    0.83
  -3  -2  11    7.20    1.02
   3   2 -11    5.14    0.85
   3   2 -11    4.70    1.72
  -3  -2 -11    4.82    0.98
   4   2  11    2.36    0.57
   4   2 -11    0.55    1.94
   4   2 -11    0.70    0.59
   6   2  11    2.00    0.67
  -6  -2  11    2.82    0.49
   7   2  11    3.68    0.78
  -7  -2  11    5.42    0.74
   7   2  11    6.19    0.81
   8   2  11    1.34    0.54
   8   2  11    0.73    0.38
   8   2 -11    0.05    0.47
   9   2  11    0.75    0.30
   9   2  11    0.34    0.54
   9   2 -11   -0.19    0.45
  10   2  11    9.57    1.23
  10   2  11   11.57    1.38
  10   2 -11   12.76    1.27
  11   2  11    4.36    0.60
  11   2  11    4.15    0.76
  11   2 -11    6.04    0.69
  12   2  11    0.30    0.47
  12   2 -11   -0.08    0.54
  13   2  11    0.09    0.18
  13   2  11    0.20    0.45
  13   2 -11    0.10    0.57
  14   2  11    0.72    0.43
  14   2 -11    0.26    0.58
  15   2  11    0.48    0.39
  15   2 -11   -0.15    0.51
  16   2  11    0.54    0.15
  16   2  11   -0.11    0.35
  16   2 -11   -0.03    0.49
  17   2  11    0.58    0.13
  17   2 -11    0.29    0.50
  17  -2  12   -0.07    0.12
  16  -2  12   -0.08    0.15
  16  -2 -12    0.15    0.45
  15  -2  12   -0.11    0.42
  15  -2  12    0.09    0.19
  15  -2 -12    0.18    0.52
  14  -2  12    0.47    0.46
  14  -2  12    0.07    0.20
  14  -2 -12   -0.06    0.54
  13  -2  12    0.74    0.24
  13  -2  12    1.63    0.49
  13  -2 -12   -0.29    0.55
  12  -2  12    0.33    0.48
  12  -2 -12   -0.36    0.56
  11  -2  12    2.92    0.39
  10  -2  12    1.31    0.49
  10  -2  12    0.68    0.22
  10  -2 -12   -0.24    0.56
   9  -2  12    2.04    0.32
   8  -2  12    1.45    0.29
  -8   2  12    2.07    0.55
   8  -2  12    3.12    0.55
   8  -2 -12    2.04    0.64
   7  -2  12    0.31    0.19
  -7   2  12    0.63    0.51
   7  -2  12    0.04    0.42
   7  -2 -12   -0.44    0.75
   6  -2  12    4.41    0.82
   6  -2 -12    5.75    0.89
  -5   2  12    2.05    0.71
  -5   2  12    2.73    0.62
   5  -2  12    2.21    0.47
   5  -2 -12    1.73    0.84
   4  -2  12    1.13    0.44
   4  -2  12    0.13    0.19
  -4   2  12   -0.02    0.46
  -4   2  12    0.71    0.49
  -4   2  12    0.23    0.28
   4  -2 -12    0.15    0.73
   4  -2 -12    0.97    0.54
  -3   2  12    1.48    0.34
  -3   2  12    2.60    0.55
  -3   2  12    2.31    0.57
   3  -2  12    2.28    0.73
   3  -2  12    1.28    0.27
   3  -2 -12    0.77    1.29
   3  -2 -12    2.93    0.92
   2  -2  12    7.43    0.92
  -2   2  12    6.29    1.01
  -2   2  12    6.10    1.03
   2  -2  12    7.30    1.07
   2  -2 -12    5.80    0.92
   2  -2 -12    6.52    1.51
  -1   2  12   27.54    3.18
  -1   2  12   28.39    3.20
   1  -2  12   32.15    3.30
   1  -2  12   27.94    3.14
   1  -2 -12   29.84    3.25
  -1   2 -12   25.64    3.12
   1  -2 -12   32.84    3.60
   0   2  12  119.81   12.89
   0  -2  12  114.14   12.86
   0  -2  12  120.69   12.93
   0   2  12  110.68   12.89
   0   2 -12  130.56   12.92
   0   2 -12  133.43   12.96
   0  -2 -12  116.80   12.92
   0  -2 -12  122.20   13.06
   1   2  12   27.09    3.17
   1   2  12   26.71    3.14
  -1  -2  12   27.74    3.22
  -1  -2  12   28.27    3.10
  -1  -2 -12   30.19    3.23
   1   2 -12   29.91    3.12
   1   2 -12   28.95    3.64
   1   2 -12   29.34    3.26
  -1  -2 -12   27.68    3.45
   2   2  12    6.59    1.11
  -2  -2  12    6.79    1.04
  -2  -2  12    6.69    0.94
   2   2  12    6.73    1.03
  -2  -2 -12    9.29    1.15
  -2  -2 -12    7.99    1.32
   2   2 -12    6.97    1.82
   2   2 -12    7.29    1.16
   3   2  12    1.73    0.63
   3   2  12    3.45    0.65
  -3  -2  12    2.93    0.65
   3   2 -12    4.55    1.91
   3   2 -12    3.21    0.77
  -4  -2  12    0.72    0.48
   4   2  12    1.42    0.57
   4   2  12    0.51    0.51
   4   2 -12   -1.46    2.18
   4   2 -12    0.29    0.55
   5   2  12    3.56    0.67
   5   2  12    1.66    0.58
   5   2 -12    0.41    0.62
   6   2  12    3.53    0.49
  -6  -2  12    3.91    0.61
   6   2  12    3.65    0.71
   7   2  12   -0.15    0.41
  -7  -2  12   -0.15    0.36
   7   2  12    0.30    0.53
   7   2  12    0.13    0.50
   7   2 -12    0.31    0.58
   8   2  12    2.70    0.66
   8   2  12    3.21    0.43
   8   2  12    1.81    0.68
   9   2  12    5.34    0.86
   9   2  12    6.51    0.86
   9   2  12    4.08    0.65
  10   2  12    1.31    0.62
  10   2  12    1.88    0.32
  11   2  12    8.50    0.91
  11   2  12    6.62    1.10
  12   2  12    1.03    0.29
  12   2  12    0.40    0.45
  12   2 -12    0.01    0.58
  13   2  12    1.46    0.51
  13   2 -12    0.30    0.59
  14   2  12    0.33    0.41
  14   2  12    0.74    0.19
  14   2 -12   -0.13    0.57
  15   2  12    0.63    0.37
  15   2 -12   -0.12    0.69
  16   2  12    0.46    0.24
  16   2  12    0.35    0.33
  16   2 -12    0.15    0.55
  17   2  12    0.12    0.14
  17   2 -12    0.01    0.48
  17  -2  13    0.04    0.10
  16  -2  13    0.05    0.13
  16  -2 -13   -0.07    0.49
  15  -2  13    0.14    0.16
  15  -2  13   -0.09    0.38
  15  -2 -13   -0.02    0.52
  14  -2  13    0.54    0.20
  14  -2 -13   -0.01    0.57
  13  -2  13    1.54    0.28
  12  -2  13    1.31    0.26
  12  -2 -13   -0.21    0.58
  11  -2  13    0.27    0.50
  11  -2  13    0.09    0.21
  11  -2 -13   -0.42    0.72
  10  -2  13    5.02    0.74
  10  -2  13    3.19    0.49
   9  -2  13    2.70    0.57
   9  -2  13    1.18    0.26
   9  -2 -13    0.63    0.61
   8  -2  13    0.33    0.21
   8  -2  13    0.82    0.48
  -8   2  13    0.05    0.47
   8  -2 -13    0.02    0.60
   7  -2  13    1.51    0.28
  -7   2  13    2.26    0.60
   7  -2 -13    1.78    0.72
   6  -2  13    0.29    0.46
   6  -2  13    0.15    0.20
  -6   2  13    0.32    0.22
  -6   2  13    0.47    0.54
   6  -2 -13    0.39    2.94
   6  -2 -13   -0.52    0.58
   5  -2  13    0.94    0.50
   5  -2  13    0.32    0.20
  -5   2  13    0.07    0.48
  -5   2  13    0.20    0.27
  -5   2  13    0.44    0.54
   5  -2 -13    1.30    2.17
   5  -2 -13    0.36    1.04
   5  -2 -13    0.85    0.60
  -4   2  13    3.15    0.65
  -4   2  13    3.62    0.67
   4  -2  13    3.01    0.41
  -4   2  13    1.93    0.41
   4  -2  13    2.87    0.78
   4  -2 -13    3.78    0.92
   4  -2 -13    2.61    1.85
   3  -2  13    1.61    0.26
  -3   2  13    1.71    0.34
   3  -2  13    1.56    0.49
   3  -2  13    2.28    0.75
  -3   2  13    1.06    0.55
   3  -2 -13    0.85    0.79
   3  -2 -13    0.07    1.46
   3  -2 -13    1.42    0.51
   2  -2  13    4.55    0.74
   2  -2  13    2.29    2.61
  -2   2  13    4.99    0.79
  -2   2  13    3.41    0.71
   2  -2 -13    4.83    1.48
   2  -2 -13    5.54    0.96
   1  -2  13   35.81    4.20
  -1   2  13   39.12    4.16
  -1   2  13   36.74    4.24
   1  -2  13   36.85    4.13
   1  -2 -13   43.96    4.33
   1  -2 -13   44.28    4.63
   0  -2  13   41.86    4.49
   0   2  13   43.28    4.42
   0  -2  13   38.11    4.35
   0   2  13   40.10    4.31
   0  -2 -13   39.75    4.71
   0  -2 -13   39.22    4.48
   1   2  13   40.38    4.44
  -1  -2  13   45.94    4.62
  -1  -2  13   38.84    4.49
  -1  -2  13   37.00    4.42
   1   2  13   39.76    4.53
   1   2 -13   41.18    5.01
   1   2 -13   45.27    4.52
  -1  -2 -13   44.37    4.61
  -1  -2 -13   45.61    4.83
  -2  -2  13    6.57    0.96
  -2  -2  13    5.81    0.67
  -2  -2  13    4.99    0.80
   2   2  13    4.77    0.94
   2   2  13    5.90    0.74
   2   2 -13    6.78    1.11
  -2  -2 -13    6.63    1.06
  -3  -2  13    1.46    0.26
  -3  -2  13    2.69    0.65
   3   2  13    1.72    0.36
   3   2  13    2.31    0.58
   3   2  13    1.66    0.60
  -3  -2  13    1.99    0.58
   3   2 -13    1.62    1.00
   3   2 -13    1.49    0.62
   3   2 -13    2.67    2.09
  -4  -2  13    5.80    0.84
   4   2  13    4.34    0.81
   4   2  13    5.58    0.69
   4   2 -13    5.04    2.75
   5   2  13    0.60    0.51
   5   2  13    0.41    0.29
   5   2  13   -0.13    0.58
  -5  -2  13    1.15    0.49
   5   2 -13   -0.16    0.60
   6   2  13    0.08    0.27
   6   2  13    0.33    0.57
   6   2  13    0.16    0.51
  -6  -2  13   -0.14    0.44
   6   2 -13    0.57    0.64
   7   2  13    2.70    0.67
  -7  -2  13    3.89    0.71
   7   2  13    3.27    0.47
   8   2  13    0.68    0.53
   8   2  13    0.76    0.29
   8   2  13   -0.09    0.60
   8   2 -13    0.36    0.63
   9   2  13    1.40    0.65
   9   2 -13    0.83    0.65
  10   2  13    5.78    0.92
  10   2  13    5.04    0.89
  10   2  13    5.56    0.68
  11   2  13    0.38    0.53
  11   2  13    0.69    0.24
  12   2  13    6.85    0.74
  12   2  13    5.14    0.91
  13   2  13    2.46    0.58
  14   2  13    0.69    0.41
  14   2 -13    0.24    0.67
  15   2  13   -0.04    0.32
  15   2  13    0.08    0.13
  15   2 -13    0.34    0.63
  16   2  13    0.46    0.12
  16   2 -13    0.07    0.55
  16  -2  14    0.37    0.15
  15  -2  14    0.13    0.15
  15  -2  14    0.01    0.40
  15  -2 -14   -0.55    0.54
  14  -2  14    0.22    0.21
  14  -2  14    0.17    0.42
  14  -2 -14    0.25    0.56
  13  -2  14    1.53    0.49
  13  -2  14    0.88    0.24
  13  -2 -14   -0.02    0.62
  12  -2  14    1.59    0.30
  11  -2  14    4.05    0.67
  11  -2  14    3.82    0.94
  11  -2  14    2.46    0.40
  10  -2  14   -0.01    0.21
  10  -2  14    0.40    0.55
  10  -2  14    0.07    0.70
  10  -2 -14   -0.06    0.67
   9  -2  14    1.32    0.54
   9  -2  14    1.37    0.69
   9  -2  14    0.59    0.23
   9  -2 -14    0.12    0.68
  -8   2  14    1.86    0.58
   8  -2  14    1.38    0.29
   8  -2  14    1.34    0.77
   8  -2  14    2.78    0.59
   8  -2 -14    1.38    0.73
  -7   2  14    0.33    0.54
   7  -2  14    0.44    0.69
   7  -2  14    0.51    0.52
   7  -2  14    0.30    0.21
   7  -2 -14    0.17    0.67
   6  -2  14    0.20    0.21
   6  -2  14    0.12    0.67
   6  -2  14    0.74    0.50
  -6   2  14    0.35    0.57
   6  -2 -14    0.92    0.67
   5  -2  14    0.05    0.68
   5  -2  14    0.53    0.48
  -5   2  14    0.20    0.58
   5  -2  14    0.18    0.21
  -5   2  14    0.11    0.26
   5  -2 -14    0.05    0.59
   5  -2 -14   -0.57    2.52
  -4   2  14    0.35    0.29
   4  -2  14    0.15    0.21
  -4   2  14    0.48    0.53
  -4   2  14    0.84    0.57
   4  -2  14    0.69    0.74
   4  -2  14    0.64    0.49
   4  -2 -14   -2.81    1.95
   4  -2 -14    0.06    0.82
   4  -2 -14    0.34    0.54
  -3   2  14    4.42    0.84
  -3   2  14    4.28    0.66
   3  -2  14    4.83    0.96
  -3   2  14    6.00    0.87
   3  -2  14    5.24    0.61
   3  -2 -14    5.76    1.05
   3  -2 -14    2.21    1.74
   2  -2  14   30.09    3.21
  -2   2  14   27.34    2.94
   2  -2  14   26.97    3.01
   2  -2  14   25.21    2.92
  -2   2  14   28.17    3.09
  -2   2  14   27.17    3.07
   2  -2 -14   27.11    3.18
   2  -2 -14   29.07    3.67
   1  -2  14   18.26    2.05
  -1   2  14   17.59    2.17
   1  -2  14   16.47    1.96
  -1   2  14   18.04    1.99
  -1   2  14   19.01    2.14
   1  -2  14   20.10    2.31
   1  -2 -14   20.96    2.28
   1  -2 -14   18.14    2.79
   0  -2  14   15.73    1.75
   0  -2  14   14.78    1.84
   0   2  14   14.55    1.93
   0  -2  14   19.84    2.11
   0   2  14   15.88    1.79
   0   2  14   18.03    2.00
   0  -2 -14   16.98    2.08
   0  -2 -14   18.84    2.60
  -1  -2  14   16.53    2.00
   1   2  14   17.37    2.17
   1   2  14   18.42    2.04
   1   2  14   17.55    2.23
  -1  -2  14   21.65    2.33
  -1  -2  14   17.32    2.09
  -1  -2 -14   22.92    2.68
   1   2 -14   17.18    3.24
   1   2 -14   21.00    2.15
  -1  -2 -14   18.60    2.31
   1   2 -14   22.97    2.43
  -2  -2  14   29.01    3.21
  -2  -2  14   26.70    2.98
  -2  -2  14   27.10    3.05
   2   2  14   27.12    3.16
   2   2  14   27.58    3.19
   2   2  14   27.16    3.00
   2   2 -14   29.24    4.20
  -2  -2 -14   31.46    3.47
   2   2 -14   29.88    3.30
  -3  -2  14    7.04    1.06
   3   2  14    7.29    1.15
  -3  -2  14    7.22    0.79
   3   2  14    6.53    0.85
   3   2 -14    9.05    2.66
   4   2  14    0.11    0.28
  -4  -2  14    0.38    0.57
   4   2  14    0.55    0.50
   4   2  14    0.65    0.59
   4   2 -14    0.21    0.65
   5   2  14    0.51    0.54
   5   2  14    0.82    0.29
   5   2  14    0.61    0.59
  -5  -2  14    0.17    0.51
   5   2 -14   -0.06    0.66
   6   2  14    0.73    0.30
   6   2  14   -0.47    0.61
   6   2  14    0.63    0.54
   6   2 -14   -0.27    0.66
   7   2  14    1.19    0.39
   7   2  14    0.36    0.55
   7   2  14    0.60    0.66
   7   2 -14    0.09    0.69
   8   2  14    1.76    0.68
   8   2 -14   -0.13    0.70
   9   2  14    1.34    0.67
   9   2  14    1.82    0.32
   9   2  14    1.25    0.60
   9   2 -14   -0.30    0.69
  10   2  14    0.33    0.58
  10   2  14    0.24    0.25
  10   2  14    0.91    0.57
  10   2 -14   -0.42    0.73
  11   2  14    3.38    0.68
  12   2  14    2.38    0.60
  13   2  14    1.12    0.56
  13   2 -14    0.28    0.72
  14   2  14    0.92    0.18
  14   2  14   -0.06    0.36
  14   2 -14    0.33    0.69
  15   2  14    0.28    0.32
  15   2 -14   -0.09    0.56
  16   2  14   -0.08    0.09
  16   2 -14   -0.24    0.64
  16  -2  15    0.30    0.11
  15  -2  15    0.15    0.14
  14  -2  15    0.44    0.17
  14  -2  15    0.04    0.40
  14  -2 -15   -0.03    0.49
  13  -2  15    0.08    0.44
  13  -2  15    0.41    0.20
  13  -2 -15    0.09    0.57
  12  -2  15    0.69    0.24
  12  -2  15    1.88    0.49
  12  -2 -15    0.08    0.60
  11  -2  15    2.57    0.37
  10  -2  15    1.92    0.56
  10  -2  15    0.93    0.77
  10  -2  15    0.73    0.27
  10  -2 -15   -0.33    0.65
   9  -2  15    0.10    0.22
   9  -2  15    0.03    0.66
   9  -2  15   -0.01    0.49
   9  -2 -15   -0.49    0.65
  -8   2  15    1.06    0.53
   8  -2  15    0.83    0.25
   8  -2  15    2.04    0.57
   8  -2  15    1.17    0.69
   8  -2 -15   -0.82    0.66
   7  -2  15    0.61    0.23
   7  -2  15    0.86    0.75
   7  -2  15    2.07    0.56
   7  -2 -15   -0.84    0.66
  -6   2  15    0.40    0.61
   6  -2  15    0.40    0.54
   6  -2  15    0.32    0.22
   6  -2  15    0.66    0.80
   6  -2 -15    0.34    0.66
   5  -2  15    0.34    0.72
   5  -2  15    0.06    0.22
  -5   2  15    0.06    0.26
  -5   2  15    0.33    0.63
   5  -2  15    1.00    0.54
   5  -2 -15   -1.00    3.36
   5  -2 -15   -0.19    0.66
  -4   2  15    0.53    0.30
  -4   2  15    0.81    0.65
   4  -2  15    0.50    0.71
   4  -2  15    0.39    0.23
  -4   2  15    0.12    0.56
   4  -2  15    0.76    0.52
   4  -2 -15    0.64    0.59
   4  -2 -15   -0.80    2.20
   3  -2  15    6.90    1.01
   3  -2  15    7.11    0.80
  -3   2  15    5.50    1.06
  -3   2  15    6.48    0.84
   3  -2  15    7.06    1.16
  -3   2  15    7.21    1.05
   3  -2 -15    8.23    2.23
   3  -2 -15    7.92    1.57
  -2   2  15    9.05    1.14
  -2   2  15   10.40    1.46
   2  -2  15    9.76    1.10
   2  -2  15   12.40    1.63
  -2   2  15    7.84    1.46
   2  -2  15   10.69    1.26
   2  -2 -15   13.51    1.74
   2  -2 -15    6.81    2.07
   1  -2  15   16.20    1.87
   1  -2  15   10.40    1.68
  -1   2  15   12.75    1.65
   1  -2  15   12.10    1.43
  -1   2  15   13.69    1.72
  -1   2  15   14.41    1.47
   1  -2 -15   14.23    2.31
   0  -2  15    3.22    0.48
   0   2  15    3.41    0.80
   0   2  15    4.42    0.53
   0  -2  15    3.49    0.67
   0   2  15    3.52    0.77
   0  -2  15    3.88    0.88
   0  -2 -15    5.08    1.62
   1   2  15   14.21    1.50
  -1  -2  15   12.27    1.57
   1   2  15   11.31    1.70
  -1  -2  15   15.28    1.87
  -1  -2  15   12.07    1.45
   1   2  15   14.18    1.75
  -1  -2 -15   13.40    2.44
   1   2 -15   15.50    1.66
  -1  -2 -15   15.99    2.01
   2   2  15   10.64    1.49
   2   2  15   11.50    1.21
  -2  -2  15   12.18    1.60
  -2  -2  15   10.50    1.16
  -2  -2  15   10.08    1.29
   2   2 -15   12.81    2.96
   2   2 -15    8.37    1.39
  -3  -2  15    7.20    0.86
   3   2  15    8.24    0.94
   3   2  15    8.79    1.26
  -3  -2  15    8.77    1.34
   3   2 -15    3.73    3.14
  -4  -2  15    0.95    0.65
   4   2  15    0.11    0.63
   4   2  15    1.34    0.56
   4   2  15    0.90    0.31
   4   2 -15   -0.21    0.65
   5   2  15   -0.05    0.62
   5   2  15    0.30    0.53
  -5  -2  15    0.24    0.54
   5   2  15    0.28    0.34
   5   2 -15   -0.12    0.67
   6   2  15    0.60    0.32
  -6  -2  15    1.40    0.52
   6   2  15    0.81    0.68
   6   2  15    0.45    0.52
   6   2 -15   -0.02    0.71
   7   2  15    1.75    0.66
   7   2  15    0.31    0.68
   7   2 -15    0.49    0.75
   8   2  15    2.00    0.62
   8   2  15    1.30    0.73
   8   2  15    2.62    0.40
   9   2  15    0.19    0.56
   9   2  15   -0.10    0.26
   9   2  15   -0.48    0.62
   9   2 -15   -0.13    0.74
  10   2  15    2.18    0.73
  10   2  15    2.70    0.39
  11   2  15    3.92    0.71
  12   2  15    1.37    0.52
  12   2 -15   -0.01    0.67
  13   2  15    0.81    0.43
  13   2 -15   -0.13    0.79
  14   2  15    0.27    0.34
  14   2 -15   -0.32    0.61
  15   2  15    0.18    0.11
  15   2 -15    0.07    0.56
  16   2  15    1.20    0.16
  15  -2  16    0.38    0.13
  14  -2  16   -0.03    0.39
  14  -2  16    0.06    0.15
  13  -2  16   -0.15    0.41
  13  -2  16    0.36    0.18
  13  -2 -16   -0.09    0.53
  12  -2  16    0.52    0.45
  12  -2  16    0.46    0.22
  12  -2 -16    0.21    0.52
  11  -2  16    0.36    0.22
  11  -2  16    0.46    0.48
  11  -2 -16    0.02    0.55
  10  -2  16    4.25    0.71
  10  -2  16    3.42    0.51
   9  -2  16    0.55    0.27
   9  -2  16    1.42    0.55
   9  -2  16    1.20    0.85
   9  -2 -16   -0.08    0.62
   8  -2  16    0.32    0.52
   8  -2  16    0.51    0.22
   8  -2  16    0.17    0.63
   7  -2  16    0.60    0.24
   7  -2  16    1.49    0.71
   7  -2  16    1.81    0.58
  -7   2  16    1.18    0.60
   7  -2 -16   -1.19    0.61
  -6   2  16    0.47    0.67
   6  -2  16    0.67    0.54
   6  -2  16    0.73    0.72
   6  -2  16    0.36    0.22
   6  -2 -16   -0.24    0.64
   5  -2  16    1.37    0.58
   5  -2  16    0.59    0.24
   5  -2 -16    2.42    3.31
  -4   2  16    3.08    0.80
   4  -2  16    2.26    0.63
   4  -2  16    1.30    0.80
  -4   2  16    1.84    0.69
  -4   2  16    1.54    0.37
   4  -2  16    1.75    0.32
   4  -2 -16    6.29    2.59
   4  -2 -16    2.53    1.27
   3  -2  16    4.75    0.77
  -3   2  16    3.15    0.57
   3  -2  16    4.83    0.99
  -3   2  16    4.60    0.90
   3  -2  16    4.51    0.56
   3  -2 -16    6.03    1.18
   3  -2 -16    4.39    2.16
   2  -2  16    3.10    0.66
  -2   2  16    3.02    0.46
   2  -2  16    2.95    0.85
  -2   2  16    1.82    0.77
  -2   2  16    2.83    0.78
   2  -2  16    2.19    0.37
   2  -2 -16    4.43    1.07
   2  -2 -16    1.53    1.80
   1  -2  16    1.41    0.76
  -1   2  16    1.01    0.59
  -1   2  16    0.45    0.68
  -1   2  16    1.08    0.67
   1  -2  16    0.98    0.54
   1  -2 -16    0.53    1.72
   1  -2 -16    1.14    0.93
   0   2  16   26.59    2.78
   0  -2  16   27.82    2.89
   0  -2  16   22.47    2.53
   0  -2  16   21.74    2.62
   0   2  16   20.39    2.65
   0   2  16   23.80    2.73
   0  -2 -16   25.18    2.90
   0  -2 -16   22.09    3.42
  -1  -2  16    0.69    0.22
   1   2  16    0.44    0.61
  -1  -2  16    0.22    0.50
  -1  -2  16    1.46    0.76
   1   2  16    0.18    0.67
  -1  -2 -16    0.14    1.50
   2   2  16    2.22    0.71
   2   2  16    3.32    0.51
   2   2  16    1.26    0.78
  -2  -2  16    2.89    0.39
  -2  -2  16    2.43    0.83
  -2  -2  16    3.27    0.76
   2   2 -16    2.07    0.72
   3   2  16    2.75    0.86
   3   2  16    3.95    0.58
   3   2  16    4.04    0.81
  -3  -2  16    6.69    0.97
  -3  -2  16    4.64    0.53
   3   2 -16    2.96    4.31
  -4  -2  16    3.94    0.76
   4   2  16    2.44    0.40
   4   2  16    2.45    0.67
   4   2  16    0.73    0.74
   4   2 -16    0.73    0.72
  -5  -2  16    1.43    0.60
   5   2  16    0.91    0.33
   5   2  16   -0.64    0.68
   5   2 -16    0.14    0.67
   6   2  16   -0.03    0.66
   6   2  16    0.74    0.55
   6   2  16    0.82    0.31
   6   2 -16   -0.57    0.64
   7   2  16    1.78    0.59
   7   2  16    0.88    0.69
   7   2  16    1.59    0.34
   7   2 -16   -0.15    0.69
   8   2  16    0.19    0.55
   8   2  16   -0.33    0.27
   8   2  16    0.45    0.65
   8   2 -16    0.12    0.89
   9   2  16    1.75    0.71
   9   2  16    2.45    0.39
   9   2  16    2.15    0.70
  10   2  16    6.59    0.72
  10   2  16    4.49    0.89
  11   2  16    0.58    0.49
  11   2 -16    0.53    0.69
  12   2  16    0.89    0.50
  12   2 -16    0.00    0.76
  13   2  16    0.25    0.38
  13   2 -16    0.82    0.65
  14   2  16   -0.19    0.34
  14   2  16    0.58    0.14
  14   2 -16    0.20    0.63
  15   2  16    1.56    0.21
  14  -2  17    0.48    0.14
  13  -2  17    0.17    0.16
  13  -2  17   -0.31    0.44
  12  -2  17   -0.28    0.41
  12  -2  17    0.14    0.23
  12  -2 -17    0.24    0.64
  11  -2  17    0.75    0.49
  11  -2  17    0.70    0.23
  11  -2 -17    0.42    0.53
  10  -2  17    0.18    0.49
  10  -2  17    0.48    0.22
  10  -2 -17    0.15    0.63
   9  -2  17    1.89    0.61
   8  -2  17    1.01    0.25
   8  -2  17    1.20    0.52
   8  -2  17    1.18    0.73
   8  -2 -17   -0.14    0.64
   7  -2  17    0.91    0.75
   7  -2  17    1.09    0.25
   7  -2  17    0.46    0.53
   6  -2  17    2.34    0.75
   6  -2  17    1.14    0.27
  -6   2  17    1.43    0.67
   6  -2  17    1.13    0.72
   5  -2  17    2.66    0.83
  -5   2  17    2.87    0.76
   5  -2  17    4.09    0.70
   5  -2  17    2.55    0.40
  -4   2  17    4.58    0.93
  -4   2  17    3.68    0.55
   4  -2  17    5.87    0.85
   4  -2  17    4.19    0.55
   4  -2  17    3.37    0.90
   4  -2 -17   -1.10    2.76
   3  -2  17    0.23    0.23
   3  -2  17   -0.12    0.51
  -3   2  17   -0.57    0.79
   3  -2  17   -0.01    0.72
  -3   2  17   -0.04    0.31
  -3   2  17    0.63    0.66
   3  -2 -17   -0.84    0.90
   3  -2 -17    1.71    2.28
  -2   2  17    0.94    0.72
   2  -2  17    0.95    0.26
  -2   2  17    0.91    0.35
   2  -2  17    1.33    0.59
   2  -2 -17    2.46    2.13
   2  -2 -17    2.00    0.98
  -1   2  17   14.68    1.43
   1  -2  17   11.96    1.38
  -1   2  17   11.60    1.66
   1  -2  17   10.55    1.55
   1  -2 -17   11.16    2.54
   1  -2 -17   16.52    1.97
   0   2  17    0.58    0.33
   0   2  17    0.44    0.84
   0   2  17    0.91    0.74
   0  -2  17    0.76    0.24
   0  -2  17    0.83    0.54
   0  -2  17    1.26    0.81
   0  -2 -17    1.30    1.79
   0  -2 -17    1.43    1.17
  -1  -2  17   16.92    2.16
   1   2  17   13.99    1.49
  -1  -2  17   12.63    1.45
   1   2  17   12.14    1.72
   2   2  17    1.56    0.35
  -2  -2  17    1.83    1.28
   2   2  17    0.89    0.74
  -2  -2  17    1.18    0.25
   3   2  17    0.32    0.70
   3   2  17    0.27    0.29
   3   2  17    0.11    0.57
   4   2  17    3.34    0.86
   4   2  17    3.61    0.76
  -4  -2  17    5.27    0.88
   5   2  17    1.56    0.77
   5   2  17    3.40    0.69
   6   2  17    1.00    0.88
   6   2  17    2.24    0.64
   6   2  17    2.83    0.42
   7   2  17    0.98    0.68
   7   2  17    0.27    0.29
   7   2  17    0.53    0.55
   7   2 -17   -0.07    0.65
   8   2  17    1.98    0.61
   8   2  17    1.29    0.68
   8   2 -17    0.27    0.65
   9   2  17    3.19    0.75
  10   2 -17   -0.26    0.61
  11   2  17    0.65    0.50
  11   2 -17   -0.01    0.61
  12   2  17    0.24    0.42
  12   2 -17   -0.26    0.55
  13   2  17    0.17    0.37
  13   2 -17   -0.08    0.51
  14   2  17    1.21    0.18
  14  -2  18    0.06    0.11
  13  -2  18    0.12    0.14
  12  -2  18    0.28    0.18
  12  -2  18    0.07    0.45
  11  -2  18    0.08    0.25
  11  -2  18    0.01    0.40
  10  -2  18    1.06    0.25
  10  -2  18    0.74    0.50
   9  -2  18    0.63    0.23
   9  -2  18    0.55    0.51
   8  -2  18    0.92    0.24
   8  -2  18    0.23    0.52
   7  -2  18    1.23    0.52
   7  -2  18    1.34    0.28
   6  -2  18   -0.07    0.29
   6  -2  18   -0.07    0.49
  -6   2  18    0.70    0.69
  -5   2  18    3.17    0.86
   5  -2  18    2.84    0.81
   5  -2  18    3.64    0.48
   4  -2  18    0.87    0.25
  -4   2  18    0.83    0.70
  -4   2  18    0.68    0.30
   4  -2  18    1.46    0.73
   4  -2  18    1.40    0.74
   4  -2 -18    3.87    3.48
   3  -2  18    1.60    0.76
   3  -2  18    1.23    0.57
  -3   2  18    1.02    0.84
  -3   2  18    1.39    0.35
   3  -2  18    1.03    0.27
  -3   2  18    1.51    0.74
   3  -2 -18    0.98    1.03
  -2   2  18    1.75    0.40
  -2   2  18    1.12    0.76
   2  -2  18    1.38    0.60
   2  -2  18    1.86    0.31
   2  -2  18    1.86    0.80
  -2   2  18    2.37    0.79
   2  -2 -18    3.57    1.16
   2  -2 -18    4.96    2.46
   1  -2  18    0.07    0.51
  -1   2  18   -0.07    0.69
  -1   2  18    0.85    0.71
  -1   2  18    0.52    0.33
   1  -2  18    0.47    0.23
   1  -2  18    0.73    0.76
   1  -2 -18   -0.59    2.05
   1  -2 -18    0.56    1.15
   0  -2  18   15.27    1.90
   0   2  18   10.11    1.65
   0   2  18   12.54    1.77
   0  -2  18   11.30    1.34
   0   2  18   13.74    1.40
  -1  -2  18    0.31    0.78
  -1  -2  18    0.73    0.22
   1   2  18    0.39    0.67
   1   2  18    0.54    0.31
   1   2  18    0.33    0.70
  -2  -2  18    2.01    0.31
   2   2  18    2.16    0.71
  -2  -2  18    3.03    0.88
   2   2  18    1.75    0.77
   2   2  18    2.39    0.40
   3   2  18    1.81    0.64
   3   2  18    1.38    0.35
   3   2  18    1.03    0.72
  -3  -2  18    2.85    0.73
   4   2  18    2.15    0.37
   4   2  18    0.90    0.61
  -4  -2  18    2.19    0.69
   5   2  18    3.48    0.88
   5   2  18    5.16    0.80
   6   2  18    0.91    0.64
   6   2  18    0.09    0.39
   6   2 -18   -0.67    0.56
   7   2  18    2.34    0.83
   7   2  18    1.74    0.72
   8   2  18    0.72    0.62
   8   2 -18    0.09    0.56
   9   2  18    0.88    0.58
  10   2  18    1.27    0.56
  10   2 -18    0.12    0.54
  11   2  18   -0.01    0.44
  11   2 -18   -0.11    0.50
  12   2  18    1.24    0.20
  12   2  18    0.50    0.45
  13   2  18    0.66    0.16
  14   2  18    0.17    0.10
  13  -2  19    0.12    0.11
  12  -2  19    0.22    0.15
  11  -2  19    0.13    0.43
  11  -2  19    0.01    0.17
  10  -2  19    0.46    0.42
  10  -2  19    0.38    0.24
   9  -2  19    0.27    0.46
   9  -2  19    0.16    0.20
   8  -2  19    0.71    0.60
   8  -2  19    1.06    0.24
   7  -2  19    1.51    0.57
   7  -2  19    1.80    0.29
   6  -2  19    4.03    0.58
   6  -2  19    5.94    0.82
   5  -2  19    0.55    0.22
   5  -2  19    0.12    0.45
   5  -2  19    0.13    0.70
   4  -2  19    1.72    0.55
  -4   2  19    1.44    0.70
   4  -2  19    1.04    0.75
   4  -2  19    1.32    0.37
   4  -2 -19   -0.59    4.14
   3  -2  19    2.89    0.72
   3  -2  19    4.02    0.51
  -3   2  19    4.46    0.70
   3  -2 -19    7.04    3.20
   2  -2  19    0.10    0.22
  -2   2  19    0.27    0.67
  -2   2  19    0.05    0.68
   2  -2  19    0.18    0.71
   2  -2  19    0.07    0.48
  -2   2  19    0.03    0.32
  -1   2  19    1.00    0.69
  -1   2  19    1.00    0.76
   1  -2  19    1.83    0.30
   1  -2  19    0.80    0.55
  -1   2  19    2.50    0.40
   1  -2  19    2.52    0.86
   0   2  19   -0.22    0.65
   0  -2  19    0.21    0.21
   0   2  19    0.50    0.32
   0   2  19    0.23    0.64
   0  -2  19    0.41    0.77
   0  -2  19    0.34    0.67
   1   2  19    1.52    0.73
  -1  -2  19    2.81    0.86
   1   2  19    1.72    0.37
  -1  -2  19    1.74    0.28
   1   2  19    0.77    0.73
   2   2  19    0.42    0.30
   2   2  19    0.40    0.65
   2   2  19    0.23    0.61
  -2  -2  19    0.83    0.65
   3   2  19    3.71    0.99
   3   2  19    5.44    0.66
   4   2  19    2.36    0.45
   4   2  19    0.56    0.66
  -4  -2  19    1.46    0.79
   5   2  19   -0.13    0.26
   5   2  19    0.20    0.59
   5   2  19    0.22    0.58
   6   2  19    8.90    1.03
   7   2  19    1.57    0.65
   8   2  19    0.33    0.56
   9   2  19    0.56    0.50
   9   2  19    1.29    0.26
  10   2  19    0.33    0.48
  10   2  19    0.99    0.24
  11   2  19    0.24    0.47
  12   2  19    0.78    0.16
  13   2  19    0.20    0.11
  12  -2  20   -0.03    0.11
  11  -2  20    0.16    0.15
  10  -2  20    0.37    0.46
  10  -2  20    0.09    0.17
   9  -2  20    0.07    0.42
   9  -2  20    0.30    0.21
   8  -2  20    0.72    0.47
   8  -2  20    0.81    0.22
   7  -2  20    3.85    0.65
   7  -2  20    2.59    0.38
   6  -2  20    0.56    0.22
   6  -2  20    0.76    0.56
   5  -2  20    2.97    0.61
   5  -2  20    1.87    0.32
   4  -2  20    0.44    0.49
   4  -2  20    0.37    0.21
   3  -2  20    0.63    0.22
  -3   2  20    0.18    0.25
   3  -2  20    0.19    0.50
   2  -2  20    3.60    0.49
  -1   2  20   -0.01    0.67
   1  -2  20    0.48    0.95
   1  -2  20    0.44    0.56
   1  -2  20    0.41    0.21
  -1   2  20    0.56    0.32
  -1   2  20    0.34    0.75
   0   2  20    0.82    0.65
   0   2  20    0.34    0.60
   0   2  20    0.33    0.30
   0  -2  20    0.24    0.20
   1   2  20    0.03    0.63
   1   2  20    0.64    0.30
   1   2  20    1.10    0.64
   2   2  20    4.92    0.60
   2   2  20    2.83    0.83
   3   2  20    0.65    0.57
   3   2  20    0.01    0.26
   4   2  20    0.97    0.28
   4   2  20    0.58    0.59
   6   2  20    0.06    0.54
   7   2  20    7.21    0.84
   8   2  20    0.85    0.51
   9   2  20    0.44    0.48
  10   2  20    0.18    0.45
  10   2  20    0.33    0.17
  11   2  20    0.56    0.16
  12   2  20    0.34    0.12
  11  -2  21   -0.02    0.10
  10  -2  21    0.15    0.13
   9  -2  21    0.11    0.16
   8  -2  21    0.03    0.47
   7  -2  21    0.63    0.21
   7  -2  21    0.10    0.46
   6  -2  21    1.72    0.29
   6  -2  21    2.69    0.55
   5  -2  21    1.78    0.55
   5  -2  21    1.53    0.26
   4  -2  21    0.29    0.19
   4  -2  21    0.32    0.46
   3  -2  21    0.80    0.22
   3  -2  21    1.38    0.55
   2  -2  21   -0.16    0.19
  -2   2  21   -0.05    0.24
   1  -2  21    0.39    0.19
  -1   2  21    0.60    0.29
   0   2  21    2.99    0.42
   0   2  21    1.45    0.74
   1   2  21    0.16    0.73
   1   2  21    0.73    0.28
   2   2  21    0.79    0.72
   2   2  21    0.35    0.26
   3   2  21    0.17    0.67
   4   2  21   -0.06    0.50
   4   2  21    0.03    0.23
   6   2  21    1.94    0.57
   7   2  21    0.50    0.45
   8   2  21    0.63    0.55
   9   2  21    0.36    0.65
  10   2  21    0.72    0.17
  11   2  21    0.28    0.12
  10  -2  22    0.05    0.09
   9  -2  22    0.54    0.15
   8  -2  22    0.18    0.13
   7  -2  22    0.50    0.16
   6  -2  22    1.01    0.20
   5  -2  22    0.20    0.17
   4  -2  22    2.62    0.39
   3  -2  22    0.13    0.21
   2  -2  22    0.17    0.24
  -1   2  22    1.18    0.32
   0   2  22    1.10    0.27
   1   2  22    1.72    0.31
   2   2  22   -0.23    0.47
   2   2  22    0.03    0.22
   3   2  22    0.18    0.21
   3   2  22   -0.19    0.44
   5   2  22    0.69    0.25
   5   2  22    0.14    0.48
   7   2  22    2.60    0.37
   8   2  22    1.13    0.20
   9   2  22    1.62    0.23
  10   2  22    0.72    0.14
   7  -2  23    0.41    0.12
   6  -2  23    0.13    0.15
   5  -2  23    2.28    0.31
   1   2  23    0.35    0.18
   2   2  23    1.36    0.24
   3   2  23    1.38    0.23
   4   2  23    0.78    0.19
   5   2  23    6.29    0.71
   6   2  23    0.41    0.15
   7   2  23    2.00    0.28
   8   2  23    1.87    0.25
   4   2  24    2.55    0.34
   5   2  24    0.17    0.11
   6   2  24    3.56    0.40
  19  -3   0   -0.11    0.16
  18  -3   0   -0.07    0.20
  18  -3   0   -0.18    0.32
  17  -3   0    0.08    0.36
  17  -3   0   -0.06    0.22
  16  -3   0    0.13    0.39
  16  -3   0    0.09    0.23
  15  -3   0    0.07    0.56
  15  -3   0    0.09    0.24
  14  -3   0    0.02    0.44
  14  -3   0    0.36    0.24
  13  -3   0    0.07    0.22
  13  -3   0    0.03    0.46
  12  -3   0    2.93    0.64
  11  -3   0    2.02    0.55
   9  -3   0    0.19    0.38
   8  -3   0    0.37    0.36
  -8   3   0    2.25    0.58
   7  -3   0    0.30    0.33
  -7   3   0    0.08    0.51
   6  -3   0    6.87    2.30
  -6   3   0    6.02    0.97
  -5   3   0    2.76    0.53
   5  -3   0    3.50    1.24
   4  -3   0    4.97    1.40
  -3   3   0   15.87    1.76
   3  -3   0   14.52    2.03
  -2   3   0  104.99   11.57
   2  -3   0  116.20   11.62
   2  -3   0  105.92   11.59
   1  -3   0   41.33    4.18
   1  -3   0   36.24    4.14
   0  -3   0  486.52   51.54
  -1  -3   0   38.25    3.82
   1   3   0   33.31    3.80
   9   3   0    0.69    0.22
  10   3   0    2.35    0.39
  11   3   0   -0.39    0.30
  13   3   0    0.38    0.42
  14   3   0    0.00    0.38
  15   3   0   -0.19    0.45
  16   3   0    0.09    0.39
  16   3   0    0.08    0.22
  17   3   0    0.29    0.23
  17   3   0   -0.18    0.36
  18   3   0    0.21    0.21
  19   3   0   -0.28    0.30
  19   3   0    0.26    0.18
  19  -3   1   -0.15    0.32
  19  -3   1   -0.27    0.17
  19  -3  -1    0.10    0.17
  19  -3  -1    0.06    0.36
  18  -3   1    0.00    0.20
  18  -3   1    0.26    0.33
  18  -3  -1    0.06    0.20
  18  -3  -1    0.18    0.32
  17  -3   1    0.43    0.23
  17  -3   1   -0.21    0.35
  17  -3  -1    0.16    0.23
  17  -3  -1    0.27    0.35
  16  -3   1   -0.02    0.22
  16  -3   1    0.02    0.39
  16  -3  -1    0.16    0.39
  16  -3  -1    0.09    0.23
  15  -3   1    0.84    0.27
  15  -3   1   -0.08    0.55
  15  -3  -1   -0.29    0.53
  15  -3  -1    0.48    0.27
  14  -3   1   -0.50    0.45
  14  -3   1   -0.16    0.22
  14  -3  -1    0.45    0.44
  14  -3  -1    0.06    0.23
  13  -3   1    0.20    0.46
  13  -3   1   -0.04    0.22
  13  -3  -1    0.03    0.45
  13  -3  -1    0.14    0.24
  12  -3   1    0.18    0.22
  12  -3   1    0.65    0.50
  12  -3  -1    0.14    0.22
  12  -3  -1    0.01    0.46
  11  -3   1    0.66    0.38
  11  -3  -1    0.98    0.33
  10  -3   1    1.63    0.45
  10  -3  -1    0.80    0.46
   9  -3   1    0.87    0.38
   9  -3  -1    0.25    0.40
   8  -3   1    0.75    0.35
  -8   3   1    0.84    0.52
  -8   3  -1   -0.58    0.58
   8  -3  -1    0.95    0.40
   7  -3   1    7.54    0.93
   7  -3  -1    7.67    0.96
  -6   3   1    0.93    0.44
   6  -3   1    1.05    0.31
  -6   3  -1    1.22    0.52
   6  -3  -1    1.66    0.36
   6  -3  -1   -0.82    1.61
   5  -3   1    0.23    1.09
  -5   3   1    2.25    0.45
  -5   3  -1    1.82    0.51
   5  -3  -1    1.37    1.34
  -4   3   1   10.59    1.22
   4  -3  -1    8.24    1.65
   3  -3   1  195.33   21.58
  -3   3   1  206.09   21.51
   3  -3  -1  207.71   21.57
  -3   3  -1  202.25   21.51
  -2   3   1    5.49    0.74
  -2   3  -1    5.62    0.70
   2  -3  -1    3.96    0.95
  -1   3   1  173.30   19.01
   1  -3   1  186.59   19.04
   1  -3   1  169.56   19.01
  -1   3  -1  173.29   19.02
   1  -3  -1  180.95   19.02
   1  -3  -1  192.93   19.05
   0  -3   1   12.10    1.63
   0  -3   1   14.24    1.64
   0  -3  -1   16.24    1.67
   0  -3  -1   16.20    1.66
  -1  -3   1  186.83   19.16
  -1  -3   1  173.28   19.15
   1   3  -1  182.16   19.16
   8   3  -1    0.24    0.25
   9   3  -1    0.47    0.28
  10   3   1    0.01    0.28
  10   3  -1    0.28    0.33
  11   3   1    1.57    0.35
  12   3   1   -0.27    0.47
  12   3  -1   -0.25    0.51
  13   3  -1   -0.22    0.38
  14   3   1   -0.08    0.41
  14   3  -1    0.19    0.40
  15   3   1    0.12    0.40
  15   3  -1    0.13    0.48
  16   3   1    0.63    0.27
  16   3   1    0.26    0.37
  16   3  -1    0.22    0.40
  16   3  -1    0.34    0.24
  17   3   1   -0.25    0.37
  17   3   1    0.20    0.22
  17   3  -1    0.11    0.23
  18   3   1    0.12    0.33
  18   3   1    0.65    0.24
  18   3  -1    0.44    0.23
  19   3   1    0.01    0.22
  19   3  -1    0.10    0.41
  19   3  -1    0.18    0.18
  19  -3   2   -0.09    0.17
  19  -3   2    0.12    0.40
  19  -3  -2   -0.02    0.17
  19  -3  -2   -0.14    0.31
  18  -3   2   -0.02    0.20
  18  -3   2   -0.04    0.33
  18  -3  -2   -0.21    0.20
  18  -3  -2    0.00    0.33
  17  -3   2   -0.09    0.21
  17  -3   2   -0.21    0.36
  17  -3  -2   -0.03    0.35
  17  -3  -2    0.09    0.22
  16  -3   2    0.51    0.23
  16  -3   2    0.02    0.39
  16  -3  -2    0.42    0.25
  16  -3  -2   -0.33    0.37
  15  -3   2   -0.25    0.30
  15  -3   2   -0.19    0.52
  15  -3  -2   -0.06    0.28
  15  -3  -2   -0.03    0.45
  14  -3   2   -0.12    0.22
  14  -3   2    0.20    0.47
  14  -3  -2   -0.06    0.42
  14  -3  -2   -0.16    0.24
  13  -3   2    0.24    0.22
  13  -3   2    0.73    0.49
  13  -3  -2    0.05    0.43
  13  -3  -2   -0.05    0.24
  12  -3   2    0.19    0.23
  12  -3   2    0.97    0.46
  12  -3  -2   -0.15    0.23
  12  -3  -2    0.21    0.43
  11  -3   2    0.63    0.45
  11  -3   2    0.34    0.32
  11  -3  -2    0.23    0.44
  11  -3  -2    0.11    0.22
  10  -3   2    2.94    0.53
  -9   3   2    3.65    0.63
   9  -3   2    2.87    0.54
   8  -3   2    0.65    0.36
   8  -3  -2    0.54    0.40
   7  -3   2    0.33    0.32
  -7   3   2    1.49    0.45
   7  -3  -2   -3.12    2.76
   7  -3  -2    0.30    0.39
  -7   3  -2    0.63    0.59
   6  -3   2    3.48    0.58
  -6   3  -2    4.39    0.74
   6  -3  -2    5.24    0.68
   6  -3  -2    3.14    1.95
  -5   3   2    0.85    0.38
   5  -3   2    1.27    0.29
   5  -3   2   -1.35    1.16
  -5   3  -2    0.58    0.51
   5  -3  -2   -0.25    1.46
  -4   3   2   17.57    1.81
   4  -3   2   15.22    2.12
   4  -3   2   15.07    1.74
   4  -3  -2   16.22    2.13
  -3   3   2   34.55    3.39
   3  -3   2   28.19    3.53
   3  -3  -2   32.78    3.45
  -3   3  -2   28.24    3.43
   3  -3  -2   32.40    3.59
   2  -3   2  429.52   42.21
   2  -3   2  366.73   42.20
  -1   3   2   22.62    2.58
   1  -3   2   23.55    2.59
   1  -3   2   25.37    2.65
  -1   3  -2   21.91    2.63
   1  -3  -2   26.78    2.73
   0  -3   2    7.06    0.83
   0   3   2    5.01    0.67
   0  -3   2    4.90    0.83
   0  -3  -2    5.50    0.86
   0  -3  -2    5.10    0.79
   0   3  -2    5.24    0.83
  -1  -3   2   23.91    2.56
  -1  -3  -2   24.91    2.59
   1   3  -2   20.88    2.57
  -2  -3   2  337.64   36.39
   2   3  -2  348.81   36.36
   7   3  -2    0.61    0.27
   9   3  -2    2.37    0.57
  10   3  -2    0.09    0.33
  11   3   2    0.10    0.24
  11   3  -2    0.23    0.37
  12   3   2   -0.26    0.40
  12   3  -2    0.25    0.42
  13   3   2   -0.26    0.36
  13   3  -2    0.18    0.43
  14   3  -2   -0.03    0.43
  15   3   2   -0.17    0.35
  15   3  -2    0.17    0.45
  15   3  -2   -0.07    0.45
  16   3   2    0.02    0.34
  16   3  -2    0.25    0.25
  16   3  -2    0.17    0.38
  17   3   2   -0.17    0.49
  17   3   2    0.50    0.23
  17   3  -2    0.50    0.26
  17   3  -2    0.20    0.37
  18   3   2    0.32    0.25
  18   3   2   -0.15    0.32
  18   3  -2    0.17    0.22
  18   3  -2    0.31    0.35
  19   3   2    0.08    0.18
  19   3  -2   -0.19    0.40
  19   3  -2   -0.05    0.18
  19  -3   3    0.02    0.18
  19  -3   3   -0.07    0.33
  19  -3  -3   -0.16    0.30
  19  -3  -3    0.20    0.16
  18  -3   3    0.02    0.19
  18  -3   3    0.04    0.32
  18  -3  -3   -0.05    0.20
  18  -3  -3    0.14    0.34
  17  -3   3    0.15    0.21
  17  -3   3   -0.28    0.36
  17  -3  -3   -0.09    0.23
  16  -3   3    0.17    0.43
  16  -3   3    0.27    0.22
  16  -3  -3    0.21    0.25
  16  -3  -3    0.02    0.39
  15  -3   3    0.25    0.28
  15  -3   3    0.49    0.46
  15  -3  -3    0.03    0.41
  15  -3  -3    0.55    0.37
  14  -3   3    0.73    0.53
  14  -3   3    0.15    0.22
  14  -3  -3   -0.06    0.43
  14  -3  -3   -0.02    0.27
  13  -3   3    0.24    0.23
  13  -3   3    1.38    0.51
  13  -3  -3    0.13    0.26
  13  -3  -3    0.02    0.45
  12  -3   3    0.31    0.23
  12  -3   3    0.29    0.43
  12  -3  -3    0.28    0.25
  12  -3  -3   -0.02    0.41
  11  -3   3    1.13    0.29
  11  -3   3    0.15    0.58
  11  -3  -3    0.36    0.57
  11  -3  -3    0.68    0.26
  10  -3  -3    0.66    0.25
  10  -3  -3    0.92    0.45
  -9   3   3    0.28    0.45
   9  -3   3    1.03    0.39
   9  -3  -3    0.50    0.41
   8  -3   3    0.52    0.35
   8  -3  -3   -0.10    0.40
   7  -3   3    0.64    0.35
  -7   3   3    0.92    0.41
   7  -3  -3    0.71    2.67
  -7   3  -3    0.82    0.62
   7  -3  -3    0.87    0.38
  -6   3   3    0.67    0.40
   6  -3   3    0.30    0.29
   6  -3  -3    1.29    2.00
  -6   3  -3    0.36    0.56
  -5   3   3    6.16    1.02
   5  -3   3    9.07    0.90
  -5   3  -3    6.63    1.00
   5  -3  -3    6.60    1.37
  -4   3   3    8.87    1.11
   4  -3  -3    8.81    1.25
  -4   3  -3    7.82    1.21
  -3   3   3   71.49    7.77
   3  -3  -3   72.46    7.89
  -3   3  -3   74.84    7.79
  -2   3   3   24.46    2.72
   2  -3   3   26.27    2.82
   2  -3  -3   24.45    2.93
  -2   3  -3   24.57    2.79
   1  -3   3   19.09    2.21
  -1   3   3   19.15    2.10
   1  -3  -3   19.25    2.30
   1  -3  -3   19.27    2.19
   0  -3   3   12.39    1.49
   0  -3   3   11.26    1.39
   0   3   3   11.07    1.35
   0  -3  -3   13.18    1.47
   0  -3  -3   12.82    1.58
   1   3   3   14.69    1.73
  -1  -3  -3   17.27    1.80
  -1  -3  -3   15.84    1.87
  -2  -3   3   20.54    2.19
   2   3  -3   19.50    2.28
  -3  -3   3   65.87    7.04
   3   3  -3   64.65    6.95
  -4  -3   3    9.71    1.52
   6   3  -3    0.08    0.26
   7   3  -3    0.08    0.29
   8   3  -3    1.63    0.39
   9   3  -3    0.20    0.35
  10   3   3    0.82    0.30
  10   3  -3    0.32    0.38
  11   3   3    0.21    0.25
  11   3  -3    0.13    0.39
  12   3   3    0.31    0.36
  12   3  -3    0.27    0.43
  13   3   3    0.20    0.32
  13   3  -3    0.29    0.45
  14   3   3    0.16    0.40
  14   3  -3    0.20    0.46
  14   3  -3    0.77    0.28
  15   3  -3    0.05    0.30
  15   3  -3    0.23    0.41
  16   3   3    0.12    0.36
  16   3  -3   -0.04    0.41
  16   3  -3    0.89    0.28
  17   3   3   -0.02    0.38
  17   3   3   -0.13    0.20
  17   3  -3   -0.05    0.39
  17   3  -3    0.25    0.25
  18   3   3    0.13    0.19
  18   3   3   -0.10    0.31
  18   3  -3    0.07    0.21
  18   3  -3    0.06    0.37
  19   3  -3    0.17    0.17
  19   3  -3   -0.03    0.33
  19  -3   4   -0.12    0.28
  19  -3   4    0.11    0.18
  19  -3  -4   -0.13    0.37
  19  -3  -4   -0.05    0.15
  18  -3   4    0.21    0.19
  18  -3   4   -0.11    0.33
  18  -3  -4   -0.22    0.34
  18  -3  -4    0.10    0.19
  17  -3   4   -0.04    0.37
  17  -3   4    0.18    0.21
  17  -3  -4    0.04    0.37
  17  -3  -4    0.39    0.24
  16  -3   4   -0.07    0.43
  16  -3   4    0.06    0.21
  16  -3  -4   -0.06    0.24
  15  -3   4    0.23    0.22
  15  -3   4    1.45    0.60
  15  -3  -4    0.20    0.28
  15  -3  -4    0.24    0.43
  14  -3   4    0.01    0.22
  14  -3  -4   -0.03    0.43
  14  -3  -4    0.14    0.27
  13  -3   4    0.23    0.47
  13  -3   4    0.41    0.23
  13  -3  -4    0.22    0.27
  13  -3  -4    0.05    0.43
  12  -3   4    0.25    0.43
  12  -3   4    0.55    0.24
  12  -3  -4    0.34    0.43
  12  -3  -4    0.56    0.29
  11  -3   4    0.13    0.22
  11  -3   4    0.31    0.39
  11  -3  -4    0.05    0.41
  11  -3  -4   -0.05    0.25
  10  -3   4    2.27    0.48
 -10   3   4    2.02    0.61
  10  -3  -4    2.00    0.36
  -9   3   4   -0.03    0.41
   9  -3   4    0.88    0.38
   9  -3  -4    1.02    0.40
   8  -3   4    8.88    1.07
   7  -3   4    0.56    0.37
   7  -3  -4    0.00    0.53
   7  -3  -4    0.22    2.65
  -7   3  -4    1.20    0.65
   6  -3   4    2.08    0.42
   6  -3  -4    2.62    1.01
   6  -3  -4    3.97    1.80
  -6   3  -4    3.19    0.69
  -5   3   4    7.41    0.99
   5  -3   4    7.04    1.54
   5  -3   4    6.90    0.82
  -5   3  -4    6.59    1.08
   5  -3  -4    5.91    0.89
   5  -3  -4    4.37    1.54
   5  -3  -4    7.52    1.10
   4  -3   4   19.52    2.06
   4  -3  -4   17.19    2.41
   3  -3   4    1.39    0.35
  -3   3   4    2.10    0.41
   3  -3   4    0.24    0.78
  -3   3  -4    2.61    0.54
   3  -3  -4    0.79    0.90
   3  -3  -4    1.64    0.61
   2  -3   4   22.21    2.74
  -2   3   4   23.84    2.61
   2  -3   4   21.24    2.61
  -2   3  -4   27.31    2.68
   2  -3  -4   24.17    2.79
   2  -3  -4   25.42    2.67
   1  -3   4   43.95    4.41
  -1   3   4   41.35    4.32
   1  -3  -4   38.42    4.36
   1  -3  -4   41.42    4.45
  -1   3  -4   36.21    4.38
   0   3   4  159.36   17.62
   0   3  -4  173.85   17.64
   0  -3  -4  160.37   17.67
   0  -3  -4  171.18   17.64
   1   3   4   40.94    4.60
   1   3  -4   40.49    4.67
   1   3  -4   44.66    4.74
  -1  -3  -4   46.61    4.63
   2   3   4   19.24    2.13
  -2  -3   4   18.99    2.20
   2   3  -4   20.98    2.23
  -3  -3   4    1.71    0.33
  -5  -3   4    5.26    1.28
   5   3  -4    3.14    0.59
  -6  -3   4    4.01    1.21
   6   3  -4    1.82    0.40
   7   3  -4    3.27    0.50
   8   3  -4    0.99    0.45
   9   3   4   -0.32    0.23
   9   3  -4   -0.11    0.35
  10   3   4    3.01    0.45
  10   3  -4    2.54    0.51
  11   3  -4    0.21    0.41
  12   3   4    0.14    0.28
  12   3  -4   -0.47    0.42
  13   3   4   -0.06    0.29
  13   3  -4    0.51    0.37
  13   3  -4    0.07    0.47
  14   3   4    0.04    0.39
  14   3  -4   -0.38    0.44
  14   3  -4   -0.19    0.25
  15   3  -4    1.40    0.31
  15   3  -4   -0.17    0.45
  16   3   4    0.02    0.41
  16   3  -4   -0.22    0.41
  16   3  -4    0.09    0.26
  17   3   4   -0.08    0.32
  17   3   4    0.10    0.19
  17   3  -4    0.01    0.25
  17   3  -4   -0.25    0.41
  18   3   4    0.09    0.18
  18   3   4    0.02    0.42
  18   3  -4    0.06    0.20
  18   3  -4    0.18    0.37
  19   3  -4   -0.11    0.32
  19  -3   5   -0.05    0.14
  19  -3   5    0.21    0.39
  19  -3  -5    0.03    0.18
  19  -3  -5   -0.38    0.31
  18  -3   5   -0.25    0.32
  18  -3   5    0.25    0.18
  18  -3  -5   -0.40    0.35
  18  -3  -5   -0.10    0.19
  17  -3   5   -0.08    0.40
  17  -3   5   -0.01    0.26
  17  -3  -5    0.05    0.38
  17  -3  -5   -0.25    0.23
  16  -3   5   -0.18    0.41
  16  -3   5    0.13    0.21
  16  -3  -5    0.36    0.27
  16  -3  -5   -0.20    0.42
  15  -3   5    0.23    0.47
  15  -3   5    0.13    0.21
  15  -3  -5    0.10    0.27
  14  -3   5    1.66    0.53
  14  -3   5    0.30    0.23
  14  -3  -5    0.46    0.46
  14  -3  -5    0.30    0.29
  13  -3   5    0.40    0.23
  13  -3   5    0.69    0.47
  13  -3  -5    0.52    0.29
  13  -3  -5    0.14    0.46
  12  -3   5   -0.04    0.22
  12  -3   5    0.51    0.43
  12  -3  -5    0.19    0.45
  12  -3  -5    0.28    0.45
  11  -3   5    0.46    0.41
  11  -3   5    1.02    0.24
  11  -3  -5   -0.09    0.39
  11  -3  -5    0.15    0.28
  10  -3   5    0.39    0.37
  10  -3   5    0.44    0.21
  10  -3  -5   -0.14    0.38
  10  -3  -5    0.22    0.26
   9  -3   5    0.78    0.38
   9  -3  -5   -0.04    0.38
   8  -3   5    0.35    0.36
   8  -3  -5    0.41    0.39
   7  -3   5    5.16    0.72
   7  -3  -5    4.75    2.58
  -7   3  -5    5.83    0.94
   6  -3   5    3.07    0.54
  -6   3   5    4.66    0.68
   6  -3  -5    1.37    1.84
   6  -3  -5    3.72    1.16
   5  -3   5   13.43    2.53
  -5   3   5   16.29    1.98
   5  -3   5   17.09    1.91
   5  -3  -5   17.80    1.95
   5  -3  -5   18.02    2.19
  -5   3  -5   20.33    2.09
   4  -3   5    4.83    1.41
  -4   3   5    3.54    0.85
   4  -3   5    4.48    0.63
   4  -3  -5    5.68    0.71
   4  -3  -5    5.17    0.85
  -4   3  -5    4.56    0.76
  -3   3   5    3.49    0.63
  -3   3   5    2.08    0.45
   3  -3   5    1.03    0.88
   3  -3  -5    1.68    0.91
  -3   3  -5    3.02    0.60
   3  -3  -5    2.85    0.64
  -2   3   5    9.67    1.40
   2  -3   5   12.84    1.54
   2  -3   5   10.14    1.37
   2  -3  -5   11.16    1.61
  -2   3  -5   11.90    1.45
   2  -3  -5   12.22    1.41
  -1   3   5   26.79    3.04
  -1   3   5   29.35    2.95
   1  -3   5   25.75    2.96
   1  -3   5   26.06    3.04
   1  -3  -5   29.12    3.00
  -1   3  -5   26.44    3.02
   0   3   5   29.44    3.03
   0  -3  -5   28.99    3.07
   0   3  -5   27.73    3.09
   0  -3  -5   25.94    3.14
   1   3   5   23.06    2.63
  -1  -3  -5   26.50    2.67
   1   3  -5   25.43    2.71
  -1  -3  -5   22.98    2.71
  -2  -3   5   11.16    1.31
   2   3   5   10.79    1.27
   2   3  -5   10.27    1.43
   2   3  -5   12.30    1.30
  -4  -3   5    2.43    1.87
   5   3  -5    7.92    0.97
  -6  -3   5    3.35    0.78
   7   3  -5    0.48    0.36
   8   3  -5    2.41    0.47
   9   3   5    1.63    0.36
   9   3  -5    1.76    0.44
  10   3   5    0.20    0.30
  10   3  -5   -0.10    0.38
  11   3   5    0.44    0.33
  11   3  -5   -0.27    0.54
  12   3   5   -0.04    0.31
  12   3  -5    0.95    0.28
  12   3  -5   -0.09    0.42
  13   3   5    0.38    0.31
  13   3  -5    0.12    0.27
  13   3  -5   -0.18    0.46
  14   3   5    0.50    0.44
  14   3  -5    0.07    0.48
  14   3  -5    1.25    0.32
  15   3   5    0.12    0.40
  15   3  -5   -0.07    0.45
  15   3  -5    0.54    0.28
  16   3  -5    0.54    0.28
  16   3  -5   -0.27    0.45
  17   3   5    0.20    0.39
  17   3  -5    0.08    0.41
  17   3  -5    0.91    0.26
  18   3   5   -0.42    0.38
  18   3   5    0.04    0.16
  18   3  -5   -0.14    0.35
  18   3  -5   -0.15    0.20
  19   3  -5    0.04    0.32
  19  -3   6    0.08    0.13
  19  -3  -6   -0.21    0.28
  18  -3   6   -0.07    0.32
  18  -3   6   -0.13    0.17
  18  -3  -6   -0.13    0.18
  18  -3  -6    0.09    0.35
  17  -3   6    0.21    0.20
  17  -3   6    0.11    0.44
  17  -3  -6   -0.29    0.42
  17  -3  -6   -0.11    0.21
  16  -3   6    0.47    0.44
  16  -3   6   -0.15    0.21
  16  -3  -6   -0.08    0.44
  16  -3  -6    0.14    0.25
  15  -3   6    0.43    0.23
  15  -3  -6   -0.16    0.46
  15  -3  -6    0.38    0.28
  14  -3   6   -0.25    0.47
  14  -3   6    0.37    0.22
  14  -3  -6    0.22    0.29
  14  -3  -6   -0.18    0.47
  13  -3   6    1.44    0.28
  13  -3  -6    1.05    0.34
  13  -3  -6    0.37    0.52
  12  -3   6    1.86    0.50
  12  -3   6    1.15    0.35
  12  -3  -6    0.96    0.34
  12  -3  -6   -0.12    0.46
  11  -3   6    0.09    0.39
  11  -3   6    0.16    0.22
  11  -3  -6   -0.10    0.27
  11  -3  -6    0.09    0.44
  10  -3   6    0.07    0.39
 -10   3   6    0.68    0.43
  10  -3   6    0.94    0.28
  10  -3  -6    0.50    0.29
  10  -3  -6    0.02    0.41
  -9   3   6    1.56    0.42
   9  -3   6    0.29    0.37
   9  -3  -6    0.36    0.40
   9  -3  -6    1.20    0.30
   8  -3   6    4.00    0.56
   8  -3  -6    2.51    0.58
   7  -3   6    4.54    0.62
  -7   3   6    2.68    0.63
  -7   3  -6    4.97    0.83
   7  -3  -6    3.34    0.63
   6  -3   6   87.75    8.70
  -6   3  -6   76.79    8.73
   6  -3  -6   86.58    8.75
   6  -3  -6   74.13    8.76
  -5   3   6    4.68    0.89
   5  -3   6    5.58    1.74
  -5   3   6    6.96    0.93
  -4   3   6    3.88    0.61
   4  -3   6    4.56    1.36
   4  -3  -6    3.92    0.80
   4  -3  -6    2.65    1.18
  -4   3  -6    3.49    0.73
   3  -3   6    4.31    1.06
   3  -3   6    5.10    0.71
  -3   3   6    4.71    0.64
   3  -3   6    4.32    0.64
   3  -3  -6    4.20    1.79
   3  -3  -6    5.16    0.82
  -3   3  -6    4.58    0.78
   3  -3  -6    4.17    0.67
  -2   3   6    1.99    0.40
   2  -3   6    1.36    0.43
   2  -3   6    0.81    0.79
   2  -3   6    2.98    0.67
  -2   3   6    1.58    0.82
   2  -3  -6    1.80    0.78
   2  -3  -6    2.01    0.59
  -2   3  -6    1.91    0.58
  -1   3   6    5.46    0.77
  -1   3  -6    6.17    0.74
   1  -3  -6    5.63    0.83
  -1   3  -6    5.37    0.82
   1  -3  -6    5.07    0.94
   0   3   6    4.99    0.78
   0  -3  -6    5.85    1.01
   0   3  -6    6.68    0.85
   0  -3  -6    5.45    0.89
   1   3   6    3.43    0.78
   1   3   6    4.77    0.70
  -1  -3   6    5.46    0.73
   1   3  -6    4.56    0.96
   1   3  -6    5.68    0.80
  -1  -3  -6    5.37    0.80
   1   3  -6    5.25    0.78
   2   3   6    1.32    0.56
  -2  -3   6    2.03    0.43
  -2  -3  -6    1.08    0.36
   2   3  -6    1.73    1.53
   2   3  -6    1.26    0.41
  -2  -3  -6    1.09    0.51
   3   3   6    4.59    0.60
   3   3   6    3.31    0.70
  -3  -3   6    4.53    0.60
  -3  -3  -6    4.35    0.71
   3   3  -6    5.03    1.59
   4   3   6    1.47    0.53
   4   3  -6    1.41    0.42
  -5  -3   6    7.21    2.34
   5   3   6    4.45    0.71
   6   3   6   18.87    2.23
  -7  -3   6    4.09    1.97
   7   3   6    0.69    0.42
   7   3  -6    0.85    0.41
   8   3   6    3.57    0.57
   9   3   6    1.26    0.35
  -9  -3   6    2.85    1.70
   9   3  -6    0.72    0.41
  10   3   6    0.30    0.34
  10   3  -6    0.13    0.40
  11   3   6    0.27    0.44
  11   3  -6   -0.07    0.43
  11   3  -6    0.00    0.26
  12   3   6    0.44    0.37
  12   3  -6    1.06    0.31
  12   3  -6   -0.03    0.49
  13   3   6    0.52    0.37
  14   3   6    0.19    0.44
  14   3  -6   -0.28    0.47
  14   3  -6    0.28    0.29
  15   3   6    0.10    0.39
  15   3  -6   -0.21    0.49
  15   3  -6    0.10    0.28
  16   3  -6   -0.34    0.44
  16   3  -6    1.45    0.30
  17   3   6   -0.06    0.38
  17   3   6   -0.01    0.17
  17   3  -6    0.04    0.40
  17   3  -6    0.18    0.23
  18   3   6    0.11    0.16
  18   3   6    0.13    0.41
  18   3  -6   -0.02    0.36
  19   3  -6   -0.10    0.45
  19  -3   7    0.07    0.12
  18  -3   7    0.20    0.32
  18  -3   7    0.01    0.16
  18  -3  -7   -0.32    0.33
  18  -3  -7   -0.10    0.17
  17  -3   7    0.21    0.39
  17  -3   7    0.07    0.18
  17  -3  -7    0.01    0.26
  17  -3  -7    0.04    0.49
  16  -3   7   -0.04    0.45
  16  -3   7    0.47    0.21
  16  -3  -7    0.02    0.24
  16  -3  -7    0.07    0.46
  15  -3   7   -0.05    0.21
  15  -3  -7   -0.04    0.29
  15  -3  -7    0.38    0.48
  14  -3   7    0.14    0.26
  14  -3   7    0.14    0.44
  14  -3  -7    0.32    0.31
  14  -3  -7    0.34    0.64
  13  -3   7    0.65    0.24
  13  -3   7    0.45    0.46
  13  -3  -7    0.08    0.51
  13  -3  -7    0.14    0.32
  12  -3   7    1.72    0.49
  12  -3   7    0.89    0.26
  12  -3  -7    0.33    0.54
  12  -3  -7    1.12    0.35
  11  -3   7    0.64    0.23
  11  -3   7    0.44    0.42
  11  -3  -7    0.17    0.48
  11  -3  -7   -0.15    0.30
  10  -3   7    0.64    0.21
  10  -3   7    0.43    0.41
 -10   3   7    0.55    0.46
  10  -3  -7    0.28    0.45
  10  -3  -7    0.59    0.30
   9  -3   7    2.86    0.44
  -9   3   7    4.19    0.58
   9  -3  -7    3.69    0.49
   8  -3   7    0.67    0.37
  -8   3   7    0.82    0.41
   8  -3  -7    0.70    0.31
   8  -3  -7    0.63    0.45
   7  -3   7    8.51    1.02
  -7   3  -7    9.19    1.39
   7  -3  -7    7.55    1.12
   6  -3   7   13.15    1.71
   6  -3  -7   16.62    1.81
  -6   3  -7   17.35    1.97
   6  -3  -7   17.52    2.01
   5  -3  -7   32.59    3.76
   5  -3  -7   34.72    3.69
   4  -3   7   -0.70    1.30
  -4   3   7    1.06    0.59
  -4   3   7    0.67    0.44
   4  -3  -7    1.75    0.48
   4  -3  -7    1.20    0.68
  -4   3  -7    1.50    0.62
   4  -3  -7    1.02    1.08
   3  -3   7    0.69    1.01
  -3   3   7    1.72    0.63
  -3   3   7    0.72    0.41
   3  -3   7    1.95    0.58
   3  -3  -7    1.08    0.62
  -3   3  -7    1.41    0.58
   3  -3  -7    0.81    0.39
   3  -3  -7    0.71    0.93
  -2   3   7    1.88    0.65
   2  -3   7    2.57    0.46
   2  -3   7    3.02    0.89
  -2   3  -7    3.13    0.63
   2  -3  -7    1.40    0.43
   2  -3  -7    1.99    0.70
   2  -3  -7    2.38    0.81
   1  -3   7    9.95    1.30
   1  -3  -7   12.78    1.60
  -1   3  -7   12.73    1.48
   0   3   7    3.79    0.53
   0  -3   7    3.86    0.59
   0   3   7    2.13    0.69
   0  -3  -7    5.21    0.71
   0  -3  -7    2.74    0.71
   0   3  -7    2.50    0.72
   0   3  -7    4.14    0.92
   1   3   7   12.12    1.66
   1   3   7   14.55    1.58
  -1  -3   7   16.26    1.68
  -1  -3  -7   12.92    1.68
   1   3  -7   12.09    1.88
  -1  -3  -7   16.54    1.64
   1   3  -7   12.13    1.73
   2   3   7    2.41    0.64
   2   3   7    3.01    0.47
   2   3  -7    3.47    0.57
   2   3  -7    3.28    1.07
  -2  -3  -7    1.73    0.62
   2   3  -7    2.59    0.63
  -2  -3  -7    2.74    0.50
   3   3   7    1.53    0.43
   3   3   7    0.69    0.55
  -3  -3   7    1.27    0.42
   3   3  -7    2.65    1.98
   4   3   7    0.85    0.55
  -4  -3   7    1.26    0.34
   4   3  -7    0.35    0.40
   5   3   7   10.65    1.13
   5   3  -7    6.52    1.08
  -6  -3   7   -4.21    3.66
   7   3   7    1.45    0.45
   7   3  -7   -0.17    0.39
   8   3   7   -0.10    0.36
   8   3  -7    0.49    0.40
   9   3  -7    1.06    0.41
  10   3   7    0.52    0.38
  10   3  -7    0.63    0.27
  10   3  -7   -0.51    0.57
  11   3   7    0.53    0.41
  11   3  -7    0.70    0.28
  11   3  -7   -0.06    0.45
  12   3   7    0.54    0.41
  12   3  -7    1.49    0.46
  12   3  -7    0.22    0.50
  13   3   7    0.11    0.41
  13   3  -7    0.47    0.31
  13   3  -7    0.27    0.54
  14   3   7    0.14    0.39
  14   3  -7   -0.11    0.62
  14   3  -7    0.16    0.30
  15   3   7    0.04    0.41
  15   3  -7    1.08    0.31
  15   3  -7    0.14    0.49
  16   3   7    0.10    0.22
  16   3  -7    0.24    0.26
  16   3  -7   -0.31    0.42
  17   3   7   -0.26    0.38
  17   3   7    0.53    0.27
  17   3  -7    0.39    0.24
  17   3  -7    0.10    0.44
  18   3   7    0.34    0.20
  18   3  -7   -0.26    0.36
  18  -3   8   -0.26    0.33
  18  -3   8    0.06    0.14
  18  -3  -8    0.11    0.34
  17  -3   8    0.07    0.17
  17  -3   8   -0.05    0.36
  17  -3  -8   -0.14    0.37
  17  -3  -8   -0.03    0.19
  16  -3   8    0.02    0.19
  16  -3   8    0.01    0.54
  16  -3  -8    0.00    0.23
  16  -3  -8   -0.05    0.42
  15  -3   8    0.38    0.21
  15  -3   8    0.20    0.49
  15  -3  -8    0.16    0.50
  15  -3  -8   -0.01    0.27
  14  -3   8    0.55    0.45
  14  -3   8   -0.10    0.22
  14  -3  -8   -0.10    0.31
  14  -3  -8    0.09    0.53
  13  -3   8    0.09    0.23
  13  -3   8    0.31    0.44
  13  -3  -8    0.15    0.33
  13  -3  -8   -0.05    0.51
  12  -3   8    0.31    0.45
  12  -3   8    0.81    0.24
  12  -3  -8    0.36    0.53
  12  -3  -8    0.55    0.33
  11  -3   8    0.20    0.22
  11  -3   8    0.12    0.40
  11  -3  -8    0.15    0.32
  11  -3  -8    0.26    0.50
 -10   3   8    0.80    0.61
  10  -3   8    2.05    0.47
  10  -3   8    1.73    0.25
  10  -3  -8   -0.03    0.49
  10  -3  -8    1.14    0.37
   9  -3   8    0.40    0.39
  -9   3   8    0.38    0.40
   9  -3   8    0.53    0.29
   9  -3  -8    0.13    0.47
   9  -3  -8    0.10    0.31
  -8   3   8    1.29    0.47
   8  -3  -8    0.95    0.53
   8  -3  -8    0.34    0.39
  -7   3   8    6.52    1.08
   7  -3   8    9.04    0.96
   7  -3  -8    6.77    1.11
   7  -3  -8    1.74    3.04
   6  -3   8    2.56    0.48
  -6   3   8    2.25    0.56
   6  -3  -8    1.37    0.91
   6  -3  -8    2.71    0.59
   6  -3  -8    1.38    1.87
  -5   3   8    1.54    0.58
   5  -3   8   -1.53    2.60
   5  -3   8    1.93    0.44
  -5   3   8    2.06    0.51
  -5   3  -8    2.02    0.76
   5  -3  -8    1.77    0.65
   5  -3  -8    1.54    0.77
   5  -3  -8    0.27    1.39
  -4   3   8   24.74    2.94
  -4   3   8   28.75    2.98
   4  -3   8   28.26    2.91
   4  -3   8   23.12    3.40
   3  -3   8    1.87    0.53
   3  -3   8    4.26    1.21
  -3   3   8    1.93    0.69
  -3   3   8    3.18    0.49
   3  -3  -8    0.89    0.97
   3  -3  -8    2.32    0.78
  -3   3  -8    2.28    0.73
   3  -3  -8    1.81    0.48
   2  -3   8    3.43    1.03
   2  -3   8    3.74    0.61
  -2   3   8    3.35    0.80
   2  -3   8    4.88    0.71
  -2   3   8    4.73    0.71
  -2   3  -8    3.97    0.84
  -2   3  -8    2.96    0.61
   2  -3  -8    3.95    0.78
  -1   3   8    1.96    0.69
   1  -3   8    2.04    0.51
  -1   3   8    3.43    0.49
  -1   3  -8    3.05    0.46
   1  -3  -8    3.32    0.73
   1  -3  -8    1.59    0.76
   0  -3   8   13.37    1.48
   0   3   8   12.77    1.50
   0   3  -8   12.43    2.14
   0  -3  -8   12.43    1.70
  -1  -3   8    3.16    0.58
   1   3   8    3.31    0.54
  -1  -3   8    3.61    0.68
   1   3   8    1.92    0.74
   1   3  -8    3.86    1.08
   1   3  -8    3.86    0.60
  -1  -3  -8    3.31    0.64
   1   3  -8    5.01    0.76
   2   3   8    2.41    0.70
  -2  -3  -8    2.09    0.69
  -2  -3  -8    2.82    0.52
   2   3  -8    0.86    1.13
   2   3  -8    3.56    0.78
   3   3   8    1.02    0.67
   3   3   8    2.26    0.49
  -3  -3   8    3.10    0.54
   3   3  -8    2.62    0.70
  -3  -3  -8    2.02    0.63
   3   3  -8    1.55    1.43
  -4  -3   8   29.10    3.14
   4   3   8   29.23    3.17
   4   3  -8   26.43    4.50
   5   3   8    0.34    0.55
   5   3  -8    0.76    0.40
   6   3   8    0.57    0.54
   6   3  -8    0.31    0.38
   7   3   8    3.30    0.61
   8   3   8   -0.24    0.41
   8   3  -8   -0.10    0.38
   9   3   8    0.23    0.40
   9   3  -8    0.27    0.23
   9   3  -8    0.08    0.40
  10   3   8    2.36    0.66
  10   3  -8   -0.15    0.45
  10   3  -8    0.83    0.28
  11   3   8    0.81    0.44
  11   3  -8    0.11    0.50
  11   3  -8    0.43    0.28
  12   3   8    0.51    0.42
  12   3  -8   -0.17    0.49
  12   3  -8    0.28    0.29
  13   3   8    0.02    0.42
  13   3  -8    0.22    0.52
  13   3  -8    0.23    0.31
  14   3   8    0.10    0.39
  14   3  -8   -0.07    0.50
  14   3  -8    0.37    0.33
  15   3   8    0.18    0.38
  15   3  -8   -0.17    0.46
  15   3  -8   -0.16    0.27
  16   3   8    0.32    0.17
  16   3  -8   -0.20    0.46
  16   3  -8    0.10    0.26
  17   3   8    0.15    0.36
  17   3   8    0.09    0.15
  17   3  -8    0.02    0.40
  18   3  -8   -0.19    0.34
  18  -3   9    0.11    0.34
  18  -3   9   -0.03    0.13
  18  -3  -9   -0.20    0.34
  17  -3   9    0.03    0.16
  17  -3   9   -0.02    0.35
  17  -3  -9    0.02    0.39
  16  -3   9    0.07    0.41
  16  -3   9    0.28    0.24
  16  -3  -9    0.13    0.42
  16  -3  -9   -0.02    0.22
  15  -3   9   -0.06    0.20
  15  -3   9    0.12    0.46
  15  -3  -9    0.26    0.26
  15  -3  -9   -0.02    0.45
  14  -3   9    0.09    0.42
  14  -3   9    0.15    0.22
  14  -3  -9    0.05    0.50
  14  -3  -9    0.26    0.30
  13  -3   9    0.23    0.23
  13  -3   9    0.53    0.48
  13  -3  -9   -0.44    0.54
  13  -3  -9    0.27    0.31
  12  -3   9    0.42    0.44
  12  -3   9   -0.04    0.23
  12  -3  -9   -0.40    0.53
  12  -3  -9    0.13    0.32
  11  -3   9    2.58    0.54
  11  -3  -9    1.43    0.40
  10  -3   9    0.33    0.20
  10  -3   9    0.46    0.43
  10  -3  -9    0.28    0.32
  10  -3  -9    0.12    0.52
   9  -3   9    0.25    0.18
  -9   3   9    0.50    0.40
   9  -3   9    0.59    0.40
   9  -3  -9    0.32    0.31
   9  -3  -9    0.33    0.53
  -8   3   9    0.59    0.42
  -7   3   9    1.89    0.54
   7  -3  -9    1.72    0.37
   7  -3  -9    1.68    2.71
  -6   3   9    0.81    0.55
   6  -3   9    1.74    0.41
  -6   3   9    1.74    0.53
   6  -3  -9   -2.96    1.95
   6  -3  -9    0.04    0.92
   6  -3  -9    1.19    0.51
   5  -3   9    4.81    0.63
  -5   3   9    3.26    0.68
   5  -3  -9    3.45    0.93
   5  -3  -9    1.26    1.52
   4  -3   9    1.31    0.43
   4  -3   9    4.64    1.78
   4  -3  -9    1.27    0.50
   4  -3  -9    1.18    1.15
   4  -3  -9    0.95    0.76
  -3   3   9    8.82    1.53
   3  -3   9   13.43    1.45
  -3   3   9   11.25    1.41
   3  -3   9   11.54    1.90
   3  -3  -9   12.29    1.57
   3  -3  -9   12.82    1.40
   3  -3  -9    9.44    1.89
   2  -3   9    4.03    0.70
  -2   3   9    3.23    0.78
   2  -3   9    3.10    1.27
  -2   3   9    3.33    0.55
   2  -3   9    3.40    0.59
  -2   3  -9    3.30    0.58
   2  -3  -9    3.21    0.82
   2  -3  -9    2.71    0.58
   2  -3  -9    2.60    0.96
  -1   3   9   13.57    1.50
  -1   3   9   10.62    1.60
   1  -3  -9   13.33    1.82
   0  -3   9    4.23    0.74
   0   3   9    4.84    0.71
   0  -3   9    5.01    0.85
   0   3  -9    5.08    0.74
   0   3  -9    6.52    1.19
   0  -3  -9    6.12    0.90
   0  -3  -9    4.08    0.91
  -1  -3   9   16.26    1.75
  -1  -3   9   17.04    1.89
   1   3   9   14.09    1.78
   1   3   9   13.57    1.86
   1   3  -9   16.47    1.87
   1   3  -9   13.59    2.34
  -1  -3  -9   16.37    1.84
  -1  -3  -9   15.90    2.05
  -2  -3   9    3.33    0.67
   2   3   9    3.00    0.56
  -2  -3   9    3.72    0.57
   2   3   9    4.25    0.78
   2   3  -9    2.18    1.32
  -2  -3  -9    2.12    0.89
  -2  -3  -9    3.24    0.62
   2   3  -9    3.62    0.76
   3   3   9   12.07    1.35
  -3  -3   9   11.06    1.45
  -3  -3  -9    9.85    1.47
   3   3  -9    8.42    1.95
   4   3   9    2.55    0.53
   4   3   9   -0.04    0.98
   4   3  -9    4.48    2.04
   6   3   9   -0.14    0.52
   6   3  -9    0.55    0.41
   7   3   9   -0.10    0.48
   7   3  -9    0.98    0.42
   9   3   9    0.22    0.44
   9   3  -9    0.15    0.24
   9   3  -9   -0.16    0.40
  10   3   9    0.38    0.48
  10   3  -9   -0.05    0.44
  10   3  -9    0.70    0.28
  11   3   9    1.64    0.54
  11   3  -9    1.44    0.36
  12   3  -9    0.44    0.30
  12   3  -9   -0.12    0.50
  13   3   9    0.16    0.44
  13   3  -9    0.15    0.52
  13   3  -9    0.04    0.30
  14   3   9   -0.01    0.39
  14   3  -9   -0.48    0.52
  14   3  -9    0.05    0.29
  15   3   9    0.11    0.29
  15   3   9   -0.10    0.37
  15   3  -9    0.09    0.27
  15   3  -9   -0.22    0.47
  16   3   9    0.27    0.15
  16   3   9   -0.03    0.35
  16   3  -9   -0.12    0.46
  17   3   9    0.47    0.15
  17   3   9   -0.16    0.46
  17   3  -9    0.12    0.41
  18   3  -9   -0.09    0.47
  18  -3  10    0.02    0.12
  17  -3  10   -0.11    0.33
  17  -3  10   -0.06    0.15
  17  -3 -10   -0.29    0.39
  16  -3  10    0.05    0.44
  16  -3  10    0.03    0.17
  16  -3 -10    0.17    0.44
  15  -3  10    0.09    0.19
  15  -3  10    0.31    0.46
  15  -3 -10   -0.06    0.25
  15  -3 -10   -0.11    0.48
  14  -3  10    0.27    0.41
  14  -3  10    0.39    0.22
  14  -3 -10   -0.39    0.49
  14  -3 -10    0.17    0.28
  13  -3  10    0.20    0.42
  13  -3  10    0.06    0.28
  13  -3 -10   -0.07    0.38
  13  -3 -10   -0.06    0.52
  12  -3  10    1.00    0.25
  12  -3  10    0.41    0.45
  12  -3 -10    0.35    0.32
  12  -3 -10    0.13    0.55
  11  -3  10    0.25    0.21
  11  -3  10    0.30    0.45
  11  -3 -10    0.28    0.54
  11  -3 -10    0.08    0.32
  10  -3  10    0.41    0.44
  10  -3  10    0.20    0.26
  10  -3 -10    0.19    0.53
  10  -3 -10    0.17    0.31
   9  -3  10    1.92    0.48
   9  -3  10    0.81    0.22
   9  -3 -10    1.29    0.58
   9  -3 -10    0.56    0.35
   8  -3  10    0.74    0.19
  -8   3  10    0.77    0.47
   8  -3  10    0.70    0.45
   8  -3 -10    0.41    0.48
   8  -3 -10    0.94    0.32
   7  -3  10    0.69    0.38
  -7   3  10    0.58    0.49
   7  -3  10    0.25    0.18
   7  -3 -10    3.58    3.41
   7  -3 -10    0.26    0.30
   7  -3 -10    0.60    0.50
  -6   3  10    0.47    0.52
  -6   3  10    1.78    0.54
   6  -3  10    1.41    0.42
   6  -3 -10    1.57    2.26
   6  -3 -10    2.16    0.57
   6  -3 -10    0.12    1.10
  -5   3  10    0.37    0.57
   5  -3  10    0.49    0.39
   5  -3 -10   -0.51    0.45
   5  -3 -10   -0.08    0.81
   5  -3 -10    1.77    1.63
  -4   3  10    1.25    0.60
  -4   3  10    1.29    0.50
   4  -3  10    2.34    0.47
   4  -3 -10    0.71    1.30
   4  -3 -10    1.13    0.67
   4  -3 -10    1.33    0.78
   3  -3  10    0.48    0.41
  -3   3  10    1.18    0.44
  -3   3  10    0.15    0.84
   3  -3  10    1.11    0.76
   3  -3  10    1.41    1.59
   3  -3 -10    1.58    1.04
   3  -3 -10    1.00    0.71
   2  -3  10    9.13    1.12
  -2   3  10    7.74    1.16
   2  -3  10    7.92    1.21
  -2   3  10    9.04    1.31
   2  -3  10    6.74    1.75
  -2   3 -10    9.74    1.22
   2  -3 -10    9.33    1.34
   2  -3 -10   10.88    1.14
   1  -3  10    0.69    0.42
  -1   3  10   -0.14    0.65
  -1   3  10    0.13    0.38
   1  -3 -10    0.24    0.66
   1  -3 -10   -0.71    0.72
  -1   3 -10    0.47    0.38
   0  -3  10    2.90    0.82
   0   3  10    4.55    0.86
   0   3  10    5.77    0.83
   0  -3 -10    4.69    0.97
  -1  -3  10    0.77    0.59
  -1  -3  10    0.42    0.42
   1   3  10    0.34    0.40
   1   3  10   -0.08    0.65
  -1  -3 -10   -0.02    0.54
   1   3 -10    0.23    0.43
  -1  -3 -10    0.79    0.92
   1   3 -10   -0.86    1.15
   2   3  10    9.02    1.23
  -2  -3  10   11.12    1.15
   2   3  10    9.71    1.32
  -2  -3  10   10.31    1.34
  -2  -3 -10    7.52    1.47
   2   3 -10    9.49    1.36
  -2  -3 -10    7.12    1.25
   2   3 -10   11.58    1.88
   3   3  10   -0.10    0.62
   3   3  10    1.01    0.47
  -3  -3  10    1.25    0.52
  -3  -3 -10    0.60    0.64
   3   3 -10    0.80    0.56
   3   3 -10    2.33    1.71
  -3  -3 -10    0.78    0.55
   3   3 -10    0.99    0.65
   4   3  10   -0.04    0.59
   4   3 -10    0.45    0.54
   4   3 -10   -3.39    2.06
  -5  -3  10    0.43    0.35
   5   3  10    0.16    0.55
   5   3  10    0.56    0.46
   6   3  10    1.51    0.50
  -6  -3  10    1.52    0.36
   6   3  10   -0.53    0.53
   6   3 -10    0.51    0.45
   7   3  10    1.08    0.49
  -7  -3  10    1.00    0.38
   7   3  10   -0.02    0.50
   7   3 -10    0.14    0.44
   8   3  10    0.66    0.50
   8   3  10    0.69    0.50
   8   3 -10    0.49    0.24
   8   3 -10    0.36    0.52
   9   3  10    0.82    0.53
   9   3 -10    0.05    0.47
   9   3 -10    1.80    0.30
  10   3  10    0.38    0.51
  10   3 -10    0.13    0.30
  10   3 -10    0.35    0.49
  11   3  10    0.00    0.49
  11   3 -10    0.36    0.54
  11   3 -10    0.67    0.31
  12   3  10    0.44    0.47
  12   3 -10    0.11    0.54
  12   3 -10    0.48    0.33
  13   3  10    0.04    0.41
  13   3 -10   -0.30    0.33
  13   3 -10    0.11    0.54
  14   3  10    0.13    0.17
  14   3  10   -0.11    0.38
  14   3 -10    0.01    0.52
  15   3  10    0.11    0.38
  15   3  10    0.23    0.16
  15   3 -10   -0.06    0.52
  16   3  10    0.25    0.14
  16   3  10    0.12    0.34
  16   3 -10    0.31    0.53
  17   3  10    0.19    0.13
  17   3 -10    0.07    0.48
  17  -3  11   -0.03    0.14
  17  -3  11   -0.02    0.32
  17  -3 -11   -0.03    0.40
  16  -3  11   -0.29    0.39
  16  -3  11    0.10    0.16
  16  -3 -11    0.01    0.44
  15  -3  11    0.45    0.49
  15  -3 -11    0.57    0.50
  14  -3  11    0.14    0.40
  14  -3  11    0.05    0.21
  14  -3 -11   -0.26    0.50
  13  -3  11    0.39    0.44
  13  -3 -11    0.00    0.54
  13  -3 -11    0.43    0.30
  12  -3  11   -0.04    0.47
  12  -3  11   -0.09    0.22
  12  -3 -11    0.09    0.30
  12  -3 -11   -0.02    0.56
  11  -3  11    0.33    0.22
  11  -3  11    0.42    0.49
  11  -3 -11    0.10    0.31
  11  -3 -11   -0.22    0.54
  10  -3  11    1.55    0.49
  10  -3  11    0.44    0.21
  10  -3 -11    0.09    0.31
  10  -3 -11    0.69    0.58
   9  -3  11    0.22    0.19
   9  -3  11    0.20    0.44
  -9   3  11    0.19    0.42
   9  -3 -11    0.02    0.34
   9  -3 -11    0.38    0.55
  -8   3  11    0.37    0.46
   8  -3  11    0.22    0.18
   8  -3  11    0.11    0.40
   8  -3 -11    0.23    0.29
   8  -3 -11    0.13    0.52
   7  -3  11    0.55    0.19
  -7   3  11    0.90    0.83
  -7   3  11    0.49    0.44
   7  -3  11    0.69    0.60
   7  -3 -11    0.50    0.53
   6  -3  11    0.92    0.43
  -6   3  11    1.28    0.31
   6  -3 -11    0.49    0.54
   6  -3 -11    1.79    2.50
  -5   3  11    0.28    0.31
   5  -3  11    0.55    0.40
   5  -3  11    0.44    0.18
  -5   3  11   -0.08    0.66
  -5   3  11    1.42    0.51
   5  -3 -11    0.01    0.77
   5  -3 -11   -1.17    1.83
   5  -3 -11    0.38    0.51
  -4   3  11    0.18    0.47
  -4   3  11    0.11    0.52
   4  -3  11    0.26    0.40
   4  -3 -11    0.20    1.41
   4  -3 -11   -0.09    0.73
   4  -3 -11    0.63    0.49
   3  -3  11    0.50    0.41
   3  -3  11   -2.98    2.29
  -3   3  11   -0.11    0.59
  -3   3  11    1.26    0.46
   3  -3 -11    0.37    1.30
   3  -3 -11    0.79    0.75
   2  -3  11    1.82    0.46
  -2   3  11    0.79    0.44
   2  -3  11    2.23    0.72
   2  -3  11    2.05    1.47
  -2   3  11    0.71    0.64
   2  -3 -11    0.65    0.35
   2  -3 -11    0.53    0.70
  -2   3 -11    0.51    0.64
  -1   3  11    2.66    0.78
   1  -3  11    4.32    0.61
  -1   3  11    3.38    0.58
   1  -3  11    4.21    0.81
   1  -3 -11    1.89    0.96
  -1   3 -11    2.38    0.63
   0  -3  11    0.79    0.62
   0   3  11    0.05    0.64
   0  -3  11    0.32    0.64
   0   3  11    0.83    0.44
   0  -3 -11    0.80    0.74
   0  -3 -11    0.02    0.95
   0   3 -11    0.27    0.37
   1   3  11    4.34    0.68
  -1  -3  11    4.69    0.82
  -1  -3  11    5.34    0.73
  -1  -3 -11    2.53    1.03
  -1  -3 -11    3.13    0.78
   1   3 -11    4.69    1.01
   1   3 -11    5.02    1.48
   2   3  11    0.81    0.44
  -2  -3  11    1.30    0.57
   2   3  11    0.32    0.65
  -2  -3  11    0.96    0.42
   2   3 -11    0.45    0.52
   2   3 -11    1.75    1.65
  -2  -3 -11    0.85    0.61
  -2  -3 -11    0.93    0.79
   2   3 -11    0.58    0.74
  -3  -3  11    0.85    0.54
   3   3  11    0.00    0.62
   3   3  11    0.66    0.44
  -3  -3 -11   -0.07    0.67
   3   3 -11    0.97    0.58
   3   3 -11    2.44    1.84
  -3  -3 -11    0.96    0.60
   4   3  11   -0.16    0.57
  -4  -3  11    0.18    0.45
   4   3  11    0.45    0.47
   4   3 -11    0.06    0.56
   5   3  11    0.88    0.48
   5   3  11   -0.27    0.56
  -5  -3  11    0.20    0.40
   5   3 -11    1.61    0.58
  -7  -3  11    0.79    0.35
   7   3  11    0.02    0.52
   7   3  11    0.89    0.49
   7   3 -11    0.20    0.67
   8   3  11   -0.52    0.53
   8   3  11    0.77    0.50
   8   3 -11    0.54    0.48
   9   3  11    0.26    0.55
   9   3 -11   -0.29    0.48
  10   3  11    0.71    0.55
  10   3 -11   -0.40    0.51
  11   3  11    0.59    0.52
  11   3 -11    0.09    0.57
  12   3  11    0.07    0.22
  12   3 -11    0.15    0.58
  13   3  11    0.09    0.44
  13   3  11    0.17    0.18
  13   3 -11    0.30    0.57
  14   3  11    0.32    0.17
  14   3  11    0.13    0.38
  14   3 -11    0.59    0.58
  15   3  11    0.25    0.15
  15   3  11    0.25    0.35
  15   3 -11   -0.02    0.55
  16   3  11    0.30    0.20
  16   3  11   -0.17    0.35
  16   3 -11   -0.16    0.54
  17   3  11    0.11    0.14
  17   3 -11   -0.23    0.52
  17  -3  12    0.03    0.12
  16  -3  12    0.07    0.15
  16  -3  12   -0.29    0.42
  16  -3 -12   -0.04    0.42
  15  -3  12    0.08    0.20
  15  -3  12    0.15    0.42
  15  -3 -12    0.24    0.48
  14  -3  12    0.42    0.21
  14  -3  12   -0.02    0.44
  14  -3 -12    0.09    0.53
  13  -3  12    0.05    0.22
  13  -3  12   -0.05    0.40
  13  -3 -12    0.04    0.54
  12  -3  12    0.14    0.44
  12  -3  12    0.63    0.26
  12  -3 -12    0.05    0.57
  11  -3  12    0.24    0.22
  11  -3  12    1.19    0.51
  11  -3 -12    0.07    0.57
  10  -3  12    0.23    0.46
  10  -3  12   -0.10    0.20
  10  -3 -12   -0.25    0.56
  -9   3  12    0.35    0.45
   9  -3  12    0.25    0.46
   9  -3  12    0.18    0.20
   9  -3 -12    0.31    0.61
   8  -3  12    0.20    0.19
   8  -3  12    0.23    0.44
  -8   3  12    0.02    0.48
   8  -3 -12    0.62    0.60
   7  -3  12    0.46    0.44
   7  -3  12    0.60    0.20
  -7   3  12    1.72    0.56
  -6   3  12    0.52    0.56
   6  -3  12    0.38    0.18
  -6   3  12   -0.18    0.28
   6  -3  12    0.42    0.51
   6  -3 -12   -0.63    2.60
   6  -3 -12    0.57    0.55
  -5   3  12    0.19    0.31
   5  -3  12    0.00    0.41
  -5   3  12   -0.22    0.48
   5  -3 -12    3.12    1.96
   5  -3 -12    0.47    0.95
   5  -3 -12    0.03    0.53
  -4   3  12    0.42    0.53
   4  -3  12    0.20    0.41
  -4   3  12   -0.76    0.51
  -4   3  12    0.12    0.54
   4  -3  12    0.28    0.21
   4  -3 -12    0.21    0.49
   4  -3 -12    0.31    0.78
   4  -3 -12   -0.59    1.48
   3  -3  12    0.25    0.42
  -3   3  12    0.54    0.46
   3  -3  12    1.32    2.38
   3  -3  12    0.24    0.18
  -3   3  12    0.33    0.58
  -3   3  12   -0.31    0.33
   3  -3 -12   -0.03    0.72
   3  -3 -12   -1.21    1.19
   3  -3 -12    0.50    0.40
  -2   3  12    0.80    0.64
  -2   3  12    1.42    0.48
  -2   3  12    0.61    0.35
   2  -3  12    0.93    0.22
   2  -3  12    1.44    0.72
   2  -3  12    1.13    0.45
   2  -3  12   -1.14    1.87
   2  -3 -12    1.39    0.75
   2  -3 -12   -0.29    1.01
   1  -3  12    0.78    0.44
  -1   3  12    0.82    0.67
   1  -3  12    0.50    0.25
  -1   3  12    1.00    0.46
   1  -3  12    1.34    0.71
   1  -3 -12    2.05    1.16
   1  -3 -12    1.25    0.74
   0  -3  12   18.58    2.03
   0   3  12   18.27    2.10
   0  -3  12   20.33    2.24
   0   3  12   14.88    2.13
   0  -3 -12   18.53    2.17
   0  -3 -12   17.96    2.52
  -1  -3  12    1.16    0.61
  -1  -3  12    0.84    0.50
   1   3  12    0.61    0.65
   1   3  12    1.22    0.48
   1   3 -12    1.49    0.93
  -1  -3 -12    1.48    1.00
  -1  -3 -12    0.81    0.64
   1   3 -12    0.80    0.47
   1   3 -12    0.13    1.62
   2   3  12    1.17    0.50
   2   3  12    0.74    0.65
  -2  -3  12    1.79    0.65
  -2  -3 -12    1.96    0.69
   2   3 -12    0.86    0.83
  -2  -3 -12    2.24    0.93
   2   3 -12    1.29    0.56
   2   3 -12    2.89    1.85
   3   3  12    0.23    0.59
   3   3  12    0.25    0.46
  -3  -3  12    0.47    0.54
  -3  -3 -12   -0.32    0.71
   3   3 -12   -0.21    0.57
  -3  -3 -12    0.45    0.69
   3   3 -12    0.80    2.12
   4   3  12    0.03    0.59
  -4  -3  12    0.29    0.47
   4   3 -12    1.65    0.63
   5   3  12    0.38    0.48
  -5  -3  12    0.15    0.43
   5   3  12   -0.18    0.57
   5   3 -12    1.94    0.65
  -6  -3  12    0.14    0.39
   6   3  12    0.47    0.33
   6   3  12   -0.18    0.73
   6   3  12    0.08    0.46
   6   3 -12    0.98    0.84
   7   3  12    0.91    0.50
   7   3  12   -0.12    0.56
   7   3  12    0.46    0.58
   7   3 -12    0.80    0.59
   8   3  12   -0.16    0.30
   8   3  12    0.40    0.50
   8   3  12    0.32    0.59
   8   3 -12    0.68    0.61
   9   3  12    0.67    0.53
   9   3  12    0.06    0.30
   9   3  12   -0.43    0.59
   9   3 -12    0.36    0.55
  10   3  12   -0.26    0.55
  10   3  12    0.36    0.26
  10   3 -12    0.11    0.54
  11   3  12    0.95    0.26
  11   3  12    0.72    0.75
  11   3 -12   -0.47    0.55
  12   3  12   -0.03    0.20
  12   3 -12    0.10    0.61
  13   3  12    0.08    0.19
  13   3  12    0.06    0.42
  13   3 -12   -0.37    0.58
  14   3  12    0.34    0.27
  14   3  12    0.14    0.43
  14   3 -12    0.51    0.67
  15   3  12   -0.13    0.32
  15   3  12    0.00    0.14
  15   3 -12   -0.08    0.81
  16   3  12   -0.01    0.11
  16   3 -12    0.03    0.56
  17   3 -12   -0.30    0.47
  17  -3  13   -0.09    0.10
  16  -3  13    0.01    0.13
  16  -3  13   -0.23    0.55
  16  -3 -13    0.41    0.59
  15  -3  13    0.62    0.17
  15  -3  13    0.11    0.40
  15  -3 -13   -0.01    0.50
  14  -3  13    0.13    0.20
  14  -3  13    0.31    0.48
  14  -3 -13    0.06    0.70
  13  -3  13    0.95    0.43
  13  -3  13   -0.05    0.21
  13  -3 -13   -0.15    0.53
  12  -3  13    0.60    0.45
  12  -3  13   -0.03    0.22
  12  -3 -13   -0.27    0.55
  11  -3  13   -0.10    0.45
  11  -3  13    0.40    0.23
  11  -3 -13    0.18    0.63
  10  -3  13    0.77    0.50
  10  -3  13    0.17    0.21
  10  -3 -13   -0.17    0.60
   9  -3  13    0.35    0.21
   9  -3  13   -0.08    0.45
  -9   3  13   -0.12    0.58
   9  -3 -13    0.48    0.62
   8  -3  13    0.51    0.47
   8  -3  13    0.95    0.22
  -8   3  13    1.22    0.54
   8  -3 -13   -0.44    0.60
  -7   3  13   -0.17    0.55
   7  -3  13    0.13    0.45
   7  -3  13    0.10    0.19
   7  -3 -13   -0.01    0.63
  -6   3  13    0.52    0.59
   6  -3  13    0.29    0.44
  -6   3  13   -0.12    0.27
   6  -3  13   -0.15    0.19
   6  -3 -13   -2.67    2.92
   6  -3 -13    0.15    0.60
  -5   3  13    0.20    0.54
   5  -3  13   -0.09    0.43
  -5   3  13    1.21    0.57
  -5   3  13   -0.11    0.30
   5  -3  13    0.24    0.18
   5  -3 -13    0.37    0.87
   5  -3 -13    1.86    2.17
   5  -3 -13    0.33    0.56
   4  -3  13   -0.01    0.42
  -4   3  13    0.73    0.54
  -4   3  13   -0.01    0.32
   4  -3  13    0.29    0.19
  -4   3  13    0.00    0.55
   4  -3 -13    0.25    0.80
   4  -3 -13   -0.17    0.49
   4  -3 -13   -0.56    1.60
   3  -3  13    1.08    0.72
  -3   3  13   -0.44    0.57
   3  -3  13    0.54    0.19
  -3   3  13    0.58    0.51
  -3   3  13   -0.31    0.34
   3  -3  13    0.33    0.43
   3  -3 -13    0.50    0.79
   3  -3 -13    0.38    0.44
   3  -3 -13   -1.12    1.43
  -2   3  13    0.08    0.62
   2  -3  13    0.48    0.75
  -2   3  13    1.54    0.54
  -2   3  13    0.07    0.35
   2  -3  13    0.67    0.44
   2  -3  13    0.59    0.20
   2  -3 -13    0.86    1.32
   2  -3 -13   -0.43    0.72
  -1   3  13    4.24    0.86
   1  -3  13    4.65    0.65
  -1   3  13    4.83    0.92
   1  -3  13    5.89    0.77
   1  -3 -13    4.79    1.45
   1  -3 -13    6.02    1.02
   0  -3  13    0.74    0.44
   0  -3  13    1.04    0.70
   0  -3  13    0.51    0.21
   0   3  13    0.21    0.35
   0   3  13    0.64    0.67
   0   3  13    1.71    0.66
   0   3 -13    0.98    0.47
   0  -3 -13    0.99    0.71
   0  -3 -13    2.28    1.14
   1   3  13    5.56    0.96
   1   3  13    5.60    0.73
  -1  -3  13    5.94    0.98
  -1  -3  13    6.28    0.83
   1   3  13    4.96    0.92
  -1  -3  13    5.82    0.67
  -1  -3 -13    7.23    1.08
  -1  -3 -13    4.92    1.33
  -2  -3  13    0.99    0.20
   2   3  13    0.46    0.65
   2   3  13    1.39    0.50
  -2  -3  13    1.36    0.57
   2   3  13    0.18    0.34
  -2  -3  13    1.40    0.65
   2   3 -13    0.71    0.55
   2   3 -13    1.00    0.88
   2   3 -13   -0.60    2.21
  -2  -3 -13    1.29    0.74
  -2  -3 -13    0.00    0.90
   3   3  13    0.04    0.59
   3   3  13    0.46    0.46
   3   3  13   -0.23    0.32
  -3  -3  13    0.13    0.56
  -3  -3  13    0.03    0.17
   3   3 -13   -0.62    2.48
   3   3 -13    0.61    0.60
   4   3  13    0.12    0.47
   4   3  13   -0.13    0.35
   4   3  13    0.00    0.64
  -4  -3  13    0.24    0.53
   4   3 -13    0.78    0.67
   5   3  13   -0.01    0.37
  -5  -3  13    0.61    0.48
   5   3  13    0.69    0.61
   5   3  13    0.15    0.45
   5   3 -13    1.25    0.74
  -6  -3  13   -0.21    0.41
   6   3  13    0.07    0.60
   6   3  13    0.01    0.48
   6   3  13    0.34    0.30
   6   3 -13    0.02    0.64
   7   3  13    0.42    0.32
   7   3  13    0.19    0.50
   7   3  13   -0.03    0.63
   7   3 -13   -0.21    0.65
   8   3  13   -0.44    0.30
   8   3  13    0.64    0.64
   8   3  13    0.62    0.53
   8   3 -13   -0.04    0.64
   9   3  13    0.35    0.63
   9   3  13    0.23    0.30
   9   3 -13    0.29    0.67
  10   3  13    0.40    0.27
  10   3  13    0.40    0.58
  10   3 -13   -0.42    0.66
  11   3  13    0.21    0.25
  11   3  13    0.31    0.51
  11   3 -13    0.76    0.76
  12   3  13    0.19    0.42
  12   3  13    0.94    0.23
  12   3 -13    0.17    0.69
  13   3  13    0.21    0.42
  13   3 -13   -0.03    0.68
  14   3  13    0.38    0.16
  14   3  13    0.38    0.35
  14   3 -13   -0.42    0.67
  15   3  13   -0.06    0.37
  15   3  13    0.04    0.12
  15   3 -13    0.10    0.61
  16   3  13    0.04    0.10
  16   3 -13   -0.55    0.53
  16  -3  14    0.31    0.14
  15  -3  14    0.12    0.42
  15  -3  14    0.00    0.15
  15  -3 -14    0.09    0.46
  14  -3  14    0.11    0.20
  14  -3  14   -0.07    0.42
  14  -3 -14    0.00    0.52
  13  -3  14    0.29    0.42
  13  -3  14    0.20    0.20
  13  -3 -14   -0.37    0.61
  12  -3  14    0.00    0.22
  12  -3  14    0.69    0.46
  12  -3 -14   -0.13    0.58
  11  -3  14    0.43    0.23
  11  -3  14    0.39    0.47
  11  -3 -14   -0.26    0.63
  10  -3  14    0.08    0.49
  10  -3  14    0.67    0.23
  10  -3 -14    0.17    0.86
   9  -3  14   -0.17    0.20
   9  -3  14   -0.07    0.46
   9  -3 -14   -0.19    0.64
   8  -3  14    0.17    0.21
   8  -3  14   -0.06    0.48
  -8   3  14    0.56    0.69
   8  -3 -14    0.04    0.65
   7  -3  14    0.40    0.20
  -7   3  14    0.42    0.60
   7  -3  14    0.24    0.50
   7  -3 -14    0.00    0.65
  -6   3  14    0.80    0.61
  -6   3  14   -0.17    0.27
   6  -3  14    0.42    0.73
   6  -3  14    0.28    0.38
   6  -3  14    0.45    0.47
   6  -3 -14    0.00    0.62
   6  -3 -14   -1.14    3.28
  -5   3  14    0.87    0.61
   5  -3  14    0.07    0.47
  -5   3  14    0.47    0.32
   5  -3  14    0.02    0.19
   5  -3  14    0.60    0.75
  -5   3  14    0.04    0.55
   5  -3 -14    4.40    2.51
   5  -3 -14   -0.31    0.57
   5  -3 -14    0.19    1.05
   4  -3  14    0.61    0.21
   4  -3  14    0.10    0.73
   4  -3  14    0.69    0.47
  -4   3  14    0.30    0.33
  -4   3  14    0.23    0.60
  -4   3  14    1.01    0.62
   4  -3 -14    2.97    2.01
   4  -3 -14    0.23    0.51
   4  -3 -14    0.28    0.93
   3  -3  14    0.46    0.20
   3  -3  14    1.46    0.79
  -3   3  14    0.60    0.64
  -3   3  14    0.58    0.56
   3  -3  14    0.63    0.60
  -3   3  14   -0.08    0.36
   3  -3 -14    3.27    1.63
   3  -3 -14    0.64    0.82
  -2   3  14    2.41    0.46
   2  -3  14    2.79    0.81
   2  -3  14    2.23    0.34
   2  -3  14    2.82    0.57
  -2   3  14    1.69    0.75
  -2   3  14    3.26    0.65
   2  -3 -14    3.47    1.50
   2  -3 -14    2.14    0.86
   1  -3  14    0.44    0.72
   1  -3  14   -1.85    2.89
   1  -3  14    0.50    0.19
  -1   3  14    0.25    0.65
  -1   3  14    0.40    0.35
   1  -3  14    0.42    0.47
  -1   3  14    0.28    0.51
   1  -3 -14    1.41    1.30
   1  -3 -14    0.24    0.76
   0  -3  14    0.43    0.45
   0  -3  14    0.72    0.67
   0  -3  14    0.71    0.19
   0   3  14   -0.51    0.67
   0   3  14    0.78    0.51
   0   3  14    0.67    0.36
   0  -3 -14    0.60    0.81
   0  -3 -14    0.17    1.21
   0   3 -14    0.59    0.51
   1   3  14    0.68    0.35
  -1  -3  14    0.34    0.65
   1   3  14    0.18    0.49
  -1  -3  14    0.55    0.43
  -1  -3  14    0.70    0.18
   1   3  14    0.40    0.75
  -1  -3 -14    0.85    0.78
   1   3 -14    0.07    0.49
  -1  -3 -14   -1.55    1.11
   2   3  14    2.65    0.46
   2   3  14    3.20    0.64
  -2  -3  14    2.36    0.55
  -2  -3  14    2.79    0.37
  -2  -3  14    3.82    0.78
   2   3  14    2.12    0.76
  -2  -3 -14    0.83    1.06
   3   3  14    0.24    0.34
   3   3  14    0.67    0.50
   3   3  14    0.04    0.62
  -3  -3  14    0.87    0.65
  -3  -3  14    0.47    0.18
   3   3 -14    0.57    0.64
   3   3 -14    0.02    2.98
  -4  -3  14    0.20    0.58
   4   3  14    0.83    0.48
   4   3  14    0.09    0.33
   4   3  14    0.27    0.64
   4   3 -14   -0.33    0.65
   5   3  14    0.19    0.64
   5   3  14    0.17    0.46
  -5  -3  14    0.10    0.50
   5   3  14    0.46    0.32
   5   3 -14    0.66    0.71
   6   3  14    0.15    0.48
   6   3  14   -0.33    0.66
  -6  -3  14   -0.43    0.44
   6   3  14    0.13    0.32
   6   3 -14   -0.10    0.69
   7   3  14    0.11    0.66
   7   3  14    0.28    0.50
   7   3 -14   -0.32    0.69
   8   3  14   -0.04    0.32
   8   3  14   -0.29    0.66
   8   3 -14    0.32    0.71
   9   3  14    0.38    0.29
   9   3  14    0.24    0.57
   9   3  14    0.18    0.64
   9   3 -14    0.34    0.71
  10   3  14    0.02    0.25
  10   3  14    0.01    0.58
  10   3 -14    0.14    0.96
  11   3  14   -0.20    0.50
  11   3 -14    0.13    0.72
  12   3  14    0.50    0.47
  12   3 -14   -0.24    0.70
  13   3  14    0.79    0.28
  13   3  14   -0.03    0.44
  13   3 -14   -0.12    0.68
  14   3  14    0.19    0.14
  14   3  14   -0.23    0.31
  14   3 -14   -0.35    0.64
  15   3  14    0.09    0.13
  15   3 -14    0.05    0.61
  16   3  14    0.13    0.11
  16  -3  15    0.14    0.11
  15  -3  15    0.02    0.13
  14  -3  15    0.08    0.40
  14  -3  15    0.15    0.16
  14  -3 -15   -0.10    0.53
  13  -3  15    0.10    0.42
  13  -3  15    0.04    0.20
  13  -3 -15    0.21    0.51
  12  -3  15   -0.23    0.21
  12  -3  15    0.70    0.43
  12  -3 -15    0.05    0.58
  11  -3  15    0.30    0.23
  11  -3  15    0.84    0.47
  11  -3 -15   -0.15    0.58
  10  -3  15    0.23    0.22
  10  -3  15    0.31    0.48
  10  -3  15    0.73    0.81
  10  -3 -15    0.02    0.60
   9  -3  15    0.57    0.22
   9  -3  15    0.15    0.71
   9  -3  15    0.85    0.51
   8  -3  15    0.01    0.68
   8  -3  15    0.12    0.48
  -8   3  15    0.44    0.53
   8  -3  15    0.00    0.21
   8  -3 -15   -0.42    0.60
   7  -3  15    0.16    0.50
   7  -3  15    0.30    0.20
  -7   3  15    1.22    0.93
   7  -3  15    0.03    0.70
   7  -3 -15   -0.01    0.63
   6  -3  15    0.16    0.48
  -6   3  15    0.50    0.65
   6  -3  15    0.05    0.20
   6  -3 -15   -0.09    0.59
   6  -3 -15   -1.69    4.98
   5  -3  15    0.24    0.78
  -5   3  15    0.64    0.66
  -5   3  15   -0.29    0.37
   5  -3  15    0.23    0.21
   5  -3  15   -0.02    0.48
   5  -3 -15    0.21    0.74
  -4   3  15    0.57    0.37
   4  -3  15    0.90    0.53
  -4   3  15    0.50    0.70
   4  -3  15    1.07    0.80
  -4   3  15    0.90    0.69
   4  -3 -15    1.60    1.13
   4  -3 -15    5.29    3.62
  -3   3  15    1.03    0.64
   3  -3  15    0.54    0.22
  -3   3  15    0.38    0.36
  -3   3  15    0.77    0.70
   3  -3  15    0.84    0.79
   3  -3  15    1.12    0.53
   3  -3 -15    1.29    1.96
  -2   3  15   -0.50    0.35
   2  -3  15    0.55    0.48
  -2   3  15    0.26    0.58
   2  -3  15   -0.06    0.19
   2  -3  15    0.04    0.73
  -2   3  15    0.02    0.68
   2  -3 -15    1.12    1.64
  -1   3  15    0.93    0.39
   1  -3  15    0.92    0.70
   1  -3  15   -2.17    3.14
   1  -3  15    1.99    0.80
   1  -3  15    1.29    0.24
  -1   3  15    1.54    0.61
  -1   3  15    1.12    0.74
   1  -3 -15    0.46    1.52
   1  -3 -15    1.79    1.08
   0  -3  15    0.21    0.19
   0   3  15    0.23    0.68
   0  -3  15    0.46    0.46
   0  -3  15    0.08    0.67
   0   3  15    0.42    0.36
   0   3  15    0.54    0.54
   0  -3 -15    0.17    0.81
   1   3  15    1.45    0.39
  -1  -3  15    1.05    0.50
   1   3  15    1.10    0.73
   1   3  15    1.38    0.57
  -1  -3  15    1.76    0.75
  -1  -3  15    1.23    0.24
  -1  -3 -15    2.46    2.08
   1   3 -15    1.32    0.62
  -1  -3 -15    2.02    0.91
  -2  -3  15    0.28    0.17
   2   3  15    0.31    0.51
   2   3  15    0.12    0.34
   2   3  15    0.14    0.66
  -2  -3  15    0.36    0.67
   2   3 -15    0.18    0.55
   3   3  15    0.65    0.36
  -3  -3  15    0.86    0.19
   3   3  15   -0.45    0.65
   3   3  15    0.95    0.54
  -3  -3  15    1.62    0.70
   3   3 -15    0.65    0.65
   4   3  15   -0.03    0.66
   4   3  15    0.68    0.33
  -4  -3  15    1.13    0.66
   4   3  15    0.83    0.52
   4   3 -15    0.18    0.69
   5   3  15    0.24    0.49
   5   3  15   -0.51    0.65
  -5  -3  15    0.08    0.54
   5   3  15    0.51    0.52
   5   3 -15   -0.13    0.69
   6   3  15   -0.10    0.66
   6   3  15    0.08    0.56
   6   3  15   -0.14    0.33
  -6  -3  15   -0.32    0.57
   6   3 -15    0.58    0.72
   7   3  15    0.24    0.51
   7   3  15   -0.31    0.68
   7   3  15   -0.12    0.32
   7   3 -15    0.00    0.73
   8   3  15    0.37    0.68
   8   3  15    0.17    0.52
   8   3  15    0.24    0.31
   8   3 -15    0.58    0.73
   9   3  15   -0.08    0.51
   9   3  15    0.36    0.65
   9   3  15    0.14    0.28
   9   3 -15   -0.55    0.86
  10   3  15    0.08    0.25
  10   3  15   -0.06    0.57
  10   3 -15    0.29    0.71
  11   3  15    0.35    0.49
  11   3 -15   -0.04    0.70
  12   3  15    0.11    0.54
  12   3  15    0.59    0.20
  12   3 -15    0.09    0.70
  13   3  15    0.02    0.37
  13   3  15    0.39    0.16
  13   3 -15   -0.25    0.73
  14   3  15    0.27    0.38
  14   3  15    0.16    0.13
  14   3 -15   -0.01    0.62
  15   3  15   -0.02    0.09
  15   3 -15   -0.23    0.54
  15  -3  16    0.14    0.12
  14  -3  16    0.04    0.15
  14  -3  16   -0.09    0.38
  13  -3  16   -0.07    0.40
  13  -3  16    0.22    0.18
  13  -3 -16    0.23    0.60
  12  -3  16   -0.03    0.39
  12  -3  16   -0.20    0.20
  12  -3 -16   -0.18    0.48
  11  -3  16    0.19    0.43
  11  -3  16    0.16    0.22
  11  -3 -16   -0.05    0.61
  10  -3  16    0.73    0.48
  10  -3  16    0.26    0.22
  10  -3 -16   -0.62    0.53
   9  -3  16    0.11    0.48
   9  -3  16    0.15    0.21
   9  -3  16   -0.08    0.69
   9  -3 -16   -0.27    0.58
   8  -3  16    1.21    0.53
   8  -3  16    0.39    0.71
   8  -3  16    0.76    0.24
   8  -3 -16    0.18    0.70
   7  -3  16    0.01    0.71
   7  -3  16    0.05    0.22
  -7   3  16    0.39    0.59
   7  -3  16    0.59    0.49
   7  -3 -16    0.64    0.59
  -6   3  16    0.94    0.65
   6  -3  16    0.02    0.49
   6  -3  16    0.51    0.22
   6  -3  16    0.90    0.75
   5  -3  16    0.39    0.22
   5  -3  16    0.39    0.51
   5  -3  16    1.04    0.77
  -5   3  16    0.32    0.30
   4  -3  16    0.39    1.00
  -4   3  16    0.06    0.67
   4  -3  16    0.69    0.52
  -4   3  16    0.19    0.34
  -4   3  16    0.39    0.72
   4  -3  16    0.55    0.22
   4  -3 -16   -1.86    2.41
   4  -3 -16    0.70    0.96
   3  -3  16    0.74    0.24
   3  -3  16    1.34    0.55
  -3   3  16    0.36    0.38
  -3   3  16    1.17    0.72
  -3   3  16   -0.05    0.72
   3  -3  16    1.68    0.85
   3  -3 -16   -0.97    2.07
   3  -3 -16    0.40    0.91
  -2   3  16    0.26    0.73
   2  -3  16    0.23    0.21
   2  -3  16    0.68    0.76
  -2   3  16    0.46    0.37
   2  -3  16    0.24    0.51
  -2   3  16    0.75    0.67
   2  -3 -16    1.55    1.72
   2  -3 -16   -0.43    0.86
  -1   3  16    1.57    0.43
   1  -3  16    0.88    0.54
   1  -3  16    2.30    0.84
  -1   3  16    2.41    0.71
   1  -3  16    1.57    0.29
  -1   3  16    0.85    0.80
   1  -3 -16    2.41    1.66
   1  -3 -16    2.48    0.98
   0  -3  16    6.44    1.06
   0  -3  16    3.61    0.79
   0  -3  16    3.19    3.17
   0   3  16    5.55    0.70
   0   3  16    5.05    1.05
   0   3  16    5.23    0.92
   0  -3 -16    6.63    1.22
   0  -3 -16    5.35    1.73
   1   3  16    1.16    0.43
   1   3  16    1.85    0.65
  -1  -3  16    0.83    0.67
  -1  -3  16    1.64    0.79
  -1  -3  16    1.55    0.27
   1   3  16    1.82    0.79
  -1  -3 -16    3.68    1.13
  -1  -3 -16    3.23    1.51
   2   3  16    0.37    0.34
  -2  -3  16    0.40    0.18
   2   3  16    0.09    0.55
  -2  -3  16   -0.24    0.74
   2   3  16    0.26    0.71
   2   3 -16   -0.11    0.60
   3   3  16    0.80    0.36
   3   3  16    1.13    0.56
  -3  -3  16    1.84    0.74
   3   3  16   -0.55    0.70
   3   3 -16   -0.03    0.62
  -4  -3  16    0.59    0.63
   4   3  16   -0.10    0.68
   4   3  16    0.44    0.33
   4   3  16    0.05    0.57
   4   3 -16    0.40    0.68
  -5  -3  16    0.58    0.56
   5   3  16    0.38    0.33
   5   3  16    0.40    0.60
   5   3  16   -0.23    0.68
   5   3 -16   -0.39    0.69
   6   3  16    0.16    0.51
   6   3  16    0.09    0.32
   6   3  16    0.72    0.72
   6   3 -16    0.18    0.69
   7   3  16   -0.03    0.32
   7   3  16    0.15    0.50
   7   3  16    0.40    0.69
   7   3 -16   -0.26    0.67
   8   3  16    0.91    0.33
   8   3  16    1.31    0.56
   8   3  16    1.43    0.71
   8   3 -16    0.24    0.74
   9   3  16    0.24    0.27
   9   3  16    0.21    0.61
   9   3  16    0.50    0.60
   9   3 -16    0.22    0.70
  10   3  16   -0.03    0.56
  10   3 -16   -0.02    0.69
  11   3  16    0.12    0.20
  11   3 -16    0.28    0.67
  12   3  16    0.27    0.41
  12   3  16    0.13    0.21
  12   3 -16    0.17    0.72
  13   3  16    0.20    0.14
  13   3  16    0.11    0.33
  13   3 -16    0.07    0.63
  14   3  16    0.11    0.17
  14   3 -16   -0.03    0.61
  15   3  16    0.40    0.11
  14  -3  17    0.15    0.13
  13  -3  17    0.11    0.40
  13  -3  17   -0.06    0.16
  12  -3  17    0.03    0.37
  12  -3  17    0.33    0.21
  11  -3  17    0.28    0.21
  11  -3  17    0.07    0.43
  10  -3  17    0.27    0.23
  10  -3  17   -0.06    0.43
   9  -3  17    0.41    0.49
   9  -3  17    0.40    0.22
   8  -3  17    0.03    0.68
   8  -3  17    0.13    0.21
   8  -3  17    0.45    0.49
   7  -3  17    1.68    0.29
   7  -3  17    1.46    0.89
   7  -3  17    1.13    0.55
   6  -3  17    0.43    0.52
   6  -3  17    0.19    0.69
   6  -3  17    0.31    0.21
  -6   3  17    0.19    0.64
  -5   3  17    0.50    0.69
  -5   3  17   -0.30    0.28
   5  -3  17    0.33    0.21
   5  -3  17   -0.55    0.73
   5  -3  17    0.74    0.52
   5  -3 -17    2.63    3.99
  -4   3  17    1.08    0.72
  -4   3  17    2.12    0.67
   4  -3  17    1.02    0.78
  -4   3  17    0.21    0.35
   4  -3  17    0.51    0.23
   4  -3  17    1.36    0.53
   4  -3 -17    2.68    2.57
  -3   3  17   -0.19    0.35
   3  -3  17    0.12    0.73
   3  -3  17    0.14    0.49
  -3   3  17    0.37    0.73
  -3   3  17    1.05    0.74
   3  -3  17    0.04    0.21
   3  -3 -17    0.00    1.19
   3  -3 -17   -0.13    2.17
   2  -3  17    0.57    0.51
  -2   3  17   -0.48    0.74
  -2   3  17   -0.67    0.72
  -2   3  17    0.40    0.38
   2  -3  17   -0.11    0.83
   2  -3  17   -0.06    0.21
   2  -3 -17   -1.20    1.80
   2  -3 -17    0.12    0.92
   1  -3  17    1.10    0.25
  -1   3  17    1.04    0.41
  -1   3  17    1.87    0.83
   1  -3 -17    0.27    1.77
   1  -3 -17    1.46    1.01
   0  -3  17   10.10    1.12
   0   3  17    9.55    1.21
   0   3  17    8.97    1.46
   0  -3 -17   13.84    1.75
   0  -3 -17   10.70    2.23
  -1  -3  17    1.92    3.15
   1   3  17    0.96    0.40
  -1  -3  17    1.32    0.24
   1   3  17    1.39    0.85
   1   3  17    0.60    0.78
   2   3  17    0.24    0.72
   2   3  17    0.44    0.33
   2   3  17    0.14    0.59
  -2  -3  17    0.34    0.17
   3   3  17   -0.17    0.69
  -3  -3  17   -0.03    0.97
   3   3  17   -0.24    0.33
   3   3  17    0.02    0.56
   3   3 -17   -0.32    0.63
  -4  -3  17    1.85    0.67
   4   3  17    0.11    0.72
   4   3  17    1.79    0.37
   4   3  17    1.39    0.60
   4   3 -17    0.09    0.64
  -5  -3  17    1.30    0.73
   5   3  17    0.69    0.52
   5   3  17    0.61    0.34
   5   3  17   -0.34    0.69
   5   3 -17   -0.33    0.65
   6   3  17    0.14    0.79
   6   3  17    0.06    0.50
   6   3  17    0.59    0.32
   6   3 -17    0.67    0.89
   7   3  17    0.89    0.70
   7   3  17    0.62    0.32
   7   3 -17   -0.75    0.65
   8   3  17    0.21    0.29
   8   3  17   -0.17    0.64
   8   3  17    0.38    0.62
   8   3 -17    0.05    0.65
   9   3  17   -0.27    0.58
   9   3  17    0.42    0.27
   9   3 -17   -0.25    0.61
  10   3  17    0.15    0.24
  10   3  17   -0.23    0.50
  10   3 -17   -0.54    0.59
  11   3  17    0.01    0.47
  11   3  17    0.50    0.20
  11   3 -17   -0.48    0.59
  12   3  17    0.06    0.39
  12   3  17    0.05    0.15
  12   3 -17    0.29    0.57
  13   3  17    0.09    0.12
  13   3  17   -0.09    0.30
  13   3 -17   -0.40    0.53
  14   3  17    0.33    0.11
  14  -3  18    0.10    0.10
  13  -3  18    0.09    0.14
  12  -3  18    0.12    0.16
  12  -3  18   -0.16    0.40
  11  -3  18    0.32    0.39
  11  -3  18    0.20    0.24
  10  -3  18    0.15    0.21
  10  -3  18    0.26    0.43
   9  -3  18   -0.01    0.44
   9  -3  18   -0.11    0.21
   8  -3  18    0.68    0.48
   8  -3  18    0.28    0.22
   7  -3  18    0.05    0.21
   7  -3  18    0.48    0.49
   6  -3  18    0.60    0.26
  -6   3  18    1.22    0.87
   6  -3  18    0.24    0.76
   6  -3  18    0.44    0.49
   5  -3  18    0.31    0.22
   5  -3  18    0.40    0.68
  -5   3  18    0.84    0.85
   5  -3  18    0.70    0.47
   4  -3  18    0.18    0.47
   4  -3  18    0.32    0.21
   4  -3  18   -0.16    0.69
  -4   3  18    0.05    0.66
  -4   3  18    0.01    0.32
   4  -3 -18   -1.73    2.77
   3  -3  18    0.72    0.51
  -3   3  18    0.46    0.72
  -3   3  18    0.48    0.35
   3  -3  18    0.60    0.74
   3  -3  18   -0.03    0.21
  -3   3  18   -0.07    0.68
   3  -3 -18    0.89    0.97
   2  -3  18    0.45    0.46
   2  -3  18    0.11    0.21
   2  -3  18    0.87    0.77
  -2   3  18    0.89    0.76
  -2   3  18   -0.06    0.68
  -2   3  18    0.26    0.36
   2  -3 -18   -0.84    2.62
   2  -3 -18    0.02    0.93
   1  -3  18    0.90    0.53
  -1   3  18    1.17    0.84
  -1   3  18    2.07    0.42
   1  -3  18    1.89    0.30
  -1   3  18    2.05    0.75
   1  -3  18    2.41    0.87
   1  -3 -18    3.20    1.14
   1  -3 -18    2.32    2.13
   0   3  18    0.67    0.36
   0  -3  18    1.08    0.82
   0  -3  18    1.34    0.49
   0   3  18    0.36    0.77
   0  -3  18    0.89    0.23
   0   3  18    1.09    0.68
  -1  -3  18    1.86    0.28
   1   3  18    2.03    0.41
   1   3  18    1.74    0.82
  -1  -3  18    1.85    0.88
   1   3  18    2.12    0.72
  -2  -3  18   -0.14    0.79
   2   3  18    0.05    0.60
   2   3  18    0.28    0.71
   2   3  18    0.27    0.32
   3   3  18    0.23    0.32
   3   3  18    0.27    0.73
  -3  -3  18    0.57    0.64
   3   3  18    0.37    0.56
  -4  -3  18   -0.18    0.58
   4   3  18    0.25    0.52
   4   3  18    0.51    0.69
   4   3  18    0.11    0.30
   5   3  18   -0.17    0.67
   5   3  18    1.28    0.33
   5   3  18    0.82    0.52
   5   3 -18    0.36    0.64
   6   3  18    0.53    0.66
   6   3  18    0.26    0.36
   6   3 -18    0.24    0.61
   7   3  18    0.41    0.29
   7   3  18    0.05    0.62
   7   3 -18    0.27    0.59
   8   3  18    0.31    0.27
   8   3  18    0.45    0.59
   8   3 -18   -0.12    0.56
   9   3  18    0.22    0.24
   9   3  18   -0.33    0.54
   9   3 -18    0.22    0.70
  10   3  18    0.26    0.21
  10   3  18    0.10    0.46
  10   3 -18    0.01    0.54
  11   3  18    0.07    0.42
  11   3  18    0.01    0.18
  11   3 -18   -0.27    0.52
  12   3  18    0.14    0.38
  12   3  18    0.07    0.14
  13   3  18    0.10    0.12
  14   3  18    0.05    0.11
  13  -3  19    0.16    0.11
  12  -3  19   -0.01    0.13
  11  -3  19   -0.07    0.17
  11  -3  19   -0.08    0.38
  10  -3  19    0.03    0.39
  10  -3  19    0.09    0.21
   9  -3  19    0.01    0.20
   9  -3  19    0.15    0.42
   8  -3  19    0.04    0.20
   8  -3  19   -0.28    0.44
   7  -3  19    0.14    0.21
   7  -3  19    0.53    0.48
   6  -3  19    0.38    0.22
   6  -3  19    0.72    0.49
   5  -3  19    0.62    0.22
   5  -3  19   -0.01    0.47
  -4   3  19    0.10    0.27
  -4   3  19    0.22    0.60
   4  -3  19    0.25    0.21
   4  -3  19    0.77    0.51
   4  -3  19    0.13    0.70
   4  -3 -19   -1.88    4.18
   3  -3  19    0.79    0.50
  -3   3  19   -0.08    0.41
   3  -3  19    0.74    0.30
   3  -3 -19   -3.27    2.85
  -2   3  19    1.79    0.91
  -2   3  19    1.18    0.40
   2  -3  19    1.74    0.27
  -2   3  19    0.69    0.75
   2  -3  19    0.78    0.46
   2  -3 -19    2.34    1.55
   2  -3 -19   -1.69    2.54
   1  -3  19    0.03    0.52
  -1   3  19    0.08    0.71
   1  -3  19   -0.21    0.79
   1  -3  19    0.44    0.21
  -1   3  19    0.16    0.34
  -1   3  19    1.03    0.68
   0  -3  19    0.34    0.80
   0   3  19    0.20    0.70
   0   3  19   -0.11    0.33
   0  -3  19   -0.03    0.18
   0   3  19    0.94    0.64
   1   3  19    0.35    0.32
   1   3  19    0.47    0.70
   1   3  19    0.22    0.59
  -1  -3  19    0.73    0.88
   2   3  19    1.49    0.79
   2   3  19    0.97    0.72
   2   3  19    0.77    0.33
  -3  -3  19   -2.34    3.59
   3   3  19    0.59    0.68
   3   3  19    0.94    0.34
  -3  -3  19    1.00    0.65
  -4  -3  19    3.18    3.24
   5   3  19    0.32    0.29
   5   3  19    0.20    0.63
   6   3  19    0.29    0.60
  -6  -3  19    0.22    3.20
   7   3  19    0.70    0.27
   7   3  19    0.09    0.57
   7   3 -19    0.73    0.84
   8   3  19    0.32    0.24
   8   3  19    0.12    0.62
   8   3 -19    0.08    0.50
   9   3  19   -0.11    0.21
   9   3  19    0.37    0.49
   9   3 -19   -0.07    0.52
  10   3  19    0.08    0.44
  10   3  19    0.18    0.19
  10   3 -19   -0.07    0.64
  11   3  19    0.06    0.41
  11   3  19    0.18    0.15
  12   3  19    0.04    0.13
  13   3  19    0.02    0.09
  12  -3  20    0.01    0.10
  11  -3  20   -0.01    0.13
  10  -3  20    0.17    0.16
   9  -3  20    0.04    0.43
   9  -3  20    0.11    0.17
   8  -3  20    0.20    0.19
   8  -3  20    0.01    0.41
   7  -3  20    0.69    0.44
   7  -3  20    0.23    0.20
   6  -3  20    0.31    0.19
   6  -3  20    0.25    0.43
   5  -3  20    0.28    0.54
   5  -3  20    0.46    0.20
   4  -3  20    0.13    0.20
   4  -3  20    0.02    0.46
   3  -3  20    0.64    0.51
  -3   3  20    0.60    0.30
   3  -3 -20   -6.93    3.69
   2  -3  20    0.59    0.61
  -2   3  20    0.99    0.35
   2  -3  20    0.72    0.22
  -1   3  20   -0.17    0.32
   1  -3  20    0.10    0.18
  -1   3  20   -0.07    0.67
   0   3  20    0.09    0.32
   0  -3  20    0.51    0.18
   0   3  20    0.28    0.68
   1   3  20    0.15    0.30
   1   3  20    0.33    0.65
   2   3  20    0.34    0.65
   2   3  20    0.94    0.31
   3   3  20    0.41    0.29
   3   3  20    0.62    0.63
   4   3  20    0.05    0.26
   4   3  20    0.06    0.56
   5   3  20    1.58    0.29
   5   3  20   -0.28    0.54
   6   3  20    0.22    0.24
   6   3  20    0.08    0.55
   7   3  20   -0.21    0.52
   7   3  20    1.28    0.26
   8   3  20    0.42    0.22
   8   3  20    0.43    0.47
   9   3  20    0.05    0.18
   9   3  20   -0.14    0.46
  10   3  20   -0.11    0.41
  10   3  20    0.14    0.16
  11   3  20    0.16    0.14
  12   3  20    0.05    0.10
  11  -3  21    0.09    0.10
  10  -3  21    0.17    0.14
   9  -3  21    0.23    0.15
   8  -3  21    0.00    0.16
   7  -3  21    0.05    0.19
   7  -3  21    0.09    0.43
   6  -3  21    0.09    0.18
   6  -3  21    0.64    0.46
   5  -3  21    0.06    0.44
   5  -3  21    0.11    0.18
   4  -3  21   -0.11    0.41
   3  -3  21    0.24    0.18
   2  -3  21    0.25    0.18
  -2   3  21    0.28    0.27
  -1   3  21    0.29    0.30
   0   3  21    0.82    0.63
   0   3  21    0.43    0.30
   1   3  21    0.23    0.68
   1   3  21    0.30    0.28
   2   3  21    0.31    0.27
   2   3  21   -0.19    0.68
   3   3  21   -0.54    0.64
   3   3  21    0.11    0.25
   4   3  21    0.26    0.23
   4   3  21   -0.18    0.51
   5   3  21   -0.49    0.47
   5   3  21    0.48    0.23
   6   3  21    0.85    0.23
   6   3  21   -0.14    0.46
   7   3  21    0.48    0.29
   8   3  21    0.46    0.19
   8   3  21   -0.15    0.40
   9   3  21    0.20    0.16
  10   3  21    0.32    0.14
  11   3  21   -0.01    0.11
   9  -3  22    0.09    0.10
   8  -3  22    0.20    0.13
   7  -3  22    0.04    0.13
   6  -3  22   -0.02    0.15
   5  -3  22    0.40    0.16
   4  -3  22    0.22    0.16
   3  -3  22    0.36    0.16
  -1   3  22   -0.05    0.30
   0   3  22    0.02    0.24
   1   3  22    0.30    0.61
   1   3  22    0.20    0.24
   2   3  22    0.38    0.24
   2   3  22    0.21    0.50
   3   3  22   -0.02    0.46
   3   3  22    0.27    0.21
   4   3  22    0.05    0.44
   5   3  22    0.34    0.26
   5   3  22   -0.02    0.51
   6   3  22    0.30    0.40
   6   3  22    0.56    0.19
   7   3  22    0.16    0.17
   8   3  22    0.09    0.15
   9   3  22    0.22    0.14
  10   3  22   -0.07    0.10
   1   3  23   -0.07    0.18
   2   3  23    0.05    0.18
   3   3  23    0.00    0.17
   4   3  23    0.10    0.16
   5   3  23    0.92    0.19
   6   3  23    0.11    0.13
   7   3  23    0.23    0.13
   8   3  23    0.24    0.11
   3   3  24    0.31    0.16
   4   3  24    0.40    0.16
   5   3  24    0.15    0.11
   6   3  24    0.53    0.11
  19  -4   0   -0.08    0.16
  19  -4   0    0.13    0.31
  18  -4   0    0.05    0.33
  18  -4   0    0.19    0.20
  17  -4   0    0.30    0.36
  17  -4   0   -0.03    0.22
  16  -4   0    0.58    0.25
  16  -4   0   -0.02    0.39
  15  -4   0    0.03    0.34
  15  -4   0   -0.14    0.43
  14  -4   0    1.52    0.29
  14  -4   0   -0.26    0.44
  13  -4   0    0.31    0.49
  13  -4   0    0.85    0.28
  12  -4   0    0.26    0.25
  12  -4   0    0.08    0.47
  11  -4   0    1.16    0.28
  10  -4   0    0.32    0.42
  10  -4   0   -0.01    0.23
  -9   4   0    1.65    0.65
   8  -4   0    1.86    0.46
  -7   4   0    0.52    0.58
   7  -4   0   -1.15    2.17
   7  -4   0    1.25    0.36
   6  -4   0    1.79    1.61
   5  -4   0   16.80    2.34
  -5   4   0   20.61    2.18
   4  -4   0   23.73    2.72
  -4   4   0   24.97    2.69
  -3   4   0    8.26    1.08
  -2   4   0   30.44    3.14
   2  -4   0   29.94    3.26
   2  -4   0   25.79    3.19
  -1   4   0  105.17   11.73
   1  -4   0  108.86   11.74
   1  -4   0  117.64   11.78
   0  -4   0 1000.00  105.91
  -1  -4   0  113.65   11.29
   1   4   0   98.77   11.26
  10   4   0   -0.22    0.29
  11   4   0    0.91    0.35
  13   4   0   -0.17    0.40
  14   4   0    0.00    0.37
  15   4   0   -0.21    0.36
  16   4   0    0.01    0.36
  17   4   0   -0.36    0.41
  17   4   0    0.17    0.23
  18   4   0   -0.16    0.20
  19  -4   1    0.07    0.16
  19  -4   1   -0.18    0.32
  19  -4  -1   -0.02    0.16
  19  -4  -1   -0.04    0.33
  18  -4   1   -0.09    0.32
  18  -4   1    0.05    0.20
  18  -4  -1   -0.15    0.20
  18  -4  -1   -0.08    0.33
  17  -4   1   -0.36    0.35
  17  -4   1    0.18    0.22
  17  -4  -1    0.37    0.23
  17  -4  -1   -0.15    0.34
  16  -4   1    0.24    0.23
  16  -4   1    0.05    0.39
  16  -4  -1   -0.08    0.24
  16  -4  -1   -0.45    0.37
  15  -4   1    0.07    0.44
  15  -4   1    1.88    0.35
  15  -4  -1    1.51    0.41
  15  -4  -1   -0.23    0.43
  14  -4   1    0.05    0.47
  14  -4   1    0.74    0.26
  14  -4  -1    0.33    0.26
  14  -4  -1    0.04    0.43
  13  -4   1    0.93    0.27
  13  -4   1   -0.31    0.46
  13  -4  -1    1.03    0.27
  13  -4  -1   -0.14    0.45
  12  -4   1    0.13    0.52
  12  -4   1    0.54    0.25
  12  -4  -1    0.10    0.47
  12  -4  -1    0.39    0.26
  11  -4   1    0.65    0.25
  11  -4  -1   -0.29    0.63
  11  -4  -1    0.47    0.24
  10  -4   1    0.22    0.42
  10  -4   1    1.66    0.29
  10  -4  -1   -0.20    0.42
   9  -4   1    0.93    0.40
  -9   4   1    0.90    0.57
  -9   4  -1    0.51    0.63
   9  -4  -1    0.25    0.42
   8  -4   1    0.28    0.36
  -8   4   1   -0.07    0.53
   8  -4  -1   -0.06    0.41
  -8   4  -1   -0.68    0.62
   7  -4   1    6.54    0.81
  -7   4   1    8.18    1.04
   7  -4   1    3.20    2.27
   7  -4  -1    4.84    0.83
   7  -4  -1    1.58    2.55
  -6   4   1    0.99    0.47
   6  -4   1   -1.41    1.64
   6  -4  -1    0.12    1.49
  -6   4  -1    0.55    0.57
   6  -4  -1    1.28    1.33
   5  -4   1    6.78    0.85
   5  -4   1    4.87    1.35
   5  -4  -1    7.57    0.90
   5  -4  -1    7.36    1.10
  -5   4  -1    9.12    1.09
   5  -4  -1    6.23    1.44
  -4   4   1    8.95    1.04
   4  -4   1    7.10    0.90
   4  -4   1    6.78    1.07
   4  -4  -1    6.95    1.10
  -4   4  -1    7.53    1.09
   4  -4  -1    8.60    0.95
   3  -4   1   43.79    4.42
  -3   4   1   44.02    4.38
   3  -4   1   36.40    4.48
  -3   4  -1   38.81    4.40
  -2   4   1   13.28    1.41
   2  -4   1   12.68    1.59
   2  -4   1   14.10    1.55
   2  -4  -1    9.21    1.65
  -2   4  -1   10.98    1.45
   2  -4  -1   11.01    1.51
   1  -4   1  156.92   16.25
  -1   4   1  145.85   16.24
   1  -4   1  158.83   16.27
   1  -4  -1  153.01   16.25
   1  -4  -1  158.17   16.29
  -1   4  -1  146.26   16.24
   0   4   1   78.43    8.27
   0  -4   1   79.02    8.31
   0  -4   1   71.53    8.28
   0   4  -1   83.99    8.28
   0  -4  -1   79.64    8.32
   0  -4  -1   74.62    8.28
  -1  -4   1  158.57   16.11
  -1  -4  -1  157.84   16.11
   1   4  -1  138.95   16.09
   2   4  -1   10.39    1.23
   9   4  -1    0.77    0.28
  11   4   1   -0.02    0.23
  11   4  -1   -0.18    0.37
  12   4   1    0.39    0.52
  12   4  -1    0.05    0.57
  13   4  -1   -0.12    0.37
  14   4   1    0.54    0.44
  14   4  -1    0.06    0.39
  15   4   1   -0.04    0.42
  15   4  -1   -0.10    0.38
  16   4   1   -0.07    0.36
  16   4  -1    0.11    0.36
  16   4  -1   -0.17    0.35
  17   4   1    0.05    0.45
  17   4  -1    0.07    0.23
  18   4   1    0.09    0.20
  18   4  -1   -0.24    0.24
  18   4  -1    0.12    0.33
  19   4  -1    0.03    0.18
  19  -4   2    0.16    0.17
  19  -4   2   -0.13    0.28
  19  -4  -2   -0.21    0.30
  19  -4  -2    0.16    0.16
  18  -4   2    0.08    0.32
  18  -4   2    0.16    0.20
  18  -4  -2   -0.16    0.33
  18  -4  -2   -0.01    0.20
  17  -4   2   -0.32    0.22
  17  -4   2    0.23    0.37
  17  -4  -2    0.13    0.36
  17  -4  -2   -0.03    0.22
  16  -4   2   -0.15    0.39
  16  -4  -2    0.04    0.25
  16  -4  -2    0.04    0.40
  15  -4   2   -0.01    0.46
  15  -4   2    0.26    0.27
  15  -4  -2    0.08    0.31
  15  -4  -2   -0.33    0.40
  14  -4   2    0.31    0.24
  14  -4   2    0.22    0.48
  14  -4  -2    0.47    0.27
  14  -4  -2   -0.07    0.43
  13  -4   2    1.43    0.26
  13  -4   2   -0.19    0.54
  13  -4  -2    0.54    0.28
  13  -4  -2    0.16    0.44
  12  -4   2    1.78    0.29
  12  -4  -2    1.02    0.29
  12  -4  -2   -0.23    0.43
  11  -4   2    1.25    0.27
  11  -4   2    0.71    0.47
  11  -4  -2    0.22    0.55
  11  -4  -2    0.77    0.28
  10  -4   2    0.56    0.24
  10  -4   2    0.19    0.40
 -10   4   2   -0.10    0.54
  10  -4  -2    0.28    0.24
  10  -4  -2    0.29    0.42
   9  -4   2    0.05    0.36
  -9   4   2    0.01    0.56
   9  -4  -2    0.37    0.42
  -9   4  -2   -0.33    0.67
   8  -4   2    0.94    0.38
  -8   4   2    1.06    0.55
   8  -4  -2    0.20    0.42
  -8   4  -2    1.22    0.68
   7  -4   2    1.19    0.37
   7  -4   2   -0.08    2.27
   7  -4  -2    0.03    2.18
   7  -4  -2    0.40    0.43
  -7   4  -2    1.31    0.78
   6  -4   2    4.97    1.86
   6  -4  -2    7.52    1.21
  -5   4   2    0.73    0.42
   5  -4   2    1.38    1.04
   5  -4   2    1.09    0.30
   5  -4  -2    1.25    0.38
   5  -4  -2    1.51    1.23
  -5   4  -2    0.12    0.55
   5  -4  -2    0.77    0.73
   4  -4   2   13.70    2.05
  -4   4   2   16.72    1.82
   4  -4   2   16.87    1.88
  -4   4  -2   16.25    1.88
   3  -4   2    5.52    0.94
   3  -4   2    3.60    0.78
   3  -4  -2    4.25    1.10
   3  -4  -2    5.86    0.90
  -2   4   2   43.24    4.52
   2  -4   2   41.93    4.59
  -2   4  -2   39.18    4.55
   2  -4  -2   43.99    4.66
   2  -4  -2   42.59    4.56
   1  -4   2   46.93    5.07
  -1   4   2   44.37    5.06
   1  -4   2   52.21    5.13
  -1   4  -2   43.87    5.09
   1  -4  -2   45.26    5.09
   1  -4  -2   52.16    5.17
   0  -4   2   30.43    3.20
   0   4   2   30.76    3.18
   0  -4   2   27.08    3.24
   0  -4  -2   31.84    3.23
   0   4  -2   27.98    3.23
   0  -4  -2   29.51    3.30
  -1  -4   2   45.05    4.50
   1   4   2   36.64    4.42
  -1  -4   2   44.77    4.44
   1   4  -2   40.23    4.47
  -1  -4  -2   41.34    4.58
  -2  -4   2   33.33    3.70
  -2  -4   2   33.91    3.66
   2   4  -2   35.33    3.70
   3   4  -2    9.37    1.19
   9   4  -2   -0.24    0.27
  10   4  -2   -0.12    0.31
  11   4  -2    0.07    0.36
  12   4   2    0.39    0.47
  12   4  -2   -0.10    0.39
  13   4   2    0.00    0.37
  13   4  -2    0.00    0.42
  14   4  -2   -0.42    0.40
  15   4   2    0.21    0.43
  15   4  -2   -0.29    0.38
  16   4   2   -0.22    0.41
  16   4  -2    0.32    0.25
  17   4   2   -0.04    0.40
  17   4  -2    0.16    0.24
  17   4  -2   -0.14    0.36
  18   4  -2    0.07    0.36
  18   4  -2    0.14    0.36
  19   4  -2    0.29    0.48
  19  -4   3    0.05    0.19
  19  -4   3   -0.19    0.29
  19  -4  -3   -0.08    0.36
  19  -4  -3    0.03    0.16
  18  -4   3    0.25    0.19
  18  -4   3   -0.16    0.33
  18  -4  -3   -0.01    0.33
  18  -4  -3   -0.06    0.20
  17  -4   3    0.51    0.23
  17  -4   3   -0.07    0.36
  17  -4  -3    0.26    0.23
  16  -4   3   -0.07    0.41
  16  -4   3   -0.06    0.22
  16  -4  -3    0.06    0.39
  16  -4  -3   -0.22    0.25
  15  -4   3   -0.13    0.45
  15  -4   3    0.63    0.26
  15  -4  -3    0.42    0.43
  15  -4  -3    0.81    0.29
  14  -4   3    0.18    0.55
  14  -4   3    0.63    0.25
  14  -4  -3   -0.25    0.43
  14  -4  -3    0.64    0.28
  13  -4   3   -0.03    0.48
  13  -4   3    0.96    0.26
  13  -4  -3    0.65    0.29
  13  -4  -3   -0.14    0.44
  12  -4   3    0.48    0.48
  12  -4  -3   -0.11    0.42
  12  -4  -3    0.67    0.30
  11  -4   3    1.34    0.50
  11  -4   3    2.19    0.30
  11  -4  -3    0.22    0.43
  11  -4  -3    1.22    0.32
  10  -4   3    0.51    0.39
  10  -4   3    0.43    0.23
 -10   4   3    0.41    0.72
  10  -4  -3   -0.17    0.39
   9  -4   3    0.95    0.38
  -9   4   3    0.12    0.56
   9  -4  -3    0.39    0.39
   8  -4   3    2.68    0.51
  -8   4  -3    3.29    0.83
  -7   4   3    2.24    0.62
   7  -4   3    1.00    0.47
   7  -4   3   -1.43    2.59
   7  -4  -3    5.43    2.23
   7  -4  -3   -0.20    0.46
  -7   4  -3    1.60    0.80
   6  -4   3   -1.08    1.68
  -6   4   3    0.82    0.45
   6  -4  -3   -0.31    0.88
   6  -4  -3    0.40    1.64
  -6   4  -3    0.32    0.65
  -5   4  -3    5.76    0.98
   5  -4  -3    8.18    0.92
   5  -4  -3    4.98    1.34
   4  -4   3    3.14    0.96
   4  -4   3    3.60    0.75
  -4   4  -3    4.78    0.73
   4  -4  -3    2.89    0.80
   4  -4  -3    3.20    1.21
   3  -4   3    9.73    1.41
   3  -4   3    9.27    1.07
   3  -4  -3   10.37    1.30
  -3   4  -3    9.08    1.29
   3  -4  -3    8.64    1.44
  -2   4   3   40.97    3.97
   2  -4   3   36.74    3.99
   2  -4  -3   33.75    4.02
   2  -4  -3   36.50    4.12
  -2   4  -3   36.11    4.02
   1  -4   3    8.52    1.14
  -1   4   3    6.28    0.94
   1  -4   3    6.58    0.98
   1  -4  -3    9.01    1.03
   1  -4  -3    7.31    1.34
  -1   4  -3    7.06    0.98
   0   4   3   15.42    1.84
   0  -4   3   16.39    1.87
   0  -4  -3   17.72    1.93
   0   4  -3   18.04    1.96
   0  -4  -3   17.06    2.33
   1   4   3    5.83    0.80
  -1  -4   3    8.15    0.89
  -1  -4  -3    6.22    0.94
  -1  -4  -3    6.40    0.97
   1   4  -3    6.25    1.03
  -2  -4   3   30.03    3.49
  -2  -4   3   36.31    3.78
   2   4  -3   33.08    3.55
  -3  -4   3    9.45    1.45
   3   4  -3    7.52    1.10
   6   4  -3    0.00    0.26
   7   4  -3    1.66    0.37
   8   4  -3    1.62    0.40
   9   4  -3    0.43    0.33
  10   4  -3    0.34    0.36
  11   4  -3    0.33    0.41
  12   4   3    0.28    0.33
  12   4  -3    0.10    0.43
  13   4   3    0.12    0.35
  13   4  -3   -0.13    0.43
  14   4  -3    0.01    0.39
  15   4   3    0.01    0.41
  15   4  -3    0.17    0.25
  16   4   3   -0.29    0.40
  16   4  -3    0.16    0.25
  16   4  -3   -0.07    0.39
  17   4   3    0.12    0.39
  17   4  -3    0.03    0.37
  17   4  -3    0.17    0.24
  18   4   3   -0.08    0.31
  18   4  -3   -0.15    0.28
  18   4  -3   -0.01    0.35
  19   4  -3    0.09    0.47
  19  -4   4    0.00    0.15
  19  -4   4   -0.01    0.30
  19  -4  -4    0.11    0.33
  19  -4  -4    0.00    0.20
  18  -4   4   -0.16    0.34
  18  -4   4    0.14    0.20
  18  -4  -4    0.16    0.35
  18  -4  -4    0.06    0.19
  17  -4   4    0.17    0.38
  17  -4   4    0.28    0.23
  17  -4  -4    0.12    0.39
  17  -4  -4    0.08    0.24
  16  -4   4    0.09    0.23
  16  -4   4   -0.15    0.43
  16  -4  -4   -0.10    0.26
  15  -4   4   -0.18    0.45
  15  -4   4   -0.18    0.22
  15  -4  -4    0.22    0.43
  15  -4  -4    0.12    0.26
  14  -4   4    0.74    0.25
  14  -4   4    0.20    0.48
  14  -4  -4    0.50    0.30
  14  -4  -4    0.06    0.43
  13  -4   4    1.35    0.27
  13  -4   4    0.29    0.48
  13  -4  -4   -0.06    0.44
  13  -4  -4    0.56    0.32
  12  -4   4    1.20    0.31
  12  -4   4    0.60    0.47
  12  -4  -4    0.06    0.44
  12  -4  -4    1.05    0.42
  11  -4   4    0.00    0.39
  11  -4   4    0.58    0.24
  11  -4  -4    0.13    0.41
  11  -4  -4    0.39    0.27
 -10   4   4    3.99    0.64
  10  -4   4    2.64    0.59
  10  -4   4    3.83    0.48
  10  -4  -4    3.54    0.48
   9  -4   4    0.61    0.38
  -9   4   4    1.10    0.47
   9  -4  -4    0.75    0.33
   9  -4  -4   -0.01    0.38
  -8   4   4    0.24    0.45
   8  -4   4   -0.09    0.34
  -8   4  -4   -0.90    0.72
   8  -4  -4    0.07    0.37
   7  -4   4    2.91    0.53
   7  -4  -4    2.15    2.36
  -7   4  -4    4.46    0.86
  -6   4  -4   10.99    1.62
   6  -4  -4   14.57    1.82
   6  -4  -4   11.46    1.41
  -5   4   4    2.36    0.57
  -5   4   4    1.73    1.04
   5  -4   4    0.16    1.17
  -5   4  -4    2.56    0.70
   5  -4  -4    2.88    0.87
   5  -4  -4    2.75    0.50
  -4   4   4   -0.05    0.64
   4  -4   4    0.96    0.52
   4  -4   4    1.80    0.95
   4  -4   4    0.79    0.31
   4  -4  -4    0.94    0.70
   4  -4  -4    1.41    1.09
  -4   4  -4    1.23    0.60
   4  -4  -4    0.03    0.38
   3  -4   4    4.63    0.63
  -3   4   4    2.98    0.90
   3  -4   4    6.22    0.87
   3  -4  -4    6.28    1.13
   2  -4   4    5.29    0.95
   2  -4   4    4.73    0.77
  -2   4   4    5.75    0.71
  -2   4  -4    6.95    0.99
   2  -4  -4    4.53    1.35
   2  -4  -4    5.92    0.89
   1  -4   4   25.60    2.89
  -1   4   4   23.69    2.78
   1  -4   4   26.79    2.80
   1  -4  -4   27.70    2.84
  -1   4  -4   24.97    2.85
   0   4   4    6.60    0.83
   0  -4   4    7.33    1.06
   0  -4   4    6.75    0.90
   0  -4  -4    6.66    1.03
   0  -4  -4    5.55    0.88
   1   4   4   22.14    2.43
  -1  -4  -4   22.26    2.54
   1   4  -4   23.24    2.53
  -2  -4   4    3.67    0.64
   2   4   4    3.92    0.58
   2   4  -4    4.38    0.70
   2   4  -4    4.49    0.61
  -3  -4   4    4.46    1.28
   3   4  -4    5.99    0.73
  -4  -4   4   -0.95    1.08
   4   4  -4    0.70    0.34
  -5  -4   4   -1.98    1.08
   5   4  -4    0.17    0.35
   6   4  -4    0.80    0.37
   7   4  -4    2.12    0.44
   8   4  -4   -0.20    0.60
   9   4  -4    0.72    0.37
  10   4  -4    2.65    0.51
  11   4   4    0.12    0.26
  11   4  -4   -0.18    0.41
  12   4   4    0.38    0.28
  12   4  -4   -0.17    0.45
  13   4   4    0.48    0.34
  13   4  -4   -0.33    0.43
  14   4   4    0.16    0.43
  14   4  -4    0.32    0.44
  14   4  -4    0.35    0.27
  15   4  -4    0.12    0.43
  15   4  -4    0.26    0.26
  16   4   4   -0.20    0.40
  16   4  -4    0.11    0.40
  16   4  -4   -0.03    0.26
  17   4   4   -0.19    0.38
  17   4  -4    0.07    0.38
  17   4  -4    0.12    0.23
  18   4   4   -0.17    0.46
  18   4  -4    0.07    0.20
  18   4  -4    0.42    0.36
  19  -4   5    0.12    0.14
  19  -4  -5    0.12    0.31
  18  -4   5   -0.14    0.18
  18  -4   5   -0.06    0.32
  18  -4  -5   -0.01    0.36
  18  -4  -5    0.00    0.18
  17  -4   5   -0.10    0.27
  17  -4   5   -0.37    0.46
  17  -4  -5    0.19    0.40
  17  -4  -5    0.04    0.22
  16  -4   5   -0.16    0.41
  16  -4   5    0.50    0.23
  16  -4  -5    0.48    0.27
  16  -4  -5    0.17    0.42
  15  -4   5    0.59    0.23
  15  -4   5   -0.01    0.49
  15  -4  -5    0.05    0.29
  15  -4  -5    0.24    0.45
  14  -4   5    0.05    0.23
  14  -4  -5    0.08    0.46
  14  -4  -5   -0.36    0.27
  13  -4   5    0.63    0.51
  13  -4   5    0.96    0.27
  13  -4  -5    0.29    0.48
  13  -4  -5    0.84    0.33
  12  -4   5    0.27    0.45
  12  -4   5    0.63    0.30
  12  -4  -5    0.52    0.30
  12  -4  -5   -0.04    0.44
  11  -4   5    1.18    0.46
  11  -4  -5    0.04    0.42
  11  -4  -5    0.56    0.31
 -10   4   5    1.00    0.44
  10  -4   5    0.38    0.40
  10  -4   5    1.23    0.26
  10  -4  -5    0.78    0.29
   9  -4   5    2.20    0.49
  -8   4   5    2.32    0.49
   8  -4   5    1.09    0.41
   8  -4  -5    0.37    0.43
   7  -4  -5    1.12    0.45
   7  -4  -5   -1.80    2.33
  -7   4  -5    1.79    0.83
   6  -4   5    2.00    0.45
   6  -4  -5    3.23    1.01
   6  -4  -5    0.80    0.49
  -6   4  -5    3.54    0.81
   6  -4  -5    2.10    1.80
  -5   4   5    0.52    0.56
  -5   4   5    1.98    0.71
   5  -4   5   -1.43    1.27
   5  -4  -5    1.89    1.50
   5  -4  -5    1.29    0.81
   5  -4  -5    1.75    0.50
  -5   4  -5    0.76    0.68
   4  -4   5   11.78    1.66
   4  -4   5    8.34    1.09
   4  -4   5    8.78    1.19
  -4   4   5   11.98    1.34
  -4   4   5    8.37    1.45
   4  -4  -5    9.69    1.17
   4  -4  -5   10.06    1.35
  -4   4  -5    9.61    1.37
   3  -4   5    1.39    0.36
   3  -4   5    0.26    0.83
  -3   4   5    1.58    0.87
   3  -4   5    2.91    0.64
   3  -4  -5    1.26    0.41
  -3   4  -5    2.64    0.62
   3  -4  -5    0.15    0.99
   3  -4  -5    1.21    0.65
  -2   4   5    4.25    1.05
   2  -4   5    4.07    0.68
  -2   4   5    6.57    0.78
   2  -4   5    5.99    0.98
   2  -4   5    5.30    0.79
   2  -4  -5    5.16    0.83
  -2   4  -5    5.11    0.77
   2  -4  -5    4.22    1.02
  -2   4  -5    6.06    0.83
   1  -4   5   12.88    1.51
   1  -4   5   14.94    1.66
  -1   4   5   13.03    1.71
  -1   4   5   13.94    1.48
  -1   4  -5   12.20    1.63
   1  -4  -5   11.77    1.57
   1  -4  -5   12.06    1.73
   0  -4   5   63.77    6.44
   0   4   5   60.52    6.33
   0  -4   5   57.36    6.34
   0   4   5   50.98    6.42
   0   4  -5   58.16    6.38
   0  -4  -5   65.47    6.42
   1   4   5   11.51    1.37
   1   4  -5   12.52    1.53
  -1  -4  -5   12.23    1.52
  -1  -4  -5   12.92    1.45
   2   4   5    4.23    0.61
  -2  -4   5    4.31    0.60
   2   4  -5    3.35    0.69
   2   4  -5    4.85    0.73
  -3  -4   5    1.51    0.41
   3   4  -5    0.96    0.40
   3   4  -5    2.09    0.61
  -4  -4   5    7.89    1.95
  -5  -4   5    0.19    1.44
  -5  -4   5    0.42    0.63
   5   4  -5    0.00    0.36
  -6  -4   5   -0.08    1.37
   7   4  -5   -0.06    0.42
   8   4  -5    1.03    0.39
   9   4  -5    3.37    0.56
  10   4   5    0.81    0.31
  10   4  -5    0.54    0.39
  11   4   5    0.95    0.35
  12   4   5    0.23    0.29
  12   4  -5   -0.06    0.44
  13   4   5    0.58    0.32
  13   4  -5   -0.08    0.46
  13   4  -5    0.55    0.28
  14   4   5    0.09    0.52
  14   4  -5    0.04    0.27
  14   4  -5    0.23    0.47
  15   4  -5   -0.25    0.43
  15   4  -5    0.14    0.27
  16   4   5   -0.05    0.41
  16   4  -5   -0.17    0.25
  16   4  -5    0.01    0.44
  17   4   5    0.13    0.39
  17   4  -5    0.22    0.59
  17   4  -5    0.04    0.23
  18   4  -5   -0.01    0.35
  19  -4   6   -0.02    0.12
  18  -4   6    0.00    0.17
  18  -4   6   -0.26    0.30
  18  -4  -6   -0.02    0.17
  18  -4  -6    0.00    0.34
  17  -4   6    0.14    0.20
  17  -4   6   -0.12    0.37
  17  -4  -6    0.32    0.30
  17  -4  -6    0.51    0.52
  16  -4   6   -0.10    0.22
  16  -4   6   -0.20    0.42
  16  -4  -6    0.20    0.43
  16  -4  -6   -0.11    0.24
  15  -4   6    0.42    0.49
  15  -4  -6   -0.36    0.44
  15  -4  -6    0.64    0.29
  14  -4   6    0.30    0.47
  14  -4   6    0.60    0.25
  14  -4  -6    0.36    0.72
  14  -4  -6    0.44    0.31
  13  -4   6    0.25    0.25
  13  -4   6    1.23    0.53
  13  -4  -6    0.26    0.32
  12  -4   6    0.65    0.26
  12  -4   6    1.08    0.49
  12  -4  -6    0.95    0.35
  12  -4  -6    0.13    0.47
  11  -4   6    0.17    0.40
  11  -4  -6   -0.32    0.43
  11  -4  -6    0.82    0.32
  10  -4   6    3.34    0.44
 -10   4   6    3.38    0.58
  10  -4  -6    2.22    0.45
   9  -4   6    0.46    0.21
  -9   4   6    0.71    0.46
   9  -4   6    1.02    0.39
   9  -4  -6    0.48    0.44
   9  -4  -6    0.30    0.32
   8  -4   6    6.16    0.85
   8  -4  -6    7.21    0.94
  -7   4   6    3.13    0.62
   7  -4  -6    3.17    2.88
  -6   4   6    7.73    1.16
   6  -4  -6    4.16    2.72
  -6   4  -6    9.86    1.41
   6  -4  -6    7.73    1.16
   6  -4  -6   10.44    1.45
  -5   4   6    3.00    0.76
   5  -4   6    3.09    1.50
   5  -4  -6   -0.10    1.46
   5  -4  -6    2.72    0.92
  -5   4  -6    1.94    0.80
  -4   4   6    1.04    0.47
   4  -4   6   -0.64    1.15
   4  -4   6    2.83    0.63
  -4   4   6    2.96    0.74
   4  -4  -6   -1.19    1.11
  -4   4  -6    1.32    0.71
   4  -4  -6    2.24    0.76
   3  -4   6   10.35    1.18
   3  -4   6    8.29    1.10
  -3   4   6    8.76    1.32
   3  -4  -6    9.35    1.14
   3  -4  -6    9.85    1.31
  -3   4  -6   10.94    1.38
  -2   4   6   10.16    1.27
   2  -4   6   10.41    1.26
   2  -4   6    9.45    1.50
   2  -4   6   11.68    1.21
  -2   4   6   12.68    1.43
   2  -4  -6   11.07    1.55
  -2   4  -6    9.81    1.44
   2  -4  -6    9.03    1.58
  -2   4  -6    8.88    1.23
  -1   4   6   20.05    2.02
   1  -4   6   17.77    2.03
   1  -4   6   14.51    2.30
  -1   4  -6   18.56    2.15
   1  -4  -6   19.01    2.22
   0   4   6   13.53    1.44
   0  -4  -6   10.26    1.63
   0  -4  -6   14.16    1.54
   0   4  -6   12.50    1.62
   1   4   6   21.45    2.23
  -1  -4  -6   18.00    2.33
  -1  -4  -6   23.34    2.29
   1   4  -6   18.61    2.35
  -2  -4   6    9.77    1.26
   2   4   6   10.54    1.22
   2   4   6   11.81    1.41
   2   4  -6   10.16    1.65
   2   4  -6   10.54    1.48
  -3  -4   6    8.91    1.13
   3   4   6    9.35    1.12
   3   4   6   10.10    1.26
   3   4  -6    9.44    1.15
  -4  -4   6    1.52    0.32
   4   4   6    1.08    0.68
  -5  -4   6   11.92    3.44
   6   4   6    3.12    0.61
  -7  -4   6   -0.96    1.86
   7   4  -6   -0.13    0.36
   8   4   6    2.86    0.55
   9   4   6    0.72    0.35
   9   4  -6   -0.22    0.36
  10   4   6    1.99    0.41
  10   4  -6    0.79    0.47
  11   4   6    1.15    0.52
  11   4  -6    0.44    0.43
  11   4  -6    0.34    0.31
  12   4   6    0.46    0.36
  12   4  -6    0.79    0.29
  12   4  -6   -0.43    0.45
  13   4   6    0.28    0.39
  13   4  -6    0.03    0.47
  14   4   6    0.33    0.38
  14   4  -6   -0.06    0.28
  14   4  -6    0.35    0.52
  15   4   6    0.20    0.41
  15   4  -6    0.12    0.46
  15   4  -6    0.18    0.27
  16   4  -6    0.14    0.43
  16   4  -6    0.25    0.27
  17   4   6   -0.23    0.36
  17   4  -6    0.34    0.23
  17   4  -6    0.29    0.42
  18   4  -6    0.01    0.36
  18  -4   7   -0.02    0.16
  18  -4   7    0.00    0.32
  18  -4  -7   -0.01    0.32
  17  -4   7    0.13    0.19
  17  -4   7    0.11    0.39
  17  -4  -7   -0.08    0.39
  17  -4  -7    0.09    0.21
  16  -4   7    0.18    0.42
  16  -4   7    0.81    0.23
  16  -4  -7   -0.31    0.45
  16  -4  -7    0.37    0.26
  15  -4   7    0.33    0.23
  15  -4   7    0.32    0.51
  15  -4  -7   -0.05    0.28
  15  -4  -7    0.21    0.48
  14  -4   7    0.24    0.46
  14  -4   7    0.29    0.28
  14  -4  -7    0.32    0.43
  14  -4  -7    0.19    0.52
  13  -4   7    0.96    0.26
  13  -4   7    0.65    0.50
  13  -4  -7    0.11    0.52
  13  -4  -7    0.36    0.33
  12  -4   7    0.41    0.46
  12  -4   7    0.16    0.24
  12  -4  -7    0.02    0.31
  12  -4  -7    0.07    0.54
  11  -4  -7   -0.14    0.50
  11  -4  -7    0.19    0.45
 -10   4   7    1.67    0.47
  10  -4   7    1.15    0.44
  10  -4   7    1.70    0.27
  10  -4  -7    0.47    0.49
  10  -4  -7    0.89    0.35
  -9   4   7    6.63    0.99
   9  -4   7    7.17    0.81
   9  -4  -7    5.87    0.85
   8  -4   7    1.22    0.40
  -8   4   7    1.59    0.50
   8  -4  -7    0.64    0.32
   8  -4  -7   -0.20    0.45
  -7   4   7    1.66    0.53
   7  -4   7    1.31    0.41
   7  -4  -7    2.38    2.42
   7  -4  -7    1.05    0.50
  -7   4  -7    0.56    0.76
  -6   4   7   -0.21    0.66
   6  -4   7    0.30    0.36
   6  -4  -7   -0.30    0.86
   6  -4  -7   -0.67    1.80
  -6   4  -7   -0.46    0.72
   6  -4  -7    0.08    0.47
   5  -4   7    2.46    1.69
   5  -4   7    1.70    0.41
  -5   4   7    1.07    0.69
  -5   4   7    0.00    0.50
   5  -4  -7   -1.86    1.36
  -5   4  -7    0.47    0.77
   5  -4  -7    1.29    0.52
   5  -4  -7    0.73    0.93
   4  -4   7   10.25    1.26
  -4   4   7   11.00    1.22
  -4   4   7    9.64    1.35
   4  -4   7    7.90    1.08
  -4   4  -7    7.11    1.28
   4  -4  -7    9.17    1.18
   3  -4   7    2.62    1.05
   3  -4   7    3.52    0.60
  -3   4   7    2.24    0.79
   3  -4   7    2.62    0.57
   3  -4  -7    1.46    0.46
   3  -4  -7    0.92    0.75
  -3   4  -7    1.82    0.61
  -3   4  -7    1.82    0.78
   3  -4  -7    0.34    0.95
   2  -4   7   15.66    1.82
  -2   4  -7   15.61    1.88
  -2   4  -7   13.32    2.00
   2  -4  -7   16.97    2.09
   2  -4  -7   16.73    1.89
   1  -4   7   12.65    1.62
   1  -4   7   12.26    1.58
   1  -4   7   15.96    1.84
  -1   4   7   14.99    1.60
   1  -4  -7   15.48    1.87
   1  -4  -7   16.05    1.71
  -1   4  -7   12.07    1.82
   0  -4   7    2.06    0.43
   0   4   7    1.09    0.54
   0  -4  -7    1.38    0.61
   0  -4  -7    1.48    0.59
   0   4  -7    1.04    0.42
   0   4  -7    1.14    1.06
   1   4   7   14.29    1.81
  -1  -4   7   14.21    1.74
   1   4  -7   13.97    1.86
  -1  -4  -7   15.45    1.72
  -2  -4  -7   13.11    1.48
   2   4  -7   11.93    1.94
  -3  -4   7    3.06    0.50
   3   4   7    1.70    0.73
   3   4  -7    1.97    1.56
   4   4   7    5.09    0.86
  -5  -4   7   -1.16    3.09
   5   4   7   -0.75    0.53
   5   4  -7    0.26    0.45
  -6  -4   7   -0.86    2.65
   6   4   7    0.19    0.52
   6   4  -7    0.94    0.39
  -7  -4   7   -3.99    2.34
   7   4   7    0.68    0.49
   7   4  -7   -0.14    0.37
   8   4   7    0.87    0.51
   8   4  -7    0.27    0.39
   9   4   7    1.75    0.44
   9   4  -7    0.78    0.44
  10   4   7    1.12    0.40
  10   4  -7   -0.21    0.45
  10   4  -7    0.16    0.27
  11   4   7    1.36    0.43
  11   4  -7    0.53    0.28
  11   4  -7   -0.09    0.46
  12   4  -7    0.29    0.51
  12   4  -7    0.95    0.31
  13   4   7    0.58    0.43
  13   4  -7    0.84    0.30
  13   4  -7    0.36    0.50
  14   4   7    0.30    0.39
  14   4  -7    0.71    0.43
  14   4  -7    0.04    0.52
  15   4   7    0.06    0.39
  15   4  -7    0.00    0.27
  15   4  -7   -0.01    0.44
  16   4  -7    0.35    0.25
  16   4  -7    0.10    0.44
  17   4   7    0.18    0.40
  17   4  -7   -0.10    0.39
  18   4  -7   -0.20    0.34
  18  -4   8   -0.02    0.30
  18  -4   8   -0.07    0.15
  18  -4  -8   -0.21    0.37
  17  -4   8    0.39    0.18
  17  -4   8   -0.07    0.38
  17  -4  -8    0.14    0.20
  17  -4  -8    0.19    0.36
  16  -4   8   -0.02    0.54
  16  -4   8    0.24    0.20
  16  -4  -8    0.19    0.42
  16  -4  -8    0.26    0.23
  15  -4   8    0.54    0.22
  15  -4  -8    0.06    0.28
  15  -4  -8   -0.29    0.48
  14  -4   8   -0.11    0.42
  14  -4   8    0.32    0.23
  14  -4  -8   -0.67    0.52
  14  -4  -8    0.53    0.30
  13  -4   8    0.20    0.48
  13  -4   8    0.35    0.25
  13  -4  -8    0.03    0.54
  13  -4  -8    0.28    0.33
  12  -4   8    0.94    0.47
  12  -4  -8    1.13    0.35
  12  -4  -8   -0.22    0.52
  11  -4   8    0.57    0.25
  11  -4   8    0.33    0.43
  11  -4  -8    0.20    0.33
  11  -4  -8    0.69    0.54
 -10   4   8    4.00    0.64
  10  -4   8    3.64    0.47
  10  -4  -8    2.75    0.53
  -9   4   8    1.94    0.54
   9  -4   8    2.93    0.36
   9  -4   8    2.00    0.55
   9  -4  -8    1.64    0.43
   8  -4   8    0.08    0.38
  -8   4   8    1.66    0.51
   8  -4   8    0.58    0.19
   8  -4  -8    0.08    0.48
   8  -4  -8    0.86    0.34
   7  -4   8    0.07    0.36
  -7   4  -8   -1.35    0.88
   7  -4  -8    0.11    0.50
  -6   4   8    3.20    0.62
   6  -4   8    1.57    0.43
  -6   4   8    1.34    0.60
   6  -4  -8    1.41    0.57
  -6   4  -8    0.88    1.23
   6  -4  -8   -2.05    1.87
   6  -4  -8    0.17    0.99
   5  -4   8    5.99    1.97
  -5   4   8    3.57    0.93
  -5   4   8    6.48    0.93
   5  -4   8    5.76    0.71
  -5   4  -8    2.14    1.07
   5  -4  -8    4.63    0.89
   5  -4  -8    2.18    0.99
  -4   4   8    1.46    0.49
   4  -4   8    1.50    1.42
   4  -4   8    0.47    0.45
   4  -4   8    1.62    0.58
  -4   4  -8   -1.30    0.77
   4  -4  -8   -0.83    1.13
   4  -4  -8   -0.92    0.72
   3  -4   8   22.17    2.50
   3  -4   8   25.10    2.87
   3  -4   8   23.80    2.53
   3  -4  -8   20.90    2.83
  -3   4  -8   22.40    2.52
   3  -4  -8   23.89    2.61
   3  -4  -8   19.82    2.50
  -3   4  -8   24.86    2.68
   2  -4   8   17.29    2.35
  -2   4   8   19.98    1.97
   2  -4   8   15.41    1.99
   2  -4  -8   19.17    2.08
   2  -4  -8   15.63    2.27
  -2   4  -8   16.70    1.97
  -2   4  -8   17.34    2.17
   1  -4   8    5.91    0.90
  -1   4   8    7.31    0.92
   1  -4   8    5.71    1.17
   1  -4   8    6.29    1.01
  -1   4  -8    8.11    1.10
   1  -4  -8    7.40    1.32
   1  -4  -8    8.61    1.14
   0   4   8   11.34    1.28
   0  -4  -8    9.31    1.54
   0   4  -8   11.15    1.60
   1   4   8    7.61    0.92
   1   4   8    4.39    1.08
  -1  -4   8    7.73    1.09
  -1  -4   8    6.04    0.86
  -1  -4  -8    5.85    1.10
  -1  -4  -8    8.30    1.03
  -2  -4   8   19.91    2.04
   2   4   8   17.26    1.96
   2   4   8   15.18    2.09
   2   4  -8   16.12    2.58
  -2  -4  -8   16.53    2.13
  -2  -4  -8   16.74    1.97
   2   4  -8   18.73    2.01
   2   4  -8   18.39    2.11
   3   4   8   20.43    2.62
   3   4   8   25.98    2.52
   3   4  -8   21.33    3.57
   3   4  -8   21.74    2.60
  -4  -4   8    0.62    0.40
   4   4   8   -0.29    0.62
   4   4   8    0.92    0.40
   4   4  -8    3.69    3.17
   4   4  -8    0.69    0.45
   5   4  -8    1.01    0.48
   6   4   8    0.11    0.64
   6   4  -8    0.46    0.41
   7   4   8    0.18    0.53
   7   4  -8    0.29    0.38
   8   4   8    0.29    0.47
   8   4  -8   -0.18    0.37
   9   4   8    1.42    0.46
   9   4  -8    0.29    0.22
   9   4  -8   -0.49    0.40
  10   4   8    1.45    0.76
  10   4  -8    0.81    0.27
  11   4   8    0.41    0.43
  11   4  -8   -0.03    0.46
  11   4  -8    0.33    0.26
  12   4   8    0.98    0.43
  12   4  -8   -0.07    0.47
  12   4  -8    0.57    0.30
  13   4   8   -0.37    0.57
  13   4  -8    0.10    0.49
  13   4  -8    0.17    0.30
  14   4   8    0.22    0.37
  14   4  -8   -0.23    0.29
  14   4  -8    0.07    0.47
  15   4   8   -0.01    0.39
  15   4  -8    0.11    0.48
  15   4  -8    0.33    0.28
  16   4  -8   -0.15    0.42
  17   4   8   -0.09    0.39
  17   4  -8    0.09    0.41
  18   4  -8   -0.21    0.54
  18  -4   9    0.10    0.13
  17  -4   9    0.09    0.17
  17  -4   9    0.14    0.36
  17  -4  -9    0.11    0.37
  16  -4   9    0.12    0.42
  16  -4  -9    0.11    0.22
  15  -4   9   -0.20    0.47
  15  -4   9    0.32    0.21
  15  -4  -9    0.11    0.26
  15  -4  -9   -0.02    0.46
  14  -4   9    0.84    0.23
  14  -4   9    0.23    0.42
  14  -4  -9    0.31    0.53
  14  -4  -9    0.47    0.31
  13  -4   9    0.88    0.25
  13  -4   9    0.26    0.45
  13  -4  -9   -0.06    0.63
  13  -4  -9    0.08    0.33
  12  -4   9    0.00    0.24
  12  -4   9   -0.13    0.43
  12  -4  -9    0.29    0.57
  12  -4  -9    0.42    0.33
  11  -4   9    2.82    0.58
  11  -4  -9    2.71    0.47
  10  -4   9    0.50    0.42
  10  -4   9    0.54    0.22
 -10   4   9    0.94    0.50
  10  -4  -9    0.40    0.45
  10  -4  -9    0.07    0.54
   9  -4   9    0.66    0.20
  -9   4   9    0.72    0.60
   9  -4   9    0.04    0.38
   9  -4  -9   -0.11    0.32
   9  -4  -9    0.23    0.53
   8  -4   9    1.60    0.23
   8  -4   9    0.74    0.41
   8  -4  -9    0.04    0.52
   8  -4  -9    1.30    0.37
   7  -4   9    2.72    0.45
   7  -4   9    1.63    0.26
   7  -4  -9    1.23    0.46
   7  -4  -9    1.27    2.62
   7  -4  -9    0.63    0.56
   6  -4   9    0.91    0.40
  -6   4   9    0.73    0.71
   6  -4  -9    1.34    0.38
   6  -4  -9    1.67    1.93
   6  -4  -9    0.90    0.51
   6  -4  -9   -0.23    0.89
  -5   4   9    0.85    0.62
   5  -4   9    0.64    0.38
  -5   4   9    1.68    0.54
   5  -4  -9    0.71    0.50
   5  -4  -9    0.11    0.82
   5  -4  -9   -0.59    1.43
  -5   4  -9    0.64    0.80
   4  -4   9   16.50    1.75
   4  -4   9   16.80    2.55
  -4   4   9   14.17    1.91
   4  -4  -9   12.21    1.95
  -4   4  -9   17.27    2.03
  -3   4   9    1.27    0.45
  -3   4   9    0.84    0.76
   3  -4   9    1.35    0.62
   3  -4   9    0.25    1.60
   3  -4   9    0.29    0.42
   3  -4  -9    0.38    0.74
   3  -4  -9    0.28    0.98
  -3   4  -9    0.32    0.78
  -3   4  -9    0.21    0.45
   3  -4  -9    0.29    0.39
  -2   4   9    2.79    0.96
   2  -4   9    6.11    0.80
   2  -4   9    4.11    0.67
   2  -4   9    4.67    1.19
  -2   4  -9    4.32    0.69
   2  -4  -9    2.39    1.01
   2  -4  -9    4.78    0.90
  -2   4  -9    5.07    0.96
   1  -4   9   11.34    1.90
  -1   4   9   14.13    1.64
   1  -4   9   12.83    1.75
   1  -4  -9   12.24    1.95
  -1   4  -9   16.72    1.65
   1  -4  -9   16.15    1.81
   0  -4   9    4.29    0.68
   0   4   9    4.45    0.63
   0  -4  -9    3.36    0.87
   0   4  -9    3.53    0.71
   0  -4  -9    6.40    0.88
   1   4   9   12.69    1.63
  -1  -4   9   14.74    1.76
  -1  -4  -9   15.31    1.71
  -2  -4   9    5.61    0.82
   2   4   9    4.13    0.97
   2   4   9    5.74    0.82
   2   4  -9    6.59    1.70
  -2  -4  -9    3.75    0.83
   2   4  -9    4.63    0.99
   2   4  -9    5.17    0.88
   3   4   9    1.06    0.41
   3   4   9    0.18    0.94
   3   4  -9    2.09    0.58
  -3  -4  -9   -0.08    0.60
   3   4  -9    4.54    1.97
  -3  -4  -9    0.60    0.49
  -4  -4   9   18.82    1.92
   4   4   9   17.45    1.93
   4   4  -9   13.94    1.95
   5   4   9   -0.45    0.62
   5   4   9    1.15    0.44
  -5  -4   9    0.51    0.31
   5   4  -9    0.17    0.43
   6   4   9   -0.01    0.60
   6   4   9    1.46    0.47
   6   4  -9    0.88    0.45
   7   4   9    1.54    0.60
   7   4  -9    0.71    0.44
   8   4   9    0.74    0.54
   8   4  -9   -0.09    0.22
   8   4  -9    0.41    0.43
   9   4   9    0.03    0.47
   9   4  -9    0.08    0.44
   9   4  -9    0.08    0.22
  10   4   9    0.50    0.48
  10   4  -9    0.27    0.44
  10   4  -9    0.06    0.25
  11   4  -9    1.42    0.35
  12   4   9    0.14    0.41
  12   4  -9    0.37    0.54
  12   4  -9    0.16    0.30
  13   4   9    0.35    0.42
  13   4  -9   -0.17    0.61
  13   4  -9   -0.13    0.30
  14   4   9    0.27    0.38
  14   4  -9   -0.12    0.28
  14   4  -9    0.06    0.50
  15   4   9   -0.10    0.44
  15   4  -9   -0.06    0.49
  16   4  -9    0.23    0.51
  17   4  -9    0.11    0.42
  18   4  -9   -0.08    0.44
  18  -4  10    0.13    0.12
  17  -4  10    0.23    0.16
  17  -4  10   -0.04    0.35
  17  -4 -10   -0.07    0.40
  16  -4  10    0.00    0.18
  16  -4  10    0.03    0.41
  16  -4 -10    0.09    0.44
  15  -4  10    0.25    0.48
  15  -4  10    0.54    0.20
  15  -4 -10    0.02    0.49
  14  -4  10    0.87    0.23
  14  -4  10    0.15    0.43
  14  -4 -10    0.29    0.29
  14  -4 -10    0.01    0.49
  13  -4  10    0.42    0.23
  13  -4  10   -0.04    0.41
  13  -4 -10   -0.13    0.52
  13  -4 -10    0.00    0.30
  12  -4  10    0.47    0.47
  12  -4 -10    0.88    0.34
  12  -4 -10   -0.31    0.54
  11  -4  10    0.20    0.23
  11  -4  10    0.06    0.44
  11  -4 -10    0.05    0.55
  11  -4 -10    0.46    0.34
 -10   4  10    0.53    0.66
  10  -4  10    0.45    0.44
  10  -4  10    0.75    0.22
  10  -4 -10   -0.05    0.54
  10  -4 -10    0.40    0.32
   9  -4  10   -0.04    0.39
   9  -4  10    0.38    0.20
  -9   4  10    0.51    0.46
   9  -4 -10    0.20    0.33
   9  -4 -10   -0.11    0.51
   8  -4  10    0.78    0.20
   8  -4  10    0.83    0.44
  -8   4  10    1.36    0.67
   8  -4 -10    0.29    0.52
   8  -4 -10    0.47    0.32
   7  -4  10    1.55    0.24
   7  -4  10    1.31    0.44
  -7   4  10    0.45    0.34
   7  -4 -10    2.79    0.39
   7  -4 -10    1.35    2.96
   7  -4 -10    0.47    0.54
  -6   4  10   -0.29    0.33
  -6   4  10    0.70    0.62
   6  -4  10    0.52    0.18
   6  -4 -10   -1.50    2.09
   6  -4 -10    0.42    0.92
   6  -4 -10    0.90    0.54
   6  -4 -10    0.08    0.51
   5  -4  10    8.93    1.07
   5  -4 -10    7.55    1.19
  -4   4  10    2.36    0.79
   4  -4  10    2.12    2.32
  -4   4  10    3.39    0.59
   4  -4 -10    1.53    1.28
   4  -4 -10    1.93    0.56
   4  -4 -10    1.35    0.85
   3  -4  10    4.32    1.57
  -3   4  10    5.05    0.93
   3  -4  10    4.20    0.63
   3  -4 -10    1.73    1.12
  -3   4 -10    2.61    0.62
   3  -4 -10    2.98    0.59
   3  -4 -10    3.84    0.88
   2  -4  10    1.64    0.91
  -2   4  10    2.01    0.44
   2  -4  10    3.18    1.22
   2  -4  10    1.11    0.45
  -2   4  10    0.10    0.78
   2  -4 -10    1.69    0.73
  -2   4 -10    0.37    0.46
   2  -4 -10    0.94    1.06
   2  -4 -10    0.28    0.41
  -1   4  10    2.09    0.94
   1  -4  10    6.06    0.81
   1  -4  10    3.42    1.17
   1  -4  10    3.99    0.67
  -1   4  10    4.37    0.64
   1  -4 -10    5.36    0.92
   0   4  10   12.21    1.38
   0  -4  10   13.55    1.60
   0  -4 -10    9.13    1.66
   0  -4 -10    9.86    1.68
   1   4  10    3.60    0.95
   1   4  10    4.54    0.67
  -1  -4  10    5.50    0.83
  -1  -4  10    4.06    0.69
  -1  -4 -10    3.60    1.03
   1   4 -10    4.72    0.75
  -1  -4 -10    5.50    0.90
  -2  -4  10    2.04    0.60
   2   4  10    0.26    0.74
   2   4  10    1.43    0.44
  -2  -4  10    1.24    0.45
   2   4 -10    1.39    0.81
  -2  -4 -10    0.69    0.70
   2   4 -10    1.91    0.59
  -2  -4 -10    1.21    0.52
   3   4  10    2.38    0.77
  -3  -4 -10    2.32    0.71
   4   4  10    2.31    0.50
  -4  -4  10    2.54    0.53
   4   4 -10    1.57    0.65
  -5  -4  10    7.29    0.96
   6   4  10   -0.13    0.63
  -6  -4  10    0.79    0.40
   6   4  10    1.44    0.49
   6   4 -10    0.84    0.49
   7   4  10    0.40    0.60
   7   4 -10    0.65    0.47
   8   4  10    0.54    0.56
   8   4 -10   -0.48    0.44
   9   4  10    0.19    0.52
   9   4 -10   -0.35    0.45
  10   4  10    0.34    0.52
  10   4 -10   -0.20    0.47
  10   4 -10    0.47    0.37
  11   4  10    0.24    0.48
  11   4 -10   -0.01    0.50
  11   4 -10    0.07    0.28
  12   4  10    0.79    0.71
  12   4 -10    0.42    0.55
  13   4  10    0.25    0.41
  13   4 -10    0.26    0.57
  14   4  10    0.26    0.37
  14   4 -10   -0.51    0.51
  15   4  10    0.22    0.35
  15   4 -10   -0.27    0.48
  16   4  10   -0.03    0.35
  16   4  10   -0.10    0.17
  16   4 -10   -0.32    0.52
  17   4 -10   -0.08    0.47
  17  -4  11   -0.12    0.13
  17  -4  11    0.22    0.33
  16  -4  11    0.09    0.38
  16  -4  11    0.24    0.17
  16  -4 -11   -0.27    0.42
  15  -4  11    0.14    0.19
  15  -4  11    0.13    0.45
  15  -4 -11   -0.43    0.54
  14  -4  11    0.54    0.21
  14  -4  11    0.12    0.40
  14  -4 -11   -0.15    0.52
  13  -4  11    0.41    0.43
  13  -4 -11    0.19    0.54
  12  -4  11    0.38    0.44
  12  -4  11    0.31    0.24
  12  -4 -11    0.24    0.78
  12  -4 -11    0.23    0.31
  11  -4  11    0.53    0.46
  11  -4  11    1.10    0.26
  11  -4 -11    0.73    0.33
  11  -4 -11   -0.08    0.58
  10  -4  11    0.38    0.21
  10  -4  11   -0.04    0.42
  10  -4 -11    0.27    0.32
  10  -4 -11   -0.20    0.58
   9  -4  11    0.79    0.45
  -9   4  11    1.20    0.53
   9  -4  11    0.83    0.27
   9  -4 -11   -0.53    0.54
   9  -4 -11    0.69    0.33
   8  -4  11    0.11    0.42
   8  -4  11    0.25    0.19
  -8   4  11    0.04    0.51
   8  -4 -11    0.03    0.54
   8  -4 -11    0.17    0.30
  -7   4  11   -0.25    0.31
   7  -4  11    0.27    0.41
   7  -4  11    0.58    0.18
  -7   4  11    0.99    0.60
   7  -4 -11    0.19    0.54
   7  -4 -11   -2.08    3.16
  -6   4  11    3.64    0.85
   6  -4 -11    0.89    2.43
  -5   4  11    3.25    0.69
  -5   4  11    2.11    0.72
   5  -4  11    3.67    0.57
   5  -4 -11    2.72    0.68
  -4   4  11    1.58    0.75
   4  -4  11    2.22    0.49
   4  -4  11    5.96    2.58
   4  -4 -11   -0.93    1.34
   3  -4  11    3.57    1.79
   3  -4  11    2.74    0.54
  -3   4  11    3.05    0.83
   3  -4 -11    0.30    1.11
   3  -4 -11    2.29    0.53
  -2   4  11    2.56    0.91
   2  -4  11    5.01    1.50
   2  -4  11    3.36    0.59
   2  -4  11    4.80    0.79
   2  -4 -11    2.64    1.05
  -2   4 -11    2.63    0.62
   2  -4 -11    3.71    0.98
   1  -4  11    4.47    0.82
  -1   4  11    3.06    0.58
   1  -4  11    2.00    1.26
   1  -4  11    3.10    0.60
   1  -4  11    4.03    0.76
  -1   4 -11    3.87    0.63
   1  -4 -11    3.97    0.89
   1  -4 -11    3.09    0.99
   0   4  11    8.47    1.14
   0  -4  11    9.63    1.40
   0  -4  11    7.78    1.07
   0  -4 -11   10.06    1.74
   0  -4 -11   10.22    1.31
   1   4  11    1.34    0.82
   1   4  11    3.37    0.57
  -1  -4  11    3.91    0.75
   1   4 -11    3.80    0.65
  -1  -4 -11    3.29    0.73
  -1  -4 -11    2.26    0.98
   2   4  11    5.54    0.79
  -2  -4  11    3.27    0.65
   2   4  11    2.47    0.87
  -2  -4 -11    2.43    0.91
   2   4 -11    7.15    2.04
  -2  -4 -11    4.29    0.72
   2   4 -11    4.17    0.76
   3   4  11    1.30    0.80
  -3  -4  11    3.95    0.71
   3   4  11    3.21    0.56
  -3  -4 -11    3.12    0.67
   3   4 -11    0.13    2.52
   3   4 -11    3.53    0.75
  -4  -4  11    2.74    0.58
   4   4  11    2.11    0.55
   4   4 -11    4.23    0.74
   5   4  11    2.03    0.52
  -5  -4  11    3.19    0.50
   5   4 -11    1.04    0.67
  -6  -4  11    8.60    1.05
   6   4 -11    8.01    1.21
   7   4  11   -0.40    0.47
   7   4  11   -0.22    0.63
   7   4 -11    0.06    0.56
   8   4  11   -0.25    0.57
   8   4 -11    0.17    0.50
   9   4  11    0.61    0.60
   9   4 -11   -0.13    0.48
  10   4  11    0.59    0.56
  10   4 -11    0.17    0.51
  11   4  11    0.97    0.52
  11   4 -11    0.31    0.57
  12   4  11    0.63    0.43
  13   4  11    0.90    0.44
  13   4 -11   -0.14    0.55
  14   4  11    0.05    0.20
  14   4  11    0.13    0.39
  14   4 -11    0.06    0.57
  15   4  11    0.06    0.32
  15   4  11   -0.16    0.13
  15   4 -11    0.18    0.60
  16   4  11    0.08    0.12
  16   4 -11   -0.03    0.55
  17  -4  12    0.33    0.13
  16  -4  12    0.01    0.40
  16  -4  12    0.28    0.15
  16  -4 -12    0.09    0.51
  15  -4  12    0.08    0.18
  15  -4  12    0.19    0.42
  15  -4 -12    0.03    0.47
  14  -4  12    0.24    0.46
  14  -4 -12   -0.27    0.50
  13  -4  12    0.54    0.23
  13  -4  12    0.34    0.41
  13  -4 -12   -0.58    0.54
  12  -4  12    0.17    0.43
  12  -4  12    0.62    0.24
  12  -4 -12    0.10    0.57
  11  -4  12    0.29    0.23
  11  -4  12    0.19    0.54
  11  -4 -12   -0.13    0.58
  10  -4  12    0.13    0.42
  10  -4 -12   -0.42    0.58
   9  -4  12    0.23    0.42
  -9   4  12    0.37    0.49
   9  -4  12    0.37    0.21
   9  -4 -12   -0.24    0.59
   8  -4  12    1.16    0.32
   8  -4  12    0.55    0.46
  -8   4  12    0.79    0.56
   8  -4 -12   -0.59    0.57
  -7   4  12    0.09    0.29
   7  -4  12    1.07    0.44
  -7   4  12    0.26    0.59
   7  -4  12    0.32    0.19
   7  -4 -12   -3.94    3.62
  -6   4  12   -0.17    0.58
  -6   4  12    0.91    0.63
   6  -4  12    0.49    0.19
  -6   4  12   -0.23    0.34
   6  -4  12    0.88    0.45
   6  -4 -12    0.85    0.61
   6  -4 -12    2.76    2.61
  -5   4  12    0.68    0.40
  -5   4  12    1.87    0.66
   5  -4 -12   -2.80    1.95
   5  -4 -12    1.84    0.92
  -4   4  12    3.07    0.81
  -4   4  12    2.89    0.79
   4  -4 -12    1.98    0.90
   4  -4 -12    4.13    0.69
   3  -4  12    2.63    2.13
   3  -4  12    1.71    0.49
  -3   4  12    3.03    0.85
  -3   4  12    1.44    0.79
   3  -4  12    1.35    0.32
  -3   4  12    0.90    0.58
   3  -4 -12    1.16    0.56
   3  -4 -12    0.84    1.21
   3  -4 -12    1.21    0.82
   2  -4  12    3.39    1.76
   2  -4  12    2.34    0.85
  -2   4  12    3.33    0.66
   2  -4  12    3.77    0.46
   2  -4  12    4.66    0.86
   2  -4 -12    2.63    1.18
   2  -4 -12    3.74    0.94
   1  -4  12    7.03    0.81
  -1   4  12    7.09    1.03
   1  -4  12    7.06    1.69
   1  -4  12    7.91    1.10
   1  -4  12    8.86    1.17
   1  -4  12    6.23    0.95
   1  -4 -12    7.78    1.19
  -1   4 -12    7.62    1.14
   0  -4  12    0.37    0.19
   0   4  12   -0.22    0.78
   0  -4  12    0.22    0.42
   0  -4  12   -0.31    0.61
   0   4  12    0.07    0.40
   0  -4 -12    0.06    0.65
   0   4 -12    0.23    0.45
   0  -4 -12   -1.11    1.00
  -1  -4  12    5.50    0.86
  -1  -4  12    9.01    1.25
   1   4  12    7.80    1.02
  -1  -4 -12    7.42    1.10
  -1  -4 -12    6.19    1.29
   2   4  12    2.98    0.57
   2   4  12    1.33    0.82
  -2  -4  12    2.22    0.63
  -2  -4  12    3.82    0.73
  -2  -4 -12    2.16    0.94
  -2  -4 -12    3.96    0.75
  -3  -4  12    3.59    0.68
   3   4  12    0.77    0.74
   3   4  12    1.69    0.58
   3   4 -12    4.31    2.79
   3   4 -12    2.47    0.69
  -3  -4 -12    0.89    0.75
  -3  -4 -12    2.70    0.66
  -4  -4  12    3.16    0.60
   4   4  12    0.48    0.74
   4   4 -12    1.84    0.72
   5   4  12    3.61    0.64
  -5  -4  12    3.67    0.62
   5   4 -12    3.32    0.83
   6   4  12    0.15    0.74
   6   4  12    0.26    0.40
  -6  -4  12    0.43    0.38
   6   4  12    0.76    0.47
   6   4 -12    0.90    0.65
   7   4  12    1.15    0.50
   7   4  12    0.86    0.66
   7   4 -12    0.20    0.62
   8   4  12    0.30    0.64
   8   4  12    0.69    0.51
   8   4 -12   -0.19    0.62
   9   4  12   -0.12    0.59
   9   4 -12    0.23    0.63
  10   4  12    0.86    0.61
  10   4 -12    0.33    0.67
  11   4  12   -0.05    0.32
  11   4  12    0.01    0.54
  11   4 -12   -0.04    0.67
  12   4  12    0.31    0.20
  12   4  12    0.30    0.41
  12   4 -12   -0.36    0.68
  13   4  12    0.00    0.17
  13   4  12    0.25    0.39
  13   4 -12   -0.13    0.68
  14   4  12    0.11    0.14
  14   4  12   -0.20    0.33
  14   4 -12   -0.81    0.62
  15   4  12   -0.05    0.30
  15   4  12    0.00    0.12
  15   4 -12    0.09    0.67
  16   4  12    0.07    0.11
  16   4 -12   -0.11    0.56
  17   4 -12   -0.12    0.70
  16  -4  13    0.07    0.14
  15  -4  13   -0.03    0.40
  15  -4 -13    0.05    0.46
  14  -4  13    0.16    0.19
  14  -4  13   -0.03    0.42
  14  -4 -13   -0.47    0.51
  13  -4  13    0.18    0.38
  13  -4  13    0.62    0.22
  13  -4 -13    0.11    0.55
  12  -4  13    0.19    0.41
  12  -4  13    0.56    0.24
  12  -4 -13    0.03    0.58
  11  -4  13    0.15    0.44
  11  -4  13    1.04    0.33
  11  -4 -13   -0.12    0.59
  10  -4  13    0.33    0.22
  10  -4  13    0.02    0.44
  10  -4 -13    0.26    0.61
   9  -4  13    0.62    0.46
   9  -4  13    0.65    0.23
   9  -4 -13    0.07    0.63
   8  -4  13    1.35    0.52
   8  -4 -13    0.19    0.66
   7  -4  13    0.20    0.44
  -7   4  13    1.37    0.62
   7  -4 -13   -0.06    0.62
  -6   4  13    1.12    0.66
   6  -4  13    0.38    0.44
  -6   4  13    0.10    0.33
   6  -4  13    0.46    0.19
   6  -4 -13    2.33    2.93
   6  -4 -13    0.37    0.62
  -5   4  13    0.41    0.40
   5  -4  13    1.71    0.49
  -5   4  13    1.56    0.64
  -5   4  13    0.96    0.65
   5  -4 -13    0.26    0.96
   5  -4 -13   -0.72    2.15
   5  -4 -13    1.32    0.61
  -4   4  13    0.95    0.46
  -4   4  13    1.78    0.77
   4  -4  13    3.18    0.55
   4  -4 -13    1.96    0.62
   4  -4 -13   -0.30    1.68
   4  -4 -13    2.05    0.91
   3  -4  13    3.46    0.58
   3  -4  13    3.17    3.49
  -3   4  13    1.57    0.85
   3  -4  13    3.04    0.83
   3  -4 -13    1.54    1.38
   3  -4 -13    2.53    0.91
   2  -4  13    3.79    0.85
  -2   4  13    2.08    0.51
   2  -4  13    2.89    0.57
   2  -4  13    1.13    2.15
  -2   4  13    1.84    0.88
   2  -4 -13    3.99    0.96
   2  -4 -13    1.09    1.36
  -1   4  13   -0.08    0.78
  -1   4  13    0.31    0.45
   1  -4  13   -4.15    2.50
   1  -4  13    0.48    0.43
   1  -4  13    0.64    0.76
   1  -4  13    0.31    0.18
  -1   4  13   -0.18    0.40
  -1   4 -13    0.05    0.51
   1  -4 -13    0.31    0.77
   1  -4 -13    0.62    1.25
   0  -4  13    2.69    0.63
   0  -4  13    3.86    0.52
   0  -4  13    5.59    1.53
   0   4  13    3.41    0.79
   0   4  13    4.57    0.69
   0  -4 -13    4.16    0.92
   0   4 -13    5.41    0.73
   0  -4 -13    2.54    1.28
  -1  -4  13    0.23    0.17
  -1  -4  13    0.57    0.64
   1   4  13   -0.45    0.41
  -1  -4  13    0.74    0.43
   1   4  13    0.46    0.76
   1   4  13    0.62    0.45
   1   4 -13    0.13    0.48
  -1  -4 -13    0.07    1.05
  -1  -4 -13    0.18    0.67
   2   4  13    1.86    0.53
  -2  -4  13    4.19    0.80
   2   4  13    3.36    0.62
  -2  -4  13    3.31    0.40
  -2  -4 -13    3.44    1.03
   2   4 -13    3.32    0.76
  -2  -4 -13    4.13    0.82
   3   4  13    2.98    0.59
   3   4  13    0.94    0.79
  -3  -4  13    3.96    0.73
   3   4  13    2.29    0.51
  -3  -4 -13    2.08    0.88
   3   4 -13    4.60    0.79
   4   4  13    3.23    0.61
  -4  -4  13    3.48    0.69
   4   4 -13    2.62    0.90
  -5  -4  13    1.47    0.52
   5   4  13    1.34    0.39
   5   4  13    1.23    0.49
   5   4  13   -0.44    0.69
   5   4 -13   -0.49    0.70
   6   4  13    0.36    0.47
   6   4  13    0.63    0.36
  -6  -4  13    1.11    0.45
   6   4  13   -0.20    0.67
   6   4 -13   -0.27    0.67
   7   4  13   -0.06    0.34
   7   4  13    0.49    0.68
   7   4  13    0.03    0.48
   7   4 -13   -0.08    0.67
   8   4  13    0.21    0.38
   8   4  13    1.93    0.56
   8   4  13    2.05    0.74
   8   4 -13   -0.08    0.69
   9   4  13   -0.01    0.31
   9   4  13    0.52    0.64
   9   4 -13   -0.61    0.69
  10   4  13   -0.16    0.26
  10   4  13   -0.53    0.67
  10   4 -13   -0.26    0.71
  11   4  13    0.45    0.52
  11   4  13    0.19    0.27
  11   4 -13    0.18    0.73
  12   4  13    0.56    0.42
  12   4  13    0.04    0.20
  12   4 -13   -0.25    0.72
  13   4  13   -0.03    0.39
  13   4  13   -0.05    0.18
  13   4 -13   -0.42    0.69
  14   4  13   -0.19    0.31
  14   4  13   -0.04    0.13
  14   4 -13   -0.10    0.68
  15   4  13    0.06    0.30
  15   4  13    0.36    0.12
  15   4 -13    0.12    0.61
  16   4  13    0.02    0.11
  16   4 -13   -0.04    0.62
  16  -4  14    0.22    0.13
  15  -4  14    0.01    0.15
  14  -4  14    0.29    0.18
  14  -4  14   -0.10    0.40
  14  -4 -14    0.08    0.46
  13  -4  14    0.00    0.46
  13  -4  14    0.46    0.21
  13  -4 -14   -0.30    0.54
  12  -4  14   -0.08    0.40
  12  -4  14    0.30    0.22
  12  -4 -14   -0.03    0.55
  11  -4  14   -0.07    0.42
  11  -4  14    0.49    0.24
  11  -4 -14   -0.17    0.60
  10  -4  14    0.93    0.25
  10  -4  14    0.34    0.46
  10  -4 -14    0.27    0.64
   9  -4  14    0.33    0.45
   9  -4  14    0.80    0.23
   9  -4 -14    0.15    0.62
  -8   4  14    0.98    0.74
   8  -4  14    0.50    0.48
   8  -4  14    0.59    0.21
   8  -4 -14   -0.09    0.64
  -7   4  14    1.13    0.64
   7  -4  14    0.95    0.23
   7  -4  14    1.09    0.52
   7  -4 -14   -0.09    0.64
   6  -4  14    0.52    0.21
   6  -4  14    0.61    0.48
  -6   4  14    1.33    0.67
  -6   4  14    0.22    0.36
   6  -4 -14    0.30    0.69
   6  -4 -14   -5.96    4.02
   5  -4  14    0.44    0.77
  -5   4  14    0.63    0.67
   5  -4  14    0.36    0.20
   5  -4  14    0.44    0.47
  -5   4  14    0.26    0.37
  -5   4  14    0.91    0.66
   5  -4 -14   -3.23    2.29
   5  -4 -14    0.20    0.62
   4  -4  14    1.99    0.29
   4  -4  14    2.53    0.55
   4  -4  14    1.57    0.84
  -4   4  14    1.41    0.78
  -4   4  14    2.35    0.70
  -4   4  14    0.95    0.46
   4  -4 -14   -0.83    1.85
   4  -4 -14    1.97    1.01
  -3   4  14    2.79    1.00
   3  -4  14    5.37    0.61
  -3   4  14    6.03    0.88
   3  -4  14    5.95    1.06
   3  -4 -14    4.18    1.11
   3  -4 -14    3.96    1.79
   2  -4  14   -1.73    2.67
  -2   4  14    0.07    0.82
   2  -4  14   -0.24    0.73
   2  -4  14    0.51    0.19
  -2   4  14    0.51    0.53
   2  -4  14    0.22    0.44
  -2   4  14   -0.01    0.42
   2  -4 -14    0.40    0.81
   2  -4 -14   -2.02    1.38
   1  -4  14    2.77    0.37
   1  -4  14    7.19    2.12
  -1   4  14    3.53    0.65
  -1   4  14    1.63    0.51
   1  -4  14    3.74    0.87
   1  -4  14    1.59    0.55
  -1   4 -14    1.57    0.85
   1  -4 -14    3.62    0.95
   1  -4 -14    2.74    1.45
   0  -4  14   -0.18    0.69
   0   4  14    0.72    1.10
   0   4  14    0.53    0.40
   0  -4  14    0.38    0.18
   0  -4  14   -0.46    0.77
   0  -4  14    0.44    0.44
   0  -4  14    0.31    1.73
   0   4  14    1.16    0.51
   0  -4 -14   -0.51    1.21
   0  -4 -14    0.57    0.85
   0   4 -14    1.10    0.56
  -1  -4  14    2.80    0.78
   1   4  14    2.88    0.61
  -1  -4  14    2.25    0.53
  -1  -4  14    2.56    0.34
   1   4  14    0.93    0.83
  -1  -4 -14    2.22    1.23
   1   4 -14    3.18    0.69
   2   4  14   -0.16    0.71
   2   4  14   -0.33    0.37
  -2  -4  14    0.23    0.68
  -2  -4  14    0.30    0.16
   2   4  14    0.31    0.47
   2   4 -14   -0.13    0.57
  -2  -4 -14    1.03    1.21
  -2  -4 -14    0.67    0.75
   3   4  14    2.29    0.50
   3   4  14    3.66    0.61
   3   4  14    1.60    0.81
   3   4 -14    3.25    1.04
   4   4  14    2.33    0.58
   4   4  14    1.76    0.44
  -4  -4  14    3.63    0.70
   4   4  14    0.66    0.78
   4   4 -14    0.66    0.76
  -5  -4  14    0.29    0.51
   5   4  14    0.66    0.71
   5   4  14    0.26    0.36
   5   4  14    0.69    0.48
   5   4 -14   -0.31    0.72
   6   4  14   -0.18    0.69
   6   4  14    0.62    0.49
   6   4  14    0.29    0.35
   6   4 -14    0.18    0.76
   7   4  14    1.07    0.53
   7   4  14    0.38    0.42
   7   4  14    0.91    0.72
   7   4 -14    0.17    0.76
   8   4  14   -0.03    0.52
   8   4  14   -0.02    0.67
   8   4  14    0.21    0.34
   8   4 -14   -0.33    0.71
   9   4  14    0.02    0.30
   9   4  14    0.53    0.67
   9   4 -14    0.49    0.72
  10   4  14    1.09    0.61
  10   4  14    0.29    0.30
  10   4 -14    0.29    0.75
  11   4  14    0.09    0.49
  11   4  14    0.04    0.22
  11   4 -14   -0.09    0.71
  12   4  14   -0.32    0.43
  12   4  14   -0.15    0.18
  12   4 -14   -0.72    0.66
  13   4  14    0.24    0.36
  13   4  14   -0.07    0.15
  13   4 -14   -0.22    0.66
  14   4  14   -0.02    0.12
  14   4  14    0.03    0.30
  14   4 -14    0.08    0.66
  15   4  14    0.08    0.10
  15   4 -14    0.21    0.62
  15  -4  15    0.36    0.15
  14  -4  15    0.30    0.16
  14  -4  15    0.01    0.41
  13  -4  15    0.22    0.37
  13  -4  15    0.36    0.20
  13  -4 -15   -0.09    0.48
  12  -4  15    0.38    0.22
  12  -4  15   -0.02    0.40
  12  -4 -15   -0.11    0.52
  11  -4  15    0.39    0.22
  11  -4  15    0.08    0.41
  11  -4 -15   -0.20    0.54
  10  -4  15    0.41    0.46
  10  -4  15    0.28    0.97
  10  -4 -15   -0.16    0.56
   9  -4  15    0.86    0.49
   9  -4  15    0.79    0.82
   9  -4 -15   -0.29    0.59
   8  -4  15    0.31    0.21
   8  -4  15    0.41    0.73
   8  -4  15    0.14    0.46
  -8   4  15    0.38    0.54
   8  -4 -15    0.20    0.63
   7  -4  15    0.59    0.22
   7  -4  15   -0.35    0.73
   7  -4  15    0.39    0.45
  -7   4  15    1.08    0.66
   7  -4 -15   -0.20    0.63
   6  -4  15    0.84    0.51
  -6   4  15    0.63    0.32
   6  -4  15    0.88    0.24
   6  -4  15    0.68    0.90
   6  -4 -15   -2.51    3.37
   5  -4  15    1.35    0.25
   5  -4  15    0.94    0.51
  -5   4  15    2.02    0.73
   5  -4  15    0.94    0.84
  -5   4  15    1.03    0.41
  -5   4  15    0.55    0.69
   5  -4 -15    1.14    2.60
   5  -4 -15    1.28    1.09
  -4   4  15   -0.12    0.40
   4  -4  15    0.26    0.19
  -4   4  15   -0.21    0.73
   4  -4  15   -0.11    0.82
   4  -4  15    0.47    0.49
  -4   4  15    0.46    0.66
   4  -4 -15   -1.37    2.09
   4  -4 -15   -0.21    0.93
  -3   4  15   -0.11    0.77
   3  -4  15    0.32    0.82
  -3   4  15    0.14    0.57
   3  -4  15    0.65    0.24
   3  -4  15    0.38    0.49
  -3   4  15    1.10    0.65
   3  -4 -15    2.00    1.99
   3  -4 -15    0.07    0.86
   2  -4  15    5.61    0.60
  -2   4  15    3.29    1.05
  -2   4  15    3.74    0.71
   2  -4  15    5.89    1.08
   2  -4 -15    5.46    1.15
   2  -4 -15    4.25    2.86
   1  -4  15    1.07    0.79
  -1   4  15    0.57    0.58
   1  -4  15    0.48    0.19
  -1   4  15    0.58    0.44
   1  -4  15    5.13    2.58
  -1   4  15   -0.41    0.78
   1  -4 -15    0.50    0.84
   1  -4 -15    1.46    1.82
   0  -4  15    6.79    2.34
   0  -4  15    3.73    0.50
   0   4  15    4.40    0.77
   0  -4  15    5.44    0.97
   0   4  15    2.51    0.94
   0   4  15    4.35    0.64
   0  -4 -15    6.46    1.08
   0  -4 -15    3.22    1.51
   0   4 -15    3.41    0.83
  -1  -4  15    0.40    0.18
   1   4  15    0.69    0.80
  -1  -4  15    0.75    0.90
  -1  -4  15    2.99    1.90
   1   4  15    0.44    0.42
   1   4  15    0.46    0.51
  -1  -4  15    0.07    0.48
  -1  -4  15    1.47    0.75
   1   4 -15    0.35    0.62
  -1  -4 -15    0.30    1.24
  -1  -4 -15    0.90    0.82
  -2  -4  15    6.54    1.00
   2   4  15    5.35    0.80
  -2  -4  15    4.49    0.53
   2   4  15    3.87    0.65
   2   4  15    3.40    0.95
  -2  -4 -15    4.95    1.32
   3   4  15   -0.14    0.73
   3   4  15    0.22    0.38
   3   4  15    0.49    0.50
  -3  -4  15    0.66    0.70
   3   4 -15    0.62    0.69
   4   4  15   -0.39    0.38
   4   4  15    0.09    0.48
  -4  -4  15   -0.20    0.63
   4   4  15   -0.17    0.71
   4   4 -15    0.53    0.72
   5   4  15    0.38    0.75
   5   4  15    1.76    0.54
   5   4  15    0.80    0.42
  -5  -4  15    1.44    0.57
   5   4 -15    0.03    0.73
   6   4  15    0.33    0.35
   6   4  15   -0.22    0.73
   6   4 -15   -0.01    0.73
   7   4  15    0.27    0.51
   7   4  15    0.66    0.35
   7   4  15    0.54    0.73
   7   4 -15   -0.79    0.71
   8   4  15   -0.05    0.51
   8   4  15   -0.18    0.32
   8   4  15    0.06    0.72
   8   4 -15   -0.19    0.73
   9   4  15    0.15    0.31
   9   4  15    1.38    0.68
   9   4 -15   -0.11    0.77
  10   4  15    1.16    0.61
  10   4  15    0.32    0.26
  10   4 -15    0.45    0.76
  11   4  15   -0.16    0.21
  11   4  15   -0.19    0.47
 -11  -4  15   -0.46    2.29
  11   4 -15   -0.21    0.70
  12   4  15   -0.02    0.18
  12   4  15    0.43    0.45
  12   4 -15   -0.43    0.70
  13   4  15    0.05    0.14
  13   4  15    0.05    0.34
  13   4 -15   -0.17    0.65
  14   4  15   -0.01    0.12
  14   4  15    0.06    0.28
  14   4 -15    0.10    0.61
  15   4 -15    0.80    0.63
  15  -4  16   -0.03    0.12
  14  -4  16    0.12    0.14
  13  -4  16    0.44    0.18
  13  -4  16   -0.03    0.40
  12  -4  16    0.51    0.21
  12  -4  16   -0.16    0.37
  11  -4  16   -0.41    0.40
  11  -4  16    0.79    0.23
  10  -4  16    0.47    0.24
  10  -4  16    0.15    0.44
   9  -4  16    0.14    0.45
   9  -4  16    1.00    0.24
   8  -4  16    0.40    0.48
   8  -4  16    0.58    0.95
   7  -4  16    0.02    0.56
  -7   4  16    0.95    0.62
   7  -4  16    0.22    0.21
   7  -4  16   -0.35    0.74
  -6   4  16    1.17    0.69
   6  -4  16    0.73    0.23
   6  -4  16    0.62    0.48
   6  -4  16    1.42    0.83
   6  -4 -16    4.97    4.44
   5  -4  16    0.23    0.47
  -5   4  16    0.38    0.68
   5  -4  16    0.42    0.22
  -5   4  16    0.13    0.35
   5  -4  16   -0.33    0.78
   5  -4 -16    0.99    2.83
   4  -4  16    0.21    0.47
  -4   4  16    0.56    0.41
   4  -4  16    0.44    1.02
   4  -4  16    0.64    0.22
  -4   4  16    0.36    0.76
   4  -4 -16    0.32    0.95
   4  -4 -16    2.96    2.32
   3  -4  16   -0.36    0.78
   3  -4  16    0.44    0.21
  -3   4  16    0.25    0.75
  -3   4  16    0.70    0.83
  -3   4  16   -0.12    0.41
   3  -4  16    0.30    0.47
   3  -4 -16   -0.29    0.86
   3  -4 -16   -1.70    1.82
   2  -4  16   -0.08    0.82
  -2   4  16    0.93    0.69
   2  -4  16    0.51    0.21
  -2   4  16    0.37    0.45
   2  -4  16    0.69    0.49
  -2   4  16   -0.44    0.84
   2  -4 -16    1.26    0.92
   2  -4 -16   -1.23    1.70
  -1   4  16   10.97    1.49
   1  -4  16   13.18    1.73
  -1   4  16    8.45    1.25
   1  -4  16    9.86    1.11
   1  -4 -16    8.13    2.07
   1  -4 -16   13.02    1.71
   0  -4  16   -0.13    0.75
   0   4  16   -0.02    0.81
   0  -4  16   -0.82    3.14
   0   4  16    0.10    0.41
   0   4  16    0.01    0.60
   0  -4  16    0.49    0.43
   0  -4  16    0.19    0.18
   0  -4 -16   -1.83    1.43
   0  -4 -16    0.28    0.94
  -1  -4  16   10.53    2.99
   1   4  16    6.81    0.94
   1   4  16    6.15    1.21
   1   4 -16    6.80    1.31
  -1  -4 -16    8.23    1.79
   2   4  16    0.33    0.40
   2   4  16   -0.42    0.77
   2   4  16    0.50    0.55
  -2  -4  16    0.98    0.79
  -2  -4  16    0.57    0.16
  -2  -4  16    1.44    2.01
  -2  -4  16   -0.76    0.99
   2   4 -16    0.20    0.71
  -3  -4  16   -0.46    0.71
   3   4  16    0.22    0.51
   3   4  16   -0.03    0.75
   3   4  16    0.22    0.36
   3   4 -16    0.08    0.64
   4   4  16    0.40    0.73
   4   4  16    0.62    0.37
  -4  -4  16    1.19    0.66
   4   4 -16   -0.17    0.68
   5   4  16    0.68    0.36
   5   4  16    0.15    0.50
   5   4  16    0.16    0.74
  -5  -4  16    1.15    0.88
   5   4 -16    0.30    0.72
   6   4  16   -0.17    0.73
   6   4  16    0.27    0.36
   6   4  16    0.52    0.50
   6   4 -16    0.00    0.73
   7   4  16    0.22    0.52
   7   4  16   -0.14    0.33
   7   4 -16   -0.17    0.71
   8   4  16    0.38    0.33
   8   4  16    1.90    0.73
   8   4 -16   -0.88    0.67
   9   4  16   -0.01    0.28
   9   4  16    0.17    0.62
   9   4 -16   -0.21    0.70
  10   4  16    0.62    0.55
 -10  -4  16    2.73    2.80
  10   4  16   -0.11    0.24
  10   4 -16   -0.26    0.68
  11   4  16    0.68    0.58
  11   4  16   -0.02    0.20
  11   4 -16    0.19    0.70
  12   4  16    0.01    0.16
  12   4  16    0.10    0.39
  12   4 -16    0.01    0.68
  13   4  16    0.00    0.12
  13   4  16    0.46    0.37
  13   4 -16    0.52    0.64
  14   4  16    0.06    0.10
  14   4 -16   -0.17    0.55
  14  -4  17   -0.06    0.17
  13  -4  17   -0.11    0.56
  13  -4  17    0.15    0.15
  12  -4  17    0.07    0.37
  12  -4  17    0.67    0.20
  11  -4  17   -0.11    0.38
  11  -4  17    0.20    0.20
  10  -4  17   -0.06    0.43
  10  -4  17    0.93    0.24
   9  -4  17    0.39    0.45
   9  -4  17    0.74    0.24
   8  -4  17    0.48    0.22
   8  -4  17    0.09    0.45
   7  -4  17    1.89    0.38
  -7   4  17    2.80    0.77
   7  -4  17    1.64    0.56
   6  -4  17    0.34    0.21
  -6   4  17    0.15    0.64
   6  -4  17    0.24    0.74
   6  -4  17    0.23    0.49
  -5   4  17    0.20    0.67
   5  -4  17    0.18    0.48
   5  -4  17    0.23    0.22
  -5   4  17   -0.09    0.31
   5  -4  17   -0.53    0.72
  -4   4  17   -0.23    0.37
   4  -4  17    0.36    0.21
  -4   4  17   -0.27    0.67
   4  -4  17    0.23    0.43
   4  -4  17    0.85    0.81
  -4   4  17   -0.63    0.69
   4  -4 -17    0.23    0.96
   4  -4 -17    1.32    2.49
  -3   4  17    0.72    0.81
  -3   4  17    1.14    0.70
   3  -4  17    0.57    0.22
   3  -4  17    0.62    0.48
  -3   4  17    0.64    0.42
   3  -4  17    0.96    0.85
   3  -4 -17    0.47    2.00
   2  -4  17    1.17    0.84
   2  -4  17    0.79    0.46
   2  -4  17    0.70    0.22
  -2   4  17    0.51    0.83
  -2   4  17    0.34    0.43
  -2   4  17    1.34    0.74
   2  -4 -17    2.09    1.85
  -1   4  17    0.19    0.68
  -1   4  17   -0.03    0.41
   1  -4  17    0.42    0.20
   1  -4  17    0.10    0.44
  -1   4  17    0.43    0.85
   1  -4  17    0.69    0.94
   1  -4 -17    1.49    1.69
   1  -4 -17   -0.42    1.19
   0  -4  17   20.29    2.21
   0   4  17   20.10    2.28
   0   4  17   19.17    2.56
   0  -4 -17   21.43    3.27
   0  -4 -17   24.46    2.74
   1   4  17    0.78    0.82
  -1  -4  17    0.28    0.17
   1   4  17   -0.26    0.58
  -1  -4  17   -5.06    2.68
   1   4  17   -0.05    0.38
  -1  -4  17    0.69    1.41
  -2  -4  17    0.34    1.01
  -2  -4  17   -4.72    2.24
   2   4  17    0.94    0.58
   2   4  17    1.09    0.37
   2   4  17    0.32    0.77
   2   4 -17    1.61    0.86
   3   4  17    0.56    0.75
   3   4  17    0.81    0.37
  -3  -4  17    1.21    0.85
   3   4  17    0.16    0.54
  -3  -4  17    2.28    2.11
   3   4 -17   -0.03    0.72
   4   4  17   -0.08    0.35
   4   4  17   -0.09    0.51
   4   4  17    0.26    0.71
  -4  -4  17   -0.03    0.59
   4   4 -17   -0.43    0.64
   5   4  17   -0.17    0.34
   5   4  17    0.32    0.50
   5   4  17    0.60    0.76
   5   4 -17   -0.18    0.64
   6   4  17   -0.11    0.48
   6   4  17    0.60    0.71
   6   4  17    0.42    0.34
   6   4 -17    0.12    0.70
   7   4  17    0.09    0.71
   7   4  17    1.17    0.56
   7   4 -17   -0.06    0.67
   8   4  17    0.16    0.64
   8   4  17    0.06    0.30
   8   4 -17    0.38    0.67
   9   4  17   -0.33    0.26
  -9  -4  17    2.21    2.51
   9   4  17    0.05    0.59
   9   4 -17    0.39    0.65
  10   4  17    0.02    0.23
  10   4  17    0.31    0.59
  10   4 -17   -0.34    0.63
  11   4  17    0.08    0.45
  11   4  17    0.16    0.22
  11   4 -17   -0.03    0.63
  12   4  17    0.49    0.38
  12   4  17   -0.08    0.14
  12   4 -17   -0.18    0.60
  13   4  17    0.01    0.12
  13   4 -17   -0.19    0.58
  14   4  17   -0.01    0.09
  13  -4  18    0.02    0.13
  12  -4  18   -0.11    0.54
  12  -4  18   -0.12    0.15
  11  -4  18   -0.12    0.37
  11  -4  18    0.87    0.21
  10  -4  18   -0.04    0.41
  10  -4  18    0.32    0.21
   9  -4  18    0.20    0.22
   9  -4  18    0.37    0.47
   8  -4  18    1.40    0.24
   8  -4  18   -0.16    0.44
   7  -4  18    0.50    0.22
   7  -4  18    0.08    0.45
   6  -4  18    0.43    0.47
   6  -4  18   -0.32    0.77
   6  -4  18    0.70    0.22
   5  -4 -18    3.53    3.47
  -4   4  18    0.32    0.67
   4  -4  18    0.58    0.21
   4  -4  18    0.21    0.50
  -4   4  18    0.22    0.34
   4  -4  18   -0.08    0.73
   4  -4 -18    1.12    1.02
   4  -4 -18    6.19    2.74
   3  -4  18    0.26    0.20
   3  -4  18   -0.29    0.54
  -3   4  18    0.31    0.68
   3  -4  18    0.50    0.77
  -3   4  18    0.32    0.39
  -3   4  18    0.16    1.16
   3  -4 -18    0.55    2.25
   3  -4 -18   -0.34    0.94
   2  -4  18    0.17    0.20
  -2   4  18   -0.13    0.68
   2  -4  18    0.83    0.80
  -2   4  18    0.49    0.83
   2  -4  18    0.86    0.57
  -2   4  18    0.21    0.40
   2  -4 -18   -0.39    0.88
   2  -4 -18    0.03    3.42
  -1   4  18    5.17    0.71
   1  -4  18    4.59    0.61
  -1   4  18    5.87    0.98
   1  -4  18    6.19    1.15
   1  -4 -18    7.13    1.33
   0  -4  18    0.32    0.82
   0   4  18    0.29    0.63
   0  -4  18    0.81    0.19
   0   4  18    0.19    0.81
   0   4  18   -0.31    0.38
   0  -4 -18    0.64    1.11
   1   4  18    3.98    0.80
   1   4  18    3.77    0.59
   1   4  18    4.24    0.99
  -2  -4  18    0.04    0.81
   2   4  18   -0.02    0.74
   2   4  18   -0.10    0.35
   2   4  18   -0.18    0.55
   3   4  18    0.09    0.34
  -3  -4  18   -0.29    0.73
  -3  -4  18   -1.18    2.47
   3   4  18    0.01    0.51
   3   4  18    0.74    0.81
   4   4  18    0.07    0.48
  -4  -4  18    0.18    1.08
  -4  -4  18    2.92    2.29
   4   4  18    0.04    0.31
   4   4  18   -0.22    0.68
  -5  -4  18   -4.35    2.17
   5   4  18   -0.45    0.67
   5   4  18    0.11    0.32
   5   4 -18   -0.58    0.61
   6   4  18    0.91    0.49
  -6  -4  18    2.75    1.08
  -6  -4  18   -1.57    2.07
   6   4  18   -0.18    0.67
   6   4  18    0.56    0.32
   6   4 -18    0.59    0.61
   7   4  18    0.32    0.30
   7   4  18   -0.11    0.64
   7   4 -18   -0.11    0.58
   8   4  18    0.38    0.60
   8   4  18    0.24    0.27
   8   4 -18   -0.48    0.56
   9   4  18    0.22    0.24
   9   4  18   -0.02    0.60
   9   4 -18   -0.04    0.64
  10   4  18    0.49    0.48
  10   4  18   -0.07    0.22
  10   4 -18    0.02    0.55
  11   4  18    0.22    0.43
  11   4  18   -0.09    0.16
  11   4 -18   -0.07    0.52
  12   4  18    0.03    0.13
  12   4  18   -0.06    0.40
  13   4  18   -0.07    0.10
  12  -4  19    0.07    0.13
  11  -4  19    0.18    0.16
  10  -4  19   -0.20    0.41
  10  -4  19    0.68    0.20
   9  -4  19    0.99    0.22
   9  -4  19   -0.03    0.42
   8  -4  19   -0.04    0.43
   8  -4  19    0.49    0.21
   7  -4  19    0.32    0.21
   7  -4  19   -0.03    0.47
   6  -4  19    0.43    0.20
   6  -4  19   -0.20    0.41
   5  -4  19    1.42    0.25
   5  -4  19    0.53    0.48
   4  -4  19    0.03    0.19
   4  -4  19   -0.11    0.74
  -4   4  19    0.16    0.30
   4  -4  19    0.34    0.46
   3  -4  19    0.18    0.20
  -3   4  19    0.48    0.86
  -3   4  19   -0.01    0.35
  -3   4  19   -0.23    0.62
   3  -4  19    0.16    0.49
   3  -4  19    0.33    0.78
   3  -4 -19    3.41    2.81
   3  -4 -19    0.34    1.02
  -2   4  19    0.23    0.79
  -2   4  19    1.20    0.59
   2  -4  19    0.89    0.53
   2  -4 -19    2.81    2.40
  -1   4  19    0.27    0.37
  -1   4  19    0.34    0.77
   1  -4 -19    1.74    2.23
   0   4  19    0.70    0.79
   0   4  19    0.89    0.37
   0   4  19    0.35    0.64
   1   4  19    0.13    0.34
   1   4  19    0.52    0.75
   2   4  19    0.20    0.74
  -2  -4  19    3.99    1.13
   2   4  19    0.62    0.41
   3   4  19   -0.40    0.64
  -3  -4  19    0.28    2.66
   3   4  19   -0.51    0.48
   3   4  19    0.00    0.41
   4   4  19    0.05    0.65
  -4  -4  19    1.92    2.72
   4   4  19    0.34    0.29
   4   4  19   -0.19    0.57
   5   4  19    0.82    0.30
   5   4  19    0.21    0.63
   6   4  19   -0.06    0.28
   6   4  19   -0.03    0.60
  -6  -4  19   -4.42    3.00
   6   4 -19    0.44    0.95
   7   4  19    0.40    0.58
   7   4  19    0.12    0.26
   7   4 -19   -0.22    0.53
   8   4  19    0.23    0.24
   8   4  19    0.19    0.59
   8   4 -19    0.12    0.52
   9   4  19    0.06    0.23
   9   4  19    0.56    0.51
   9   4 -19    0.11    0.55
  10   4  19   -0.03    0.40
  10   4  19    0.11    0.18
  10   4 -19    0.31    0.80
  11   4  19   -0.14    0.14
  11   4  19    0.08    0.38
  12   4  19    0.02    0.11
  13   4  19    0.12    0.09
  12  -4  20    0.11    0.10
  11  -4  20    0.01    0.14
  10  -4  20    0.39    0.15
   9  -4  20   -0.12    0.44
   9  -4  20    0.30    0.17
   8  -4  20    0.27    0.21
   8  -4  20    0.06    0.42
   7  -4  20    0.32    0.41
   7  -4  20    0.18    0.20
   6  -4  20   -0.31    0.43
   6  -4  20    0.70    0.21
   5  -4  20    0.03    0.19
   5  -4  20    0.23    0.47
   4  -4  20    0.38    0.19
   4  -4  20    0.17    0.52
  -3   4  20    1.02    0.35
   3  -4  20    0.33    0.72
   2  -4  20    0.20    0.18
  -2   4  20    0.26    0.34
  -2   4  20   -0.11    0.79
  -1   4  20    0.17    0.35
  -1   4  20   -0.07    0.70
   1  -4  20    0.34    0.18
   0   4  20    0.01    0.33
   0   4  20   -0.16    0.67
   1   4  20    0.02    0.65
   1   4  20    0.28    0.32
   2   4  20    0.05    0.29
   2   4  20    0.04    0.62
   3   4  20    0.84    0.30
   3   4  20    0.38    0.66
   4   4  20    0.20    0.58
   4   4  20    0.21    0.27
   5   4  20   -0.26    0.26
   5   4  20   -0.26    0.54
   6   4  20    0.07    0.24
   6   4  20    0.12    0.68
   7   4  20    0.08    0.50
   7   4  20    0.03    0.23
   8   4  20   -0.11    0.25
   8   4  20    0.40    0.49
   9   4  20    0.02    0.18
   9   4  20    0.22    0.46
  10   4  20    0.04    0.16
  10   4  20    0.56    0.52
  11   4  20    0.03    0.17
  12   4  20   -0.03    0.09
  10  -4  21   -0.07    0.10
   9  -4  21    0.15    0.13
   8  -4  21    0.59    0.16
   7  -4  21    0.25    0.16
   6  -4  21    0.48    0.20
   6  -4  21    0.41    0.54
   5  -4  21    0.49    0.19
   4  -4  21    1.71    0.26
   3  -4  21    0.61    0.19
  -2   4  21    0.32    0.29
  -1   4  21   -0.01    0.30
  -1   4  21    0.21    0.64
   0   4  21    0.27    0.31
   0   4  21    0.31    0.62
   1   4  21    0.22    0.28
   1   4  21    0.16    0.62
   2   4  21    0.07    0.26
   2   4  21   -0.39    0.60
   3   4  21   -0.42    0.53
   3   4  21    0.20    0.25
   4   4  21    0.53    0.56
   5   4  21   -0.23    0.23
   5   4  21    0.22    0.48
   6   4  21    0.13    0.46
   6   4  21   -0.15    0.20
   7   4  21    0.04    0.20
   7   4  21    0.07    0.44
   8   4  21   -0.13    0.40
   8   4  21    0.00    0.18
   9   4  21    0.10    0.16
  10   4  21    0.10    0.16
  11   4  21   -0.06    0.10
   7  -4  22    0.25    0.15
   6  -4  22    0.30    0.14
  -1   4  22    0.08    0.31
   0   4  22   -0.07    0.25
   1   4  22    0.39    0.61
   1   4  22    0.47    0.25
   2   4  22   -0.09    0.49
   2   4  22    0.27    0.23
   3   4  22    0.24    0.46
   3   4  22    0.31    0.22
   4   4  22   -0.01    0.22
   4   4  22    0.20    0.45
   5   4  22    0.24    0.55
   6   4  22    0.21    0.18
   7   4  22    0.19    0.16
   8   4  22    0.10    0.15
   9   4  22    0.02    0.13
   0   4  23    0.02    0.18
   1   4  23    0.32    0.19
   2   4  23   -0.02    0.18
   3   4  23   -0.22    0.17
   4   4  23    0.14    0.17
   5   4  23    0.00    0.15
   6   4  23    1.04    0.19
   7   4  23    0.14    0.13
   8   4  23    0.03    0.10
   2   4  24    0.09    0.14
   3   4  24    0.16    0.16
   4   4  24    0.06    0.14
   5   4  24    0.55    0.12
   6   4  24    0.02    0.09
  19  -5   0    0.01    0.16
  19  -5   0    0.21    0.31
  18  -5   0   -0.09    0.31
  18  -5   0    0.02    0.19
  17  -5   0    0.11    0.22
  17  -5   0    0.00    0.36
  16  -5   0    1.32    0.28
  16  -5   0    0.17    0.41
  15  -5   0    0.30    0.44
  15  -5   0    0.40    0.26
  13  -5   0    0.28    0.49
  12  -5   0    1.20    0.36
  12  -5   0    0.20    0.50
  10  -5   0    2.45    0.45
 -10   5   0    1.65    1.05
   8  -5   0    4.61    0.73
   7  -5   0    2.10    1.86
  -7   5   0    0.00    0.76
  -6   5   0    4.64    0.74
   6  -5   0    2.16    1.43
  -5   5   0    9.76    1.29
   4  -5   0    9.75    1.22
  -4   5   0    7.82    1.16
   4  -5   0    9.15    1.17
  -3   5   0   10.41    1.29
  -3   5   0   10.37    1.20
   3  -5   0    7.67    1.26
   2  -5   0    6.42    0.91
  -2   5   0    5.90    0.84
   2  -5   0    4.34    1.01
   1  -5   0   50.82    5.83
   1  -5   0   55.89    5.70
  -1   5   0   52.54    5.68
   0   5   0    6.36    0.97
   0  -5   0    7.36    1.01
   0  -5   0    9.12    1.27
   1   5   0   53.47    5.97
  -1  -5   0   57.46    5.98
  -1  -5   0   57.32    6.02
  12   5   0   -0.01    0.44
  13   5   0    0.03    0.41
  14   5   0   -0.16    0.43
  15   5   0   -0.25    0.43
  16   5   0    0.14    0.33
  18   5   0   -0.08    0.32
  19  -5   1   -0.08    0.18
  19  -5  -1   -0.05    0.17
  19  -5  -1    0.08    0.31
  18  -5   1    0.00    0.20
  18  -5   1    0.03    0.32
  18  -5  -1    0.12    0.19
  17  -5   1    0.25    0.38
  17  -5   1    0.27    0.23
  17  -5  -1    0.24    0.38
  17  -5  -1    0.00    0.23
  16  -5   1    0.67    0.26
  16  -5   1    0.33    0.41
  16  -5  -1   -0.22    0.38
  16  -5  -1    0.50    0.26
  15  -5   1   -0.11    0.45
  15  -5   1    1.82    0.30
  15  -5  -1   -0.12    0.45
  15  -5  -1    1.89    0.33
  14  -5   1    0.70    0.27
  14  -5   1    0.05    0.47
  14  -5  -1    0.27    0.45
  14  -5  -1    0.69    0.29
  13  -5   1    2.00    0.35
  13  -5  -1    1.34    0.36
  12  -5   1    0.19    0.50
  12  -5   1    1.86    0.36
  12  -5  -1    0.11    0.48
  12  -5  -1    1.98    0.45
  11  -5   1    1.85    0.31
  11  -5   1    0.80    0.53
  11  -5  -1    0.36    0.49
  11  -5  -1    1.39    0.31
 -10   5   1    7.39    1.27
  10  -5   1    8.55    0.99
  10  -5  -1    8.35    0.98
   8  -5  -1   11.97    4.20
   7  -5   1    2.49    1.88
  -7   5   1    5.75    0.88
   7  -5   1    4.50    0.70
   7  -5  -1    4.62    0.74
   7  -5  -1    0.87    1.97
  -7   5  -1    4.10    0.95
   6  -5   1    1.46    0.68
   6  -5   1    2.54    1.35
  -6   5   1    0.97    0.60
  -6   5  -1    1.11    0.65
   6  -5  -1    1.24    1.49
   6  -5  -1    1.31    0.94
   5  -5   1   11.91    1.49
   5  -5   1   12.28    1.27
  -5   5  -1   10.17    1.45
   5  -5  -1    8.95    1.44
   5  -5  -1   11.12    1.30
   4  -5   1   11.73    1.31
  -4   5   1   14.05    1.61
  -4   5   1    9.27    1.38
   4  -5   1   12.42    1.42
   4  -5  -1   10.23    1.45
   3  -5   1   13.53    1.49
   3  -5   1    9.36    1.67
  -3   5   1   13.19    1.43
   3  -5  -1   11.75    1.51
  -3   5  -1   11.73    1.46
  -2   5   1   18.52    2.15
   2  -5   1   22.56    2.31
   2  -5   1   18.42    2.19
  -2   5   1   21.60    2.26
  -2   5  -1   18.80    2.18
   2  -5  -1   17.51    2.36
   2  -5  -1   19.59    2.22
  -1   5   1    8.88    1.18
   1  -5   1   11.08    1.24
   1  -5  -1    9.91    1.27
   0  -5   1   42.66    4.52
   0   5   1   38.28    4.50
   0  -5  -1   47.25    4.60
   0  -5  -1   40.88    4.53
  -1  -5   1    9.18    1.01
   1   5  -1    6.98    1.04
  -2  -5   1   22.90    2.36
   2   5  -1   19.75    2.33
  11   5  -1    0.03    0.37
  12   5   1    1.20    0.60
  12   5  -1   -0.21    0.59
  13   5   1   -0.07    0.40
  13   5  -1   -0.06    0.42
  14   5   1   -0.06    0.42
  14   5  -1   -0.11    0.39
  15   5   1   -0.05    0.42
  15   5  -1   -0.08    0.36
  16   5   1   -0.23    0.40
  17   5  -1    0.02    0.46
  18   5   1   -0.17    0.38
  18   5  -1    0.19    0.21
  18   5  -1    0.02    0.32
  19  -5   2    0.14    0.20
  19  -5   2    0.04    0.30
  19  -5  -2   -0.12    0.35
  19  -5  -2    0.23    0.21
  18  -5   2   -0.08    0.20
  18  -5   2   -0.03    0.32
  18  -5  -2    0.14    0.35
  18  -5  -2    0.05    0.20
  17  -5   2   -0.05    0.38
  17  -5   2   -0.21    0.21
  17  -5  -2    0.00    0.23
  17  -5  -2    0.29    0.36
  16  -5   2    0.67    0.26
  16  -5   2    0.10    0.42
  16  -5  -2    0.00    0.40
  16  -5  -2    0.65    0.27
  15  -5   2    0.43    0.25
  15  -5   2    0.19    0.46
  15  -5  -2    0.49    0.28
  15  -5  -2   -0.32    0.41
  14  -5   2   -0.09    0.50
  14  -5  -2    1.82    0.32
  14  -5  -2    0.15    0.47
  13  -5   2    0.07    0.49
  13  -5  -2    0.28    0.46
  13  -5  -2    0.43    0.30
  12  -5   2    1.06    0.58
  12  -5  -2    0.02    0.45
  11  -5  -2    3.55    0.49
  10  -5   2    2.54    0.44
 -10   5   2    3.31    0.68
  10  -5  -2    2.85    0.43
  -9   5   2    1.14    0.58
   9  -5   2    1.24    0.44
  -9   5  -2    0.61    0.89
   9  -5  -2    1.13    0.46
   9  -5  -2    1.29    0.33
   8  -5   2    1.03    0.41
   8  -5  -2    0.40    0.43
   8  -5  -2   -6.90    3.41
   7  -5   2    5.86    2.09
   7  -5   2    9.85    1.11
   7  -5  -2    8.73    1.16
  -7   5  -2   10.15    1.43
  -6   5   2   18.30    1.91
   6  -5   2   14.40    1.83
   6  -5  -2   14.01    1.91
   6  -5  -2   14.92    1.80
   5  -5   2    0.18    0.29
   5  -5   2   -1.24    1.03
   5  -5   2    0.14    0.63
  -5   5   2   -0.53    0.46
  -5   5   2    0.06    0.75
   5  -5  -2   -1.00    1.18
   5  -5  -2   -0.15    0.66
  -5   5  -2   -0.93    0.58
   5  -5  -2    0.41    0.35
   4  -5   2    3.97    1.06
   4  -5   2    4.03    0.62
  -4   5   2    5.56    0.81
   4  -5   2    5.89    0.83
  -4   5   2    2.67    0.96
   4  -5  -2    6.12    0.89
   4  -5  -2    3.73    1.20
   3  -5   2   25.80    3.16
   3  -5   2   28.33    3.21
  -3   5   2   31.38    3.33
   3  -5   2   34.01    3.34
   3  -5  -2   29.37    3.26
   3  -5  -2   29.57    3.51
   2  -5   2   33.44    3.74
   2  -5   2   37.49    3.82
  -2   5  -2   32.74    3.76
   2  -5  -2   34.73    3.78
   1  -5   2   11.08    1.73
   1  -5   2   14.75    1.48
  -1   5   2   12.70    1.46
  -1   5  -2   10.74    1.52
   1  -5  -2   11.88    1.53
   1  -5  -2   14.06    1.76
  -1   5  -2   13.02    1.51
   0   5   2    1.52    0.35
   0  -5   2    1.26    0.48
   0  -5  -2    0.25    0.71
   0  -5  -2    1.70    0.55
   0   5  -2    1.37    0.49
  -1  -5   2   14.32    1.53
  -1  -5   2   13.07    1.45
   1   5   2   12.58    1.42
  -1  -5  -2   11.49    1.59
   1   5  -2   11.71    1.50
   2   5  -2   33.35    3.61
   3   5  -2   38.53    4.14
   9   5  -2    0.50    0.31
  10   5  -2    1.71    0.40
  11   5  -2    1.51    0.42
  12   5  -2   -0.31    0.39
  13   5  -2    0.07    0.39
  14   5   2   -0.33    0.40
  14   5  -2   -0.24    0.38
  15   5   2   -0.07    0.41
  16   5   2   -0.27    0.39
  17   5   2    0.09    0.30
  17   5  -2   -0.03    0.22
  18   5  -2    0.11    0.19
  18   5  -2   -0.01    0.29
  19  -5   3    0.04    0.16
  19  -5   3    0.09    0.43
  19  -5  -3    0.13    0.18
  19  -5  -3   -0.13    0.33
  18  -5   3   -0.01    0.33
  18  -5   3    0.37    0.20
  18  -5  -3    0.33    0.21
  18  -5  -3   -0.49    0.33
  17  -5   3    0.44    0.22
  17  -5   3   -0.10    0.37
  17  -5  -3   -0.14    0.40
  17  -5  -3    0.27    0.24
  16  -5   3   -0.03    0.23
  16  -5   3    0.15    0.41
  16  -5  -3    0.12    0.40
  16  -5  -3    0.28    0.26
  15  -5   3    0.23    0.26
  15  -5   3   -0.18    0.47
  15  -5  -3    0.19    0.27
  15  -5  -3   -0.26    0.42
  14  -5   3    0.71    0.26
  14  -5   3   -0.24    0.47
  14  -5  -3    0.30    0.30
  14  -5  -3   -0.43    0.43
  13  -5   3    0.39    0.61
  13  -5   3    2.46    0.33
  13  -5  -3    1.43    0.35
  13  -5  -3    0.25    0.49
  12  -5   3    1.83    0.35
  12  -5  -3    0.98    0.35
  12  -5  -3    0.13    0.47
  11  -5   3    5.01    0.58
  11  -5  -3    3.55    0.56
  10  -5   3    0.59    0.43
 -10   5   3    0.71    0.53
  10  -5   3    0.98    0.26
  10  -5  -3    1.22    0.28
  10  -5  -3    0.23    0.40
  -9   5   3    1.80    0.56
   9  -5   3    0.79    0.41
   9  -5   3    1.37    0.35
   9  -5  -3    0.45    0.42
  -9   5  -3    1.19    0.95
   8  -5   3    5.15    0.79
   8  -5  -3    3.83    3.14
  -8   5  -3    7.43    1.18
   7  -5   3    6.36    0.89
  -7   5   3    8.40    1.09
   7  -5   3    3.88    2.04
  -7   5  -3    6.66    1.20
   7  -5  -3    7.04    1.35
   6  -5   3    6.21    0.87
   6  -5   3    4.16    0.80
  -6   5   3    5.60    0.80
   6  -5   3    1.95    1.51
   6  -5  -3    4.93    0.80
  -6   5  -3    5.83    0.98
   6  -5  -3    3.21    1.77
   6  -5  -3    6.63    1.07
   5  -5   3   16.48    1.70
  -5   5   3   14.80    1.91
   5  -5  -3   14.69    1.74
   5  -5  -3   13.69    1.89
  -4   5   3    1.34    0.85
   4  -5   3    1.87    0.61
   4  -5   3    1.95    0.35
  -4   5   3    1.53    0.51
   4  -5   3    0.27    0.93
   4  -5  -3    1.07    1.44
  -4   5  -3    0.77    0.65
   4  -5  -3    0.43    0.72
   4  -5  -3    1.57    0.43
   3  -5   3    6.11    0.79
  -3   5   3    7.28    1.15
   3  -5   3    8.34    0.94
  -3   5  -3    5.34    0.92
  -3   5  -3    6.57    0.97
   2  -5   3   89.64    9.70
   2  -5   3   95.78    9.76
  -2   5  -3   97.61    9.72
   2  -5  -3   81.09    9.72
   2  -5  -3   91.57    9.79
  -1   5   3    6.82    1.00
   1  -5   3    9.14    1.38
   1  -5   3    7.32    1.03
  -1   5  -3    9.36    1.01
   1  -5  -3    7.63    1.11
  -1   5  -3    8.37    1.15
   1  -5  -3    7.26    1.30
   0   5   3   14.50    1.71
   0  -5   3   17.64    1.83
   0  -5   3   16.38    1.74
   0  -5  -3   15.26    1.81
   0  -5  -3   15.82    1.92
   0   5  -3   13.24    1.81
   1   5   3    6.49    0.83
  -1  -5   3    6.65    0.95
  -1  -5   3    7.20    1.02
  -1  -5  -3    6.68    1.11
   1   5  -3    7.06    1.01
  -2  -5   3  105.84   10.89
  -2  -5   3  105.97   10.87
   2   5  -3   95.07   10.88
  -3  -5   3    2.52    0.99
  -3  -5   3    3.85    0.66
  -4  -5   3    1.15    0.53
   5   5  -3    2.56    0.45
   6   5  -3    1.42    0.50
   7   5  -3    2.65    0.44
   8   5  -3    6.16    0.77
   9   5  -3    1.18    0.37
  10   5  -3    0.34    0.34
  11   5  -3    1.36    0.44
  12   5   3    1.39    0.33
  12   5  -3    0.09    0.43
  13   5   3    0.78    0.38
  13   5  -3   -0.03    0.39
  15   5   3   -0.39    0.39
  15   5  -3    0.07    0.38
  16   5   3   -0.56    0.36
  16   5  -3   -0.02    0.37
  16   5  -3   -0.15    0.24
  17   5   3    0.07    0.35
  17   5  -3    0.05    0.44
  17   5  -3    0.31    0.22
  18   5  -3    0.36    0.31
  18   5  -3    0.13    0.20
  19  -5   4    0.10    0.14
  19  -5  -4    0.00    0.14
  19  -5  -4    0.07    0.38
  18  -5   4    0.38    0.20
  18  -5   4    0.34    0.35
  18  -5  -4    0.14    0.19
  18  -5  -4    0.12    0.38
  17  -5   4    0.70    0.25
  17  -5   4   -0.12    0.51
  17  -5  -4    0.14    0.45
  17  -5  -4    0.63    0.26
  16  -5   4    0.56    0.24
  16  -5   4    0.26    0.43
  16  -5  -4    0.21    0.26
  16  -5  -4   -0.01    0.42
  15  -5   4    0.03    0.23
  15  -5   4    0.61    0.48
  15  -5  -4    0.30    0.44
  15  -5  -4   -0.04    0.26
  14  -5   4    0.41    0.72
  14  -5   4    0.63    0.26
  14  -5  -4    0.75    0.32
  14  -5  -4    0.36    0.47
  13  -5   4    0.46    0.54
  13  -5  -4    0.79    0.34
  13  -5  -4   -0.19    0.45
  12  -5   4    1.58    0.57
  12  -5   4    2.33    0.36
  11  -5   4    0.64    0.25
  11  -5   4    0.06    0.43
  11  -5  -4   -0.27    0.42
  11  -5  -4    0.42    0.30
  10  -5   4    3.66    0.55
 -10   5   4    4.53    0.71
  10  -5  -4    4.06    0.55
   9  -5   4    3.13    0.55
  -9   5  -4    2.60    1.02
   8  -5   4    4.23    0.66
   8  -5  -4    6.20    3.30
  -7   5   4   10.82    1.27
   7  -5   4    9.69    1.10
  -7   5  -4    6.49    1.39
   7  -5  -4    4.61    2.83
   7  -5  -4   11.37    1.66
   7  -5  -4    8.00    1.16
   6  -5   4   16.39    2.11
  -6   5   4   20.45    2.05
  -6   5  -4   13.73    2.27
   6  -5  -4   17.86    2.00
   6  -5  -4   16.77    2.20
   5  -5   4    5.82    1.41
  -5   5   4    4.62    1.23
  -5   5   4    8.32    1.05
  -5   5  -4    6.26    1.04
   5  -5  -4    2.93    1.81
   5  -5  -4    6.62    0.90
  -4   5   4    4.89    1.02
   4  -5   4    5.15    0.80
   4  -5   4    5.06    0.65
  -4   5   4    4.18    0.83
   4  -5  -4    5.12    0.75
   4  -5  -4    5.04    0.96
   3  -5   4    3.50    1.03
  -3   5   4    4.50    0.76
   3  -5   4    7.55    0.86
   3  -5   4    5.87    0.70
  -3   5   4    5.25    1.09
   3  -5  -4    5.70    0.94
  -3   5  -4    5.25    0.88
  -3   5  -4    6.15    0.92
   3  -5  -4    5.96    0.80
   2  -5   4    0.95    0.89
  -2   5   4    3.09    0.50
  -2   5   4    4.31    1.20
   2  -5   4    2.97    0.59
   2  -5  -4    2.47    0.93
   2  -5  -4    3.15    0.72
  -2   5  -4    2.67    0.67
   1  -5   4   51.20    4.99
   1  -5   4   45.45    4.90
  -1   5   4   45.81    4.89
  -1   5  -4   41.77    4.94
   1  -5  -4   44.45    5.01
   0  -5   4    1.91    0.64
   0  -5   4    1.99    0.49
   0   5  -4    2.32    0.59
   0  -5  -4    2.93    0.68
   0   5  -4    1.87    0.52
   0  -5  -4    0.82    0.70
  -1  -5   4   44.01    4.45
   1   5   4   35.86    4.37
  -1  -5  -4   41.97    4.41
   1   5  -4   40.81    4.44
  -1  -5  -4   42.95    4.47
  -2  -5   4    1.68    0.61
  -2  -5   4    2.07    0.60
  -2  -5   4    2.80    0.52
  -3  -5   4    3.96    2.27
   3   5  -4    4.44    0.74
  -4  -5   4    2.25    1.15
  -4  -5   4    3.47    0.70
   4   5  -4    1.70    0.65
   5   5  -4    2.36    0.46
   6   5  -4    5.93    0.77
   7   5  -4    2.03    0.42
   8   5  -4    6.99    0.90
   9   5  -4    3.95    0.63
  10   5  -4    1.52    0.43
  11   5  -4    0.42    0.64
  12   5   4    1.12    0.30
  13   5   4    0.70    0.37
  13   5  -4   -0.30    0.42
  14   5   4    0.20    0.47
  14   5  -4    0.32    0.43
  15   5  -4   -0.39    0.23
  15   5  -4   -0.15    0.40
  16   5   4   -0.20    0.44
  16   5  -4    0.21    0.38
  16   5  -4    0.22    0.24
  17   5   4   -0.53    0.35
  17   5  -4    0.13    0.22
  17   5  -4   -0.23    0.34
  18   5  -4    0.65    0.35
  19  -5   5    0.18    0.13
  18  -5   5    0.10    0.33
  18  -5   5    0.23    0.18
  18  -5  -5   -0.02    0.17
  18  -5  -5    0.14    0.37
  17  -5   5   -0.06    0.38
  17  -5   5    0.39    0.24
  17  -5  -5    0.38    0.27
  17  -5  -5   -0.33    0.50
  16  -5   5   -0.24    0.43
  16  -5  -5   -0.38    0.41
  16  -5  -5    0.97    0.28
  15  -5   5    0.13    0.46
  15  -5   5    0.63    0.25
  15  -5  -5   -0.22    0.44
  15  -5  -5    0.31    0.29
  14  -5   5    0.11    0.24
  14  -5   5   -0.03    0.50
  14  -5  -5    0.05    0.28
  14  -5  -5   -0.43    0.53
  13  -5   5    0.49    0.52
  13  -5   5    0.98    0.28
  13  -5  -5    0.20    0.47
  13  -5  -5    0.20    0.32
  12  -5   5    1.07    0.27
  12  -5   5    0.42    0.48
  12  -5  -5    0.36    0.50
  12  -5  -5    0.29    0.32
  11  -5   5    3.37    0.43
  11  -5   5    2.13    0.58
  11  -5  -5    3.01    0.46
 -10   5   5    2.72    0.60
  10  -5   5    3.44    0.41
  10  -5  -5    2.29    0.44
   9  -5   5    6.16    0.88
  -9   5   5    7.64    1.04
  -9   5  -5    5.40    1.34
   9  -5  -5    6.22    0.82
   8  -5   5    3.61    0.58
   8  -5  -5    2.05    4.13
   7  -5   5   10.49    1.11
   7  -5  -5    7.36    1.20
   7  -5  -5    9.83    2.62
  -6   5   5   10.72    1.46
   6  -5   5   11.16    1.28
   6  -5  -5   11.41    1.44
   6  -5  -5   10.46    1.63
  -5   5   5    1.20    0.82
   5  -5   5   -0.61    1.23
   5  -5   5    3.53    0.81
  -5   5  -5    0.74    0.90
   5  -5  -5   -0.80    1.37
   5  -5  -5    1.21    0.87
  -4   5   5   12.09    1.70
   4  -5   5   11.28    1.34
   4  -5  -5   13.07    1.99
  -4   5  -5   12.31    1.72
   4  -5  -5   10.34    1.42
   4  -5  -5   14.62    1.63
   3  -5   5    2.83    0.49
  -3   5   5    1.76    0.94
   3  -5  -5    2.59    0.53
   3  -5  -5    4.02    1.03
  -3   5  -5    3.43    0.66
   3  -5  -5    3.17    1.08
  -3   5  -5    4.73    0.78
  -2   5   5    2.38    0.55
   2  -5   5    1.88    1.03
  -2   5   5    3.42    0.94
   2  -5   5    2.17    0.43
   2  -5   5    3.19    0.57
   2  -5  -5    1.53    0.93
   2  -5  -5    1.50    0.92
  -2   5  -5    1.65    0.68
  -2   5  -5    2.79    0.64
   1  -5   5    7.10    0.85
   1  -5   5    7.23    1.03
  -1   5   5    5.30    0.85
  -1   5  -5    7.15    0.95
  -1   5  -5    5.05    0.82
   1  -5  -5    5.49    1.08
   1  -5  -5    6.61    0.92
   0   5   5   84.64    9.46
   0  -5   5   92.15    9.51
   0   5  -5   86.21    9.50
   0  -5  -5   89.82    9.54
   0  -5  -5   92.35    9.49
  -1  -5   5    5.26    0.87
   1   5   5    4.51    0.68
  -1  -5  -5    3.97    0.83
  -1  -5  -5    5.41    0.83
   1   5  -5    6.44    0.75
  -2  -5   5    2.06    0.44
   2   5   5    1.95    0.35
   2   5  -5    1.31    0.65
  -2  -5  -5    1.92    0.47
  -3  -5   5    3.66    1.85
   3   5  -5    3.93    1.20
   3   5  -5    3.47    0.56
  -4  -5   5   12.95    2.54
   4   5  -5   16.47    1.77
  -5  -5   5   -0.74    1.39
   5   5  -5    0.69    0.39
  -6  -5   5    7.59    2.12
   7   5  -5   10.01    1.24
   8   5  -5    3.06    0.53
   9   5  -5    5.02    0.76
  10   5  -5    0.32    0.40
  11   5  -5    0.53    0.45
  12   5  -5   -0.30    0.41
  13   5   5    0.43    0.35
  13   5  -5    0.06    0.44
  14   5   5    0.03    0.36
  14   5  -5    0.18    0.45
  14   5  -5   -0.04    0.24
  15   5  -5   -0.02    0.40
  15   5  -5    0.42    0.26
  16   5   5   -0.29    0.51
  16   5  -5    0.00    0.37
  16   5  -5    0.20    0.29
  17   5   5   -0.23    0.44
  17   5  -5   -0.07    0.22
  17   5  -5    0.24    0.38
  18   5  -5   -0.13    0.33
  18  -5   6    0.31    0.17
  18  -5   6   -0.21    0.30
  18  -5  -6    0.21    0.17
  18  -5  -6    0.08    0.34
  17  -5   6    0.40    0.20
  17  -5   6   -0.23    0.36
  17  -5  -6    0.12    0.22
  17  -5  -6   -0.42    0.40
  16  -5   6    0.02    0.44
  16  -5   6    0.28    0.23
  16  -5  -6    0.09    0.26
  16  -5  -6   -0.18    0.45
  15  -5   6    0.17    0.56
  15  -5  -6    1.17    0.33
  14  -5   6    0.53    0.50
  14  -5   6    0.72    0.38
  14  -5  -6    0.40    0.40
  14  -5  -6    0.11    0.51
  13  -5   6    0.59    0.49
  13  -5   6   -0.09    0.24
  13  -5  -6   -0.19    0.52
  13  -5  -6   -0.03    0.31
  12  -5   6    0.98    0.52
  12  -5   6    0.79    0.27
  12  -5  -6    0.45    0.33
  12  -5  -6    0.42    0.52
  11  -5   6    0.80    0.45
  11  -5  -6    0.14    0.49
  11  -5  -6    1.87    0.52
  10  -5   6    3.64    0.70
 -10   5   6    6.25    0.88
  10  -5  -6    5.43    0.70
  -9   5   6    2.20    0.60
   9  -5   6    2.34    0.37
   9  -5  -6    3.29    0.43
   8  -5   6   10.14    1.34
   8  -5   6   11.80    1.28
  -8   5   6   13.81    1.51
   8  -5  -6    6.41    3.71
  -8   5  -6   11.46    1.96
   8  -5  -6   11.99    1.32
   7  -5   6    5.76    0.69
  -7   5  -6    3.02    1.16
   7  -5  -6    2.68    2.42
   7  -5  -6    4.96    1.67
   7  -5  -6    4.00    0.74
   6  -5   6    0.95    0.40
   6  -5   6    1.79    1.79
  -6   5   6    0.32    0.69
   6  -5  -6    3.54    1.80
   6  -5  -6    0.72    0.49
   6  -5  -6   -0.21    1.23
  -6   5  -6    0.26    0.96
   5  -5   6   14.04    2.38
   5  -5   6   16.40    1.88
   5  -5   6   13.78    1.77
   5  -5  -6   17.40    2.24
  -4   5   6    0.48    0.89
   4  -5   6    1.79    0.57
   4  -5   6    0.84    0.55
   4  -5   6    1.45    1.15
   4  -5  -6    0.27    0.47
  -4   5  -6    0.35    0.94
  -4   5  -6    0.53    0.55
   4  -5  -6   -0.50    0.90
   4  -5  -6   -0.39    1.17
   3  -5   6    6.73    0.88
  -3   5   6    8.93    1.29
   3  -5  -6    5.71    0.93
  -3   5  -6    9.04    1.34
   3  -5  -6    7.87    1.17
  -3   5  -6    7.52    1.18
   2  -5   6   16.81    1.89
  -2   5   6   15.32    1.65
   2  -5   6   13.41    1.64
  -2   5  -6   15.30    1.67
   2  -5  -6   11.11    1.96
  -2   5  -6   12.95    1.92
   2  -5  -6   13.08    1.75
   1  -5   6    8.17    1.11
  -1   5   6    9.06    1.45
   1  -5   6   10.17    1.40
   1  -5   6   10.57    1.23
  -1   5   6    9.97    1.21
   1  -5  -6    9.76    1.51
   1  -5  -6   10.73    1.30
   0   5   6    1.72    0.46
   0   5   6   -0.56    0.92
   0  -5   6    2.67    0.74
   0  -5  -6    0.69    0.68
   0  -5  -6    2.94    0.60
   0   5  -6    1.47    1.05
   1   5   6    8.63    1.08
   1   5   6    7.40    1.36
  -1  -5   6    9.11    1.30
  -1  -5   6   10.60    1.15
   1   5  -6    9.64    1.44
  -1  -5  -6    8.25    1.28
   2   5   6   12.33    1.82
   2   5   6   12.26    1.44
  -2  -5   6   12.75    1.50
   2   5  -6   12.37    1.67
   2   5  -6   13.54    1.50
   3   5   6    8.62    1.03
   3   5   6    7.15    1.25
  -3  -5   6    9.83    1.05
   3   5  -6    6.79    1.08
   3   5  -6    9.80    1.36
  -4  -5   6   -0.54    2.38
   4   5   6    0.93    0.66
   4   5  -6    1.29    0.44
  -5  -5   6   16.88    2.54
   5   5  -6   13.18    1.60
  -6  -5   6    2.02    1.71
  -7  -5   6    3.92    1.57
   8   5  -6    5.52    0.81
   9   5  -6    0.05    0.40
  11   5   6    1.72    0.59
  11   5  -6   -0.29    0.46
  12   5  -6   -0.30    0.46
  12   5  -6    0.61    0.31
  13   5   6   -0.01    0.35
  13   5  -6    0.20    0.26
  13   5  -6   -0.41    0.44
  14   5   6    0.05    0.36
  14   5  -6   -0.01    0.57
  14   5  -6    0.11    0.51
  15   5   6    0.26    0.42
  15   5  -6    0.16    0.41
  15   5  -6    0.92    0.29
  16   5   6   -0.11    0.39
  16   5  -6    0.20    0.35
  16   5  -6    0.03    0.42
  17   5   6    0.42    0.47
  17   5  -6    0.10    0.36
  18   5  -6   -0.16    0.35
  18  -5   7    0.30    0.16
  18  -5   7   -0.12    0.32
  18  -5  -7    0.09    0.38
  17  -5   7   -0.14    0.35
  17  -5   7    0.41    0.20
  17  -5  -7   -0.03    0.38
  17  -5  -7    0.16    0.21
  16  -5   7   -0.17    0.41
  16  -5   7    0.68    0.22
  16  -5  -7   -0.18    0.45
  16  -5  -7    0.48    0.25
  15  -5   7    0.87    0.24
  15  -5   7    0.01    0.49
  15  -5  -7    0.61    0.28
  15  -5  -7    0.03    0.52
  14  -5   7    0.29    0.47
  14  -5   7    0.93    0.25
  14  -5  -7    0.01    0.52
  14  -5  -7    0.67    0.32
  13  -5   7    0.72    0.26
  13  -5   7    0.37    0.47
  13  -5  -7   -0.37    0.50
  13  -5  -7    0.71    0.32
  12  -5   7   -0.07    0.42
  12  -5   7    0.26    0.25
  12  -5  -7    0.42    0.33
  12  -5  -7    0.04    0.54
  11  -5   7    1.17    0.48
  11  -5  -7    2.38    0.41
  11  -5  -7    0.13    0.56
  10  -5   7    1.36    0.51
 -10   5   7    3.12    0.69
  10  -5   7    2.63    0.36
  10  -5  -7    2.16    0.44
   9  -5   7   10.16    1.07
  -9   5   7    9.38    1.32
   9  -5  -7    8.70    1.13
   8  -5   7    3.05    0.41
   8  -5   7    2.34    0.52
  -8   5  -7    2.44    1.01
   8  -5  -7   -0.64    3.57
   7  -5   7    4.48    0.76
  -7   5   7    7.13    1.03
  -7   5  -7    4.97    1.10
   7  -5  -7    5.74    0.75
   7  -5  -7    3.61    2.53
   6  -5   7    3.99    2.27
   6  -5   7    9.58    1.08
   6  -5  -7    9.25    1.51
  -6   5  -7    6.92    1.34
   6  -5  -7    9.98    1.23
  -5   5   7    3.04    0.62
   5  -5   7    0.21    0.81
   5  -5   7    3.11    1.56
   5  -5   7    1.67    0.45
   5  -5  -7    0.57    0.87
   5  -5  -7    1.24    0.56
  -5   5  -7   -0.40    0.84
   4  -5   7   17.23    1.82
   4  -5   7   15.00    1.77
   4  -5   7   14.81    2.41
  -4   5  -7   15.61    2.08
   4  -5  -7   13.15    2.33
   4  -5  -7   16.77    1.98
   3  -5   7    8.25    1.51
  -3   5   7   10.24    1.19
   3  -5   7    8.31    1.15
   3  -5  -7    9.78    1.34
  -3   5  -7    7.03    1.27
   2  -5   7   11.34    1.39
   2  -5   7   11.96    1.66
   2  -5   7   10.12    1.32
   2  -5  -7    9.65    1.75
   2  -5  -7   12.45    1.50
  -2   5  -7   11.55    1.38
  -2   5  -7   13.45    1.67
   1  -5   7    7.02    1.28
   1  -5   7    7.51    1.17
  -1   5   7    8.44    0.97
  -1   5  -7    7.05    0.98
   1  -5  -7    7.12    1.15
  -1   5  -7    9.06    1.15
   1  -5  -7    5.85    1.22
   0  -5   7    3.06    0.59
   0   5   7    1.55    0.40
   0   5   7   -0.87    0.95
   0  -5   7    0.74    0.76
   0  -5  -7    2.26    0.73
   0   5  -7    2.71    0.68
   0  -5  -7    2.72    0.65
   0   5  -7    2.44    0.77
  -1  -5   7    6.34    1.06
   1   5   7    6.67    0.87
   1   5  -7    7.15    1.06
  -1  -5  -7    6.36    0.96
  -2  -5   7   14.56    1.63
   2   5   7   12.78    1.82
   2   5   7   12.61    1.55
   2   5  -7   15.11    1.83
   3   5   7    6.72    0.96
  -3  -5   7    8.98    1.00
   3   5   7    5.56    1.14
  -4  -5   7   15.56    1.60
   4   5   7   11.71    1.75
   4   5  -7   14.26    1.83
   5   5   7    0.19    0.58
  -5  -5   7   -8.04    4.09
   5   5  -7    0.14    0.42
  -6  -5   7    0.07    2.42
   7   5   7    2.83    0.64
  -7  -5   7    3.20    3.07
   7   5  -7    2.17    0.48
   8   5   7    1.96    0.63
   8   5  -7    0.23    0.38
  10   5   7    1.66    0.42
  10   5  -7   -0.36    0.42
  11   5  -7    0.40    0.26
  11   5  -7   -0.57    0.42
  12   5   7    0.12    0.36
  12   5  -7   -0.14    0.25
  12   5  -7   -0.02    0.43
  13   5   7    0.45    0.52
  13   5  -7   -0.48    0.42
  13   5  -7    0.40    0.27
  14   5   7    0.18    0.37
  14   5  -7    0.55    0.27
  14   5  -7   -0.25    0.41
  15   5   7    0.24    0.49
  15   5  -7   -0.11    0.46
  15   5  -7   -0.14    0.26
  16   5  -7   -0.30    0.38
  17   5  -7    0.12    0.38
  18   5  -7    0.36    0.50
  18  -5   8   -0.01    0.37
  18  -5  -8    0.11    0.47
  17  -5   8    0.37    0.38
  17  -5   8    0.85    0.20
  17  -5  -8   -0.37    0.36
  16  -5   8    0.56    0.21
  16  -5   8    0.01    0.47
  16  -5  -8   -0.04    0.46
  16  -5  -8    0.19    0.23
  15  -5   8    0.20    0.45
  15  -5   8    0.81    0.23
  15  -5  -8    0.20    0.49
  15  -5  -8    0.38    0.28
  14  -5   8    1.34    0.26
  14  -5   8    0.45    0.48
  14  -5  -8    0.38    0.30
  14  -5  -8   -0.06    0.54
  13  -5   8    0.23    0.52
  13  -5   8    1.11    0.27
  13  -5  -8    0.66    0.33
  13  -5  -8   -0.29    0.56
  12  -5   8    1.94    0.31
  12  -5   8    0.99    0.50
  12  -5  -8    1.11    0.38
  12  -5  -8    0.16    0.56
  11  -5   8    0.16    0.43
  11  -5   8    0.94    0.26
  11  -5  -8   -0.37    0.51
  11  -5  -8    0.51    0.33
 -10   5   8    5.22    0.79
  10  -5   8    4.29    0.59
  10  -5  -8    4.44    0.66
   9  -5   8    5.33    0.68
  -9   5   8    6.67    1.09
   9  -5  -8    6.11    0.78
   8  -5   8    4.45    0.48
   8  -5   8    3.01    0.60
   8  -5  -8    4.83    4.84
  -8   5  -8    2.30    1.04
   7  -5   8    7.77    0.95
  -7   5   8    9.61    1.19
   7  -5  -8    1.85    2.63
   7  -5  -8    6.00    1.03
   6  -5   8    6.04    0.74
  -6   5   8    5.01    0.87
  -6   5  -8    4.28    1.03
   6  -5  -8    5.72    1.25
   6  -5  -8    5.43    2.01
   6  -5  -8    4.02    0.84
   5  -5   8   10.50    1.07
  -5   5   8    7.97    1.35
   5  -5  -8    8.20    1.29
   5  -5  -8    8.50    1.36
  -5   5  -8    7.34    1.27
   5  -5  -8    5.10    1.79
   4  -5   8    1.72    0.68
   4  -5   8    2.83    1.79
   4  -5   8    2.51    0.50
  -4   5   8    2.64    0.60
  -4   5   8    2.16    0.95
  -4   5  -8    0.59    0.82
   3  -5   8   23.61    3.03
   3  -5   8   25.73    2.78
   3  -5   8   27.28    2.74
  -3   5   8   21.62    2.96
  -3   5  -8   23.25    2.77
   3  -5  -8   24.12    2.83
   3  -5  -8   24.91    2.86
  -3   5  -8   28.19    2.95
  -2   5   8   12.75    1.52
   2  -5   8   12.21    1.82
   2  -5  -8   14.21    1.67
  -2   5  -8   12.56    1.54
  -2   5  -8   11.27    1.77
   2  -5  -8   14.01    1.93
   1  -5   8    2.16    0.60
   1  -5   8    1.64    0.49
  -1   5   8    2.26    0.43
   1  -5   8    2.11    0.89
   1  -5  -8    1.07    0.70
   1  -5  -8    1.12    0.83
  -1   5  -8    2.62    0.83
   0  -5   8    3.04    0.64
   0  -5   8    1.45    0.64
   0   5   8    2.26    0.43
   0   5   8    0.18    0.99
   0  -5   8    2.59    0.85
   0   5  -8    1.67    0.52
   0   5  -8    3.35    0.85
   0  -5  -8    1.07    0.69
   1   5   8    1.69    0.39
  -1  -5   8    1.70    0.71
   1   5   8    1.03    0.92
  -1  -5  -8    0.73    0.59
   1   5  -8    1.54    0.55
  -1  -5  -8    1.06    0.62
   1   5  -8    3.27    0.85
  -2  -5   8   12.66    1.50
   2   5   8   11.22    1.39
   3   5   8   26.42    2.77
   3   5   8   25.31    2.90
   3   5  -8   23.80    2.81
  -4  -5   8    0.99    0.41
   4   5   8    0.01    0.71
   4   5   8    1.99    0.43
   4   5  -8    2.45    0.58
  -5  -5   8    7.65    0.91
   5   5  -8    7.37    1.08
   6   5  -8    2.23    0.52
   7   5   8    2.99    0.73
   8   5   8    1.57    0.60
   8   5  -8    1.25    0.45
  10   5   8    2.94    0.65
  10   5  -8    1.25    0.32
  11   5   8    0.62    0.43
  11   5  -8   -0.09    0.43
  11   5  -8    0.28    0.28
  12   5   8    0.95    0.44
  12   5  -8    1.21    0.31
  12   5  -8   -0.04    0.46
  13   5   8    0.47    0.42
  13   5  -8    0.27    0.28
  13   5  -8    0.13    0.50
  14   5   8    0.07    0.37
  14   5  -8    0.21    0.27
  14   5  -8   -0.14    0.46
  15   5   8   -0.03    0.40
  15   5  -8   -0.45    0.41
  16   5  -8    0.20    0.43
  17   5  -8    0.21    0.41
  18   5  -8   -0.09    0.43
  18  -5   9    0.21    0.13
  17  -5   9    0.27    0.16
  17  -5   9   -0.03    0.36
  17  -5  -9   -0.08    0.38
  16  -5   9    0.38    0.41
  16  -5   9    0.64    0.21
  16  -5  -9   -0.21    0.42
  15  -5   9    0.56    0.21
  15  -5   9   -0.18    0.47
  15  -5  -9   -0.13    0.45
  15  -5  -9   -0.15    0.25
  14  -5   9   -0.18    0.43
  14  -5   9    0.80    0.23
  14  -5  -9    0.07    0.28
  14  -5  -9   -0.25    0.51
  13  -5   9    0.96    0.50
  13  -5   9    2.00    0.35
  13  -5  -9    0.50    0.43
  13  -5  -9   -0.04    0.57
  12  -5   9    0.53    0.26
  12  -5   9    0.36    0.44
  12  -5  -9    0.00    0.57
  12  -5  -9   -0.08    0.31
  11  -5   9    4.53    0.52
  11  -5   9    2.90    0.65
  11  -5  -9    3.39    0.56
 -10   5   9    0.18    0.50
  10  -5   9    0.44    0.24
  10  -5   9    0.36    0.42
  10  -5  -9    0.51    0.32
  10  -5  -9    0.16    0.57
   9  -5   9    1.33    0.45
   9  -5   9    1.36    0.26
  -9   5   9    2.05    0.60
   9  -5  -9    0.88    0.35
   9  -5  -9    0.58    0.58
  -8   5   9   13.50    1.91
   8  -5   9   13.04    1.38
   8  -5  -9   11.57    1.44
   7  -5   9    3.98    0.47
   7  -5   9    3.89    0.61
  -7   5  -9    3.52    1.05
   7  -5  -9    2.85    0.71
   7  -5  -9   -0.67    2.61
   7  -5  -9    3.60    0.55
  -6   5   9    3.82    0.83
   6  -5  -9    2.16    0.50
  -6   5  -9    3.49    0.99
   6  -5  -9    3.77    1.01
  -5   5   9    3.12    0.94
  -5   5  -9    2.03    0.93
   5  -5  -9    1.47    1.54
   5  -5  -9    3.43    0.96
   5  -5  -9    3.55    0.68
   4  -5   9   20.47    2.95
   4  -5   9   20.79    2.45
   4  -5   9   23.80    2.39
   4  -5  -9   19.42    2.54
  -4   5  -9   21.63    2.64
  -3   5   9   -0.22    0.90
   3  -5   9    1.09    0.70
   3  -5   9    0.66    0.44
   3  -5  -9    0.62    0.76
  -3   5  -9    1.01    0.83
   3  -5  -9    0.27    0.99
  -3   5  -9    0.30    0.50
   3  -5  -9    0.23    0.39
   2  -5   9    3.60    1.09
  -2   5   9    2.37    1.05
   2  -5   9    3.87    0.74
   2  -5   9    3.73    0.58
  -2   5   9    2.54    0.54
  -2   5  -9    2.76    0.90
   2  -5  -9    1.10    0.78
   1  -5   9    8.16    1.29
   1  -5   9   10.81    1.62
  -1   5   9    9.64    1.25
  -1   5  -9   11.08    1.46
  -1   5  -9   12.29    1.28
   1  -5  -9    9.77    1.45
   0  -5   9    3.77    0.67
   0  -5   9    3.37    0.95
   0   5   9    2.50    0.47
   0  -5   9    2.17    0.53
   0   5   9    1.24    1.00
   0  -5  -9    3.83    0.77
   0  -5  -9    1.20    0.81
   0   5  -9    1.62    0.64
   0   5  -9    3.11    0.92
  -1  -5   9    9.01    1.21
   1   5   9    8.38    0.97
  -1  -5   9    6.50    0.91
   1   5   9    4.56    1.24
   1   5  -9    7.49    1.02
  -1  -5  -9    7.04    1.24
   2   5   9    2.42    0.43
   2   5   9    0.23    0.88
  -2  -5   9    1.68    0.59
   2   5  -9    1.62    0.61
  -2  -5  -9    0.98    0.70
  -2  -5  -9    1.34    0.48
   3   5   9    1.64    0.43
   3   5   9    1.02    0.80
  -3  -5  -9    0.51    0.59
   3   5  -9    3.40    0.67
  -4  -5   9   23.64    2.54
   4   5   9   22.98    2.55
   4   5  -9   22.17    2.59
  -5  -5   9    3.75    0.52
   5   5  -9    3.29    0.71
   6   5   9    0.02    0.69
   6   5  -9    1.32    0.48
   7   5   9    1.12    0.69
   7   5  -9    1.00    0.48
   8   5   9    6.46    1.06
   9   5   9    1.48    0.82
   9   5  -9    0.08    0.44
   9   5  -9    1.10    0.26
  10   5   9    0.17    0.47
  10   5  -9   -0.13    0.45
  10   5  -9    0.26    0.25
  11   5   9    3.08    0.58
  11   5  -9    2.05    0.41
  12   5   9    0.59    0.42
  12   5  -9    0.28    0.28
  12   5  -9    0.00    0.49
  13   5   9    0.66    0.44
  13   5  -9   -0.22    0.50
  14   5   9    0.66    0.39
  14   5  -9    0.14    0.51
  15   5   9   -0.01    0.34
  15   5  -9    0.38    0.47
  16   5  -9   -0.09    0.47
  17   5  -9    0.17    0.48
  17  -5  10    0.05    0.40
  17  -5  10    0.36    0.15
  17  -5 -10    0.01    0.40
  16  -5  10    0.15    0.18
  16  -5  10    0.30    0.39
  16  -5 -10    0.23    0.43
  15  -5  10   -0.14    0.51
  15  -5 -10   -0.12    0.49
  14  -5  10    0.53    0.43
  14  -5 -10   -0.37    0.49
  14  -5 -10    0.23    0.29
  13  -5  10    0.71    0.25
  13  -5  10    0.18    0.44
  13  -5 -10    0.23    0.30
  13  -5 -10    0.03    0.52
  12  -5  10    2.35    0.61
  12  -5 -10   -0.24    0.57
  12  -5 -10    1.42    0.38
  11  -5  10    0.69    0.46
  11  -5  10    1.06    0.27
  11  -5 -10    0.00    0.56
  11  -5 -10    0.49    0.33
  10  -5  10    0.90    0.45
 -10   5  10    1.07    0.56
  10  -5  10    1.55    0.27
  10  -5 -10    0.90    0.36
  10  -5 -10    0.11    0.57
   9  -5  10   -0.20    0.40
   9  -5  10    0.57    0.25
  -9   5  10    0.17    0.50
   9  -5 -10    0.29    0.46
   9  -5 -10    0.52    0.55
   8  -5  10    1.71    0.49
  -8   5  10    2.55    0.65
   8  -5  10    2.18    0.31
   8  -5 -10    0.37    0.90
   8  -5 -10    1.86    0.42
   7  -5  10    6.44    0.97
   7  -5 -10    1.73    3.04
   7  -5 -10    7.75    0.91
  -6   5  10    3.95    0.91
  -6   5  10    2.56    0.79
   6  -5 -10    1.23    2.15
   6  -5 -10    4.40    0.77
   6  -5 -10    5.43    1.63
  -5   5  10   15.05    2.05
   5  -5  10   19.34    1.88
  -5   5  10   16.99    2.00
   5  -5 -10   12.15    2.23
   5  -5 -10   15.34    1.97
  -4   5  10    5.58    1.05
   4  -5  10    2.80    1.77
  -4   5  10    3.86    0.68
  -4   5 -10    3.46    1.01
   4  -5 -10    3.56    0.80
   4  -5 -10    3.64    1.13
   4  -5 -10    1.25    1.33
   3  -5  10    3.78    1.48
  -3   5  10    0.88    0.97
  -3   5 -10    1.76    0.56
   3  -5 -10    2.74    1.14
   3  -5 -10    2.10    0.51
  -3   5 -10    4.03    0.96
  -2   5  10    1.40    0.97
   2  -5  10    2.96    0.66
   2  -5  10    1.61    0.51
   2  -5  10    2.67    1.16
  -2   5 -10    1.85    0.90
  -2   5 -10    1.79    0.64
   2  -5 -10    0.25    0.93
  -1   5  10    5.12    0.74
   1  -5  10    5.26    0.88
   1  -5  10    5.77    1.23
   1  -5 -10    4.32    1.07
  -1   5 -10    5.70    0.94
   1  -5 -10    7.48    1.14
   0   5  10   13.67    1.47
   0  -5  10   15.27    1.68
   0  -5  10   11.72    1.51
   0  -5  10   10.89    1.51
   0  -5  10   10.31    1.79
   0  -5 -10    9.46    1.77
   0  -5 -10   13.68    1.63
   0   5 -10   13.83    1.52
   1   5  10    5.41    0.85
  -1  -5  10    5.08    0.91
   1   5 -10    7.04    0.94
  -1  -5 -10    5.00    0.90
   2   5  10    1.19    0.86
  -2  -5  10    3.31    0.64
   2   5  10    2.46    0.46
  -2  -5 -10    0.85    0.74
  -2  -5 -10    1.99    0.56
   3   5  10    2.27    0.95
   3   5  10    4.42    0.67
  -3  -5  10    5.66    0.77
  -3  -5 -10    4.45    0.86
   3   5 -10    4.29    0.84
   4   5  10    1.81    0.80
   4   5 -10    0.96    0.64
   5   5  10    4.16    0.93
   5   5 -10    4.11    0.85
   6   5  10    0.67    0.73
   7   5  10    2.27    0.79
   8   5  10    1.05    0.85
   9   5  10    0.06    0.55
   9   5 -10   -0.48    0.46
  10   5  10    1.47    0.55
  10   5 -10   -0.10    0.49
  11   5  10    0.53    0.49
  11   5 -10    0.36    0.54
  12   5  10    1.13    0.46
  12   5 -10    0.12    0.56
  13   5  10    0.03    0.38
  13   5 -10   -0.40    0.51
  14   5  10    0.68    0.39
  14   5 -10   -0.38    0.47
  15   5  10    0.12    0.34
  15   5 -10   -0.36    0.57
  16   5 -10    0.04    0.54
  17   5 -10   -0.39    0.47
  17  -5  11   -0.12    0.16
  16  -5  11    0.60    0.18
  16  -5  11   -0.08    0.37
  16  -5 -11   -0.05    0.41
  15  -5  11    0.00    0.44
  15  -5 -11    0.17    0.49
  14  -5  11    0.02    0.40
  14  -5 -11   -0.03    0.51
  13  -5  11    1.36    0.49
  13  -5  11    1.98    0.30
  13  -5 -11    0.44    0.57
  12  -5  11    0.24    0.42
  12  -5 -11   -0.36    0.55
  11  -5  11    1.08    0.49
  11  -5  11    1.73    0.28
  11  -5 -11   -0.21    0.61
  11  -5 -11    0.65    0.35
  10  -5  11    0.57    0.48
 -10   5  11    1.83    0.82
  10  -5  11    1.88    0.31
  10  -5 -11    1.54    0.39
   9  -5  11    2.03    0.32
   9  -5  11    1.84    0.52
  -9   5  11    2.45    0.65
   9  -5 -11    1.86    0.40
   8  -5  11    0.61    0.22
  -8   5  11    1.27    0.59
   8  -5  11    0.48    0.43
   8  -5 -11    0.09    0.59
  -7   5  11    0.38    0.35
   7  -5  11    0.81    0.45
   7  -5 -11    0.33    0.61
   7  -5 -11   -0.03    3.20
   6  -5 -11   19.41    2.27
   6  -5 -11   14.08    1.98
   5  -5  11    3.19    0.44
  -5   5  11    3.22    0.83
  -5   5  11    4.09    0.92
   5  -5 -11    1.53    1.74
   5  -5 -11    4.78    1.14
  -4   5  11    2.68    0.79
   4  -5  11    0.74    2.00
  -4   5  11    3.13    0.93
   4  -5 -11    3.95    1.45
   4  -5 -11    2.45    0.97
   4  -5 -11    2.86    0.64
   3  -5  11    4.53    1.64
  -3   5  11    1.69    0.98
   3  -5  11    2.68    0.51
  -3   5  11    0.28    0.48
   3  -5  11    2.92    0.80
  -3   5  11    3.08    0.57
   3  -5 -11   -0.06    1.11
  -3   5 -11    1.53    0.53
   3  -5 -11    1.64    0.80
  -2   5  11    5.06    1.26
  -2   5  11    7.36    1.02
   2  -5  11    7.35    1.07
   2  -5  11    8.21    0.94
   2  -5  11    5.18    1.57
   2  -5  11    6.42    0.81
   2  -5 -11    8.96    1.22
   2  -5 -11    5.22    1.34
  -2   5 -11    6.99    0.99
   1  -5  11    4.75    0.83
   1  -5  11    3.28    0.66
  -1   5  11    4.82    0.67
   1  -5  11    4.52    1.26
  -1   5 -11    5.45    0.79
   1  -5 -11    4.30    0.93
   1  -5 -11    2.40    1.02
   0  -5  11    1.13    1.62
   0   5  11    3.61    0.59
   0  -5  11    3.74    0.80
   0  -5  11    3.54    0.61
   0  -5  11    3.86    0.83
   0  -5 -11    4.22    0.84
   0   5 -11    4.00    0.71
  -1  -5  11    2.79    0.63
  -1  -5  11    5.27    0.83
   1   5  11    4.04    0.62
  -1  -5 -11    2.78    1.05
   1   5 -11    4.75    0.76
  -1  -5 -11    4.66    0.79
   2   5  11    7.86    1.25
   2   5  11    7.52    1.04
  -2  -5  11    8.37    1.21
   2   5 -11    6.49    1.06
  -2  -5 -11    7.38    1.38
  -2  -5 -11    7.46    1.07
   3   5  11    2.67    0.51
  -3  -5  11    2.65    0.65
   3   5  11    1.70    0.85
  -3  -5 -11    1.27    0.74
   3   5 -11    2.73    0.73
  -3  -5 -11    2.24    0.60
   4   5  11    2.95    0.56
  -4  -5  11    2.93    0.60
   4   5 -11    2.49    0.73
   5   5  11    0.61    0.77
   6   5  11   24.18    2.74
   7   5  11    0.74    0.52
   7   5  11   -0.48    0.89
   7   5 -11    2.40    0.64
   8   5  11    0.35    0.64
   8   5 -11    0.63    0.60
   9   5  11    1.34    0.61
   9   5 -11   -0.59    0.60
  10   5  11    1.91    0.60
  10   5 -11   -0.11    0.55
  11   5  11    1.21    0.57
  11   5 -11   -0.68    0.56
  12   5  11    0.28    0.41
  12   5 -11   -0.38    0.56
  13   5  11    0.90    0.43
  13   5 -11   -0.01    0.64
  14   5  11    0.35    0.36
  14   5 -11   -0.45    0.60
  15   5  11    0.04    0.33
  15   5 -11   -0.07    0.69
  16   5 -11   -0.17    0.53
  17   5 -11    0.16    0.51
  17  -5  12    0.12    0.12
  16  -5  12    0.24    0.39
  16  -5  12    0.40    0.16
  15  -5  12    0.46    0.18
  15  -5  12    0.25    0.42
  15  -5 -12   -0.15    0.47
  14  -5  12    0.26    0.44
  14  -5 -12   -0.60    0.56
  13  -5  12    1.11    0.24
  13  -5  12    0.26    0.42
  13  -5 -12    0.19    0.56
  12  -5  12   -0.16    0.41
  12  -5 -12   -0.44    0.56
  11  -5  12    0.24    0.46
  11  -5  12    0.83    0.25
  11  -5 -12   -0.49    0.74
  10  -5  12    0.78    0.46
  10  -5 -12    0.68    0.63
  -9   5  12    1.33    0.59
   9  -5  12    0.62    0.45
   9  -5  12    1.15    0.25
   9  -5 -12   -0.31    0.61
  -8   5  12    3.17    0.68
   8  -5  12    1.54    0.53
   7  -5  12    1.08    0.52
  -7   5  12    1.55    0.39
   7  -5  12    2.08    0.29
  -7   5  12    2.49    0.70
   7  -5 -12    6.87    3.55
  -6   5  12    1.59    0.70
   6  -5  12    1.40    0.51
   6  -5 -12    0.36    2.56
   6  -5 -12    3.02    1.14
   6  -5 -12    1.79    0.67
  -5   5  12    6.73    1.04
   5  -5 -12    1.33    2.07
   5  -5 -12    4.24    1.17
  -4   5  12    4.36    0.75
   4  -5  12    4.25    0.48
  -4   5  12    2.75    1.00
   4  -5 -12    2.02    1.00
   4  -5 -12    4.29    1.62
   4  -5 -12    2.88    0.80
   3  -5  12    0.93    1.89
  -3   5  12    0.64    0.47
  -3   5  12    1.80    0.95
   3  -5 -12    3.67    0.92
   3  -5 -12    0.28    1.21
   2  -5  12    1.92    1.64
   2  -5  12    2.85    0.49
  -2   5  12    2.31    1.04
   2  -5  12    3.85    0.61
   2  -5  12    4.76    0.84
  -2   5  12    3.01    0.73
  -2   5  12    1.81    0.78
   2  -5 -12    2.10    1.15
   2  -5 -12    4.27    0.93
  -2   5 -12    2.50    0.73
   1  -5  12    5.89    0.68
   1  -5  12    6.31    1.02
   1  -5  12    7.97    2.05
   1  -5  12    6.96    1.05
   1  -5 -12    4.02    1.25
   1  -5 -12    5.66    1.08
  -1   5 -12    5.72    0.89
   0  -5  12    1.11    1.25
   0  -5  12    2.56    0.99
   0  -5  12    1.64    0.48
   0  -5  12    2.45    0.73
   0  -5  12    1.61    0.26
   0   5  12    0.05    0.90
   0  -5 -12    1.77    1.13
   0  -5 -12    1.73    0.75
   0   5 -12    2.98    0.60
  -1  -5  12    9.04    1.21
  -1  -5  12    6.25    1.37
  -1  -5 -12    3.76    1.25
   1   5 -12    7.04    1.03
  -1  -5 -12    5.77    1.01
   2   5  12    1.63    0.88
  -2  -5  12    3.10    0.73
   2   5 -12    0.71    0.68
  -2  -5 -12    2.05    0.91
  -2  -5 -12    2.64    0.65
   3   5  12    1.91    0.89
  -3  -5  12    3.46    0.71
   3   5  12    2.99    0.63
  -3  -5 -12    1.50    0.77
   3   5 -12    2.05    0.76
  -3  -5 -12    3.05    0.67
   4   5  12    3.88    0.68
  -4  -5  12    4.54    0.74
  -5  -5  12    7.87    1.11
   5   5  12    7.54    1.16
   5   5 -12   10.05    1.40
   6   5  12   -0.38    0.73
   6   5  12    1.17    0.50
   7   5  12    2.18    0.75
   7   5  12    1.75    0.55
   7   5 -12    0.08    0.67
   8   5  12    0.86    0.71
   8   5 -12    0.04    0.66
   9   5  12    0.75    0.64
   9   5 -12    0.10    0.65
  10   5  12    1.72    0.62
  10   5 -12   -0.02    0.68
  11   5  12    0.77    0.50
  12   5  12    0.51    0.42
  12   5 -12    0.15    0.67
  13   5  12    0.31    0.39
  13   5 -12   -0.19    0.64
  14   5  12    0.55    0.35
  14   5  12    0.44    0.24
  14   5 -12    0.45    0.66
  15   5  12   -0.07    0.31
  15   5  12    0.09    0.18
  15   5 -12   -0.08    0.61
  16   5 -12   -0.25    0.53
  16  -5  13    0.18    0.14
  15  -5  13    0.19    0.45
  15  -5 -13    0.14    0.52
  14  -5  13   -0.04    0.36
  14  -5  13    0.55    0.19
  14  -5 -13    0.07    0.49
  13  -5  13    0.09    0.41
  13  -5 -13   -0.15    0.53
  12  -5  13    0.29    0.41
  12  -5 -13    0.00    0.56
  11  -5  13    0.37    0.44
  11  -5  13    1.02    0.26
  11  -5 -13    0.01    0.58
  10  -5  13    0.81    0.25
  10  -5  13    0.10    0.50
  10  -5 -13   -0.25    0.60
   9  -5  13    1.36    0.49
   9  -5 -13    0.28    0.64
  -8   5  13    3.66    0.89
   8  -5  13    2.81    0.65
   8  -5  13    3.77    0.47
   7  -5  13    2.14    0.53
  -7   5  13    1.58    0.69
   7  -5 -13    0.26    0.68
   7  -5 -13    6.17    5.30
  -6   5  13    0.60    0.41
  -6   5  13    1.23    0.69
   6  -5  13    1.01    0.26
   6  -5  13    1.40    0.50
  -6   5  13    0.81    0.66
   6  -5 -13    0.18    2.83
   6  -5 -13   -0.42    0.58
   5  -5  13    3.44    0.68
   5  -5  13    4.52    0.54
  -5   5  13    5.70    0.89
   5  -5 -13    2.07    2.18
   5  -5 -13    4.00    1.20
  -4   5  13    6.58    1.13
   4  -5 -13    4.07    1.82
   4  -5 -13    3.41    1.09
  -3   5  13    1.07    0.57
  -3   5  13    2.72    1.04
  -3   5  13    4.45    0.70
   3  -5 -13    1.55    1.42
   3  -5 -13    3.04    0.95
   2  -5  13    8.69    1.18
   2  -5  13    7.39    0.75
  -2   5  13    4.64    0.87
   2  -5  13    3.73    2.08
   2  -5  13    5.33    0.90
  -2   5  13    7.55    1.06
   2  -5 -13    7.37    1.23
   2  -5 -13    5.17    1.51
   1  -5  13    2.60    0.80
   1  -5  13    1.48    0.26
  -1   5  13    0.51    0.99
  -1   5  13    0.81    0.50
   1  -5  13    1.57    0.50
  -1   5  13    2.41    0.54
   1  -5  13    3.18    0.85
   1  -5  13    2.43    1.58
   1  -5 -13    3.11    0.91
  -1   5 -13    0.99    0.60
   1  -5 -13    2.55    1.33
   0  -5  13    8.44    1.22
   0  -5  13    8.93    1.76
   0  -5  13    8.16    0.89
   0  -5  13    6.89    1.01
   0  -5 -13    6.77    1.63
   0  -5 -13   11.03    1.37
   1   5  13    1.99    0.49
   1   5  13    0.25    0.48
   1   5  13    0.44    0.88
  -1  -5  13    1.96    1.27
  -1  -5  13    1.40    0.25
  -1  -5  13    1.44    0.69
  -1  -5  13    1.68    0.90
  -1  -5  13    2.76    0.76
  -1  -5 -13    2.21    0.75
  -1  -5 -13    0.48    1.06
   1   5 -13    1.66    0.63
   2   5  13    1.88    1.01
   2   5  13    2.81    0.73
  -2  -5 -13    6.29    1.13
   2   5 -13    4.48    0.88
  -2  -5 -13    4.83    1.12
  -3  -5  13    4.59    0.81
   3   5  13    4.05    0.66
   3   5  13    2.97    0.79
  -3  -5 -13    3.56    0.93
  -3  -5 -13    2.87    0.95
   4   5  13    6.84    1.08
  -4  -5  13    7.89    1.15
   4   5  13    6.67    0.89
   5   5  13    0.71    0.84
  -5  -5  13    2.96    0.61
   5   5  13    2.92    0.60
   5   5 -13    3.25    0.86
   6   5  13    0.99    0.79
   6   5  13    0.04    0.39
   6   5  13    0.94    0.50
   6   5 -13    0.33    0.76
   7   5  13    0.94    0.55
   7   5  13    1.89    0.43
   7   5  13    0.66    0.74
   7   5 -13   -0.32    0.72
   8   5  13    0.41    0.72
   8   5  13    1.02    0.75
   8   5  13    2.24    0.62
   8   5 -13   -0.25    0.70
   9   5  13    0.12    0.34
   9   5  13    2.70    0.71
   9   5 -13   -0.48    0.70
  10   5  13    1.02    0.61
  10   5  13   -0.10    0.28
  10   5 -13    0.33    0.73
  11   5  13    0.36    0.49
  11   5  13    0.26    0.23
  11   5 -13    0.15    0.71
  12   5  13    0.52    0.46
  12   5  13    0.21    0.19
  12   5 -13    0.09    0.70
  13   5  13    0.34    0.40
  13   5  13    0.10    0.15
  13   5 -13    0.63    0.70
  14   5  13   -0.04    0.30
  14   5  13    0.05    0.12
  14   5 -13    0.30    0.78
  15   5  13    0.34    0.11
  15   5 -13   -0.11    0.60
  16   5 -13   -0.13    0.54
  16  -5  14    0.21    0.12
  15  -5  14    0.34    0.16
  15  -5  14    0.45    0.58
  14  -5  14    0.11    0.40
  14  -5  14    0.48    0.18
  14  -5 -14    0.19    0.58
  13  -5  14    1.01    0.21
  13  -5  14    0.44    0.41
  13  -5 -14   -0.12    0.48
  12  -5  14   -0.13    0.38
  12  -5  14    0.70    0.23
  12  -5 -14   -0.35    0.53
  11  -5  14    0.06    0.41
  11  -5 -14   -0.09    0.55
  10  -5  14    0.65    0.47
  10  -5  14    1.69    0.34
  10  -5 -14    0.31    0.61
   9  -5  14    0.78    0.56
  -9   5  14    2.24    0.66
   9  -5 -14   -0.68    0.58
   8  -5  14    1.38    0.54
  -8   5  14    2.78    0.68
   7  -5  14    1.01    0.52
   7  -5  14    1.15    0.25
   7  -5 -14    0.15    0.64
  -6   5  14   -0.17    0.38
   6  -5  14    1.21    0.51
   6  -5  14    0.45    0.21
  -6   5  14    1.83    0.72
   6  -5 -14    0.61    3.05
  -5   5  14   -0.26    0.83
  -5   5  14    0.01    0.73
   5  -5  14    0.12    0.21
   5  -5  14    0.82    0.48
  -5   5  14    0.96    0.69
   5  -5 -14    1.44    1.10
   4  -5  14    6.80    0.71
   4  -5  14    4.04    1.14
   4  -5  14    5.50    0.91
  -4   5  14    6.71    1.01
   4  -5 -14    3.60    2.34
   4  -5 -14    5.84    1.50
   3  -5  14    9.99    1.17
  -3   5  14    7.84    1.17
  -3   5  14    9.04    1.48
   3  -5 -14    6.82    2.05
   2  -5  14    2.55    0.88
  -2   5  14    0.94    0.53
  -2   5  14    0.80    0.97
   2  -5  14    1.50    0.25
   2  -5  14    1.08    0.50
   2  -5  14   -1.53    2.18
  -2   5  14    2.59    0.63
   2  -5 -14    0.94    1.51
   1  -5  14    9.66    0.99
  -1   5  14    6.88    1.15
   1  -5  14    8.70    1.42
   1  -5  14    6.53    2.09
   1  -5  14   12.33    1.58
   1  -5  14    8.06    1.12
  -1   5  14    9.76    1.27
   1  -5 -14    7.80    1.97
   0  -5  14    3.46    0.96
   0  -5  14    1.38    1.70
   0  -5  14    5.19    0.94
   0   5  14    3.73    0.69
   0  -5  14    3.45    0.46
   0  -5 -14    5.34    1.57
  -1  -5  14    7.07    1.85
   1   5  14   10.33    1.23
  -1  -5  14    9.66    1.33
  -1  -5  14    8.25    0.95
  -1  -5 -14   11.28    1.44
   1   5 -14    6.95    1.23
   2   5  14    0.24    0.44
  -2  -5  14    1.39    0.27
  -2  -5  14    1.96    1.39
  -2  -5  14    1.44    0.77
   2   5  14    0.56    0.84
   2   5  14    1.24    0.51
  -2  -5  14    3.25    0.87
  -2  -5 -14    2.16    0.79
  -2  -5 -14    1.75    1.22
   2   5 -14    1.33    0.88
   3   5  14    6.73    1.18
   3   5  14    6.81    0.89
   3   5 -14    6.10    1.17
   4   5  14    3.40    0.55
   4   5  14    2.80    0.90
   4   5 -14    2.30    0.91
   5   5  14    0.38    0.78
   5   5  14   -0.05    0.47
  -5  -5  14    0.68    0.55
   5   5  14    1.10    0.41
   5   5 -14   -0.37    0.74
   6   5  14    1.43    0.54
   6   5  14    0.09    0.78
   6   5  14    1.76    0.45
   6   5 -14    0.54    0.77
   7   5  14    0.42    0.74
   7   5  14    1.02    0.39
   7   5 -14   -0.57    0.75
   8   5  14    0.79    0.73
   8   5  14    0.77    0.38
   8   5  14    1.97    0.59
   8   5 -14   -0.40    0.76
   9   5  14    0.33    0.33
   9   5  14    0.70    0.78
   9   5 -14   -0.40    0.75
 -10  -5  14    2.93    1.61
  10   5  14    1.27    0.62
  10   5 -14   -0.07    0.74
  11   5  14    0.61    0.49
  11   5  14    0.15    0.23
  11   5 -14   -0.35    0.71
  12   5  14    0.21    0.48
  12   5  14    0.02    0.18
  12   5 -14   -0.13    0.69
  13   5  14    0.05    0.14
  13   5  14    0.29    0.35
  13   5 -14    0.07    0.73
  14   5  14    0.24    0.20
  14   5  14    0.26    0.34
  14   5 -14   -0.26    0.65
  15   5  14    0.12    0.12
  15   5 -14   -0.24    0.60
  15  -5  15    0.30    0.15
  14  -5  15    0.09    0.40
  14  -5  15    0.54    0.16
  13  -5  15    0.42    0.25
  13  -5  15   -0.28    0.35
  12  -5  15    0.93    0.24
  11  -5  15    0.73    0.43
  11  -5  15    1.05    0.25
  11  -5 -15   -0.24    0.74
  10  -5  15    0.50    0.44
  10  -5 -15    0.12    0.59
   9  -5  15    0.89    0.47
   9  -5 -15    0.23    0.75
   8  -5  15    0.45    0.61
   8  -5  15    0.11    0.76
   8  -5  15    1.41    0.27
  -8   5  15    2.19    0.68
   7  -5  15    0.65    0.50
   7  -5  15    0.14    0.80
  -7   5  15    1.58    0.66
   6  -5  15    0.58    0.50
   6  -5  15   -0.49    0.77
   6  -5  15    0.41    0.20
  -6   5  15    0.77    0.71
  -6   5  15    0.17    0.34
   6  -5 -15   -1.31    3.27
  -5   5  15    0.36    0.45
   5  -5  15    1.60    0.56
  -5   5  15    0.87    0.81
[truncated: 795,993 more chars]
