# Supplementary material for: Pillararene incorporated metal–organic frameworks for supramolecular recognition and selective separation
Source: Nat Commun. 2023 Aug 15;14:4927. doi: 10.1038/s41467-023-40594-2 (PMC10427641; doi:10.1038/s41467-023-40594-2)
Supplement: Supplementary file 4 — Supplementary Data 1 [file 41467_2023_40594_MOESM4_ESM.zip › Supplementary Data 1/MeP5-MOF-1.cif]

data_a
_audit_creation_date               2023-02-16
_audit_creation_method
;
Olex2 1.5
(compiled 2022.04.07 svn.rca3783a0 for OlexSys, GUI svn.r6498)
;
_shelx_SHELXL_version_number       '2014/7'
_audit_contact_author_address      ?
_audit_contact_author_email        ?
_audit_contact_author_name         ''
_audit_contact_author_phone        ?
_publ_contact_author_id_orcid      ?
_publ_section_references
;
Bourhis, L.J., Dolomanov, O.V., Gildea, R.J., Howard, J.A.K., Puschmann, H.
 (2015). Acta Cryst. A71, 59-75.

Dolomanov, O.V., Bourhis, L.J., Gildea, R.J, Howard, J.A.K. & Puschmann, H.
 (2009), J. Appl. Cryst. 42, 339-341.

Sheldrick, G.M. (2008). Acta Cryst. A64, 112-122.
;
_chemical_name_common              ?
_chemical_name_systematic          ?
_chemical_formula_moiety           'C70 H44 N2 O8 Zn2'
_chemical_formula_sum              'C70 H44 N2 O8 Zn2'
_chemical_formula_weight           1171.81
_chemical_melting_point            ?
loop_
  _atom_type_symbol
  _atom_type_description
  _atom_type_scat_dispersion_real
  _atom_type_scat_dispersion_imag
  _atom_type_scat_source
 'C' 'C' 0.0033 0.0016 'International Tables Vol C Tables 4.2.6.8 and 6.1.1.4'
 'H' 'H' 0.0000 0.0000 'International Tables Vol C Tables 4.2.6.8 and 6.1.1.4'
 'N' 'N' 0.0061 0.0033 'International Tables Vol C Tables 4.2.6.8 and 6.1.1.4'
 'O' 'O' 0.0106 0.0060 'International Tables Vol C Tables 4.2.6.8 and 6.1.1.4'
 'Zn' 'Zn' 0.2839 1.4301 'International Tables Vol C Tables 4.2.6.8 and 6.1.1.4'

_shelx_space_group_comment
;
The symmetry employed for this shelxl refinement is uniquely defined
by the following loop, which should always be used as a source of
symmetry information in preference to the above space-group names.
They are only intended as comments.
;
_space_group_crystal_system        'orthorhombic'
_space_group_IT_number             47
_space_group_name_H-M_alt          'P m m m'
_space_group_name_Hall             '-P 2 2'
loop_
  _space_group_symop_operation_xyz
 'x, y, z'
 '-x, -y, z'
 '-x, y, -z'
 'x, -y, -z'
 '-x, -y, -z'
 'x, y, -z'
 'x, -y, z'
 '-x, y, z'

_cell_length_a                     16.449(3)
_cell_length_b                     18.309(3)
_cell_length_c                     20.203(4)
_cell_angle_alpha                  90
_cell_angle_beta                   90
_cell_angle_gamma                  90
_cell_volume                       6084.6(17)
_cell_formula_units_Z              1
_cell_measurement_reflns_used      5359
_cell_measurement_temperature      193.00
_cell_measurement_theta_max        23.61
_cell_measurement_theta_min        2.30
_shelx_estimated_absorpt_T_max     0.979
_shelx_estimated_absorpt_T_min     0.973
_exptl_absorpt_coefficient_mu      0.211
_exptl_absorpt_correction_T_max    0.7454
_exptl_absorpt_correction_T_min    0.5631
_exptl_absorpt_correction_type     multi-scan
_exptl_absorpt_process_details
;
SADABS-2016/2 (Bruker,2016/2) was used for absorption correction.
wR2(int) was 0.0960 before and 0.0717 after correction.
The Ratio of minimum to maximum transmission is 0.7554.
The \l/2 correction factor is Not present.
;
_exptl_absorpt_special_details     ?
_exptl_crystal_colour              ?
_exptl_crystal_density_diffrn      0.320
_exptl_crystal_density_meas        ?
_exptl_crystal_density_method      ?
_exptl_crystal_description         block
_exptl_crystal_F_000               602
_exptl_crystal_size_max            0.13
_exptl_crystal_size_mid            0.12
_exptl_crystal_size_min            0.1
_exptl_transmission_factor_max     ?
_exptl_transmission_factor_min     ?
_diffrn_reflns_av_R_equivalents    0.0856
_diffrn_reflns_av_unetI/netI       0.0850
_diffrn_reflns_Laue_measured_fraction_full  0.994
_diffrn_reflns_Laue_measured_fraction_max  0.994
_diffrn_reflns_limit_h_max         20
_diffrn_reflns_limit_h_min         -19
_diffrn_reflns_limit_k_max         22
_diffrn_reflns_limit_k_min         -22
_diffrn_reflns_limit_l_max         13
_diffrn_reflns_limit_l_min         -25
_diffrn_reflns_number              24329
_diffrn_reflns_point_group_measured_fraction_full  0.994
_diffrn_reflns_point_group_measured_fraction_max  0.994
_diffrn_reflns_theta_full          25.242
_diffrn_reflns_theta_max           26.427
_diffrn_reflns_theta_min           1.946
_diffrn_ambient_temperature        193.0
_diffrn_detector_area_resol_mean   7.41
_diffrn_detector_type              'Bruker PHOTON 100'
_diffrn_measured_fraction_theta_full  0.994
_diffrn_measured_fraction_theta_max  0.994
_diffrn_measurement_device         'four-circle diffractometer'
_diffrn_measurement_device_type    'Bruker APEX-II CCD'
_diffrn_measurement_method         '\f and \w scans'
_diffrn_measurement_specimen_support  'nylon loop'
_diffrn_radiation_type             MoK\a
_diffrn_radiation_wavelength       0.71073
_diffrn_source                     ?
_diffrn_source_current             40.0
_diffrn_source_power               2.0
_diffrn_source_voltage             50.0
_diffrn_standards_number           0
_reflns_Friedel_coverage           0.000
_reflns_Friedel_fraction_full      .
_reflns_Friedel_fraction_max       .
_reflns_number_gt                  4381
_reflns_number_total               6854
_reflns_special_details
;
 Reflections were merged by SHELXL according to the crystal
 class for the calculation of statistics and refinement.
 
 Structure factors included contributions from the .fab file.
 
 _reflns_Friedel_fraction is defined as the number of unique
 Friedel pairs measured divided by the number that would be
 possible theoretically, ignoring centric projections and
 systematic absences.
;
_reflns_threshold_expression       'I > 2\s(I)'
_computing_cell_refinement         'SAINT V8.40B (Bruker, 2019)'
_computing_data_collection         'APEX3 V2019.11-0 (Bruker, 2019)'
_computing_data_reduction          'SAINT V8.40B (Bruker, 2019)'
_computing_molecular_graphics      'Olex2 1.5 (Dolomanov et al., 2009)'
_computing_publication_material    'Olex2 1.5 (Dolomanov et al., 2009)'
_computing_structure_refinement    'XL  (Sheldrick, 2008)'
_computing_structure_solution      'olex2.solve 1.5 (Bourhis et al., 2015)'
_refine_diff_density_max           1.123
_refine_diff_density_min           -0.624
_refine_diff_density_rms           0.052
_refine_ls_extinction_coef         .
_refine_ls_extinction_method       none
_refine_ls_goodness_of_fit_ref     1.012
_refine_ls_hydrogen_treatment      constr
_refine_ls_matrix_type             full
_refine_ls_number_parameters       145
_refine_ls_number_reflns           6854
_refine_ls_number_restraints       53
_refine_ls_R_factor_all            0.0868
_refine_ls_R_factor_gt             0.0688
_refine_ls_restrained_S_all        1.044
_refine_ls_shift/su_max            0.001
_refine_ls_shift/su_mean           0.000
_refine_ls_structure_factor_coef   Fsqd
_refine_ls_weighting_details      
 'w=1/[\s^2^(Fo^2^)+(0.1019P)^2^] where P=(Fo^2^+2Fc^2^)/3'
_refine_ls_weighting_scheme        calc
_refine_ls_wR_factor_gt            0.1817
_refine_ls_wR_factor_ref           0.1911
_refine_special_details            ?
_olex2_refinement_description
;
1. Fixed Uiso
 At 1.2 times of:
  All C(H) groups
2. Restrained distances
 C15A-C14
 1.39 with sigma of 0.005
 C15-C14
 1.39 with sigma of 0.005
 C15_$1-C15_$2
 1.39 with sigma of 0.005
 C15A_$1-C15A_$2
 1.39 with sigma of 0.005
 C12_$1-C13
 1.39 with sigma of 0.005
 N1-C11_$1
 1.39 with sigma of 0.005
 C12-C11
 1.39 with sigma of 0.005
 C11_$1-C13
 2.4 with sigma of 0.005
3. Restrained planarity
 N1_$5, C11_$5, C11_$2, C12_$2, C12_$5, C13_$5
 with sigma of 0.1
4. Uiso/Uaniso restraints and constraints
N1 \\sim C11 \\sim C12 \\sim C13 \\sim C14 \\sim C15 \\sim C15A: within 2A with
sigma of 0.01 and sigma for terminal atoms of 0.02 within 2A
5. Others
 Sof(C7)=Sof(H7)=Sof(C8)=Sof(H8)=1-FVAR(1)
 Sof(C7A)=Sof(H7A)=Sof(C8A)=Sof(H8A)=FVAR(1)
 Fixed Sof: C11(0.5) H11(0.5) C12(0.5) H12(0.5) C15(0.25) H15(0.25) C15A(0.25)
 H15A(0.25)
6.a Aromatic/amide H refined with riding coordinates:
 C3(H3), C4(H4), C7(H7), C7A(H7A), C8(H8), C8A(H8A), C11(H11), C12(H12),
 C15(H15), C15A(H15A)
;
_atom_sites_solution_hydrogens     geom
_atom_sites_solution_primary       iterative
_atom_sites_solution_secondary     ?
loop_
  _atom_site_label
  _atom_site_type_symbol
  _atom_site_fract_x
  _atom_site_fract_y
  _atom_site_fract_z
  _atom_site_U_iso_or_equiv
  _atom_site_adp_type
  _atom_site_occupancy
  _atom_site_site_symmetry_order
  _atom_site_calc_flag
  _atom_site_refinement_flags_posn
  _atom_site_refinement_flags_adp
  _atom_site_refinement_flags_occupancy
  _atom_site_disorder_assembly
  _atom_site_disorder_group
 Zn1 Zn 0.5000 0.58040(3) 0.5000 0.04558(19) Uani 1 4 d S T P . .
 O1 O 0.41496(11) 0.56053(10) 0.42948(9) 0.0721(5) Uani 1 1 d . . . . .
 N1 N 0.5000 0.6901(2) 0.5000 0.0630(10) Uani 1 4 d DS TU P . .
 C1 C 0.3921(2) 0.5000 0.40818(16) 0.0573(8) Uani 1 2 d S T P . .
 C2 C 0.3357(2) 0.5000 0.35065(17) 0.0638(9) Uani 1 2 d S T P . .
 C3 C 0.30992(18) 0.43539(15) 0.32262(14) 0.0828(9) Uani 1 1 d . . . . .
 H3 H 0.3272 0.3902 0.3409 0.099 Uiso 1 1 calc R U . . .
 C4 C 0.25919(19) 0.43566(15) 0.26822(14) 0.0868(9) Uani 1 1 d . . . . .
 H4 H 0.2406 0.3905 0.2508 0.104 Uiso 1 1 calc R U . . .
 C5 C 0.2347(2) 0.5000 0.23845(17) 0.0715(10) Uani 1 2 d S T P . .
 C6 C 0.1842(2) 0.5000 0.17803(17) 0.0736(11) Uani 1 2 d S T P . .
 C7 C 0.1930(4) 0.4510(4) 0.1304(3) 0.082(2) Uani 0.482(4) 1 d . . P . .
 H7 H 0.2328 0.4139 0.1356 0.098 Uiso 0.482(4) 1 calc R U P . .
 C7A C 0.1285(4) 0.4439(3) 0.1649(3) 0.0832(19) Uani 0.518(4) 1 d . . P . .
 H7A H 0.1234 0.4040 0.1947 0.100 Uiso 0.518(4) 1 calc R U P . .
 C8 C 0.1471(3) 0.4518(4) 0.0744(3) 0.082(2) Uani 0.482(4) 1 d . . P . .
 H8 H 0.1573 0.4152 0.0422 0.099 Uiso 0.482(4) 1 calc R U P . .
 C8A C 0.0810(3) 0.4466(4) 0.1085(2) 0.0842(19) Uani 0.518(4) 1 d . . P . .
 H8A H 0.0408 0.4100 0.1021 0.101 Uiso 0.518(4) 1 calc R U P . .
 C9 C 0.0895(2) 0.5000 0.06176(17) 0.0728(11) Uani 1 2 d S T P . .
 C10 C 0.0404(3) 0.5000 0.0000 0.0721(15) Uani 1 4 d S T P . .
 C11 C 0.5513(3) 0.7282(2) 0.5370(3) 0.109(2) Uani 0.5 1 d D U P . .
 H11 H 0.5883 0.7023 0.5644 0.130 Uiso 0.5 1 calc R U P . .
 C12 C 0.5538(4) 0.8033(2) 0.5380(3) 0.128(2) Uani 0.5 1 d D U P . .
 H12 H 0.5926 0.8276 0.5649 0.154 Uiso 0.5 1 calc R U P . .
 C13 C 0.5000 0.8435(3) 0.5000 0.0989(19) Uani 1 4 d DS TU P A .
 C14 C 0.5000 0.9235(3) 0.5000 0.1018(19) Uani 1 4 d DS TU P . .
 C15 C 0.5713(4) 0.96212(13) 0.5000 0.131(3) Uani 0.5 2 d DS TU P A 2
 H15 H 0.6216 0.9366 0.5000 0.157 Uiso 0.5 2 calc R U P A 2
 C15A C 0.5000 0.96230(13) 0.5582(3) 0.105(3) Uani 0.5 2 d DS TU P A 1
 H15A H 0.5000 0.9368 0.5991 0.126 Uiso 0.5 2 calc R U P A 1

loop_
  _atom_site_aniso_label
  _atom_site_aniso_U_11
  _atom_site_aniso_U_22
  _atom_site_aniso_U_33
  _atom_site_aniso_U_23
  _atom_site_aniso_U_13
  _atom_site_aniso_U_12
 Zn1 0.0503(3) 0.0535(3) 0.0329(3) 0.000 0.000 0.000
 O1 0.0810(12) 0.0845(12) 0.0508(10) 0.0013(9) -0.0148(9) 0.0029(10)
 N1 0.072(3) 0.046(2) 0.071(3) 0.000 0.000 0.000
 C1 0.059(2) 0.072(2) 0.0406(19) 0.000 0.0033(15) 0.000
 C2 0.058(2) 0.085(2) 0.049(2) 0.000 -0.0108(16) 0.000
 C3 0.099(2) 0.089(2) 0.0607(18) -0.0010(14) -0.0342(16) 0.0017(16)
 C4 0.094(2) 0.096(2) 0.070(2) -0.0115(15) -0.0396(17) -0.0046(16)
 C5 0.064(2) 0.103(3) 0.048(2) 0.000 -0.0163(17) 0.000
 C6 0.058(2) 0.126(3) 0.037(2) 0.000 -0.0100(16) 0.000
 C7 0.065(4) 0.132(5) 0.049(4) -0.021(3) -0.020(3) 0.018(3)
 C7A 0.074(4) 0.127(5) 0.049(3) 0.012(3) -0.021(3) -0.009(3)
 C8 0.057(3) 0.143(5) 0.046(3) -0.028(3) -0.011(3) 0.020(3)
 C8A 0.062(3) 0.145(5) 0.045(3) -0.001(3) -0.010(3) -0.011(3)
 C9 0.0398(18) 0.149(4) 0.0293(18) 0.000 0.0031(14) 0.000
 C10 0.050(2) 0.135(5) 0.031(3) 0.000 0.000 0.000
 C11 0.144(4) 0.047(3) 0.135(5) -0.009(3) -0.062(4) 0.003(3)
 C12 0.170(5) 0.057(3) 0.158(5) -0.011(3) -0.067(4) 0.006(3)
 C13 0.129(5) 0.050(3) 0.117(5) 0.000 0.000 0.000
 C14 0.134(5) 0.052(3) 0.119(5) 0.000 0.000 0.000
 C15 0.161(7) 0.078(5) 0.154(7) 0.000 0.000 -0.015(5)
 C15A 0.159(7) 0.049(4) 0.108(6) -0.006(4) 0.000 0.000

_geom_special_details
;
 All esds (except the esd in the dihedral angle between two l.s. planes)
 are estimated using the full covariance matrix.  The cell esds are taken
 into account individually in the estimation of esds in distances, angles
 and torsion angles; correlations between esds in cell parameters are only
 used when they are defined by crystal symmetry.  An approximate (isotropic)
 treatment of cell esds is used for estimating esds involving l.s. planes.
;
loop_
  _geom_bond_atom_site_label_1
  _geom_bond_atom_site_label_2
  _geom_bond_distance
  _geom_bond_site_symmetry_2
  _geom_bond_publ_flag
 Zn1 Zn1 2.9440(10) 5_666 ?
 Zn1 O1 2.0294(17) 3_656 ?
 Zn1 O1 2.0294(17) . ?
 Zn1 O1 2.0294(17) 6_556 ?
 Zn1 O1 2.0294(17) 8_655 ?
 Zn1 N1 2.009(4) . ?
 O1 C1 1.247(2) . ?
 N1 C11 1.327(4) . ?
 N1 C11 1.327(4) 8_655 ?
 N1 C11 1.327(4) 6_556 ?
 N1 C11 1.327(4) 3_656 ?
 C1 O1 1.247(2) 7_565 ?
 C1 C2 1.487(4) . ?
 C2 C3 1.379(3) . ?
 C2 C3 1.379(3) 7_565 ?
 C3 H3 0.9500 . ?
 C3 C4 1.380(3) . ?
 C4 H4 0.9500 . ?
 C4 C5 1.383(3) . ?
 C5 C4 1.383(3) 7_565 ?
 C5 C6 1.477(4) . ?
 C6 C7 1.323(6) 7_565 ?
 C6 C7 1.323(6) . ?
 C6 C7A 1.402(6) 7_565 ?
 C6 C7A 1.402(6) . ?
 C7 H7 0.9500 . ?
 C7 C8 1.359(7) . ?
 C7A H7A 0.9500 . ?
 C7A C8A 1.381(6) . ?
 C8 H8 0.9500 . ?
 C8 C9 1.320(6) . ?
 C8A H8A 0.9500 . ?
 C8A C9 1.367(6) . ?
 C9 C8 1.320(6) 7_565 ?
 C9 C8A 1.367(6) 7_565 ?
 C9 C10 1.487(4) . ?
 C10 C9 1.487(4) 6 ?
 C10 C10 1.328(9) 5_565 ?
 C11 H11 0.9500 . ?
 C11 C12 1.375(4) . ?
 C12 H12 0.9500 . ?
 C12 C13 1.384(4) . ?
 C13 C12 1.384(4) 6_556 ?
 C13 C12 1.384(4) 3_656 ?
 C13 C12 1.384(4) 8_655 ?
 C13 C14 1.466(7) . ?
 C14 C15 1.369(5) 3_656 ?
 C14 C15 1.369(5) . ?
 C14 C15A 1.373(4) . ?
 C14 C15A 1.373(4) 3_656 ?
 C15 C15 1.387(5) 7_575 ?
 C15 H15 0.9500 . ?
 C15A C15A 1.380(5) 2_675 ?
 C15A H15A 0.9500 . ?

loop_
  _geom_angle_atom_site_label_1
  _geom_angle_atom_site_label_2
  _geom_angle_atom_site_label_3
  _geom_angle
  _geom_angle_site_symmetry_1
  _geom_angle_site_symmetry_3
  _geom_angle_publ_flag
 O1 Zn1 Zn1 79.68(5) 6_556 5_666 ?
 O1 Zn1 Zn1 79.68(5) 3_656 5_666 ?
 O1 Zn1 Zn1 79.68(5) . 5_666 ?
 O1 Zn1 Zn1 79.68(5) 8_655 5_666 ?
 O1 Zn1 O1 89.17(11) 3_656 8_655 ?
 O1 Zn1 O1 87.14(11) 3_656 6_556 ?
 O1 Zn1 O1 159.35(10) 6_556 8_655 ?
 O1 Zn1 O1 159.35(10) 3_656 . ?
 O1 Zn1 O1 89.17(11) 6_556 . ?
 O1 Zn1 O1 87.14(11) 8_655 . ?
 N1 Zn1 Zn1 180.0 . 5_666 ?
 N1 Zn1 O1 100.32(5) . . ?
 N1 Zn1 O1 100.32(5) . 8_655 ?
 N1 Zn1 O1 100.32(5) . 3_656 ?
 N1 Zn1 O1 100.32(5) . 6_556 ?
 C1 O1 Zn1 127.5(2) . . ?
 C11 N1 Zn1 121.7(2) 6_556 . ?
 C11 N1 Zn1 121.7(2) 3_656 . ?
 C11 N1 Zn1 121.7(2) . . ?
 C11 N1 Zn1 121.7(2) 8_655 . ?
 C11 N1 C11 116.5(4) 6_556 8_655 ?
 C11 N1 C11 79.0(5) 6_556 3_656 ?
 C11 N1 C11 79.0(5) . 8_655 ?
 C11 N1 C11 68.7(5) 3_656 8_655 ?
 C11 N1 C11 68.7(5) . 6_556 ?
 C11 N1 C11 116.5(4) . 3_656 ?
 O1 C1 O1 125.5(3) . 7_565 ?
 O1 C1 C2 117.24(17) . . ?
 O1 C1 C2 117.24(17) 7_565 . ?
 C3 C2 C1 120.88(17) . . ?
 C3 C2 C1 120.88(17) 7_565 . ?
 C3 C2 C3 118.2(3) . 7_565 ?
 C2 C3 H3 119.7 . . ?
 C2 C3 C4 120.7(3) . . ?
 C4 C3 H3 119.7 . . ?
 C3 C4 H4 119.1 . . ?
 C3 C4 C5 121.7(3) . . ?
 C5 C4 H4 119.1 . . ?
 C4 C5 C4 116.9(3) 7_565 . ?
 C4 C5 C6 121.57(17) . . ?
 C4 C5 C6 121.57(17) 7_565 . ?
 C7 C6 C5 122.6(3) 7_565 . ?
 C7 C6 C5 122.6(3) . . ?
 C7 C6 C7 85.4(6) . 7_565 ?
 C7 C6 C7A 115.5(4) 7_565 . ?
 C7 C6 C7A 55.7(3) 7_565 7_565 ?
 C7 C6 C7A 115.5(4) . 7_565 ?
 C7 C6 C7A 55.7(3) . . ?
 C7A C6 C5 121.6(3) . . ?
 C7A C6 C5 121.6(3) 7_565 . ?
 C7A C6 C7A 94.3(5) 7_565 . ?
 C6 C7 H7 118.8 . . ?
 C6 C7 C8 122.5(5) . . ?
 C8 C7 H7 118.8 . . ?
 C6 C7A H7A 120.0 . . ?
 C8A C7A C6 119.9(5) . . ?
 C8A C7A H7A 120.0 . . ?
 C7 C8 H8 117.7 . . ?
 C9 C8 C7 124.5(5) . . ?
 C9 C8 H8 117.7 . . ?
 C7A C8A H8A 118.7 . . ?
 C9 C8A C7A 122.5(5) . . ?
 C9 C8A H8A 118.7 . . ?
 C8 C9 C8 83.9(6) 7_565 . ?
 C8 C9 C8A 57.4(3) 7_565 7_565 ?
 C8 C9 C8A 57.4(3) . . ?
 C8 C9 C8A 114.7(4) 7_565 . ?
 C8 C9 C8A 114.7(4) . 7_565 ?
 C8 C9 C10 123.6(3) . . ?
 C8 C9 C10 123.6(3) 7_565 . ?
 C8A C9 C8A 91.3(5) 7_565 . ?
 C8A C9 C10 121.6(3) 7_565 . ?
 C8A C9 C10 121.6(3) . . ?
 C9 C10 C9 114.1(4) 6 . ?
 C10 C10 C9 122.94(19) 5_565 . ?
 C10 C10 C9 122.94(19) 5_565 6 ?
 N1 C11 H11 118.2 . . ?
 N1 C11 C12 123.5(4) . . ?
 C12 C11 H11 118.2 . . ?
 C11 C12 H12 119.8 . . ?
 C11 C12 C13 120.4(4) . . ?
 C13 C12 H12 119.8 . . ?
 C12 C13 C12 67.4(6) . 6_556 ?
 C12 C13 C12 79.5(6) 3_656 6_556 ?
 C12 C13 C12 67.4(6) 3_656 8_655 ?
 C12 C13 C12 115.7(5) 8_655 6_556 ?
 C12 C13 C12 115.7(5) 3_656 . ?
 C12 C13 C12 79.5(6) . 8_655 ?
 C12 C13 C14 122.2(2) 3_656 . ?
 C12 C13 C14 122.2(2) 8_655 . ?
 C12 C13 C14 122.2(2) . . ?
 C12 C13 C14 122.2(2) 6_556 . ?
 C15 C14 C13 121.1(3) 3_656 . ?
 C15 C14 C13 121.1(3) . . ?
 C15 C14 C15 117.9(6) . 3_656 ?
 C15A C14 C13 121.1(3) . . ?
 C15A C14 C13 121.1(3) 3_656 . ?
 C15A C14 C15A 117.7(6) . 3_656 ?
 C14 C15 C15 121.1(3) . 7_575 ?
 C14 C15 H15 119.5 . . ?
 C15 C15 H15 119.5 7_575 . ?
 C14 C15A C15A 121.1(3) . 2_675 ?
 C14 C15A H15A 119.4 . . ?
 C15A C15A H15A 119.4 2_675 . ?

loop_
  _geom_torsion_atom_site_label_1
  _geom_torsion_atom_site_label_2
  _geom_torsion_atom_site_label_3
  _geom_torsion_atom_site_label_4
  _geom_torsion
  _geom_torsion_site_symmetry_1
  _geom_torsion_site_symmetry_2
  _geom_torsion_site_symmetry_3
  _geom_torsion_site_symmetry_4
  _geom_torsion_publ_flag
 Zn1 O1 C1 O1 4.2(5) . . . 7_565 ?
 Zn1 O1 C1 C2 -172.98(19) . . . . ?
 Zn1 N1 C11 C12 179.4(5) . . . . ?
 O1 C1 C2 C3 0.3(5) 7_565 . . . ?
 O1 C1 C2 C3 -0.3(5) . . . 7_565 ?
 O1 C1 C2 C3 177.7(3) . . . . ?
 O1 C1 C2 C3 -177.7(3) 7_565 . . 7_565 ?
 N1 C11 C12 C13 1.3(10) . . . . ?
 C1 C2 C3 C4 -178.4(3) . . . . ?
 C2 C3 C4 C5 2.3(5) . . . . ?
 C3 C2 C3 C4 -0.4(6) 7_565 . . . ?
 C3 C4 C5 C4 -4.0(6) . . . 7_565 ?
 C3 C4 C5 C6 176.5(3) . . . . ?
 C4 C5 C6 C7 -143.9(5) . . . 7_565 ?
 C4 C5 C6 C7 -36.7(6) . . . . ?
 C4 C5 C6 C7 36.7(6) 7_565 . . 7_565 ?
 C4 C5 C6 C7 143.9(5) 7_565 . . . ?
 C4 C5 C6 C7A -149.1(4) 7_565 . . . ?
 C4 C5 C6 C7A 149.1(4) . . . 7_565 ?
 C4 C5 C6 C7A -30.3(6) 7_565 . . 7_565 ?
 C4 C5 C6 C7A 30.3(6) . . . . ?
 C5 C6 C7 C8 -179.0(5) . . . . ?
 C5 C6 C7A C8A 178.6(4) . . . . ?
 C6 C7 C8 C9 -0.6(10) . . . . ?
 C6 C7A C8A C9 4.5(9) . . . . ?
 C7 C6 C7 C8 -52.8(8) 7_565 . . . ?
 C7 C6 C7A C8A -6.8(8) 7_565 . . . ?
 C7 C6 C7A C8A -71.2(6) . . . . ?
 C7 C8 C9 C8 53.1(8) . . . 7_565 ?
 C7 C8 C9 C8A 3.3(9) . . . 7_565 ?
 C7 C8 C9 C8A -71.4(6) . . . . ?
 C7 C8 C9 C10 179.7(5) . . . . ?
 C7A C6 C7 C8 -4.5(9) 7_565 . . . ?
 C7A C6 C7 C8 72.5(6) . . . . ?
 C7A C6 C7A C8A 47.0(8) 7_565 . . . ?
 C7A C8A C9 C8 64.9(6) . . . . ?
 C7A C8A C9 C8 0.6(8) . . . 7_565 ?
 C7A C8A C9 C8A -53.8(7) . . . 7_565 ?
 C7A C8A C9 C10 177.1(4) . . . . ?
 C8 C9 C10 C9 53.4(4) 7_565 . . 6 ?
 C8 C9 C10 C9 -53.4(4) . . . 6 ?
 C8 C9 C10 C10 126.6(4) . . . 5_565 ?
 C8 C9 C10 C10 -126.6(4) 7_565 . . 5_565 ?
 C8A C9 C10 C9 -122.9(4) . . . 6 ?
 C8A C9 C10 C9 122.9(4) 7_565 . . 6 ?
 C8A C9 C10 C10 -57.1(4) 7_565 . . 5_565 ?
 C8A C9 C10 C10 57.1(4) . . . 5_565 ?
 C11 N1 C11 C12 -60.0(7) 8_655 . . . ?
 C11 N1 C11 C12 -0.6(5) 3_656 . . . ?
 C11 N1 C11 C12 64.4(7) 6_556 . . . ?
 C11 C12 C13 C12 -65.8(7) . . . 6_556 ?
 C11 C12 C13 C12 57.9(7) . . . 8_655 ?
 C11 C12 C13 C12 -0.6(5) . . . 3_656 ?
 C11 C12 C13 C14 179.4(5) . . . . ?
 C12 C13 C14 C15 40.9(3) 3_656 . . 3_656 ?
 C12 C13 C14 C15 -139.1(3) 3_656 . . . ?
 C12 C13 C14 C15 40.9(3) . . . . ?
 C12 C13 C14 C15 -139.1(3) . . . 3_656 ?
 C12 C13 C14 C15 -40.9(3) 8_655 . . 3_656 ?
 C12 C13 C14 C15 139.1(3) 6_556 . . 3_656 ?
 C12 C13 C14 C15 -40.9(3) 6_556 . . . ?
 C12 C13 C14 C15 139.1(3) 8_655 . . . ?
 C12 C13 C14 C15A 130.9(3) 3_656 . . . ?
 C12 C13 C14 C15A -49.1(3) 3_656 . . 3_656 ?
 C12 C13 C14 C15A 49.1(3) 6_556 . . 3_656 ?
 C12 C13 C14 C15A -49.1(3) . . . . ?
 C12 C13 C14 C15A -130.9(3) 8_655 . . 3_656 ?
 C12 C13 C14 C15A 49.1(3) 8_655 . . . ?
 C12 C13 C14 C15A -130.9(3) 6_556 . . . ?
 C12 C13 C14 C15A 130.9(3) . . . 3_656 ?
 C13 C14 C15 C15 180.0 . . . 7_575 ?
 C13 C14 C15A C15A 180.000(3) . . . 2_675 ?
 C15 C14 C15 C15 0.0 3_656 . . 7_575 ?
 C15A C14 C15A C15A 0.000(2) 3_656 . . 2_675 ?

_smtbx_masks_special_details       ?
loop_
  _smtbx_masks_void_nr
  _smtbx_masks_void_average_x
  _smtbx_masks_void_average_y
  _smtbx_masks_void_average_z
  _smtbx_masks_void_volume
  _smtbx_masks_void_count_electrons
  _smtbx_masks_void_content
 1 -0.877 -0.894 -0.312 4952.2 595.8 ?

_smtbx_masks_void_probe_radius     1.2
_smtbx_masks_void_truncation_radius  1.2
_shelx_res_file
;
    a.res created by SHELXL-2014/7

TITL a_a.res in Pmmm
REM Old TITL A in P222
REM SHELXT solution in Pmmm: R1 0.263, Rweak 0.060, Alpha 0.108
REM <I/s> 0.000 for 0 systematic absences, Orientation as input
REM Formula found by SHELXT: C24 N15 O5 Zn
CELL 0.71073 16.4494 18.3094 20.2026 90 90 90
ZERR 1 0.0027 0.0027 0.0036 0 0 0
LATT 1
SYMM -X,-Y,+Z
SYMM -X,+Y,-Z
SYMM +X,-Y,-Z
SFAC C H N O Zn
UNIT 70 44 2 8 2
EQIV $1 1-X,+Y,1-Z
EQIV $2 1-X,2-Y,1-Z
EQIV $3 +X,+Y,1-Z
EQIV $4 1-X,+Y,+Z
EQIV $5 +X,2-Y,+Z
EQIV $6 +X,1-Y,+Z
DFIX 1.39 0.005 C15A C14
DFIX 1.39 0.005 C15 C14
DFIX 1.39 0.005 C15_$1 C15_$2
DFIX 1.39 0.005 C15A_$1 C15A_$2
DFIX 1.39 0.005 C12_$1 C13
DFIX 1.39 0.005 N1 C11_$1
DFIX 1.39 0.005 C12 C11
DANG 2.4 0.005 C11_$1 C13
FLAT N1_$5 C11_$5 C11_$2 C12_$2 C12_$5 C13_$5
SIMU 0.01 0.02 2 N1 C11 > C15A

L.S. 10
PLAN  41
SIZE 0.1 0.12 0.13
TEMP -80.15
CONF
FREE C8 C8_$6
FREE C8 C8A
FREE C8 C7A
FREE C7 C7_$6
FREE C7 C7A
FREE C8A C7
FREE C8A C8A_$6
FREE C11 C11_$3
FREE C11 C11_$4
FREE C12 C12_$3
FREE C12 C12_$4
BOND
list 4
MORE -1
BOND $H
ABIN
fmap 2
acta
OMIT 5 0 2
OMIT 5 2 2
OMIT 0 1 4
OMIT 6 0 1
OMIT 6 3 4
REM <olex2.extras>
REM <HklSrc "%.\\A.hkl">
REM </olex2.extras>

WGHT    0.101900
FVAR       0.43695   0.51795
ZN1   5    0.500000    0.580397    0.500000    10.25000    0.05032    0.05348 =
         0.03293    0.00000    0.00000    0.00000
O1    4    0.414962    0.560533    0.429483    11.00000    0.08103    0.08447 =
         0.05084    0.00127   -0.01483    0.00286
N1    3    0.500000    0.690098    0.500000    10.25000    0.07247    0.04595 =
         0.07062    0.00000    0.00000    0.00000
C1    1    0.392119    0.500000    0.408182    10.50000    0.05892    0.07242 =
         0.04058    0.00000    0.00325    0.00000
C2    1    0.335743    0.500000    0.350648    10.50000    0.05820    0.08481 =
         0.04854    0.00000   -0.01082    0.00000
C3    1    0.309916    0.435394    0.322618    11.00000    0.09907    0.08873 =
         0.06073   -0.00104   -0.03422    0.00175
AFIX  43
H3    2    0.327226    0.390212    0.340944    11.00000   -1.20000
AFIX   0
C4    1    0.259186    0.435664    0.268223    11.00000    0.09397    0.09600 =
         0.07044   -0.01155   -0.03962   -0.00465
AFIX  43
H4    2    0.240603    0.390467    0.250775    11.00000   -1.20000
AFIX   0
C5    1    0.234696    0.500000    0.238449    10.50000    0.06432    0.10279 =
         0.04752    0.00000   -0.01629    0.00000
C6    1    0.184165    0.500000    0.178028    10.50000    0.05809    0.12569 =
         0.03698    0.00000   -0.00995    0.00000
C7    1    0.192958    0.451007    0.130416   -21.00000    0.06454    0.13167 =
         0.04928   -0.02092   -0.01960    0.01759
AFIX  43
H7    2    0.232795    0.413872    0.135553   -21.00000   -1.20000
AFIX   0
C7A   1    0.128465    0.443877    0.164867    21.00000    0.07358    0.12697 =
         0.04909    0.01177   -0.02138   -0.00905
AFIX  43
H7A   2    0.123396    0.403997    0.194665    21.00000   -1.20000
AFIX   0
C8    1    0.147132    0.451813    0.074431   -21.00000    0.05736    0.14285 =
         0.04607   -0.02828   -0.01150    0.01987
AFIX  43
H8    2    0.157279    0.415158    0.042191   -21.00000   -1.20000
AFIX   0
C8A   1    0.080973    0.446630    0.108537    21.00000    0.06205    0.14539 =
         0.04516   -0.00139   -0.00969   -0.01072
AFIX  43
H8A   2    0.040832    0.410016    0.102063    21.00000   -1.20000
AFIX   0
C9    1    0.089510    0.500000    0.061759    10.50000    0.03985    0.14936 =
         0.02925    0.00000    0.00311    0.00000
C10   1    0.040366    0.500000    0.000000    10.25000    0.04965    0.13516 =
         0.03139    0.00000    0.00000    0.00000
C11   1    0.551311    0.728216    0.537046    10.50000    0.14425    0.04714 =
         0.13482   -0.00863   -0.06245    0.00348
AFIX  43
H11   2    0.588347    0.702253    0.564400    10.50000   -1.20000
AFIX   0
C12   1    0.553791    0.803263    0.537995    10.50000    0.16956    0.05688 =
         0.15831   -0.01140   -0.06663    0.00630
AFIX  43
H12   2    0.592642    0.827632    0.564879    10.50000   -1.20000
AFIX   0
C13   1    0.500000    0.843490    0.500000    10.25000    0.12939    0.05030 =
         0.11698    0.00000    0.00000    0.00000
C14   1    0.500000    0.923539    0.500000    10.25000    0.13425    0.05188 =
         0.11931    0.00000    0.00000    0.00000
PART 2
C15   1    0.571279    0.962117    0.500000    10.25000    0.16088    0.07787 =
         0.15427    0.00000    0.00000   -0.01524
AFIX  43
H15   2    0.621560    0.936593    0.500000    10.25000   -1.20000
AFIX   0
PART 1
C15A  1    0.500000    0.962300    0.558166    10.25000    0.15875    0.04947 =
         0.10787   -0.00616    0.00000    0.00000
AFIX  43
H15A  2    0.500000    0.936802    0.599120    10.25000   -1.20000
AFIX   0
HKLF 4

REM  a_a.res in Pmmm
REM R1 =  0.0688 for    4381 Fo > 4sig(Fo)  and  0.0868 for all    6854 data
REM    145 parameters refined using     53 restraints

END

WGHT      0.1020      0.0000

REM Highest difference peak  1.123,  deepest hole -0.624,  1-sigma level  0.052
Q1    1   0.5000  0.6328  0.5000  10.25000  0.05    1.12
Q2    1   0.5000  0.5289  0.5000  10.25000  0.05    1.03
Q3    1   0.5000  0.7364  0.5000  10.25000  0.05    0.46
Q4    1   0.5000  1.0000  0.5000  10.12500  0.05    0.42
Q5    1   0.5000  0.7153  0.5575  10.50000  0.05    0.31
Q6    1   0.5000  0.9278  0.6287  10.50000  0.05    0.31
Q7    1   0.6687  0.9336  0.5000  10.50000  0.05    0.25
Q8    1   0.0000  0.5000  0.0000  10.12500  0.05    0.25
Q9    1   0.5784  0.7323  0.5000  10.50000  0.05    0.24
Q10   1   0.0782  0.4152  0.1020  11.00000  0.05    0.22
Q11   1   0.5000  0.8059  0.5574  10.50000  0.05    0.22
Q12   1   0.5741  0.6424  0.5000  10.50000  0.05    0.22
Q13   1   0.5738  0.8008  0.5000  10.50000  0.05    0.21
Q14   1   0.1514  0.4193  0.0707  11.00000  0.05    0.21
Q15   1   0.4142  0.5000  0.4202  10.50000  0.05    0.20
Q16   1   0.5435  0.9656  0.5479  11.00000  0.05    0.20
Q17   1   0.4103  0.6036  0.4286  11.00000  0.05    0.17
Q18   1   0.5000  0.7986  0.5000  10.25000  0.05    0.17
Q19   1   0.6466  0.7734  0.5000  10.50000  0.05    0.16
Q20   1   0.6209  0.6912  0.5000  10.50000  0.05    0.16
Q21   1   0.1675  0.5000  0.0827  10.50000  0.05    0.16
Q22   1   0.5972  0.7700  0.5906  11.00000  0.05    0.16
Q23   1   0.5586  0.7602  0.5280  11.00000  0.05    0.15
Q24   1   0.5000  0.6531  0.5604  10.50000  0.05    0.15
Q25   1   0.5533  0.7786  0.6114  11.00000  0.05    0.15
Q26   1   0.0000  0.4109  0.1743  10.50000  0.05    0.15
Q27   1   0.3800  0.3990  0.3228  11.00000  0.05    0.15
Q28   1   0.3212  0.5000  0.3312  10.50000  0.05    0.15
Q29   1   0.3367  0.4532  0.3494  11.00000  0.05    0.14
Q30   1   0.1312  0.4223  0.1692  11.00000  0.05    0.14
Q31   1   0.2101  0.5000  0.1258  10.50000  0.05    0.14
Q32   1   0.0000  0.3241  0.0000  10.25000  0.05    0.14
Q33   1   0.6400  0.7855  0.5385  11.00000  0.05    0.13
Q34   1   0.0469  0.3735  0.0000  10.50000  0.05    0.12
Q35   1   0.0000  0.3726  0.0000  10.25000  0.05    0.12
Q36   1   0.2111  0.3726  0.0635  11.00000  0.05    0.12
Q37   1   0.0000  0.3219  0.1263  10.50000  0.05    0.12
Q38   1   0.5000  0.4626  0.2533  10.50000  0.05    0.12
Q39   1   0.5807  0.7237  0.6194  11.00000  0.05    0.11
Q40   1   0.1210  0.5000  0.0602  10.50000  0.05    0.11
Q41   1   0.0561  0.4639  0.0000  10.50000  0.05    0.11
;
_shelx_res_checksum                78661
_shelx_hkl_file
;
  -2   0   0 1026.70   54.49
   3   0   0  949.71   50.39
  -3   0   0  940.51   50.39
  -4   0   0 2186.38  115.99
   5   0   0 1005.20   54.89
  -5   0   0 1036.10   54.79
  -6   0   0   24.60    3.50
   6   0   0   20.60    3.40
   7   0   0  245.58   14.60
   8   0   0  128.09    9.00
   9   0   0  354.26   20.70
  10   0   0  496.95   28.50
  11   0   0  586.34   33.50
  12   0   0  533.35   31.10
  13   0   0  171.88   13.10
  14   0   0   59.09    8.00
  15   0   0   20.30    6.30
  16   0   0   44.10    8.00
  17   0   0   51.59    9.30
  18   0   0    0.50    6.00
  19   0   0   26.10    7.90
  20   0   0   -4.90    7.10
   2  -1   0  307.77   15.90
  -2   1   0  274.07   15.80
  -4   1   0   96.99    6.60
   4  -1   0   91.89    6.60
   4   1   0   91.89    6.20
  -5   1   0   41.70    4.70
   5  -1   0   48.60    4.80
   5   1   0   46.30    4.40
  -6   1   0    9.50    2.90
   6  -1   0   10.50    2.90
   6   1   0   13.10    2.80
   7   1   0  127.79    8.70
   7   1   0  132.79    8.70
  -7   1   0  145.29    9.20
   7  -1   0  130.59    9.10
   8   1   0   31.90    4.40
  -8   1   0   37.70    4.80
   8   1   0   32.60    4.30
   9   1   0  235.78   14.50
  10   1   0  338.77   21.10
  10  -1   0  380.76   21.60
  11  -1   0  294.77   18.50
  11   1   0  290.17   18.20
  12  -1   0  376.86   22.70
  12   1   0  355.66   22.10
  13   1   0   72.59    8.20
  13  -1   0   72.09    8.80
  14   1   0    7.00    4.60
  14  -1   0   16.80    5.80
  15  -1   0   -1.10    5.40
  15   1   0   15.10    5.60
  16   1   0   11.90    6.10
  16  -1   0   20.40    7.00
  17  -1   0   28.80    7.70
  17   1   0   36.70    7.40
  18  -1   0   -5.80    6.20
  18   1   0    3.50    5.70
  19  -1   0   28.30    8.60
  19   1   0   22.50    7.50
  20   1   0   15.50    7.30
  20  -1   0    8.10    7.50
   0   2   0 2869.31  149.09
   0  -2   0 2776.52  149.09
   1  -2   0  222.48   12.70
  -1   2   0  241.08   12.70
  -2   2   0   25.70    2.50
   2  -2   0   29.50    2.50
   2   2   0   22.10    1.60
   3   2   0   52.09    3.40
   3  -2   0   51.29    4.30
  -3   2   0   55.09    4.40
   3   2   0   53.69    3.50
   4   2   0   56.99    4.20
   4  -2   0   54.29    5.10
   4   2   0   60.09    4.20
  -4   2   0   56.99    5.20
   5  -2   0    3.20    2.50
   5   2   0    8.80    2.20
   5   2   0    5.70    1.90
  -5   2   0    4.60    2.70
   6  -2   0    3.20    2.50
   6   2   0    3.40    2.10
  -6   2   0    1.60    2.70
   6   2   0    2.90    2.00
   7   2   0   48.70    4.60
   7   2   0   42.70    4.40
   7  -2   0   52.19    5.80
  -7   2   0   54.99    5.50
   8   2   0   11.80    3.00
   8   2   0   17.50    3.30
  -8   2   0   18.70    4.00
   9   2   0  107.49    7.60
   9   2   0   93.69    7.60
  10   2   0  208.48   13.20
  11  -2   0  155.08   11.30
  11   2   0  134.69   10.30
  12  -2   0  171.38   13.30
  12   2   0  184.98   12.40
  13  -2   0   26.00    6.30
  13   2   0   30.60    5.30
  14  -2   0   -1.50    4.90
  14   2   0   -2.40    3.90
  15  -2   0   -3.10    5.10
  15   2   0    3.70    4.40
  16  -2   0   -2.80    5.40
  16   2   0   -3.40    4.50
  17   2   0   10.80    5.90
  17  -2   0    9.50    6.50
  18   2   0    0.20    5.50
  18  -2   0    8.20    7.10
  19  -2   0   10.60    7.30
  19   2   0    2.90    6.20
  20  -2   0    3.40    7.50
  20   2   0   -0.20    6.30
   0   3   0 2642.04  142.19
   0  -3   0 2737.13  142.19
   1  -3   0  196.68   11.20
  -1   3   0  202.28   11.20
   2  -3   0  117.09    7.30
   4  -3   0  231.98   13.50
   4   3   0  219.08   12.50
   4   3   0  229.38   12.40
  -4   3   0  223.88   13.40
  -5   3   0  141.39    9.10
   5   3   0  133.29    8.00
   5  -3   0  142.19    9.10
   5   3   0  123.99    7.90
   6   3   0   61.19    4.50
   6   3   0   59.79    4.70
  -6   3   0   62.49    5.90
   6  -3   0   60.39    5.70
   7   3   0    3.40    2.20
   7   3   0    0.00    1.70
  -7   3   0   -2.10    2.60
  -8   3   0   37.90    5.10
   8   3   0   26.80    3.80
   8   3   0   26.60    3.70
   9   3   0    5.00    2.50
  -9   3   0    6.10    3.70
   9   3   0   -0.30    2.60
  10   3   0   20.20    3.60
  10   3   0   16.40    4.00
  11   3   0    0.20    2.90
  12   3   0   36.40    5.10
  12  -3   0   25.90    6.00
  13  -3   0   -0.80    4.40
  13   3   0    2.20    3.50
  14  -3   0    8.80    5.60
  14   3   0    6.00    4.10
  15  -3   0    2.00    5.50
  15   3   0   -2.00    4.00
  16   3   0    1.50    4.60
  16  -3   0   11.10    6.30
  17  -3   0   -2.20    6.00
  17   3   0   -5.10    4.90
  18   3   0   -0.10    5.20
  18  -3   0    2.30    6.50
  19  -3   0   -4.60    7.00
  19   3   0    7.40    5.70
  20   3   0  -11.10    5.50
  20  -3   0   -4.40    7.30
   0  -4   0 7220.28  382.16
   0   4   0 7261.97  382.16
  -1   4   0  726.63   38.50
  -1  -4   0  746.83   38.10
   1  -4   0  682.03   38.50
   1   4   0  706.53   38.10
  -2  -4   0  363.06   19.00
  -2   4   0  367.96   19.90
   2   4   0  339.87   19.00
   2  -4   0  354.36   19.90
   3  -4   0    4.90    2.40
  -3   4   0    0.50    2.30
   4  -4   0  259.27   15.30
  -4   4   0  255.87   15.20
   4   4   0  253.77   14.00
   4   4   0  265.77   14.00
   5   4   0  312.07   17.40
  -5   4   0  336.77   18.60
   5  -4   0  299.37   18.50
   5   4   0  326.97   17.40
  -6   4   0  212.58   13.50
   6   4   0  222.78   12.20
   6   4   0  211.68   12.30
   7   4   0    7.80    2.30
  -7   4   0    9.00    3.60
   7   4   0    9.30    2.20
   8   4   0  138.99    8.70
  -8   4   0  148.09   10.30
   8   4   0  133.99    8.90
   9   4   0   40.30    5.00
  -9   4   0   50.69    6.40
   9   4   0   50.99    4.70
  10   4   0    7.60    2.80
 -10   4   0    6.90    4.30
  10   4   0    7.60    3.10
  11   4   0   31.30    4.50
  12  -4   0    1.40    4.40
  12   4   0    0.80    3.20
  13  -4   0   14.80    5.90
  13   4   0   15.50    4.20
  14   4   0   33.40    5.50
  14  -4   0   42.80    7.80
  15  -4   0   11.00    6.30
  15   4   0   12.10    4.50
  16  -4   0   19.80    7.10
  16   4   0    2.00    4.50
  17   4   0    8.80    5.00
  17  -4   0    8.10    6.20
  18  -4   0    7.70    7.10
  18   4   0   -8.30    4.60
  19   4   0   -0.30    5.60
  19  -4   0  -11.20    6.40
  20  -4   0   -4.00    7.40
  20   4   0   -6.80    6.00
   0   5   0   40.00    3.60
   0  -5   0   36.90    3.60
   1  -5   0  465.25   25.60
   1   5   0  477.85   25.20
  -1  -5   0  486.15   25.20
  -1   5   0  437.96   25.50
  -2   5   0   36.20    4.20
   2   5   0   32.90    2.60
  -2  -5   0   32.60    2.70
   2  -5   0   42.40    4.10
  -3   5   0  143.19    9.10
   3  -5   0  132.79    9.00
   4  -5   0  169.08   10.50
  -4   5   0  156.48   10.50
   5   5   0  217.08   12.50
   5  -5   0  213.98   14.00
  -5   5   0  239.48   14.10
   5   5   0  242.18   12.50
   6   5   0   41.40    3.50
  -6   5   0   44.80    5.70
   6   5   0   44.40    3.30
   7   5   0   22.00    3.00
   7   5   0   21.50    2.60
  -7   5   0   22.60    4.50
  -8   5   0   67.29    7.10
   8   5   0   58.49    5.30
   8   5   0   82.39    5.30
   9   5   0   60.19    5.10
  -9   5   0   69.19    7.30
  10   5   0   43.20    4.60
  10   5   0   46.10    5.20
 -10   5   0   51.79    6.90
  11   5   0  105.09    7.60
  11   5   0  101.89    8.20
  12   5   0   26.90    4.20
  13   5   0   34.30    4.90
  13  -5   0   38.40    7.40
  14  -5   0   62.59    9.80
  14   5   0   68.49    7.20
  15   5   0   21.70    5.00
  15  -5   0   13.60    6.60
  16   5   0   28.40    5.70
  16  -5   0   26.90    8.10
  17   5   0    6.20    4.70
  17  -5   0   17.80    7.50
  18  -5   0   13.00    7.70
  18   5   0   -0.40    4.90
  19   5   0    1.70    5.70
  20   5   0    9.20    6.20
  20  -5   0   -2.80    7.20
   0  -6   0 3060.49  162.58
   0   6   0 3075.39  162.48
   1  -6   0  321.77   17.50
  -1   6   0  291.57   17.30
   1   6   0  300.17   16.90
  -1  -6   0  315.07   17.00
  -2   6   0   30.60    3.90
  -2  -6   0   34.90    2.80
   2   6   0   28.70    2.70
   2  -6   0   29.80    4.00
  -3   6   0  176.78   10.80
   3  -6   0  161.78   10.60
  -4   6   0  314.97   19.60
   4  -6   0  363.36   19.80
  -5   6   0  475.75   27.10
  -6   6   0   26.70    4.80
   6   6   0   27.50    2.60
   7   6   0   44.20    3.60
  -7   6   0   49.50    6.10
   7   6   0   43.10    3.60
   8   6   0  103.09    6.80
   8   6   0  104.59    6.60
  -8   6   0  104.09    9.00
  -9   6   0  136.99   10.90
   9   6   0  138.49    8.50
   9   6   0  137.39    8.80
  10   6   0   97.19    7.00
 -10   6   0  107.09    9.70
  10   6   0  102.49    7.50
  11   6   0  139.89    9.90
  11   6   0  147.29    9.50
  12   6   0   77.09    6.50
  12   6   0   63.59    7.20
  13  -6   0   66.99    9.60
  13   6   0   60.59    6.50
  14  -6   0   60.79   10.10
  14   6   0   92.79    7.80
  15  -6   0   17.10    7.40
  15   6   0   26.80    4.90
  16   6   0   34.00    5.80
  16  -6   0   42.90    9.40
  17  -6   0   10.00    7.60
  17   6   0    7.10    4.70
  18   6   0    4.40    4.80
  18  -6   0   -2.70    6.50
  19  -6   0    5.70    8.10
   0  -7   0 1220.88   66.19
   0   7   0 1253.87   66.19
   1   7   0  460.65   25.60
   1  -7   0  458.35   26.10
  -1  -7   0  482.25   25.60
  -1   7   0  476.45   26.00
  -2   7   0  218.58   13.60
  -2  -7   0  225.58   12.60
   2   7   0  232.68   12.70
   2  -7   0  230.38   13.60
   3   7   0  297.67   15.60
  -3  -7   0  297.77   15.60
   3  -7   0  276.87   17.00
  -3   7   0  275.77   17.00
  -4   7   0  199.68   12.80
  -5   7   0  394.86   23.10
  -6   7   0   13.90    3.90
   7   7   0   40.70    3.20
  -7   7   0   40.20    6.00
  -8   7   0  102.99    9.10
   8   7   0  100.19    6.30
   8   7   0   96.39    6.30
  -9   7   0  184.28   12.60
   9   7   0  173.98    9.80
   9   7   0  145.69    9.90
  10   7   0  114.79    8.20
  10   7   0  121.49    7.80
 -10   7   0  136.19   11.00
  11   7   0  156.38   10.10
  11   7   0  148.69    9.50
  12   7   0   78.59    7.20
  12   7   0   76.69    6.30
  13  -7   0   63.69    9.60
  13   7   0   61.69    8.20
  13   7   0   67.39    6.20
  14   7   0   79.39    7.10
  14  -7   0   76.19   11.00
  15   7   0   12.40    4.10
  15  -7   0    9.50    6.80
  16  -7   0   44.00    9.50
  16   7   0   41.00    5.80
  17   7   0    5.30    4.20
  17  -7   0  -10.10    6.30
  18  -7   0    6.10    7.50
  18   7   0    0.60    4.20
  19  -7   0  -13.00    6.50
   0   8   0 1149.89   61.49
   0  -8   0 1142.29   61.59
   1  -8   0  870.71   51.39
   1   8   0  961.90   50.99
  -1   8   0  981.10   51.49
  -1  -8   0  988.90   51.09
  -2  -8   0  371.46   20.60
  -2   8   0  365.06   21.40
   2  -8   0  386.36   21.60
   2   8   0  380.16   20.60
   3   8   0  274.57   14.40
  -3   8   0  247.08   15.80
  -3  -8   0  272.37   14.40
   3  -8   0  249.58   15.80
  -4   8   0  119.69    9.00
  -5   8   0  289.67   17.80
  -6   8   0   20.80    4.80
  -7   8   0   48.30    6.70
  -8   8   0   47.40    6.60
   9   8   0  102.99    6.70
  -9   8   0  103.59    9.90
   9   8   0  116.29    7.40
  10   8   0   76.99    5.90
  10   8   0   78.59    5.90
 -10   8   0   89.49    9.40
  11   8   0   91.89    6.70
  11   8   0   82.19    6.30
  12   8   0   56.29    5.20
  12   8   0   48.00    5.70
  13   8   0   51.99    5.40
  13  -8   0   64.59    9.40
  13   8   0   48.20    5.90
  14   8   0   58.79    7.90
  14  -8   0   58.39    9.80
  14   8   0   54.39    6.00
  15  -8   0   16.50    7.60
  16  -8   0   12.20    8.20
  16   8   0   13.50    4.20
  17   8   0    3.00    3.90
  17  -8   0    3.70    7.50
  18  -8   0    4.80    7.40
  18   8   0    6.90    4.60
  19   8   0   -5.70    4.50
  19  -8   0   15.90    8.60
   0   9   0   50.59    4.80
   0  -9   0   39.80    4.80
   1   9   0    3.10    2.30
  -1  -9   0    4.10    2.30
  -1   9   0    5.00    2.80
  -2  -9   0   35.90    3.50
   2   9   0   33.40    3.60
  -2   9   0   31.70    4.60
   2  -9   0   40.90    4.70
   3   9   0    3.30    1.70
  -3  -9   0    3.10    1.90
  -3   9   0   -5.10    2.70
  -4   9   0   -0.40    3.20
  -5   9   0   13.20    4.30
  -6   9   0   29.20    5.30
  -7   9   0  137.09   10.80
  -8   9   0   -0.60    4.00
  -9   9   0   10.40    5.10
 -10   9   0    8.60    5.30
  11   9   0   -3.60    3.90
  12   9   0    8.20    3.40
  12   9   0   -1.30    2.80
  13   9   0    2.80    3.40
  13  -9   0    0.70    5.90
  13   9   0    9.00    3.30
  14   9   0    9.70    3.50
  14  -9   0   13.10    7.30
  14   9   0   21.20    4.40
  15  -9   0    6.80    7.40
  15   9   0   -5.00    4.80
  15   9   0   -0.60    3.20
  16   9   0   -4.30    3.60
  16  -9   0    4.40    7.00
  17  -9   0  -13.10    6.00
  18  -9   0   13.60    8.70
  18   9   0    6.30    4.50
   0  10   0   46.40    5.00
   0 -10   0   41.90    4.90
   1  10   0    8.50    2.80
  -1  10   0    4.50    3.00
   1 -10   0   13.20    3.20
  -1 -10   0    8.60    2.50
  -2  10   0   30.10    4.70
   2  10   0   28.80    3.40
  -2 -10   0   24.70    3.30
  -3 -10   0    1.80    2.10
  -3  10   0    4.00    3.30
   3  10   0    4.00    2.00
  -4  10   0   53.09    6.60
  -5  10   0    5.10    4.10
  -6  10   0   51.29    7.20
  -7  10   0  133.49   11.10
  -8  10   0   15.30    5.40
  -9  10   0    2.00    4.70
 -10  10   0   -4.20    4.70
  13 -10   0    1.70    6.10
  14  10   0   -8.20    4.60
  14 -10   0    0.80    6.60
  15 -10   0   10.00    7.80
  15  10   0   23.80    5.50
  16  10   0   19.80    5.40
  16  10   0   21.80    4.80
  16 -10   0    9.20    7.90
  17 -10   0    3.20    7.70
  18 -10   0   13.30    9.20
  18  10   0   35.50    6.30
   0 -11   0   57.29    6.10
   0  11   0   70.49    6.30
  -1 -11   0   83.09    6.30
   1 -11   0   64.39    6.60
  -1  11   0   88.29    7.00
   1  11   0   72.89    6.20
  -2  11   0   44.50    5.60
  -2 -11   0   48.70    4.60
   2  11   0   39.80    4.60
  -3 -11   0   38.80    4.10
  -3  11   0   36.90    5.40
  -4 -11   0   97.59    5.90
  -4  11   0   96.19    8.70
  -5  11   0  102.09    9.30
  -6  11   0  129.59   10.90
  -7  11   0  231.28   16.10
  -8  11   0   94.79   10.00
  -9  11   0   45.50    7.60
 -10  11   0   38.80    7.50
  12 -11   0   30.10    8.00
  13 -11   0    5.80    6.70
  14 -11   0    2.70    7.20
  15 -11   0    5.70    7.60
  16 -11   0  -10.60    7.30
  17 -11   0    5.30    8.50
  18 -11   0    4.40    9.00
   0  12   0  342.07   19.40
   0 -12   0  311.87   19.30
   1  12   0   92.49    7.00
  -1  12   0   85.59    7.50
  -1 -12   0   76.39    6.80
  -2  12   0   49.50    6.20
   2  12   0   39.40    4.70
  -2 -12   0   37.20    4.60
  -3  12   0   33.10    5.50
  -3 -12   0   28.30    3.80
  -4  12   0  102.09    8.80
  -4 -12   0   82.89    6.00
  -4 -12   0   85.99    5.50
  -5  12   0   97.29    9.40
  -6  12   0  102.69   10.00
  -7  12   0  145.19   12.40
  -8  12   0   84.19   10.10
  -9  12   0   56.19    8.50
  12 -12   0   30.50    8.10
  13 -12   0   16.70    7.70
  14 -12   0    7.50    7.70
  15 -12   0    4.20    7.90
  16 -12   0   13.90    8.40
  17 -12   0    7.40    8.90
   0  13   0  544.35   30.80
  -1 -13   0  178.68   12.40
  -1  13   0  197.18   12.90
   1  13   0  201.68   12.30
  -2  13   0   71.59    7.20
  -2 -13   0   59.29    5.80
  -3 -13   0   32.60    3.90
  -3  13   0   43.10    6.00
  -3 -13   0   25.70    3.90
  -4 -13   0   40.60    3.60
  -4 -13   0   35.50    3.90
  -4  13   0   40.00    6.20
  -5  13   0   34.80    6.20
  -6  13   0   11.60    5.40
  -7  13   0    9.70    5.70
  -8  13   0   10.40    5.80
  11 -13   0   -4.90    6.00
  12 -13   0   22.20    7.90
  13 -13   0   13.80    7.90
  14 -13   0   14.30    8.30
  15 -13   0   12.80    8.20
  16 -13   0    5.60    8.70
   0  14   0  379.86   22.50
  -1 -14   0   89.79    8.00
  -1  14   0  103.59    8.80
  -2  14   0   10.60    4.60
  -2 -14   0   14.30    3.40
  -3 -14   0   12.20    2.80
  -3 -14   0   13.30    3.50
  -3  14   0    7.50    4.80
  -4 -14   0   18.00    2.60
  -4  14   0   26.70    5.80
  -5  14   0   20.50    6.10
  -6  14   0    9.70    5.50
  -7  14   0   10.50    6.00
  11 -14   0   19.00    7.70
  12 -14   0   17.00    8.20
  13 -14   0    4.20    7.60
  14 -14   0    3.50    7.30
  15 -14   0   -5.00    7.10
  16 -14   0   -2.20    7.40
  -2 -15   0    5.20    2.90
  -2  15   0   -0.80    4.60
  -2 -15   0   11.20    3.70
  -3 -15   0    6.90    2.70
  -3 -15   0    9.80    3.50
  -4 -15   0   -4.60    3.20
  -4  15   0    0.90    4.80
  -4 -15   0    3.20    2.10
  -5  15   0   -3.80    5.10
  10 -15   0    2.00    6.40
  11 -15   0   21.80    7.60
  12 -15   0    8.70    7.40
  13 -15   0   -7.60    6.60
  14 -15   0    4.30    7.70
  15 -15   0   -9.10    7.20
   0 -16   0   80.89    8.30
  -1 -16   0    0.20    3.70
  -2 -16   0   10.50    3.50
  -3 -16   0    6.00    4.00
  -3 -16   0   12.80    3.00
  -4 -16   0   16.20    3.70
   8 -16   0    2.10    5.90
   9 -16   0    1.20    5.70
  10 -16   0    2.40    6.40
  11 -16   0   -3.10    6.30
  12 -16   0    0.60    7.10
  13 -16   0  -14.90    6.30
  14 -16   0   -0.10    8.00
   0 -17   0   36.90    6.10
   1 -17   0   -0.10    4.50
  -1 -17   0   -1.30    3.60
  -2 -17   0   16.90    3.90
   2 -17   0   14.70    5.30
   3 -17   0   13.20    5.50
  -3 -17   0    1.90    4.30
  -3 -17   0   12.70    3.20
  -4 -17   0   19.20    3.00
  -4 -17   0   25.90    4.20
   5 -17   0    3.20    5.40
   6 -17   0   28.00    7.10
   7 -17   0   13.40    6.70
   8 -17   0   17.30    7.00
   9 -17   0  -12.40    6.20
  10 -17   0   -0.50    6.90
  11 -17   0   -1.90    6.70
  12 -17   0    4.70    7.50
  13 -17   0    6.90    8.30
   0 -18   0    2.20    4.50
  -1 -18   0   15.10    4.60
   1 -18   0   13.60    5.40
   2 -18   0   63.59    8.80
  -2 -18   0   45.40    6.40
  -3 -18   0   53.39    5.80
  -3 -18   0   61.59    7.10
   3 -18   0   42.20    7.60
  -4 -18   0   52.19    4.50
  -4 -18   0   43.70    6.00
   4 -18   0   44.70    8.20
   5 -18   0   32.90    7.70
   6 -18   0   43.20    8.40
   7 -18   0   24.90    7.70
   8 -18   0   24.50    8.10
   9 -18   0    2.70    7.20
  10 -18   0   10.20    7.40
  11 -18   0    8.60    7.40
  12 -18   0    4.10    8.40
   0 -19   0   -0.10    4.50
  -1 -19   0   26.90    5.20
   1 -19   0   24.60    6.10
  -2 -19   0   30.80    5.00
  -3 -19   0   20.10    5.30
   3 -19   0   27.80    6.60
  -3 -19   0   20.90    4.10
   4 -19   0   24.40    7.20
  -4 -19   0   40.80    4.10
   5 -19   0   22.20    7.60
   6 -19   0   24.60    7.60
   7 -19   0   19.40    7.60
   8 -19   0   20.80    8.00
   9 -19   0   11.40    7.70
  10 -19   0   11.00    7.40
  11 -19   0   21.50    9.10
   0 -20   0   -5.20    4.50
  -1 -20   0   18.30    4.90
   1 -20   0   13.40    5.40
  -2 -20   0   28.60    4.80
   2 -20   0   23.10    6.40
   3 -20   0    5.00    5.60
  -3 -20   0   -0.70    6.60
   4 -20   0    7.00    6.10
   5 -20   0   11.20    6.50
   6 -20   0    5.90    6.70
   7 -20   0    6.50    7.10
   8 -20   0    3.60    7.20
   9 -20   0   -4.50    7.00
  10 -20   0    2.80    7.10
   0 -21   0    6.20    5.20
  -1 -21   0   -1.10    4.00
   1 -21   0    9.00    5.40
   2 -21   0    2.10    5.50
  -2 -21   0   -7.70    3.70
  -3 -21   0    5.90    3.10
   3 -21   0   -1.10    5.30
   4 -21   0    7.30    6.00
   5 -21   0   -1.10    6.00
   6 -21   0    2.50    6.30
   7 -21   0   -4.20    6.40
   8 -21   0    2.90    7.00
   0 -22   0    8.80    5.40
  -1 -22   0    4.00    4.20
   1 -22   0   -1.50    5.40
   2 -22   0    4.10    5.40
  -2 -22   0    1.10    4.00
  -3 -22   0   -3.30    3.10
   3 -22   0   -6.60    5.60
   4 -22   0   -3.40    5.60
   5 -22   0   -3.10    6.10
  -2   0  -1 1637.14   83.69
   2   0   1 1620.24   83.59
  -2   0   1 1560.64   83.69
   2   0  -1 1495.95   83.59
   3   0   1  950.80   50.69
  -3   0  -1  921.91   50.69
   3   0  -1  977.20   50.69
   4   0  -1 3108.49  166.48
   4   0   1 3182.48  166.48
  -4   0  -1 3136.69  166.48
   5   0   1  187.98   11.20
   5   0  -1  169.68   11.20
  -5   0  -1  192.98   11.30
   5   0  -1  199.38   11.30
  -6   0  -1  100.69    7.20
   6   0  -1   99.59    7.10
   6   0  -1  106.29    7.30
   6   0   1  106.09    7.20
   7   0   1   31.20    4.10
   7   0  -1   33.80    4.30
  -7   0  -1   31.20    4.20
   7   0  -1   30.60    4.00
  -8   0  -1  263.37   15.80
   8   0  -1  270.47   16.20
   8   0   1  261.97   16.00
   8   0  -1  265.17   15.90
  -9   0  -1  263.77   15.40
   9   0  -1  236.68   15.40
 -10   0  -1  403.86   24.40
  10   0  -1  436.96   24.60
  11   0  -1  520.75   30.10
  12   0  -1  254.97   17.40
  12   0   1  288.57   17.60
  13   0   1  211.18   14.10
  13   0  -1  170.28   13.60
  14   0  -1   58.79    8.00
  14   0   1   53.59    8.00
  15   0   1   26.70    6.80
  15   0  -1   31.20    6.90
  16   0   1   33.50    7.50
  16   0  -1   48.10    8.20
  17   0  -1    2.00    6.00
  17   0   1    7.80    5.90
  18   0  -1   40.10    8.60
  18   0   1   47.50    9.00
  19   0   1   21.10    7.60
  19   0  -1    5.30    7.00
  20   0   1    0.20    7.10
  20   0  -1   16.40    7.70
  -1  -1  -1 1378.06   69.69
  -1  -1   1 1200.38   69.79
  -1   1  -1 1321.37   70.09
   1  -1  -1 1373.56   69.89
  -2  -1  -1  332.47   17.10
   2   1  -1  322.07   17.20
   2  -1   1  334.57   17.40
  -2   1   1  287.77   17.30
  -2   1  -1  337.57   17.40
   2   1   1  306.07   17.10
   2  -1  -1  293.57   17.30
  -2  -1   1  332.07   17.20
   3   1  -1   10.10    1.60
  -3   1  -1   13.20    2.20
   3  -1  -1    6.20    1.80
   4   1  -1  124.79    7.70
   5  -1   1   58.19    5.10
   5   1  -1   53.39    4.70
  -5  -1  -1   52.59    4.70
   5   1  -1   56.99    4.60
  -5   1  -1   59.39    5.30
   5   1   1   57.79    4.70
   5  -1  -1   54.49    5.20
   5  -1  -1   55.59    5.00
  -6  -1  -1   43.90    4.20
   6   1  -1   36.70    4.00
   6   1  -1   34.10    3.90
   6  -1   1   34.30    4.30
  -6   1  -1   36.90    4.50
   6  -1  -1   34.60    4.30
   6   1   1   32.10    3.90
   6  -1  -1   37.80    4.50
  -7  -1  -1    7.10    2.60
   7  -1   1    6.10    2.70
   7   1  -1    9.00    2.70
   7   1  -1    9.00    2.60
   7   1   1    5.40    2.50
   7  -1  -1    6.40    2.80
   7  -1  -1    9.20    2.90
  -7   1  -1    8.50    3.00
  -8  -1  -1  148.29    9.40
   8   1  -1  139.09    9.60
   8   1  -1  144.69    9.50
  -8   1  -1  144.89    9.80
   8  -1  -1  140.49    9.90
   8   1   1  134.99    9.40
   9   1  -1  130.29    9.10
   9  -1  -1  123.39    9.40
  -9   1  -1  127.39    9.40
  10   1  -1  279.57   17.30
 -10   1  -1  285.87   17.60
  10  -1  -1  288.97   17.80
  11   1  -1  367.36   21.70
  11   1   1  392.76   21.70
  11  -1  -1  325.07   21.90
  12   1  -1  137.39   11.50
  12   1   1  183.58   11.90
  12  -1  -1  159.68   12.20
  13   1  -1   70.69    8.20
  13  -1   1   81.59    8.90
  13  -1  -1   71.29    8.70
  13   1   1   76.29    8.30
  14  -1   1   21.70    6.20
  14   1  -1   21.40    5.70
  14   1   1   19.20    5.70
  14  -1  -1   27.20    6.50
  15   1  -1   11.70    5.50
  15  -1   1    8.70    6.00
  15   1   1    7.10    5.00
  15  -1  -1   12.50    5.90
  16  -1   1   25.00    7.10
  16   1  -1   17.10    6.30
  16   1   1   20.70    6.50
  16  -1  -1   19.90    7.00
  17   1  -1   -1.70    5.30
  17  -1   1   17.30    6.80
  17   1   1    0.50    5.40
  17  -1  -1   -0.50    6.00
  18   1  -1   25.60    7.30
  18  -1   1   22.20    7.80
  18   1   1   42.80    7.90
  18  -1  -1   24.40    8.00
  19  -1   1    9.30    7.30
  19   1  -1    5.40    6.30
  19  -1  -1    2.80    6.80
  19   1   1    8.50    6.20
  20  -1   1    5.70    7.50
  20   1  -1   26.00    7.80
  20   1   1    4.80    6.60
  20  -1  -1   15.30    8.20
   0   2  -1  374.06   20.20
   0  -2   1  398.26   20.30
   0  -2  -1  359.16   20.20
  -1  -2  -1 1219.08   60.39
   1  -2   1 1180.78   60.79
   1   2  -1 1112.09   60.49
   1   2   1 1035.00   60.49
  -1   2  -1 1120.49   60.79
  -1  -2   1 1160.68   60.49
   1  -2  -1 1178.58   60.79
   2  -2   1   44.90    3.50
  -2  -2  -1   45.60    2.70
   2   2  -1   43.70    3.00
   2   2   1   48.00    2.60
  -2   2  -1   44.10    3.50
   2  -2  -1   36.30    3.20
  -2  -2   1   48.00    2.80
   2  -2  -1   37.10    3.30
  -3  -2  -1 1061.79   57.29
   3  -2   1 1072.29   57.89
   3   2  -1 1029.50   57.39
   3  -2  -1 1074.19   57.79
   3   2   1 1137.49   57.29
  -3   2  -1 1069.59   57.79
  -3  -2   1 1113.89   57.39
  -4  -2  -1  123.39    7.50
   4   2  -1  114.09    7.50
   4  -2   1  131.89    8.40
  -4  -2   1  124.49    7.60
   4   2   1  128.39    7.60
  -4   2  -1  126.09    8.40
   4  -2  -1  138.89    8.40
   5  -2   1   16.30    3.30
   5   2  -1   24.20    2.90
  -5  -2  -1   20.40    2.80
   5   2  -1   22.60    2.80
   5  -2  -1   15.60    3.40
   5   2   1   23.10    2.80
  -5   2  -1   17.40    3.40
   6  -2   1   33.10    4.20
  -6  -2  -1   26.80    3.50
   6   2  -1   25.80    3.70
   6   2  -1   25.90    3.50
   6   2   1   36.40    3.80
   6  -2  -1   33.00    4.40
  -6   2  -1   37.60    4.40
   7   2  -1   16.00    2.90
   7  -2   1   13.60    3.60
  -7  -2  -1   19.10    3.10
   7   2  -1   17.10    3.00
   7   2   1   22.10    3.20
  -7   2  -1   20.40    3.80
   7  -2  -1   20.40    3.70
   8   2  -1   93.99    6.90
   8   2  -1   85.59    6.90
   8   2   1   88.39    7.00
  -8   2  -1  110.99    8.00
   8  -2  -1   89.89    7.60
   9   2  -1   49.50    5.70
   9   2  -1   57.89    5.60
  -9   2  -1   52.19    6.30
   9  -2  -1   59.19    6.40
   9   2   1   66.59    5.80
  10   2  -1  130.39    9.40
  10   2   1  127.19    9.20
 -10   2  -1  131.49   10.00
  10  -2  -1  134.39   10.30
  11   2  -1  266.77   15.90
 -11   2  -1  244.68   16.30
  11   2   1  267.07   15.80
  11  -2  -1  224.38   16.30
  12   2  -1   52.29    6.60
  12   2   1   54.59    6.90
  12  -2  -1   62.19    7.90
  13   2  -1   25.50    5.10
  13  -2   1   22.10    6.00
  13  -2  -1   32.60    6.50
  13   2   1   31.50    5.60
  14   2  -1   13.60    4.80
  14  -2   1    8.10    5.40
  14   2   1    6.40    4.40
  14  -2  -1   16.40    5.80
  15   2  -1    5.40    4.70
  15  -2   1    6.00    5.80
  15  -2  -1   -6.40    4.90
  15   2   1    4.40    4.80
  16  -2   1    6.90    6.30
  16   2  -1    2.50    4.80
  16  -2  -1    2.70    5.70
  16   2   1    0.10    4.90
  17  -2   1   -0.40    5.70
  17   2  -1   -0.10    5.00
  17   2   1   -4.40    5.00
  17  -2  -1   -0.40    5.90
  18  -2   1   21.90    8.00
  18   2  -1   11.80    6.10
  18   2   1   18.90    6.40
  18  -2  -1   11.70    7.50
  19   2  -1    2.80    6.30
  19  -2   1    8.50    7.10
  19   2   1   -3.00    5.80
  19  -2  -1    6.70    7.30
  20  -2   1    7.80    7.40
  20   2  -1   -4.70    6.20
  20   2   1   -7.90    5.90
  20  -2  -1    2.30    7.30
   0   3  -1   43.80    3.00
   0  -3  -1   38.10    2.80
  -1  -3  -1 1069.59   53.99
   1  -3   1 1062.89   54.49
  -1  -3  -1  986.40   53.99
   1   3  -1  936.71   54.09
   1  -3  -1 1040.20   54.39
  -1  -3   1 1032.50   54.09
  -1   3  -1 1010.70   54.39
   2  -3   1   10.40    2.20
  -2   3   1    8.70    2.20
  -2  -3   1   13.90    1.90
   2  -3  -1    9.50    2.10
  -2   3  -1   10.80    2.20
   3   3  -1 2017.50  107.59
   3  -3   1 2040.10  108.29
  -3   3   1 2080.19  108.29
  -3   3  -1 1950.40  108.19
   3   3   1 2177.08  107.49
  -3  -3   1 2069.89  107.59
   3  -3  -1 1904.71  108.19
   4   3  -1   90.39    5.80
   4  -3   1   94.39    6.90
  -4   3   1   86.39    7.00
  -4  -3   1   96.79    5.80
  -4   3  -1   89.39    7.00
   4  -3  -1   88.39    6.90
   4   3   1  103.49    5.70
   5  -3   1   92.89    7.00
   5   3  -1   88.39    5.80
  -5   3   1   93.19    7.00
   5   3   1   81.89    5.70
  -5   3  -1   96.59    7.10
   5  -3  -1   95.89    7.00
   6   3  -1    3.10    2.00
   6   3  -1    2.60    1.80
   6  -3   1   -0.70    2.30
   6   3   1    1.30    1.80
   6  -3  -1    2.40    2.50
  -6   3  -1   -1.30    2.70
   7   3  -1  115.49    7.30
   7   3  -1  109.39    7.40
  -7   3  -1  102.09    8.40
   7   3   1  113.39    7.40
   8   3  -1    1.80    2.30
   8   3  -1   -0.40    2.20
   8  -3  -1    1.00    3.00
  -8   3  -1    0.40    3.20
   8   3   1    4.60    2.30
   8   3   1   -3.40    2.10
   9   3  -1    0.60    2.30
   9   3  -1   -0.60    2.60
   9   3   1    2.50    2.50
  -9   3  -1   -0.30    3.40
   9   3   1    2.80    2.60
   9  -3  -1    3.00    3.30
  10   3  -1   -0.20    2.70
 -10   3  -1   -1.20    3.30
  10  -3  -1    3.30    3.70
  10   3   1   11.10    3.30
  10   3   1    3.70    3.00
  11   3  -1   24.70    4.40
  11   3   1   30.00    4.40
 -11   3  -1   23.20    5.40
  11  -3  -1   25.80    5.60
  12   3  -1   -1.60    3.00
  12  -3  -1   -7.00    3.70
  12   3   1   -1.50    3.00
  13   3  -1    6.10    3.80
  13  -3  -1    3.40    4.80
  14  -3   1    8.50    5.50
  14   3  -1    5.40    4.10
  14   3   1   -0.20    3.80
  14  -3  -1   -3.20    4.80
  15  -3   1    8.20    6.00
  15   3  -1   -0.30    4.10
  15  -3  -1    5.50    5.50
  15   3   1    7.00    4.30
  16  -3   1    5.60    6.10
  16   3  -1   -2.70    4.40
  16  -3  -1    2.50    5.90
  16   3   1    8.70    4.70
  17   3  -1   -0.20    5.00
  17  -3   1   -7.00    5.50
  17   3   1   -7.30    4.60
  17  -3  -1   -0.20    6.00
  18   3  -1    1.60    5.70
  18  -3   1   -2.00    6.80
  18   3   1    8.70    5.60
  18  -3  -1    5.90    7.10
  19   3  -1    8.80    5.80
  19  -3   1    1.80    7.30
  19  -3  -1   -3.80    6.70
  19   3   1   -1.90    5.60
  20  -3   1    2.00    7.90
  20   3  -1   -2.40    5.90
  20  -3  -1    4.50    7.70
  20   3   1   -5.20    5.50
   0  -4  -1  231.08   12.90
   0   4  -1  232.98   13.10
   0  -4   1  233.38   13.00
  -1  -4  -1 1480.95   77.89
   1   4  -1 1426.26   78.09
  -1  -4  -1 1542.35   77.89
   1  -4   1 1487.15   78.39
  -1   4   1 1465.25   78.29
   1  -4  -1 1502.15   78.39
  -1   4  -1 1438.36   78.39
  -1  -4   1 1434.26   77.99
   2  -4   1  210.18   12.50
  -2   4   1  211.48   12.40
   2   4  -1  202.08   11.70
   2  -4  -1  235.28   12.50
  -2   4  -1  213.08   12.50
  -2  -4   1  208.88   11.70
   3   4  -1  364.16   19.90
   3  -4   1  359.76   20.90
  -3   4   1  364.46   20.80
  -3   4  -1  369.36   20.80
   3  -4  -1  372.96   20.80
  -3  -4   1  383.86   19.90
   4   4  -1  255.97   14.00
   4  -4   1  257.47   15.10
  -4   4   1  239.28   15.00
  -4   4  -1  272.37   15.20
   4  -4  -1  267.97   15.20
   4   4   1  262.47   13.70
   4   4   1  227.58   13.70
  -4  -4   1  256.27   13.90
  -5   4   1  176.88   11.20
   5  -4   1  172.08   11.20
   5   4  -1  184.08   10.10
   5   4   1  187.08    9.90
   5  -4  -1  155.78   11.10
  -5   4  -1  185.28   11.40
  -5  -4   1  178.08   10.00
   5   4   1  166.68    9.80
   6   4  -1   65.19    4.70
   6   4  -1   74.09    4.90
  -6   4   1   61.89    6.20
   6   4   1   66.09    4.70
  -6   4  -1   67.89    6.30
   6   4   1   66.19    4.60
   7   4  -1  192.68   10.80
   7   4  -1  170.68   10.80
   7   4   1  194.78   10.70
  -7   4  -1  168.28   12.10
   7   4   1  182.28   10.80
   8   4  -1   35.20    3.90
   8   4  -1   27.30    3.80
   8   4   1   31.70    3.60
  -8   4  -1   41.60    5.50
   8   4   1   30.90    4.00
   9   4  -1   58.89    5.50
   9   4  -1   62.49    5.20
  -9   4  -1   60.89    6.90
   9   4   1   53.09    5.40
   9   4   1   54.69    5.10
   9  -4  -1   60.49    6.80
  10   4  -1   57.09    5.20
  10   4  -1   40.90    5.50
  10   4   1   49.00    5.00
  10   4   1   37.00    5.30
  10  -4  -1   53.89    6.90
 -10   4  -1   53.99    6.90
  11   4  -1   13.70    3.40
  11  -4  -1    6.90    4.50
  11   4   1    4.90    3.00
 -11   4  -1    8.50    4.60
  12   4  -1   24.20    4.40
  12   4   1   28.20    4.60
 -12   4  -1   26.90    5.90
  12  -4  -1   32.10    6.20
  13   4  -1   12.20    4.10
  13  -4  -1   19.00    6.20
  14  -4   1   13.10    6.00
  14   4  -1    8.60    4.20
  14  -4  -1   18.00    6.40
  14   4   1    7.70    4.10
  15   4  -1   25.10    5.20
  15  -4   1   13.70    6.50
  15  -4  -1   19.30    6.80
  15   4   1   25.20    5.20
  16   4  -1   -3.50    4.20
  16  -4   1    5.10    6.10
  16   4   1   -3.20    4.00
  16  -4  -1   -1.60    6.20
  17  -4   1   11.80    6.90
  17   4  -1    1.30    4.80
  17  -4  -1   16.20    7.10
  17   4   1    7.90    5.20
  18  -4   1    0.40    6.80
  18   4  -1   -2.50    5.20
  18   4   1   -0.60    4.80
  18  -4  -1    7.20    7.30
  19  -4   1    1.80    7.20
  19   4  -1   -8.70    5.40
  19   4   1    0.50    5.40
  19  -4  -1   -1.60    7.10
  20  -4   1   -7.70    6.80
  20   4  -1   -2.10    6.00
  20  -4  -1   -8.10    7.20
  20   4   1   -4.30    5.90
   0   5   1  748.13   40.20
   0   5  -1  749.03   40.40
   0  -5  -1  789.52   40.30
   0  -5   1  715.13   40.40
   1   5  -1   34.10    3.50
  -1  -5  -1   44.40    3.10
   1  -5  -1   39.30    4.00
  -1   5  -1   38.40    4.10
   2   5  -1  248.48   14.10
  -2  -5  -1  267.77   13.80
   2  -5   1  250.37   14.90
  -2   5   1  248.18   14.80
  -2  -5  -1  247.28   13.80
  -2   5  -1  261.57   14.90
   2  -5  -1  265.67   14.90
  -2  -5   1  262.87   14.10
  -3   5   1  100.89    7.10
   3  -5   1   98.49    7.10
   3   5  -1   91.49    5.70
  -3  -5   1   98.39    5.80
   3  -5  -1   92.59    7.10
  -3   5  -1   96.99    7.10
   4  -5   1  236.68   14.70
   4   5  -1  244.88   13.40
  -4   5   1  272.37   14.70
   4  -5  -1  238.78   14.60
  -4   5  -1  222.78   14.60
  -4  -5   1  247.38   13.30
   5  -5   1  125.79   10.10
  -5   5   1  137.79   10.00
   5   5  -1  162.98    8.80
   5   5   1  164.48    8.30
  -5   5  -1  148.99   10.20
   5  -5  -1  151.48   10.20
  -5  -5   1  148.59    8.60
   6   5  -1   25.00    2.90
  -6   5   1   16.40    3.90
  -6   5  -1   16.00    3.90
   6   5   1   23.60    2.30
   6   5   1   20.60    2.50
   7   5  -1   61.89    4.80
   7   5  -1   56.29    4.90
  -7   5   1   62.59    6.80
   7   5   1   73.49    4.80
  -7   5  -1   59.39    6.70
   7   5   1   64.19    4.50
   8   5  -1    5.10    2.10
   8   5  -1    1.00    2.00
   8   5   1    4.70    2.00
  -8   5  -1    0.20    3.30
   8   5   1    3.00    2.10
   9   5  -1   81.29    6.20
   9   5  -1   77.19    5.90
   9   5   1   62.79    5.90
  -9   5  -1   77.59    8.00
   9   5   1   81.89    5.70
  10   5  -1   93.59    6.80
  10   5  -1   84.19    7.20
  10   5   1  100.29    6.80
 -10   5  -1   95.19    8.90
  10  -5  -1   90.19    9.00
  10   5   1   78.89    7.00
  11   5  -1   40.40    4.80
  11   5  -1   28.40    5.10
  11  -5  -1   31.30    6.40
  11   5   1   31.40    4.20
  11   5   1   32.60    4.70
 -11   5  -1   30.40    6.30
  12   5  -1   65.39    6.50
 -12   5  -1   59.89    8.50
  12   5   1   68.89    6.30
  12  -5  -1   74.89    9.20
  13   5  -1   43.40    5.90
  13  -5  -1   39.60    7.80
  13   5   1   46.70    5.80
  14   5  -1   25.50    4.90
  14   5   1   23.00    4.80
  14  -5  -1   35.30    7.70
  15  -5   1   35.60    8.20
  15   5  -1   45.10    6.40
  15  -5  -1   49.30    8.90
  15   5   1   62.79    7.10
  16   5  -1    4.90    4.70
  16  -5   1   20.80    7.40
  16   5   1    4.40    4.30
  16  -5  -1    5.50    6.50
  17   5  -1    6.10    5.00
  17  -5   1   11.90    7.40
  17  -5  -1    5.90    6.70
  17   5   1    3.00    4.40
  18  -5   1    0.90    7.10
  18   5  -1  -10.50    4.40
  18   5   1    0.50    4.80
  18  -5  -1    3.00    7.00
  19   5  -1    0.40    5.50
  19  -5   1   -4.00    7.30
  19   5   1    1.70    5.50
  19  -5  -1    2.20    7.40
  20   5  -1    5.50    5.80
  20  -5   1    8.30    8.00
  20  -5  -1    5.20    8.30
  20   5   1   11.90    6.20
   0  -6  -1  617.94   32.10
   0  -6   1  572.44   32.20
   0   6   1  615.44   32.00
   0   6  -1  560.54   32.10
   1   6  -1  969.90   52.59
  -1   6   1 1002.30   52.79
   1  -6   1 1019.00   52.99
  -1  -6  -1  970.00   52.39
  -1  -6   1  933.01   52.49
  -1   6  -1  961.10   52.89
   1  -6  -1 1030.00   52.89
  -2  -6  -1  325.07   18.40
   2  -6   1  337.77   19.50
   2   6  -1  340.67   18.70
  -2  -6  -1  365.86   18.40
  -2   6   1  325.67   19.30
  -2  -6   1  334.07   18.60
  -2   6  -1  345.07   19.50
   2  -6  -1  357.46   19.40
   3   6  -1  133.79    7.90
  -3   6   1  139.79    9.20
   3  -6   1  139.89    9.20
  -3  -6   1  134.29    8.00
  -3   6  -1  131.69    9.20
   3  -6  -1  153.88    9.30
  -4   6   1  399.66   22.40
   4  -6   1  364.56   22.40
   4   6  -1  373.36   21.00
   4  -6  -1  413.86   22.50
  -4   6  -1  385.76   22.40
  -4  -6   1  406.36   21.00
   5   6  -1  227.18   12.20
  -5   6   1  227.58   13.80
  -5   6  -1  210.48   13.80
  -5  -6   1  209.18   12.00
  -6   6   1   35.50    5.10
  -6   6  -1   31.70    5.00
  -7   6   1   55.99    6.90
   7   6  -1   67.59    4.80
   7   6  -1   60.59    4.80
   7   6   1   64.69    4.30
   7   6   1   66.09    4.40
   8   6  -1   25.20    3.30
   8   6  -1   18.30    2.90
   8   6   1   17.40    2.40
  -8   6  -1   21.70    4.90
   8   6   1   24.70    3.10
   9   6  -1  109.39    7.10
   9   6  -1  110.59    7.50
   9   6   1  104.39    6.80
  -9   6  -1   95.49    9.30
   9   6   1  103.19    7.20
  10   6  -1  147.89    9.60
  10   6  -1  142.89   10.00
  10   6   1  164.38   10.00
 -10   6  -1  153.38   12.00
  10   6   1  158.28    9.50
  10  -6  -1  149.99   12.20
  11   6  -1   82.69    6.30
  11   6  -1   69.89    6.90
  11  -6  -1   87.79    9.30
  11   6   1   66.09    6.60
  11   6   1   80.99    6.10
 -11   6  -1   65.09    8.80
  12   6  -1   85.09    7.30
  12   6   1  103.09    7.20
  12   6   1   94.29    8.10
 -12   6  -1   86.39    9.90
  13   6  -1   72.09    7.10
  13   6   1   84.59    7.00
  13  -6  -1   72.19   10.00
  14   6   1   31.40    4.90
  14  -6  -1   39.50    8.30
  15  -6   1   73.69   10.50
  15   6  -1   62.39    7.00
  15  -6  -1   46.80    9.40
  15   6   1   59.79    7.10
  16   6  -1   14.10    4.50
  16  -6   1   11.10    7.20
  16   6   1   12.30    4.60
  16  -6  -1   13.30    7.20
  17   6  -1   10.10    4.60
  17  -6   1   12.10    7.90
  17   6   1    5.50    4.50
  17  -6  -1   10.40    7.80
  18  -6   1   10.60    7.80
  18   6  -1    2.00    4.80
  18   6   1    0.60    4.80
  18  -6  -1  -10.20    6.10
  19  -6   1    0.00    7.90
  19   6  -1   -6.40    5.10
  19  -6  -1    2.50    7.50
  19   6   1    0.70    5.20
   0  -7  -1  488.95   27.70
   0   7   1  525.05   27.70
   0  -7   1  515.95   27.90
   0   7  -1  498.95   27.80
  -1  -7  -1  583.54   30.40
  -1   7   1  590.84   30.80
   1  -7   1  572.64   30.90
   1   7  -1  553.84   30.40
  -1   7  -1  514.85   30.70
   1  -7  -1  563.54   30.80
  -1  -7   1  540.65   30.40
   2   7  -1  443.26   24.10
   2  -7   1  442.06   25.00
  -2  -7  -1  463.15   23.90
  -2  -7  -1  445.56   23.90
  -2   7   1  428.06   24.80
   2  -7  -1  439.26   24.90
  -2   7  -1  460.15   24.90
  -2  -7   1  423.76   24.10
  -3   7   1  277.47   15.50
   3   7  -1  256.47   14.20
   3  -7   1  260.17   15.50
  -3  -7   1  249.97   14.20
  -3   7  -1  256.57   15.40
   3  -7  -1  245.38   15.40
  -4   7   1  324.07   18.70
   4   7  -1  295.67   17.10
  -4  -7   1  337.07   17.10
  -4   7  -1  305.07   18.80
   5   7  -1   70.59    4.70
  -5   7   1   81.29    7.10
  -5  -7   1   78.59    4.60
  -5   7  -1   70.69    7.10
   6   7  -1   10.20    2.20
  -6   7   1   11.40    4.00
  -6   7  -1    9.70    3.80
  -7   7   1   76.99    7.80
   7   7  -1   77.39    5.20
  -7   7  -1   79.79    7.90
   8   7  -1   28.80    3.90
   8   7  -1   29.30    3.40
   8   7   1   34.70    2.90
  -8   7  -1   40.80    5.90
   8   7   1   29.50    3.00
   9   7  -1  111.29    7.00
   9   7  -1   89.29    7.00
   9   7   1   97.39    6.60
  -9   7  -1  116.09    9.80
   9   7   1   99.19    6.30
  10   7  -1  176.58   10.80
  10   7  -1  161.78   11.00
  10   7   1  173.48   10.40
 -10   7  -1  190.78   13.60
  10   7   1  189.08   10.80
  10  -7  -1  173.98   13.50
  11   7  -1   99.49    7.90
  11   7  -1  121.29    7.80
  11  -7  -1  103.79   10.80
 -11   7  -1  109.69   10.70
  11   7   1  112.29    7.80
  11   7   1  102.49    7.30
  12   7  -1   87.69    7.20
  12   7   1  102.89    7.70
  12   7   1   96.59    7.00
 -12   7  -1   77.49   10.40
  12  -7  -1   96.69   10.90
  13   7  -1   64.09    6.40
  13   7   1   59.79    7.40
  13  -7  -1   68.39   10.50
  13   7   1   82.09    6.40
  14   7  -1   35.90    4.90
  14  -7  -1   33.20    8.10
  14   7   1   27.70    4.70
  15  -7   1   61.29   10.20
  15   7  -1   72.29    7.00
  15   7   1   56.79    6.80
  15  -7  -1   54.59   10.00
  16  -7   1   10.70    7.50
  16   7  -1   13.40    4.30
  16   7   1   12.00    4.30
  16  -7  -1   13.10    7.40
  17  -7   1    3.40    7.40
  17   7  -1    2.00    4.10
  17  -7  -1   -7.10    6.40
  17   7   1    5.20    4.10
  18  -7   1   -1.80    7.50
  18   7  -1    2.60    4.60
  18  -7  -1   13.20    7.50
  18   7   1   -3.40    4.20
  19   7  -1    9.00    5.50
  19  -7   1    4.10    8.20
  19   7   1   15.50    5.40
   0  -8  -1 1009.80   53.69
   0  -8   1  978.40   53.79
   0   8  -1  965.70   53.59
   0   8   1 1030.60   53.59
   1   8  -1  658.33   36.00
  -1  -8  -1  666.83   36.00
  -1   8   1  697.43   36.30
   1  -8   1  657.23   36.50
  -1  -8   1  646.94   36.00
  -1   8  -1  682.83   36.40
   1  -8  -1  639.34   36.30
  -2  -8  -1  634.64   32.60
  -2  -8  -1  630.14   32.50
   2  -8   1  576.14   33.60
  -2   8   1  623.94   33.50
   2   8  -1  596.74   32.70
   2  -8  -1  591.14   33.50
  -2   8  -1  587.54   33.50
  -2  -8   1  597.74   32.70
  -3   8   1  159.08   10.20
  -3  -8  -1  143.99    8.30
   3   8  -1  154.48    8.80
   3  -8   1  138.89   11.10
  -3  -8  -1  154.18    8.30
  -3  -8   1  139.69    8.80
  -3   8  -1  150.08   10.20
   3  -8  -1  150.48   10.10
   4   8  -1  208.08   12.60
  -4   8   1  244.98   14.40
  -4   8  -1  224.68   14.40
  -4  -8   1  237.68   12.60
  -5   8   1   69.19    7.00
  -5   8  -1   55.69    6.80
  -6   8   1   12.30    4.00
  -6   8  -1    4.90    3.90
   7   8  -1   33.70    3.20
  -7   8   1   24.90    5.20
  -7   8  -1   39.70    5.70
   8   8  -1   12.00    2.60
  -8   8  -1   15.50    4.50
   9   8  -1   46.60    4.40
  -9   8  -1   57.89    7.70
  10   8  -1   97.79    7.20
  10   8  -1  111.79    7.60
 -10   8  -1  108.59   10.40
  10   8   1  102.19    6.70
  10  -8  -1  119.09   10.60
  10   8   1  103.99    6.80
  11   8  -1   84.89    6.20
  11   8  -1   72.49    6.30
  11   8   1   71.19    5.90
  11  -8  -1   65.79    9.50
 -11   8  -1   71.29    9.50
  11   8   1   69.19    5.50
  12   8  -1   41.50    6.10
  12   8  -1   56.59    5.70
  12  -8  -1   61.49    9.10
  12   8   1   48.90    5.80
 -12   8  -1   61.79    8.60
  12   8   1   66.99    5.00
  13   8  -1   42.70    5.50
  13   8  -1   53.19    6.70
  13   8   1   43.90    5.70
  13   8   1   51.29    5.10
  13  -8  -1   62.89    9.50
  14   8  -1    9.40    3.80
  14   8   1    4.90    3.00
  14  -8  -1   14.80    7.20
  15   8  -1   33.00    5.10
  15  -8   1   42.00    9.10
  15  -8  -1   30.60    8.80
  15   8   1   33.60    4.60
  16  -8   1    7.00    7.60
  16   8  -1    0.30    3.90
  16  -8  -1    2.40    6.70
  16   8   1    7.70    3.60
  17   8  -1    7.10    4.30
  17  -8   1   -1.30    6.70
  17   8   1   -1.40    3.60
  17  -8  -1   -1.70    6.60
  18  -8   1    6.00    7.70
  18   8  -1   10.80    4.70
  18  -8  -1    4.10    7.30
  18   8   1   -4.50    3.90
  19  -8   1    6.40    8.30
  19  -8  -1   12.00    8.40
  19   8   1    2.70    4.70
   0  -9  -1    2.50    2.40
   0   9  -1    6.90    2.70
   0  -9   1    4.50    2.40
   0   9   1    3.60    2.60
  -1  -9  -1    3.40    2.10
   1   9  -1    5.70    2.40
  -1   9   1   -0.10    2.60
   1  -9   1   -3.40    2.20
  -1  -9   1   -0.10    2.10
   1  -9  -1   -0.20    2.40
  -1   9  -1    0.50    2.60
   2   9  -1    0.80    2.10
   2  -9   1    4.70    2.70
  -2   9   1    1.00    2.90
  -2  -9  -1    3.70    1.90
  -2  -9  -1    4.10    1.80
   2  -9  -1    0.90    2.60
  -2   9  -1    3.30    3.00
  -2  -9   1    7.90    2.30
  -3  -9  -1   14.90    2.10
   3   9  -1   21.10    2.60
  -3  -9  -1   18.60    2.00
  -3   9   1   10.70    3.80
  -3   9  -1   20.00    4.10
  -4   9   1    2.90    3.50
   4   9  -1    8.70    1.90
  -4  -9   1    7.10    2.10
  -4   9  -1    6.70    3.70
  -5   9   1   11.60    4.20
  -5   9  -1    7.50    3.90
  -6   9   1   40.00    5.90
  -6   9  -1   46.20    6.50
  -7   9   1   -1.50    3.70
  -7   9  -1   12.20    4.50
  -8   9  -1    3.00    4.10
  -9   9  -1    5.60    4.90
  10   9  -1   19.90    3.00
 -10   9  -1   21.50    5.90
  10  -9  -1   14.60    5.60
  11   9  -1   -6.10    4.40
 -11   9  -1    6.10    5.30
  11  -9  -1   14.00    5.90
  12   9  -1   15.00    3.40
  12   9  -1   11.40    4.50
  12  -9  -1   11.30    6.10
  12   9   1   12.60    2.90
  12   9   1   14.10    3.00
 -12   9  -1    8.20    5.70
  13   9  -1   12.20    4.00
  13   9  -1   16.80    3.90
  13   9   1    8.30    3.00
  13  -9  -1    1.90    6.20
  13   9   1   14.40    3.40
  14   9  -1    0.00    3.50
  14   9   1    2.60    2.90
  14   9   1    0.40    3.50
  14  -9  -1   -2.20    6.20
  15   9  -1    6.20    3.90
  15  -9   1    6.60    7.00
  15   9   1    8.70    4.50
  15  -9  -1    0.90    6.50
  15   9   1    7.20    3.30
  16  -9   1    5.30    7.20
  16   9  -1   -4.20    3.60
  16   9   1   -0.40    3.30
  16   9   1  -13.50    6.20
  16  -9  -1   -5.10    6.50
  17  -9   1    0.90    7.60
  17   9  -1   11.70    4.70
  17  -9  -1   -7.80    7.10
  17   9   1    4.40    3.80
  18  -9   1    5.00    8.00
  18  -9  -1   11.70    8.30
   0  10  -1    9.10    3.00
   0 -10   1    8.70    3.00
   0 -10  -1    2.90    2.60
   1  10  -1    1.10    2.40
   1 -10   1    5.50    2.90
  -1  10   1   -2.50    2.70
  -1  10  -1    5.70    3.00
   1 -10  -1    4.70    3.00
  -1 -10   1    3.20    2.40
  -2 -10  -1    8.20    2.10
  -2 -10  -1   10.30    2.40
   2  10  -1    5.20    2.50
  -2  10   1    9.40    3.50
  -2 -10   1    7.60    2.60
  -2  10  -1    8.60    3.50
  -3 -10  -1   45.00    3.60
  -3 -10  -1   35.90    3.30
  -3  10   1   37.20    5.40
  -3  10  -1   42.00    5.50
  -3 -10   1   38.00    4.10
  -4  10   1    5.80    3.70
  -4  10  -1    0.90    3.50
  -4 -10   1    2.30    2.20
  -5  10   1   27.90    5.40
  -5  10  -1   32.40    5.50
  -6  10   1   93.99    8.40
  -6  10  -1   70.99    8.30
  -7  10   1   32.00    6.20
  -7  10  -1   33.90    6.30
  -8  10  -1   28.60    6.40
  -9  10  -1   14.20    5.60
  10 -10  -1    4.80    5.00
 -10  10  -1    1.00    4.90
 -11  10  -1    3.30    5.50
  11 -10  -1    0.80    5.20
  12  10  -1   -0.60    2.30
 -12  10  -1   -8.60    4.90
  12 -10  -1   -2.50    5.30
  13  10  -1    4.70    3.00
  13 -10  -1    3.40    6.00
  14  10  -1    4.10    5.30
  14 -10  -1    7.20    7.20
  15  10  -1    6.00    5.30
  15 -10   1   -0.20    7.00
  15  10  -1   -1.50    4.50
  15 -10  -1    0.70    6.90
  16 -10   1   -3.20    7.30
  16  10  -1   22.30    8.00
  16 -10  -1    6.30    7.30
  16  10   1    9.90    4.20
  16  10   1    5.60    4.40
  17 -10   1   -6.80    7.00
  17  10  -1    2.40    6.40
  17 -10  -1   10.70    7.90
  17  10   1    2.40    4.20
  18 -10   1   13.50    9.00
  18 -10  -1    9.30    8.90
  18  10   1   10.40    4.70
   0 -11  -1   77.79    6.30
   0  11  -1   69.39    6.50
  -1 -11  -1   60.69    5.20
  -1 -11  -1   48.10    4.70
   1  11  -1   49.80    5.30
   1 -11  -1   44.70    5.50
  -1  11  -1   57.59    6.00
  -1 -11   1   38.40    5.10
   2  11  -1   31.20    4.40
  -2 -11  -1   39.30    4.20
  -2 -11  -1   39.50    3.90
  -2  11   1   36.80    5.20
  -2  11  -1   36.10    5.10
  -2 -11   1   34.00    4.10
  -3  11   1   79.09    7.70
  -3 -11  -1   74.99    5.60
  -3 -11  -1   80.89    5.50
   3  11  -1   90.89    6.20
  -3  11  -1   96.99    7.90
  -3 -11   1   80.89    6.10
   4  11  -1   49.20    4.20
  -4  11   1   57.69    6.70
  -4  11  -1   49.40    6.40
  -4 -11   1   39.70    4.50
  -5  11   1  112.29    9.70
   5  11  -1  118.39    6.80
  -5  11  -1  112.09    9.70
  -6  11   1  174.98   12.80
  -6  11  -1  167.18   12.70
  -7  11  -1  122.49   11.20
  -8  11  -1   97.99   10.50
   9 -11  -1   43.70    7.60
  -9  11  -1   54.69    8.10
 -10  11  -1   38.90    7.70
  10 -11  -1   56.49    8.60
  11 -11  -1   44.10    8.30
 -11  11  -1   38.80    8.10
 -12  11  -1   12.10    6.60
  12 -11  -1    1.80    6.50
  13 -11  -1   11.20    7.00
  14 -11   1   12.20    7.70
  14 -11  -1    2.20    6.90
  15 -11   1   -7.20    6.50
  15 -11  -1    0.30    7.40
  16 -11   1    3.70    8.00
  16 -11  -1   -0.10    7.30
  17 -11   1   14.60    9.50
  17 -11  -1    7.00    8.80
  18 -11   1    2.20    8.60
  18 -11  -1   -7.20    7.90
   0 -12  -1  143.09    9.80
   0 -12   1  124.69    9.70
   0  12  -1  150.88    9.80
  -1 -12  -1  126.99    8.50
  -1 -12  -1  117.29    8.10
   1  12  -1  118.89    8.50
  -1  12  -1  125.89    9.20
  -1 -12   1  103.29    8.40
  -2 -12  -1   55.19    4.70
   2  12  -1   40.30    5.00
  -2 -12  -1   48.30    4.90
  -2  12  -1   54.49    6.50
  -2 -12   1   40.30    5.10
  -3 -12  -1   79.09    5.70
   3  12  -1   89.89    6.10
  -3 -12   1   67.29    6.20
  -3  12  -1   64.39    7.50
   4  12  -1   87.89    6.00
  -4  12  -1   76.69    8.30
  -5  12  -1   96.39    9.40
  -6  12  -1  151.08   12.10
  -7  12  -1   99.39   10.40
  -8  12  -1  102.59   10.80
  -9  12  -1   69.09    9.30
   9 -12  -1   72.19    9.80
 -10  12  -1   37.20    7.80
  10 -12  -1   21.90    7.30
  11 -12  -1   53.99    9.20
 -11  12  -1   30.00    7.80
  12 -12  -1   28.20    8.40
  13 -12  -1    7.90    7.20
  14 -12   1    8.60    7.90
  14 -12  -1   15.30    7.90
  15 -12   1    2.10    7.00
  15 -12  -1    6.00    7.50
  16 -12   1   11.30    8.80
  16 -12  -1    7.30    7.90
  17 -12   1   17.90    9.50
  17 -12  -1    8.30    8.80
   0 -13  -1  192.78   12.30
   0  13  -1  201.58   12.70
   0 -13  -1  181.48   13.90
  -1 -13  -1  233.08   14.40
  -1 -13  -1  220.88   14.70
   1  13  -1  246.38   14.80
  -1  13  -1  253.07   15.40
  -1 -13   1  243.78   14.80
  -2 -13  -1   69.59    6.50
  -2 -13  -1   76.19    6.20
  -2  13  -1   95.59    8.20
  -2 -13   1   87.69    7.00
   3  13  -1   52.99    5.20
  -3 -13  -1   56.99    4.60
  -3 -13  -1   49.00    5.00
  -3 -13   1   52.29    5.50
  -3  13  -1   62.99    7.50
   4  13  -1   41.50    4.30
  -4 -13   1   32.10    4.60
  -4  13  -1   26.70    5.80
  -5  13  -1   25.90    5.90
  -6  13  -1   18.50    5.90
  -7  13  -1   16.40    5.90
   8 -13  -1    7.30    5.60
  -8  13  -1    6.70    5.80
  -9  13  -1   11.90    6.20
   9 -13  -1    5.40    5.90
  10 -13  -1   14.10    6.50
 -10  13  -1   11.90    6.70
  11 -13  -1   25.40    7.80
 -11  13  -1   23.20    7.70
  12 -13  -1   14.60    7.60
  13 -13  -1    6.50    7.50
  14 -13   1    6.60    8.00
  14 -13  -1   15.90    8.10
  15 -13   1    2.50    7.80
  15 -13  -1    6.40    7.80
  16 -13   1   16.20    9.10
  16 -13  -1   -2.10    7.80
   0  14  -1  116.49    9.30
   0 -14  -1  104.09    8.50
  -1 -14  -1  120.29    9.10
  -1 -14  -1  109.59    8.70
   1  14  -1  137.79    9.40
  -1  14  -1  111.19    9.70
   1 -14  -1  121.39    9.40
  -2 -14  -1   37.20    4.70
  -2 -14  -1   32.90    4.50
   2  14  -1   34.30    4.90
  -2  14  -1   52.19    6.90
  -2 -14   1   35.30    4.80
   2 -14  -1   37.50    5.50
   3  14  -1   14.40    3.50
  -3 -14  -1   11.90    2.80
  -3 -14  -1   15.00    3.30
  -3 -14   1   18.50    4.00
  -3  14  -1   17.50    5.20
  -4 -14  -1   16.20    2.20
  -4  14  -1   17.80    5.40
  -5  14  -1   12.70    5.80
  -6  14  -1   20.70    6.30
   6 -14  -1   12.30    5.40
  -7  14  -1    3.10    5.60
   7 -14  -1   15.20    5.80
  -8  14  -1   17.90    6.60
   8 -14  -1   14.90    6.20
   9 -14  -1   35.40    7.60
  -9  14  -1   16.70    6.70
  10 -14  -1    5.80    6.40
 -10  14  -1   22.10    7.30
  11 -14  -1   12.80    7.10
  12 -14  -1   18.70    7.80
  13 -14   1   -2.10    6.90
  13 -14  -1    7.90    7.70
  14 -14   1    1.40    7.50
  14 -14  -1    3.00    7.60
  15 -14   1   10.00    8.60
  15 -14  -1    5.70    7.90
  16 -14   1    1.90    8.40
  16 -14  -1   -0.20    7.80
   0 -15  -1   27.00    4.90
   0  15  -1   31.60    5.70
  -1 -15  -1   40.70    8.40
   1  15  -1   34.60    5.60
  -1 -15  -1   34.80    4.90
  -1  15  -1   35.60    6.20
   1 -15  -1   36.90    5.60
  -2 -15  -1   10.60    3.30
  -2 -15  -1   19.60    3.90
   2  15  -1    4.80    3.90
  -2 -15   1   11.70    4.20
  -2  15  -1    8.80    5.00
   2 -15  -1    0.80    3.90
  -3 -15  -1   -4.10    3.30
  -3 -15  -1   -3.20    2.20
   3 -15  -1    1.30    4.00
  -3 -15   1    1.60    3.60
  -3  15  -1    2.50    4.70
  -4  15  -1   -5.50    4.60
  -4 -15   1    7.40    3.60
   4 -15  -1    2.20    4.50
  -5  15  -1    1.70    5.10
   5 -15  -1   -2.90    4.40
   6 -15  -1    0.70    4.70
  -6  15  -1    3.70    5.50
   7 -15  -1    4.50    5.40
  -7  15  -1    3.40    5.50
  -8  15  -1    6.70    6.00
   8 -15  -1   12.40    6.30
  -9  15  -1   17.70    6.70
   9 -15  -1    1.50    6.00
  10 -15  -1   -2.50    6.20
  11 -15  -1    6.20    6.60
  12 -15   1   -5.70    6.80
  12 -15  -1   19.30    7.80
  13 -15   1   11.40    8.10
  13 -15  -1    7.00    7.70
  14 -15   1    2.40    8.10
  14 -15  -1    4.20    7.60
  15 -15   1  -11.10    7.50
  15 -15  -1   -1.60    7.60
   0 -16  -1    0.10    3.90
   0  16  -1   14.80    5.20
   1  16  -1    0.20    4.50
  -1 -16  -1   10.40    3.90
   1 -16  -1    5.30    4.40
  -1  16  -1   13.20    5.30
  -2 -16  -1   -1.00    3.10
  -2 -16   1    7.60    5.00
  -2  16  -1   -2.50    4.90
   2 -16  -1    1.20    4.50
  -3 -16  -1   10.00    2.90
   3 -16  -1   11.80    5.00
  -3 -16   1   10.20    4.30
  -3  16  -1   16.50    5.90
  -4 -16   1   17.60    4.20
  -4 -16   1   10.40    2.70
  -4  16  -1    5.30    5.60
   4 -16  -1   10.20    5.20
  -5  16  -1   10.80    6.20
   5 -16  -1    7.60    5.40
  -6  16  -1   -0.50    5.80
   6 -16  -1    5.20    5.30
  -7  16  -1    6.60    6.50
   7 -16  -1    8.60    6.00
  -8  16  -1   -2.30    5.80
   8 -16  -1   12.40    6.70
   9 -16  -1    5.50    6.20
  10 -16  -1   11.40    6.80
  11 -16  -1   -9.00    5.90
  12 -16   1    2.10    7.40
  12 -16  -1    1.60    7.30
  13 -16   1   -2.00    7.80
  13 -16  -1  -12.20    6.30
  14 -16   1   -1.70    8.10
  14 -16  -1    7.30    8.20
   0 -17  -1    4.40    4.10
  -1 -17  -1    1.80    3.80
  -1  17  -1   19.90    5.60
   1 -17  -1   11.40    4.70
  -2 -17  -1   -7.30    4.00
  -2  17  -1   -8.10    4.80
   2 -17  -1    5.60    4.70
  -3 -17  -1    6.50    4.10
  -3 -17  -1   17.40    3.20
   3 -17  -1   13.80    5.50
  -3  17  -1   11.00    6.10
  -3 -17   1   18.30    3.70
  -3 -17   1    7.50    4.60
   4 -17  -1   15.90    5.60
  -4  17  -1   17.80    6.80
  -4 -17   1    9.80    4.50
  -4 -17   1   21.20    3.30
  -5  17  -1   36.80    7.70
   5 -17  -1   15.90    6.30
  -6  17  -1   19.30    7.10
   6 -17  -1   19.60    6.80
   7 -17  -1   17.50    6.80
  -7  17  -1   23.00    7.60
   8 -17  -1   25.30    7.50
   9 -17  -1    2.40    6.50
  10 -17   1   -0.20    6.60
  10 -17  -1   -2.80    6.40
  11 -17   1  -10.00    6.40
  11 -17  -1    1.50    7.00
  12 -17   1    6.30    7.90
  12 -17  -1    1.90    6.70
  13 -17   1   10.10    8.70
  13 -17  -1    4.90    8.20
   0 -18  -1   11.80    4.70
  -1 -18   1    9.80    4.30
   1 -18  -1   16.30    5.30
  -2 -18  -1   39.90    5.30
  -2 -18   1   48.20    6.10
   2 -18  -1   35.30    6.80
  -3 -18  -1   55.59    5.80
  -3 -18   1   71.39    6.70
  -3 -18   1   78.49    8.00
   3 -18  -1   67.49    9.50
  -4 -18   1   48.60    5.20
   4 -18  -1   47.80    8.30
  -4 -18   1   63.39    6.90
   5 -18  -1   33.90    7.50
   6 -18  -1   43.90    8.00
   7 -18  -1   22.90    7.40
   8 -18  -1    9.10    6.90
   9 -18   1    7.60    7.20
   9 -18  -1    7.30    7.60
  10 -18   1    7.00    7.60
  10 -18  -1   15.50    7.60
  11 -18   1   -5.50    7.20
  11 -18  -1    9.80    7.70
  12 -18   1  -13.50    7.60
  12 -18  -1    7.00    8.10
   0 -19   1   16.50    5.30
   0 -19  -1   13.10    4.80
   1 -19   1   22.00    5.80
  -1 -19  -1   16.10    4.60
   1 -19  -1   14.30    5.30
  -1 -19   1   20.50    5.00
   2 -19   1   22.30    6.20
  -2 -19  -1   22.80    4.40
  -2 -19   1   26.80    4.80
   2 -19  -1   14.80    6.00
  -3 -19  -1   22.40    5.30
  -3 -19  -1   28.50    4.10
  -3 -19   1   32.70    4.70
   3 -19  -1   30.60    7.10
  -4 -19   1   34.80    5.70
   4 -19  -1   19.20    7.10
  -4 -19   1   38.10    4.50
   5 -19  -1   25.80    7.60
   6 -19   1   17.60    7.30
   6 -19  -1   26.30    7.60
   7 -19   1   22.80    7.60
   7 -19  -1   18.80    7.20
   8 -19   1   17.80    7.60
   8 -19  -1   12.30    7.50
   9 -19   1   15.30    7.90
   9 -19  -1   13.50    7.40
  10 -19   1    3.00    7.30
  10 -19  -1   16.10    8.00
  11 -19   1    6.90    7.90
  11 -19  -1   19.50    8.40
   0 -20   1   11.10    4.90
   0 -20  -1   -0.30    4.40
   1 -20   1    8.40    5.10
  -1 -20  -1   14.00    4.60
   1 -20  -1   14.70    5.20
  -1 -20   1    2.50    4.40
  -2 -20  -1   11.70    4.00
   2 -20   1   16.40    6.00
   2 -20  -1   22.10    6.30
  -2 -20   1   14.10    4.20
   3 -20   1    9.80    6.00
  -3 -20  -1   13.20    3.50
  -3 -20  -1   -1.00    5.20
   3 -20  -1   19.20    6.50
  -3 -20   1   13.70    3.80
   4 -20   1    0.10    5.90
  -4 -20   1    1.20    5.00
   4 -20  -1   10.80    6.10
   5 -20   1   17.30    6.80
   5 -20  -1   17.00    7.00
   6 -20   1    4.30    6.40
   6 -20  -1    8.80    6.80
   7 -20   1    3.30    7.00
   7 -20  -1   15.10    7.10
   8 -20   1   -5.90    6.40
   8 -20  -1    8.50    6.90
   9 -20   1    9.60    7.70
   9 -20  -1   -4.90    6.20
  10 -20   1    9.30    7.90
  10 -20  -1   -1.30    7.30
   0 -21  -1   -6.60    4.60
   0 -21   1    0.10    4.80
  -1 -21  -1   -0.90    4.10
   1 -21   1    5.90    5.30
  -1 -21   1   -0.10    3.90
   1 -21  -1    6.70    5.40
   2 -21   1    2.50    5.60
  -2 -21  -1   -6.40    3.30
  -2 -21   1    0.70    3.70
   2 -21  -1   -0.60    5.20
   3 -21   1   17.40    5.90
  -3 -21  -1    5.60    3.00
   3 -21  -1   -5.80    5.10
  -3 -21   1    2.40    3.30
   4 -21   1   -7.90    5.30
   4 -21  -1   12.10    6.20
   5 -21   1    0.90    5.80
   5 -21  -1   -6.20    5.60
   6 -21   1    8.00    6.80
   6 -21  -1    6.50    6.60
   7 -21   1   -7.80    6.50
   8 -21   1   -2.20    6.70
   8 -21  -1   -0.40    6.50
   0 -22  -1   16.00    5.60
   1 -22   1   -4.70    5.50
   1 -22  -1    1.90    5.60
  -1 -22   1   -1.30    4.30
  -2 -22  -1   -0.80    3.70
   2 -22   1    6.20    5.80
   2 -22  -1   -0.80    5.70
  -2 -22   1    6.40    3.90
   3 -22   1   -2.60    5.40
  -3 -22  -1   -4.00    2.80
  -3 -22   1   -1.40    3.30
   4 -22   1    9.10    6.20
   4 -22  -1    2.40    5.60
   5 -22   1   -2.70    6.00
   5 -22  -1  -11.00    5.60
   0   0  -2 1165.68   61.89
  -1   0  -2 1014.10   51.09
   1   0  -2 1010.40   51.19
  -1   0   2  862.31   51.09
  -2   0  -2 3485.75  189.38
   2   0  -2 3691.93  189.38
  -2   0   2 3761.72  189.38
   2   0   2 3390.06  189.28
  -3   0  -2 2027.70  105.39
   3   0  -2 1960.30  105.39
   3   0   2 2081.69  105.39
  -3   0   2 1874.71  105.39
   4   0   2  217.18   11.70
  -4   0  -2  211.28   11.80
  -4   0   2  175.58   11.60
   4   0  -2  188.28   11.60
   5   0  -2   40.10    4.20
   5   0   2   29.00    4.10
  -5   0   2   35.80    3.90
  -5   0  -2   42.80    4.40
   6   0  -2  124.69    8.20
   6   0   2  114.19    8.10
   6   0  -2  115.69    8.20
  -6   0  -2  133.09    8.30
  -7   0  -2  238.58   13.60
   7   0   2  226.38   13.50
   7   0  -2  207.48   13.40
   7   0  -2  212.58   13.40
  -8   0  -2  100.59    7.60
   8   0   2   82.99    7.30
   8   0  -2   96.09    7.40
   9   0  -2  339.27   19.70
  -9   0  -2  322.87   19.60
 -10   0  -2  356.76   20.80
  10   0  -2  340.67   20.80
  11   0  -2  245.68   15.60
 -11   0  -2  232.48   15.30
  12   0  -2  156.78   11.60
 -12   0  -2  142.29   11.30
  13   0  -2   87.09    9.10
  14   0  -2  148.19   12.60
  14   0   2  154.98   12.60
  15   0   2   77.59   10.00
  15   0  -2   69.89    9.60
  16   0   2   -8.90    5.00
  16   0  -2   -5.30    5.00
  17   0   2   43.30    8.30
  17   0  -2   39.00    8.20
  18   0   2    8.30    6.60
  18   0  -2   16.60    7.30
  19   0  -2    1.10    6.40
  19   0   2   12.10    7.00
  20   0  -2   16.40    7.70
  20   0   2   17.30    8.00
   0  -1  -2  512.45   28.10
   0   1  -2  491.55   28.10
   0  -1   2  575.34   28.20
  -1  -1  -2  442.86   24.10
   1  -1   2  464.65   24.30
  -1   1   2  450.35   24.30
  -1   1  -2  447.86   24.30
  -1  -1   2  429.46   24.20
   1   1   2  452.85   24.10
   1  -1  -2  471.25   24.30
  -2   1   2 1145.99   55.69
   2  -1   2 1088.99   55.69
  -2  -1  -2 1059.79   55.39
   2   1  -2  949.71   55.49
   2  -1  -2 1071.89   55.69
   2   1   2 1040.80   55.39
  -2  -1   2  978.90   55.49
  -2   1  -2 1010.30   55.59
   3  -1   2  384.56   19.60
  -3  -1  -2  360.46   19.30
   3   1  -2  317.27   19.30
  -3   1   2  323.87   19.50
   3  -1  -2  334.27   19.50
  -3   1  -2  363.46   19.60
  -3  -1   2  360.26   19.30
   3   1   2  375.26   19.30
   4  -1   2 1302.27   70.49
  -4  -1  -2 1334.67   70.29
  -4   1   2 1445.36   70.59
   4   1  -2 1253.27   70.29
  -4   1  -2 1351.76   70.59
   4   1   2 1280.97   70.19
   4  -1  -2 1274.97   70.49
  -4  -1   2 1303.27   70.29
   5  -1   2   41.40    4.50
  -5  -1  -2   41.60    4.20
   5   1  -2   37.50    4.10
   5   1   2   39.40    4.10
  -5  -1   2   38.20    4.00
   5  -1  -2   39.80    4.50
   5  -1  -2   36.90    4.50
  -5   1  -2   41.60    4.60
   6   1  -2   29.00    3.50
   6  -1   2   26.10    3.90
  -6  -1  -2   33.70    3.90
  -6   1  -2   30.90    4.30
   6  -1  -2   27.60    3.80
   6   1   2   33.50    3.90
   6  -1  -2   23.80    3.80
   7   1  -2  130.79    9.00
   7  -1   2  123.69    9.20
   7   1  -2  138.09    9.00
  -7  -1  -2  131.89    9.00
   7  -1  -2  140.19    9.30
   7  -1  -2  155.78    9.50
  -7   1  -2  136.49    9.50
   7   1   2  140.09    9.00
  -8  -1  -2   35.40    4.40
   8   1  -2   30.20    4.20
   8   1  -2   32.10    4.20
   8   1   2   30.60    4.30
  -8   1  -2   27.60    4.60
   8  -1  -2   26.70    4.50
  -9  -1  -2  273.97   16.60
   9   1  -2  278.47   16.80
  -9   1  -2  275.17   17.00
   9  -1  -2  282.27   17.00
 -10  -1  -2  284.97   17.30
  10   1  -2  290.07   17.40
  10  -1  -2  283.97   17.70
 -10   1  -2  279.87   17.70
  11   1  -2  106.69    9.00
 -11  -1  -2  111.09    8.90
  11  -1  -2  112.79    9.60
 -11   1  -2  116.89    9.50
  12   1  -2   76.79    7.70
 -12   1  -2   78.89    8.10
  12  -1  -2   61.69    7.90
  13   1  -2   35.30    6.10
  13   1   2   47.10    6.60
  13  -1  -2   38.50    6.80
  14   1  -2   75.29    9.10
  14  -1  -2   70.69    9.60
  14   1   2   90.99    9.40
  15   1  -2   32.90    6.70
  15  -1   2   31.60    7.00
  15  -1  -2   29.90    7.30
  15   1   2   32.20    7.10
  16  -1   2    3.80    5.80
  16   1  -2    1.00    5.10
  16  -1  -2    0.30    5.40
  17   1  -2   17.00    6.60
  17   1   2   16.60    6.70
  17  -1  -2   22.80    7.50
  18   1  -2    6.20    5.90
  18  -1   2    2.20    6.40
  18  -1  -2   14.20    7.00
  18   1   2    8.60    6.00
  19   1  -2    7.20    7.00
  19  -1   2    7.80    7.00
  19  -1  -2   -3.80    6.30
  19   1   2   12.60    6.80
  20  -1   2   12.40    7.90
  20   1  -2   21.50    7.80
  20   1   2   20.80    7.60
  20  -1  -2    4.70    7.40
   0  -2  -2   71.39    4.60
   0   2  -2   76.19    4.70
   0  -2   2   86.39    4.80
   0   2   2   78.09    4.60
  -1   2   2   59.09    4.10
  -1  -2  -2   58.79    3.90
   1   2  -2   73.39    4.10
   1  -2   2   67.19    4.20
  -1   2  -2   62.69    4.30
   1  -2  -2   62.49    4.10
   1   2   2   64.29    3.90
   2  -2   2 2436.56  126.59
  -2  -2  -2 2462.45  126.09
   2   2  -2 2140.19  126.29
  -2   2   2 2402.56  126.59
   2  -2  -2 2557.54  126.59
  -2   2  -2 2348.57  126.59
  -2  -2   2 2452.05  126.29
   2   2   2 2294.87  126.09
  -3  -2  -2  132.59    7.50
  -3   2   2  128.99    8.00
   3  -2   2  138.89    8.30
   3  -2  -2  123.39    8.10
  -3   2  -2  132.39    8.40
   3   2   2  127.79    7.50
  -3  -2   2  120.69    7.60
  -4  -2  -2  819.82   41.20
   4   2  -2  801.42   41.30
   4  -2   2  761.52   41.80
   4  -2  -2  726.33   41.70
  -4  -2   2  811.02   41.40
   4  -2  -2  769.82   41.70
   4   2   2  677.53   41.10
  -4   2  -2  783.32   41.80
   5   2  -2    8.90    2.20
  -5  -2  -2   13.40    2.40
   5  -2   2   10.50    2.80
   5  -2  -2    7.90    2.80
   5  -2  -2   12.50    3.00
  -5  -2   2    7.90    2.20
  -5   2  -2    6.90    2.90
  -6  -2  -2    7.40    2.40
   6   2  -2   10.00    2.50
   6  -2   2    8.10    3.00
   6  -2  -2    8.20    2.90
   6  -2  -2    8.30    2.80
   6   2   2    6.70    2.40
  -6  -2   2    8.60    2.30
  -6   2  -2   14.80    3.40
   7   2  -2   60.09    5.10
   7   2  -2   62.49    5.20
  -7  -2  -2   58.59    5.10
   7  -2  -2   48.80    5.70
   7   2   2   59.39    5.20
  -7   2  -2   60.39    6.20
   8   2  -2   14.00    3.20
  -8  -2  -2   11.70    3.10
   8   2  -2   12.10    3.10
  -8   2  -2   11.90    3.70
   8  -2  -2   11.50    3.60
   8   2   2   16.90    3.40
   9   2  -2  184.28   12.00
  -9  -2  -2  189.38   11.90
  -9   2  -2  183.58   12.70
   9   2   2  195.68   12.20
   9  -2  -2  194.78   12.80
  10   2  -2  145.79   10.30
 -10  -2  -2  150.78   10.20
  10  -2  -2  145.69   11.10
 -10   2  -2  155.48   11.10
  11   2  -2   71.19    6.70
 -11   2  -2   60.09    7.30
  11  -2  -2   62.19    7.50
  12   2  -2   38.80    5.60
 -12   2  -2   32.20    5.90
  12  -2  -2   33.60    6.10
  13   2  -2   16.40    4.90
  13   2   2   24.20    5.10
 -13   2  -2   15.10    5.20
  13  -2  -2   14.30    5.40
  14   2  -2   30.10    5.90
  14   2   2   38.10    6.50
  14  -2  -2   27.10    6.70
  15   2  -2   12.70    5.30
  15  -2   2   11.50    6.00
  15  -2  -2   -1.70    5.30
  15   2   2    1.30    4.50
  16   2  -2   -2.40    4.50
  16  -2   2    5.40    6.40
  16   2   2   13.20    5.60
  16  -2  -2    1.90    5.90
  17  -2   2   18.90    7.10
  17   2  -2    8.00    5.90
  17  -2  -2   21.00    7.10
  17   2   2   10.30    5.70
  18   2  -2    8.10    6.10
  18  -2   2   12.20    7.20
  18   2   2   15.50    6.10
  18  -2  -2    7.10    7.00
  19   2  -2   12.10    6.00
  19  -2   2    8.20    7.30
  19   2   2   -3.10    5.70
  19  -2  -2   -2.60    6.60
  20  -2   2    6.00    7.20
  20   2  -2   19.50    7.10
  20  -2  -2   -1.70    7.50
  20   2   2   -8.90    6.20
   0  -3  -2  153.68    9.30
   0   3  -2  168.38    9.50
   0   3   2  160.78    9.30
   0  -3   2  181.78    9.50
   1   3  -2   25.60    2.70
  -1  -3  -2   26.30    2.30
   1   3   2   24.60    2.10
  -2  -3  -2 3230.68  161.88
   2  -3   2 3046.90  162.58
   2   3  -2 3153.48  162.18
  -2   3   2 2944.21  162.48
  -2   3  -2 3031.00  162.58
   2   3   2 2992.30  161.88
  -2  -3   2 3001.00  162.18
   2  -3  -2 3137.59  162.48
   3  -3   2   12.60    2.90
   3   3  -2   17.30    2.60
   3  -3  -2   11.10    2.80
   3  -3  -2   10.40    2.80
  -3  -3   2   13.20    2.10
  -3   3  -2   10.70    3.10
   4  -3   2  307.47   17.90
  -4  -3  -2  310.17   16.80
   4   3  -2  307.67   17.10
  -4   3  -2  311.87   17.90
   4   3   2  321.47   16.80
   4  -3  -2  299.07   17.80
  -4  -3   2  315.07   17.10
   4  -3  -2  289.97   17.80
   5   3  -2   20.50    2.80
  -5  -3  -2   18.70    2.50
   5  -3   2   17.10    3.30
   5  -3  -2   17.70    3.50
   5   3   2   22.10    2.60
  -5   3  -2   18.80    3.70
   5  -3  -2   21.40    3.60
  -5  -3   2   22.00    2.70
   6   3  -2   66.09    4.80
  -6  -3  -2   58.59    4.70
   6  -3   2   54.99    5.70
  -6  -3   2   60.59    4.70
  -6   3  -2   58.49    6.00
   6  -3  -2   65.49    5.90
   6   3   2   55.69    4.60
   6  -3  -2   62.39    5.90
  -7  -3  -2    7.00    2.40
   7   3  -2    1.20    2.10
   7  -3  -2    4.10    3.10
  -7   3  -2    2.90    3.20
   7   3   2    2.70    2.10
   8   3  -2   11.10    2.90
  -8  -3  -2    8.90    2.60
   8   3  -2   12.10    3.00
  -8   3  -2    8.90    3.90
   8  -3  -2   12.70    3.80
   9   3  -2   26.40    3.90
   9   3  -2   16.60    3.50
  -9  -3  -2   24.00    3.70
  -9   3  -2   19.60    4.70
   9  -3  -2   29.60    5.10
   9   3   2   26.40    3.90
  10   3  -2    8.00    3.20
  10   3   2   13.80    3.70
  10  -3  -2   11.90    4.30
 -10   3  -2   13.90    4.60
  11   3   2    4.60    3.10
 -11   3  -2   -2.70    3.70
  11  -3  -2    2.10    4.10
  12   3  -2   -1.40    3.20
  12  -3  -2   -0.60    4.10
 -12   3  -2   -0.70    4.00
  12   3   2    0.50    3.10
  13   3  -2    3.40    3.60
 -13   3  -2   -2.80    3.90
  13  -3  -2    4.00    4.70
  13   3   2    0.60    3.80
  14   3  -2    4.20    4.10
  14   3   2   -1.30    3.90
  14  -3  -2    4.70    5.20
  15   3  -2    5.60    4.60
  15  -3  -2   -5.80    5.00
  15   3   2   -1.80    3.80
  16  -3   2    3.30    6.10
  16   3  -2    2.90    4.80
  16  -3  -2    3.60    6.10
  16   3   2   17.10    5.30
  17   3  -2   10.00    5.40
  17  -3   2    8.60    7.10
  17   3   2   10.10    5.30
  17  -3  -2   -2.40    6.00
  18   3  -2    5.90    5.40
  18  -3   2    8.40    7.50
  18   3   2    0.30    5.30
  18  -3  -2    2.00    6.80
  19   3  -2    6.80    5.90
  19  -3   2   -1.10    7.60
  19  -3  -2   -1.90    6.90
  19   3   2   12.40    6.10
  20  -3   2   -3.80    7.70
  20   3  -2   -0.50    6.10
  20   3   2   -0.70    5.90
  20  -3  -2   -1.40    7.00
   0  -4  -2  418.66   21.60
   0  -4   2  385.26   21.70
   0   4  -2  383.96   21.80
   0   4   2  401.56   21.60
  -1  -4  -2  285.07   15.00
   1   4  -2  262.47   15.30
   1  -4   2  275.27   15.60
  -1  -4   2  263.07   15.20
   1  -4  -2  275.27   15.40
  -1   4  -2  276.37   15.70
   1   4   2  290.47   15.00
   2   4  -2  340.97   18.30
   2  -4   2  347.37   19.00
  -2  -4  -2  313.97   18.00
   2   4   2  347.77   17.90
  -2   4  -2  352.26   19.00
   2  -4  -2  314.07   18.70
  -2  -4   2  328.87   18.40
  -3  -4  -2  155.68    8.50
   3  -4   2  146.69    9.90
   3   4   2  154.38    8.50
   3  -4  -2  145.79    9.80
  -3   4  -2  152.28   10.00
  -3  -4   2  166.58    9.00
   4  -4   2  132.59    9.50
   4   4  -2  141.69    8.80
  -4  -4  -2  137.59    8.00
  -4  -4   2  147.99    8.40
   4  -4  -2  144.69    9.50
   4   4   2  149.69    8.10
  -4   4  -2  140.69    9.60
   4  -4  -2  147.29    9.60
   5   4  -2    7.10    2.10
   5  -4   2    5.00    2.70
  -5  -4  -2    3.70    1.60
   5  -4  -2   10.70    3.00
   5  -4  -2    4.70    2.90
  -5  -4   2   10.30    1.90
  -5   4  -2    5.00    2.90
   5   4   2    8.50    1.60
  -6  -4  -2  269.87   15.40
   6   4  -2  283.57   15.70
  -6  -4   2  275.27   15.70
  -6   4  -2  281.47   16.90
   6  -4  -2  304.57   16.90
   6   4   2  264.27   15.50
   7   4  -2  162.18    9.40
  -7  -4  -2  150.38    9.10
  -7   4  -2  142.39   10.70
   7  -4  -2  146.59   10.60
   7   4   2  155.08    9.20
   8   4  -2   92.49    6.80
   8   4  -2   83.99    6.50
   8  -4  -2   92.69    8.10
   8   4   2   97.39    6.60
  -8   4  -2   93.79    8.30
   9   4  -2   14.80    3.10
   9   4  -2   15.40    3.40
  -9   4  -2   11.60    4.30
   9   4   2   20.70    3.40
   9  -4  -2   16.90    4.60
  10   4  -2   27.60    4.10
  10  -4  -2   35.60    6.00
 -10   4  -2   30.00    5.50
  10   4   2   28.20    4.20
  10   4   2   24.40    3.80
  11   4  -2   39.80    5.20
  11  -4  -2   36.00    6.40
 -11   4  -2   40.00    6.70
  11   4   2   41.40    5.10
  12   4  -2   33.20    4.90
 -12   4  -2   30.70    6.20
  12  -4  -2   26.50    6.30
  12   4   2   40.50    5.50
  13   4  -2    8.00    4.00
  13  -4  -2   17.30    5.80
 -13   4  -2   11.90    5.50
  13   4   2   18.20    4.40
  14   4  -2   14.80    4.30
  14  -4  -2   13.70    6.10
 -14   4  -2   13.40    5.90
  14   4   2    4.30    4.00
  15   4  -2    9.60    4.40
  15   4   2    9.80    4.50
  15  -4  -2    8.30    5.70
  16  -4   2   11.20    6.70
  16   4  -2   16.50    5.40
  16  -4  -2    4.90    6.30
  16   4   2   12.00    4.90
  17   4  -2   -0.10    4.80
  17  -4   2   -2.90    6.40
  17   4   2    5.80    4.90
  17  -4  -2    5.70    6.40
  18   4  -2    2.40    5.50
  18  -4   2    1.80    6.90
  18   4   2    0.70    5.10
  18  -4  -2   -8.20    6.20
  19   4  -2    2.90    5.70
  19  -4   2    7.80    7.80
  19  -4  -2    3.40    7.50
  19   4   2   10.30    6.20
  20  -4   2  -10.40    7.10
  20   4  -2    0.00    5.70
  20  -4  -2    0.00    7.80
  20   4   2    7.10    6.00
   0  -5  -2   93.39    5.80
   0  -5  -2   79.49    5.70
   0  -5   2   90.39    5.90
   0   5  -2   86.49    6.00
   1  -5   2  359.36   20.10
  -1  -5  -2  366.56   19.50
  -1  -5  -2  379.56   19.50
   1   5  -2  345.37   19.80
   1  -5  -2  362.66   20.00
  -1  -5   2  341.77   19.70
  -1   5  -2  351.96   20.20
   1  -5  -2  367.96   20.00
   2  -5   2  563.64   30.70
  -2  -5  -2  561.54   29.70
   2   5  -2  536.25   30.00
  -2  -5   2  524.35   30.00
   2  -5  -2  564.74   30.60
  -2   5  -2  567.44   30.80
   2  -5  -2  586.94   30.60
   3  -5   2  454.65   27.40
   3   5  -2  484.55   26.60
   3  -5  -2  554.44   27.50
  -3  -5   2  511.95   26.60
  -3   5  -2  472.35   27.40
   3  -5  -2  470.75   27.30
   4   5  -2   72.89    5.10
   4  -5   2   67.69    6.10
   4  -5  -2   68.39    6.00
   4  -5  -2   73.29    6.10
  -4  -5   2   79.99    4.80
  -4   5  -2   64.09    6.30
   5   5  -2    1.70    2.40
   5  -5  -2    1.20    2.80
  -5   5  -2   -1.60    2.60
  -5  -5   2   -0.90    1.40
   5  -5  -2    2.70    2.70
   5   5   2    0.40    1.30
   6   5  -2  152.08    9.40
  -6  -5   2  148.69    9.20
   6  -5  -2  171.88   10.80
  -6   5  -2  167.28   10.90
   6   5   2  147.49    8.90
   7   5  -2  130.69    8.20
   7   5   2  135.49    7.90
   7  -5  -2  113.89    9.50
  -7   5  -2  132.09   10.00
   8   5  -2   44.70    4.20
   8   5  -2   33.00    4.10
   8  -5  -2   42.90    5.80
   8   5   2   44.50    3.80
   8   5   2   29.10    3.90
  -8   5  -2   31.80    5.50
   9   5  -2    1.00    2.80
  -9   5  -2   11.00    4.40
   9   5   2    7.20    2.80
   9  -5  -2    5.40    4.10
  10   5  -2   62.09    5.70
  10   5  -2   58.89    5.50
 -10   5  -2   64.99    7.60
  10  -5  -2   48.20    7.20
  10   5   2   57.79    5.20
  11   5  -2   76.49    6.70
  11   5   2   87.99    6.70
 -11   5  -2   83.59    8.90
  11   5   2   74.49    7.00
  11  -5  -2   75.79    9.10
  12   5  -2   64.69    6.50
 -12   5  -2   58.59    8.10
  12   5   2   59.69    6.10
  12  -5  -2   62.39    8.50
  13   5  -2   19.90    4.60
 -13   5  -2   32.40    6.80
  13   5   2   26.80    4.50
  13  -5  -2   29.40    6.80
  14   5  -2   46.70    6.40
  14  -5  -2   47.20    8.50
  14   5   2   50.99    6.10
 -14   5  -2   32.60    7.30
  15   5  -2    8.40    4.50
  15  -5  -2   19.30    6.80
  15   5   2   20.60    5.00
  16   5  -2    5.20    4.50
  16  -5   2   20.20    7.60
  16  -5  -2    1.70    6.30
  17   5  -2   -5.20    4.50
  17  -5   2    1.60    7.00
  17  -5  -2   -0.60    6.30
  17   5   2   -6.80    4.00
  18   5  -2    5.90    5.00
  18  -5   2    9.40    7.90
  18  -5  -2   -4.40    6.70
  18   5   2   11.40    5.30
  19   5  -2   -5.10    5.10
  19  -5   2   15.30    8.60
  19   5   2    5.50    5.70
  19  -5  -2   -4.10    7.20
  20   5  -2   -3.80    5.70
  20  -5   2   -1.10    7.60
  20  -5  -2   -0.90    7.70
  20   5   2   -5.90    5.60
   0   6  -2   38.10    4.00
   0  -6  -2   33.60    3.50
   0  -6   2   29.10    3.60
   0  -6  -2   38.30    3.60
   1   6  -2  441.76   24.10
  -1  -6  -2  436.76   23.80
   1  -6   2  441.56   24.50
  -1  -6  -2  439.06   23.90
   1  -6  -2  453.55   24.30
  -1   6  -2  433.56   24.50
  -1  -6   2  445.16   24.10
   1  -6  -2  425.36   24.20
   2   6  -2  715.53   40.00
  -2  -6  -2  764.22   39.70
  -2  -6  -2  733.13   39.60
   2  -6   2  742.93   40.70
   2  -6  -2  753.72   40.50
  -2  -6   2  700.63   39.90
   2  -6  -2  831.92   40.70
  -2   6  -2  717.83   40.60
   3   6  -2  648.24   34.80
   3  -6   2  637.44   35.80
  -3   6  -2  676.73   35.80
   3  -6  -2  633.14   35.60
  -3  -6   2  594.14   34.90
   3  -6  -2  697.73   35.70
   4   6  -2  143.39    8.80
   4  -6   2  140.49    9.90
   4  -6  -2  156.28   10.00
   4  -6  -2  148.19    9.80
  -4  -6   2  149.09    8.60
  -4   6  -2  154.88   10.20
   5   6  -2    3.40    2.30
   5  -6  -2    4.00    2.80
  -5  -6   2    3.70    1.50
  -6   6  -2  208.98   13.60
   6  -6  -2  198.58   13.40
  -6  -6   2  211.28   11.80
   7   6  -2  195.98   11.90
  -7  -6   2  202.68   11.60
   7   6   2  204.68   11.30
   7  -6  -2  204.28   13.50
  -7   6  -2  195.18   13.60
   7   6   2  200.58   11.20
   8   6  -2   92.49    6.30
   8   6  -2   97.39    6.50
   8   6   2   87.59    5.70
  -8   6  -2   72.79    8.30
   8  -6  -2   76.79    8.20
   9   6  -2   58.89    5.00
   9   6  -2   54.59    5.00
   9   6   2   47.60    4.20
   9  -6  -2   46.00    6.60
  -9   6  -2   60.59    7.40
   9   6   2   45.30    4.70
  10   6  -2   76.29    6.70
  10   6  -2   89.99    6.70
  10   6   2   83.89    6.50
 -10   6  -2   81.49    8.90
  10   6   2   86.99    6.10
  10  -6  -2   80.09    8.90
  11   6  -2  117.99    8.40
  11   6  -2  102.09    8.90
  11   6   2  128.89    8.10
 -11   6  -2  118.69   10.90
  11  -6  -2  123.49   11.30
  12   6  -2   91.49    7.70
  12   6   2   91.39    8.00
 -12   6  -2   95.19   10.30
  12   6   2  101.99    7.40
  12  -6  -2  102.49   10.80
  13   6  -2   52.39    6.00
  13  -6  -2   46.90    8.30
 -13   6  -2   35.00    7.30
  13   6   2   47.40    5.70
  14   6  -2   69.99    7.00
 -14   6  -2   55.19    8.60
  14  -6  -2   59.59    9.80
  14   6   2   60.29    6.80
  15   6  -2   27.10    5.10
  15  -6  -2   26.40    8.00
  15   6   2   22.60    4.90
  16   6  -2   20.90    5.00
  16  -6   2   17.30    7.70
  16   6   2   21.20    4.80
  16  -6  -2   18.10    7.30
  17   6  -2   -8.20    4.00
  17  -6   2   -6.10    6.50
  17  -6  -2    0.70    6.70
  17   6   2    5.60    4.20
  18   6  -2    7.00    5.30
  18  -6   2   16.70    8.70
  18   6   2    7.50    5.10
  18  -6  -2   16.70    8.50
  19   6  -2    8.40    5.60
  19  -6   2  -11.90    7.50
  19   6   2   17.50    6.00
  19  -6  -2    7.00    8.50
   0  -7   2  180.48   11.50
   0  -7  -2  194.38   11.30
   0  -7  -2  200.08   11.40
   0   7  -2  196.98   11.70
   1   7  -2  543.45   29.70
  -1  -7  -2  542.35   29.40
  -1  -7  -2  547.05   29.40
   1  -7   2  533.45   30.00
   1  -7  -2  530.65   29.90
  -1  -7   2  528.75   29.60
  -1   7  -2  537.85   30.00
   1  -7  -2  579.14   29.90
  -2  -7  -2  417.56   23.10
   2  -7   2  432.46   24.30
   2   7  -2  440.06   23.60
  -2  -7  -2  472.95   23.20
  -2  -7   2  439.16   23.50
  -2   7  -2  419.56   24.20
   2  -7  -2  393.46   23.90
   2  -7  -2  408.86   24.10
   3   7  -2  677.33   36.90
   3  -7   2  697.63   38.00
   3  -7  -2  641.34   37.80
  -3  -7   2  698.03   37.00
  -3   7  -2  681.63   37.90
   3  -7  -2  720.13   37.80
   4   7  -2  140.19    8.80
   4  -7  -2  143.29   10.10
  -4   7  -2  151.38   10.40
  -4  -7   2  160.78    8.90
   5   7  -2   16.80    2.70
  -5   7  -2   17.30    4.20
  -5  -7   2   20.80    2.60
   5  -7  -2   11.80    3.50
   6   7  -2  181.58   11.00
  -6   7  -2  204.58   13.10
  -6  -7   2  180.18   10.70
   6  -7  -2  198.58   12.80
   7   7  -2  173.48   10.80
   7  -7  -2  173.88   11.90
  -7   7  -2  174.18   12.30
  -7  -7   2  154.98    9.80
   8   7  -2  108.09    7.80
   8   7   2  103.89    6.40
   8  -7  -2  104.89    9.30
  -8   7  -2  107.69    9.50
   9   7  -2   78.79    6.30
   9   7  -2   69.89    6.00
  -9   7  -2   83.19    8.60
   9   7   2   90.39    5.50
   9   7   2   67.69    5.10
   9  -7  -2   98.99    8.70
  10   7  -2   88.29    7.00
  10   7  -2   97.69    7.20
  10   7   2   89.99    6.20
 -10   7  -2  102.99    9.90
  10  -7  -2   98.39    9.70
  11   7  -2  113.79    8.80
  11   7  -2  116.59    8.40
  11  -7  -2  121.89   11.50
  11   7   2  105.29    7.70
  11   7   2  133.59    8.30
 -11   7  -2  125.89   11.40
  12   7  -2   82.09    9.60
  12   7  -2  103.19    8.00
  12  -7  -2  111.79   11.50
  12   7   2  102.99    7.30
 -12   7  -2   84.69   10.70
  12   7   2  118.29    8.20
  13   7  -2   53.99    6.10
  13  -7  -2   41.50    8.20
  13   7   2   50.29    5.40
 -13   7  -2   35.50    7.80
  13   7   2   52.39    6.70
  14   7  -2   68.99    6.90
  14   7   2   54.59    6.20
  14  -7  -2   54.69    9.80
 -14   7  -2   47.50    8.70
  15   7  -2   24.00    4.90
  15   7   2   27.90    4.70
  15  -7  -2   16.10    7.70
  16   7  -2    2.40    4.30
  16  -7   2   -8.80    6.30
  16  -7  -2   15.60    7.40
  17   7  -2    8.20    4.50
  17  -7   2   -5.00    7.00
  17   7   2    4.80    4.10
  17  -7  -2   -5.50    6.40
  18  -7   2    7.90    7.80
  18   7  -2    9.50    5.50
  18  -7  -2   -3.50    7.40
  19  -7   2   15.10    9.20
  19   7  -2    9.00    6.10
  19   7   2   14.70    5.40
  19  -7  -2   -4.30    8.30
   0  -8   2  388.46   22.90
   0  -8  -2  440.46   22.90
   0  -8  -2  396.76   22.70
   0   8  -2  416.26   23.10
  -1  -8  -2  653.83   35.10
   1   8  -2  617.94   35.30
   1  -8   2  644.54   35.70
  -1  -8  -2  681.73   35.00
  -1  -8   2  649.14   35.30
   1  -8  -2  664.53   35.50
   1  -8  -2  638.74   35.40
  -1   8  -2  627.74   35.60
  -2  -8  -2  355.26   18.10
   2   8  -2  327.17   18.50
  -2  -8  -2  347.77   18.20
   2  -8   2  314.77   19.20
   2  -8  -2  338.97   19.00
  -2   8  -2  305.67   19.10
  -2  -8   2  324.87   18.40
   2  -8  -2  318.87   19.10
   3   8  -2  459.55   24.60
   3  -8  -2  477.25   25.50
  -3  -8   2  454.65   24.60
   3  -8  -2  426.76   25.70
  -3   8  -2  421.86   25.50
   4   8  -2   68.39    4.80
  -4  -8   2   60.09    5.00
   4  -8  -2   68.49    6.40
   5   8  -2    4.20    2.10
  -5   8  -2    2.70    3.80
   5  -8  -2    6.40    3.40
   6   8  -2  110.79    7.20
  -6   8  -2  116.99    9.60
   6  -8  -2  118.39    9.10
  -6  -8   2  111.49    6.90
   7   8  -2   90.29    6.00
  -7  -8   2   74.69    5.40
  -7   8  -2   86.69    8.40
   7  -8  -2   83.79    8.00
   8   8  -2   34.20    4.00
   8  -8  -2   38.30    6.10
  -8   8  -2   35.60    6.10
   9   8  -2   28.90    4.00
   9  -8  -2   40.80    6.40
  -9   8  -2   43.50    6.70
  10   8  -2   59.69    6.30
  10   8  -2   46.70    5.10
 -10   8  -2   49.30    7.70
  10  -8  -2   54.69    7.80
  10   8   2   51.59    3.90
  10   8   2   47.70    4.20
  11   8  -2   79.29    7.20
  11  -8  -2   73.29   10.00
 -11   8  -2   83.09   10.10
  11   8   2   88.29    5.90
  11   8   2   96.49    6.40
  12   8  -2   49.10    6.20
  12   8  -2   64.79    6.60
  12   8   2   60.99    5.00
  12   8   2   59.79    5.60
  12  -8  -2   53.69    9.00
  13   8  -2   31.50    4.80
  13   8   2   24.70    4.40
  13  -8  -2   26.30    7.60
 -13   8  -2   20.60    6.80
  13   8   2   27.00    3.70
  14   8  -2   39.20    5.30
  14   8   2   33.10    4.40
 -14   8  -2   30.40    7.70
  14  -8  -2   34.80    8.60
  14   8   2   50.99    6.30
  15   8  -2   12.10    4.30
  15  -8  -2    7.20    7.00
  15   8   2    9.00    3.40
  16   8  -2    3.40    4.00
  16  -8   2    5.00    6.90
  16  -8  -2   12.80    7.50
  17  -8   2   -2.40    7.00
  17   8  -2   -6.90    4.00
  17  -8  -2    3.30    7.30
  18   8  -2    6.60    4.80
  18  -8   2    5.20    8.00
  19   8  -2    8.20    5.60
  19  -8   2    1.50    8.50
  19  -8  -2   -2.50    8.10
  19   8   2    1.10    4.50
   0  -9   2   13.50    3.10
   0  -9  -2   18.70    3.00
   0  -9  -2   13.70    2.90
   0   9  -2   16.70    3.30
   1  -9   2    5.70    2.70
   1   9  -2   -1.10    2.40
  -1  -9  -2    7.10    2.10
  -1  -9  -2    2.40    2.10
  -1  -9   2    9.40    2.70
   1  -9  -2    3.10    2.60
   1  -9  -2    1.30    2.50
  -1   9  -2    7.40    3.00
  -2  -9  -2    1.10    1.70
  -2  -9  -2    1.40    1.90
   2   9  -2    5.20    2.30
   2  -9   2   -1.40    2.60
  -2   9  -2    1.70    2.90
   2  -9  -2   -2.70    2.40
  -2  -9   2   -2.10    2.30
   2  -9  -2   -1.80    2.50
   3   9  -2   25.30    3.50
  -3  -9  -2   28.50    2.50
  -3  -9  -2   19.10    2.70
  -3  -9   2   24.50    3.30
   3  -9  -2   26.90    4.30
  -3   9  -2   19.60    4.10
   4   9  -2   41.50    3.80
  -4   9  -2   35.90    5.40
  -4  -9   2   33.20    4.00
   4  -9  -2   37.30    5.20
   5   9  -2   90.89    6.00
  -5   9  -2   88.09    8.30
   5  -9  -2   80.09    7.70
  -5  -9   2   94.29    5.90
   6   9  -2    1.90    1.90
  -6   9  -2    4.70    4.10
   6  -9  -2    5.30    3.60
  -6  -9   2    2.20    1.60
   7   9  -2    5.40    2.10
   7  -9  -2    5.50    4.00
  -7   9  -2    2.00    4.00
   8   9  -2   -2.10    2.20
   8  -9  -2   -1.40    3.70
  -8   9  -2   -4.60    3.80
   9   9  -2    5.70    2.80
   9   9  -2   -4.00    2.10
  -9   9  -2    6.30    4.90
   9  -9  -2   -1.70    4.10
  10   9  -2    1.50    2.60
  10   9  -2    1.10    3.30
 -10   9  -2   -0.70    4.60
  10  -9  -2    0.90    4.70
  11   9  -2   11.80    3.20
  11  -9  -2    9.20    5.70
 -11   9  -2    8.10    5.60
  12   9  -2    4.00    5.40
  12   9   2   13.20    2.50
  12  -9  -2   11.70    6.20
 -12   9  -2    5.40    5.40
  13   9  -2    3.00    3.90
  13   9   2    5.60    3.10
  13  -9  -2    1.20    5.90
 -13   9  -2    2.70    5.90
  13   9   2   -1.20    2.40
  14   9   2    3.00    3.40
  14  -9  -2    1.70    6.30
 -14   9  -2   10.70    6.20
  14   9   2    4.10    2.60
  15   9  -2   10.90    4.40
  15   9   2    9.60    4.40
  15  -9  -2    0.30    6.40
  16  -9   2    3.60    7.00
  16   9  -2   -1.80    4.20
  16   9   2  -10.30    5.30
  16   9   2    4.40    3.30
  17  -9   2   11.10    8.20
  17   9  -2   13.90    5.10
  17   9   2    4.70    3.60
  17  -9  -2    4.80    7.50
  18   9  -2   -3.40    4.70
  18  -9   2   -3.70    7.90
  18  -9  -2   -1.80    7.40
   0 -10  -2   29.60    3.90
   0  10  -2   19.80    3.80
   0 -10   2   33.40    4.40
   0 -10  -2   24.40    3.70
  -1 -10  -2    5.60    2.50
   1  10  -2    2.10    2.50
  -1 -10  -2    1.70    2.10
   1 -10   2   -1.50    2.60
   1 -10  -2    2.60    2.60
  -1 -10   2    2.90    2.40
  -1  10  -2    2.50    3.00
   1 -10  -2    2.10    2.50
  -2 -10  -2    2.90    2.20
   2  10  -2    6.70    2.60
  -2 -10  -2    5.60    2.00
  -2  10  -2    7.50    3.30
  -2 -10   2    5.50    2.90
  -3 -10  -2   -1.10    1.40
  -3 -10  -2    1.50    1.70
   3  10  -2    5.00    2.30
  -3 -10   2   -4.30    2.40
  -3  10  -2    1.90    3.40
   3 -10  -2    1.30    3.10
   4  10  -2   38.80    4.10
  -4  10  -2   49.99    6.20
   4 -10  -2   50.79    6.00
  -4 -10   2   43.00    4.50
   5  10  -2   98.19    6.60
  -5 -10   2  103.39    6.60
  -5  10  -2   97.39    9.20
   5 -10  -2  120.09    9.00
   6  10  -2   15.10    2.30
  -6 -10   2    9.40    1.90
  -6  10  -2   10.60    4.70
   6 -10  -2   13.80    4.50
   7 -10  -2   11.10    4.60
  -7  10  -2   17.90    5.20
  -8  10  -2   23.50    5.90
   8 -10  -2   40.80    6.60
   9 -10  -2   25.20    6.20
  -9  10  -2   21.40    6.10
  10  10  -2    6.90    2.80
  10  10  -2   12.10    2.50
 -10  10  -2    4.70    5.20
  10 -10  -2    2.40    5.20
  11  10  -2    5.70    2.70
  11  10  -2    0.30    3.00
 -11  10  -2    5.50    5.30
  11 -10  -2   -5.10    5.00
  12  10  -2    4.70    3.60
  12  10  -2   -1.70    2.90
 -12  10  -2    8.90    6.20
  12 -10  -2   -5.30    5.40
  13  10  -2    0.10    3.40
  13  10  -2   -9.40    4.20
 -13  10  -2   -0.80    5.50
  13 -10  -2    9.80    6.40
  14  10  -2    0.30    4.20
  14  10  -2    7.30    5.50
 -14  10  -2   -3.40    5.80
  14 -10  -2    1.10    6.40
  15  10  -2    4.00    5.80
  15 -10  -2    8.60    7.30
  16  10  -2   20.60    6.90
  16 -10   2   -3.90    6.70
  16 -10  -2    6.30    7.50
  17 -10   2  -10.50    7.30
  17  10  -2   -3.70    6.80
  17  10   2    1.10    3.50
  17 -10  -2   23.70    8.60
  18 -10   2   10.80    8.50
  18 -10  -2    8.80    8.40
  18  10   2    4.30    3.90
   0  11  -2   29.30    4.30
   0 -11   2   19.10    3.80
   0 -11  -2   24.90    3.70
  -1 -11  -2   39.50    4.20
  -1 -11  -2   31.40    4.10
   1  11  -2   34.00    4.80
   1 -11  -2   34.20    4.60
   1 -11  -2   27.90    4.40
  -1 -11   2   35.20    4.50
  -2 -11  -2   99.89    6.40
   2  11  -2   94.99    7.10
  -2 -11  -2   95.69    6.60
  -2 -11   2   88.39    7.10
   2 -11  -2   91.29    7.60
  -2  11  -2   88.99    8.00
  -3 -11  -2   31.00    3.30
  -3 -11  -2   37.70    3.30
   3  11  -2   30.80    4.20
  -3 -11   2   29.00    4.00
   3 -11  -2   36.70    5.20
  -3  11  -2   42.20    5.70
   4  11  -2   61.39    5.10
   4 -11  -2   71.79    7.10
  -4  11  -2   66.99    7.50
  -4 -11   2   56.69    5.60
   5  11  -2  154.58   10.10
   5 -11  -2  185.58   12.50
  -5  11  -2  184.58   12.90
  -5 -11   2  175.38   10.20
   6  11  -2   77.29    5.20
   6 -11  -2   77.09    8.40
  -6  11  -2   80.79    8.90
  -7  11  -2   60.39    8.50
   7 -11  -2   74.29    8.50
   8 -11  -2   74.79    9.30
  -8  11  -2   88.09    9.60
  -9  11  -2   56.29    8.50
   9 -11  -2   76.09    9.50
  10 -11  -2   55.89    8.40
 -10  11  -2   54.79    8.70
  11 -11  -2   21.70    7.10
 -11  11  -2   21.40    6.90
  12 -11  -2   -1.20    6.20
 -12  11  -2   -1.90    5.90
  13 -11  -2   12.30    6.50
 -13  11  -2   12.80    6.90
  14 -11  -2   -4.30    6.30
  15  11  -2    5.00    4.20
  15  11  -2    9.30    3.70
  15 -11  -2   11.70    7.70
  16 -11   2   -6.10    7.30
  16  11  -2    5.10    4.30
  16 -11  -2    3.40    7.70
  17 -11   2   14.30    9.60
  17  11  -2   19.20    4.90
  17 -11  -2    2.40    8.20
   0 -12  -2   47.50    5.20
   0  12  -2   44.60    5.60
   1  12  -2   63.79    6.20
  -1 -12  -2   73.99    5.80
  -1 -12  -2   66.09    6.00
   1 -12  -2   68.39    6.50
  -1 -12   2   58.29    6.10
  -1  12  -2   63.89    6.90
   2  12  -2  244.18   13.70
  -2 -12  -2  212.98   13.30
  -2 -12  -2  221.88   13.10
   2 -12  -2  232.78   14.30
  -2 -12   2  209.68   13.70
  -2  12  -2  225.68   14.80
  -3 -12  -2   74.09    5.00
  -3 -12  -2   69.29    5.40
   3  12  -2   81.89    6.10
  -3 -12   2   61.99    6.20
  -3  12  -2   68.49    7.80
   3 -12  -2   64.19    7.20
   4  12  -2   55.89    5.10
  -4  12  -2   60.79    7.60
   4 -12  -2   60.49    7.10
  -4 -12   2   54.09    5.70
   5  12  -2  146.39    8.90
  -5 -12   2  143.39    9.00
   5 -12  -2  140.49   11.20
  -5  12  -2  142.59   11.60
  -6  12  -2   78.89    9.10
   6 -12  -2   82.29    8.90
   7 -12  -2   78.09    9.50
  -7  12  -2   80.89    9.60
  -8  12  -2   97.29   10.80
   8 -12  -2  101.89   10.60
   9 -12  -2   73.19   10.10
  -9  12  -2   86.69   10.60
 -10  12  -2   52.59    9.00
  10 -12  -2   66.89    9.50
  11 -12  -2   35.00    8.40
  12 -12  -2   28.60    7.60
  13 -12  -2   23.60    8.10
 -13  12  -2    8.10    6.60
  14 -12  -2   13.50    7.50
  15 -12  -2   18.00    8.30
  16 -12   2    6.00    8.30
  16 -12  -2    0.50    7.40
  17 -12   2   22.80    9.90
  17 -12  -2    2.80    8.40
   0 -13  -2   60.99    7.00
   0  13  -2   67.29    7.00
   0 -13  -2   63.09    6.20
   1  13  -2  121.79    9.20
  -1 -13  -2  123.49    8.50
  -1 -13  -2  128.49    8.90
  -1 -13   2  110.09    9.10
   1 -13  -2  120.29    9.20
  -1  13  -2  115.59    9.70
  -2 -13  -2  241.68   14.50
  -2 -13  -2  234.38   14.10
   2  13  -2  262.67   14.90
   2 -13  -2  248.48   15.40
  -2  13  -2  232.58   15.80
  -2 -13   2  224.28   14.70
  -3 -13  -2   64.89    5.00
  -3 -13  -2   60.99    5.30
   3  13  -2   69.69    6.10
  -3 -13   2   60.09    6.30
  -3  13  -2   75.29    8.00
   3 -13  -2   66.89    7.40
   4  13  -2   22.50    3.60
  -4 -13   2   21.40    4.10
   4 -13  -2   21.60    5.20
  -4  13  -2   26.10    5.60
   5  13  -2   24.10    3.50
  -5 -13   2   30.40    4.10
   5 -13  -2   31.70    6.00
  -5  13  -2   29.60    6.10
  -6  13  -2    7.70    5.10
   6 -13  -2   10.30    5.10
  -7  13  -2   23.80    6.40
   7 -13  -2    8.10    5.50
  -8  13  -2    8.30    5.80
   8 -13  -2   12.70    5.90
  -9  13  -2   16.30    6.70
   9 -13  -2    8.40    6.20
  10 -13  -2    6.80    6.20
 -10  13  -2   18.10    7.00
 -11  13  -2   39.70    8.10
  11 -13  -2   22.40    7.50
 -12  13  -2   -5.90    6.10
  12 -13  -2   14.50    7.30
 -13  13  -2    9.60    7.10
  13 -13  -2    6.50    6.90
  14 -13  -2   15.30    8.10
  15 -13   2   20.20    9.00
  15 -13  -2    4.30    8.10
  16 -13   2    2.90    7.70
  16 -13  -2   -2.60    7.60
   0 -14  -2   24.80    4.40
   0  14  -2   14.00    4.60
   1  14  -2   46.80    6.50
  -1 -14  -2   29.70    4.80
  -1 -14  -2   34.20    4.70
   1 -14  -2   49.30    6.20
  -1  14  -2   50.99    6.70
  -2 -14  -2  113.99    7.80
   2  14  -2  107.89    8.60
  -2 -14  -2  104.69    8.10
   2 -14  -2  124.99    9.40
  -2 -14   2   98.69    8.50
  -2  14  -2  104.89    9.60
  -3 -14  -2   32.10    4.00
  -3 -14  -2   32.70    4.00
   3  14  -2   45.00    5.40
  -3  14  -2   34.50    6.10
  -3 -14   2   33.40    4.90
   3 -14  -2   37.40    5.90
   4  14  -2   13.00    3.10
   4 -14  -2    8.20    4.50
  -4  14  -2    3.40    4.70
  -4 -14   2   11.10    4.00
   5  14  -2   18.00    3.20
  -5  14  -2   13.90    5.80
   5 -14  -2   13.70    5.20
  -5 -14   2   21.20    3.50
  -6  14  -2   13.50    6.00
   6 -14  -2   21.60    6.00
  -7  14  -2   24.80    6.80
   7 -14  -2   27.30    6.50
  -8  14  -2   24.20    7.10
   8 -14  -2   17.30    6.20
   9 -14  -2   16.60    7.10
  -9  14  -2   18.20    6.90
 -10  14  -2   20.60    7.50
  10 -14  -2   16.50    7.50
  11 -14  -2   10.10    7.00
 -11  14  -2   15.60    7.30
  12 -14  -2    3.80    6.80
 -12  14  -2   17.30    7.40
  13 -14  -2   12.10    7.70
  14 -14  -2    0.90    7.70
  15 -14   2    7.00    8.10
  15 -14  -2   -0.10    7.50
  16 -14   2    8.90    8.50
  16 -14  -2    1.00    7.90
   0 -15  -2    5.40    3.50
   0  15  -2    5.90    4.10
  -1 -15  -2    2.20    3.20
  -1 -15  -2   22.30    4.90
  -1  15  -2    1.30    4.30
   1 -15  -2   10.90    4.20
   2  15  -2   45.40    6.30
  -2 -15  -2   44.40    5.80
  -2 -15  -2   46.70    5.30
  -2  15  -2   47.90    6.90
   2 -15  -2   43.10    6.30
  -2 -15   2   41.80    6.80
  -3 -15  -2    4.40    3.10
   3  15  -2    4.20    3.50
  -3 -15  -2    9.30    2.60
  -3  15  -2   12.20    5.40
   3 -15  -2   10.10    4.80
   4  15  -2   -1.20    3.10
  -4 -15   2   -6.10    3.70
  -4  15  -2    7.20    5.20
   4 -15  -2   -5.10    4.10
  -5  15  -2   -3.40    5.20
   5 -15  -2   -3.20    4.60
   6 -15  -2    3.30    5.00
  -6  15  -2    3.10    5.50
  -7  15  -2    6.70    5.60
   7 -15  -2    3.80    5.40
  -8  15  -2    5.10    6.00
   8 -15  -2    3.70    5.70
  -9  15  -2    2.00    6.20
   9 -15  -2    8.30    6.50
 -10  15  -2   13.70    7.00
  10 -15  -2    8.10    6.70
  11 -15  -2   -1.30    6.00
 -11  15  -2    2.90    6.20
 -12  15  -2    6.30    7.00
  12 -15  -2    2.20    6.20
  13 -15  -2    5.30    7.30
  14 -15   2  -11.30    7.00
  14 -15  -2   -5.60    6.80
  15 -15   2    7.20    8.30
  15 -15  -2   -8.20    7.40
   0  16  -2   -5.00    4.20
   0 -16  -2    3.00    3.70
   1  16  -2    5.20    4.40
  -1 -16  -2    3.80    3.40
   1 -16  -2    8.30    4.30
  -1  16  -2    7.80    5.10
  -2 -16  -2    7.90    3.80
  -2 -16  -2    2.00    3.10
   2  16  -2   12.50    4.30
  -2  16  -2   11.50    5.40
  -3 -16  -2   -0.20    2.40
   3  16  -2   -0.20    3.70
  -3 -16   2    5.60    4.50
   3 -16  -2    3.00    4.60
  -3  16  -2    3.00    5.30
   4  16  -2   17.70    4.10
   4 -16  -2    7.30    5.10
  -4  16  -2   14.10    6.10
  -4 -16   2   29.70    4.80
   5 -16  -2    9.30    5.50
  -5  16  -2   15.60    6.30
  -5 -16   2   20.70    3.70
  -6  16  -2    4.80    6.10
   6 -16  -2   -2.40    5.00
   7 -16  -2   -7.50    5.00
  -7  16  -2   11.80    6.30
   8 -16  -2    3.90    5.70
  -8  16  -2    5.00    6.20
  -9  16  -2    2.60    6.30
   9 -16  -2    4.80    6.30
  10 -16  -2   -1.10    5.80
 -10  16  -2   -3.80    6.10
  11 -16  -2   -2.80    6.20
 -11  16  -2   -7.60    6.20
  12 -16  -2   -9.30    6.40
  13 -16  -2   -0.50    7.10
  14 -16   2  -10.80    7.60
  14 -16  -2   -5.80    6.90
   0 -17  -2   10.10    4.40
   0  17  -2    4.30    5.10
   1  17  -2   -9.20    4.50
  -1 -17  -2   -1.60    3.50
  -1  17  -2    8.40    5.00
   1 -17  -2   10.40    4.60
  -2 -17  -2    2.10    3.20
  -2 -17  -2    3.00    4.10
   2  17  -2    1.60    4.40
  -2  17  -2    6.90    5.60
   2 -17  -2   -1.80    4.40
   3 -17  -2   -6.00    4.50
  -3  17  -2    0.90    5.60
  -3 -17   2    8.50    4.90
  -4 -17   2   40.00    5.40
   4 -17  -2   29.00    6.50
  -4  17  -2   26.30    7.30
  -5 -17   2   33.00    3.80
  -5 -17   2   34.60    4.80
   5 -17  -2   21.70    6.70
   6 -17  -2   24.50    6.90
  -6  17  -2   15.00    7.00
  -7  17  -2   12.80    6.90
   7 -17  -2   11.10    6.30
  -8  17  -2   12.20    7.20
   8 -17  -2   26.40    7.30
   9 -17  -2    4.30    6.10
  -9  17  -2   -0.30    6.50
 -10  17  -2    6.60    6.90
  10 -17  -2    5.50    6.70
  11 -17  -2    8.60    7.40
  12 -17  -2    8.20    7.50
  13 -17   2    8.00    8.40
  13 -17  -2   -1.40    7.50
   0 -18  -2   65.89    7.50
   0  18  -2   54.89    7.90
   1  18  -2   39.00    6.60
  -1 -18  -2   21.80    4.60
   1 -18  -2   30.50    5.90
  -1  18  -2   23.80    6.60
  -2 -18  -2   21.70    7.00
  -2 -18  -2   20.80    4.10
  -2  18  -2   37.90    7.30
   2 -18  -2   11.90    5.40
  -3 -18  -2   24.60    4.90
  -3 -18  -2   36.90    4.60
   3 -18  -2   33.00    6.50
  -3  18  -2   33.80    7.50
   4 -18  -2   36.80    7.50
  -4 -18   2   53.49    5.50
  -4  18  -2   51.09    9.10
  -5  18  -2   31.10    8.20
   5 -18  -2   17.50    6.60
  -6  18  -2   36.50    8.50
   6 -18  -2   29.10    7.60
   7 -18  -2   21.00    7.10
  -7  18  -2   35.60    8.60
   8 -18  -2   12.20    7.30
  -8  18  -2   18.70    7.80
   9 -18  -2    6.30    6.90
  10 -18  -2   15.80    7.80
  11 -18  -2   15.70    8.10
  12 -18   2  -12.50    7.70
  12 -18  -2   11.00    7.80
   0 -19  -2   30.10    5.60
  -1 -19  -2   30.40    5.00
   1 -19  -2   22.50    5.70
  -1  19  -2   21.40    6.90
  -2 -19  -2   19.00    4.20
   2 -19  -2    3.70    5.40
  -2  19  -2   18.70    6.90
  -3 -19  -2   17.50    4.80
  -3 -19  -2   35.80    4.60
  -3 -19   2   27.90    4.70
  -3  19  -2   37.40    8.10
   3 -19  -2   24.00    6.50
  -4  19  -2   13.60    7.40
  -4 -19   2   10.50    5.90
   4 -19  -2   22.60    6.60
  -5  19  -2   30.40    8.20
   5 -19  -2   18.70    7.10
   6 -19  -2   22.70    7.50
  -6  19  -2   11.60    7.70
   7 -19  -2   16.00    7.10
   8 -19  -2   15.40    7.50
   9 -19  -2    8.30    7.10
  10 -19  -2   11.40    7.40
  11 -19   2   -2.80    7.30
  11 -19  -2   21.60    8.50
   0 -20  -2    8.50    4.80
  -1 -20  -2   10.20    4.30
   1 -20  -2   16.00    5.40
  -1 -20   2   11.90    4.90
  -2 -20  -2    1.40    3.50
   2 -20  -2   11.10    5.70
  -2 -20   2    3.90    4.20
  -3 -20  -2  -10.50    4.60
  -3 -20  -2    9.70    3.20
   3 -20  -2    1.90    5.30
  -3 -20   2   10.20    3.90
  -4 -20   2    9.50    3.20
   4 -20  -2   11.00    5.80
   5 -20  -2   15.70    6.40
   6 -20  -2   11.30    6.50
   7 -20  -2    8.80    6.70
   8 -20  -2    8.90    7.00
   9 -20   2    2.10    7.10
   9 -20  -2   -4.60    6.70
   0 -21   2    5.50    4.90
   0 -21  -2  -11.00    4.20
  -1 -21   2    9.90    4.60
   1 -21  -2    5.60    5.20
  -2 -21  -2    2.90    3.60
   2 -21   2   12.60    5.90
   2 -21  -2   -2.20    5.40
  -2 -21   2   -5.40    3.70
   3 -21   2   -2.80    5.30
  -3 -21  -2    2.90    3.10
  -3 -21   2    1.00    3.60
   4 -21   2   -2.10    5.80
   4 -21  -2   15.90    6.30
  -4 -21   2   -1.30    2.90
   5 -21   2   -2.40    6.00
   5 -21  -2   -9.80    5.40
   6 -21   2   -0.90    6.40
   6 -21  -2   11.40    6.50
   7 -21   2   -8.90    6.50
   7 -21  -2  -13.30    5.90
   8 -21   2    9.10    7.40
   8 -21  -2    9.00    7.20
   0 -22  -2    6.30    4.90
   0 -22   2   -7.30    5.40
   1 -22   2   -2.20    5.50
  -1 -22   2   -4.80    4.60
   1 -22  -2    0.90    5.60
  -2 -22  -2   -7.30    3.50
   2 -22   2   12.20    6.20
   2 -22  -2   -3.80    5.50
  -2 -22   2   -8.60    3.60
   3 -22   2  -10.70    5.20
  -3 -22   2    2.60    3.70
   3 -22  -2  -11.00    5.30
   4 -22   2    2.50    6.40
   4 -22  -2   -1.50    5.80
   5 -22   2   -0.40    6.10
   5 -22  -2   -0.90    6.20
   0   0  -3  997.60   48.50
   0   0   3  819.02   48.50
  -1   0   3 1518.55   80.19
   1   0  -3 1428.66   80.19
  -1   0  -3 1559.94   80.19
   1   0   3 1532.85   80.19
   2   0   3 1931.21  105.29
  -2   0  -3 2042.10  105.39
   3   0   3 9999.00  527.75
  -4   0  -3 1075.29   58.89
   4   0   3 1105.29   58.79
   4   0  -3 1079.59   58.89
  -4   0   3 1126.69   58.89
  -5   0   3   76.49    5.90
   5   0   3   79.49    5.90
  -5   0  -3   83.99    6.30
   5   0  -3   69.09    6.00
  -6   0   3   69.09    5.60
  -6   0  -3   79.39    6.00
   6   0   3   63.89    5.60
   7   0   3  355.66   20.20
  -7   0  -3  361.16   20.30
   7   0  -3  334.07   20.20
  -8   0  -3  472.55   26.40
   8   0   3  438.56   27.30
   8   0  -3  476.75   26.40
  -9   0  -3  316.57   19.30
   9   0  -3  328.27   19.30
  10   0  -3  321.07   19.80
 -10   0  -3  331.47   19.70
 -11   0  -3   79.19    7.80
  11   0  -3   79.09    7.80
 -12   0  -3  119.29    9.70
  12   0  -3  107.29    9.80
 -13   0  -3  219.28   15.00
  13   0  -3  207.28   15.20
  14   0  -3  135.59   12.10
  15   0  -3   45.10    7.70
  16   0   3   81.89   10.70
  16   0  -3   81.29   10.60
  17   0  -3    8.00    6.20
  17   0   3    5.20    6.60
  18   0   3   11.10    6.90
  18   0  -3    1.10    6.40
  19   0   3   25.40    8.30
  19   0  -3   23.10    8.20
  20   0   3    6.50    7.40
  20   0  -3   11.10    7.30
   0  -1   3  348.77   19.60
   0   1  -3  357.06   19.60
   0   1   3  371.66   19.60
   0  -1  -3  364.56   19.80
   1  -1   3  195.68   10.80
   1   1  -3  169.78   10.90
  -1   1   3  191.68   10.70
  -1  -1  -3  208.48   10.70
   1   1   3  198.38   10.70
  -1   1  -3  193.48   10.80
   1  -1  -3  193.58   10.80
  -1  -1   3  166.38   10.80
   2  -1   3   90.39    6.10
   2   1  -3  104.59    6.30
  -2  -1  -3  106.69    6.00
  -2  -1   3  104.19    6.00
   2  -1  -3   85.89    6.10
  -2   1  -3   84.49    6.10
   2   1   3   93.89    5.90
  -3   1   3 5627.14  302.77
  -3  -1  -3 5917.11  302.57
   3  -1   3 5694.93  302.77
   3   1  -3 5666.03  302.67
  -3  -1   3 5861.11  302.67
   3  -1  -3 5617.34  302.77
  -3   1  -3 5568.54  302.77
   3   1   3 5857.71  302.47
   4   1  -3   37.20    4.40
   4  -1   3   32.70    4.20
  -4   1   3   40.80    4.50
  -4  -1  -3   40.30    4.40
  -4  -1   3   40.50    4.20
   4  -1  -3   33.30    4.20
  -4   1  -3   32.80    4.40
   4   1   3   43.00    4.00
   5  -1   3  128.59    8.50
  -5  -1  -3  124.09    8.20
  -5   1   3  124.09    8.40
   5   1  -3  110.59    8.10
  -5  -1   3  139.89    8.30
  -5   1  -3  127.59    8.60
   5  -1  -3  104.99    8.30
   5   1   3  133.29    8.10
   6  -1   3   34.50    4.20
   6   1  -3   29.70    3.90
  -6  -1  -3   34.50    4.00
  -6   1  -3   37.60    4.50
   6  -1  -3   31.00    4.30
  -6  -1   3   30.30    3.90
   6   1   3   29.60    3.70
  -7  -1  -3  229.98   14.00
   7  -1   3  229.88   14.20
   7   1  -3  226.18   13.90
  -7  -1   3  227.58   13.90
   7  -1  -3  229.88   14.30
  -7   1  -3  244.38   14.40
   7   1   3  239.98   13.90
  -8  -1  -3  256.77   15.20
   8   1  -3  236.18   15.00
   8   1   3  235.58   15.00
  -8   1  -3  252.57   15.60
   8  -1  -3  265.67   15.50
  -9  -1  -3  219.68   14.50
   9   1  -3  224.58   14.50
   9  -1  -3  261.07   15.10
  -9   1  -3  234.08   15.00
  10   1  -3  264.17   16.40
 -10  -1  -3  262.67   16.30
 -10   1  -3  260.87   16.60
  10  -1  -3  270.77   16.80
  11   1  -3   26.60    5.00
 -11  -1  -3   31.00    5.10
 -11   1  -3   36.90    5.70
  11  -1  -3   39.50    5.80
 -12  -1  -3   44.40    6.30
  12   1  -3   48.10    6.50
  12  -1  -3   40.90    6.60
 -12   1  -3   52.89    7.10
 -13  -1  -3  114.39    9.60
  13   1  -3  112.69    9.80
 -13   1  -3   90.59    9.70
  13  -1  -3  107.59   10.40
  14   1  -3   65.09    8.40
  14  -1  -3   52.89    8.30
 -14   1  -3   64.49    8.30
  15   1  -3   -3.00    4.90
  15  -1  -3   -0.70    5.20
  15   1   3   14.00    5.60
  16  -1   3   45.40    8.40
  16   1  -3   62.39    8.70
  16   1   3   44.60    8.00
  16  -1  -3   45.00    8.20
  17   1  -3    2.40    5.80
  17  -1   3    0.50    6.10
  17   1   3   -2.00    5.70
  17  -1  -3    8.30    6.20
  18  -1   3   -7.20    6.60
  18   1  -3   -2.40    5.60
  18  -1  -3    4.50    6.80
  18   1   3   11.20    6.30
  19   1  -3   21.10    7.50
  19  -1   3   19.60    7.80
  19   1   3   22.00    7.70
  19  -1  -3    7.60    7.40
  20   1  -3    5.40    6.80
  20  -1   3    5.30    7.30
  20   1   3   13.40    7.20
  20  -1  -3   -2.20    6.70
   0   2  -3   14.80    2.20
  -1   2   3   88.49    5.60
  -1  -2  -3   94.19    5.60
   1  -2   3   93.69    5.80
   1   2  -3   90.29    5.70
  -1   2  -3   92.59    5.80
  -1  -2   3   83.59    5.70
   1  -2  -3   79.99    5.60
   2   2  -3   80.79    6.30
  -2  -2  -3   99.09    5.70
  -2   2   3   89.09    6.10
   2   2   3   86.39    5.70
   2  -2  -3   99.09    6.20
  -2  -2   3   90.89    6.00
  -3  -2  -3 3237.88  162.68
  -3   2   3 3033.60  163.08
   3  -2   3 3074.19  163.18
   3   2  -3 2894.21  162.78
  -3  -2   3 3390.26  162.88
  -3   2  -3 3059.59  163.18
   3  -2  -3 2833.02  162.98
   3   2   3 3074.49  162.58
  -4   2   3   35.40    4.40
   4   2  -3   29.50    4.20
  -4  -2   3   36.60    3.70
   4  -2  -3   37.50    4.50
  -5   2   3   21.70    3.50
   5  -2   3   24.40    3.70
   5   2  -3   28.40    3.80
  -5  -2  -3   26.60    3.40
  -5   2  -3   17.40    3.80
   5   2   3   27.90    3.30
   5  -2  -3   22.80    3.80
  -5  -2   3   23.70    3.30
   6   2  -3   44.20    4.50
  -6  -2  -3   52.09    4.50
  -6  -2   3   46.20    4.40
   6  -2  -3   42.20    4.90
  -6   2  -3   40.30    5.10
   6  -2  -3   36.10    4.90
   6   2   3   47.00    4.30
  -7  -2  -3   91.89    6.30
   7   2  -3   76.69    6.20
   7  -2  -3   75.79    6.80
  -7  -2   3   73.09    5.90
  -7   2  -3   70.99    6.90
   7   2   3   80.19    6.10
  -8  -2  -3  108.29    7.40
   8   2  -3   82.39    7.10
  -8   2  -3   99.39    8.10
   8  -2  -3   97.99    8.00
   8   2   3   87.59    7.10
   9   2  -3  123.59    8.50
  -9  -2  -3  101.49    8.20
   9  -2  -3  112.19    9.10
  -9   2  -3  113.09    9.20
   9   2   3  111.09    8.20
  10   2  -3  136.69    9.80
 -10  -2  -3  132.69    9.60
  10  -2  -3  132.89   10.50
 -10   2  -3  145.09   10.70
 -11  -2  -3   11.70    3.50
  11   2  -3    5.00    3.50
 -11   2  -3    7.70    4.20
  11  -2  -3    5.10    4.00
  12   2  -3   10.30    4.20
 -12  -2  -3    8.10    3.80
  12  -2  -3   16.30    5.10
 -12   2  -3   10.20    4.70
  13   2  -3   43.90    6.40
 -13   2  -3   37.70    6.70
  13  -2  -3   47.10    7.10
  14   2  -3   24.70    5.80
  14   2   3   32.50    6.00
 -14   2  -3   19.20    5.70
  14  -2  -3   25.60    6.60
  15   2  -3    2.00    4.60
  15  -2  -3    1.00    5.30
  15   2   3    7.70    5.00
  16   2  -3   13.00    6.00
  16  -2  -3   13.40    6.60
  16   2   3   18.10    6.20
  17   2  -3   -8.50    4.90
  17  -2   3    7.70    6.60
  17   2   3   -4.50    5.10
  17  -2  -3    0.10    5.80
  18   2  -3    0.80    5.70
  18  -2   3    6.70    7.10
  18  -2  -3    3.20    6.60
  18   2   3   14.50    5.90
  19  -2   3    2.80    7.40
  19   2  -3    1.60    6.10
  19   2   3    9.80    6.40
  19  -2  -3    8.30    7.70
  20   2  -3    0.80    6.20
  20  -2   3    2.20    7.20
  20   2   3   -1.40    6.40
  20  -2  -3   -9.60    7.00
   0  -3  -3  103.49    6.30
   0   3   3   90.19    6.10
   0   3  -3  108.39    6.50
  -1  -3  -3   39.40    3.40
   1  -3   3   34.80    3.60
  -1   3   3   28.80    3.40
   1   3  -3   43.70    3.70
   1  -3  -3   32.00    3.50
  -1   3  -3   28.50    3.70
   1   3   3   32.00    3.00
  -1  -3   3   39.20    3.50
  -2  -3  -3   47.40    3.60
   2   3  -3   46.70    4.20
  -2   3   3   43.40    4.20
   2   3   3   35.80    3.70
  -2   3  -3   41.30    4.50
   2  -3  -3   36.00    4.10
  -3   3   3  727.63   37.90
   3  -3   3  724.53   37.90
   3   3  -3  619.94   37.50
  -3  -3   3  718.93   37.30
   3   3   3  653.63   37.10
  -3   3  -3  719.23   38.00
   4  -3   3   58.79    6.00
  -4  -3  -3   71.09    5.00
   4   3  -3   66.79    5.50
  -4   3  -3   78.49    6.60
  -4  -3   3   65.09    5.20
  -5  -3  -3   76.79    5.30
   5   3  -3   72.29    5.50
   5  -3   3   58.89    6.00
   5  -3  -3   71.69    6.10
   5  -3  -3   71.99    6.20
  -5   3  -3   58.29    6.30
   5   3   3   74.39    5.10
  -5  -3   3   83.19    5.50
  -6  -3  -3    4.70    2.20
   6  -3   3    5.20    3.10
   6   3  -3    1.10    2.10
  -6   3  -3    6.30    3.20
  -6  -3   3    8.40    2.20
   6   3   3    0.80    1.90
   6  -3  -3    2.40    2.80
  -7  -3  -3    2.60    2.30
   7   3  -3    3.30    2.30
   7  -3  -3    2.10    2.80
   7   3   3   -0.30    2.00
  -7  -3   3    3.50    2.10
  -7   3  -3   -1.90    2.90
   8   3  -3    4.00    2.60
  -8  -3  -3    0.50    2.30
  -8   3  -3    1.10    3.50
   8   3   3    1.70    2.30
   8  -3  -3    1.00    3.10
  -9  -3  -3    6.30    2.90
   9   3  -3   13.20    4.10
   9   3  -3    8.80    3.00
   9  -3  -3    7.20    3.80
  -9   3  -3    7.20    4.00
   9   3   3   11.60    3.30
 -10  -3  -3   17.70    3.60
  10   3  -3   19.50    4.00
 -10   3  -3   16.20    4.80
  10  -3  -3   12.40    4.40
  11   3  -3   13.70    3.90
  11  -3  -3    9.60    4.50
 -11   3  -3   16.00    4.80
  12   3  -3    3.30    3.40
 -12   3  -3    0.20    4.10
  12  -3  -3    4.30    4.50
  13   3  -3    7.10    4.20
  13  -3  -3    8.00    5.10
 -13   3  -3   -3.10    4.00
  14   3  -3    4.40    4.20
  14   3   3    5.30    4.20
  14  -3  -3    4.80    5.40
 -14   3  -3    1.40    4.70
  15   3  -3    7.00    4.70
  15   3   3   -2.30    4.10
  15  -3  -3   -7.90    5.10
 -15   3  -3   -0.10    4.60
  16   3  -3    3.10    4.90
  16   3   3   16.70    5.50
  16  -3  -3    7.30    6.20
  17   3  -3   11.10    5.60
  17  -3   3    6.00    6.70
  17   3   3    6.00    5.10
  17  -3  -3   -5.30    5.80
  18  -3   3   11.10    7.60
  18   3  -3    8.70    5.50
  18  -3  -3   -3.80    6.40
  18   3   3   12.00    5.80
  19   3  -3    4.40    5.60
  19  -3   3   -6.90    6.90
  19  -3  -3    9.30    7.50
  19   3   3   11.40    6.30
  20  -3   3   -4.30    7.40
  20   3  -3   -1.80    6.00
  20  -3  -3    2.40    7.40
  20   3   3    4.50    6.10
   0  -4   3  136.19    8.10
   0   4  -3  127.39    8.10
   0   4   3  132.29    7.80
   0  -4  -3  120.69    7.80
  -1   4   3   73.49    5.50
   1   4  -3   83.99    5.60
   1  -4   3   90.49    6.00
  -1  -4  -3   82.59    5.20
   1   4   3   66.59    4.90
  -1   4  -3   71.89    5.90
  -1  -4   3   78.79    5.50
   1  -4  -3   77.39    5.60
  -2   4   3  124.89    8.60
   2   4  -3  143.29    8.50
  -2  -4  -3  156.28    8.20
   2  -4   3  139.79    8.90
  -2   4  -3  132.29    9.00
  -2  -4   3  151.38    8.60
   2  -4  -3  125.79    8.70
   2   4   3  129.09    7.90
   3   4  -3   49.40    4.40
  -3   4   3   36.40    4.20
   3  -4   3   31.70    4.60
  -3  -4  -3   48.20    3.50
  -3   4  -3   47.10    5.10
   3  -4  -3   31.40    4.50
  -3  -4   3   41.80    4.00
   3   4   3   46.30    3.60
  -4  -4  -3   40.80    3.60
   4  -4   3   37.90    4.90
   4   4  -3   56.99    5.20
   4  -4  -3   45.80    4.90
  -4   4  -3   38.70    5.40
   4  -4  -3   49.70    5.20
  -4  -4   3   50.89    4.10
   5  -4   3  110.09    8.80
   5   4  -3  127.99    8.20
  -5  -4  -3  130.49    7.70
   5  -4  -3  139.09    8.80
  -5  -4   3  133.09    7.90
   5  -4  -3  120.39    8.90
  -5   4  -3  124.49    9.10
   5   4   3  128.99    7.60
  -6  -4  -3   58.89    4.90
   6   4  -3   78.89    5.50
  -6   4  -3   68.59    6.70
   6  -4  -3   74.99    6.40
   6   4   3   61.79    4.90
  -6  -4   3   77.29    5.30
  -7  -4  -3  109.19    7.80
   7   4  -3  137.19    8.40
  -7   4  -3  122.19    9.40
  -7  -4   3  123.69    8.20
   7   4   3  138.99    7.90
   7  -4  -3  109.39    9.20
  -8  -4  -3  123.09    8.30
   8   4  -3  132.69    8.60
  -8   4  -3  131.09   10.10
   8   4   3  132.59    8.50
  -8  -4   3  124.79    8.40
   8  -4  -3  130.19    9.90
  -9  -4  -3   35.20    4.20
   9   4  -3   37.50    4.60
   9   4  -3   34.60    4.70
   9  -4  -3   32.80    5.50
  -9   4  -3   37.80    5.90
   9   4   3   42.10    4.60
 -10  -4  -3   13.30    3.10
  10  -4  -3    9.80    4.40
  10   4   3   13.30    3.40
 -10   4  -3   17.10    4.70
  11   4  -3   64.39    6.30
 -11   4  -3   57.69    7.70
  11  -4  -3   59.79    7.90
  12   4  -3   22.80    4.60
  12  -4  -3   16.40    5.70
 -12   4  -3   20.30    5.80
  13   4  -3   10.80    4.40
  13  -4  -3   16.70    5.80
 -13   4  -3    4.90    4.90
  13   4   3    9.60    4.10
  14   4  -3    9.90    4.40
  14  -4  -3    2.20    5.30
  14   4   3   13.90    4.60
 -14   4  -3    5.80    5.00
  15   4  -3   -4.60    4.10
  15   4   3    0.80    4.20
 -15   4  -3    4.60    5.20
  15  -4  -3    0.30    5.50
  16   4  -3   -2.40    4.50
  16  -4  -3   -0.80    5.80
  16   4   3  -10.40    3.80
  17  -4   3    3.50    6.90
  17   4  -3   16.90    5.60
  17   4   3   14.60    5.50
  17  -4  -3    0.60    6.50
  18  -4   3    5.70    7.60
  18   4  -3    3.20    5.30
  18   4   3   12.20    5.70
  18  -4  -3   -9.60    6.30
  19  -4   3   -3.40    7.40
  19   4  -3    3.20    5.50
  19  -4  -3    5.90    7.50
  19   4   3   -3.70    5.30
  20   4  -3    4.40    6.10
  20  -4   3   -8.30    7.10
  20   4   3   18.10    6.70
  20  -4  -3   -2.00    7.20
   0   5   3  178.88    9.80
   0  -5  -3  164.58    9.80
   0   5  -3  165.88   10.10
   0  -5   3  154.38   10.00
  -1   5   3   72.29    5.20
   1  -5   3   67.89    5.50
   1   5  -3   69.39    5.40
  -1  -5  -3   71.49    4.80
  -1   5  -3   69.49    5.90
   1   5   3   81.39    4.80
  -1  -5   3   65.89    5.30
   1  -5  -3   64.39    5.30
  -2  -5  -3  951.20   50.39
   2   5  -3  882.91   50.59
   2  -5   3  904.91   51.09
   2  -5  -3  974.40   51.09
  -2  -5   3  934.91   50.59
  -2   5  -3 1001.00   51.29
   2   5   3  967.30   50.29
   3   5  -3  131.29    8.60
   3  -5   3  131.59    9.30
  -3  -5  -3  137.49    8.00
  -3  -5   3  146.29    8.70
   3  -5  -3  159.08    9.40
   3   5   3  135.79    7.90
  -3   5  -3  149.09    9.60
   3  -5  -3  140.09    9.20
   4  -5   3   32.70    4.60
  -4  -5  -3   46.40    3.20
   4   5  -3   52.99    4.50
   4   5   3   39.30    3.30
  -4   5  -3   37.00    5.20
  -4  -5   3   47.10    3.90
   4  -5  -3   48.90    4.90
   4  -5  -3   48.80    5.00
  -5  -5  -3  147.99    8.70
   5   5  -3  145.89    9.90
   5   5   3  154.48    8.80
  -5  -5   3  154.28    9.20
   5  -5  -3  162.08   10.40
  -5   5  -3  159.78   10.50
  -6  -5  -3   40.20    3.50
   6   5  -3   46.40    4.70
   6  -5  -3   47.60    5.50
  -6  -5   3   35.10    3.90
  -6   5  -3   47.20    5.90
   6   5   3   45.00    3.70
  -7  -5  -3   80.09    5.60
   7   5  -3   79.49    6.30
  -7  -5   3   79.89    6.00
  -7   5  -3   90.79    8.10
   7   5   3   81.99    5.70
   7  -5  -3   78.89    7.50
  -8  -5  -3  112.99    7.20
   8   5  -3  110.29    7.70
   8  -5  -3  121.69    9.40
  -8  -5   3  105.49    7.40
   8   5   3  104.19    7.30
  -8   5  -3  112.19    9.50
   9   5  -3   31.20    4.10
   9  -5  -3   23.50    5.30
  -9   5  -3   14.20    4.90
   9   5   3   26.80    3.60
  10   5  -3   30.60    4.20
  10   5   3   28.20    4.10
 -10   5  -3   22.00    5.30
  11   5  -3   83.09    7.00
  11   5   3   81.09    6.60
  11  -5  -3   73.49    8.90
  11   5   3   73.19    7.10
  12   5  -3   44.20    6.00
  12   5   3   50.19    5.80
  12  -5  -3   51.89    7.60
 -12   5  -3   43.90    7.30
  13   5  -3   46.50    6.00
  13  -5  -3   41.40    7.70
  13   5   3   49.60    6.00
 -13   5  -3   26.90    6.90
  14   5  -3   25.10    5.20
  14  -5  -3   29.90    7.40
  14   5   3   30.80    5.10
 -14   5  -3   15.20    6.40
  15   5  -3    6.60    4.40
  15   5   3    5.10    4.30
 -15   5  -3   11.90    5.90
  15  -5  -3   10.60    6.50
  16   5  -3    9.50    4.60
  16  -5  -3   -9.50    5.60
  16   5   3    2.90    4.10
  17   5  -3   24.60    5.70
  17  -5   3   14.20    7.80
  17  -5  -3   12.30    7.80
  17   5   3    6.50    4.80
  18   5  -3    6.00    5.30
  18  -5   3    0.70    7.90
  18  -5  -3   -0.40    7.20
  18   5   3    6.70    5.40
  19   5  -3    4.80    5.60
  19  -5   3   17.00    8.60
  19   5   3    0.10    6.00
  19  -5  -3    4.90    7.40
   0  -6  -3  274.37   15.20
   0  -6   3  248.28   15.30
   0   6  -3  282.07   15.60
   1   6  -3   86.99    6.40
   1  -6   3   86.39    6.60
  -1  -6  -3   95.79    6.00
  -1  -6   3  100.69    6.50
  -1   6  -3   85.99    6.90
   1   6   3   99.99    5.90
   1  -6  -3   88.59    6.50
   1  -6  -3   95.59    6.50
  -2  -6  -3  968.40   50.49
   2   6  -3  868.11   50.79
   2  -6   3  887.51   51.39
   2  -6  -3  940.31   51.29
   2   6   3  992.60   50.49
  -2   6  -3  954.40   51.49
  -2  -6   3  957.50   50.89
   2  -6  -3 1015.20   51.29
   3  -6   3  233.78   14.30
  -3  -6  -3  224.18   12.90
   3   6  -3  232.58   13.50
   3  -6  -3  229.78   14.10
  -3   6  -3  239.08   14.40
   3  -6  -3  249.78   14.20
   3   6   3  237.38   12.80
   4   6  -3   36.50    4.00
  -4  -6   3   36.40    3.70
   4  -6  -3   37.40    4.70
   4  -6  -3   30.30    4.50
  -4   6  -3   34.20    4.80
   5   6  -3  214.78   13.20
  -5  -6   3  234.98   12.90
   5  -6  -3  198.68   13.90
  -5   6  -3  257.37   14.60
   6   6   3   97.59    5.50
  -6  -6   3   83.19    5.90
   6  -6  -3   70.69    7.40
  -6   6  -3   87.19    7.80
   7   6   3  219.48   12.70
   7  -6  -3  230.18   14.90
  -7   6  -3  222.68   15.00
  -7  -6   3  234.98   13.20
   8   6  -3  210.38   12.60
  -8   6  -3  224.98   14.50
   8  -6  -3  194.58   14.00
  -8  -6   3  197.38   12.20
   8   6   3  202.78   11.80
   9   6  -3   78.39    6.20
   9  -6  -3   66.79    7.80
   9   6   3   62.19    5.50
   9   6   3   64.69    5.20
  -9   6  -3   88.89    8.50
  10   6  -3   37.70    5.10
  10   6  -3   46.00    5.20
 -10   6  -3   48.80    7.20
  10   6   3   42.10    4.40
  10  -6  -3   40.00    6.80
  10   6   3   41.90    4.70
  11   6  -3  110.79    8.20
  11  -6  -3  103.09   10.30
 -11   6  -3   99.19   10.20
  11   6   3   92.09    7.70
  11   6   3  106.19    7.40
  12   6  -3   59.69    6.60
  12   6   3   63.29    5.80
 -12   6  -3   62.19    8.70
  12  -6  -3   64.29    8.70
  12   6   3   49.80    6.50
  13   6  -3   79.89    7.40
  13  -6  -3   80.69   10.40
 -13   6  -3   81.79    9.90
  13   6   3   62.69    6.70
  14   6  -3   43.70    6.00
  14  -6  -3   35.20    8.30
 -14   6  -3   44.40    8.00
  14   6   3   51.99    6.10
  15   6  -3   15.60    4.60
  15   6   3   13.60    4.40
 -15   6  -3    9.50    6.00
  15  -6  -3   18.60    7.40
  16   6  -3    5.80    4.40
  16   6   3    4.40    4.10
  16  -6  -3   -8.10    6.00
  17   6  -3   41.40    6.60
  17   6   3   28.50    5.80
  17  -6  -3   22.60    8.30
  18  -6   3   10.50    8.20
  18   6  -3   17.60    6.00
  18  -6  -3   -4.20    7.10
  18   6   3    9.20    5.30
  19  -6   3    2.40    8.50
  19   6  -3   20.40    6.50
  19   6   3   13.00    6.00
  19  -6  -3   19.00    9.10
   0  -7   3  571.04   30.50
   0  -7  -3  548.45   30.20
   0  -7  -3  532.65   30.10
   0   7  -3  558.84   30.50
  -1  -7  -3  268.17   14.50
   1   7  -3  255.47   15.00
   1  -7   3  250.87   15.20
  -1  -7  -3  256.97   14.50
  -1  -7   3  252.47   14.90
   1  -7  -3  274.57   15.10
   1  -7  -3  237.68   14.90
  -1   7  -3  266.97   15.40
   2   7  -3  763.52   41.60
  -2  -7  -3  764.82   41.20
   2  -7   3  746.23   42.20
  -2  -7  -3  745.43   41.10
  -2  -7   3  763.82   41.50
  -2   7  -3  786.82   42.30
   2  -7  -3  800.22   42.00
   2  -7  -3  786.72   42.00
  -3  -7  -3  284.47   14.30
   3  -7   3  239.48   16.00
  -3  -7  -3  238.68   14.40
   3   7  -3  248.68   14.90
   3  -7  -3  280.07   15.70
   3  -7  -3  293.77   15.90
  -3  -7   3  251.37   15.00
  -3   7  -3  268.67   16.10
   4   7  -3   68.89    5.10
   4  -7  -3   56.49    6.00
  -4   7  -3   51.69    6.30
  -4  -7   3   55.69    4.90
   5   7  -3  177.78   11.10
   5  -7  -3  172.58   12.30
  -5   7  -3  209.38   12.80
  -5  -7   3  189.08   10.90
   6   7  -3  132.19    8.50
  -6  -7   3  136.19    8.00
  -6   7  -3  121.19   10.10
   6  -7  -3  126.09    9.90
   7   7  -3  213.48   13.40
  -7   7  -3  221.98   14.70
  -7  -7   3  204.88   12.50
   7  -7  -3  228.98   14.60
   8   7  -3  190.88   12.40
  -8  -7   3  187.48   11.20
   8   7   3  184.38   10.50
   8   7   3  200.28   10.70
  -8   7  -3  173.78   13.50
   8  -7  -3  184.78   13.40
   9   7  -3   60.79    6.40
   9  -7  -3   72.09    8.20
  -9   7  -3   80.99    8.70
   9   7   3   81.29    5.40
   9   7   3   63.69    4.80
  10   7  -3   78.79    6.80
  10   7  -3   80.99    6.30
  10   7   3   76.89    5.80
 -10   7  -3   54.69    8.10
  10  -7  -3   80.29    8.80
  10   7   3   65.89    5.30
  11   7  -3  102.69    7.80
  11   7  -3   90.09    7.70
 -11   7  -3   97.89   10.20
  11   7   3   88.99    6.60
  11  -7  -3   97.59   10.50
  12   7  -3   66.69    6.60
  12   7   3   47.10    6.00
  12  -7  -3   52.99    8.30
 -12   7  -3   46.70    8.10
  12   7   3   67.59    5.50
  13   7  -3   85.89    7.40
  13  -7  -3   66.99   10.00
  13   7   3   72.39    6.40
  13   7   3   61.79    7.20
  14   7  -3   49.60    6.20
 -14   7  -3   49.80    8.60
  14   7   3   47.90    5.40
  14  -7  -3   41.60    9.00
  15   7  -3    5.20    4.20
  15  -7  -3    3.40    6.60
 -15   7  -3    8.20    6.20
  15   7   3   12.40    3.90
  16   7  -3   10.20    4.50
  16  -7  -3    7.60    6.60
  17   7  -3   26.90    5.90
  17   7   3   19.60    4.90
  17  -7  -3   11.80    8.40
  18  -7   3   12.20    8.20
  18   7  -3   18.10    6.10
  18  -7  -3    1.40    7.80
  18   7   3   14.10    4.90
  19  -7   3   16.30    9.30
  19   7  -3    7.40    5.90
  19   7   3    4.10    5.40
  19  -7  -3   10.20    8.70
   0  -8   3  279.47   18.00
   0  -8  -3  335.77   17.90
   0  -8  -3  326.97   17.90
   0   8  -3  317.67   18.30
  -1  -8  -3  196.08   11.20
   1   8  -3  184.48   11.70
   1  -8   3  186.08   11.90
  -1  -8  -3  197.48   11.30
  -1  -8   3  186.18   11.70
   1  -8  -3  199.18   11.80
   1  -8  -3  193.08   11.80
  -1   8  -3  190.18   12.10
  -2  -8  -3  587.74   31.40
   2  -8   3  560.44   32.50
   2   8  -3  600.14   32.00
  -2  -8  -3  588.64   31.50
   2  -8  -3  582.64   32.30
  -2  -8   3  570.94   31.80
   2  -8  -3  603.94   32.30
  -2   8  -3  561.34   32.50
  -3  -8  -3  128.59    7.50
  -3  -8  -3  132.49    7.40
   3   8  -3  121.29    8.20
   3  -8  -3  123.59    9.00
  -3  -8   3  124.19    8.30
  -3   8  -3  120.29    9.30
   4   8  -3   11.00    2.70
  -4   8  -3    7.70    3.80
   4  -8  -3    8.30    3.40
  -4  -8   3   12.00    3.00
   5   8  -3   54.69    5.20
  -5   8  -3   55.39    7.00
  -5  -8   3   70.19    5.00
   5  -8  -3   67.19    6.80
   6   8  -3   62.39    5.50
  -6  -8   3   70.69    4.90
   6  -8  -3   59.99    7.00
  -6   8  -3   67.69    7.60
   7   8  -3  151.78    9.40
   7  -8  -3  142.39   11.10
  -7   8  -3  132.69   11.10
  -7  -8   3  145.99    8.80
   8   8  -3  104.39    7.60
   8  -8  -3  101.89    9.30
  -8   8  -3   92.59    9.50
  -8  -8   3   96.49    6.70
   9  -8  -3   32.10    6.00
  -9   8  -3   28.50    6.10
  10   8  -3   39.30    5.90
  10   8  -3   25.90    4.00
  10   8   3   31.60    3.60
  10  -8  -3   23.80    6.30
  10   8   3   29.40    3.00
 -10   8  -3   34.60    6.60
  11   8  -3   41.40    5.90
  11   8  -3   35.50    5.00
  11  -8  -3   45.00    7.90
 -11   8  -3   44.60    8.00
  11   8   3   52.99    4.90
  11   8   3   55.79    4.20
  12   8  -3   37.70    5.20
  12   8  -3   35.40    5.90
  12   8   3   36.10    4.30
 -12   8  -3   38.30    7.70
  12  -8  -3   38.50    7.70
  12   8   3   29.30    4.00
  13   8  -3   56.49    6.80
 -13   8  -3   43.70    8.60
  13  -8  -3   47.70    8.90
  13   8   3   53.49    5.10
  13   8   3   49.60    6.00
  14   8  -3   15.40    4.70
  14  -8  -3   22.40    7.50
  14   8   3   21.30    3.80
 -14   8  -3    9.10    6.40
  14   8   3   23.00    4.60
  15   8  -3    5.70    4.40
  15   8   3    0.90    3.00
 -15   8  -3    1.70    5.70
  15  -8  -3   -0.20    6.70
  16   8  -3    3.50    4.50
  16  -8  -3   -6.00    6.30
  16   8   3    3.10    3.30
  17   8  -3   17.40    5.00
  17  -8  -3    5.30    7.80
  17   8   3    6.50    4.00
  18   8  -3   -7.20    5.00
  18  -8   3   10.80    8.50
  18   8   3   -7.90    3.90
  18  -8  -3    0.40    7.80
  19  -8   3    4.10    8.50
  19   8   3   -3.60    4.60
  19  -8  -3    5.10    8.50
   0  -9  -3   -3.10    2.20
   0   9  -3    1.10    2.80
   0  -9   3    0.40    2.70
   0  -9  -3    0.20    2.20
  -1  -9  -3   21.10    3.20
   1   9  -3   25.10    3.80
   1  -9   3   15.60    3.40
  -1  -9  -3   24.20    3.30
  -1   9  -3   25.90    4.20
  -1  -9   3   27.20    3.80
   1  -9  -3   28.50    3.80
   1  -9  -3   26.90    3.80
  -2  -9  -3   53.79    4.20
   2   9  -3   51.29    5.00
   2  -9  -3   57.09    5.50
  -2  -9   3   49.30    5.10
   2  -9  -3   39.60    5.30
  -2   9  -3   51.69    5.90
  -3  -9  -3    6.30    2.00
   3   9  -3    1.50    2.50
  -3   9  -3    0.90    3.40
   3  -9  -3    1.60    3.00
  -3  -9   3   -0.70    2.60
   4   9  -3   74.39    5.60
   4  -9  -3   64.99    6.70
  -4   9  -3   75.89    7.40
  -4  -9   3   59.69    5.80
   5   9  -3    5.30    2.40
  -5   9  -3    7.60    4.10
  -5  -9   3    8.30    2.50
   5  -9  -3    4.20    3.50
   6   9  -3    2.80    2.40
  -6  -9   3   -0.10    1.90
   6  -9  -3    2.60    3.70
  -6   9  -3    0.00    3.80
   7   9  -3   10.90    3.00
  -7  -9   3   15.10    2.50
   7  -9  -3   13.20    4.70
  -7   9  -3    6.80    4.40
   8   9  -3   12.90    3.30
   8  -9  -3   18.10    5.20
  -8   9  -3   16.70    5.30
  -8  -9   3    7.80    2.20
   9   9  -3   10.90    3.30
   9  -9  -3    8.80    4.90
  -9   9  -3   14.80    5.60
  10   9  -3    1.70    2.80
 -10   9  -3   -2.70    4.50
  10  -9  -3    3.00    4.70
  11   9  -3   -2.00    2.90
  11   9  -3   -8.30    5.00
  11  -9  -3    6.20    5.60
 -11   9  -3    2.80    5.30
  12   9  -3   -6.40    3.60
 -12   9  -3    5.10    5.60
  12  -9  -3    2.60    5.70
  13   9  -3   18.10    5.50
  13   9   3   18.00    3.50
  13  -9  -3   -1.30    6.20
  13   9   3    8.80    2.40
 -13   9  -3   10.30    6.30
  14   9  -3   13.70    5.40
  14   9   3    4.40    2.40
  14   9   3    2.50    3.60
  14  -9  -3    1.30    6.40
 -14   9  -3   -1.70    5.90
  15   9  -3   -0.50    4.60
 -15   9  -3    5.30    6.20
  15   9   3   -5.20    2.40
  15  -9  -3   -7.90    5.70
  15   9   3   -0.90    4.50
  16   9  -3    2.60    4.90
  16  -9  -3   -7.60    6.50
  16   9   3   -5.00    5.20
  16   9   3    2.10    2.90
  17   9  -3    4.40    5.20
  17  -9  -3    4.00    7.70
  17   9   3    2.80    3.30
  18  -9   3  -12.70    7.20
  18   9  -3    1.70    5.40
  18  -9  -3    7.20    8.10
  18   9   3   -7.10    3.50
   0 -10  -3    1.30    2.40
   0  10  -3    4.80    3.00
   0 -10   3    4.30    3.00
   0 -10  -3    5.80    2.60
   1  10  -3   57.49    5.40
  -1 -10  -3   49.00    4.70
  -1 -10  -3   44.90    4.50
  -1  10  -3   49.40    5.70
   1 -10  -3   44.30    5.10
   1 -10  -3   49.80    5.20
  -1 -10   3   41.80    5.00
   2  10  -3   -0.30    2.60
  -2 -10  -3    0.90    1.90
  -2 -10  -3    3.70    2.10
  -2  10  -3    1.10    3.30
   2 -10  -3   -3.40    2.50
  -3 -10  -3   20.30    2.50
  -3 -10  -3   19.30    2.60
   3  10  -3   22.20    3.50
  -3 -10   3   21.90    3.50
  -3  10  -3   17.50    4.50
   3 -10  -3   15.90    4.00
   4  10  -3  102.59    7.00
  -4  10  -3  102.49    8.70
   4 -10  -3   94.79    8.30
  -4 -10   3   97.09    7.30
   5  10  -3   14.40    3.00
   5 -10  -3   23.50    4.70
  -5 -10   3   23.70    3.30
  -5  10  -3   20.90    5.00
   6  10  -3   31.60    3.80
  -6  10  -3   20.20    5.40
  -6 -10   3   29.50    3.50
   6 -10  -3   28.70    5.30
   7  10  -3    8.70    2.50
  -7  10  -3    4.50    4.60
  -7 -10   3    2.60    1.90
   7 -10  -3    4.70    4.20
   8  10  -3    8.10    2.80
   8 -10  -3    6.90    4.70
  -8  10  -3    8.70    5.10
   9  10  -3   12.40    3.30
   9 -10  -3    9.80    5.40
  -9  10  -3   17.20    5.90
  10  10  -3   18.90    3.30
 -10  10  -3   20.80    6.30
  10 -10  -3    5.90    5.60
  11  10  -3   -0.70    3.40
  11  10  -3    2.60    3.10
  11 -10  -3   -3.20    5.00
 -11  10  -3    1.70    5.30
  12  10  -3   14.20    3.50
  12  10  -3    5.20    4.20
  12 -10  -3    0.30    5.70
 -12  10  -3    6.40    6.00
  13  10  -3    8.80    3.80
  13  10  -3   -4.50    4.40
  13 -10  -3   -1.30    5.70
 -13  10  -3    1.50    5.70
  14  10  -3   14.30    4.90
  14  10  -3   -0.20    5.70
  14 -10  -3    8.10    6.50
 -14  10  -3    8.90    6.40
  15  10  -3    4.30    6.40
  15 -10  -3   11.10    7.60
 -15  10  -3    8.30    6.90
  16  10  -3   29.10    7.70
  16 -10  -3   16.00    8.40
  17 -10   3    0.20    7.50
  17  10  -3    1.50    7.40
  17  10   3   -6.70    3.20
  17 -10  -3  -10.10    7.00
  18  10  -3   33.70    9.30
  18 -10   3   15.90    9.00
  18  10   3    5.90    3.80
  18 -10  -3   -3.40    7.90
   0 -11  -3   15.30    3.40
   0 -11  -3   20.10    3.40
   0 -11   3   18.40    4.70
   0  11  -3   15.80    3.90
   1  11  -3   62.09    6.20
  -1 -11  -3   73.69    5.60
  -1 -11  -3   69.69    5.80
   1 -11  -3   73.09    6.60
  -1  11  -3   57.99    6.60
   1 -11  -3   73.59    6.30
  -1 -11   3   51.19    6.20
  -2 -11  -3   35.20    3.80
   2  11  -3   38.00    4.70
  -2 -11  -3   35.10    4.20
  -2 -11   3   32.00    4.60
  -2  11  -3   40.00    5.60
   2 -11  -3   36.60    5.00
   3  11  -3  121.89    8.10
  -3 -11  -3  119.79    7.00
  -3 -11  -3  100.19    7.20
  -3  11  -3  112.29    9.20
   3 -11  -3  114.29    9.00
  -3 -11   3  104.29    8.10
   4  11  -3  128.99    8.50
   4 -11  -3  125.19    9.90
  -4  11  -3  138.49   10.40
  -4 -11   3  112.49    8.80
   5  11  -3   55.39    5.10
  -5  11  -3   53.39    7.40
   5 -11  -3   58.39    7.20
  -5 -11   3   50.29    5.30
   6  11  -3   82.19    6.10
   6 -11  -3   92.79    8.80
  -6  11  -3   68.19    8.80
  -6 -11   3   86.79    5.80
   7  11  -3   50.39    4.70
   7 -11  -3   60.39    7.80
  -7  11  -3   47.70    7.50
   8  11  -3   43.50    4.30
  -8  11  -3   63.39    8.60
   8 -11  -3   38.30    7.00
   9  11  -3   59.39    5.00
   9 -11  -3   60.69    8.60
  -9  11  -3   70.19    9.60
  10  11  -3   41.80    4.50
  10  11  -3   44.20    4.30
  10 -11  -3   37.70    7.50
 -10  11  -3   38.30    7.70
  11  11  -3   14.70    3.10
  11  11  -3   19.40    3.70
  11 -11  -3   15.80    6.70
 -11  11  -3   16.20    6.90
  12  11  -3   30.20    3.70
  12  11  -3   23.30    4.00
 -12  11  -3   15.80    7.20
  12 -11  -3   13.20    6.70
  13  11  -3    9.30    3.70
  13  11  -3   15.60    3.90
 -13  11  -3    9.10    6.40
  13 -11  -3   14.40    7.10
  14  11  -3    9.30    4.10
  14 -11  -3   15.00    7.20
 -14  11  -3    9.00    6.80
  15  11  -3   13.90    4.60
  15  11  -3    7.00    5.20
  15 -11  -3   22.70    8.20
 -15  11  -3   14.90    7.60
  16  11  -3    6.50    4.90
  16 -11  -3    7.40    7.80
  17 -11   3   10.50    9.20
  17  11  -3   -9.10    5.20
  17 -11  -3   -3.50    7.60
   0  12  -3   44.50    5.70
   0 -12  -3   30.90    4.60
   0 -12  -3   44.60    5.00
  -1 -12  -3   74.39    6.10
   1  12  -3   78.19    6.90
   1 -12  -3   81.59    6.90
  -1  12  -3   80.59    7.50
  -1 -12   3   62.09    6.70
  -2 -12  -3   89.59    7.00
   2  12  -3   91.29    7.50
  -2 -12  -3   90.79    6.60
  -2  12  -3   94.19    8.50
   2 -12  -3  108.99    8.10
  -3 -12  -3  219.18   12.00
  -3 -12  -3  193.98   11.70
   3  12  -3  191.38   12.60
  -3  12  -3  215.58   14.20
   3 -12  -3  201.98   13.60
  -3 -12   3  201.78   12.80
   4  12  -3  142.69    9.60
  -4  12  -3  135.29   11.50
   4 -12  -3  154.78   11.30
  -4 -12   3  155.58   10.20
   5  12  -3   53.69    5.30
   5 -12  -3   67.09    7.70
  -5  12  -3   66.49    8.30
  -5 -12   3   51.59    5.60
   6  12  -3  101.79    7.10
   6 -12  -3   91.49    9.70
  -6 -12   3  111.39    6.90
  -6  12  -3  100.09   10.30
   7  12  -3   77.99    5.80
   7 -12  -3   83.79    9.40
  -7 -12   3   79.19    5.30
  -7  12  -3   84.19    9.60
   8 -12  -3   88.09   10.10
  -8  12  -3   92.19   10.80
 -10  12  -3   26.50    7.30
  11 -12  -3   23.90    7.20
 -11  12  -3    7.00    6.60
 -12  12  -3   21.70    7.90
  12 -12  -3   14.30    7.40
  13 -12  -3    6.70    7.20
 -13  12  -3   18.30    7.30
  14 -12  -3   11.60    7.60
 -14  12  -3    8.40    7.60
  15 -12  -3   26.20    9.30
 -15  12  -3   16.80    8.10
  16 -12  -3    9.30    8.50
  17 -12   3    8.80    9.00
  17 -12  -3    2.80    8.40
   0  13  -3   57.39    6.60
   0 -13  -3   49.30    7.60
   0 -13  -3   62.99    6.00
  -1 -13  -3   94.49    7.50
   1  13  -3   88.59    8.00
  -1 -13  -3   92.49    7.20
   1 -13  -3   89.19    7.90
  -1  13  -3  108.99    8.70
   2  13  -3   97.79    8.20
  -2 -13  -3  102.89    7.60
  -2 -13  -3  105.79    7.20
  -2 -13   3  102.39    8.30
  -2  13  -3   97.79    9.10
   2 -13  -3  105.69    8.70
   3  13  -3  130.89    9.20
  -3 -13  -3  133.99    8.10
  -3 -13  -3  131.29    8.40
   3 -13  -3  131.19   10.30
  -3 -13   3  109.79    9.30
  -3  13  -3  133.29   10.80
   4  13  -3   58.19    5.60
   4 -13  -3   66.59    7.50
  -4  13  -3   49.20    7.20
  -4 -13   3   42.40    6.20
   5  13  -3    7.60    3.10
  -5  13  -3   11.80    5.40
   5 -13  -3   18.80    5.10
  -5 -13   3   15.80    3.80
   6  13  -3   20.30    3.10
  -6 -13   3   17.10    3.00
   6 -13  -3    5.20    4.90
  -6  13  -3    9.00    5.40
  -7  13  -3    8.90    5.50
   7 -13  -3    4.50    5.40
  -8  13  -3   22.10    6.60
   8 -13  -3   13.30    6.10
   9 -13  -3    3.80    5.70
  -9  13  -3   15.60    6.70
  10 -13  -3   -2.00    5.60
 -10  13  -3   12.90    6.80
 -11  13  -3   -1.20    6.50
  11 -13  -3   11.20    6.70
  12 -13  -3   11.60    7.30
 -12  13  -3    5.20    6.90
  13 -13  -3   -6.90    6.60
 -13  13  -3    4.10    6.90
 -14  13  -3   14.60    7.60
  14 -13  -3    8.60    7.80
  15 -13  -3   -4.00    7.40
  16 -13  -3    1.40    7.90
   0 -14  -3    8.70    3.50
   0  14  -3   16.90    4.70
  -1 -14  -3   16.60    3.70
  -1 -14  -3   23.50    4.10
   1  14  -3   20.70    4.70
   1 -14  -3   26.40    4.70
  -1  14  -3   16.90    4.90
  -2 -14  -3   45.10    5.70
   2  14  -3   47.60    6.30
  -2 -14  -3   53.89    5.20
   2 -14  -3   63.19    6.80
  -2  14  -3   54.89    7.30
  -3 -14  -3   76.59    5.70
  -3 -14  -3   63.79    6.10
  -3  14  -3   89.29    9.30
  -3 -14   3   63.49    7.40
   3 -14  -3   87.89    8.40
   4  14  -3   21.00    4.00
   4 -14  -3   18.30    5.30
  -4 -14   3   20.50    4.90
  -4  14  -3   32.60    6.60
   5  14  -3    7.60    3.10
  -5 -14   3    9.80    4.00
  -5  14  -3    9.90    5.40
   5 -14  -3   15.00    5.30
   6 -14  -3   23.30    5.90
  -6 -14   3   13.90    3.00
  -6  14  -3   14.40    6.10
   7 -14  -3   21.90    6.50
  -7  14  -3   30.30    7.30
  -8  14  -3   42.60    7.70
   8 -14  -3   10.70    5.90
  -9  14  -3   27.00    7.30
   9 -14  -3   16.30    6.70
 -10  14  -3   11.80    6.90
  10 -14  -3   23.20    7.40
 -11  14  -3    5.20    6.70
  11 -14  -3   10.10    6.80
 -12  14  -3    2.70    6.50
  12 -14  -3   -7.60    6.00
 -13  14  -3    8.80    7.60
  13 -14  -3    8.50    7.50
  14 -14  -3    1.90    7.40
 -14  14  -3    0.60    7.30
  15 -14  -3    0.30    8.00
  16 -14   3  -18.40    6.90
  16 -14  -3   -1.60    7.70
   0  15  -3    3.90    4.40
   0 -15  -3    8.90    3.70
   1  15  -3   -2.20    3.70
  -1 -15  -3   -0.50    2.90
  -1 -15  -3   -2.90    4.20
  -1  15  -3    1.70    4.70
   1 -15  -3   -0.70    3.70
  -2 -15  -3   16.10    3.50
   2  15  -3   21.00    4.70
  -2 -15  -3   15.60    4.10
   2 -15  -3   11.00    4.60
  -3 -15  -3   35.20    4.90
  -3 -15  -3   37.90    4.30
  -3 -15   3   22.90    5.40
   3 -15  -3   37.60    5.90
  -3  15  -3   43.30    7.20
   4  15  -3   -2.10    3.50
   4 -15  -3    1.20    4.60
  -4 -15   3   -5.00    4.20
  -4  15  -3    0.40    5.10
   5  15  -3    0.80    3.20
  -5 -15   3   -0.50    3.80
  -5  15  -3    3.40    5.50
   5 -15  -3   -5.40    4.60
   6  15  -3    1.40    2.70
   6 -15  -3    1.30    4.80
  -6  15  -3    3.50    5.60
  -6 -15   3    0.80    2.40
  -7  15  -3   -3.50    5.70
   7 -15  -3    7.90    5.60
  -8  15  -3   13.80    6.60
   8 -15  -3   13.00    6.30
   9 -15  -3   11.60    6.60
  -9  15  -3   10.50    6.40
 -10  15  -3    7.00    6.50
  10 -15  -3    4.50    6.20
 -11  15  -3    5.30    6.70
  11 -15  -3    0.00    6.50
  12 -15  -3    5.20    6.90
 -12  15  -3    9.60    7.10
 -13  15  -3    5.30    7.10
  13 -15  -3   -1.10    6.60
  14 -15  -3    2.70    7.80
  15 -15  -3  -12.70    7.00
   0  16  -3    2.60    4.50
   0 -16  -3   -0.80    3.60
   1  16  -3    6.80    4.50
  -1 -16  -3   12.70    3.60
  -1  16  -3    5.40    4.70
   1 -16  -3    9.50    4.30
  -2 -16  -3    2.50    2.90
   2  16  -3    1.80    4.20
  -2 -16  -3    2.50    3.50
  -2  16  -3    1.60    4.60
   2 -16  -3    3.10    4.30
  -3 -16  -3    4.50    2.70
   3  16  -3   10.40    4.10
  -3 -16  -3   18.60    3.50
   3 -16  -3    3.50    4.60
  -3 -16   3    5.10    6.90
  -3  16  -3   14.60    5.70
   4  16  -3    5.60    3.70
  -4 -16   3   17.00    5.20
  -4  16  -3    3.40    5.90
   4 -16  -3   -4.10    4.40
   5 -16  -3   15.00    5.90
  -5 -16   3   16.20    4.30
  -5  16  -3   15.60    6.50
  -6  16  -3    9.30    6.20
   6 -16  -3    3.40    5.50
   7 -16  -3   -9.70    4.80
  -7  16  -3    1.30    5.70
  -8  16  -3   14.20    6.60
   8 -16  -3    7.10    5.90
  -9  16  -3    3.70    6.50
   9 -16  -3    6.20    5.90
  10 -16  -3    3.20    6.40
 -10  16  -3    9.10    6.80
  11 -16  -3   -0.10    6.30
 -11  16  -3  -10.60    6.20
 -12  16  -3   -5.90    6.20
  12 -16  -3   -5.10    6.60
  13 -16  -3   13.40    7.70
 -13  16  -3    4.40    7.20
  14 -16  -3    3.80    7.80
   0 -17  -3    7.40    4.20
   0  17  -3    8.00    5.10
   1  17  -3    9.20    4.50
  -1 -17  -3   11.30    3.90
  -1  17  -3    5.00    4.80
   1 -17  -3   10.90    4.60
   2  17  -3   10.80    4.30
  -2 -17  -3    0.50    3.10
  -2 -17  -3    7.50    4.00
  -2  17  -3    6.30    5.30
   2 -17  -3    0.40    4.50
  -3 -17  -3   -4.60    3.30
   3  17  -3    2.40    4.20
   3 -17  -3   -5.10    4.50
  -3  17  -3    6.70    5.60
   4  17  -3   10.70    4.30
  -4  17  -3    7.30    6.30
   4 -17  -3   15.70    5.70
   5  17  -3   29.70    4.40
  -5 -17   3   17.40    4.70
  -5  17  -3   14.60    6.90
   5 -17  -3   21.00    6.20
   6 -17  -3   20.90    6.50
  -6  17  -3    5.50    6.60
   7 -17  -3    6.90    6.10
  -7  17  -3   11.20    7.00
  -8  17  -3    2.80    6.60
   8 -17  -3   15.20    6.50
   9 -17  -3    2.30    5.80
  -9  17  -3    1.90    6.30
  10 -17  -3    5.30    6.60
 -10  17  -3    9.80    7.40
  11 -17  -3    4.90    7.20
 -11  17  -3   -2.60    6.90
  12 -17  -3    6.40    7.40
 -12  17  -3   -6.50    6.60
  13 -17  -3    3.00    8.00
   0  18  -3   51.79    7.80
   0 -18  -3   58.59    7.30
   1  18  -3   42.80    7.10
  -1 -18  -3   61.39    6.40
  -1  18  -3   45.70    7.80
   1 -18  -3   49.90    7.00
  -2 -18  -3   46.00    5.70
   2  18  -3   36.60    6.40
  -2 -18  -3   41.80    7.20
  -2  18  -3   36.10    7.50
   2 -18  -3   24.50    6.30
   3  18  -3   17.90    5.40
  -3 -18  -3   17.90    3.70
  -3 -18  -3   28.00    4.20
  -3  18  -3   20.90    7.20
   3 -18  -3   16.30    6.00
   4  18  -3   33.20    5.20
  -4  18  -3   18.10    7.20
   4 -18  -3   26.00    6.90
  -5  18  -3   19.00    7.70
   5 -18  -3   23.60    7.20
   6 -18  -3   33.30    7.50
  -6  18  -3   26.90    7.90
  -7  18  -3   22.90    7.80
   7 -18  -3   14.60    6.90
  -8  18  -3   12.60    7.90
   8 -18  -3   16.30    7.40
   9 -18  -3   11.70    7.30
  -9  18  -3    7.70    7.50
 -10  18  -3   11.40    7.80
  10 -18  -3    8.40    7.10
 -11  18  -3   15.60    8.30
  11 -18  -3    9.40    7.80
  12 -18  -3   17.90    8.70
   0  19  -3   26.10    6.90
   0 -19  -3   34.10    5.60
   1  19  -3   38.90    6.60
  -1 -19  -3   33.50    5.10
  -1  19  -3   28.10    7.20
   1 -19  -3   24.30    6.00
  -2 -19  -3   23.90    4.40
   2  19  -3   39.20    6.40
  -2  19  -3    7.90    6.40
   2 -19  -3   18.30    6.00
  -3 -19  -3   28.10    3.80
   3 -19  -3   19.40    6.20
  -3  19  -3   24.70    7.30
   4 -19  -3   24.60    6.90
  -4  19  -3   14.30    7.30
   5 -19  -3   21.70    6.90
  -5  19  -3   12.80    7.20
  -5 -19   3   20.70    3.20
  -6  19  -3   19.00    7.60
   6 -19  -3    8.10    6.70
   7 -19  -3   22.30    7.50
  -7  19  -3   21.50    8.50
   8 -19  -3    3.60    6.80
  -8  19  -3   20.70    8.40
   9 -19  -3   18.40    7.40
  -9  19  -3    1.00    7.50
 -10  19  -3    6.60    7.60
  10 -19  -3    8.70    7.30
  11 -19  -3   25.70    8.90
   0 -20  -3   15.10    4.90
   0  20  -3   16.40    6.60
  -1 -20  -3    3.20    4.10
   1 -20  -3    6.20    5.00
  -1  20  -3    8.20    6.30
  -2 -20  -3    8.10    3.70
  -2  20  -3   14.60    6.80
   2 -20  -3    5.70    5.80
  -3 -20  -3    5.50    3.10
   3 -20  -3    1.90    5.40
  -4 -20   3    8.50    3.40
   4 -20  -3   12.30    5.90
  -4  20  -3   -5.90    6.40
  -5  20  -3    8.10    7.10
   5 -20  -3   12.60    6.50
  -6  20  -3   12.90    7.60
   6 -20  -3   14.50    6.80
  -7  20  -3   -1.10    7.00
   7 -20  -3    8.10    7.10
  -8  20  -3    2.70    7.50
   8 -20  -3   14.00    7.10
   9 -20  -3    6.30    7.00
   0 -21  -3    0.40    4.30
  -1 -21  -3   -2.90    4.00
   1 -21  -3    3.00    5.20
  -2 -21  -3    5.50    3.50
  -2 -21   3   -0.80    4.00
   2 -21  -3   -8.00    5.10
  -3 -21  -3   -4.20    3.20
  -3  21  -3   15.20    7.00
  -3 -21   3   -0.20    3.50
  -4  21  -3   13.10    7.30
  -4 -21   3    2.90    3.30
   4 -21  -3    9.70    5.90
   5 -21  -3   -7.90    5.70
   6 -21  -3   11.40    6.50
   7 -21  -3   -5.40    6.00
   0 -22   3   -5.80    5.30
   0 -22  -3    2.90    4.50
  -1 -22  -3   -3.50    3.80
   1 -22  -3    8.50    5.60
  -1 -22   3    2.70    4.90
  -2 -22  -3   -2.60    3.70
   2 -22  -3    5.00    5.60
  -2 -22   3    7.90    4.20
   3 -22  -3    9.30    6.00
  -3 -22   3    5.30    3.90
   4 -22  -3   -2.00    5.80
   5 -22  -3   -6.10    5.80
   0   0  -4 1512.85   74.39
   0   0   4 1276.87   74.39
   1   0  -4 1330.97   75.19
  -1   0   4 1532.25   75.09
  -1   0  -4 1386.46   74.99
   1   0   4 1385.86   74.99
   2   0  -4 1037.10   55.09
  -2   0   4 1142.19   55.09
  -2   0  -4  978.40   54.99
   2   0   4  953.30   54.89
  -3   0  -4 1865.31   96.99
  -3   0   4 1817.42   96.99
   3   0  -4 1769.92   96.99
   3   0   4 1830.62   96.89
   4   0  -4 5908.91  314.17
  -4   0   4 5341.67  314.07
   4   0   4 6005.10  314.07
  -4   0  -4 6503.05  314.27
   5   0   4  534.95   30.00
   5   0  -4  576.24   30.30
  -5   0   4  544.05   30.20
  -5   0  -4  524.95   30.10
   6   0  -4  152.48   10.50
   6   0   4  162.48   10.40
  -6   0   4  179.08   10.60
  -6   0  -4  162.68   10.60
  -7   0  -4  374.26   21.70
   7   0  -4  378.46   21.60
  -7   0   4  372.06   22.30
   8   0  -4 1096.29   60.49
  -8   0  -4 1126.69   60.49
  -9   0  -4  301.97   17.80
   9   0  -4  276.57   17.60
 -10   0  -4   10.70    3.90
  10   0  -4   10.10    3.70
  11   0  -4  184.18   12.50
 -11   0  -4  173.98   12.60
 -12   0  -4  128.69   10.30
  12   0  -4  121.99   10.30
 -13   0  -4  115.09   10.30
  13   0  -4  121.79   10.70
  14   0  -4   40.40    7.30
 -14   0  -4   46.80    7.10
 -15   0  -4  131.89   11.70
  15   0  -4  142.09   12.60
  16   0  -4   48.10    8.20
  17   0   4   15.80    7.00
  17   0  -4   19.90    7.10
  18   0  -4   31.00    8.00
  18   0   4   31.10    8.50
  19   0  -4   15.20    7.30
  19   0   4   -4.00    6.90
  20   0  -4    8.70    7.70
  20   0   4   14.80    7.60
   0   1  -4  429.16   23.00
   0  -1   4  414.46   23.00
   0  -1  -4  395.86   23.20
   0   1   4  438.26   23.00
   1  -1   4  314.07   17.80
  -1  -1  -4  333.67   17.70
   1   1  -4  327.07   18.10
  -1   1   4  339.57   17.80
  -1  -1   4  317.77   18.00
   1  -1  -4  293.67   17.80
  -1   1  -4  320.17   17.90
   1   1   4  311.77   17.80
   2  -1   4   90.79    5.90
   2   1  -4   79.29    6.00
  -2  -1   4   75.49    5.50
  -2   1  -4   75.59    5.80
   2  -1  -4   65.69    5.80
   3  -1   4  441.56   26.00
   3   1  -4  460.35   26.10
  -3  -1  -4  511.85   25.90
  -3   1   4  480.65   26.10
  -3   1  -4  461.55   26.10
   3  -1  -4  448.06   26.10
   3   1   4  497.45   25.90
  -4   1   4 3259.77  170.18
   4   1  -4 3146.29  169.98
   4  -1   4 3096.99  170.08
  -4   1  -4 3158.08  170.08
   4   1   4 3281.67  169.78
   4  -1  -4 3280.17  170.18
  -4  -1   4 3207.38  169.98
  -5   1   4  283.07   16.50
   5  -1   4  273.47   16.40
  -5  -1  -4  289.87   16.30
   5   1  -4  285.47   16.40
   5   1   4  281.27   16.10
  -5  -1   4  264.47   16.20
  -5   1  -4  286.57   16.60
  -6  -1  -4  110.99    7.90
   6  -1   4   94.59    7.70
  -6   1   4  107.89    7.90
   6   1  -4  100.69    7.70
   6  -1  -4  115.89    8.20
  -6   1  -4  111.49    8.20
  -6  -1   4  123.89    7.80
   6   1   4  114.09    7.50
   7   1  -4  295.17   16.90
  -7  -1  -4  298.97   16.90
   7  -1   4  242.18   17.70
  -7   1  -4  278.37   17.10
   7  -1  -4  293.37   17.00
   7   1   4  282.07   16.70
  -7  -1   4  290.87   16.80
  -8  -1  -4  717.53   39.90
   8   1  -4  688.63   39.90
   8  -1  -4  774.02   40.30
  -8   1  -4  711.53   40.20
   9   1  -4  197.58   13.40
  -9  -1  -4  219.78   13.60
  -9   1  -4  212.98   14.00
   9  -1  -4  209.08   13.80
 -10  -1  -4   -4.90    3.00
  10   1  -4    0.70    3.10
  10  -1  -4    5.00    3.80
 -10   1  -4    1.10    3.60
  11   1  -4   89.29    7.90
 -11  -1  -4   82.19    7.80
  11  -1  -4   88.59    8.40
 -11   1  -4   68.09    8.00
  12   1  -4   43.40    6.40
 -12  -1  -4   52.49    6.80
  12  -1  -4   58.09    7.30
 -12   1  -4   52.59    7.30
  13   1  -4   56.09    7.40
 -13  -1  -4   58.79    7.20
 -13   1  -4   49.90    7.30
  13  -1  -4   52.69    7.60
  14   1  -4   13.80    5.40
 -14  -1  -4   15.40    4.80
  14  -1  -4    6.30    5.50
 -14   1  -4   15.70    5.10
  15   1  -4   83.89    9.70
 -15   1  -4   74.39    9.20
  15  -1  -4   78.99   10.30
  16   1  -4    8.90    5.90
  16  -1  -4    4.70    6.00
  17   1  -4   10.70    6.10
  17   1   4    8.10    6.40
  17  -1  -4    5.50    6.30
  18  -1   4   -0.90    7.00
  18  -1  -4   25.90    7.90
  18   1   4    5.10    6.30
  19  -1   4    2.40    6.90
  19   1  -4   10.80    6.90
  19   1   4   10.30    6.40
  19  -1  -4   -0.50    6.80
  20   1  -4   10.60    7.30
  20  -1   4    3.70    7.50
  20   1   4    5.10    6.70
  20  -1  -4   -2.10    7.10
   0  -2  -4  441.76   23.10
   0  -2   4  411.36   23.00
   0   2   4  424.46   22.90
   0   2  -4  400.06   23.10
  -2   2   4  207.68   12.30
   2  -2   4  217.98   12.50
  -2  -2  -4  224.68   12.10
   2   2   4  219.08   12.10
   2  -2  -4  205.38   12.40
  -2   2  -4  191.18   12.40
  -2  -2   4  203.78   12.20
   3   2  -4  189.18   12.50
   3  -2   4  212.98   12.60
  -3   2   4  236.88   12.70
  -3  -2  -4  228.58   12.20
   3  -2  -4  196.28   12.60
   3   2   4  201.48   12.10
  -3   2  -4  205.38   12.80
  -3  -2   4  210.88   12.30
  -4  -2  -4 1155.08   56.59
   4  -2   4 1005.20   56.89
   4   2  -4 1055.39   56.69
   4  -2  -4 1058.49   56.99
   4   2   4 1009.00   56.39
  -4   2  -4 1015.70   56.99
  -4  -2   4 1082.59   56.69
  -5   2   4  156.78   10.70
  -5  -2  -4  180.48   10.40
   5   2  -4  158.08   10.50
   5  -2   4  163.78   10.80
   5  -2  -4  175.28   10.90
  -5  -2   4  171.88   10.40
   5   2   4  179.28   10.20
  -5   2  -4  163.78   11.00
  -6  -2  -4    8.40    2.80
   6  -2   4    2.00    2.60
   6   2  -4   13.20    3.00
  -6   2  -4    9.00    3.30
   6  -2  -4    6.20    3.00
   6   2   4    2.90    2.20
  -6  -2   4    8.90    2.50
  -7  -2  -4   78.79    6.30
   7   2  -4   74.79    6.30
  -7   2  -4   85.99    7.20
   7  -2  -4   62.29    6.80
   7   2   4   77.59    6.00
  -7  -2   4   77.79    6.20
  -8  -2  -4  402.36   22.20
   8   2  -4  392.26   22.30
   8   2   4  428.86   22.30
  -8  -2   4  340.07   22.80
   8  -2  -4  388.96   22.90
  -8   2  -4  369.16   22.80
   9   2  -4   92.19    7.40
  -9  -2  -4   87.49    7.30
   9   2   4   71.99    7.20
   9  -2  -4   89.89    8.00
  -9   2  -4   86.89    8.10
  10   2  -4    1.40    3.10
 -10  -2  -4   -0.60    2.90
  10  -2  -4    0.90    3.70
 -10   2  -4   -0.90    3.70
 -11  -2  -4   42.90    5.90
  11   2  -4   43.80    5.80
 -11   2  -4   44.20    6.40
  11  -2  -4   39.80    6.30
 -12  -2  -4   11.40    4.00
  12   2  -4   17.70    4.70
  12  -2  -4   11.00    4.80
 -12   2  -4   18.60    5.40
  13   2  -4   13.20    5.00
 -13  -2  -4   19.90    4.60
 -13   2  -4   12.70    5.20
  13  -2  -4   27.20    6.10
  14   2  -4    2.50    4.50
  14  -2  -4    6.40    5.50
 -14   2  -4    8.20    5.10
  15   2  -4   29.00    6.60
  15  -2  -4   28.50    7.30
 -15   2  -4   31.00    6.80
  16   2  -4    6.30    5.40
  16  -2  -4    8.40    6.20
 -16   2  -4   -7.10    3.70
  16   2   4   -3.40    5.00
  17   2  -4    2.90    5.60
  17  -2  -4   -7.00    5.50
  17   2   4    5.00    5.90
  18   2  -4   11.80    6.40
  18  -2   4   -5.40    6.50
  18   2   4   14.80    6.00
  18  -2  -4   -2.30    6.40
  19   2  -4   -2.20    5.70
  19  -2   4  -12.00    6.50
  19  -2  -4   -7.10    6.60
  19   2   4    0.90    5.80
  20   2  -4   -6.40    6.70
  20  -2   4   -6.30    7.10
  20   2   4    9.10    6.80
  20  -2  -4    4.30    7.80
   0  -3  -4  793.32   40.30
   0   3   4  804.42   40.30
   0   3  -4  682.13   40.40
   0  -3   4  711.23   40.30
   2   3  -4  128.89    8.30
   2   3   4  123.59    8.00
  -3   3   4    8.00    2.60
   3   3  -4    5.80    3.20
  -3  -3  -4   13.60    2.70
   3  -3   4   10.50    2.90
   3  -3  -4    6.60    2.70
   3   3   4   12.30    2.40
  -3  -3   4    6.90    2.50
  -3   3  -4    5.70    3.00
   4  -3   4  136.89    9.60
  -4   3   4  147.19    9.70
   4   3  -4  147.19    9.50
  -4  -3  -4  154.28    9.00
  -4  -3   4  158.38    9.20
   4  -3  -4  147.19    9.80
   4   3   4  153.08    8.90
  -4   3  -4  138.09    9.90
  -5   3   4   17.50    3.20
   5   3  -4   13.00    3.20
  -5  -3  -4   19.10    2.90
   5  -3   4   16.10    3.40
  -5   3  -4   19.90    3.90
   5  -3  -4    9.70    3.20
   6   3  -4   23.40    3.60
  -6  -3  -4   25.00    3.40
  -6   3  -4   19.20    4.10
  -6  -3   4   26.10    3.50
   6   3   4   20.20    3.10
   6  -3  -4   21.30    4.00
  -7  -3  -4   -0.40    2.20
   7   3  -4    3.30    2.70
   7   3   4    6.80    2.40
  -7   3  -4   -0.10    3.20
  -7  -3   4   -2.60    2.00
   7  -3  -4   -1.00    2.80
   8   3  -4   43.70    5.10
  -8  -3  -4   33.70    4.90
  -8   3  -4   42.70    6.00
   8  -3  -4   43.60    5.70
  -8  -3   4   38.40    4.90
   8   3   4   44.80    4.70
  -9  -3  -4    5.00    2.90
   9   3  -4    4.10    2.90
  -9   3  -4    4.90    4.00
   9  -3  -4   -3.20    3.20
  10   3  -4   40.00    5.00
 -10  -3  -4   31.70    4.60
 -10   3  -4   32.80    5.90
  10  -3  -4   31.70    5.60
  11   3  -4    2.30    3.30
 -11  -3  -4    2.30    3.00
  11  -3  -4    5.10    4.10
 -11   3  -4    2.10    4.00
  12   3  -4    0.30    3.50
 -12  -3  -4    0.30    3.00
  12  -3  -4   -2.40    4.10
 -12   3  -4   -0.70    4.00
  13   3  -4   -1.40    3.80
 -13  -3  -4   -0.20    3.10
 -13   3  -4    5.50    4.90
  13  -3  -4    3.70    4.80
  14   3  -4    3.50    4.30
 -14   3  -4    2.50    5.00
  14  -3  -4   -3.70    4.80
  15   3  -4    9.50    5.20
  15   3   4    9.70    4.80
 -15   3  -4   11.30    5.50
  15  -3  -4    4.80    5.80
  16   3  -4   -3.80    4.50
 -16   3  -4   -0.30    4.50
  16   3   4    3.50    5.10
  16  -3  -4   -2.10    5.30
  17   3  -4    7.50    5.30
  17  -3  -4    0.60    5.80
  17   3   4    2.40    5.60
  18  -3   4    1.70    7.20
  18   3  -4   -2.20    5.40
  18  -3  -4    0.40    6.40
  18   3   4   13.60    5.90
  19  -3   4   -6.60    6.90
  19   3  -4    7.30    5.90
  19  -3  -4   -6.50    6.60
  19   3   4    8.90    5.90
  20  -3   4    6.90    8.20
  20   3  -4    0.80    6.40
  20  -3  -4  -14.60    6.20
  20   3   4    0.70    6.10
   0   4   4  151.08    9.70
   0  -4   4  180.08   10.20
   0  -4  -4  154.88    9.80
   0   4  -4  177.18   10.30
  -1  -4  -4  290.67   15.20
   1   4  -4  263.57   15.40
  -1   4   4  267.47   15.30
   1   4   4  234.18   14.80
   1  -4  -4  283.47   15.40
   2   4  -4   29.60    3.70
  -2  -4  -4   30.90    3.80
  -2   4   4   30.10    3.90
   2  -4  -4   18.30    3.20
  -2  -4   4   23.30    3.40
   2   4   4   30.70    3.00
  -2   4  -4   23.80    3.70
   3  -4   4   68.89    6.30
  -3   4   4   85.79    6.40
   3   4  -4   86.89    6.30
  -3  -4  -4   88.89    5.60
  -3   4  -4   76.29    6.70
   3  -4  -4   85.19    6.40
  -3  -4   4   84.19    6.10
  -4   4   4   29.70    4.00
  -4  -4  -4   25.80    3.10
   4   4  -4   28.90    4.10
   4  -4   4   26.50    3.90
   4   4   4   25.00    3.30
   4  -4  -4   25.50    3.90
  -4  -4   4   28.40    3.60
  -4   4  -4   35.20    4.80
  -5  -4  -4  112.09    7.20
   5   4  -4  107.49    7.90
   5   4   4  116.69    7.20
  -5   4  -4  121.59    8.80
   5  -4  -4   97.29    8.20
  -5  -4   4  122.59    7.50
  -6  -4  -4  248.48   14.10
   6   4  -4  233.08   14.50
  -6   4  -4  255.07   15.50
   6  -4  -4  250.67   15.30
   6   4   4  237.88   14.00
  -6  -4   4  249.08   14.30
  -7  -4  -4  119.09    7.80
   7   4  -4  121.79    8.30
   7   4   4  116.29    7.70
   7  -4  -4  130.39    9.30
  -7   4  -4  128.69    9.50
  -7  -4   4  103.99    7.90
  -8  -4  -4   41.50    4.70
   8   4  -4   43.30    5.00
   8  -4  -4   44.70    6.10
  -8   4  -4   49.20    6.30
   8   4   4   48.30    4.50
  -8  -4   4   38.40    4.70
   9   4  -4   80.39    6.60
  -9  -4  -4   68.79    6.00
  -9  -4   4   78.69    7.00
   9   4   4   68.79    6.10
  -9   4  -4   66.89    7.90
   9  -4  -4   75.39    7.80
 -10  -4  -4   77.59    6.60
  10   4  -4   71.89    6.80
 -10   4  -4   83.09    8.50
  10   4   4   87.79    6.80
  10  -4  -4   60.49    8.10
  11   4  -4    9.30    3.70
 -11  -4  -4   11.60    3.30
  11  -4  -4   11.60    4.90
 -11   4  -4    8.90    4.70
  12   4  -4   36.90    5.20
 -12  -4  -4   31.60    4.70
  12  -4  -4   31.80    6.60
 -12   4  -4   26.70    6.40
  13   4  -4   14.50    4.70
 -13   4  -4   20.70    6.30
  13  -4  -4   15.70    6.00
  14   4  -4   15.10    4.80
  14  -4  -4    9.20    5.90
  14   4   4   15.80    4.50
 -14   4  -4   15.70    5.70
  15   4  -4    3.90    4.30
  15   4   4   -3.10    4.00
 -15   4  -4    4.60    5.20
  15  -4  -4   -8.80    5.00
  16   4  -4    2.00    4.60
 -16   4  -4   -3.20    4.80
  16  -4  -4    6.90    6.10
  16   4   4   -3.50    4.30
  17   4  -4   19.80    5.80
  17  -4  -4   16.00    7.10
  18  -4   4   -0.40    7.50
  18   4  -4    8.10    5.80
  18  -4  -4   -0.10    6.90
  18   4   4    7.10    5.20
  19  -4   4    0.60    7.50
  19   4  -4   -4.80    5.40
  19  -4  -4   -0.50    7.20
  19   4   4   -9.70    5.20
  20   4  -4    2.70    6.20
  20  -4   4   -3.80    7.60
  20   4   4    3.50    6.20
  20  -4  -4    7.40    7.80
   0  -5   4  106.09    7.20
   0   5   4  109.29    6.80
   0  -5  -4  101.49    6.90
   0   5  -4  100.49    7.20
  -1  -5  -4  560.64   28.40
   1   5  -4  542.85   28.70
   1  -5   4  459.95   28.70
  -1   5   4  526.35   28.60
   1  -5  -4  490.55   28.60
   1   5   4  566.74   28.30
  -1   5  -4  514.85   28.90
  -1  -5   4  507.45   28.60
  -2   5   4    6.50    2.50
   2   5  -4   10.80    2.90
  -2  -5  -4    6.10    2.40
   2  -5   4   -0.50    2.60
  -2   5  -4    3.60    2.90
  -2  -5   4   10.60    2.80
   2   5   4    7.80    1.70
   2  -5  -4    5.60    2.60
   3  -5   4   84.79    6.40
   3   5  -4   87.09    6.10
  -3  -5  -4   88.29    5.40
  -3   5   4   67.39    6.00
  -3   5  -4   78.99    6.70
   3   5   4   72.99    5.10
  -3  -5   4   75.09    6.00
   3  -5  -4   85.29    6.40
   4   5  -4   46.20    4.70
   4  -5   4   42.50    5.20
  -4  -5  -4   50.29    3.80
  -4   5  -4   48.90    5.60
   4  -5  -4   45.00    5.10
  -4  -5   4   45.50    4.20
   4   5   4   48.00    4.10
  -5  -5  -4   92.89    6.00
   5   5  -4   86.29    7.60
  -5   5  -4   92.39    7.90
   5  -5  -4   93.19    7.50
  -5  -5   4   88.69    6.30
   5   5   4   92.19    6.00
  -6  -5  -4  180.18   10.60
  -6  -5   4  164.08   10.90
  -6   5  -4  180.68   12.40
   6   5   4  200.18   10.70
   7   5  -4   87.39    6.90
  -7  -5  -4   81.99    5.90
  -7  -5   4   90.29    6.30
  -7   5  -4   87.49    8.20
   7   5   4   81.79    6.10
   7  -5  -4   76.69    7.70
   8   5  -4   87.69    7.10
  -8  -5  -4   88.69    6.50
   8  -5  -4   77.79    8.10
  -8   5  -4   90.29    8.60
   8   5   4   99.69    6.50
  -9  -5  -4   72.19    6.00
   9   5  -4   83.99    6.80
   9  -5  -4   97.49    8.50
  -9  -5   4   76.09    6.40
  -9   5  -4   63.29    8.30
  10   5  -4   72.89    6.50
 -10  -5  -4   58.79    5.60
  10   5   4   77.59    6.10
 -10   5  -4   62.59    8.20
  10  -5  -4   72.29    8.30
  11   5  -4   18.90    4.30
 -11   5  -4   17.60    5.40
  11  -5  -4    9.80    5.10
  11   5   4   11.90    3.70
  12   5  -4   55.99    6.60
  12  -5  -4   52.49    8.30
 -12   5  -4   53.59    8.00
  13   5  -4   51.09    6.50
  13   5   4   42.40    5.60
 -13   5  -4   38.00    7.40
  13  -5  -4   31.20    7.40
  14   5  -4   12.00    4.50
  14   5   4   17.60    4.60
 -14   5  -4   15.40    6.30
  14  -5  -4   12.60    6.20
 -15   5  -4    1.60    5.20
  15   5   4   -6.60    3.60
  15  -5  -4   -2.50    5.60
  16   5  -4    9.80    5.10
  16  -5  -4    5.90    6.70
  16   5   4   20.90    5.10
 -16   5  -4    8.60    6.20
  17   5  -4   17.80    5.50
  17   5   4    6.20    4.90
  17  -5  -4   -5.40    6.20
  18   5  -4   24.90    6.10
  18  -5  -4   15.70    7.90
  18   5   4    9.80    5.70
  19   5  -4   -1.80    5.60
  19  -5   4    5.90    7.40
  19  -5  -4   -8.70    7.10
  19   5   4    0.80    5.30
   0   6  -4  123.89    8.30
   0  -6   4  115.69    8.20
   0  -6  -4  122.29    7.90
   0   6   4  134.09    7.90
   1   6  -4  521.75   29.80
  -1  -6  -4  522.15   29.50
  -1   6   4  564.44   29.90
   1  -6   4  520.85   30.00
   1   6   4  550.04   29.50
  -1   6  -4  582.74   30.30
   1  -6  -4  546.45   29.90
  -1  -6   4  536.75   29.80
  -2   6   4  156.08    9.40
   2  -6   4  134.79    9.60
   2   6  -4  156.58    9.50
  -2  -6  -4  158.38    9.00
   2  -6  -4  154.28    9.70
   2   6   4  140.29    8.70
  -2  -6   4  144.79    9.40
  -2   6  -4  154.68   10.00
  -3  -6  -4   51.39    4.20
   3  -6   4   51.59    5.30
   3   6  -4   61.29    5.00
  -3   6  -4   63.19    5.90
   3   6   4   53.59    3.80
   3  -6  -4   56.19    5.30
  -4  -6  -4  117.89    6.70
   4   6  -4  118.19    7.70
  -4  -6   4  100.69    7.40
  -4   6  -4  120.69    8.80
   4  -6  -4  113.09    8.30
   4   6   4  102.79    6.50
   5   6  -4  214.38   11.90
  -5  -6  -4  185.08   10.70
  -5  -6   4  184.08   11.30
  -5   6  -4  171.88   12.70
   6   6  -4  210.08   14.30
  -6  -6  -4  222.98   12.80
  -6  -6   4  229.18   13.40
  -6   6  -4  242.98   15.10
   6   6   4  232.38   13.00
   6  -6  -4  237.08   14.80
  -7  -6  -4  156.58    9.40
  -7   6  -4  170.38   11.90
   7   6   4  153.48    9.50
   7  -6  -4  165.38   11.60
  -8  -6  -4  183.08   11.40
   8   6  -4  204.48   12.50
  -8  -6   4  188.68   12.00
   8   6   4  199.98   11.60
   8  -6  -4  205.18   13.80
  -8   6  -4  208.08   14.00
  -9  -6  -4  134.19    8.50
   9   6  -4  145.79    9.60
  -9   6  -4  153.18   11.40
   9   6   4  139.69    8.80
  -9  -6   4  116.09    8.90
   9  -6  -4  127.29   10.80
  10   6  -4   68.79    6.70
  10   6   4   70.39    6.00
 -10   6  -4   71.79    8.70
  10  -6  -4   64.89    8.30
  11   6  -4   30.20    4.90
  11   6   4   32.60    4.30
  11  -6  -4   18.30    5.80
 -11   6  -4   28.90    6.40
  12   6  -4   87.09    7.90
  12   6   4   89.89    7.10
  12  -6  -4   85.19   10.20
  12   6   4   68.99    7.30
 -12   6  -4   83.19   10.10
  13   6  -4   64.29    7.10
  13  -6  -4   69.19    9.50
 -13   6  -4   48.20    8.40
  13   6   4   63.69    6.60
  14   6  -4   10.80    4.70
  14   6   4   16.40    4.20
 -14   6  -4   10.20    6.20
  14  -6  -4   12.40    6.70
  15   6  -4   -2.50    4.10
 -15   6  -4    6.20    5.70
  15  -6  -4    0.20    5.60
  15   6   4    7.10    4.00
  16   6  -4   19.30    5.40
 -16   6  -4    6.80    5.80
  16   6   4   17.10    4.90
  16  -6  -4    9.10    7.60
  17   6  -4    9.70    5.40
  17  -6  -4   14.70    8.20
  18   6  -4   21.80    6.30
  18  -6  -4   16.70    8.30
  18   6   4    7.00    5.30
  19   6  -4   13.00    6.50
  19  -6   4    2.30    7.50
  19   6   4    7.80    5.70
  19  -6  -4   12.80    8.40
   0   7   4  233.68   13.80
   0  -7   4  231.48   14.20
   0   7  -4  235.48   14.40
   0  -7  -4  256.27   13.90
   1   7  -4  715.53   38.80
  -1  -7  -4  712.83   38.30
   1  -7   4  686.13   38.90
   1  -7  -4  787.02   38.80
  -1   7  -4  683.93   39.00
   1   7   4  688.73   38.30
  -1  -7   4  691.33   38.60
  -2  -7  -4  278.77   14.90
   2  -7   4  273.47   15.90
   2   7  -4  266.37   15.30
  -2   7  -4  277.37   16.10
   2  -7  -4  254.07   15.50
  -2  -7   4  263.87   15.20
   2  -7  -4  243.58   15.50
   2   7   4  252.57   14.70
   3   7  -4  167.28    9.70
  -3  -7  -4  156.78    9.20
  -3   7  -4  148.99   10.60
   3  -7  -4  152.18   10.10
   3  -7  -4  146.19   10.10
   3   7   4  146.09    8.70
  -3  -7   4  154.58    9.80
  -4  -7  -4  184.28   10.20
   4   7  -4  190.58   11.20
   4   7   4  165.08    9.90
  -4   7  -4  163.68   12.10
  -4  -7   4  191.58   11.10
   5   7  -4  222.78   14.00
   5   7   4  222.18   12.90
  -5   7  -4  233.68   15.30
  -5  -7   4  256.47   13.80
   5  -7  -4  255.67   15.20
   6   7  -4  221.38   13.40
  -6   7  -4  197.58   14.50
  -6  -7   4  223.08   13.00
   6  -7  -4  236.48   14.50
   7   7  -4   99.69    8.80
  -7  -7   4  128.19    7.90
   7   7   4  110.29    7.50
   7  -7  -4  128.49    9.70
  -7   7  -4  128.99   10.20
   8   7  -4  245.08   15.10
  -8  -7   4  222.38   13.80
   8   7   4  227.48   13.40
   8  -7  -4  241.98   15.80
  -8   7  -4  246.18   16.20
   9   7  -4  166.68   11.50
  -9  -7   4  147.79   10.00
  -9   7  -4  172.38   12.80
   9   7   4  145.79    9.60
   9  -7  -4  165.68   12.40
  10   7  -4   71.79    7.30
 -10   7  -4   72.79    9.00
  10   7   4   77.69    5.50
  10   7   4   67.99    6.00
  10  -7  -4   68.59    8.70
  11   7  -4   38.10    5.30
  11   7   4   35.10    4.40
  11  -7  -4   22.30    6.40
  11   7   4   35.10    4.10
 -11   7  -4   17.50    6.30
  12   7  -4   83.09    7.60
  12   7   4   66.19    6.80
  12   7   4   69.89    6.10
  12  -7  -4   80.89   10.20
 -12   7  -4   73.59    9.90
  13   7  -4   56.39    7.20
  13   7   4   52.29    5.80
 -13   7  -4   59.09    9.20
  13   7   4   61.89    6.50
  13  -7  -4   66.99    9.80
  14   7  -4   15.70    4.80
  14  -7  -4    4.40    6.40
  14   7   4   11.70    3.70
 -14   7  -4   10.90    6.40
  15   7  -4    5.20    4.40
  15  -7  -4    9.80    6.80
 -15   7  -4    5.40    5.90
  15   7   4    0.80    3.30
  16   7  -4    9.50    4.80
  16   7   4    8.70    4.20
 -16   7  -4    6.40    6.40
  16  -7  -4   12.00    7.80
  17   7  -4   12.10    5.60
  17  -7  -4   23.40    9.00
  17   7   4   27.00    5.10
  18   7  -4   29.40    6.60
  18   7   4   25.90    5.50
  18  -7  -4    5.70    8.00
  19   7  -4   -0.30    5.90
  19  -7   4    7.10    8.60
  19   7   4    5.00    5.30
  19  -7  -4    1.90    7.90
   0   8  -4   98.89    7.30
   0  -8  -4   91.09    6.60
   0  -8   4   86.19    7.10
   0  -8  -4   89.79    6.50
  -1  -8  -4  462.05   25.00
   1  -8   4  433.46   25.70
  -1  -8  -4  451.35   24.90
   1   8  -4  437.96   25.50
   1  -8  -4  463.75   25.40
  -1   8  -4  448.36   25.90
   1  -8  -4  481.15   25.50
  -1  -8   4  453.25   25.50
  -2  -8  -4   66.79    4.90
  -2  -8  -4   70.29    4.70
   2   8  -4   63.79    5.70
   2  -8  -4   66.39    6.00
  -2   8  -4   50.99    6.20
   2  -8  -4   61.59    5.70
  -2  -8   4   60.99    5.60
  -3  -8  -4   16.90    2.90
   3   8  -4   12.60    3.00
  -3  -8   4   16.20    3.50
   3  -8  -4    9.90    3.40
  -3   8  -4   15.20    4.30
   4   8  -4  169.98   10.80
  -4  -8  -4  167.08    9.80
  -4  -8   4  159.38   10.90
  -4   8  -4  199.58   12.30
   4  -8  -4  176.88   11.80
   5   8  -4  154.58   10.10
   5  -8  -4  169.68   11.30
  -5  -8   4  158.68    9.90
  -5   8  -4  150.98   11.50
   6   8  -4  131.09    8.90
  -6   8  -4  136.89   10.60
   6  -8  -4  126.19   10.00
  -6  -8   4  125.99    8.30
   7   8  -4   56.29    5.80
  -7  -8   4   66.19    5.00
  -7   8  -4   50.29    7.10
   7  -8  -4   53.79    7.10
   8   8  -4  120.29    9.00
  -8   8  -4  129.69   10.90
   8  -8  -4  116.99   10.40
  -8  -8   4  122.49    8.10
   9   8  -4  104.69    9.10
   9  -8  -4  122.19   10.10
  -9   8  -4   98.29   10.00
  -9  -8   4   92.59    7.10
  10   8  -4   10.60    5.80
  10   8   4   22.40    2.90
 -10   8  -4   37.40    6.80
  10   8   4   28.00    3.80
  10  -8  -4   25.90    6.60
  11   8  -4   18.10    4.40
  11   8  -4    6.40    5.90
  11   8   4   15.30    3.40
 -11   8  -4   10.30    5.90
  11  -8  -4   10.50    5.50
  11   8   4   18.10    2.60
  12  -8  -4   50.19    8.50
 -12   8  -4   36.70    7.90
  12   8   4   42.70    5.30
  12   8   4   41.40    4.30
  13   8  -4   29.70    5.70
  13   8   4   26.90    3.80
  13  -8  -4   22.40    7.50
 -13   8  -4   36.50    7.90
  14   8  -4    5.70    4.60
  14  -8  -4    4.90    6.10
 -14   8  -4   -4.80    5.20
  14   8   4    4.90    4.30
  15   8  -4    4.30    4.70
 -15   8  -4   -1.10    5.50
  15   8   4    5.60    3.10
  15  -8  -4    0.30    6.20
  16   8  -4    2.60    4.80
  16   8   4   12.50    3.80
 -16   8  -4    8.10    6.40
  16  -8  -4    0.40    6.70
  17   8  -4   22.20    5.90
  17  -8  -4    7.50    8.10
  17   8   4   11.70    4.40
  18   8  -4    6.10    5.90
  18  -8  -4    2.50    7.90
  18   8   4    1.60    4.30
  19  -8   4   -0.60    8.20
  19   8  -4    0.50    6.50
  19  -8  -4   10.30    8.70
  19   8   4    2.10    4.80
   0  -9  -4   36.00    4.20
   0   9  -4   26.90    4.30
   0  -9   4   26.50    4.10
   0  -9  -4   27.80    3.60
  -1  -9  -4   26.00    3.60
   1   9  -4   33.00    4.40
  -1  -9  -4   28.70    3.80
   1  -9  -4   31.80    4.10
  -1  -9   4   26.70    4.20
  -1   9  -4   25.20    4.30
   1  -9  -4   31.50    4.20
   2   9  -4   18.90    3.60
  -2  -9  -4   18.90    2.70
  -2  -9  -4   20.60    2.90
  -2   9  -4   13.60    3.90
   2  -9  -4    8.50    3.90
  -2  -9   4   16.80    3.40
   2  -9  -4   21.60    3.70
  -3  -9  -4   44.20    4.20
  -3  -9  -4   44.50    3.70
   3   9  -4   37.40    4.90
  -3   9  -4   44.80    5.90
   3  -9  -4   39.20    5.50
  -3  -9   4   38.30    4.70
   4   9  -4    7.10    2.80
  -4  -9  -4    1.20    1.80
  -4   9  -4   -0.50    3.50
   4  -9  -4    1.80    3.30
  -4  -9   4    9.50    3.30
   5   9  -4    4.30    2.80
  -5   9  -4    2.40    3.70
   5  -9  -4    2.60    3.40
  -5  -9   4   -2.10    2.60
   6   9  -4   17.00    3.50
  -6  -9   4   20.80    3.10
   6  -9  -4   17.10    4.70
  -6   9  -4    9.30    4.80
   7   9  -4    5.60    3.30
  -7   9  -4   -2.40    4.00
  -7  -9   4    0.50    2.00
   7  -9  -4    6.60    4.20
   8   9  -4   19.20    3.90
  -8   9  -4   25.90    6.00
   8  -9  -4   34.60    5.90
  -8  -9   4   18.10    3.00
   9   9  -4   14.30    3.90
  -9   9  -4    4.40    5.10
   9  -9  -4    4.40    4.40
  -9  -9   4    8.10    2.60
  10   9  -4   -3.30    3.80
 -10   9  -4   -9.50    4.20
  10  -9  -4    0.40    4.70
  11  -9  -4   -0.40    4.90
 -11   9  -4    0.50    5.30
  12   9  -4   -9.00    5.80
 -12   9  -4   -0.80    5.30
  12  -9  -4   -6.90    5.00
  12   9   4    0.80    1.90
 -13   9  -4    4.30    6.10
  13   9   4   14.70    3.50
  13  -9  -4    4.90    6.40
  13   9   4    6.20    2.30
  14   9  -4   13.90    6.80
 -14   9  -4   -9.20    5.40
  14   9   4   -2.40    3.70
  14  -9  -4   20.70    6.70
  14   9   4    5.80    2.40
  15   9  -4   -1.90    5.70
  15  -9  -4   -7.40    6.40
 -15   9  -4   -2.70    5.90
  15   9   4   -3.10    2.60
  16   9  -4   -3.70    5.90
  16  -9  -4    3.80    7.00
  16   9   4    0.90    2.90
 -16   9  -4    2.30    6.20
  16   9   4    1.20    5.40
  17   9  -4   -0.10    6.00
  17   9   4    4.50    3.60
  17  -9  -4   -2.10    7.20
  18   9  -4    1.00    6.50
  18  -9  -4    3.60    7.90
  18   9   4   11.70    3.90
   0 -10  -4   75.39    6.10
   0 -10  -4   77.19    6.10
   0  10  -4   67.29    6.80
   0 -10   4   71.59    7.80
   1  10  -4   -0.80    2.90
  -1 -10  -4    3.10    2.50
  -1 -10  -4    0.70    2.20
  -1  10  -4    2.20    3.40
   1 -10  -4   -0.20    2.60
  -1 -10   4    7.30    3.20
   1 -10  -4    4.10    2.70
   2  10  -4   48.60    5.20
  -2 -10  -4   40.20    4.20
  -2 -10  -4   36.40    4.30
  -2 -10   4   44.80    5.30
  -2  10  -4   47.60    6.20
   2 -10  -4   56.49    5.60
  -3 -10  -4  104.39    6.40
  -3 -10  -4   95.19    6.50
   3  10  -4  111.79    7.50
   3 -10  -4   84.59    7.80
  -3  10  -4   94.69    8.50
  -3 -10   4   85.89    7.40
   4  10  -4   22.30    3.90
  -4 -10   4   27.30    4.20
  -4  10  -4   34.40    5.60
   4 -10  -4   30.90    4.90
   5  10  -4    9.30    3.00
   5 -10  -4    1.70    3.60
  -5  10  -4    7.20    4.40
  -5 -10   4   10.00    3.20
   6  10  -4    7.90    2.90
  -6  10  -4   -3.50    4.00
   6 -10  -4   -3.10    3.30
  -6 -10   4    1.90    2.50
   7  10  -4   11.00    3.30
   7 -10  -4   11.50    4.50
  -7  10  -4    9.80    5.20
  -7 -10   4   14.10    2.70
   8  10  -4    6.20    3.30
  -8 -10   4    1.70    2.10
   8 -10  -4    3.90    4.60
  -8  10  -4    3.20    4.90
   9  10  -4   14.40    3.70
   9 -10  -4    6.40    4.90
  -9  10  -4    4.10    5.50
  10  10  -4   15.70    4.10
 -10  10  -4   20.40    6.40
  10 -10  -4   15.50    5.90
  11  10  -4    7.30    3.60
  11  10  -4    9.80    4.10
  11 -10  -4   16.50    6.20
 -11  10  -4   14.80    6.40
  12  10  -4    3.10    3.70
  12  10  -4    2.00    4.40
 -12  10  -4    7.30    6.00
  12 -10  -4   -2.70    5.50
  13  10  -4   11.30    5.10
  13 -10  -4    8.90    6.60
 -13  10  -4   -4.00    5.30
  14  10  -4    9.00    6.10
 -14  10  -4    7.10    6.90
  14 -10  -4   14.40    7.10
  15  10  -4   11.30    6.80
  15 -10  -4   11.00    8.00
 -15  10  -4    8.50    6.90
  16  10  -4    4.00    7.70
 -16  10  -4    3.50    6.80
  16 -10  -4    8.40    7.60
  17 -10  -4  -10.00    7.30
  18  10  -4   14.40   10.10
  18  10   4   14.30    4.50
  18 -10  -4    7.20    8.40
   0 -11  -4   87.79    7.50
   0  11  -4  111.19    8.50
   0 -11  -4  105.29    7.60
  -1 -11  -4   14.40    3.00
   1  11  -4   12.40    3.70
  -1 -11  -4   13.50    3.00
  -1 -11   4   16.00    4.10
  -1  11  -4   17.70    4.30
   1 -11  -4   18.80    3.80
  -2 -11  -4   52.39    4.70
  -2 -11  -4   51.69    5.00
   2  11  -4   57.59    5.90
  -2 -11   4   43.80    5.70
  -2  11  -4   53.59    6.70
   2 -11  -4   61.39    6.10
   3  11  -4  147.89    9.90
  -3 -11  -4  148.79    8.90
  -3 -11  -4  147.19    9.00
   3 -11  -4  122.49   10.30
  -3  11  -4  155.18   11.00
   4  11  -4  111.39    8.30
   4 -11  -4  121.29    9.50
  -4  11  -4  120.39   10.20
  -4 -11   4  111.89    8.60
   5  11  -4   65.19    6.00
  -5 -11   4   65.29    6.20
   5 -11  -4   67.79    7.50
  -5  11  -4   72.29    8.10
   6  11  -4   26.20    4.00
  -6 -11   4   41.20    4.50
  -6  11  -4   35.90    6.30
   6 -11  -4   36.70    6.10
   7  11  -4   66.79    5.60
   7 -11  -4   68.99    8.20
  -7  11  -4   49.80    7.90
  -7 -11   4   54.49    5.00
   8  11  -4   29.60    4.10
  -8 -11   4   29.30    3.50
   8 -11  -4   30.10    6.60
  -8  11  -4   34.80    7.10
   9  11  -4   33.30    4.40
  -9  11  -4   37.60    7.40
  -9 -11   4   30.80    4.00
  10  11  -4   29.00    4.40
  10 -11  -4   18.30    6.40
 -10  11  -4   30.20    7.30
  11  11  -4   30.60    4.30
  11  11  -4   33.70    4.90
  11 -11  -4   32.50    7.60
 -11  11  -4   21.70    7.20
  12  11  -4   16.00    4.40
 -12  11  -4   20.10    7.20
  12 -11  -4   17.80    7.20
  13  11  -4    9.30    4.30
  13  11  -4   19.90    4.60
 -13  11  -4    7.30    6.40
  13 -11  -4   10.70    7.10
  14  11  -4   22.10    5.20
  14  11  -4   12.10    4.50
 -14  11  -4   14.90    7.30
  14 -11  -4   14.30    7.70
  15  11  -4   29.00    5.50
  15 -11  -4   23.10    8.60
 -15  11  -4   18.80    7.90
  16 -11  -4   11.80    8.30
 -16  11  -4   13.10    7.80
  17  11  -4   -4.20    5.40
  17 -11  -4    8.80    8.20
   0 -12  -4  110.09    7.80
   0 -12  -4   88.79    7.70
   0  12  -4  102.69    8.40
  -1 -12  -4   54.19    5.40
  -1 -12  -4   44.00    5.00
   1  12  -4   59.79    6.20
  -1  12  -4   53.69    6.70
   1 -12  -4   44.10    5.80
  -2 -12  -4   87.69    6.60
  -2 -12  -4   89.79    6.90
   2  12  -4   99.89    7.80
   2 -12  -4   99.79    8.10
  -2 -12   4   87.69    7.80
  -2  12  -4   92.19    8.50
   3  12  -4  198.28   12.10
  -3 -12  -4  189.58   11.00
  -3 -12  -4  185.38   11.10
  -3  12  -4  201.68   13.50
   3 -12  -4  163.58   12.60
  -3 -12   4  173.08   12.10
   4  12  -4  198.98   12.50
   4 -12  -4  198.18   13.70
  -4 -12   4  198.28   12.90
  -4  12  -4  189.08   14.10
   5  12  -4   90.29    7.90
  -5  12  -4  112.49   10.40
   5 -12  -4  106.89    9.80
  -5 -12   4  124.49    8.40
   6  12  -4   62.09    6.40
  -6 -12   4   87.69    6.30
   6 -12  -4   80.49    8.80
  -6  12  -4   76.39    9.30
   7  12  -4   95.89    7.50
   7 -12  -4   89.39   10.10
  -7 -12   4  101.39    7.00
  -7  12  -4  114.59   11.10
   8  12  -4   58.89    6.10
   8 -12  -4   78.79    9.50
  -8  12  -4   90.09   10.20
  -8 -12   4   77.39    5.60
   9  12  -4   51.29    5.20
  -9  12  -4   56.49    8.80
   9 -12  -4   44.20    8.00
  10  12  -4   32.80    4.10
 -10  12  -4   27.10    7.60
  10 -12  -4   32.90    7.30
  11  12  -4   36.10    4.50
  11  12  -4   29.30    4.10
 -11  12  -4   32.70    8.00
  11 -12  -4   27.20    7.70
  12  12  -4   23.20    3.80
  12  12  -4   21.00    3.80
 -12  12  -4    8.70    7.10
  12 -12  -4   11.10    7.20
  13  12  -4   22.30    4.30
  13 -12  -4    9.40    7.40
 -13  12  -4   20.10    8.00
  14  12  -4    2.00    4.10
 -14  12  -4    3.40    7.00
  14 -12  -4   17.20    8.10
  15  12  -4   11.60    4.40
  15 -12  -4   13.30    8.40
 -15  12  -4   16.40    7.90
  16  12  -4    4.40    4.40
  16 -12  -4   16.90    8.90
 -16  12  -4   13.40    8.00
  17 -12  -4    4.90    8.20
   0 -13  -4  119.99    8.50
   0  13  -4  104.19    9.30
  -1 -13  -4   37.50    5.30
   1  13  -4   42.60    5.70
  -1 -13  -4   41.80    5.00
   1 -13  -4   47.40    5.80
  -1  13  -4   41.60    6.00
  -2 -13  -4   46.30    4.80
   2  13  -4   57.39    6.30
  -2 -13  -4   43.50    5.30
  -2  13  -4   50.69    6.80
   2 -13  -4   48.30    6.30
  -3 -13  -4   78.19    6.00
  -3 -13  -4   93.99    6.30
   3  13  -4   69.99    7.10
   3 -13  -4   71.39    8.00
  -3  13  -4   72.99    8.60
  -3 -13   4   77.19    7.30
   4  13  -4   80.89    7.30
  -4  13  -4   87.09    9.30
  -4 -13   4   88.99    7.90
   4 -13  -4   89.49    8.90
   5  13  -4   22.30    4.10
  -5 -13   4   28.40    5.10
   5 -13  -4   25.10    5.80
  -5  13  -4   35.90    6.80
   6  13  -4   -2.30    3.00
   6 -13  -4    4.90    4.80
  -6 -13   4   13.60    3.50
   7  13  -4   14.90    3.40
   7 -13  -4    9.20    5.50
  -7  13  -4   15.40    6.30
  -7 -13   4   20.50    3.20
   8  13  -4   17.50    3.30
  -8 -13   4   10.70    2.50
   8 -13  -4   18.40    6.20
  -8  13  -4   17.20    6.70
   9  13  -4   12.20    3.00
  -9  13  -4   16.30    7.00
   9 -13  -4    5.40    5.70
  10 -13  -4    5.50    5.80
 -10  13  -4   -2.80    5.50
  11 -13  -4    8.10    6.50
 -11  13  -4    8.60    6.60
  12 -13  -4    7.60    7.10
 -12  13  -4   18.60    7.60
 -13  13  -4    5.40    6.90
  13 -13  -4    6.20    7.20
 -14  13  -4   -0.30    7.10
  14 -13  -4    7.80    7.60
  15 -13  -4   17.40    9.00
 -15  13  -4   14.50    8.20
  16 -13  -4    4.60    7.90
 -16  13  -4    9.60    8.40
   0 -14  -4   26.50    4.50
   0  14  -4   26.00    5.30
  -1 -14  -4   18.20    3.60
   1  14  -4   11.80    4.40
  -1  14  -4   13.90    4.60
   1 -14  -4   17.20    4.20
  -2 -14  -4   14.70    3.70
  -2 -14  -4   21.20    3.50
   2  14  -4   20.30    4.60
   2 -14  -4   14.10    4.60
  -2  14  -4   14.10    5.00
   3  14  -4   35.70    5.10
  -3 -14  -4   34.20    4.50
  -3 -14  -4   40.60    4.50
  -3  14  -4   45.60    6.80
   3 -14  -4   32.60    5.70
  -3 -14   4   30.30    5.70
   4  14  -4   82.19    7.80
   4 -14  -4   88.19    9.50
  -4 -14   4  102.29    8.80
  -4  14  -4  105.89   10.40
   5  14  -4   27.60    4.40
  -5  14  -4   27.10    6.80
   5 -14  -4   31.90    6.40
  -5 -14   4   35.00    5.40
   6  14  -4   15.60    3.60
   6 -14  -4   21.40    5.80
  -6  14  -4   16.70    6.40
  -6 -14   4   13.60    3.70
   7  14  -4   33.70    4.70
  -7  14  -4   24.30    7.10
  -7 -14   4   35.80    4.00
   7 -14  -4   23.00    6.70
   8  14  -4   16.80    3.10
  -8  14  -4   23.50    7.10
   8 -14  -4   20.00    6.60
  -9  14  -4    7.50    6.20
   9 -14  -4   12.90    6.40
 -10  14  -4   17.50    7.10
  10 -14  -4   15.90    6.60
  11 -14  -4    0.00    5.90
 -11  14  -4    1.30    6.30
  12 -14  -4    3.10    6.60
 -12  14  -4    8.10    7.40
  13 -14  -4    6.90    7.50
 -13  14  -4    9.50    7.40
  14 -14  -4    1.50    7.70
 -14  14  -4    6.20    7.60
  15 -14  -4   11.20    8.60
 -15  14  -4   -0.50    7.40
   0 -15  -4    3.40    3.40
   0  15  -4    1.70    4.10
  -1 -15  -4    2.20    3.20
   1 -15  -4   -0.90    3.70
  -1  15  -4    4.70    4.70
   2  15  -4    6.00    3.90
  -2 -15  -4   -7.20    3.20
  -2 -15  -4   -1.20    2.80
  -2  15  -4    5.00    4.70
   2 -15  -4    0.20    3.90
   3  15  -4   14.00    4.20
  -3 -15  -4    0.10    3.00
  -3 -15  -4    6.30    2.90
   3 -15  -4    2.50    4.60
  -3  15  -4   10.70    5.90
   4  15  -4   53.59    6.20
   4 -15  -4   34.40    6.80
  -4 -15   4   45.70    6.40
  -4  15  -4   26.20    7.30
   5  15  -4    3.70    3.50
   5 -15  -4   -1.90    4.60
  -5 -15   4    6.30    4.70
  -5  15  -4   11.70    6.10
   6  15  -4    8.80    3.30
   6 -15  -4    4.00    5.20
  -6  15  -4    9.90    6.10
  -6 -15   4    0.70    3.30
   7  15  -4    6.90    3.00
   7 -15  -4   15.10    6.20
  -7  15  -4   -8.50    5.40
  -7 -15   4    1.60    2.40
  -8  15  -4   16.00    6.60
   8 -15  -4    7.20    5.70
  -9  15  -4    2.40    6.10
   9 -15  -4    2.00    5.90
 -10  15  -4   -5.40    6.20
  10 -15  -4    2.80    5.90
 -11  15  -4   -3.70    6.00
  11 -15  -4   -4.10    6.30
  12 -15  -4    1.60    6.70
 -12  15  -4   -0.30    6.50
 -13  15  -4    9.20    7.40
  13 -15  -4  -10.50    6.20
  14 -15  -4    3.10    7.60
 -14  15  -4    6.30    7.70
 -15  15  -4    2.20    7.40
  15 -15  -4   -6.30    7.80
   0 -16  -4    9.00    4.00
   0  16  -4    8.10    4.70
   1  16  -4    6.70    4.50
  -1 -16  -4    6.70    3.50
   1 -16  -4    4.20    4.00
  -1  16  -4   13.70    5.00
  -2 -16  -4   10.50    3.90
  -2 -16  -4   10.00    3.30
   2  16  -4    2.70    4.10
  -2  16  -4    4.50    5.40
   2 -16  -4   14.90    5.00
   3  16  -4    3.90    4.10
  -3 -16  -4    1.60    2.90
  -3 -16  -4    7.80    3.10
  -3  16  -4   -2.90    5.30
   3 -16  -4   -2.70    4.20
   4  16  -4    8.20    4.10
   4 -16  -4    2.20    4.80
  -4  16  -4   10.20    6.10
  -4 -16   4   -7.70    5.10
   5  16  -4    9.40    3.60
  -5  16  -4    0.70    5.60
   5 -16  -4    5.40    5.30
   6  16  -4   12.40    3.50
  -6  16  -4    7.50    6.20
   6 -16  -4    1.30    5.20
  -6 -16   4    7.10    3.40
   7  16  -4    3.00    3.10
   7 -16  -4    1.90    5.50
  -7  16  -4   -8.30    5.60
   8  16  -4    0.10    0.40
  -8  16  -4    1.40    6.10
   8 -16  -4   -1.40    5.40
   9 -16  -4    7.40    6.20
  -9  16  -4    0.90    6.10
  10 -16  -4    5.40    6.80
 -10  16  -4    3.00    6.60
  11 -16  -4   -5.80    6.00
 -11  16  -4    0.00    6.20
 -12  16  -4   -1.50    6.90
  12 -16  -4   -2.70    6.60
  13 -16  -4    6.90    7.60
  14 -16  -4    0.40    7.70
 -14  16  -4   -6.50    6.80
   0 -17  -4    9.40    4.00
   0  17  -4    5.00    5.00
   1  17  -4   20.70    5.50
  -1 -17  -4    7.30    3.70
  -1  17  -4    1.00    5.40
   1 -17  -4   17.60    4.80
  -2 -17  -4    8.90    4.20
  -2 -17  -4   12.40    3.70
   2  17  -4    8.60    4.90
  -2  17  -4   19.80    6.10
   2 -17  -4    8.80    4.90
  -3 -17  -4    7.10    3.20
   3  17  -4    8.10    4.70
  -3 -17  -4    3.10    3.20
  -3  17  -4    6.00    5.60
   3 -17  -4    8.80    5.30
   4  17  -4    7.00    4.40
  -4  17  -4    1.80    5.80
   4 -17  -4    3.70    5.20
   5  17  -4    7.00    3.70
  -5  17  -4   16.60    6.70
   5 -17  -4   10.80    6.10
  -5 -17   4    9.00    5.00
   6  17  -4   17.90    3.70
   6 -17  -4   17.00    6.50
  -6  17  -4   11.80    6.80
   7 -17  -4   -2.00    5.50
  -7  17  -4   11.70    7.10
   8 -17  -4    5.80    6.30
  -8  17  -4    9.50    6.90
  -9  17  -4    2.50    6.60
   9 -17  -4   14.50    7.00
 -10  17  -4    8.90    7.30
  10 -17  -4    3.00    6.70
  11 -17  -4    1.70    7.20
 -11  17  -4   11.10    7.10
 -12  17  -4   14.40    7.90
  12 -17  -4    3.10    7.50
 -13  17  -4   -3.80    7.10
  13 -17  -4    4.80    8.20
   0  18  -4   51.99    7.60
   0 -18  -4   58.99    7.30
  -1 -18  -4   60.49    6.50
   1  18  -4   52.59    7.40
  -1  18  -4   44.10    7.70
   2  18  -4   28.60    6.20
  -2 -18  -4   44.00    5.70
  -2 -18  -4   51.69    7.40
   2 -18  -4   42.50    6.90
  -3 -18  -4   39.80    5.40
   3  18  -4   27.00    5.70
  -3 -18  -4   24.40    4.00
   3 -18  -4   11.70    5.70
  -3  18  -4   36.90    7.90
   4  18  -4   19.90    4.80
  -4  18  -4   16.00    6.90
   4 -18  -4   16.90    6.10
   5  18  -4   20.50    4.50
  -5 -18   4   12.80    5.30
   5 -18  -4    8.20    6.30
  -5  18  -4   16.70    7.50
   6 -18  -4   25.20    7.20
  -6  18  -4   24.70    7.80
  -6 -18   4   30.20    4.20
  -7  18  -4   23.00    8.20
   7 -18  -4   12.40    6.90
  -8  18  -4   15.80    7.80
   8 -18  -4    8.50    6.80
   9 -18  -4   17.30    7.80
  -9  18  -4   10.10    7.60
 -10  18  -4   12.50    8.00
  10 -18  -4    6.70    7.90
  11 -18  -4    6.90    8.00
 -11  18  -4   23.40    8.70
  12 -18  -4    9.80    8.50
 -12  18  -4   11.50    8.00
   0  19  -4   36.80    7.20
   0 -19  -4   32.60    5.70
   1  19  -4   36.60    6.90
  -1 -19  -4   37.20    5.50
   1 -19  -4   22.10    5.80
  -1  19  -4   41.00    7.70
   2  19  -4   17.70    5.90
  -2 -19  -4   27.10    4.60
   2 -19  -4   26.30    6.40
  -2  19  -4   22.40    7.30
   3  19  -4   28.10    5.90
  -3 -19  -4   27.20    4.30
  -3  19  -4   32.60    7.80
   3 -19  -4   27.00    6.70
   4  19  -4   16.80    4.90
   4 -19  -4   13.40    6.10
  -4  19  -4    2.00    6.40
  -5  19  -4   16.10    7.50
  -5 -19   4   26.30    5.70
   5 -19  -4   20.20    6.60
   6 -19  -4   24.70    7.50
  -6  19  -4   22.90    8.20
  -7  19  -4   15.80    8.10
   7 -19  -4   17.20    7.30
   8 -19  -4   -0.90    6.60
  -8  19  -4   10.50    7.80
  -9  19  -4   25.70    8.30
   9 -19  -4   22.90    7.80
  10 -19  -4   -4.70    6.60
 -10  19  -4   22.60    8.50
  11 -19  -4   27.80    8.90
 -11  19  -4   -2.60    7.50
   0 -20  -4   21.80    5.10
   0  20  -4   20.50    6.40
   1  20  -4   16.80    5.90
  -1 -20  -4    7.70    4.40
   1 -20  -4   -3.30    4.40
  -1  20  -4    6.80    6.20
   2  20  -4   -2.90    5.10
  -2 -20  -4    7.90    3.80
  -2  20  -4    6.80    6.60
   2 -20  -4    6.00    5.60
  -3 -20  -4   -2.10    6.50
   3 -20  -4    0.80    5.60
  -3  20  -4   -1.40    6.40
   4 -20  -4    7.80    5.80
  -4  20  -4   -2.50    6.40
  -5  20  -4    9.20    7.20
   5 -20  -4    0.80    6.10
   6 -20  -4    9.70    6.50
  -6  20  -4    2.80    6.70
   7 -20  -4   19.40    7.10
  -7  20  -4   18.20    8.10
  -8  20  -4   -4.80    7.40
   8 -20  -4    9.30    7.00
  -9  20  -4   -3.70    7.60
   9 -20  -4    9.80    7.50
   0  21  -4    2.90    6.30
   1  21  -4   -8.30    5.80
  -1 -21  -4   -0.70    3.70
   1 -21  -4    2.60    5.10
  -1  21  -4    5.60    6.40
  -2 -21  -4   -3.70    3.40
  -2  21  -4    6.40    6.60
   2 -21  -4   -0.10    5.10
  -3 -21  -4   -3.50    3.50
  -3  21  -4    4.50    6.40
   3 -21  -4   -4.40    5.30
  -4  21  -4    2.10    6.60
   4 -21  -4   -2.60    5.70
  -5  21  -4   -2.80    6.70
  -5 -21   4   -2.80    2.80
   5 -21  -4   -3.20    5.90
  -6  21  -4   14.60    7.70
   6 -21  -4   17.20    6.80
  -7  21  -4   -2.90    7.20
   7 -21  -4    1.40    6.40
   0 -22  -4    1.70    4.60
  -1 -22  -4   -4.20    3.90
  -1  22  -4    4.00    7.10
   1 -22  -4    6.30    5.30
  -2 -22  -4    0.90    3.70
   2 -22  -4    8.30    5.70
  -2  22  -4   17.80    7.60
  -3  22  -4   -2.00    7.00
  -3 -22   4  -10.30    3.60
   4 -22  -4   -2.40    5.70
  -4  22  -4   -2.80    7.30
  -4 -22   4   -6.60    3.40
   0   0  -5 4439.66  216.08
   0   0   5 3719.03  216.08
   1   0   5  881.41   46.10
  -1   0   5  876.21   46.20
   1   0  -5  783.12   46.40
  -1   0  -5  878.71   46.10
  -2   0  -5  340.17   19.90
   2   0   5  345.17   19.80
  -2   0   5  374.66   19.90
   2   0  -5  354.76   20.20
  -3   0  -5  658.93   36.60
   3   0  -5  668.93   36.70
   3   0   5  608.44   36.40
  -3   0   5  749.92   36.70
  -4   0  -5 1820.32   98.59
   4   0  -5 1822.52   98.69
   4   0   5 1880.91   98.59
  -4   0   5 1864.81   98.69
  -5   0   5 1916.61   97.89
   5   0   5 1755.82   97.59
  -5   0  -5 1831.42   97.79
   5   0  -5 1807.02   97.79
  -6   0  -5  716.93   41.10
   6   0   5  732.03   40.90
   6   0  -5  795.82   41.20
   7   0   5  732.93   43.60
   7   0  -5  845.62   43.90
  -7   0  -5  806.72   43.80
   8   0  -5  220.28   14.10
  -8   0  -5  220.58   14.10
  -9   0  -5   95.69    8.40
   9   0  -5   97.99    8.20
  10   0  -5  150.68   10.80
 -10   0  -5  135.79   10.70
 -11   0  -5   63.59    7.20
  11   0  -5   56.89    7.10
  12   0  -5  171.78   12.60
 -12   0  -5  161.58   12.40
  13   0  -5   21.70    5.80
 -13   0  -5   23.20    5.40
  14   0  -5  137.49   12.20
 -14   0  -5  135.59   11.70
 -15   0  -5   40.00    7.10
 -16   0  -5   20.50    5.40
  17   0  -5   76.69   10.70
  18   0  -5   12.80    6.80
  18   0   5    0.80    6.30
  19   0  -5   18.10    7.50
  19   0   5    9.50    7.50
  20   0  -5   21.50    8.20
  20   0   5    9.80    8.30
   0  -1   5  191.38   10.70
   0   1   5  155.58   10.40
  -1  -1  -5  272.37   14.40
  -1   1   5  227.68   14.20
   1  -1   5  256.17   14.40
   1   1  -5  258.37   14.70
  -1   1  -5  227.98   14.30
  -1  -1   5  231.58   14.50
   1  -1  -5  252.97   14.60
   2  -1   5   86.19    6.40
  -2   1   5   76.59    6.10
   2   1  -5   89.19    7.20
  -2  -1   5   83.49    6.30
   2  -1  -5   75.79    6.60
  -2   1  -5   83.39    6.50
  -3   1   5   59.09    5.40
   3  -1   5   76.49    5.90
   3   1  -5   59.59    6.10
  -3   1  -5   61.69    5.90
   3  -1  -5   57.49    5.80
   3   1   5   63.79    5.40
  -3  -1   5   76.89    5.50
   4   1  -5 1089.29   56.89
   4  -1   5 1106.79   56.79
  -4  -1  -5 1075.09   56.69
  -4   1   5 1071.39   56.89
   4   1   5 1074.99   56.59
  -4   1  -5 1049.89   56.89
  -4  -1   5  997.00   56.59
   4  -1  -5  950.80   56.79
  -5   1   5 1446.56   79.29
   5  -1   5 1389.66   79.09
   5   1  -5 1423.86   79.09
  -5  -1  -5 1582.84   79.19
  -5  -1   5 1571.24   79.19
   5   1   5 1443.56   78.89
  -5   1  -5 1466.95   79.29
   6  -1   5  552.94   32.90
   6   1  -5  617.64   33.00
  -6  -1  -5  586.24   32.90
  -6   1  -5  589.74   33.20
   6  -1  -5  625.34   33.20
   6   1   5  589.74   32.70
   7   1  -5  473.05   26.00
  -7  -1  -5  448.46   26.00
   7   1   5  427.96   25.60
   7  -1  -5  491.15   26.30
  -7   1  -5  446.76   26.30
   8   1  -5  115.29    8.30
  -8  -1  -5  111.69    8.20
  -8   1  -5   95.69    8.40
   8  -1  -5   80.69    8.10
   9   1  -5   78.39    7.20
  -9  -1  -5   70.99    7.10
  -9   1  -5   68.09    7.40
   9  -1  -5   81.59    7.50
  10   1  -5   60.99    6.80
 -10  -1  -5   70.59    6.90
  10  -1  -5   50.59    6.90
 -10   1  -5   63.79    7.40
  11   1  -5   22.40    4.90
 -11  -1  -5   19.80    4.60
  11  -1  -5   23.60    5.20
 -11   1  -5   18.80    5.00
  12   1  -5   82.49    8.50
 -12  -1  -5   87.59    8.40
  12  -1  -5   78.29    8.90
 -12   1  -5   85.69    9.00
 -13  -1  -5   -3.20    3.40
  13   1  -5    2.20    4.40
 -13   1  -5    8.10    4.50
  13  -1  -5   -3.20    4.40
  14   1  -5   81.89    9.40
 -14  -1  -5   61.99    8.40
 -14   1  -5   88.49    9.30
  14  -1  -5   66.89    9.00
 -15  -1  -5   18.60    5.10
  15   1  -5   15.70    6.20
  15  -1  -5   22.40    6.80
 -15   1  -5   19.00    5.60
  16   1  -5   22.40    6.80
 -16   1  -5   11.00    5.20
  16  -1  -5   25.20    7.50
  17   1  -5   41.00    8.50
  17  -1  -5   47.70    9.00
  18   1  -5    4.80    6.40
  18   1   5   -0.50    6.30
  18  -1  -5    0.80    6.50
  19  -1   5    5.00    7.20
  19   1  -5   13.70    6.70
  19   1   5   10.50    6.80
  19  -1  -5   10.70    7.40
  20  -1   5   14.20    8.60
  20   1  -5   13.00    7.40
  20  -1  -5   12.70    8.00
  20   1   5   10.90    6.90
   0   2  -5   59.09    5.40
   0  -2  -5   49.10    5.40
   0  -2   5   62.29    5.20
   0   2   5   50.59    4.70
  -1   2   5  247.88   14.90
   1  -2   5  275.97   15.10
   1   2  -5  283.67   15.30
  -1  -2  -5  272.17   15.10
  -1  -2   5  229.78   15.10
   1  -2  -5  264.37   15.20
  -1   2  -5  254.57   15.20
   1   2   5  250.57   15.00
  -2  -2  -5  172.88    9.90
   2   2  -5  151.08   10.50
   2  -2   5  165.58   10.00
  -2   2   5  157.98    9.80
   2   2   5  145.39    9.80
  -2   2  -5  161.68   10.10
   2  -2  -5  150.08   10.00
  -2  -2   5  148.39    9.80
  -3   2   5   13.80    3.00
   3   2  -5   20.90    4.10
   3  -2   5   26.50    3.70
   3  -2  -5   20.90    3.60
  -3   2  -5   14.30    3.50
   3   2   5   22.40    3.10
  -3  -2   5   15.30    3.00
  -4  -2  -5  214.28   11.60
   4  -2   5  185.98   11.90
  -4   2   5  184.38   11.90
   4   2  -5  195.48   12.10
   4   2   5  196.48   11.50
  -4  -2   5  172.18   11.50
  -4   2  -5  207.28   12.30
   4  -2  -5  193.88   12.10
   5   2  -5  555.24   31.20
  -5  -2  -5  609.44   31.10
   5  -2   5  525.65   31.30
   5   2   5  532.65   30.80
  -5  -2   5  588.64   31.10
  -5   2  -5  571.34   31.60
   6   2  -5  164.88   10.50
  -6  -2  -5  159.78   10.30
  -6  -2   5  171.88   10.30
   6   2   5  157.28   10.00
  -6   2  -5  159.08   10.90
   6  -2  -5  133.59   10.50
  -7  -2  -5  140.39    9.70
   7   2  -5  143.19    9.80
   7   2   5  147.79    9.50
   7  -2  -5  129.89   10.20
  -7   2  -5  153.48   10.50
  -8  -2  -5   35.30    4.70
   8   2  -5   31.50    4.60
   8   2   5   25.20    4.10
   8  -2  -5   23.80    4.80
  -8   2  -5   27.30    5.10
  -9  -2  -5   11.20    3.60
   9   2  -5    5.90    3.40
  -9   2  -5   11.80    4.30
   9  -2  -5    9.40    4.00
 -10  -2  -5   15.70    4.00
  10   2  -5    9.90    3.80
 -10   2  -5    5.70    4.30
  10  -2  -5   16.50    4.50
 -11  -2  -5    4.00    3.30
  11   2  -5    2.50    3.50
 -11   2  -5    2.10    3.70
  11  -2  -5   -2.50    3.50
  12   2  -5   35.50    5.70
 -12  -2  -5   28.00    5.20
 -12   2  -5   35.10    6.20
  12  -2  -5   37.40    6.40
 -13  -2  -5   -4.30    3.10
  13   2  -5   -3.90    3.80
 -13   2  -5   -7.10    3.90
  13  -2  -5   -3.00    4.50
 -14  -2  -5   18.70    5.20
  14   2  -5   36.10    6.50
 -14   2  -5   27.00    6.50
  14  -2  -5   42.40    7.40
  15   2  -5   13.20    5.30
 -15   2  -5   16.00    5.60
  15  -2  -5    3.70    5.60
  16   2  -5   -2.10    5.20
 -16   2  -5    0.60    4.50
  16  -2  -5    3.50    5.80
  17   2  -5   23.10    6.80
  17  -2  -5   16.70    7.10
  17   2   5   20.60    6.70
 -17   2  -5   11.70    5.40
  18   2  -5    4.50    5.90
  18   2   5   -5.00    5.40
  18  -2  -5   -2.60    6.50
  19  -2   5  -11.10    6.60
  19   2  -5   -4.30    5.80
  19  -2  -5    9.40    7.40
  20  -2   5   -7.50    7.00
  20   2  -5    2.00    6.70
  20  -2  -5    9.50    7.80
  20   2   5    8.40    6.80
   0  -3   5  142.39    9.10
   0  -3  -5  152.38    9.20
   0   3   5  135.59    8.70
   0   3  -5  137.99    9.20
   1  -3   5  111.19    7.50
  -1   3   5  105.99    7.10
  -1  -3  -5   99.19    7.50
   1   3  -5  109.99    7.60
  -1   3  -5  103.69    7.50
   1   3   5  112.19    7.00
   1  -3  -5  100.69    7.30
  -1  -3   5  103.29    7.40
   2   3  -5   22.90    3.80
  -2  -3  -5   22.50    3.30
   2  -3   5   19.40    3.50
  -2   3   5   17.90    3.10
   2   3   5   16.70    3.20
  -2   3  -5   15.80    3.30
   2  -3  -5   13.90    3.20
  -2  -3   5   17.90    3.50
  -3  -3  -5   17.50    3.00
  -3   3   5   10.20    2.70
   3  -3   5   10.00    3.00
   3   3  -5    9.80    3.60
  -3   3  -5    9.40    3.10
  -3  -3   5   11.70    2.80
   3  -3  -5    7.10    3.00
   3   3   5   12.30    2.70
   4  -3   5   11.10    2.90
  -4   3   5    5.30    2.50
   4   3  -5   10.40    3.40
  -4  -3  -5    7.60    2.50
  -4   3  -5    4.50    2.90
   4   3   5    7.20    2.40
   4  -3  -5    4.40    2.70
  -4  -3   5    6.70    2.40
   5   3  -5  184.28   11.10
  -5  -3  -5  177.08   10.60
   5  -3  -5  169.08   11.10
   5   3   5  157.08   10.30
  -5  -3   5  176.38   10.60
  -5   3  -5  169.28   11.50
  -6  -3  -5   21.90    3.50
   6   3  -5   27.60    4.20
   6  -3  -5   23.10    4.20
  -6  -3   5   30.00    4.00
  -6   3  -5   26.60    4.50
   6   3   5   17.50    3.30
   7   3  -5    4.00    3.00
  -7  -3  -5    5.60    2.90
   7   3   5    5.60    2.70
  -7  -3   5    1.30    2.50
  -7   3  -5    5.90    3.70
   7  -3  -5    3.00    3.30
  -8  -3  -5    9.70    3.20
   8   3  -5    8.40    3.40
   8   3   5    5.60    2.80
   8  -3  -5    4.70    3.60
  -8   3  -5    7.30    3.90
   9   3  -5   15.50    3.80
  -9  -3  -5   11.70    3.70
   9  -3  -5   11.80    4.30
  -9   3  -5   19.80    4.90
  10   3  -5    3.10    3.30
 -10  -3  -5    3.40    3.00
  10  -3  -5    3.10    3.80
 -10   3  -5    1.80    4.00
 -11  -3  -5    7.30    3.40
  11   3  -5    5.30    3.60
 -11   3  -5   11.70    4.80
  11  -3  -5   10.10    4.80
  12   3  -5   -0.20    3.60
 -12  -3  -5    3.80    3.30
 -12   3  -5   -3.20    4.20
  12  -3  -5    0.10    4.30
 -13  -3  -5    4.00    3.70
  13   3  -5    6.60    4.40
 -13   3  -5    9.40    5.10
  13  -3  -5    1.80    4.70
  14   3  -5    7.30    5.00
 -14  -3  -5   10.40    3.90
  14  -3  -5   -1.80    5.10
 -14   3  -5   -0.10    4.70
  15   3  -5   -1.80    4.60
  15  -3  -5   -6.60    4.50
 -15   3  -5   -0.90    4.40
  16   3  -5    3.60    4.90
  16  -3  -5    0.70    5.50
 -16   3  -5   -7.50    3.90
  17   3  -5    9.00    5.50
  17   3   5   -7.90    5.40
  17  -3  -5   -0.20    6.20
 -17   3  -5    7.00    5.30
  18   3  -5   -9.10    4.80
  18   3   5    9.30    6.30
  18  -3  -5   -5.60    6.00
  19  -3   5   -3.60    7.20
  19   3  -5    2.80    5.80
  19  -3  -5   -2.40    7.00
  20   3  -5   -0.60    6.30
  20  -3   5    4.10    7.70
  20   3   5  -12.90    5.50
  20  -3  -5    0.80    7.10
   0   4   5  733.93   38.10
   0  -4   5  696.23   38.20
   0  -4  -5  715.83   38.10
   0   4  -5  663.33   38.20
   1   4  -5  105.69    7.30
  -1   4   5   91.79    6.70
   1  -4   5  103.99    7.30
  -1  -4  -5   90.39    7.00
  -1   4  -5  103.69    7.40
   1  -4  -5   97.39    7.00
  -1  -4   5   97.29    7.00
   1   4   5  102.19    6.50
   2   4  -5   31.90    4.00
  -2   4   5   29.40    3.70
  -2  -4  -5   27.70    3.60
   2  -4   5   30.70    4.00
  -2  -4   5   26.90    3.80
   2   4   5   26.70    3.20
  -2   4  -5   28.10    4.10
   2  -4  -5   28.80    4.10
   3   4  -5   35.30    4.60
   3  -4   5   38.90    4.60
  -3   4   5   41.30    4.50
  -3  -4  -5   37.00    4.10
   3  -4  -5   37.70    4.70
   3   4   5   39.30    4.20
  -3  -4   5   36.60    4.30
  -3   4  -5   38.60    5.00
  -4  -4  -5  224.18   12.70
   4  -4   5  213.48   13.60
  -4   4   5  246.38   13.60
   4   4  -5  191.78   13.50
   4  -4  -5  209.78   13.50
   4   4   5  213.68   12.80
  -4   4  -5  223.68   13.80
  -4  -4   5  233.78   13.00
   5   4  -5   17.40    4.20
  -5  -4  -5   16.70    2.70
  -5   4  -5    8.60    3.80
   5  -4  -5   12.00    3.60
  -5  -4   5   10.10    2.80
   5   4   5   15.50    2.70
  -6  -4  -5  117.49    7.70
   6   4   5  104.39    7.40
  -6   4  -5  119.69    9.20
   6  -4  -5   99.49    8.70
  -6  -4   5  118.09    7.70
   7   4  -5   97.99    7.90
  -7  -4  -5  100.49    7.30
  -7  -4   5   89.39    7.30
  -7   4  -5  116.19    9.00
   7   4   5  100.59    7.20
   7  -4  -5  115.79    8.70
   8   4  -5   88.49    7.10
  -8  -4  -5   89.09    6.70
   8   4   5   82.39    6.50
  -8   4  -5   83.09    8.20
  -8  -4   5   82.89    6.80
   8  -4  -5   69.39    7.80
  -9  -4  -5  138.19    9.20
   9   4  -5  134.19    9.60
   9   4   5  127.09    9.10
  -9   4  -5  142.69   10.90
   9  -4  -5  122.19   10.50
  10   4  -5   42.30    5.50
 -10  -4  -5   41.40    5.20
  10  -4  -5   40.90    6.30
  10   4   5   40.20    5.20
 -10   4  -5   37.80    6.60
  11   4  -5   60.59    6.60
 -11  -4  -5   48.80    5.70
  11  -4  -5   49.80    7.20
 -11   4  -5   46.40    7.10
  12   4  -5   12.90    4.30
 -12  -4  -5    6.70    3.40
 -12   4  -5   13.00    5.40
  12  -4  -5    2.80    4.70
 -13  -4  -5   10.20    3.90
  13   4  -5   15.60    4.70
 -13   4  -5   12.30    5.70
  13  -4  -5   23.70    6.30
  14   4  -5   -5.50    3.70
 -14   4  -5    2.80    5.20
  14  -4  -5   -7.00    4.60
  15   4  -5    2.70    4.60
  15  -4  -5   -0.20    5.30
 -15   4  -5    8.40    5.50
  16   4  -5   15.70    5.60
  16   4   5    6.00    5.00
 -16   4  -5    5.10    5.30
  16  -4  -5    8.00    6.50
  17   4  -5   -9.60    4.50
  17  -4  -5    0.20    6.10
  17   4   5   -1.20    5.10
 -17   4  -5    0.10    5.10
  18   4  -5   -5.50    5.10
  18  -4  -5   16.00    7.70
  18   4   5    6.90    5.50
  19  -4   5    3.40    7.40
  19   4  -5    9.50    6.20
  19   4   5    2.10    5.90
  19  -4  -5    6.80    7.40
   0  -5   5 1021.80   54.19
   0   5  -5  898.81   54.09
   0   5   5 1058.59   53.99
   0  -5  -5 1031.30   53.99
   1   5  -5   69.09    6.00
  -1   5   5   74.69    5.50
   1  -5   5   68.59    6.00
  -1  -5  -5   75.19    5.70
   1  -5  -5   76.79    5.80
  -1  -5   5   67.39    5.70
   1   5   5   78.29    5.20
  -1   5  -5   70.79    6.10
   2   5  -5    3.40    2.90
  -2   5   5    8.00    2.60
   2  -5   5    3.70    2.70
  -2  -5   5    3.50    2.60
  -2   5  -5    4.90    2.90
   2  -5  -5    6.10    2.60
   2   5   5    5.80    1.90
   3  -5   5   41.60    4.70
  -3  -5  -5   44.80    4.10
   3   5  -5   31.50    4.50
  -3   5   5   45.40    4.60
  -3  -5   5   34.30    4.70
   3   5   5   46.10    3.80
  -3   5  -5   50.59    5.40
   3  -5  -5   36.50    4.60
   4   5  -5  175.48   11.30
  -4  -5  -5  193.08   10.60
   4   5   5  174.18   10.70
  -4   5  -5  164.38   11.90
  -4  -5   5  185.88   11.00
   4  -5  -5  173.88   11.50
  -5  -5  -5    9.50    2.40
  -5   5  -5   15.00    4.00
   5  -5  -5    9.30    3.50
  -5  -5   5   10.10    2.70
  -6  -5  -5  147.99    8.70
   6  -5  -5  131.49   10.10
  -6   5  -5  142.89   10.60
  -6  -5   5  129.19    9.00
   6   5   5  133.29    8.70
  -7  -5  -5  119.29    7.90
   7   5  -5  132.49    9.00
  -7  -5   5  112.19    8.00
  -7   5  -5  119.19    9.80
   7  -5  -5  107.59    9.30
   7   5   5  109.29    7.70
  -8  -5  -5   53.99    5.30
   8   5  -5   62.49    6.40
   8  -5  -5   63.69    7.20
  -8   5  -5   64.49    7.30
  -8  -5   5   46.90    5.30
  -9  -5  -5  126.39    8.40
   9   5  -5  133.69    9.20
   9  -5  -5  133.49   10.50
  -9   5  -5  100.99   10.30
   9   5   5  112.59    8.40
 -10  -5  -5   52.29    5.30
  10   5  -5   49.20    6.20
  10   5   5   39.30    5.40
  10  -5  -5   52.89    7.20
 -10   5  -5   54.09    7.80
  11   5  -5   71.89    7.20
 -11  -5  -5   72.69    6.40
  11  -5  -5   60.79    8.60
 -11   5  -5   67.69    8.80
  12   5  -5   27.50    5.20
 -12  -5  -5   25.60    4.20
  12  -5  -5   26.80    6.70
 -12   5  -5   23.90    6.40
  13   5  -5   17.40    4.90
 -13   5  -5   13.10    5.70
  13  -5  -5   12.80    6.00
  14   5  -5   -1.10    3.80
 -14   5  -5    2.80    5.40
  14  -5  -5    9.90    5.70
  15   5  -5   15.20    5.20
  15  -5  -5    7.30    6.40
 -15   5  -5    9.70    6.10
  15   5   5   21.30    5.20
  16   5  -5   21.60    6.00
  16  -5  -5   16.90    7.50
 -16   5  -5   15.80    6.70
  16   5   5   20.40    5.70
  17   5  -5   10.60    5.70
 -17   5  -5   18.30    7.00
  17  -5  -5   23.00    8.10
  18   5  -5    2.90    5.80
  18  -5  -5    8.60    7.40
  18   5   5    7.10    5.50
  19   5  -5    3.50    6.00
  19  -5  -5    2.60    7.60
  19   5   5   11.60    6.20
   0   6   5 1112.69   57.59
   0  -6  -5 1126.99   57.59
   0   6  -5 1022.20   57.79
   0  -6   5 1018.90   57.69
   1   6  -5  153.08    9.30
  -1  -6  -5  136.69    8.80
   1  -6   5  128.59    9.20
  -1   6   5  141.89    8.90
  -1   6  -5  134.29    9.50
  -1  -6   5  145.89    9.20
   1  -6  -5  136.89    9.00
   1   6   5  136.19    8.50
   2  -6   5   21.60    3.70
   2   6  -5   27.90    3.90
  -2  -6  -5   20.30    3.50
  -2   6   5   26.70    3.60
   2  -6  -5   22.60    3.50
  -2  -6   5   22.70    3.40
   2   6   5   20.00    2.80
  -2   6  -5   23.20    4.00
  -3   6   5   72.79    6.20
  -3  -6  -5   87.39    5.70
   3   6  -5   76.39    6.30
   3   6   5   64.69    5.00
   3  -6  -5   87.99    6.60
  -3   6  -5   82.09    7.00
  -3  -6   5   64.29    6.10
  -4  -6  -5  341.17   18.60
   4   6  -5  346.17   19.30
   4   6   5  338.97   18.40
   4  -6  -5  298.77   19.60
  -4   6  -5  348.17   20.20
  -4  -6   5  334.47   19.10
  -5  -6  -5  166.58    9.40
   5   6  -5  157.78   10.50
  -5   6  -5  149.29   11.30
  -5  -6   5  166.18   10.00
   5  -6  -5  137.29   10.80
  -6  -6  -5  268.97   14.70
   6   6  -5  253.07   16.20
  -6   6  -5  234.48   16.50
  -6  -6   5  269.57   15.20
   6   6   5  255.27   15.10
  -7  -6  -5  214.58   12.00
   7   6  -5  198.48   13.70
   7  -6  -5  180.48   13.70
  -7  -6   5  210.18   12.40
   7   6   5  214.08   12.10
  -7   6  -5  193.78   14.10
   8   6  -5   91.89    8.60
  -8  -6  -5   96.19    6.60
   8  -6  -5   87.49    8.80
  -8  -6   5   95.49    7.10
   8   6   5  102.99    6.90
  -8   6  -5   90.29    9.10
   9   6  -5  153.38   11.20
  -9  -6  -5  165.78   10.10
   9  -6  -5  168.08   12.50
  -9   6  -5  163.68   12.70
   9   6   5  166.08   10.40
  -9  -6   5  157.18   11.20
 -10  -6  -5   59.99    5.70
  10   6  -5   68.99    7.30
  10  -6  -5   74.39    8.70
 -10   6  -5   69.59    8.90
  10   6   5   73.99    6.20
  11   6  -5   61.99    7.30
 -11  -6  -5   68.09    6.00
  11  -6  -5   67.79    9.10
 -11   6  -5   69.09    9.10
  11   6   5   70.49    6.60
  12   6  -5   41.70    6.00
  12   6   5   35.70    6.30
  12  -6  -5   23.70    6.90
 -12   6  -5   34.70    7.20
  13   6  -5    7.20    4.50
  13  -6  -5   19.20    6.80
 -13   6  -5    7.20    5.80
  14   6  -5    3.40    4.30
  14  -6  -5    7.70    6.20
 -14   6  -5    1.30    5.30
  14   6   5    5.30    3.60
  15   6  -5   23.20    5.50
  15   6   5   23.20    5.10
  15  -6  -5   24.80    7.70
  16   6  -5   43.30    6.80
 -16   6  -5   23.20    7.60
  16  -6  -5   41.80    9.20
  17  -6  -5   17.10    8.30
  17   6   5   13.40    5.10
 -17   6  -5   17.10    6.90
  18   6  -5   12.70    6.20
  18  -6  -5   17.60    8.20
  18   6   5    7.70    5.40
  19   6  -5    7.30    6.90
  19  -6  -5   13.60    8.70
  19   6   5   18.10    6.40
   0  -7   5  774.62   44.60
   0   7  -5  828.52   44.80
   0   7   5  856.41   44.30
   0  -7  -5  808.92   44.30
  -1  -7  -5  229.48   13.20
   1   7  -5  230.78   13.80
  -1   7   5  226.48   13.50
   1  -7  -5  218.78   13.50
   1   7   5  238.38   13.10
  -1   7  -5  215.38   14.00
  -1  -7   5  218.68   13.60
   2   7  -5   49.20    4.80
  -2  -7  -5   44.00    4.40
  -2   7   5   41.50    4.30
   2   7   5   31.80    3.40
   2  -7  -5   33.20    4.50
  -2   7  -5   41.10    5.50
  -2  -7   5   32.60    4.40
  -3  -7  -5  175.18    9.80
   3   7  -5  139.09   10.00
   3  -7  -5  170.68   10.50
  -3  -7   5  148.29   10.30
  -3   7  -5  139.79   10.80
   3   7   5  156.58    9.10
   4   7  -5  321.27   18.70
  -4  -7  -5  325.17   18.00
  -4   7  -5  318.37   19.70
  -4  -7   5  322.37   18.70
   4  -7  -5  344.57   19.40
   4   7   5  307.77   17.70
   5   7  -5  332.27   20.10
  -5  -7  -5  363.76   19.20
   5   7   5  314.57   18.90
   5  -7  -5  392.96   21.10
  -5  -7   5  345.77   19.80
  -5   7  -5  348.37   21.20
  -6  -7  -5  265.87   14.50
   6   7  -5  260.87   15.70
  -6  -7   5  259.37   15.20
   6   7   5  256.27   14.50
  -6   7  -5  249.88   16.80
   7   7  -5  207.28   13.80
  -7  -7  -5  203.48   12.20
   7  -7  -5  232.38   14.80
  -7   7  -5  222.18   14.90
   7   7   5  208.78   12.80
  -7  -7   5  222.28   13.00
   8   7  -5   89.29    9.30
  -8  -7  -5   93.59    6.30
  -8   7  -5  113.49    9.80
   8  -7  -5   98.09    9.20
  -8  -7   5  110.09    7.30
   8   7   5   82.99    6.90
  -9  -7  -5  179.88   10.90
   9   7   5  178.78   11.30
   9  -7  -5  177.88   13.60
  -9  -7   5  189.38   11.70
  -9   7  -5  199.78   14.20
  10   7  -5   88.99    8.90
  10  -7  -5   64.69    8.90
 -10   7  -5   74.59    9.40
  10   7   5   76.59    6.40
  11   7  -5   54.09    6.70
  11   7   5   44.50    5.70
  11  -7  -5   51.19    8.10
  12   7  -5   42.00    6.00
  12   7   5   43.90    5.50
  12   7   5   37.50    4.60
  12  -7  -5   41.90    7.90
 -12   7  -5   33.60    7.50
  13   7  -5    7.80    4.80
  13   7   5   11.90    4.70
 -13   7  -5    6.50    5.80
  13  -7  -5    4.60    5.90
  13   7   5   11.60    3.60
  14   7  -5   -1.70    4.40
  14  -7  -5    7.30    6.20
 -14   7  -5   -0.20    5.70
  14   7   5    0.80    3.10
  15   7  -5   21.00    5.70
 -15   7  -5   13.10    6.70
  15   7   5   10.90    4.10
  15  -7  -5   14.00    7.30
  16   7  -5   21.40    5.80
  16  -7  -5   18.30    7.90
 -16   7  -5   24.40    7.80
  17   7  -5   31.90    6.70
  17  -7  -5   27.60    8.90
  17   7   5   18.90    5.00
 -17   7  -5   11.60    6.90
  18   7  -5    6.30    6.10
  18   7   5   13.40    5.20
 -18   7  -5    6.10    6.60
  18  -7  -5    8.90    7.90
  19   7  -5   10.50    6.80
  19  -7  -5   23.20    8.90
  19   7   5    6.50    5.40
   0  -8  -5  740.03   37.90
   0   8   5  727.13   37.80
   0   8  -5  661.63   38.40
   0  -8   5  638.54   38.10
   1   8  -5   62.79    6.10
  -1  -8  -5   50.49    5.10
   1   8   5   64.19    4.90
  -1  -8   5   51.39    5.60
  -1   8  -5   70.59    6.40
   1  -8  -5   57.59    5.60
  -2  -8  -5    4.10    2.60
  -2   8  -5    6.10    3.30
  -2  -8   5    5.90    2.90
   2  -8  -5    0.60    2.20
   2  -8  -5    4.70    2.90
   3   8  -5   99.09    7.70
  -3   8  -5  106.59    8.70
   3  -8  -5  111.29    8.20
   3   8   5  100.19    6.50
  -3  -8   5   99.89    7.80
  -4  -8  -5  251.87   13.80
   4   8  -5  247.28   14.70
  -4  -8   5  238.38   14.70
   4   8   5  235.88   13.50
  -4   8  -5  263.17   16.00
   4  -8  -5  219.78   15.10
   5   8  -5  205.98   13.10
  -5  -8  -5  215.58   11.80
   5  -8  -5  189.18   13.80
   5   8   5  209.68   11.60
  -5  -8   5  223.18   12.90
  -5   8  -5  211.58   14.40
   6   8  -5  174.48   11.20
  -6  -8   5  176.48   10.60
   6  -8  -5  188.88   12.40
   6   8   5  147.59    9.30
  -6   8  -5  165.58   12.50
   7   8  -5  149.88   10.40
  -7  -8   5  158.08    9.70
  -7   8  -5  163.18   11.90
   7  -8  -5  125.29   11.30
   8   8  -5   49.30    6.60
   8   8   5   48.00    4.10
  -8   8  -5   48.10    7.30
  -8  -8   5   51.89    5.20
   8  -8  -5   60.19    7.50
   9   8  -5  127.39   10.30
  -9  -8   5  113.89    8.40
   9   8   5  112.99    8.40
   9  -8  -5  139.39   11.20
  -9   8  -5  133.99   11.50
  10   8  -5   19.40    6.90
  10   8   5   36.90    4.80
 -10   8  -5   38.00    7.30
  10  -8  -5   42.40    7.20
 -10  -8   5   34.70    4.40
  11   8  -5   18.70    7.00
 -11   8  -5   23.20    6.70
  11   8   5   19.80    3.00
  11  -8  -5   19.80    6.20
  12   8  -5   11.60    6.20
  12   8   5   20.30    3.20
  12   8   5   28.10    4.30
 -12   8  -5   16.30    6.60
  12  -8  -5   18.30    6.90
  13   8  -5   13.60    5.90
 -13   8  -5   10.60    6.20
  13   8   5   18.00    4.10
  13  -8  -5    5.50    6.30
  13   8   5    4.20    2.80
  14   8  -5    5.40    5.20
  14  -8  -5    0.90    6.00
  14   8   5    5.20    3.10
 -14   8  -5   -6.90    5.20
  15   8  -5    6.80    5.10
  15  -8  -5   12.70    7.30
  15   8   5    3.00    3.20
 -15   8  -5   11.40    6.70
  16   8  -5   28.20    6.10
 -16   8  -5   17.20    6.90
  16  -8  -5   19.80    8.00
  16   8   5   10.30    3.80
  17   8  -5   -2.80    5.60
  17  -8  -5   13.40    8.40
  17   8   5   17.30    4.40
 -17   8  -5    8.30    6.70
  18   8  -5    4.60    6.20
 -18   8  -5   -6.40    6.20
  18   8   5    7.30    4.50
  18  -8  -5    5.00    7.80
   0  -9  -5  135.89    8.60
   0  -9  -5  119.09    8.70
  -1  -9  -5   29.50    4.00
  -1  -9  -5   25.90    3.60
   1   9  -5   26.00    4.40
   1  -9  -5   21.50    3.70
  -1  -9   5   28.10    4.50
  -1   9  -5   27.00    4.70
   1  -9  -5   28.70    4.00
   2   9  -5   78.19    6.90
  -2  -9  -5   76.49    6.00
   2  -9  -5   81.49    6.90
  -2   9  -5   89.39    7.70
  -2  -9   5   74.99    6.70
  -3  -9  -5   13.60    3.10
   3   9  -5   10.30    3.30
   3  -9  -5   11.30    3.60
  -3   9  -5    5.50    3.80
  -3  -9   5    5.10    3.30
   4   9  -5   13.70    3.70
  -4  -9  -5   16.00    2.90
  -4   9  -5   12.80    4.60
  -4  -9   5   23.10    4.00
   4  -9  -5   23.00    4.50
   5   9  -5   12.80    3.50
  -5  -9   5    9.30    3.40
   5  -9  -5    5.40    4.00
  -5   9  -5   12.90    4.80
   6   9  -5   40.90    5.40
  -6   9  -5   35.30    6.30
   6  -9  -5   33.60    5.60
  -6  -9   5   35.20    4.40
   7   9  -5   29.30    4.90
   7  -9  -5   43.70    6.50
  -7  -9   5   37.10    4.50
  -7   9  -5   38.00    6.40
   8   9  -5    1.90    3.80
  -8   9  -5    3.70    4.80
  -8  -9   5   -3.00    2.40
   8  -9  -5    5.80    4.40
   9   9  -5   12.90    4.40
  -9  -9   5   18.60    3.20
  -9   9  -5    8.90    5.60
   9  -9  -5   15.20    5.40
  10   9  -5    0.50    4.30
  10  -9  -5    2.80    4.90
 -10   9  -5   -1.30    5.00
 -10  -9   5    1.40    2.70
  11   9  -5   23.20    6.30
 -11   9  -5    1.00    5.20
  11  -9  -5    8.10    5.70
  12   9  -5  -11.70    6.40
 -12   9  -5   -7.70    5.10
  12   9   5    3.50    2.00
  12  -9  -5    6.60    5.60
 -13   9  -5    0.60    5.50
  13   9   5    6.40    3.60
  13   9   5    3.90    2.30
  13  -9  -5   18.10    7.00
  14   9  -5   -3.10    7.00
  14  -9  -5   -0.20    6.60
 -14   9  -5    1.40    6.00
  14   9   5   -8.40    4.00
  14   9   5    5.20    2.50
  15   9  -5    1.70    7.10
 -15   9  -5   -3.90    6.30
  15   9   5    1.80    2.70
  15  -9  -5   -3.10    6.10
  15   9   5    7.70    4.80
  16   9  -5    3.60    7.70
 -16   9  -5    5.90    6.30
  16  -9  -5   -0.40    7.40
  16   9   5    7.90    3.40
  17   9  -5   -9.90    6.60
  17  -9  -5   -0.90    7.20
 -17   9  -5   -3.10    6.30
  18   9  -5   16.30    8.60
  18   9   5    8.20    4.00
  18  -9  -5    4.30    7.70
   0  10  -5   14.30    4.10
   0 -10  -5   13.40    3.20
   1  10  -5   68.39    6.50
  -1 -10  -5   60.39    5.40
  -1 -10  -5   68.99    5.50
  -1  10  -5   58.39    6.80
   1 -10  -5   57.99    5.80
   1 -10  -5   55.79    5.90
  -1 -10   5   58.79    7.30
  -2 -10  -5   96.59    7.00
   2  10  -5   96.99    8.10
  -2 -10  -5  101.79    7.10
  -2 -10   5   99.89    7.90
   2 -10  -5  119.69    8.20
  -2  10  -5  104.39    8.90
  -3 -10  -5   34.80    4.00
   3  10  -5   31.40    4.60
  -3 -10  -5   26.10    3.50
   3 -10  -5   29.60    4.80
  -3  10  -5   34.80    5.60
  -3 -10   5   29.00    4.60
  -4 -10  -5   11.80    2.10
  -4 -10  -5   13.60    2.70
   4  10  -5   11.50    3.40
  -4  10  -5   10.90    4.40
  -4 -10   5    6.80    3.40
   4 -10  -5   11.70    4.00
   5  10  -5   21.60    3.90
  -5  10  -5   15.40    4.90
   5 -10  -5   15.80    4.50
   6  10  -5   -7.00    2.90
  -6  10  -5    4.90    4.60
  -6 -10   5    8.20    3.00
   6 -10  -5   -1.40    3.80
   7  10  -5    8.30    3.60
   7 -10  -5   -1.10    3.80
  -7 -10   5    8.40    2.80
  -7  10  -5   -3.50    4.40
   8  10  -5   16.50    4.10
  -8  10  -5   19.30    5.90
  -8 -10   5    7.40    2.80
   8 -10  -5    6.00    4.90
   9  10  -5   -9.20    3.60
  -9  10  -5   -6.30    4.80
  -9 -10   5   -2.10    2.40
   9 -10  -5   -2.70    4.50
  10  10  -5    4.20    4.30
 -10  10  -5    1.50    5.20
  10 -10  -5    2.70    5.40
  11  10  -5    7.00    4.40
  11 -10  -5    9.50    6.00
 -11  10  -5    2.30    5.50
  12  10  -5    4.30    4.80
  12 -10  -5   12.50    6.60
 -12  10  -5    4.30    6.40
 -13  10  -5   11.80    6.50
  13 -10  -5    8.20    6.60
  14  10  -5   19.20    6.20
  14 -10  -5   12.00    7.50
 -14  10  -5    8.40    6.80
  15  10  -5   -0.90    6.60
  15 -10  -5   -7.20    6.40
 -15  10  -5    3.40    6.40
  16  10  -5  -12.20    7.50
  16 -10  -5   -7.90    7.30
 -16  10  -5   -9.60    5.70
  17  10  -5  -13.00    8.00
  17 -10  -5    5.40    8.00
 -17  10  -5   14.80    7.70
  18  10  -5  -16.60    9.60
  18 -10  -5   -7.10    7.20
  18  10   5    8.30    5.30
   0  11  -5   12.10    4.10
   0 -11  -5    9.00    3.10
   0 -11  -5   14.70    3.10
   1  11  -5   85.29    8.00
  -1 -11  -5   96.79    7.00
  -1 -11  -5   85.79    6.80
   1 -11  -5  100.29    7.70
  -2 -11  -5  113.39    8.00
  -2 -11  -5  116.29    7.90
   2  11  -5  124.49    9.10
   2 -11  -5  127.09    9.00
  -2  11  -5  112.99    9.80
  -3 -11  -5   61.69    5.00
   3  11  -5   63.89    6.40
  -3 -11  -5   62.79    5.60
  -3  11  -5   63.89    7.40
  -3 -11   5   49.99    6.20
   3 -11  -5   64.99    6.80
  -4 -11  -5   76.09    4.90
   4  11  -5   69.19    6.50
  -4 -11  -5   60.89    5.30
   4 -11  -5   65.89    7.30
  -4 -11   5   49.60    6.70
  -4  11  -5   68.19    7.90
   5  11  -5  104.49    8.10
  -5 -11   5  113.39    8.40
   5 -11  -5   88.89    9.10
  -5  11  -5   97.29    9.70
   6  11  -5   39.70    5.30
   6 -11  -5   33.50    6.20
  -6 -11   5   40.40    4.80
  -6  11  -5   43.70    7.00
   7  11  -5   27.10    4.30
   7 -11  -5   24.60    5.90
  -7  11  -5   30.20    6.60
  -7 -11   5   31.90    4.40
   8  11  -5   57.09    6.10
  -8 -11   5   52.49    5.20
  -8  11  -5   44.40    8.00
   8 -11  -5   45.10    7.50
   9  11  -5   16.60    4.50
  -9 -11   5   18.70    3.40
   9 -11  -5   20.70    6.50
  -9  11  -5   17.40    6.60
  10  11  -5   22.20    4.80
 -10 -11   5   17.80    3.40
 -10  11  -5   22.40    7.10
  11  11  -5   25.20    5.10
 -11  11  -5   36.30    7.90
  11 -11  -5   10.60    6.90
  12  11  -5   24.80    4.60
  12  11  -5   15.50    5.00
  12 -11  -5   26.00    7.90
 -12  11  -5    6.10    6.80
  13  11  -5   20.60    5.30
  13 -11  -5   26.40    8.20
 -13  11  -5   14.50    7.10
  14  11  -5    6.10    4.90
 -14  11  -5   28.00    8.30
  14 -11  -5   14.90    8.30
  15  11  -5   11.40    5.30
  15 -11  -5    3.80    7.20
 -15  11  -5    7.60    7.20
 -16  11  -5    7.80    7.10
  16 -11  -5   11.50    8.10
  17  11  -5    8.10    6.10
  17 -11  -5   15.10    8.70
 -17  11  -5    0.70    7.30
   0  12  -5   48.50    6.60
   0 -12  -5   46.30    5.30
   0 -12  -5   34.90    6.00
   1  12  -5  118.99    9.20
  -1 -12  -5  118.19    8.10
  -1 -12  -5  109.49    8.30
   1 -12  -5  113.79    8.80
  -1  12  -5  112.49    9.60
  -2 -12  -5  128.79    8.90
  -2 -12  -5  123.09    8.80
   2  12  -5  152.88   10.10
  -2  12  -5  141.09   10.70
   2 -12  -5  121.49    9.80
  -3 -12  -5   93.99    6.30
  -3 -12  -5   81.19    6.60
   3  12  -5   96.09    7.80
  -3 -12   5   64.29    7.80
   3 -12  -5   83.59    8.00
  -3  12  -5   75.99    8.60
   4  12  -5  147.89   10.40
  -4 -12  -5  150.38    8.70
  -4 -12  -5  147.39    9.10
  -4  12  -5  166.28   12.10
   4 -12  -5  129.39   11.10
  -4 -12   5  124.49   10.40
   5  12  -5  183.18   12.60
  -5 -12   5  199.58   12.80
  -5  12  -5  200.38   14.50
   5 -12  -5  191.98   14.00
   6  12  -5  108.29    8.40
  -6  12  -5  111.39   10.80
   6 -12  -5  107.29   10.30
  -6 -12   5  100.69    8.20
   7  12  -5   63.29    6.60
  -7 -12   5   77.29    6.10
  -7  12  -5   49.60    8.40
   7 -12  -5   72.69    9.20
   8  12  -5   75.99    6.50
  -8  12  -5   67.59    9.50
   8 -12  -5   52.69    8.50
  -8 -12   5   60.49    5.70
   9  12  -5   26.10    4.50
  -9  12  -5   20.50    7.20
   9 -12  -5   22.40    6.80
  -9 -12   5   27.30    3.50
  10  12  -5   31.00    4.90
  10 -12  -5   26.80    7.60
 -10  12  -5   25.70    7.80
  11  12  -5   21.80    4.60
  11 -12  -5   11.40    7.10
 -11  12  -5   23.90    7.80
  12  12  -5   33.20    4.80
  12  12  -5   35.50    5.00
 -12  12  -5   19.40    7.90
  13  12  -5   10.20    5.10
  13  12  -5   19.50    4.80
 -13  12  -5   21.00    7.70
  13 -12  -5   20.60    7.90
  14  12  -5   23.00    5.60
  14  12  -5   25.90    5.20
 -14  12  -5   13.60    8.10
  14 -12  -5   19.20    8.50
  15  12  -5   18.10    5.10
 -15  12  -5   26.30    8.70
  15 -12  -5   21.10    8.60
  16  12  -5   -0.70    4.90
 -16  12  -5   10.00    7.70
  16 -12  -5   15.90    8.80
  17  12  -5    4.90    5.10
  17 -12  -5    8.10    8.30
 -17  12  -5    4.10    7.70
   0 -13  -5   31.10    4.60
   0  13  -5   40.40    5.90
  -1 -13  -5   56.69    5.80
   1  13  -5   53.29    6.80
  -1 -13  -5   47.10    5.50
   1 -13  -5   59.69    6.30
  -1  13  -5   49.20    7.00
  -2 -13  -5   43.70    5.00
  -2 -13  -5   42.90    5.10
   2  13  -5   48.00    6.50
  -2  13  -5   45.30    6.70
   2 -13  -5   41.50    5.80
   3  13  -5   31.80    5.00
  -3 -13  -5   33.40    4.30
  -3 -13  -5   26.90    4.10
  -3  13  -5   24.20    5.80
   3 -13  -5   25.00    5.30
  -4 -13  -5   38.00    4.90
  -4 -13  -5   40.40    4.10
   4  13  -5   48.00    6.20
  -4  13  -5   45.10    7.30
   4 -13  -5   43.40    6.50
  -4 -13   5   60.29    6.60
   5  13  -5   66.49    7.00
  -5  13  -5   89.29    9.70
   5 -13  -5   57.59    8.00
   6  13  -5   14.20    4.00
   6 -13  -5   13.20    5.60
  -6  13  -5   17.40    6.50
  -6 -13   5   20.20    4.40
   7  13  -5    9.50    3.80
  -7  13  -5    1.70    5.60
  -7 -13   5   -1.80    2.90
   7 -13  -5    8.80    5.60
   8  13  -5   -0.40    3.40
   8 -13  -5    6.40    6.20
  -8  13  -5    8.50    6.10
   9  13  -5   12.70    3.70
  -9  13  -5    8.80    6.60
   9 -13  -5    6.20    6.20
  -9 -13   5    5.40    2.70
  10  13  -5    3.90    3.40
  10 -13  -5   11.80    6.40
 -10  13  -5    7.70    6.50
  11  13  -5    7.60    3.50
  11  13  -5    6.20    3.30
 -11  13  -5   -3.20    6.40
  11 -13  -5    4.00    6.40
  12  13  -5   17.30    3.90
  12  13  -5   23.30    3.80
  12 -13  -5   15.70    7.80
 -12  13  -5   12.20    7.50
  13  13  -5    7.30    3.50
  13  13  -5    5.70    3.90
  13 -13  -5   14.50    7.60
 -13  13  -5    2.50    6.90
 -14  13  -5    6.80    7.50
  14 -13  -5   18.10    8.20
 -15  13  -5    0.70    7.00
  15 -13  -5    9.50    8.10
 -16  13  -5    3.30    7.30
  16 -13  -5    3.00    8.10
   0  14  -5   21.30    5.10
   0 -14  -5   25.20    4.40
  -1 -14  -5   12.20    4.00
   1  14  -5   18.80    5.10
  -1 -14  -5   23.80    4.00
  -1  14  -5   25.50    5.70
   1 -14  -5   20.80    4.50
  -2 -14  -5   13.60    3.60
  -2 -14  -5   12.70    3.50
   2  14  -5   18.40    4.70
  -2  14  -5   19.80    5.40
   2 -14  -5   13.40    4.50
  -3 -14  -5   18.50    3.50
  -3 -14  -5   20.20    3.90
   3  14  -5   15.50    4.60
   3 -14  -5   21.70    5.30
  -3  14  -5   14.80    5.90
  -4 -14  -5   36.00    4.90
   4  14  -5   46.70    6.00
  -4  14  -5   49.99    7.70
  -4 -14   5   38.60    8.90
   5  14  -5   90.29    8.10
   5 -14  -5   74.39    9.80
  -5 -14   5   91.49    9.00
  -5  14  -5  114.29   11.20
   6  14  -5   38.30    5.20
   6 -14  -5   39.50    7.10
  -6  14  -5   27.90    7.40
  -6 -14   5   32.70    5.10
   7  14  -5   26.00    4.30
   7 -14  -5   26.10    6.90
   8  14  -5   10.80    3.70
   8 -14  -5   19.80    6.70
  -8 -14   5   13.90    3.00
  -8  14  -5   17.50    6.80
   9  14  -5    0.70    3.10
  -9  14  -5   -4.40    5.50
   9 -14  -5   17.20    6.60
  -9 -14   5    2.90    2.50
  10  14  -5    0.60    3.00
 -10  14  -5   21.60    7.40
  10 -14  -5    2.30    5.90
 -11  14  -5    7.90    7.00
  11 -14  -5    4.80    6.50
 -12  14  -5   -9.40    6.30
  12 -14  -5   -2.00    6.50
 -13  14  -5   14.80    7.70
  13 -14  -5    7.30    7.60
  14 -14  -5    8.60    7.90
 -14  14  -5    7.00    7.70
  15 -14  -5   12.90    9.00
 -15  14  -5   14.20    8.00
   0  15  -5    7.20    4.80
   0 -15  -5    1.30    3.30
  -1 -15  -5    3.00    3.20
   1 -15  -5    0.30    3.50
   2  15  -5    4.70    4.00
  -2 -15  -5    7.20    3.30
  -2 -15  -5    2.70    3.30
   2 -15  -5   -5.70    3.70
  -2  15  -5   -3.80    4.60
   3  15  -5    2.30    3.80
  -3 -15  -5    0.90    3.30
   3 -15  -5    0.70    4.30
  -3  15  -5    5.50    5.20
   4  15  -5   14.00    4.40
  -4  15  -5   10.20    6.10
   5  15  -5   50.19    6.40
  -5 -15   5   36.40    6.40
   5 -15  -5   51.19    7.50
  -5  15  -5   56.59    8.60
   6  15  -5    9.60    3.80
   6 -15  -5    7.10    5.80
  -6 -15   5    8.90    4.30
  -6  15  -5    9.10    6.40
   7  15  -5    9.90    3.50
  -7  15  -5    3.30    6.10
   7 -15  -5   -4.00    5.10
   8  15  -5   -1.60    3.00
   8 -15  -5   -5.70    5.30
  -8  15  -5   12.50    6.40
  -9  15  -5   -3.00    6.10
   9 -15  -5    1.30    5.80
  10 -15  -5   -2.80    6.10
 -10  15  -5   -1.90    6.10
  11 -15  -5   -5.60    6.20
 -11  15  -5    7.70    6.70
  12 -15  -5    3.20    6.70
 -12  15  -5    7.90    7.30
 -13  15  -5    7.60    7.40
  13 -15  -5   -6.80    6.70
  14 -15  -5    5.30    8.10
 -14  15  -5    2.00    7.50
  15 -15  -5   63.89   13.70
   0  16  -5    0.60    4.60
   0 -16  -5    4.70    3.70
   1  16  -5   15.10    5.00
  -1 -16  -5    2.60    3.40
  -1  16  -5   -1.60    4.90
   1 -16  -5   13.80    4.50
   2  16  -5    9.50    4.80
  -2 -16  -5    9.10    3.50
  -2 -16  -5    8.50    3.90
   2 -16  -5    8.50    4.70
  -2  16  -5    4.80    5.50
  -3 -16  -5    5.20    3.40
   3  16  -5   -0.70    3.90
  -3  16  -5  -10.70    5.00
   3 -16  -5   -3.10    4.30
   4  16  -5    1.50    4.00
  -4  16  -5   -0.20    5.70
   4 -16  -5   -0.70    4.50
   5  16  -5    2.40    3.90
   5 -16  -5   15.00    5.90
  -5  16  -5   -6.80    5.80
  -5 -16   5    2.60    5.10
   6  16  -5   -3.10    3.40
  -6 -16   5    8.10    4.10
   6 -16  -5    1.70    5.40
  -6  16  -5    1.60    6.60
   7  16  -5   -1.30    3.00
   7 -16  -5   13.20    6.00
  -7  16  -5   -4.60    6.00
   8  16  -5    3.60    3.10
   8 -16  -5   -1.20    5.40
   9 -16  -5   -0.80    6.10
  -9  16  -5    7.40    6.60
 -10  16  -5   11.20    7.10
  10 -16  -5   -0.30    6.10
 -11  16  -5   -2.90    6.60
  11 -16  -5    3.00    6.60
 -12  16  -5   12.10    7.70
  12 -16  -5    0.80    7.00
  13 -16  -5   11.90    8.20
 -14  16  -5   -3.00    7.30
  14 -16  -5   14.00    9.00
   0 -17  -5   14.10    4.50
   0  17  -5    9.00    5.40
   1  17  -5    8.70    5.30
  -1 -17  -5   21.60    4.40
   1 -17  -5   22.20    5.20
  -1  17  -5   23.60    6.20
  -2 -17  -5   28.70    4.90
  -2 -17  -5   21.60    4.10
   2 -17  -5   23.90    5.50
  -2  17  -5   16.80    6.30
  -3 -17  -5   14.60    4.10
   3  17  -5   15.00    5.20
  -3  17  -5    5.90    6.00
   3 -17  -5   11.90    5.30
   4  17  -5    2.90    4.40
  -4  17  -5   -8.00    5.60
   4 -17  -5    5.90    5.50
   5 -17  -5    1.70    5.20
  -5 -17   5   23.80    7.70
  -5  17  -5    3.10    6.30
   6  17  -5    1.60    3.90
  -6  17  -5    7.50    6.50
   6 -17  -5    2.80    5.60
   7  17  -5    6.50    3.60
  -7 -17   5   14.00    3.30
   7 -17  -5   -2.90    5.20
  -7  17  -5   -6.20    5.90
  -8  17  -5    6.30    7.00
   8 -17  -5    3.90    6.30
   9 -17  -5   12.70    7.30
  -9  17  -5   15.40    7.50
  10 -17  -5    2.30    6.80
 -10  17  -5    9.80    7.50
  11 -17  -5    3.90    7.20
 -11  17  -5    6.80    7.40
  12 -17  -5   -2.50    7.10
 -12  17  -5   -1.90    7.00
 -13  17  -5   -4.90    7.50
  13 -17  -5    0.00    7.90
   0 -18  -5   51.19    7.20
   0  18  -5   52.09    8.00
  -1 -18  -5   45.90    6.50
   1  18  -5   51.09    7.60
  -1  18  -5   38.40    7.90
   1 -18  -5   61.69    7.60
   2  18  -5   38.20    6.80
  -2  18  -5   39.60    7.80
   2 -18  -5   41.00    6.60
   3  18  -5   43.10    6.70
  -3 -18  -5   39.10    5.00
   3 -18  -5   23.90    6.50
  -3  18  -5   31.20    7.60
   4  18  -5   21.80    5.50
   4 -18  -5   10.20    6.00
  -4  18  -5   17.40    6.80
   5  18  -5    4.70    4.60
  -5  18  -5   10.60    7.00
   5 -18  -5    5.80    5.90
   6 -18  -5   11.20    6.40
  -6 -18   5    4.70    4.30
  -6  18  -5    7.40    7.40
   7  18  -5   10.20    3.70
   7 -18  -5   16.10    6.60
  -7  18  -5    9.60    7.40
   8 -18  -5   17.60    7.50
  -8  18  -5    5.60    7.20
  -9  18  -5   22.20    8.50
   9 -18  -5   21.20    7.90
  10 -18  -5   11.00    7.60
 -10  18  -5   22.30    8.90
 -11  18  -5   -9.10    7.20
  11 -18  -5   10.60    7.90
 -12  18  -5   10.80    7.90
  12 -18  -5    8.20    8.40
   0 -19  -5   32.50    6.00
   0  19  -5   46.50    7.60
   1  19  -5   22.80    6.20
  -1 -19  -5   30.30    5.30
   1 -19  -5   24.60    5.90
  -1  19  -5   35.10    7.30
  -2 -19  -5   24.90    4.80
   2  19  -5   39.40    6.60
  -2  19  -5   24.90    7.20
   2 -19  -5   25.80    6.30
  -3 -19  -5   27.50    4.50
   3  19  -5   26.60    5.60
  -3 -19  -5   15.30    4.10
   3 -19  -5   23.10    6.40
  -3  19  -5   11.50    6.70
   4  19  -5   15.40    4.90
   4 -19  -5   19.00    6.40
  -4  19  -5    6.80    6.70
   5  19  -5   13.90    4.60
   5 -19  -5   14.40    6.40
   6  19  -5    7.20    4.30
  -6  19  -5   14.20    7.80
  -7  19  -5    8.60    7.60
   7 -19  -5   14.40    7.20
  -8  19  -5   10.10    7.60
   8 -19  -5    8.40    7.00
  -9  19  -5   19.90    8.30
   9 -19  -5   25.60    8.10
 -10  19  -5    9.80    7.60
  10 -19  -5    9.50    7.90
   0 -20  -5   18.40    5.00
   0  20  -5   11.40    6.30
  -1 -20  -5   10.10    4.40
   1  20  -5   14.60    6.10
   1 -20  -5   11.00    5.10
  -1  20  -5   11.20    6.50
  -2 -20  -5   -0.30    3.80
   2  20  -5    4.70    5.20
   2 -20  -5   12.80    5.30
  -2  20  -5   -2.60    5.90
   3  20  -5   -2.50    5.10
  -3 -20  -5   11.40    4.00
   3 -20  -5   10.20    5.90
  -3  20  -5    4.00    6.30
   4  20  -5   10.40    5.20
   4 -20  -5    8.50    5.90
  -4  20  -5   14.00    7.10
   5  20  -5   -5.70    4.50
   5 -20  -5   -9.80    5.50
  -5  20  -5    0.60    7.00
  -6  20  -5    8.40    7.40
   6 -20  -5   15.20    7.10
  -7  20  -5   10.20    7.80
   7 -20  -5   12.80    7.00
   8 -20  -5    0.20    7.00
  -8  20  -5   14.00    8.30
  -9  20  -5    6.70    7.70
   9 -20  -5    8.60    7.60
   0  21  -5    4.00    6.10
   0 -21  -5   -1.80    4.60
  -1 -21  -5    7.70    4.30
   1  21  -5   -0.20    5.90
  -1  21  -5  -11.60    5.80
   1 -21  -5    6.40    5.80
   2  21  -5   -6.00    5.20
  -2 -21  -5   -0.50    4.00
  -2  21  -5   -2.00    6.20
   2 -21  -5    7.10    5.20
   3  21  -5   15.30    5.80
   3 -21  -5   12.00    5.50
  -3  21  -5    0.80    6.50
   4  21  -5  -11.00    5.10
  -4  21  -5    3.20    6.80
   4 -21  -5   -7.70    5.10
  -5  21  -5   -3.30    7.10
   5 -21  -5   -5.60    5.50
  -6  21  -5   -7.90    6.60
   6 -21  -5    7.60    6.50
  -7  21  -5   -1.30    7.40
   7 -21  -5   18.00    7.30
   0  22  -5   -3.70    6.40
   0 -22  -5    6.80    4.70
   1  22  -5    1.60    6.80
  -1 -22  -5    2.70    4.10
  -1  22  -5   -0.30    6.70
   1 -22  -5    3.30    5.30
  -2 -22  -5    1.50    4.30
   2  22  -5   14.70    7.10
   2 -22  -5    1.00    5.70
  -2  22  -5    2.80    6.80
   3 -22  -5    4.00    5.70
  -3  22  -5   -3.50    6.70
   4 -22  -5   -6.70    5.30
  -4  22  -5  -10.90    6.40
   0   0  -6  807.32   41.80
   0   0   6  723.93   41.80
   1   0  -6  369.06   21.50
  -1   0  -6  372.16   21.00
   1   0   6  348.17   20.90
  -1   0   6  394.66   21.00
   2   0   6  400.86   22.80
   2   0  -6  423.86   23.30
  -2   0  -6  412.26   22.90
  -2   0   6  395.26   22.80
  -3   0  -6  215.28   12.60
   3   0   6  202.18   12.50
  -3   0   6  202.08   12.40
   4   0  -6  596.84   32.50
  -4   0  -6  566.24   32.30
   4   0   6  572.14   32.20
  -4   0   6  603.24   32.40
   5   0   6  957.80   52.39
  -5   0  -6  924.51   52.49
  -5   0   6 1083.59   52.69
   5   0  -6  900.21   52.59
   6   0  -6 3534.75  204.08
   6   0   6 3818.12  203.98
  -6   0  -6 4170.38  204.28
  -7   0  -6  642.44   36.40
   7   0  -6  660.93   36.50
  -8   0  -6   10.30    4.10
   8   0  -6   12.00    3.90
  -9   0  -6   68.19    7.20
   9   0  -6   54.89    6.80
  10   0  -6  191.08   13.40
 -10   0  -6  195.18   13.40
  11   0  -6  150.08   10.90
 -11   0  -6  112.49   10.20
  12   0  -6   14.80    5.10
 -12   0  -6   14.10    4.80
  13   0  -6  187.68   14.40
 -13   0  -6  186.88   13.90
  14   0  -6   36.00    7.00
 -14   0  -6   16.40    5.40
 -15   0  -6   60.69    8.40
  15   0  -6   58.49    8.70
  16   0  -6  108.39   12.20
 -16   0  -6   98.89   10.60
 -17   0  -6    1.80    4.50
  17   0  -6    1.10    6.20
  18   0  -6   18.40    7.70
  19   0   6   15.30    7.90
  19   0  -6   16.20    7.80
  20   0   6    7.90    8.10
  20   0  -6   -5.10    6.80
   0   1   6   12.50    3.10
   0   1  -6   12.70    3.50
   0  -1  -6   17.00    3.80
   0  -1   6    7.60    3.10
  -1   1   6   16.60    3.00
   1   1  -6   20.60    3.90
   1  -1   6   21.30    3.30
  -1  -1  -6   23.50    3.50
   1   1   6   15.50    3.30
  -1  -1   6   17.40    3.60
   1  -1  -6    9.00    3.70
  -2  -1  -6   52.19    5.00
  -2   1   6   34.80    4.40
   2   1  -6   33.80    5.10
   2  -1   6   44.10    4.80
  -2  -1   6   43.20    4.60
  -2   1  -6   38.00    4.90
   2  -1  -6   41.00    5.30
   2   1   6   43.70    4.50
  -3  -1  -6   52.59    5.30
   3  -1   6   47.30    5.20
   3   1  -6   57.99    6.00
  -3   1   6   45.80    4.80
   3   1   6   61.59    5.30
   3  -1  -6   50.89    5.50
  -3  -1   6   49.10    4.90
  -3   1  -6   57.49    5.40
   4  -1   6  439.66   24.00
  -4  -1  -6  432.66   23.90
   4   1  -6  409.36   24.10
   4   1   6  413.16   23.70
  -4   1  -6  428.86   24.10
   4  -1  -6  419.96   24.20
  -4  -1   6  428.56   23.80
   5   1  -6  897.61   50.79
  -5  -1  -6  964.00   50.69
   5  -1   6  905.41   50.69
   5   1   6  932.81   50.49
  -5   1  -6  918.71   50.89
   5  -1  -6 1011.20   50.99
  -5  -1   6  896.81   50.69
   6   1  -6 2909.91  154.18
  -6  -1  -6 2971.40  154.08
   6  -1  -6 2729.53  154.18
  -6   1  -6 2890.61  154.28
   6   1   6 2958.30  153.88
   7   1  -6  371.36   21.60
  -7  -1  -6  357.86   21.50
   7   1   6  357.26   21.20
  -7   1  -6  383.86   21.80
   8   1  -6    0.70    3.20
  -8  -1  -6    4.30    3.50
  -8   1  -6    1.40    3.50
   8  -1  -6    3.30    3.60
   9   1  -6   38.90    5.50
  -9  -1  -6   35.80    5.30
  -9   1  -6   33.90    5.80
   9  -1  -6   42.70    5.90
  10   1  -6  103.69    8.40
 -10  -1  -6   85.49    8.20
  10  -1  -6   79.09    8.60
 -10   1  -6   97.39    8.80
 -11  -1  -6   67.39    7.40
  11   1  -6   62.69    7.20
 -11   1  -6   67.59    7.80
  11  -1  -6   58.69    7.90
  12   1  -6    5.60    4.30
 -12  -1  -6    3.20    4.00
 -12   1  -6    1.50    3.90
  13   1  -6  103.59    9.70
 -13  -1  -6   81.39    8.80
 -13   1  -6   80.09    9.40
  13  -1  -6   86.69    9.80
  14   1  -6    7.20    5.40
 -14  -1  -6   10.20    4.70
  14  -1  -6    9.70    5.80
 -14   1  -6   12.80    5.40
 -15  -1  -6   24.70    5.50
  15   1  -6   40.20    7.20
 -15   1  -6   18.50    5.90
  15  -1  -6   28.20    7.30
  16   1  -6   83.19   10.50
 -16  -1  -6   65.49    8.90
 -16   1  -6   70.89    9.30
  16  -1  -6   73.49   10.20
  17   1  -6   13.70    6.70
 -17   1  -6   -1.00    4.50
  17  -1  -6    3.10    6.60
  18   1  -6   33.80    7.90
  18  -1  -6   18.90    7.90
  19   1  -6    5.40    7.30
  19   1   6    3.20    6.90
  19  -1  -6   15.80    8.10
   0   2   6   69.39    5.80
   0   2  -6   78.59    6.30
   0  -2  -6   68.69    6.50
   0  -2   6   74.19    6.00
  -1  -2  -6   44.90    5.10
   1   2  -6   39.60    5.10
  -1   2   6   38.90    4.20
   1  -2   6   44.20    4.70
   1  -2  -6   41.10    5.00
  -1  -2   6   31.70    4.50
  -1   2  -6   37.30    5.00
   1   2   6   39.90    4.50
  -2   2   6    2.20    2.10
  -2  -2  -6    5.60    2.90
   2  -2   6    4.70    2.90
   2   2  -6    8.20    3.80
  -2  -2   6    4.80    2.60
   2   2   6    3.90    2.60
  -2   2  -6    3.30    2.90
   2  -2  -6    8.90    3.10
  -3  -2  -6   24.90    3.60
  -3   2   6   18.80    3.10
   3   2  -6   16.50    4.30
   3  -2   6   13.50    3.40
   3  -2  -6   15.10    3.70
  -3  -2   6   19.40    3.20
  -3   2  -6   17.40    3.60
   3   2   6   22.20    3.30
   4   2  -6  155.58   10.20
   4  -2   6  149.39    9.90
  -4   2   6  143.79    9.80
  -4  -2  -6  161.08    9.70
  -4  -2   6  146.09    9.60
   4  -2  -6  155.28   10.20
  -4   2  -6  147.59   10.10
   4   2   6  150.18    9.60
   5   2  -6  198.58   14.00
  -5  -2  -6  230.08   13.80
   5   2   6  240.68   13.60
  -5   2  -6  225.28   14.20
  -5  -2   6  220.98   13.60
   5  -2  -6  251.47   14.30
   6   2  -6 1399.26   74.19
  -6  -2  -6 1477.25   74.09
   6   2   6 1364.16   73.89
  -6   2  -6 1335.57   74.49
   6  -2  -6 1386.66   74.49
  -6  -2   6 1287.47   74.19
  -7  -2  -6  178.98   11.60
   7   2  -6  171.18   11.70
   7   2   6  179.98   11.30
  -7   2  -6  171.48   12.30
   7  -2  -6  176.38   12.20
  -8  -2  -6   17.90    4.20
   8   2  -6   21.10    4.40
  -8   2  -6   19.20    4.80
   8   2   6   18.80    4.70
   8  -2  -6   20.30    4.50
  -9  -2  -6    2.60    3.20
   9   2  -6    1.40    3.30
  -9   2  -6    1.60    3.80
   9  -2  -6    5.10    3.90
  10   2  -6   19.00    4.40
 -10   2  -6   23.60    5.30
  10  -2  -6   14.80    4.70
  11   2  -6   13.60    4.20
 -11  -2  -6   10.50    3.90
 -11   2  -6   14.90    5.00
  11  -2  -6    4.50    4.40
 -12  -2  -6    7.20    4.20
  12   2  -6   11.00    4.60
  12  -2  -6    3.10    4.30
 -12   2  -6    1.10    4.40
 -13  -2  -6   51.99    6.90
  13   2  -6   41.90    6.50
 -13   2  -6   45.80    7.40
  13  -2  -6   35.40    7.40
  14   2  -6    3.30    4.80
 -14  -2  -6    5.30    4.30
  14  -2  -6   -4.00    4.80
 -14   2  -6   -3.60    4.20
 -15  -2  -6   -1.30    3.30
  15   2  -6    1.00    5.10
  15  -2  -6    8.00    5.60
 -15   2  -6    7.60    5.10
  16   2  -6   38.40    7.10
 -16  -2  -6   16.90    4.90
 -16   2  -6   22.70    6.40
  16  -2  -6   21.40    7.20
  17   2  -6   -1.00    5.40
  17  -2  -6    8.20    6.60
 -17   2  -6   -3.70    4.00
  18   2  -6   -1.00    5.90
  18   2   6   -5.70    5.70
  18  -2  -6    0.50    7.00
 -18   2  -6   -6.60    3.80
  19   2  -6    3.10    6.40
  19   2   6   -1.90    6.50
  19  -2  -6  -12.00    6.60
   0  -3  -6   94.39    6.90
   0  -3   6   74.09    6.50
   0   3  -6   90.99    6.90
   0   3   6   85.69    6.20
   1   3  -6   72.69    6.10
   1  -3   6   75.79    5.90
  -1   3   6   64.29    5.30
  -1  -3  -6   64.49    5.90
  -1   3  -6   63.79    5.90
  -1  -3   6   68.09    5.80
   1  -3  -6   65.89    5.90
   1   3   6   58.69    5.30
  -2   3   6    4.70    2.30
   2  -3   6    8.10    2.80
   2   3  -6   17.00    3.60
  -2  -3  -6   14.90    3.00
  -2   3  -6    5.30    2.80
   2   3   6    8.90    2.90
   2  -3  -6    7.30    2.90
  -2  -3   6   12.30    3.20
   3   3  -6   17.60    4.20
   3  -3   6   14.60    3.30
  -3  -3  -6   20.10    3.30
  -3   3   6    9.80    2.70
   3  -3  -6    7.30    3.10
  -3  -3   6   13.40    3.00
  -3   3  -6   16.50    3.60
   3   3   6   14.70    3.00
   4  -3   6   34.30    5.10
  -4  -3  -6   38.20    4.30
   4   3  -6   38.60    5.30
  -4   3   6   33.10    4.80
   4   3   6   39.60    4.20
   4  -3  -6   35.70    4.90
  -4   3  -6   27.80    4.50
  -4  -3   6   39.50    4.20
   5   3  -6   49.90    6.00
  -5  -3  -6   63.29    5.30
   5   3   6   67.09    5.30
   5  -3  -6   42.20    5.60
  -5  -3   6   56.69    5.10
  -5   3  -6   51.19    6.20
   6   3  -6  553.64   29.70
  -6  -3  -6  570.34   29.40
  -6   3  -6  524.25   30.10
  -6  -3   6  539.15   29.40
   6  -3  -6  468.25   29.80
   6   3   6  498.65   29.10
   7   3  -6   -1.90    3.30
  -7  -3  -6    2.70    2.90
   7   3   6    6.50    3.10
   7  -3  -6    8.20    3.70
  -7   3  -6    6.80    4.00
   8   3  -6   56.69    6.50
  -8  -3  -6   53.79    5.90
  -8   3  -6   54.69    7.10
   8   3   6   49.50    5.50
   8  -3  -6   51.69    6.60
   9   3  -6    2.20    3.40
  -9  -3  -6   -0.70    3.00
  -9   3  -6   -1.10    3.80
   9  -3  -6    1.60    3.80
 -10  -3  -6   -1.90    3.00
  10   3  -6    1.60    3.70
  10  -3  -6    9.30    4.40
 -10   3  -6    4.30    4.30
  11   3  -6    0.70    3.70
 -11  -3  -6   -1.50    3.10
 -11   3  -6   -1.50    3.90
  11  -3  -6    2.50    4.30
  12   3  -6   20.60    5.10
 -12  -3  -6   24.90    4.60
 -12   3  -6   13.30    5.60
  12  -3  -6   26.40    6.10
  13   3  -6   22.80    5.50
 -13  -3  -6   25.60    4.90
  13  -3  -6   21.40    6.40
 -13   3  -6   21.20    6.00
 -14  -3  -6    2.40    3.60
  14   3  -6    2.20    4.50
  14  -3  -6    5.00    5.40
 -14   3  -6   -3.10    4.50
  15   3  -6   -3.50    4.80
 -15  -3  -6    0.00    3.30
 -15   3  -6    3.00    4.80
  15  -3  -6    4.80    5.50
  16   3  -6    2.80    5.10
  16  -3  -6   -2.40    6.00
 -16   3  -6    8.70    5.20
  17   3  -6   10.60    5.60
 -17   3  -6   -0.80    4.60
  17  -3  -6   -4.80    5.90
  18   3  -6   -1.10    5.20
  18   3   6    2.00    5.50
  18  -3  -6    6.70    7.40
 -18   3  -6    2.50    4.80
  19   3  -6   -6.40    5.60
  19  -3  -6    4.10    7.30
  19   3   6   -6.90    5.90
   0  -4   6   80.09    6.40
   0   4   6   84.09    5.90
   0   4  -6   80.69    6.60
  -1   4   6  163.08   10.10
   1   4  -6  169.08   10.60
   1  -4   6  150.28   10.40
  -1  -4  -6  160.38   10.60
  -1   4  -6  168.28   10.50
  -1  -4   6  156.68   10.30
   1  -4  -6  169.38   10.30
   1   4   6  161.68    9.90
  -2  -4  -6  103.99    6.70
  -2   4   6   86.19    6.60
   2   4  -6   84.69    7.00
   2  -4   6   83.19    6.90
  -2   4  -6   95.29    7.10
   2   4   6   93.09    6.40
  -2  -4   6   83.79    6.80
  -3  -4  -6  182.48   10.90
   3  -4   6  167.38   11.40
  -3   4   6  204.38   11.40
   3   4  -6  178.38   11.40
   3  -4  -6  170.48   11.30
  -3   4  -6  173.38   11.60
   3   4   6  160.08   10.90
  -3  -4   6  185.78   11.20
  -4  -4  -6   57.59    5.20
   4   4  -6   56.09    6.80
   4   4   6   49.80    5.10
  -4  -4   6   53.09    5.20
  -4   4  -6   55.89    6.00
   4  -4  -6   56.59    5.80
  -5  -4  -6   87.99    6.20
  -5   4  -6   87.99    7.60
   5   4   6   68.79    6.00
   5  -4  -6   71.19    7.00
  -5  -4   6   87.49    6.30
  -6  -4  -6   27.00    3.80
   6   4   6   31.60    3.90
   6  -4  -6   23.00    4.50
  -6   4  -6   24.40    5.00
   7   4  -6   72.49    7.00
  -7  -4  -6   69.19    6.10
   7   4   6   68.59    6.10
   7  -4  -6   77.19    7.50
  -7   4  -6   74.09    7.80
   8   4  -6  184.48   12.70
  -8  -4  -6  201.18   12.30
   8  -4  -6  205.08   13.60
   8   4   6  177.98   12.10
  -8   4  -6  204.88   13.70
  -9  -4  -6   37.10    5.20
   9   4  -6   45.10    6.10
  -9   4  -6   54.79    7.40
   9  -4  -6   39.20    6.00
   9   4   6   43.20    5.30
  10   4  -6   60.29    6.90
 -10  -4  -6   54.79    6.20
  10  -4  -6   63.59    7.80
 -10   4  -6   68.69    8.40
 -11  -4  -6   24.20    4.50
  11   4  -6   23.10    4.90
 -11   4  -6   29.00    6.30
  11  -4  -6   28.50    5.90
 -12  -4  -6   18.10    4.20
  12   4  -6   26.00    5.50
  12  -4  -6   18.90    5.80
 -12   4  -6   23.30    6.20
  13   4  -6    6.80    4.70
 -13  -4  -6    9.10    3.50
 -13   4  -6   13.00    5.70
  13  -4  -6    9.30    5.70
 -14  -4  -6    5.70    3.30
  14   4  -6   16.10    5.50
  14  -4  -6    2.40    5.60
 -14   4  -6    0.30    5.40
  15   4  -6   11.40    5.50
 -15   4  -6   15.40    6.20
  15  -4  -6   11.20    6.30
  16   4  -6   -2.90    4.90
  16  -4  -6    0.10    6.00
 -16   4  -6   -3.30    4.80
  17   4  -6    8.30    5.80
  17   4   6    4.90    5.20
  17  -4  -6   12.30    7.30
 -17   4  -6    2.40    4.70
  18   4  -6   -3.50    5.50
  18  -4  -6    4.70    7.20
 -18   4  -6    2.30    5.20
  18   4   6   -0.70    5.50
  19   4  -6    3.00    6.40
  19  -4  -6   17.10    8.00
  19   4   6   11.50    6.40
   0   5  -6   58.39    5.90
   0  -5   6   65.69    5.70
   0  -5  -6   69.19    5.70
   0   5   6   69.99    5.20
   1   5  -6  119.99    8.50
  -1  -5  -6  127.49    8.40
   1  -5   6  113.09    8.40
  -1   5   6  139.59    8.20
  -1   5  -6  129.49    8.80
   1   5   6  127.59    7.80
  -1  -5   6  116.89    8.30
   1  -5  -6  102.49    8.20
  -2   5   6   84.09    6.10
  -2  -5  -6   76.89    6.30
   2   5  -6   79.09    6.50
   2  -5   6   66.79    6.50
  -2  -5   6   81.89    6.40
  -2   5  -6   80.69    6.80
   2   5   6   70.49    5.50
   2  -5  -6   81.49    6.40
  -3   5   6   94.39    8.40
   3   5  -6  116.19    7.90
  -3  -5  -6  118.29    7.30
  -3   5  -6  101.39    8.20
   3  -5  -6   99.19    7.80
  -3  -5   6   92.19    7.70
   3   5   6   94.29    6.90
  -4  -5  -6   35.20    4.10
   4   5  -6   25.00    4.70
  -4   5  -6   32.40    5.10
   4   5   6   32.90    4.10
   4  -5  -6   28.50    4.40
  -4  -5   6   33.70    4.30
  -5  -5  -6  181.98   10.30
   5  -5  -6  159.98   11.30
  -5   5  -6  173.18   11.80
  -5  -5   6  144.89   10.40
  -6  -5  -6   25.90    3.60
   6   5  -6   26.60    6.00
   6   5   6   26.20    3.70
   6  -5  -6   23.90    4.90
  -6   5  -6   27.50    5.10
  -6  -5   6   27.60    3.90
  -7  -5  -6   77.49    6.10
   7   5  -6   79.59    8.10
  -7   5  -6   65.39    8.00
   7   5   6   73.99    6.20
   7  -5  -6   73.59    7.70
  -8  -5  -6  133.39    8.90
   8   5  -6  126.19    9.70
   8  -5  -6  130.59   10.40
  -8   5  -6  121.19   10.70
   9   5  -6   31.50    5.20
  -9  -5  -6   33.40    4.40
  -9   5  -6   30.70    6.20
   9  -5  -6   35.50    6.00
   9   5   6   25.70    4.50
  10   5  -6  120.69    9.40
 -10  -5  -6  114.39    8.40
 -10   5  -6  107.99   10.60
  10  -5  -6  111.19   10.40
  10   5   6  111.59    8.60
  11   5  -6   53.99    7.00
 -11  -5  -6   60.79    6.10
 -11   5  -6   55.79    8.10
  11  -5  -6   51.09    8.00
 -12  -5  -6   23.70    4.20
  12   5  -6   20.90    5.10
  12  -5  -6   12.80    6.00
 -12   5  -6   24.30    6.20
 -13  -5  -6   -4.20    2.50
  13   5  -6   -3.80    4.10
 -13   5  -6   -1.10    5.10
 -14  -5  -6    7.70    3.50
  14   5  -6   16.90    5.50
 -14   5  -6   11.50    6.20
  14  -5  -6   27.80    7.10
  15   5  -6   41.10    6.90
  15  -5  -6   24.80    7.80
 -15   5  -6   29.90    7.50
  16   5  -6   13.40    5.80
 -16   5  -6    8.50    6.40
  16  -5  -6   16.90    7.40
  16   5   6    2.90    4.70
  17   5  -6   10.10    5.70
  17  -5  -6    9.30    7.10
 -17   5  -6   14.50    6.40
  17   5   6   10.30    5.70
  18   5  -6   11.70    6.10
 -18   5  -6   -4.60    5.10
  18  -5  -6    0.90    7.40
  18   5   6   10.80    5.80
  19   5  -6    8.40    6.60
  19   5   6    2.60    5.70
  19  -5  -6   14.70    8.00
   0   6  -6  125.29    8.90
   0   6   6  120.99    8.10
   0  -6  -6  126.69    8.40
   0  -6   6  119.89    8.60
   1  -6   6  198.48   13.40
  -1   6   6  219.08   13.10
  -1  -6  -6  229.28   13.20
   1   6  -6  206.38   13.40
   1   6   6  215.58   12.70
   1  -6  -6  233.68   13.30
  -1  -6   6  219.78   13.30
  -1   6  -6  221.28   13.70
   2   6  -6  163.58   10.90
  -2  -6  -6  155.88   10.60
  -2   6   6  183.18   10.80
   2  -6  -6  163.98   10.70
   2   6   6  173.68   10.00
  -2   6  -6  171.28   11.30
  -2  -6   6  149.09   10.60
   3   6  -6  180.98   11.40
  -3  -6  -6  168.28   10.90
   3  -6  -6  181.28   11.60
  -3   6  -6  184.68   12.10
   3   6   6  171.18   10.40
   4   6  -6  175.58   11.70
  -4  -6  -6  164.68   10.90
  -4  -6   6  178.98   11.50
   4  -6  -6  197.58   12.10
  -4   6  -6  188.08   12.50
   4   6   6  176.78   10.70
   5   6  -6  425.36   24.00
  -5  -6  -6  444.26   23.10
  -5  -6   6  427.06   23.60
   5  -6  -6  384.06   24.20
   5   6   6  396.56   23.10
  -5   6  -6  417.46   24.70
  -6  -6  -6  218.98   13.30
   6   6  -6  237.48   14.80
   6  -6  -6  214.38   14.70
  -6   6  -6  239.48   15.40
  -6  -6   6  224.28   13.70
   7   6  -6  191.98   14.50
  -7  -6  -6  235.48   12.90
  -7   6  -6  210.28   15.00
   7  -6  -6  222.48   14.60
   7   6   6  215.18   13.10
  -7  -6   6  217.68   13.30
   8   6  -6  170.48   12.90
  -8  -6  -6  197.38   11.00
   8  -6  -6  183.68   13.00
  -8   6  -6  152.08   12.90
   8   6   6  169.08   11.10
  -9  -6  -6   50.59    5.00
   9   6  -6   54.59    7.30
   9   6   6   42.50    5.00
  -9   6  -6   43.20    6.90
   9  -6  -6   46.50    6.90
  10   6  -6  182.08   11.70
 -10  -6  -6  159.68   10.30
 -10   6  -6  142.09   12.80
  10  -6  -6  156.48   12.80
  10   6   6  143.99   10.60
 -11  -6  -6   88.49    7.00
  11   6  -6   86.79    8.60
 -11   6  -6   73.39   10.10
  11  -6  -6   79.99   10.10
  11   6   6   81.09    7.60
 -12  -6  -6   12.00    3.30
  12   6  -6   14.70    5.00
 -12   6  -6    9.10    5.70
  12  -6  -6   12.80    6.00
  13   6  -6   -4.70    4.20
 -13   6  -6    2.40    5.30
  13  -6  -6    4.30    5.70
 -14   6  -6   15.30    6.60
  14  -6  -6   10.40    6.70
  15   6  -6   49.90    7.30
  15   6   6   52.19    7.10
 -15   6  -6   27.20    8.00
  15  -6  -6   41.60    8.80
  16   6  -6   33.00    6.60
  16  -6  -6    7.50    7.30
  16   6   6   24.10    5.50
 -16   6  -6   13.50    7.00
  17   6  -6    1.40    5.70
  17  -6  -6   20.60    7.90
  17   6   6    7.70    4.70
 -17   6  -6   15.40    7.10
  18   6  -6   12.70    6.50
 -18   6  -6   14.10    6.80
  18   6   6   25.20    6.10
  18  -6  -6   13.00    8.00
  19   6  -6   12.80    6.90
  19   6   6    2.50    6.00
  19  -6  -6    9.90    8.30
  -1   7   6   94.39    6.60
   1   7  -6   87.89    7.20
  -1  -7  -6   81.19    6.80
   1  -7  -6   93.59    6.90
  -1   7  -6   89.89    7.60
   1   7   6   82.59    6.10
  -1  -7   6   71.19    6.90
  -2  -7  -6  108.59    7.60
   2   7  -6   92.29    7.70
   2  -7  -6  102.39    7.70
  -2   7  -6  100.29    8.40
   2   7   6   98.99    6.60
  -2  -7   6   96.09    7.60
  -3  -7  -6  145.69    9.40
   3   7  -6  146.89    9.90
  -3   7  -6  139.59   10.50
   3   7   6  141.29    8.60
   3  -7  -6  134.99    9.90
  -4  -7  -6  245.08   14.00
   4   7  -6  253.37   14.90
  -4   7  -6  228.88   15.60
   4  -7  -6  249.28   15.20
   4   7   6  223.18   13.60
  -4  -7   6  241.28   14.70
  -5  -7  -6  495.75   26.80
   5   7  -6  491.35   27.70
   5   7   6  473.15   26.60
  -5   7  -6  480.75   28.60
  -5  -7   6  504.75   27.40
   5  -7  -6  486.65   28.20
   6   7  -6  231.88   15.00
  -6  -7  -6  239.38   13.80
   6  -7  -6  228.88   15.50
   6   7   6  242.88   13.80
  -6   7  -6  237.08   16.00
  -6  -7   6  244.88   14.40
   7   7  -6  268.87   16.50
  -7  -7  -6  267.97   15.00
  -7   7  -6  259.77   17.30
   7  -7  -6  265.77   17.00
   7   7   6  243.28   15.50
   8   7  -6  184.08   14.30
  -8  -7  -6  206.48   12.00
   8  -7  -6  214.48   14.50
   8   7   6  194.58   12.70
  -8   7  -6  218.58   14.80
  -8  -7   6  197.98   13.70
   9   7  -6   52.79    7.80
  -9  -7  -6   48.50    4.80
   9   7   6   55.29    5.70
  -9   7  -6   68.69    8.50
   9  -7  -6   47.50    7.10
  10   7  -6  151.38   13.00
 -10  -7  -6  164.88   10.30
  10  -7  -6  163.48   13.30
  10   7   6  165.78   10.90
 -10   7  -6  177.88   13.70
  11   7  -6   99.79    9.80
 -11  -7  -6   76.59    6.50
  11  -7  -6   81.39   10.10
 -11   7  -6   75.79   10.60
  11   7   6   98.89    7.60
  12   7  -6    4.80    5.10
  12   7   6    6.80    4.20
 -12   7  -6   -3.60    5.40
  12  -7  -6   -0.10    5.30
  13   7  -6   -4.00    4.60
  13  -7  -6    0.40    5.70
 -13   7  -6    6.50    6.00
  14   7  -6   28.60    6.10
 -14   7  -6   11.10    6.40
  14  -7  -6   19.30    7.30
  14   7   6   16.60    4.30
  15   7  -6   40.40    7.00
  15  -7  -6   25.70    8.40
 -15   7  -6   41.10    8.30
  15   7   6   51.99    6.60
  16   7  -6   34.20    6.90
  16   7   6   28.60    5.30
  16  -7  -6   22.50    8.60
  17   7  -6   11.60    6.30
 -17   7  -6   -0.60    6.00
  17  -7  -6   12.20    7.80
  17   7   6    5.90    4.50
  18   7  -6   17.40    6.90
  18  -7  -6   26.40    8.90
 -18   7  -6    4.10    6.80
  18   7   6    8.80    4.90
   0   8  -6   67.79    7.00
   0  -8  -6   82.19    6.40
   0   8   6   75.89    5.90
  -1   8   6   70.59    5.50
  -1  -8  -6   58.09    5.40
   1   8  -6   62.69    6.20
   1  -8  -6   60.19    5.60
  -1   8  -6   55.99    6.50
   1   8   6   46.10    4.80
   2   8  -6   69.99    6.40
  -2  -8  -6   62.29    5.80
  -2  -8   6   49.00    6.00
   2  -8  -6   66.79    6.20
  -2   8  -6   69.29    7.00
   2   8   6   62.19    4.90
   3   8  -6   94.59    7.80
  -3  -8  -6  106.29    7.50
   3   8   6   95.89    6.50
   3  -8  -6  106.09    8.10
  -3  -8   6   91.69    7.80
  -3   8  -6  104.49    8.80
  -4  -8  -6  116.09    7.70
   4   8  -6  108.49    8.60
   4  -8  -6  109.09    8.90
   4   8   6  110.19    6.90
  -4   8  -6  105.69    9.40
  -4  -8   6  103.89    8.50
   5   8  -6  329.67   18.80
  -5  -8  -6  320.07   17.60
  -5  -8   6  328.07   18.60
   5  -8  -6  331.17   19.40
  -5   8  -6  308.27   19.70
   5   8   6  275.47   17.30
   6   8  -6  143.79   11.20
  -6  -8  -6  181.38    9.90
  -6  -8   6  181.58   11.00
   6  -8  -6  168.88   12.20
  -6   8  -6  159.58   12.60
   6   8   6  157.08    9.60
  -7  -8  -6  143.89    9.10
   7   8  -6  176.78   11.00
  -7   8  -6  146.69   12.20
   7   8   6  156.58    9.10
  -7  -8   6  143.09   10.00
   7  -8  -6  154.18   11.80
   8   8  -6  157.68   10.70
  -8  -8  -6  129.79    8.20
  -8  -8  -6  128.49    8.20
   8   8   6  142.99    8.60
  -8  -8   6  131.39    9.40
  -8   8  -6  137.09   11.70
   8  -8  -6  125.89   11.20
   9   8  -6   33.60    6.40
  -9  -8  -6   25.60    3.50
   9   8   6   34.90    4.80
   9  -8  -6   26.70    6.30
  -9   8  -6   27.90    6.40
 -10  -8  -6   88.69    6.10
 -10   8  -6   91.39   10.60
  10  -8  -6   85.19   10.20
  11   8  -6   24.10    8.20
 -11   8  -6   48.40    7.90
  11  -8  -6   39.70    7.50
  11   8   6   32.00    4.80
 -12   8  -6   -3.10    5.50
  12  -8  -6    4.80    5.50
  13   8  -6   18.70    7.10
  13  -8  -6   -5.10    5.00
  13   8   6    1.80    2.90
  13   8   6    0.40    4.30
 -13   8  -6    2.50    5.90
  14   8  -6   -3.50    6.00
  14   8   6   -0.30    5.10
  14   8   6    2.30    3.10
  14  -8  -6    7.90    6.70
 -14   8  -6    9.00    6.70
  15   8  -6   18.70    6.70
  15   8   6   11.80    3.90
  15  -8  -6   18.20    7.90
 -15   8  -6   21.90    7.30
  16   8  -6   11.10    6.50
  16  -8  -6   24.40    8.40
 -16   8  -6    5.90    6.60
  16   8   6    7.30    3.90
  17   8  -6   10.10    6.40
  17  -8  -6    2.90    7.20
 -17   8  -6    5.40    6.60
  17   8   6   15.20    4.50
  18   8  -6    3.20    6.90
  18  -8  -6   -0.50    7.30
 -18   8  -6   12.60    7.30
   0   9  -6   32.30    4.90
   0  -9  -6   24.80    4.00
   0   9   6   26.20    3.50
   1   9  -6   16.60    3.90
  -1  -9  -6   15.30    3.30
  -1   9  -6   11.40    4.10
  -2  -9  -6   14.10    3.50
   2   9  -6   15.20    3.90
   2  -9  -6   12.90    3.50
   2   9   6    9.50    2.50
  -2   9  -6    8.60    4.10
  -3  -9  -6    1.70    2.80
   3   9  -6    1.50    3.20
   3   9   6    1.00    1.70
   3  -9  -6    2.00    3.00
  -3   9  -6    1.90    3.50
  -4  -9  -6   -1.10    2.80
   4   9  -6   10.20    3.80
   4   9   6    6.00    1.90
  -4  -9   6    4.40    3.60
  -4   9  -6   -1.80    3.70
   4  -9  -6   -0.70    3.30
  -5  -9  -6   57.69    4.70
   5   9  -6   51.89    6.20
   5  -9  -6   50.29    6.90
  -5   9  -6   68.29    7.80
  -5  -9   6   50.49    6.10
   5   9   6   56.99    4.10
   6   9  -6   40.50    5.60
  -6  -9  -6   46.80    3.70
   6  -9  -6   40.80    6.10
  -6  -9   6   33.10    4.70
  -6   9  -6   48.00    7.00
   6   9   6   39.10    3.30
   7   9  -6   20.60    4.90
  -7   9  -6   33.60    6.30
  -7  -9   6   29.80    4.10
   7  -9  -6   17.10    5.20
   8   9  -6   28.80    5.30
  -8  -9   6   28.10    4.00
   8  -9  -6   16.40    5.40
  -8   9  -6   24.00    6.10
   9   9  -6   -7.20    4.10
  -9   9  -6    1.80    4.70
   9  -9  -6    0.90    4.70
  10   9  -6   23.20    5.70
 -10   9  -6   18.00    6.70
  10  -9  -6   14.60    6.20
  11   9  -6   15.90    6.00
  11   9   6    6.40    2.10
  11  -9  -6    4.60    5.60
 -11   9  -6    6.70    5.90
  11   9   6    5.60    4.60
  12   9  -6    1.20    7.10
 -12   9  -6   13.00    6.50
  12  -9  -6    6.50    5.80
  12   9   6   12.00    2.60
  13   9  -6   15.80    8.30
 -13   9  -6   13.90    6.70
  13   9   6    8.10    2.60
  13   9   6   11.40    4.30
  13  -9  -6    9.40    6.60
  14   9  -6    3.20    7.60
 -14   9  -6    4.80    6.30
  14  -9  -6  -11.00    5.40
  14   9   6   -2.30    2.40
  15   9  -6   -3.70    6.80
 -15   9  -6   12.50    6.90
  15  -9  -6    5.10    7.00
  15   9   6    6.80    2.90
  15   9   6   14.10    5.10
  16   9  -6   25.90    8.60
 -16   9  -6   12.30    7.10
  16  -9  -6    3.60    7.00
  17   9  -6  -11.00    8.10
  17   9   6    1.30    3.60
  17  -9  -6    6.80    7.50
 -17   9  -6   -5.30    6.10
  18   9  -6   32.60   11.50
  18  -9  -6   -1.90    7.10
 -18   9  -6   -5.90    6.30
  18   9   6    0.80    4.00
   0 -10  -6   80.99    7.00
   0  10  -6   91.89    8.30
   0 -10  -6   89.09    6.70
  -1 -10  -6   35.40    4.80
   1  10  -6   45.30    6.10
  -1  10  -6   45.70    6.00
   1 -10  -6   38.30    5.30
  -2 -10  -6   56.09    5.60
   2  10  -6   55.39    6.40
  -2  10  -6   51.09    6.90
   2 -10  -6   63.99    6.20
  -3 -10  -6   17.70    3.80
   3  10  -6   25.00    4.30
   3 -10  -6   28.10    4.70
  -3  10  -6   25.00    5.10
  -3 -10   6   11.90    4.60
   4  10  -6   11.30    3.70
  -4 -10  -6    3.90    3.00
  -4 -10   6   12.90    3.80
   4 -10  -6    8.80    3.80
  -4  10  -6   14.00    4.90
  -5 -10  -6   -1.70    2.00
   5  10  -6    1.30    3.40
  -5  10  -6   -0.60    4.00
  -5 -10   6    2.70    3.60
   5 -10  -6   -4.30    3.40
  -6 -10   6   27.70    4.40
  -6  10  -6   24.80    6.00
   6 -10  -6   17.10    5.20
   7  10  -6    2.40    4.00
   7 -10  -6   -1.10    4.00
  -7 -10   6    2.20    2.80
  -7  10  -6   -2.90    4.20
   8  10  -6    0.40    4.00
  -8  10  -6    4.40    5.20
   8 -10  -6    1.30    4.50
  -8 -10   6    4.30    2.80
   9  10  -6   21.00    5.10
   9 -10  -6   12.10    5.90
  -9  10  -6   18.50    6.70
  -9 -10   6   18.40    3.90
  10  10  -6   -5.70    4.30
 -10  10  -6    0.10    5.40
  10 -10  -6    6.80    5.80
 -10 -10   6   -3.30    5.10
  11  10  -6   14.30    5.00
 -11  10  -6   -6.20    5.30
  11 -10  -6   -4.30    5.40
  12  10  -6   23.00    5.90
 -12  10  -6   18.20    7.50
  12 -10  -6   26.20    7.70
  13  10  -6   25.50    6.40
  13 -10  -6   29.40    8.00
 -13  10  -6   18.50    7.50
  14  10  -6   -0.70    5.80
 -14  10  -6    6.50    6.70
  14 -10  -6   -4.40    6.20
  15  10  -6    1.20    6.60
  15 -10  -6    7.50    7.30
 -15  10  -6   -2.10    6.10
  16  10  -6  -19.00    6.90
  16 -10  -6   -8.90    6.50
 -16  10  -6   -8.10    6.30
  17  10  -6  -13.70    8.20
  17 -10  -6    1.70    7.20
 -17  10  -6   -7.50    5.70
   0  11  -6  121.29    9.40
   0 -11  -6   89.99    8.40
   0 -11  -6  116.39    8.30
   1  11  -6  105.19    8.40
  -1 -11  -6   79.49    6.90
  -1 -11  -6   92.19    7.30
  -1  11  -6   91.29    8.70
   1 -11  -6   99.09    7.70
  -2 -11  -6   77.09    6.20
   2  11  -6   69.49    7.50
  -2 -11  -6   86.69    6.90
   2 -11  -6   83.79    7.30
  -2  11  -6   85.69    8.50
   3  11  -6   60.49    6.90
  -3 -11  -6   61.69    5.20
  -3 -11  -6   59.59    6.10
   3 -11  -6   64.69    7.00
  -3  11  -6   74.59    8.20
  -4 -11  -6   47.20    4.10
   4  11  -6   43.40    5.70
  -4 -11  -6   39.10    5.10
   4 -11  -6   49.40    6.60
  -4 -11   6   39.90    6.50
  -5 -11  -6   39.00    3.50
  -5 -11  -6   37.20    3.90
   5  11  -6   36.60    5.30
  -5  11  -6   30.70    6.40
  -5 -11   6   43.30    5.60
   5 -11  -6   38.40    6.20
   6  11  -6   90.59    8.30
  -6 -11   6  100.59    8.00
   6 -11  -6  105.79    9.70
  -6  11  -6   89.69   10.10
   7  11  -6   42.10    5.60
  -7 -11   6   29.40    4.50
   7 -11  -6   32.10    6.50
  -7  11  -6   32.20    7.40
   8  11  -6   10.10    4.60
  -8  11  -6    9.20    5.90
   8 -11  -6   12.90    5.50
  -8 -11   6   19.80    3.70
   9  11  -6   44.70    6.10
   9 -11  -6   46.80    7.90
  -9 -11   6   34.20    4.70
  -9  11  -6   40.40    8.00
  10  11  -6   12.90    4.80
  10 -11  -6    9.80    6.30
 -10  11  -6   11.70    6.50
 -10 -11   6   10.60    3.50
  11  11  -6   19.10    5.40
  11 -11  -6   14.30    6.90
 -11 -11   6    9.00    4.40
 -11  11  -6   11.50    6.60
  12  11  -6   36.70    6.30
 -12  11  -6   26.10    8.30
  12 -11  -6   34.30    8.50
  13  11  -6   37.80    6.40
 -13  11  -6   25.20    8.40
  13 -11  -6   31.80    8.50
  14  11  -6   19.40    5.60
 -14  11  -6    2.10    7.00
  14 -11  -6   22.00    8.20
  15  11  -6   -2.00    5.40
 -15  11  -6    6.90    7.10
  15 -11  -6    0.00    6.90
  16  11  -6   -0.80    6.00
  16 -11  -6    7.00    7.60
 -16  11  -6   -1.10    6.60
  17  11  -6   15.20    6.60
  17 -11  -6   -4.90    7.40
 -17  11  -6   -0.70    6.80
   0  12  -6  125.29   11.00
   0 -12  -6  154.48   10.00
  -1 -12  -6  126.39    8.70
   1  12  -6  119.29    9.90
  -1 -12  -6  113.39    8.50
  -1  12  -6  119.49   10.10
   1 -12  -6  119.69    9.10
  -2 -12  -6   88.99    7.60
  -2 -12  -6   95.99    7.20
   2  12  -6   93.89    8.60
  -2  12  -6  105.39    9.60
   2 -12  -6   99.29    8.40
   3  12  -6  123.89   10.10
  -3 -12  -6  119.59    8.40
  -3 -12  -6  130.69    9.10
  -3  12  -6  135.79   11.10
   3 -12  -6  135.09   10.20
  -4 -12  -6  115.79    8.30
   4  12  -6  114.49    9.60
   4 -12  -6  123.49   10.10
  -4  12  -6  111.89   10.90
  -5 -12   6  123.99   10.30
   5 -12  -6  135.29   11.00
  -5  12  -6  119.99   11.40
   6  12  -6  161.88   11.60
  -6 -12   6  177.08   11.60
   6 -12  -6  145.59   12.90
  -6  12  -6  174.68   13.90
   7  12  -6   71.09    7.60
  -7  12  -6   77.59   10.40
  -7 -12   6   83.29    7.20
   7 -12  -6   76.99    9.70
   8  12  -6   18.70    4.80
   8 -12  -6   25.60    6.70
  -8  12  -6   27.70    7.30
  -8 -12   6   30.90    4.30
   9  12  -6   36.20    5.70
  -9 -12   6   43.50    5.50
   9 -12  -6   55.89    8.50
  -9  12  -6   27.10    8.30
  10  12  -6   31.90    5.60
 -10 -12   6   35.60    5.00
  10 -12  -6   32.40    7.60
  11  12  -6   43.30    6.20
 -11  12  -6   33.60    8.80
  12  12  -6   18.20    5.20
  12 -12  -6   31.00    8.40
 -12  12  -6   21.40    8.20
  13  12  -6   33.80    5.90
  13 -12  -6   29.30    8.60
 -13  12  -6   31.80    8.70
  14  12  -6   11.90    5.30
 -14  12  -6    5.10    7.70
  14 -12  -6   18.90    8.10
 -15  12  -6    9.90    7.70
  15 -12  -6   14.80    7.80
  16  12  -6    3.90    5.50
  16 -12  -6    6.30    8.00
 -16  12  -6    3.80    7.50
   0 -13  -6   28.10    4.60
   0  13  -6   32.00    5.70
   1  13  -6   24.00    5.30
  -1 -13  -6   23.60    4.20
  -1 -13  -6   18.80    4.00
   1 -13  -6   17.40    4.40
  -1  13  -6   20.50    5.30
   2  13  -6   35.50    5.60
  -2 -13  -6   21.90    4.20
  -2 -13  -6   33.40    4.50
   2 -13  -6   21.20    4.80
  -2  13  -6   19.30    5.50
  -3 -13  -6   25.90    4.40
   3  13  -6   28.30    5.30
  -3 -13  -6   21.80    3.70
   3 -13  -6   25.30    5.50
  -3  13  -6   26.20    6.00
  -4 -13  -6   18.30    3.20
   4  13  -6   27.80    5.20
  -4 -13  -6   22.70    4.30
  -4  13  -6   22.30    6.40
   4 -13  -6   27.80    5.70
   5  13  -6   39.60    5.80
  -5  13  -6   42.90    7.50
   5 -13  -6   37.40    6.50
   6  13  -6   71.89    7.70
  -6  13  -6   70.49    9.40
   6 -13  -6   80.29    9.60
  -6 -13   6   57.79    7.60
   7  13  -6   15.50    4.40
   7 -13  -6    3.40    5.50
  -7  13  -6    8.50    6.10
   8  13  -6    3.10    3.80
  -8 -13   6    3.00    3.30
   8 -13  -6    0.90    5.70
  -8  13  -6    0.40    5.90
   9  13  -6   14.00    4.10
   9 -13  -6    9.20    6.50
  -9  13  -6   -4.00    6.10
  10  13  -6   -0.70    3.80
  10 -13  -6   11.90    6.50
 -10  13  -6    0.70    6.40
 -10 -13   6    5.30    3.20
  11  13  -6    0.30    3.60
  11 -13  -6    6.40    6.60
 -11  13  -6   11.00    7.40
  12  13  -6   11.90    4.40
  12  13  -6    3.60    4.40
 -12  13  -6    5.50    7.10
  12 -13  -6    6.30    6.90
  13  13  -6   16.20    4.60
  13  13  -6   12.30    4.90
  13 -13  -6   14.90    7.90
 -13  13  -6    3.30    6.70
  14  13  -6    3.20    4.40
 -14  13  -6    7.80    7.20
  14 -13  -6    8.30    7.60
 -15  13  -6    5.10    7.40
  15 -13  -6    6.30    7.70
  16  13  -6   17.60    5.20
  16 -13  -6    2.30    8.00
 -16  13  -6   11.10    7.90
   0 -14  -6   22.80    4.50
   0  14  -6   16.10    5.20
  -1 -14  -6   25.80    4.40
   1  14  -6   20.60    5.50
   1 -14  -6   23.00    4.90
  -1  14  -6   25.00    5.90
  -2 -14  -6   30.70    4.40
  -2 -14  -6   25.10    4.20
   2  14  -6   30.40    5.60
   2 -14  -6   25.40    5.20
  -2  14  -6   28.40    6.10
  -3 -14  -6   27.50    4.50
  -3 -14  -6   27.90    4.00
   3  14  -6   18.40    5.10
   3 -14  -6   26.70    5.60
  -3  14  -6   16.90    5.90
  -4 -14  -6   40.70    4.80
  -4 -14  -6   24.70    3.60
   4  14  -6   32.10    5.60
   4 -14  -6   28.80    6.00
  -4  14  -6   32.10    7.20
   5  14  -6   64.79    7.90
   5 -14  -6   83.99    9.60
  -5  14  -6   76.39   10.40
   6  14  -6  120.19   10.40
  -6 -14   6  145.89   11.00
   6 -14  -6  132.79   12.40
  -6  14  -6  143.79   13.50
   7  14  -6   34.80    5.40
  -7 -14   6   37.30    5.10
  -7  14  -6   32.30    7.90
   7 -14  -6   18.40    6.50
   8  14  -6    1.90    3.70
  -8  14  -6    1.70    6.10
   8 -14  -6    1.20    5.50
   9  14  -6    3.30    3.80
  -9  14  -6    9.10    6.70
   9 -14  -6    2.10    5.90
  10  14  -6   12.80    3.80
 -10 -14   6   15.20    3.20
 -10  14  -6   12.00    7.20
  10 -14  -6    5.50    6.50
  11  14  -6   13.50    3.90
  11 -14  -6   11.00    7.10
 -11  14  -6   19.60    7.90
  12  14  -6    1.00    3.60
  12 -14  -6    7.90    6.60
 -12  14  -6    0.80    6.50
 -13  14  -6   20.30    8.30
  13 -14  -6    9.20    7.40
 -14  14  -6   -7.10    6.90
  14 -14  -6   12.60    8.10
  15 -14  -6   -0.20    7.40
 -15  14  -6    1.70    7.40
   0  15  -6   -1.90    4.40
   0 -15  -6   -8.50    3.20
  -1 -15  -6    4.80    3.50
   1  15  -6   -3.90    4.10
   1 -15  -6   -5.80    3.50
  -1  15  -6   -1.10    4.30
  -2 -15  -6   -5.50    3.10
   2 -15  -6   -1.70    3.90
  -2  15  -6   -2.50    4.60
  -3 -15  -6    5.40    3.60
   3  15  -6    2.20    4.30
  -3 -15  -6    5.90    3.20
  -3  15  -6    9.40    5.60
   3 -15  -6    2.40    4.40
   4  15  -6    9.10    4.30
  -4 -15  -6    9.60    2.80
   4 -15  -6   14.60    5.40
  -4  15  -6    6.60    5.70
   5  15  -6   26.50    5.10
  -5  15  -6   12.70    6.70
   5 -15  -6   19.60    6.20
   6  15  -6   51.99    7.00
  -6 -15   6   59.69    8.00
  -6  15  -6   61.09    9.40
   6 -15  -6   57.69    8.60
   7  15  -6    7.20    4.20
   7 -15  -6   12.70    6.30
  -7  15  -6    6.30    6.40
  -7 -15   6   17.70    4.20
   8  15  -6   -6.50    3.20
  -8 -15   6   -3.20    3.20
   8 -15  -6    0.40    5.50
  -8  15  -6   -7.00    5.70
   9  15  -6    1.70    3.40
  -9 -15   6    6.70    2.90
   9 -15  -6    3.40    5.90
  -9  15  -6    3.80    6.40
 -10  15  -6   -6.20    6.00
  10 -15  -6   -3.80    6.10
  11 -15  -6   -0.60    5.90
 -11  15  -6   -9.60    6.30
 -12  15  -6   -7.50    6.20
  12 -15  -6    8.70    7.10
  13 -15  -6   -4.80    6.50
 -13  15  -6   22.40    8.00
 -14  15  -6   -9.90    6.40
  14 -15  -6   -0.90    7.40
   0 -16  -6   10.40    4.00
   0  16  -6   11.50    5.00
  -1 -16  -6   10.60    4.00
   1  16  -6    5.20    4.50
  -1  16  -6   10.10    5.40
   1 -16  -6    2.50    4.00
   2  16  -6    0.80    4.60
  -2 -16  -6   -7.20    3.70
   2 -16  -6   -0.10    4.20
  -2  16  -6   -8.70    5.00
   3  16  -6    0.10    4.30
  -3 -16  -6    4.90    3.80
  -3  16  -6    8.90    5.60
   3 -16  -6    7.60    4.90
   4  16  -6    9.20    4.40
  -4 -16  -6    5.70    3.70
   4 -16  -6    4.40    4.70
  -4  16  -6   -0.80    5.70
   5  16  -6    8.50    4.30
   5 -16  -6    0.40    5.00
  -5  16  -6    2.30    6.10
   6  16  -6   11.40    4.40
   6 -16  -6   19.90    6.50
  -6  16  -6   21.10    7.30
   7  16  -6    7.00    3.80
  -7  16  -6    2.40    6.10
   7 -16  -6   -4.70    5.40
   8  16  -6   -4.80    3.30
  -8 -16   6    1.90    3.10
   8 -16  -6    9.40    6.10
  -8  16  -6   -1.60    6.30
   9  16  -6    9.40    3.60
  -9  16  -6   18.20    7.40
 -10  16  -6  -10.60    6.20
  10 -16  -6   -4.40    6.20
  11 -16  -6   -0.70    6.40
 -11  16  -6  -11.80    5.80
 -12  16  -6   -0.50    6.90
  12 -16  -6    6.30    7.00
 -13  16  -6    5.80    7.80
  13 -16  -6   10.80    7.90
   0 -17  -6   22.80    5.10
   0  17  -6   22.70    6.10
   1  17  -6   17.50    5.60
  -1 -17  -6   17.50    4.50
  -1  17  -6   24.70    6.60
   1 -17  -6   25.80    5.40
  -2 -17  -6   14.90    4.20
   2  17  -6   21.30    5.80
   2 -17  -6   15.10    5.30
  -3 -17  -6    2.30    4.00
   3  17  -6   16.50    5.20
  -3 -17  -6    2.70    3.90
  -3  17  -6   11.90    6.60
   3 -17  -6    1.50    4.70
   4  17  -6    5.80    4.70
  -4  17  -6    5.90    6.50
   4 -17  -6   16.00    5.90
   5  17  -6   -6.50    3.90
  -5  17  -6   -3.50    5.90
   5 -17  -6   -4.10    5.00
   6  17  -6    1.70    3.90
   6 -17  -6   -7.70    5.10
  -6  17  -6   -6.80    6.00
   7  17  -6    7.10    3.70
   7 -17  -6    4.00    6.00
  -7 -17   6   -9.70    3.60
  -7  17  -6   -1.10    6.30
   8  17  -6   16.20    4.00
   8 -17  -6   14.00    7.20
  -8  17  -6   11.00    7.70
  -8 -17   6   19.00    3.50
   9 -17  -6   -4.50    6.30
  -9  17  -6    7.40    7.20
  10 -17  -6   10.60    7.30
 -10  17  -6   -7.80    6.50
  11 -17  -6   10.60    7.40
 -11  17  -6    1.30    6.80
 -12  17  -6   15.10    8.20
  12 -17  -6   12.70    7.90
   0  18  -6   50.79    8.00
   0 -18  -6   39.70    6.00
  -1 -18  -6   34.10    5.70
  -1  18  -6   35.90    7.70
  -2 -18  -6   35.20    5.30
   2  18  -6   36.60    6.70
   2 -18  -6   36.20    6.60
  -2  18  -6   25.30    7.40
  -3 -18  -6   29.90    5.10
  -3 -18  -6   27.50    4.80
   3  18  -6   27.20    6.10
   3 -18  -6   35.30    6.70
  -3  18  -6   23.40    7.50
   4  18  -6   25.50    5.50
  -4  18  -6   12.80    7.30
   4 -18  -6   16.40    6.30
   5  18  -6    6.00    4.50
   5 -18  -6    6.80    6.10
  -5  18  -6   10.70    7.00
   6  18  -6   -5.30    4.30
   6 -18  -6    2.60    6.10
  -6  18  -6    3.90    6.60
   7  18  -6   16.90    4.50
  -7  18  -6   14.50    7.90
   7 -18  -6   18.10    7.10
   8  18  -6    8.30    4.10
  -8  18  -6   19.60    8.30
   8 -18  -6    9.10    7.20
  -9  18  -6   13.30    8.00
   9 -18  -6   15.50    7.80
  10 -18  -6   19.90    8.00
 -10  18  -6   16.60    8.60
  11 -18  -6   17.90    8.30
 -11  18  -6    6.00    8.20
   0 -19  -6   55.79    7.30
   0  19  -6   36.00    7.90
   1  19  -6   38.20    7.50
  -1 -19  -6   26.30    5.40
   1 -19  -6   28.60    6.10
  -1  19  -6   40.90    8.10
  -2 -19  -6   34.30    5.60
   2  19  -6   31.00    6.60
  -2  19  -6   17.20    7.30
   2 -19  -6   31.70    6.70
  -3 -19  -6   20.40    4.80
   3  19  -6   12.70    5.80
  -3  19  -6   26.40    7.90
   3 -19  -6   21.00    6.30
   4  19  -6   14.80    5.50
  -4  19  -6   29.70    8.00
   4 -19  -6   12.90    6.00
   5  19  -6   10.10    5.20
  -5  19  -6   14.90    7.60
   5 -19  -6    2.80    5.60
   6  19  -6   -2.50    4.60
  -6  19  -6   -4.20    6.60
   6 -19  -6  -14.60    5.20
   7  19  -6   10.30    4.20
   7 -19  -6   21.70    7.50
  -7  19  -6    6.30    7.80
  -8  19  -6    8.30    7.90
   8 -19  -6   13.30    7.70
  -9  19  -6    8.00    7.80
   9 -19  -6   13.40    7.70
 -10  19  -6    8.60    7.90
  10 -19  -6   18.70    8.40
   0 -20  -6    5.80    4.90
   0  20  -6   13.50    6.70
  -1 -20  -6   17.80    4.70
   1  20  -6   20.30    6.70
   1 -20  -6   19.60    5.70
  -1  20  -6   13.50    6.30
   2  20  -6   14.30    6.20
  -2 -20  -6    7.00    4.60
   2 -20  -6   19.00    5.80
  -2  20  -6    9.60    6.40
  -3 -20  -6    1.60    4.20
   3  20  -6   13.80    5.60
   3 -20  -6    0.30    5.20
  -3  20  -6    4.00    6.40
   4  20  -6   16.60    5.50
  -4  20  -6    6.90    6.90
   4 -20  -6    1.70    5.70
   5  20  -6    0.40    4.50
  -5  20  -6    3.10    7.00
   5 -20  -6   -4.50    5.60
   6  20  -6    7.30    4.80
   6 -20  -6   -7.20    5.60
  -6  20  -6   -9.80    6.50
   7 -20  -6    6.70    6.80
  -7  20  -6   -2.10    7.40
  -8  20  -6   12.20    7.80
   8 -20  -6    2.40    7.10
   0 -21  -6    9.20    5.00
   0  21  -6   -3.00    6.00
  -1 -21  -6    2.40    4.10
   1  21  -6   11.40    6.10
   1 -21  -6    1.40    5.20
  -1  21  -6    7.00    6.40
   2  21  -6   11.90    5.90
  -2 -21  -6    4.30    4.60
   2 -21  -6   -4.80    5.20
   3  21  -6   -6.30    5.10
  -3 -21  -6    0.20    4.00
   3 -21  -6    7.10    5.50
  -3  21  -6  -12.10    5.70
   4  21  -6   -6.80    4.90
  -4  21  -6   -8.90    6.30
   4 -21  -6   -3.80    5.40
   5  21  -6    4.50    5.30
   5 -21  -6   -0.90    5.90
  -5  21  -6   -8.40    6.60
  -6  21  -6    0.10    6.90
   6 -21  -6    3.20    6.80
   0  22  -6   10.30    6.80
   0 -22  -6    5.90    5.20
   1  22  -6    2.70    6.50
  -1 -22  -6   -6.90    4.40
  -1  22  -6   -2.30    6.80
   1 -22  -6    1.60    5.40
  -2 -22  -6    2.40    4.60
   2  22  -6    0.80    6.50
  -2  22  -6   -9.40    6.50
   2 -22  -6    1.90    5.90
   3  22  -6  -11.00    5.90
  -3  22  -6   13.70    7.90
   3 -22  -6   -5.40    5.60
   0   0  -7   91.49    6.90
   0   0   7   63.19    6.40
   1   0   7   40.30    4.80
   1   0  -7   45.00    5.60
  -1   0  -7   42.80    5.20
  -1   0   7   43.50    4.70
   2   0   7  145.79    9.30
   2   0  -7  117.69    9.90
  -2   0  -7  147.99    9.40
  -2   0   7  141.59    9.10
   3   0   7  551.04   30.50
  -3   0  -7  553.04   30.60
  -3   0   7  545.65   30.50
   4   0   7  442.56   25.30
  -4   0   7  483.95   25.80
   4   0  -7  417.46   25.60
  -4   0  -7  457.65   25.50
   5   0   7 1979.60  108.69
  -5   0  -7 2042.40  108.89
   5   0  -7 2076.79  108.99
  -6   0  -7 1386.56   73.99
   6   0  -7 1347.17   74.09
   7   0  -7 1019.70   55.39
  -7   0  -7  996.70   55.29
  -8   0  -7  251.07   15.90
   8   0  -7  247.78   16.00
  -9   0  -7   52.89    6.90
   9   0  -7   53.99    6.70
 -10   0  -7   91.69    8.40
  10   0  -7   67.59    8.10
  11   0  -7   46.90    6.90
 -11   0  -7   52.39    7.10
  12   0  -7  122.89   10.90
 -12   0  -7  114.99   10.40
 -13   0  -7    0.80    4.30
  13   0  -7   10.90    5.40
 -14   0  -7  109.09   10.80
  14   0  -7  126.49   11.50
  15   0  -7  122.89   12.10
 -15   0  -7  108.69   10.80
 -16   0  -7    5.70    4.60
  16   0  -7    1.60    5.60
 -17   0  -7   20.60    6.00
 -18   0  -7   12.70    5.00
  18   0  -7   32.70    8.60
  19   0  -7   18.60    8.00
   0  -1  -7    4.30    3.50
   0   1  -7    5.80    3.30
   0  -1   7    3.80    2.60
   0   1   7    2.20    2.50
  -1  -1  -7    9.00    3.20
   1  -1   7    5.70    2.80
  -1   1   7    3.00    2.40
   1   1  -7    7.90    3.50
   1  -1  -7    2.20    3.50
   1   1   7    3.90    2.70
  -1   1  -7    8.50    3.30
  -1  -1   7   11.60    3.20
  -2   1   7   45.10    4.70
   2  -1   7   44.40    5.00
  -2  -1  -7   59.99    5.40
   2   1  -7   48.00    6.20
  -2  -1   7   43.90    4.90
   2  -1  -7   48.80    5.90
  -2   1  -7   50.69    5.40
   2   1   7   52.09    5.20
   3  -1   7  303.07   18.10
   3   1  -7  335.07   18.90
  -3   1   7  301.77   18.10
  -3  -1  -7  289.07   18.00
  -3   1  -7  323.27   18.30
  -3  -1   7  273.67   17.90
   3   1   7  332.77   18.00
   3  -1  -7  346.77   18.70
   4  -1   7  292.47   17.80
  -4  -1  -7  289.57   17.60
   4   1  -7  302.47   18.10
   4  -1  -7  321.77   18.20
  -4  -1   7  316.97   17.70
   4   1   7  293.07   17.50
  -4   1  -7  301.47   17.90
  -5  -1  -7 1856.21   97.19
   5   1  -7 1721.63   97.29
  -5   1  -7 1872.31   97.49
   5   1   7 1801.12   96.99
  -6  -1  -7 1004.20   51.09
   6   1  -7  954.70   51.19
   6   1   7  863.61   50.89
   6  -1  -7  974.90   51.29
  -6   1  -7  858.41   50.99
   7   1  -7  545.55   30.50
  -7  -1  -7  520.75   30.30
   7  -1  -7  534.35   30.60
  -7   1  -7  538.85   30.70
   8   1  -7  200.98   13.20
  -8  -1  -7  185.68   13.00
   8  -1  -7  204.78   13.50
  -8   1  -7  189.68   13.30
  -9  -1  -7   29.30    5.20
   9   1  -7   35.70    5.40
  -9   1  -7   33.60    5.50
   9  -1  -7   29.10    5.30
 -10  -1  -7   34.00    5.60
  10   1  -7   38.10    5.80
 -10   1  -7   41.10    6.40
  10  -1  -7   32.10    5.90
  11   1  -7   14.60    4.70
 -11  -1  -7    5.40    4.00
 -11   1  -7    4.20    4.60
  11  -1  -7    3.00    4.30
  12   1  -7   54.29    7.40
 -12  -1  -7   52.09    7.40
 -12   1  -7   46.50    7.20
  12  -1  -7   63.39    8.20
 -13  -1  -7    3.80    4.40
  13   1  -7    3.50    5.10
  13  -1  -7    0.10    4.70
 -13   1  -7    3.00    4.40
 -14  -1  -7   57.09    7.60
  14   1  -7   58.19    8.40
 -14   1  -7   36.70    7.40
  14  -1  -7   52.49    8.30
  15   1  -7   66.79    9.00
 -15  -1  -7   59.09    8.30
  15  -1  -7   51.79    8.70
  16   1  -7    4.90    5.90
 -16  -1  -7   -2.10    3.80
  16  -1  -7    1.70    5.90
 -16   1  -7    0.00    4.10
  17   1  -7   26.80    7.50
 -17  -1  -7   22.80    5.70
 -17   1  -7   14.70    5.70
  17  -1  -7   19.60    7.50
  18   1  -7   21.60    7.80
  18  -1  -7   16.80    7.80
 -18   1  -7    9.30    5.00
  19   1  -7   18.90    7.70
  19  -1  -7    8.80    7.60
   0   2   7    9.70    2.80
   0  -2  -7    8.10    3.40
   0  -2   7   17.60    3.40
   0   2  -7   16.60    3.70
  -1   2   7   13.60    2.80
   1   2  -7   15.70    3.80
   1  -2   7    8.80    2.90
  -1  -2  -7   16.50    3.50
   1   2   7   10.60    3.00
  -1  -2   7   10.70    3.20
  -1   2  -7   15.40    3.60
   1  -2  -7   13.00    3.80
  -2   2   7   28.00    3.80
   2  -2   7   32.40    4.50
  -2  -2  -7   34.20    4.50
   2   2  -7   41.90    5.30
   2  -2  -7   37.80    4.90
  -2   2  -7   38.00    4.80
  -2  -2   7   38.60    4.50
   2   2   7   23.60    4.10
   3   2  -7   67.09    7.40
  -3   2   7   86.39    6.20
  -3  -2  -7   74.49    6.40
   3  -2   7   74.49    6.50
   3   2   7   73.99    6.10
  -3  -2   7   73.89    6.10
  -3   2  -7   83.29    6.70
   3  -2  -7   77.09    6.80
  -4  -2  -7   40.90    4.80
   4   2  -7   30.30    5.40
   4   2   7   30.90    4.10
   4  -2  -7   32.10    4.90
  -4  -2   7   36.50    4.40
  -4   2  -7   34.90    5.00
   5   2  -7  894.71   49.99
  -5  -2  -7  979.10   49.70
   5  -2  -7  896.21   49.99
   5   2   7  875.41   49.40
   6   2  -7  501.85   26.50
  -6  -2  -7  477.45   26.00
  -6   2  -7  439.86   26.40
   6   2   7  462.85   25.70
   6  -2  -7  398.86   26.20
   7   2  -7  253.47   15.30
  -7  -2  -7  250.17   15.00
   7  -2  -7  227.18   15.40
  -7   2  -7  232.18   15.50
   7   2   7  230.38   15.70
   8   2  -7   47.10    6.10
  -8  -2  -7   49.40    6.00
   8  -2  -7   37.50    6.10
  -8   2  -7   46.00    6.40
   9   2  -7   -0.90    3.40
  -9  -2  -7   -2.10    3.10
   9  -2  -7    5.60    4.10
  -9   2  -7   -0.80    3.80
 -10  -2  -7   -1.40    3.20
  10   2  -7    0.80    3.80
  10  -2  -7    0.90    4.00
 -10   2  -7    2.70    4.20
 -11  -2  -7    4.60    3.70
  11   2  -7   -2.20    3.70
  11  -2  -7    1.80    4.40
 -11   2  -7    1.60    4.40
  12   2  -7   19.80    5.40
 -12  -2  -7   26.50    5.10
 -12   2  -7   26.60    6.20
  12  -2  -7   28.50    6.40
 -13  -2  -7    1.30    4.10
  13   2  -7   -2.40    4.30
  13  -2  -7    4.20    5.40
 -13   2  -7    8.70    5.10
 -14  -2  -7   12.60    4.80
  14   2  -7   20.70    6.00
  14  -2  -7   26.60    7.10
 -14   2  -7   14.30    5.70
  15   2  -7   25.40    6.30
 -15  -2  -7    8.80    4.40
 -15   2  -7    7.20    5.30
  15  -2  -7   16.90    6.70
  16   2  -7   -6.80    5.00
 -16  -2  -7   -5.40    3.10
  16  -2  -7   -9.60    5.40
 -16   2  -7   -1.70    4.70
  17   2  -7   17.50    6.30
 -17  -2  -7    8.50    4.20
  17  -2  -7    5.10    7.10
 -17   2  -7    4.80    4.90
  18   2  -7    9.20    6.50
 -18   2  -7    2.70    4.80
  18  -2  -7    2.30    7.00
  19   2  -7    1.60    6.70
  19  -2  -7    4.40    7.10
  19   2   7    7.50    6.30
   0   3   7    2.80    2.10
   0  -3   7    5.20    2.70
   0   3  -7    0.80    3.00
   0  -3  -7    5.80    3.30
  -1  -3  -7   32.40    4.70
   1   3  -7   37.90    4.80
   1  -3   7   32.70    4.30
  -1   3   7   27.70    3.90
  -1  -3   7   30.00    4.30
  -1   3  -7   31.80    4.60
   1   3   7   34.80    4.00
   1  -3  -7   40.80    4.90
   2   3  -7    2.80    3.40
  -2  -3  -7    2.30    2.80
   2  -3   7    2.80    2.60
  -2   3   7    1.10    2.10
   2  -3  -7    2.40    2.90
   2   3   7    2.60    2.90
  -2  -3   7    3.90    2.90
  -2   3  -7    5.10    3.00
  -3  -3  -7    7.20    3.10
   3   3  -7   12.30    4.20
   3   3   7    7.60    2.90
  -3  -3   7    5.80    2.80
   3  -3  -7    7.50    3.20
  -3   3  -7    6.20    3.00
  -4  -3  -7   -2.30    2.50
   4   3  -7   -8.60    3.70
   4   3   7    5.30    2.80
  -4  -3   7   -0.60    2.30
  -4   3  -7   -1.00    3.00
   4  -3  -7   -2.40    2.80
  -5  -3  -7  284.77   15.10
  -5   3  -7  243.18   15.70
   5   3   7  268.97   14.90
  -5  -3   7  221.28   16.60
   5  -3  -7  218.38   15.40
   6   3  -7   53.29    6.80
  -6  -3  -7   76.69    6.30
   6  -3  -7   66.59    7.00
   6   3   7   61.09    6.00
  -6   3  -7   59.69    7.00
  -7  -3  -7   38.80    5.10
   7   3  -7   40.00    5.70
   7  -3  -7   41.20    5.90
   7   3   7   46.30    5.30
  -7   3  -7   31.90    5.80
  -8  -3  -7    0.00    3.10
   8   3  -7   12.90    4.30
  -8   3  -7   -0.60    3.80
   8  -3  -7   12.00    4.40
   9   3  -7   29.50    5.10
  -9  -3  -7   26.60    4.70
   9  -3  -7   30.20    5.80
  -9   3  -7   19.30    5.30
 -10  -3  -7    6.80    3.60
  10   3  -7    5.80    4.10
 -10   3  -7    2.20    4.50
  10  -3  -7    6.90    4.70
  11   3  -7   11.50    4.60
 -11   3  -7   16.70    5.60
  11  -3  -7   12.10    5.20
  12   3  -7   16.70    5.00
 -12  -3  -7    8.00    3.90
 -12   3  -7    2.60    4.70
  12  -3  -7   14.00    5.60
  13   3  -7   11.70    5.20
 -13  -3  -7    1.40    3.80
  13  -3  -7    5.90    5.50
 -13   3  -7    9.90    5.60
  14   3  -7   -4.90    4.60
 -14  -3  -7    0.90    3.20
 -14   3  -7    3.70    5.30
  14  -3  -7   -0.20    5.40
  15   3  -7    2.80    5.10
 -15  -3  -7    4.70    3.80
  15  -3  -7    3.60    6.00
 -15   3  -7    5.90    5.20
 -16  -3  -7    1.40    3.20
  16   3  -7    7.80    5.70
 -16   3  -7   -1.00    4.80
  16  -3  -7    4.60    6.30
  17   3  -7   16.60    6.00
  17  -3  -7    9.40    6.90
 -17   3  -7   -2.10    4.70
  18   3  -7    0.20    5.80
 -18   3  -7    6.20    5.30
  18  -3  -7    6.70    7.30
  19   3  -7    9.90    6.50
  19  -3  -7   14.40    7.90
  19   3   7    8.80    6.70
   0   4  -7   55.79    5.80
   0  -4   7   52.19    5.30
   0   4   7   57.49    4.80
   0  -4  -7   56.59    5.80
  -1   4   7  151.98   10.20
  -1  -4  -7  162.58   10.90
   1  -4   7  153.08   10.60
   1   4  -7  188.08   11.10
   1  -4  -7  182.68   11.00
  -1  -4   7  159.38   10.80
   1   4   7  164.68   10.20
  -1   4  -7  155.48   10.80
  -2  -4  -7  234.98   13.70
   2   4  -7  211.98   14.00
  -2   4   7  238.08   13.80
   2   4   7  237.38   13.50
  -2  -4   7  200.58   14.00
   2  -4  -7  244.38   14.10
  -2   4  -7  219.28   14.10
   3   4  -7  107.79    8.40
  -3  -4  -7   99.89    7.60
  -3  -4   7  108.29    7.90
  -3   4  -7  109.49    8.40
   3   4   7   99.19    7.70
   3  -4  -7  115.49    8.30
  -4  -4  -7  155.08    9.70
   4   4  -7  156.08   11.00
   4  -4  -7  137.99   10.10
   4   4   7  131.19    9.80
  -4  -4   7  144.29    9.70
  -4   4  -7  146.09   10.50
  -5  -4  -7    8.80    3.10
  -5   4  -7    1.70    3.50
  -5  -4   7   10.40    3.50
   5   4   7    5.20    3.10
   5  -4  -7    9.60    3.80
  -6  -4  -7   45.80    5.30
   6   4  -7   55.29    7.50
  -6   4  -7   57.79    6.80
   6  -4  -7   47.00    6.50
   6   4   7   56.69    5.40
  -7  -4  -7   37.80    5.20
   7   4  -7   40.50    5.90
   7  -4  -7   42.70    6.00
   7   4   7   44.00    5.20
  -7   4  -7   26.60    5.50
  -8  -4  -7   59.89    6.00
   8   4  -7   51.09    7.00
  -8   4  -7   60.69    7.50
   8   4   7   47.50    5.70
  -9  -4  -7  128.69    9.20
   9   4  -7  110.99    9.70
  -9   4  -7  129.19   10.80
   9  -4  -7  124.59   10.50
 -10  -4  -7   24.90    4.30
 -10   4  -7   21.10    5.70
 -11  -4  -7   34.80    5.20
  11   4  -7   39.50    6.00
  11  -4  -7   29.00    6.40
 -11   4  -7   28.40    6.80
  12   4  -7   -3.20    4.00
 -12  -4  -7    1.70    3.50
 -12   4  -7   -3.00    5.00
  12  -4  -7   -7.80    4.20
 -13  -4  -7   12.60    4.30
  13   4  -7   16.30    5.40
  13  -4  -7    2.10    5.40
 -13   4  -7   10.40    5.70
  14   4  -7    5.30    5.00
 -14  -4  -7   -1.20    2.90
 -14   4  -7    9.10    5.70
  14  -4  -7   -4.50    5.20
  15   4  -7    1.30    5.00
 -15  -4  -7    4.60    3.40
 -15   4  -7    6.20    5.70
  15  -4  -7    1.50    5.80
  16   4  -7   13.50    5.70
 -16   4  -7   19.20    6.60
  16  -4  -7    0.30    6.20
  17   4  -7    2.10    5.60
  17  -4  -7   -0.90    6.20
 -17   4  -7    6.90    5.60
  18   4  -7   -6.00    5.60
  18   4   7    4.00    5.60
  18  -4  -7    8.40    7.50
 -18   4  -7    2.40    5.10
  19   4  -7   -8.40    6.00
 -19   4  -7    1.70    5.20
  19   4   7   -3.70    6.20
  19  -4  -7    6.30    7.30
   0  -5   7    7.50    2.90
   0  -5  -7    8.00    3.40
   0   5   7    6.90    2.40
   0   5  -7    9.90    3.50
   1   5  -7   65.79    6.40
  -1   5   7   60.89    5.20
  -1  -5  -7   50.99    6.00
   1  -5  -7   66.39    5.90
  -1  -5   7   62.59    5.80
   1   5   7   57.99    5.00
  -1   5  -7   60.99    6.20
  -2   5   7  162.68   11.40
  -2  -5  -7  181.68   11.10
   2   5   7  169.28   10.30
   2  -5  -7  150.08   11.10
  -2   5  -7  174.78   11.40
   3   5  -7  112.59    9.10
  -3  -5  -7  120.09    8.60
   3  -5  -7  136.69    9.20
   3   5   7  133.89    8.30
  -3  -5   7  101.89    9.10
  -3   5  -7  126.69    9.40
   4   5  -7  195.68   12.70
  -4  -5  -7  190.98   11.90
   4  -5  -7  191.08   12.60
  -4   5  -7  184.88   12.80
  -5  -5  -7   49.20    5.10
   5   5  -7   53.29    6.90
   5   5   7   43.60    5.40
  -5   5  -7   45.00    6.20
  -5  -5   7   39.20    5.20
   5  -5  -7   44.60    5.90
  -6  -5  -7  151.18   10.50
  -6   5  -7  164.98   12.10
   6  -5  -7  161.58   11.80
   6   5   7  183.28   10.90
  -7  -5  -7   75.79    6.30
   7   5  -7   63.89    8.20
   7   5   7   71.89    6.30
   7  -5  -7   72.99    7.70
  -7   5  -7   71.79    8.00
  -8  -5  -7   60.09    5.90
   8   5  -7   68.19    7.70
   8   5   7   59.59    6.10
  -8   5  -7   55.89    7.80
   8  -5  -7   57.79    7.30
  -9  -5  -7  127.59    9.10
   9   5  -7  121.49   10.10
   9  -5  -7  105.79   10.50
  -9   5  -7  130.79   11.00
   9   5   7  128.09    9.10
  10   5  -7   66.69    7.90
 -10  -5  -7   52.09    6.20
  10  -5  -7   62.69    8.40
 -10   5  -7   68.19    8.80
  11   5  -7   53.59    7.00
 -11  -5  -7   53.49    6.10
  11  -5  -7   53.69    8.10
 -11   5  -7   41.90    7.50
 -12  -5  -7    1.10    3.10
  12   5  -7    6.90    5.00
  12  -5  -7    1.30    5.30
 -12   5  -7   -3.00    4.80
  13   5  -7    9.90    5.40
 -13  -5  -7   10.90    3.70
  13  -5  -7   22.30    6.90
 -13   5  -7   12.00    6.00
 -14  -5  -7   13.10    4.10
  14   5  -7   22.40    6.00
 -14   5  -7   15.70    6.40
  14  -5  -7   26.40    7.40
  15   5  -7   13.80    6.00
 -15  -5  -7   10.00    3.30
 -15   5  -7    8.80    6.00
  15  -5  -7    9.60    6.90
  16   5  -7   19.50    6.20
 -16   5  -7    5.50    6.20
  16  -5  -7   10.50    7.20
  17   5  -7   -4.40    5.50
  17  -5  -7    3.20    6.60
  17   5   7    5.20    5.20
 -17   5  -7    5.20    5.70
  18   5  -7    3.30    6.20
 -18   5  -7   11.20    6.60
  18   5   7   17.50    6.10
  18  -5  -7    7.90    7.60
  19   5  -7   -4.50    6.50
 -19   5  -7    3.30    5.60
  19  -5  -7    3.40    7.60
  19   5   7   -1.90    5.50
   0  -6  -7    3.90    3.30
   0   6  -7    7.70    3.40
   0   6   7    6.30    2.10
   1   6  -7  143.09   10.00
  -1   6   7  158.28    9.60
  -1  -6  -7  151.58   10.00
  -1  -6   7  144.99   10.90
   1  -6  -7  128.49    9.80
  -1   6  -7  136.49   10.10
   1   6   7  144.19    9.10
   2   6  -7  402.86   22.30
   2  -6  -7  394.66   22.20
   2   6   7  368.36   21.40
  -2   6  -7  368.36   22.50
   3   6  -7  186.38   12.60
  -3  -6  -7  195.78   12.20
  -3   6  -7  164.08   12.80
   3   6   7  199.38   11.60
   3  -6  -7  194.08   12.70
  -3  -6   7  225.48   13.20
   4   6  -7  243.48   15.20
  -4  -6  -7  252.37   14.50
   4  -6  -7  240.18   15.40
   4   6   7  229.78   14.20
  -4   6  -7  262.67   15.80
  -4  -6   7  227.38   14.90
   5   6  -7  201.08   13.40
  -5  -6  -7  197.78   12.30
   5   6   7  208.98   12.40
   5  -6  -7  212.28   13.70
  -5   6  -7  190.18   13.90
   6   6  -7  436.36   26.00
  -6  -6  -7  491.25   25.10
   6   6   7  393.36   25.40
  -6   6  -7  454.55   26.70
   6  -6  -7  458.75   26.40
   7   6  -7  121.69   11.00
  -7  -6  -7  130.19    8.80
   7  -6  -7  104.49   10.20
   7   6   7  149.49    9.40
  -7   6  -7  140.39   11.20
  -8  -6  -7  123.69    8.50
   8   6  -7  105.69   11.00
  -8   6  -7  114.29   10.70
   8  -6  -7  147.09   10.70
   8   6   7  113.39    8.70
  -9  -6  -7  168.48   11.00
   9   6  -7  199.38   13.40
   9  -6  -7  141.99   12.80
   9   6   7  157.68   11.30
  -9   6  -7  187.68   13.60
 -10  -6  -7   77.49    6.90
  10   6  -7   72.09    9.00
  10  -6  -7   73.49    9.30
  10   6   7   92.79    7.50
 -10   6  -7   77.89    9.80
 -11  -6  -7   68.79    6.70
  11   6  -7   81.39    8.80
 -11   6  -7   69.19    9.70
  11  -6  -7   73.69    9.60
  12   6  -7    0.70    5.00
 -12  -6  -7   -0.30    2.80
 -12   6  -7    2.30    5.60
  12  -6  -7    5.70    5.80
 -13  -6  -7   15.30    3.80
  13   6  -7   18.20    5.80
  13  -6  -7   19.40    6.90
 -13   6  -7   18.10    6.50
  14   6  -7   40.50    6.80
 -14  -6  -7   23.20    4.50
 -14   6  -7   31.90    7.70
  14  -6  -7   25.60    7.70
  15   6  -7   30.10    6.90
  15  -6  -7   28.50    8.40
 -15   6  -7   22.90    7.30
  16   6  -7   13.20    6.40
  16  -6  -7   19.90    8.10
  16   6   7   13.00    4.90
 -16   6  -7   15.60    6.80
  17   6  -7   23.00    6.90
  17  -6  -7   19.50    8.00
 -17   6  -7    6.30    6.20
  17   6   7   13.90    5.30
  18   6  -7   26.70    7.20
  18  -6  -7   17.80    8.30
  18   6   7   17.60    5.90
 -18   6  -7    8.70    6.20
  19   6  -7   -1.30    6.60
  19  -6  -7   -3.10    7.90
  19   6   7   -0.40    5.80
   0   7  -7   69.89    6.80
   0  -7  -7   74.09    6.40
   0   7   7   68.99    5.70
  -1   7   7   39.00    5.30
   1   7  -7   45.30    5.80
  -1  -7  -7   41.80    5.60
   1   7   7   48.50    4.50
   1  -7  -7   42.40    5.40
  -1   7  -7   42.00    6.00
  -2  -7  -7  356.46   22.00
   2   7  -7  421.66   22.40
   2   7   7  360.06   21.30
  -2   7  -7  391.16   22.80
  -3  -7  -7  216.98   13.40
   3   7  -7  236.68   14.10
   3  -7  -7  231.48   14.00
  -3   7  -7  198.08   14.30
   3   7   7  208.48   12.70
  -4  -7  -7  222.78   13.40
   4   7  -7  212.48   14.00
  -4  -7   7  229.28   14.20
   4   7   7  219.68   12.90
   4  -7  -7  229.78   14.40
  -4   7  -7  205.88   14.70
  -5  -7  -7  198.48   12.30
   5   7  -7  197.88   13.40
   5   7   7  208.58   12.10
   5  -7  -7  219.78   13.90
  -5   7  -7  188.38   14.00
   6   7  -7  466.75   26.50
  -6  -7  -7  494.85   25.50
   6  -7  -7  410.86   26.80
   6   7   7  466.45   25.40
  -6   7  -7  440.86   27.40
   7   7  -7  161.18   12.40
  -7  -7  -7  181.88   10.80
   7   7   7  163.48   11.60
   7  -7  -7  186.58   12.90
  -7   7  -7  170.88   13.30
  -8  -7  -7  123.89    8.90
   8   7  -7  146.09   11.80
  -8   7  -7  142.29   11.90
   8  -7  -7  137.69   11.50
  -9  -7  -7  191.78   11.60
   9   7  -7  191.88   14.60
   9  -7  -7  193.08   14.10
   9   7   7  172.28   12.00
  -9   7  -7  189.58   14.50
 -10  -7  -7   76.89    6.10
  10  -7  -7   66.29    9.00
 -10   7  -7   58.39    8.90
  10   7   7   48.90    6.70
 -11  -7  -7   32.80    4.40
  11   7  -7   29.00    8.20
  11  -7  -7   39.70    7.60
 -11   7  -7   30.70    7.30
 -12  -7  -7   -1.10    2.60
  12  -7  -7   -7.40    5.10
 -12   7  -7  -13.30    4.70
  12   7   7   -6.30    5.00
  13   7  -7   33.90    6.90
 -13  -7  -7    6.90    2.90
 -13   7  -7   12.30    6.20
  13  -7  -7   20.10    6.90
 -14   7  -7   19.80    7.60
  14  -7  -7   34.60    8.40
  15   7  -7   32.40    7.00
  15   7   7   35.80    5.50
 -15   7  -7   22.20    7.60
  15  -7  -7   33.40    8.60
  16   7  -7   13.00    6.40
  16  -7  -7   30.80    8.60
 -16   7  -7    8.20    6.80
  16   7   7   16.90    5.00
  17   7  -7   15.20    6.60
  17  -7  -7   15.20    8.30
  17   7   7    7.80    4.80
 -17   7  -7    4.00    6.60
  18   7  -7   29.90    7.70
  18   7   7   12.70    5.30
  18  -7  -7   24.10    9.00
 -18   7  -7   21.50    7.50
   0   8  -7   54.39    6.40
   0  -8  -7   49.70    5.60
   0   8   7   54.59    5.10
   1   8  -7   22.70    4.60
  -1  -8  -7   21.00    4.20
  -1   8  -7   32.80    5.10
   1   8   7   24.20    3.50
   1  -8  -7   32.80    4.60
   2   8  -7  230.08   15.00
  -2  -8  -7  232.58   14.70
   2   8   7  237.68   14.00
  -2   8  -7  266.47   15.80
   2  -8  -7  228.58   14.80
   3   8  -7  121.69    9.20
  -3  -8  -7  112.89    8.60
  -3   8  -7  138.39    9.90
   3   8   7  107.29    7.60
   3  -8  -7  111.99    9.00
   4   8  -7  138.19    9.80
  -4  -8  -7  119.99    8.80
   4   8   7  121.69    8.00
  -4   8  -7  124.59   10.50
   4  -8  -7  134.19   10.00
   5   8  -7  137.39   10.80
  -5  -8  -7  150.38    9.60
   5   8   7  142.59    9.00
  -5   8  -7  152.58   11.70
   5  -8  -7  154.98   11.10
  -6  -8  -7  334.27   17.20
   6   8  -7  287.87   18.40
   6  -8  -7  300.37   19.10
   6   8   7  290.07   16.90
  -6   8  -7  284.47   19.50
   7   8  -7   85.19    8.50
  -7  -8  -7   95.29    6.50
  -7  -8  -7   95.19    6.50
  -7   8  -7   87.89    9.60
   7  -8  -7   89.79    9.00
   7   8   7   82.49    6.50
  -8  -8  -7   99.29    6.60
   8   8  -7   83.39    8.90
   8   8   7   91.39    6.90
  -8   8  -7   79.59    9.80
   8  -8  -7   76.19    9.20
  -9  -8  -7  104.89    7.30
   9   8  -7  122.39   10.30
   9   8   7   87.79    9.20
  -9   8  -7  117.99   11.30
   9  -8  -7  115.19   10.80
  10   8  -7    6.00    7.20
 -10  -8  -7   18.50    3.10
  10   8   7   12.80    5.50
 -10   8  -7   30.90    7.10
  10  -8  -7   27.30    6.50
  11   8   7   48.30    6.60
  12   8  -7  -11.80    7.40
  12   8   7   11.70    4.50
  12  -8  -7    3.60    5.60
 -12   8  -7    3.10    5.80
  13   8  -7  -11.10    7.40
  13  -8  -7    1.90    6.00
 -13   8  -7   -0.20    5.60
  14   8  -7   15.40    8.00
  14   8   7   17.50    3.90
 -14   8  -7   23.60    7.80
  14  -8  -7   26.70    8.20
  15   8  -7   11.70    7.00
 -15   8  -7    5.60    6.40
  15  -8  -7    5.00    7.20
  16   8  -7   35.40    8.40
 -16   8  -7    5.50    6.60
  16   8   7   13.10    4.20
  16  -8  -7   17.40    7.80
  17   8  -7    9.80    7.80
  17   8   7    8.30    4.50
  17  -8  -7    5.60    7.40
 -17   8  -7   10.80    7.00
  18   8  -7   31.90    9.40
  18   8   7   24.40    5.20
 -18   8  -7    9.80    7.10
   0   9   7  164.68   12.00
   0   9  -7  181.48   12.50
   0  -9  -7  194.18   11.70
  -1  -9  -7   31.60    4.40
   1   9  -7   31.50    5.10
  -1   9  -7   33.20    5.30
   1  -9  -7   25.90    4.30
   1   9   7   22.90    3.60
  -2  -9  -7   12.90    3.80
   2   9  -7    8.60    3.90
   2  -9  -7    9.50    3.70
  -2   9  -7   14.30    4.40
   2   9   7   14.50    2.70
   3   9  -7    8.20    3.90
  -3  -9  -7    8.30    3.50
   3   9   7    4.00    2.10
   3  -9  -7   -0.20    3.30
  -3   9  -7    0.90    3.80
   4   9  -7   16.90    4.40
  -4   9  -7   14.80    4.80
   4   9   7   16.80    2.60
   4  -9  -7   14.30    4.30
   5   9  -7   14.00    4.60
  -5  -9  -7   22.50    3.70
   5   9   7   21.80    2.70
  -5   9  -7    9.70    4.90
   5  -9  -7   13.40    4.40
  -6  -9  -7   64.89    5.30
   6   9  -7   66.49    7.30
  -6   9  -7   75.59    8.60
   6  -9  -7   62.39    7.80
   7   9  -7    9.60    4.70
   7   9   7    3.10    1.90
  -7   9  -7   -2.40    4.70
   8   9  -7    5.70    5.00
  -8  -9  -7    7.00    2.10
   8  -9  -7    9.00    4.90
   8   9   7   10.10    2.30
  -8   9  -7    6.30    5.20
   9   9  -7   18.50    5.50
  -9  -9  -7   17.90    2.60
   9   9   7   23.50    3.10
  -9   9  -7   10.30    6.00
   9  -9  -7   20.00    6.00
  10   9  -7   -6.10    4.90
  10   9   7    1.00    3.00
 -10   9  -7    3.60    5.60
  10  -9  -7    3.70    5.30
  11   9  -7   -8.50    5.40
  11  -9  -7    5.20    5.90
 -11   9  -7    1.60    5.90
 -12   9  -7   22.40    7.50
  12  -9  -7   25.50    7.50
  13   9  -7    7.00    8.00
  13   9   7   11.50    3.00
  13   9   7   11.90    5.60
  13  -9  -7    0.00    5.90
 -13   9  -7    7.20    6.00
  14   9  -7    1.70    7.30
  14   9   7    9.30    5.40
  14   9   7   -2.80    2.50
 -14   9  -7    6.20    6.50
  14  -9  -7    1.10    6.40
  15   9  -7   14.90    8.30
  15  -9  -7    1.20    6.70
 -15   9  -7    6.40    6.70
  15   9   7    3.80    3.10
  16   9  -7  -10.10    8.60
  16  -9  -7   -1.00    7.10
 -16   9  -7  -11.10    5.20
  16   9   7   -3.50    3.20
  17   9  -7   12.70    9.00
  17  -9  -7   -0.50    7.50
  17   9   7    2.80    3.70
 -17   9  -7    4.80    6.90
  18   9  -7    1.10   11.00
  18  -9  -7    8.50    8.30
  18   9   7   -5.20    4.00
 -18   9  -7  -10.90    6.00
   0 -10  -7  180.88   12.10
   0  10  -7  195.38   13.30
  -1 -10  -7   51.49    6.10
   1  10  -7   62.49    7.00
   1 -10  -7   68.59    6.30
   1  10   7   49.60    5.10
  -1  10  -7   72.49    7.40
   2  10  -7    8.90    4.10
  -2  10  -7    8.70    4.30
   2 -10  -7   11.50    3.80
   2  10   7    9.20    2.60
  -3 -10  -7    4.20    3.60
   3  10  -7   16.80    4.30
  -3  10  -7   14.00    4.90
   3  10   7   14.30    2.60
   3 -10  -7   11.30    4.00
  -4 -10  -7   14.20    3.60
   4  10  -7   15.50    4.30
   4 -10  -7    9.80    4.20
  -4  10  -7    7.90    4.50
   4  10   7    7.50    2.20
   5  10  -7   12.50    4.30
  -5 -10  -7    7.80    3.20
   5  10   7    4.50    1.90
  -5  10  -7    8.80    5.20
   5 -10  -7    8.90    4.40
  -6 -10  -7   -2.30    2.00
   6  10  -7   -2.10    4.10
   6 -10  -7   -2.80    4.00
  -6  10  -7    6.60    5.00
   7  10  -7   24.70    5.40
  -7  10  -7   -4.80    5.40
   7 -10  -7   10.00    5.00
  -8  10  -7    4.60    5.40
   8 -10  -7    6.30    5.10
   9  10  -7   -3.20    4.40
   9 -10  -7   -1.90    4.90
  -9  10  -7   -5.90    5.40
  10  10  -7   14.00    5.50
  10 -10  -7    8.70    6.10
 -10  10  -7   10.90    6.50
  11  10  -7    5.60    5.20
 -11  10  -7   15.70    6.80
  11 -10  -7    7.80    6.10
  12  10  -7   36.60    7.00
 -12  10  -7   44.00    8.70
  12 -10  -7   24.80    8.00
  13  10  -7   18.90    6.40
  13 -10  -7   -1.40    6.20
 -13  10  -7    5.70    6.80
  14  10  -7  -10.00    5.60
 -14  10  -7    8.30    6.90
  14 -10  -7    1.70    6.20
  15  10  -7   -8.40    6.20
  15 -10  -7    5.40    7.30
 -15  10  -7    1.20    6.20
  16  10  -7  -13.10    6.90
  16 -10  -7    2.00    6.90
 -16  10  -7    3.20    6.60
  17  10  -7   -5.20    8.50
 -17  10  -7    4.40    7.00
  17 -10  -7  -13.10    6.70
   0  11  -7  200.68   13.60
   0 -11  -7  185.68   12.50
  -1 -11  -7  103.49    8.10
   1  11  -7  110.29    9.40
  -1 -11  -7   96.99    7.50
   1 -11  -7  108.29    8.60
  -1  11  -7  107.29    9.70
   2  11  -7   58.39    7.00
  -2  11  -7   56.29    7.50
   2 -11  -7   47.70    6.40
   3  11  -7   62.59    7.20
  -3 -11  -7   50.69    6.20
   3 -11  -7   49.90    6.60
  -3  11  -7   53.89    7.60
  -4 -11  -7   37.50    4.90
   4  11  -7   33.80    5.60
  -4  11  -7   43.60    6.90
   4 -11  -7   44.40    6.10
   5  11  -7   80.49    7.70
  -5 -11  -7   54.79    5.70
   5 -11  -7   61.89    7.70
  -5  11  -7   61.89    8.40
   6  11  -7   31.30    5.70
  -6 -11  -7   33.30    3.50
  -6  11  -7   26.70    6.90
   6 -11  -7   28.70    6.10
   7  11  -7   53.99    7.50
  -7  11  -7   44.80    8.20
   7 -11  -7   73.79    8.90
   8  11  -7   17.30    5.60
  -8  11  -7   18.40    7.10
   8 -11  -7   12.10    5.70
   9  11  -7   12.90    5.10
  -9  11  -7    7.60    6.40
   9 -11  -7    2.90    5.50
  10  11  -7   28.20    6.20
 -10  11  -7   24.10    7.70
  10 -11  -7   28.30    7.60
  11  11  -7   23.50    6.00
  11 -11  -7   13.40    6.80
 -11  11  -7   11.90    7.10
  12  11  -7   40.90    7.10
  12 -11  -7   40.60    9.00
 -12  11  -7   32.10    8.60
  13  11  -7   24.30    6.30
 -13  11  -7   23.20    8.10
  13 -11  -7    9.40    7.60
  14  11  -7    4.00    5.50
 -14  11  -7   19.90    7.90
  14 -11  -7   15.10    7.90
  15  11  -7    0.30    5.70
 -15  11  -7    3.70    7.30
  15 -11  -7    8.00    7.50
  16  11  -7   12.70    6.40
  16 -11  -7   10.10    7.70
 -16  11  -7    7.90    7.70
  17  11  -7    0.90    6.40
 -17  11  -7    5.40    7.90
  17 -11  -7    3.30    8.30
   0  12  -7  192.48   13.70
   0 -12  -7  180.88   12.30
  -1 -12  -7  124.79    8.90
  -1 -12  -7   93.39    9.00
   1  12  -7  141.89   10.30
  -1  12  -7  121.29   10.30
   1 -12  -7  104.79    9.00
   2  12  -7  102.09    9.40
  -2 -12  -7   89.09    7.50
  -2 -12  -7  114.09    8.60
   2 -12  -7  111.69    9.10
  -2  12  -7  122.29   10.20
  -3 -12  -7   91.19    7.40
  -3 -12  -7   97.79    8.60
   3  12  -7  125.89    9.80
  -3  12  -7  127.49   10.90
   3 -12  -7  115.59    9.60
  -4 -12  -7  102.29    6.90
   4  12  -7  111.39    9.50
  -4 -12  -7   94.29    8.00
   4 -12  -7   85.29    9.10
  -4  12  -7  100.29   10.50
  -5 -12  -7  123.79    8.40
   5  12  -7  121.09   10.40
  -5 -12  -7  110.69    7.70
   5 -12  -7  142.29   11.20
  -5  12  -7  148.89   12.30
   6  12  -7   74.09    8.20
   6 -12  -7   77.49    9.10
  -6  12  -7   77.79   10.20
   7  12  -7   78.89    8.60
  -7  12  -7   74.29   10.00
   7 -12  -7   84.39    9.90
   8  12  -7   26.20    5.90
   8 -12  -7   36.50    7.50
  -8  12  -7   28.70    7.70
   9  12  -7   23.60    5.50
  -9  12  -7   20.40    7.40
   9 -12  -7   25.00    7.10
  10  12  -7   28.80    6.00
 -10  12  -7   22.80    7.80
  10 -12  -7   17.90    7.20
  11  12  -7   31.40    6.20
  11 -12  -7   24.10    7.70
 -11  12  -7   18.20    7.80
  12  12  -7   37.70    6.40
 -12  12  -7   26.70    8.50
  12 -12  -7   26.40    8.30
  13  12  -7   37.00    6.30
 -13  12  -7   23.00    8.80
  13 -12  -7   28.30    8.50
  14 -12  -7   14.90    8.00
 -14  12  -7   22.90    8.30
  15  12  -7    3.40    5.60
  15 -12  -7    3.60    7.30
 -15  12  -7    3.00    7.70
  16  12  -7    7.40    5.80
  16 -12  -7    6.50    8.20
 -16  12  -7    3.90    7.30
   0  13  -7   22.00    5.40
   0 -13  -7   11.70    4.20
  -1 -13  -7    7.00    3.90
   1  13  -7   19.70    5.30
   1 -13  -7    6.00    3.90
  -1  13  -7    8.60    4.90
   2  13  -7    6.70    5.00
  -2 -13  -7   18.70    4.60
   2 -13  -7   26.90    5.10
  -2  13  -7   19.60    5.80
   3  13  -7   15.30    5.10
  -3 -13  -7    9.30    4.30
  -3 -13  -7   16.90    3.50
  -3  13  -7   12.10    5.80
   3 -13  -7   15.80    5.00
  -4 -13  -7   17.80    4.50
   4  13  -7   20.60    5.20
  -4 -13  -7   26.10    3.50
   4 -13  -7    9.40    5.00
  -4  13  -7    9.70    5.80
  -5 -13  -7   28.50    4.00
   5  13  -7   46.60    6.30
  -5  13  -7   38.80    7.40
   5 -13  -7   30.10    6.60
   6  13  -7   26.20    5.80
  -6  13  -7   32.00    7.30
   6 -13  -7   30.80    6.70
   7  13  -7   23.10    5.50
  -7  13  -7   31.60    7.90
   7 -13  -7   29.40    6.90
   8  13  -7   -3.90    4.30
   8 -13  -7    4.50    5.80
  -8  13  -7    5.80    6.10
   9  13  -7    0.60    4.40
  -9  13  -7    4.20    6.50
   9 -13  -7    5.60    6.40
  10  13  -7    6.90    4.80
  10 -13  -7   13.60    7.10
 -10  13  -7    5.50    7.20
  11  13  -7    1.70    4.60
 -11  13  -7   -2.30    6.10
  11 -13  -7   -1.90    6.20
  12  13  -7    1.70    4.70
 -12  13  -7   12.50    7.50
  12 -13  -7    9.50    7.40
  13  13  -7   13.00    5.30
  13 -13  -7    2.30    7.20
 -13  13  -7   12.20    7.80
 -14  13  -7    1.60    7.00
  14 -13  -7    7.40    7.80
  15  13  -7    3.50    5.50
 -15  13  -7    5.70    7.80
  15 -13  -7   10.60    8.10
   0 -14  -7    9.80    4.10
   0  14  -7   16.30    5.60
  -1 -14  -7   12.40    4.30
   1  14  -7   13.80    5.20
   1 -14  -7   23.00    4.80
  -1  14  -7   13.70    5.90
   2  14  -7   22.70    5.70
  -2 -14  -7   31.60    5.20
   2 -14  -7   26.10    5.60
  -2  14  -7   23.20    6.30
   3  14  -7   21.60    5.80
  -3 -14  -7   46.80    5.80
  -3 -14  -7   36.10    5.00
   3 -14  -7   24.70    5.50
  -3  14  -7   37.60    7.20
   4  14  -7   44.50    6.40
  -4 -14  -7   30.20    4.00
  -4 -14  -7   26.20    4.90
   4 -14  -7   36.80    6.40
   5  14  -7   72.69    8.40
   5 -14  -7   87.89    9.60
  -5  14  -7   59.79    9.30
   6  14  -7   57.59    7.50
   6 -14  -7   69.69    9.50
  -6  14  -7   74.69   10.40
   7  14  -7   52.79    6.90
  -7  14  -7   43.60    8.70
   7 -14  -7   56.49    8.40
   8  14  -7   18.90    5.10
  -8  14  -7    9.10    6.80
   8 -14  -7   16.50    6.70
   9  14  -7   -8.60    4.10
   9 -14  -7   12.60    6.40
  -9  14  -7    1.40    6.40
  10  14  -7   19.70    4.80
  10 -14  -7   11.30    6.80
 -10 -14   7    6.30    3.60
 -10  14  -7    0.70    6.90
  11  14  -7    9.50    4.40
  11 -14  -7    2.80    6.40
 -11  14  -7    2.00    6.70
 -11 -14   7    9.50    3.40
  12  14  -7   11.50    4.50
  12 -14  -7    0.60    6.40
 -12  14  -7    9.20    7.80
  13  14  -7    5.80    4.60
  13 -14  -7    2.30    7.40
 -13  14  -7  -11.60    6.00
  14  14  -7   10.30    4.50
 -14  14  -7    0.80    7.40
  14 -14  -7   16.10    8.40
  15  14  -7   12.60    4.60
 -15  14  -7   -1.10    7.60
  15 -14  -7    2.80    7.70
   0 -15  -7    1.20    3.80
   0  15  -7    4.90    4.90
   1  15  -7    5.10    4.90
  -1 -15  -7    2.40    3.60
  -1  15  -7    3.60    5.00
   1 -15  -7    0.20    3.90
  -2 -15  -7    4.20    4.10
  -2 -15  -7   14.60    3.90
   2 -15  -7    6.60    4.60
  -2  15  -7    4.10    5.40
  -3 -15  -7    2.30    3.20
   3  15  -7    6.80    4.60
  -3  15  -7   -2.70    5.20
   3 -15  -7    0.50    4.40
  -4 -15  -7    8.70    3.10
   4  15  -7   14.80    5.00
  -4  15  -7   -1.70    5.70
   4 -15  -7   10.40    5.10
   5  15  -7   20.40    5.20
   5 -15  -7   16.40    6.10
  -5  15  -7   27.10    7.40
   6  15  -7   19.80    5.30
  -6  15  -7   23.70    7.20
   6 -15  -7   23.30    6.80
  -7  15  -7   25.40    7.50
   7 -15  -7   10.30    6.20
   8  15  -7   -2.00    4.00
  -8  15  -7   -5.20    5.90
   8 -15  -7    2.50    5.70
  -8 -15   7    8.10    5.40
   9  15  -7   -6.80    3.70
   9 -15  -7   -1.60    6.10
  -9 -15   7   -5.40    3.30
  -9  15  -7    0.00    6.60
  10  15  -7    0.70    4.00
  10 -15  -7   13.10    7.10
 -10  15  -7    0.50    6.40
 -10 -15   7   -5.60    3.10
  11  15  -7    3.90    4.10
  11 -15  -7   -5.90    5.90
 -11  15  -7    0.70    6.90
  12  15  -7   -1.50    4.00
 -12  15  -7    2.40    7.30
  12 -15  -7    5.30    7.30
  13  15  -7   -4.20    3.90
 -13  15  -7   -6.00    7.40
  13 -15  -7  -13.20    6.10
  14 -15  -7    3.40    7.60
 -14  15  -7   -9.10    6.50
   0 -16  -7    1.30    3.90
   0  16  -7   16.50    5.50
  -1 -16  -7    8.10    4.20
   1  16  -7    6.60    4.90
   1 -16  -7    5.50    4.20
  -1  16  -7   10.70    5.70
  -2 -16  -7    0.20    4.10
   2  16  -7    8.80    5.00
  -2  16  -7   16.70    6.10
   2 -16  -7    3.80    4.60
  -3 -16  -7   -4.20    3.50
   3  16  -7    6.00    4.90
  -3 -16  -7   -9.80    4.00
  -3  16  -7  -12.30    5.10
   3 -16  -7   -3.10    4.30
  -4 -16  -7   -1.50    3.80
   4  16  -7    9.70    4.60
   4 -16  -7   -4.70    4.40
  -4  16  -7    2.80    6.10
   5  16  -7   13.00    4.70
   5 -16  -7   -3.20    4.90
  -5  16  -7    6.30    6.30
   6  16  -7    0.50    4.10
  -6  16  -7    1.30    6.30
   6 -16  -7   -6.80    5.00
   7  16  -7   11.10    4.30
   7 -16  -7    3.80    5.70
  -7  16  -7    5.50    6.50
   8  16  -7   11.10    4.30
  -8 -16   7    9.70    4.10
   8 -16  -7   -6.30    5.40
  -8  16  -7    5.20    6.90
   9  16  -7    5.30    4.10
  -9  16  -7    6.80    6.90
   9 -16  -7    4.70    6.30
  10  16  -7    2.40    3.70
  10 -16  -7    5.40    6.50
 -10 -16   7   -7.90    4.10
 -10  16  -7   -4.00    6.40
  11  16  -7    3.20    3.70
 -11  16  -7    4.00    7.10
  11 -16  -7    5.50    6.90
 -12  16  -7   11.10    7.60
  12 -16  -7    3.70    7.10
  13 -16  -7   -0.40    7.60
 -13  16  -7    0.70    7.60
   0  17  -7   24.90    6.90
   0 -17  -7   31.10    5.50
  -1 -17  -7   20.30    4.90
   1  17  -7   20.40    6.40
  -1  17  -7   19.50    6.60
   1 -17  -7   20.80    5.20
  -2 -17  -7    9.80    4.70
   2  17  -7    9.20    5.50
  -2  17  -7   23.90    6.90
   2 -17  -7   18.10    5.40
  -3 -17  -7    4.10    4.50
   3  17  -7   12.50    5.40
  -3 -17  -7   18.20    4.20
  -3  17  -7   22.60    7.10
   3 -17  -7   11.10    5.40
   4  17  -7   10.40    5.10
  -4 -17  -7   11.60    3.90
  -4  17  -7    1.30    6.10
   4 -17  -7    1.20    5.00
   5  17  -7    6.70    4.80
  -5  17  -7    1.60    6.20
   5 -17  -7    4.30    5.30
   6  17  -7   -3.90    4.10
  -6  17  -7   -0.70    6.30
   6 -17  -7   14.40    6.10
   7  17  -7    9.70    4.20
  -7  17  -7    4.50    6.80
   7 -17  -7    0.40    5.70
   8  17  -7    8.20    4.10
  -8  17  -7    2.10    7.10
   8 -17  -7    6.60    6.80
   9  17  -7    3.70    4.00
  -9  17  -7   17.30    8.00
   9 -17  -7    9.50    6.80
  10  17  -7   11.70    3.80
  10 -17  -7   13.80    7.30
 -10  17  -7    8.80    7.80
  11 -17  -7   -1.40    6.50
 -11  17  -7   -1.70    6.90
  12 -17  -7    6.00    7.50
 -12  17  -7    1.10    7.90
   0 -18  -7   32.20    5.80
   0  18  -7   24.50    7.00
   1  18  -7   18.50    6.90
  -1 -18  -7   33.30    5.60
   1 -18  -7   28.70    6.10
  -1  18  -7   34.30    7.40
   2  18  -7   25.80    6.60
  -2 -18  -7   33.00    5.70
   2 -18  -7   25.20    6.30
  -2  18  -7   16.50    7.30
  -3 -18  -7   16.00    5.00
   3  18  -7   20.00    5.70
  -3 -18  -7   15.90    4.40
  -3  18  -7   19.70    7.30
   3 -18  -7   24.60    6.40
   4  18  -7    9.90    5.30
   4 -18  -7    0.00    5.40
  -4  18  -7   20.60    7.50
   5  18  -7    5.60    4.70
  -5  18  -7    5.20    7.00
   5 -18  -7    1.20    5.90
   6  18  -7   -0.90    4.40
   6 -18  -7    1.40    6.00
  -6  18  -7    9.60    7.60
   7  18  -7   11.70    4.70
   7 -18  -7   14.70    6.70
  -7  18  -7   20.60    8.30
   8  18  -7    9.20    4.40
   8 -18  -7   20.80    7.80
  -8  18  -7    3.30    7.70
   9  18  -7   13.60    4.30
  -9  18  -7   16.30    8.60
   9 -18  -7   35.30    8.90
 -10  18  -7   14.30    8.50
  10 -18  -7   20.30    8.30
 -11  18  -7    4.30    8.00
  11 -18  -7   10.10    7.80
   0 -19  -7   12.80    5.40
   0  19  -7   26.70    7.20
  -1 -19  -7   24.70    5.30
   1  19  -7   26.50    6.90
   1 -19  -7   32.90    6.00
  -1  19  -7   13.80    7.40
  -2 -19  -7   29.20    5.90
   2  19  -7   34.00    7.00
   2 -19  -7   29.40    6.60
  -2  19  -7   28.20    7.80
  -3 -19  -7   31.30    5.30
   3  19  -7   28.00    6.20
   3 -19  -7   28.20    6.90
  -3  19  -7   17.50    7.70
   4 -19  -7   17.50    6.50
  -4  19  -7   18.80    8.10
   5  19  -7    0.10    4.70
   5 -19  -7    8.80    6.20
  -5  19  -7    4.10    7.50
   6  19  -7   16.60    5.30
  -6  19  -7    0.80    7.50
   6 -19  -7    8.70    6.50
   7  19  -7   13.30    5.00
   7 -19  -7   33.00    8.20
  -7  19  -7   10.30    8.10
   8  19  -7   26.30    4.90
  -8  19  -7   -5.10    7.50
   8 -19  -7   12.70    7.30
  -9  19  -7   -2.10    7.60
   9 -19  -7    0.20    6.70
  10 -19  -7    5.30    7.80
   0  20  -7   31.70    7.40
   0 -20  -7    5.30    4.90
   1  20  -7   19.90    6.70
  -1 -20  -7   10.60    4.80
   1 -20  -7   18.00    5.80
  -1  20  -7    9.40    7.10
  -2 -20  -7    2.00    4.80
   2  20  -7   16.10    6.30
   2 -20  -7   19.00    6.20
  -2  20  -7    7.10    6.90
   3  20  -7    0.00    5.50
   3 -20  -7    1.60    5.60
  -3  20  -7    6.10    7.00
   4  20  -7    5.60    5.40
   4 -20  -7   16.40    6.30
  -4  20  -7   16.70    7.60
   5  20  -7  -10.30    5.20
  -5  20  -7   -2.00    6.90
   5 -20  -7    1.80    5.90
   6  20  -7    0.10    5.30
   6 -20  -7   12.10    6.70
  -6  20  -7    5.10    7.50
   7  20  -7   10.00    4.60
  -7  20  -7   -4.00    7.60
   7 -20  -7  -15.10    5.80
  -8  20  -7    9.50    8.20
   8 -20  -7   11.70    7.60
   0 -21  -7    6.70    5.00
   0  21  -7    0.20    6.30
   1  21  -7    3.10    6.40
   1 -21  -7    3.10    5.50
  -1  21  -7    6.40    6.50
  -2 -21  -7   -5.20    4.60
   2  21  -7   -3.10    6.30
   2 -21  -7   -5.80    5.30
  -2  21  -7    8.60    6.50
   3  21  -7   17.40    6.60
  -3 -21  -7   -4.80    4.20
  -3  21  -7   -4.90    6.10
   4  21  -7   -2.30    4.80
  -4  21  -7   -0.20    6.90
   4 -21  -7    0.00    5.70
   5  21  -7   -2.30    4.90
  -5  21  -7   -2.40    6.90
   5 -21  -7   -6.00    5.60
   0  22  -7   -1.20    6.50
   0 -22  -7   -0.60    5.20
   1 -22  -7    9.50    6.00
   0   0  -8   36.60    5.00
   0   0   8   30.70    4.60
   1   0   8   57.29    5.60
   1   0  -8   71.29    6.80
  -1   0  -8   72.29    6.30
  -1   0   8   54.19    5.60
   2   0  -8   83.49    7.80
  -2   0  -8   87.59    7.00
  -2   0   8   92.69    7.30
   2   0   8   72.59    6.50
  -3   0  -8  340.27   19.00
   3   0  -8  342.97   19.50
   3   0   8  279.87   18.50
  -4   0  -8 2120.09  109.19
   4   0  -8 1954.50  109.29
  -5   0  -8  576.14   30.50
   5   0  -8  498.15   30.60
  -6   0  -8  274.07   16.80
   6   0  -8  263.07   16.90
   7   0  -8  927.61   51.89
  -7   0  -8  946.41   51.69
  -8   0  -8  465.25   27.30
   8   0  -8  465.85   27.40
  -9   0  -8  213.88   15.60
   9   0  -8  263.17   16.00
  10   0  -8   16.70    5.00
 -10   0  -8   12.40    4.50
 -11   0  -8   39.70    6.40
  12   0  -8   45.60    7.40
 -12   0  -8   50.39    7.30
  13   0  -8  123.39   11.80
 -13   0  -8  126.69   11.10
 -14   0  -8   46.90    7.30
 -15   0  -8   27.30    6.30
  15   0  -8   46.50    8.30
  16   0  -8   45.80    8.50
 -16   0  -8   26.60    6.50
 -17   0  -8   14.90    5.30
 -18   0  -8   13.70    5.10
  18   0  -8   29.80    8.50
  19   0  -8   28.20    8.50
   0   1  -8   16.70    3.90
   0   1   8    6.90    2.90
   0  -1  -8   13.90    3.80
   0  -1   8    5.60    2.90
   1   1  -8   51.79    6.00
   1  -1   8   51.89    5.40
  -1  -1  -8   62.79    5.70
  -1   1   8   53.29    5.10
  -1   1  -8   55.49    5.70
   1  -1  -8   42.40    6.10
   1   1   8   47.90    5.60
  -1  -1   8   56.99    5.50
   2   1  -8   26.00    5.10
   2  -1   8   25.40    4.10
  -2  -1  -8   35.30    4.80
  -2   1   8   18.90    4.10
   2  -1  -8   26.20    4.80
   2   1   8   23.70    4.10
  -2   1  -8   34.30    4.70
  -2  -1   8   26.60    4.80
  -3  -1  -8  289.07   16.50
   3   1  -8  255.27   17.30
   3   1   8  263.17   16.20
   3  -1  -8  286.47   16.90
  -3   1  -8  272.07   16.50
   4   1  -8 2084.69  103.49
  -4  -1  -8 2014.00  102.89
   4  -1  -8 1861.51  103.19
  -4   1  -8 1904.01  102.99
   4   1   8 1738.83  102.69
   5   1  -8  249.97   15.70
  -5  -1  -8  250.97   15.10
  -5   1  -8  233.88   15.30
   5  -1  -8  241.48   15.60
   6   1  -8  108.29    9.60
  -6  -1  -8  134.19    9.40
  -6   1  -8  104.29    9.40
   6  -1  -8  129.99    9.80
  -7  -1  -8  766.72   41.50
   7   1  -8  732.03   41.60
  -7   1  -8  736.13   41.70
   7  -1  -8  736.23   41.70
   8   1  -8  352.36   21.10
  -8  -1  -8  352.96   20.90
   8  -1  -8  320.27   21.00
  -8   1  -8  351.86   21.20
   9   1  -8  136.59   10.20
  -9  -1  -8  121.89    9.90
   9  -1  -8  118.99   10.20
  -9   1  -8  112.79   10.30
  10   1  -8    7.80    4.40
 -10  -1  -8    3.80    3.80
 -10   1  -8    6.60    4.30
  10  -1  -8   -4.10    3.70
  11   1  -8   20.10    5.40
 -11  -1  -8   18.40    5.00
  11  -1  -8   15.90    5.20
 -11   1  -8   19.80    5.30
  12   1  -8   18.00    5.30
 -12  -1  -8    7.80    4.50
 -12   1  -8   13.50    5.30
  12  -1  -8    8.10    5.10
 -13  -1  -8   44.90    7.10
  13   1  -8   54.49    7.80
 -13   1  -8   46.20    7.40
  13  -1  -8   63.29    8.50
  14   1  -8   17.80    6.50
 -14  -1  -8   27.90    5.90
  14  -1  -8   32.70    7.20
 -14   1  -8   29.90    6.40
 -15  -1  -8   11.00    5.10
  15   1  -8   26.90    6.80
  15  -1  -8    5.60    5.90
 -15   1  -8   16.50    5.80
  16   1  -8   16.10    6.50
 -16  -1  -8   13.50    5.00
  16  -1  -8   12.90    6.70
 -16   1  -8   17.00    5.40
 -17  -1  -8   11.50    4.80
  17   1  -8   20.80    7.30
 -17   1  -8   12.30    5.40
  17  -1  -8    8.40    7.40
  18   1  -8   22.20    7.70
 -18  -1  -8    3.30    4.00
  18  -1  -8   22.20    8.40
 -18   1  -8    7.90    4.70
  19   1  -8    3.30    7.10
  19  -1  -8    9.80    7.80
 -19   1  -8    3.40    4.30
   0  -2  -8   18.90    4.30
   0  -2   8    8.90    3.20
   0   2  -8   16.30    4.00
   0   2   8   13.20    3.10
   1  -2   8   19.60    4.30
  -1  -2  -8   20.30    4.10
   1   2  -8   21.20    4.10
   1   2   8   21.20    3.70
  -1   2  -8   20.10    4.10
   1  -2  -8   17.80    4.50
   2   2  -8    3.10    3.60
  -2  -2  -8    5.40    3.30
  -2  -2   8    1.70    3.30
   2  -2  -8    1.20    3.40
   2   2   8    6.40    2.90
  -2   2  -8    3.30    3.20
   3   2  -8   27.30    5.70
  -3  -2  -8   33.10    4.70
   3   2   8   28.80    4.40
   3  -2  -8   42.00    5.50
  -3   2  -8   33.30    4.80
  -4  -2  -8  893.51   48.50
   4   2  -8  886.51   49.40
   4  -2  -8  868.11   48.90
   4   2   8  854.91   48.40
  -4   2  -8  938.11   48.90
  -5  -2  -8   61.59    6.30
   5   2   8   60.59    6.10
   5  -2  -8   66.49    6.90
  -5   2  -8   56.69    6.60
  -6  -2  -8   57.59    6.10
   6   2  -8   48.00    6.90
   6  -2  -8   47.00    6.40
  -6   2  -8   58.19    6.90
  -7  -2  -8  377.26   20.80
   7   2  -8  341.37   21.10
   7  -2  -8  314.27   21.00
  -7   2  -8  350.36   21.20
  -8  -2  -8   95.89    8.40
   8   2  -8   93.99    8.70
  -8   2  -8   94.09    8.90
   8  -2  -8  102.19    9.20
   9   2  -8   15.60    5.00
  -9  -2  -8   17.20    4.50
  -9   2  -8   22.60    5.40
   9  -2  -8   25.50    5.40
 -10  -2  -8    7.60    3.90
  10   2  -8    6.20    4.30
 -10   2  -8    6.90    4.60
  10  -2  -8   13.30    5.20
 -11  -2  -8    4.50    3.80
  11   2  -8    2.70    4.50
  11  -2  -8    4.30    4.70
 -11   2  -8   11.80    5.10
  12   2  -8    1.80    4.80
 -12  -2  -8   -0.20    3.60
  12  -2  -8    1.60    4.90
 -12   2  -8    1.20    4.60
 -13  -2  -8   11.60    4.70
  13   2  -8   12.60    5.90
  13  -2  -8   13.90    6.00
 -13   2  -8   12.80    5.60
 -14  -2  -8    8.60    4.50
  14   2  -8   11.20    5.90
 -14   2  -8   12.40    5.50
  14  -2  -8   14.80    5.80
 -15  -2  -8   -2.00    3.50
  15   2  -8    2.10    5.50
 -15   2  -8   -7.30    3.90
  15  -2  -8   -1.80    5.50
  16   2  -8   15.70    6.50
 -16   2  -8    4.50    4.80
  16  -2  -8   16.40    6.80
  17   2  -8   -1.90    5.80
 -17  -2  -8   -0.60    3.60
  17  -2  -8    7.30    7.00
 -17   2  -8    4.40    4.80
 -18  -2  -8    6.80    3.90
  18   2  -8   12.10    7.10
  18  -2  -8   13.20    7.70
 -18   2  -8   11.40    5.50
  19   2  -8    0.40    6.60
  19  -2  -8   -5.70    6.70
 -19   2  -8   -6.30    3.80
   0   3   8   61.79    5.20
   0   3  -8   61.09    6.20
   0  -3  -8   49.30    6.20
  -1  -3  -8    2.30    3.40
   1   3  -8    2.80    3.50
   1  -3  -8    1.40    3.50
  -1   3  -8    3.00    3.20
   1   3   8    4.80    2.50
  -2  -3  -8   27.10    4.40
   2   3  -8   26.20    4.80
  -2   3  -8   19.00    4.30
   2  -3  -8   28.10    4.70
   2   3   8   18.00    3.90
   3   3  -8   27.30    5.50
  -3  -3  -8   36.30    4.70
   3   3   8   25.00    4.40
   3  -3  -8   23.10    4.50
  -3   3  -8   25.20    4.40
  -4  -3  -8  227.88   13.90
   4   3   8  239.78   14.10
   4  -3  -8  225.88   14.40
  -4   3  -8  199.28   14.30
  -5  -3  -8   -3.80    2.80
   5   3  -8    9.30    5.00
   5  -3  -8    1.70    3.60
  -5   3  -8    3.10    3.50
   6   3  -8    7.70    4.60
  -6  -3  -8    2.00    3.00
   6  -3  -8    5.60    3.90
  -6   3  -8    1.80    3.70
   6   3   8   -2.60    2.90
  -7  -3  -8   71.69    6.60
   7   3  -8   61.89    7.40
   7  -3  -8   62.59    7.50
  -7   3  -8   55.99    7.50
  -8  -3  -8   15.00    4.30
   8   3  -8   25.10    5.40
  -8   3  -8   26.70    5.40
   8  -3  -8   22.00    5.10
   9   3  -8    0.80    4.30
  -9  -3  -8    1.20    3.20
  -9   3  -8    1.10    4.40
   9  -3  -8    2.30    4.00
  10   3  -8   18.10    5.20
 -10  -3  -8   21.60    4.80
 -10   3  -8   16.70    5.60
  10  -3  -8   12.40    5.20
 -11  -3  -8    3.50    3.60
  11   3  -8    3.90    4.40
  11  -3  -8    5.40    5.00
 -11   3  -8    0.00    4.60
  12   3  -8    6.60    5.00
 -12  -3  -8    6.90    3.80
 -12   3  -8    3.40    5.30
  12  -3  -8    3.40    5.10
 -13  -3  -8    8.00    3.90
  13   3  -8    6.10    5.00
 -13   3  -8   -0.10    4.70
  13  -3  -8   -2.10    5.20
  14   3  -8    7.00    5.40
 -14  -3  -8   -2.20    3.40
 -14   3  -8   -8.50    4.40
  14  -3  -8    5.30    5.60
 -15  -3  -8   -1.30    3.30
  15   3  -8   -7.90    4.90
 -15   3  -8   -7.10    4.20
  15  -3  -8    5.50    6.00
 -16  -3  -8   -3.30    3.20
  16   3  -8    6.80    5.70
  16  -3  -8   -4.80    5.70
 -16   3  -8    0.20    4.60
  17   3  -8   -9.40    5.20
 -17  -3  -8   -2.30    3.10
  17  -3  -8    0.00    6.40
 -17   3  -8   -3.50    4.60
  18   3  -8   -9.30    5.80
 -18   3  -8    5.00    5.00
  18  -3  -8   -3.80    6.60
  19   3  -8   -6.30    6.40
  19  -3  -8   -6.90    6.70
 -19   3  -8    5.10    4.90
   0   4  -8  208.98   13.80
   0   4   8  218.18   13.10
   0  -4  -8  221.98   14.00
  -1   4   8   84.39    6.90
  -1  -4  -8   78.79    7.60
   1   4  -8   82.69    7.30
   1   4   8   79.19    6.40
   1  -4  -8   92.49    7.40
  -1   4  -8   83.59    7.30
  -2  -4  -8  187.08   12.00
   2   4  -8  179.98   12.20
  -2   4  -8  183.08   12.20
   2  -4  -8  189.58   12.30
   2   4   8  180.68   11.50
   3   4  -8  314.07   18.30
  -3  -4  -8  303.47   17.70
  -3   4  -8  287.57   18.20
   3  -4  -8  294.07   18.10
  -4  -4  -8   14.50    4.00
   4  -4  -8   19.00    4.40
  -4   4  -8   14.50    4.40
   5   4  -8   93.19   10.40
  -5  -4  -8  115.59    8.00
  -5   4  -8  108.19    9.10
   5   4   8  104.79    8.30
   5  -4  -8   98.69    8.60
  -6  -4  -8   70.89    6.20
   6   4   8   57.19    6.20
  -6   4  -8   63.09    7.40
   6  -4  -8   64.39    7.30
   7   4  -8   61.79    8.10
  -7  -4  -8   50.79    6.20
   7   4   8   57.19    6.20
   7  -4  -8   64.69    7.40
  -7   4  -8   63.69    7.50
   8   4  -8   36.80    6.10
  -8  -4  -8   39.70    5.40
   8  -4  -8   24.10    5.50
  -8   4  -8   41.40    6.30
   9   4  -8   53.39    7.00
  -9  -4  -8   54.29    6.30
   9  -4  -8   50.09    7.30
  -9   4  -8   50.89    7.40
 -10  -4  -8   49.30    6.30
  10   4  -8   53.19    7.50
  10  -4  -8   54.89    7.70
 -10   4  -8   49.50    7.60
 -11  -4  -8    4.40    3.70
  11   4  -8    2.00    4.60
 -11   4  -8    0.80    4.70
  11  -4  -8    2.90    5.10
  12   4  -8   27.20    6.30
 -12  -4  -8   27.70    4.90
 -12   4  -8   28.20    6.90
  12  -4  -8   23.10    6.70
  13   4  -8   12.70    5.40
 -13  -4  -8    8.70    3.80
  13  -4  -8    3.40    6.10
 -13   4  -8    9.30    5.70
  14   4  -8    4.80    5.30
 -14  -4  -8   -1.20    3.30
  14  -4  -8    4.90    6.00
 -14   4  -8    6.10    5.40
 -15  -4  -8    6.20    3.50
  15   4  -8   14.10    6.00
  15  -4  -8    7.90    6.60
 -15   4  -8   -0.30    5.50
  16   4  -8    1.10    5.60
 -16  -4  -8    0.00    3.20
  16  -4  -8    1.20    6.60
 -16   4  -8   -1.60    4.80
  17   4  -8   -5.10    5.80
  17  -4  -8    2.80    7.10
 -17   4  -8   -4.70    4.80
  18   4  -8   -2.00    6.10
  18  -4  -8    1.20    6.90
 -18   4  -8    2.00    4.90
  19   4  -8   -3.90    6.30
  19  -4  -8    6.30    7.60
  19   4   8   11.90    6.60
   0  -5  -8   40.20    5.40
   0   5  -8   27.90    5.00
   0   5   8   41.80    4.30
   1   5  -8   21.90    4.60
   1  -5  -8   16.30    4.10
  -1   5  -8   14.30    3.90
   1   5   8   10.90    2.80
  -2  -5  -8  170.68   10.50
   2   5  -8  158.48   10.60
  -2   5  -8  136.29   10.50
   2  -5  -8  129.09   10.20
   2   5   8  142.49    9.50
  -3  -5  -8  267.47   14.90
   3   5  -8  235.98   15.10
  -3   5  -8  244.18   15.50
   3   5   8  227.88   14.40
   3  -5  -8  228.48   15.20
  -4  -5  -8   73.19    6.30
   4   5  -8   60.49    7.10
  -4   5  -8   53.49    7.00
   4   5   8   61.89    6.30
   4  -5  -8   59.59    6.80
   5   5  -8  150.98   11.70
  -5  -5  -8  161.38   10.50
  -5   5  -8  159.08   11.70
   5  -5  -8  157.08   11.40
   6   5  -8   49.90    7.60
  -6  -5  -8   58.99    5.80
   6   5   8   47.70    6.20
   6  -5  -8   52.49    6.90
  -6   5  -8   54.09    7.20
  -7  -5  -8   85.99    7.40
   7   5  -8   78.99    9.70
   7   5   8   88.99    7.60
  -7   5  -8  104.99    9.20
   8   5  -8   53.29    8.10
  -8  -5  -8   64.69    6.10
  -8   5  -8   62.99    8.20
   8  -5  -8   55.39    7.70
   8   5   8   43.20    6.20
  -9  -5  -8  120.89    9.20
   9   5  -8  126.29   11.00
  -9   5  -8  115.39   11.10
   9  -5  -8  123.39   11.00
 -10  -5  -8   71.79    6.80
  10   5  -8   63.79    8.20
 -10   5  -8   56.09    8.40
  10  -5  -8   44.50    8.00
  11   5  -8   10.30    5.30
 -11  -5  -8    3.60    3.60
  11  -5  -8    3.10    4.90
 -11   5  -8    0.80    5.40
  12   5  -8   39.20    6.80
 -12  -5  -8   25.10    5.10
 -12   5  -8   38.20    7.40
  12  -5  -8   36.50    7.60
  13   5  -8   36.20    6.80
 -13  -5  -8   18.50    4.40
 -13   5  -8   25.80    7.20
  13  -5  -8   28.60    7.40
 -14  -5  -8    5.20    3.50
  14   5  -8   14.20    6.00
 -14   5  -8   18.60    6.80
  14  -5  -8   10.20    6.50
 -15  -5  -8   13.90    4.00
  15   5  -8   10.20    6.30
 -15   5  -8   10.50    6.20
  15  -5  -8    2.40    6.60
 -16  -5  -8    3.80    3.20
  16   5  -8    7.60    6.30
 -16   5  -8   15.60    6.50
  16  -5  -8   11.60    7.30
  17   5  -8   19.40    7.00
 -17   5  -8    7.40    6.20
  17  -5  -8   18.00    7.70
  18   5  -8    2.90    6.50
  18  -5  -8   18.80    8.20
 -18   5  -8    6.60    5.90
  18   5   8   -1.90    5.60
  19  -5  -8   16.90    8.70
  19   5   8    0.40    6.40
   0   6  -8   90.59    7.70
   0   6   8   66.39    6.10
   1   6  -8   34.80    5.40
   1   6   8   34.30    4.10
  -1   6  -8   32.00    5.30
   1  -6  -8   38.00    5.20
   2   6  -8  133.49    9.70
  -2  -6  -8  125.29    9.60
  -2   6  -8  139.19    9.80
   2   6   8  114.79    8.20
   2  -6  -8  112.19    9.20
   3   6  -8  434.86   26.10
  -3  -6  -8  426.76   25.60
   3  -6  -8  506.65   26.40
   3   6   8  454.55   25.30
  -3   6  -8  442.66   26.60
   4   6  -8  214.58   14.30
  -4  -6  -8  225.38   13.70
   4   6   8  219.48   13.40
   4  -6  -8  219.88   14.40
  -4   6  -8  216.18   14.80
   5   6  -8  248.18   15.90
  -5  -6  -8  251.57   14.90
   5   6   8  241.38   15.00
  -5   6  -8  236.98   16.40
   5  -6  -8  259.47   16.10
   6   6  -8  113.79    9.90
  -6  -6  -8  120.39    8.50
   6   6   8  100.29    9.20
  -6   6  -8  130.99   10.30
   6  -6  -8  119.39   10.00
  -7  -6  -8  262.57   16.00
   7   6  -8  276.67   17.90
   7   6   8  252.57   16.40
   7  -6  -8  278.87   17.60
  -7   6  -8  262.17   17.70
   8   6  -8  126.99   12.40
  -8  -6  -8  123.39    9.00
   8  -6  -8  133.79   11.10
  -8   6  -8  115.39   11.30
   8   6   8  124.89    9.40
   9   6  -8  142.29   13.00
  -9  -6  -8  142.39   10.00
   9   6   8  125.49   10.40
   9  -6  -8  156.58   12.40
  -9   6  -8  162.88   12.80
 -10  -6  -8  109.69    8.50
  10   6  -8  129.99   12.00
 -10   6  -8  105.59   11.20
  10  -6  -8   98.69   10.80
  11   6  -8   -4.00    5.70
 -11  -6  -8    8.80    3.40
 -11   6  -8    5.50    5.70
  11  -6  -8   -0.10    5.20
 -12  -6  -8   61.29    6.30
  12   6  -8   54.19    8.10
  12  -6  -8   50.99    8.40
 -12   6  -8   43.80    8.30
  13   6  -8   39.10    7.20
  13  -6  -8   39.20    8.30
 -13   6  -8   36.10    7.90
  14   6  -8   23.90    6.80
 -14  -6  -8   21.30    4.30
 -14   6  -8   23.90    7.30
  14  -6  -8   25.10    7.80
 -15  -6  -8    7.80    3.10
  15   6  -8    9.60    6.30
  15  -6  -8   25.80    7.80
 -15   6  -8   12.80    6.70
  16   6  -8   23.20    7.20
  16  -6  -8   19.50    7.90
 -16   6  -8    9.70    6.70
  17   6  -8   20.60    7.40
  17  -6  -8   13.80    8.10
 -17   6  -8   18.10    7.40
  18   6  -8    4.10    7.00
 -18   6  -8    4.70    6.40
  18   6   8   12.20    6.20
  18  -6  -8    1.10    7.60
   0  -7  -8   32.00    4.80
   0   7  -8   23.70    4.90
   1   7  -8   10.20    3.90
  -1  -7  -8    4.10    3.70
   1  -7  -8    0.60    3.30
   1   7   8    4.60    2.30
  -1   7  -8    9.20    4.00
  -2  -7  -8  113.69    8.90
   2   7  -8  106.99    9.00
   2   7   8   97.09    7.40
  -2   7  -8  118.29    9.20
   2  -7  -8  101.19    8.70
   3   7  -8  399.86   23.70
  -3  -7  -8  417.96   23.20
  -3   7  -8  378.06   24.10
   3   7   8  416.86   22.70
   3  -7  -8  399.36   23.70
  -4  -7  -8  268.07   15.60
   4   7  -8  241.18   16.20
   4  -7  -8  272.37   16.60
   4   7   8  254.57   15.10
  -4   7  -8  251.97   16.80
  -5  -7  -8  239.18   13.40
   5   7  -8  223.88   14.40
   5   7   8  194.08   12.80
   5  -7  -8  201.68   14.30
  -5   7  -8  202.58   14.80
   6   7  -8  123.49   10.40
  -6  -7  -8  130.19    9.00
   6  -7  -8  145.39   11.00
  -6   7  -8  121.89   11.00
   6   7   8  125.99    9.00
   7   7  -8  368.46   21.30
  -7  -7  -8  350.96   19.90
   7  -7  -8  331.97   21.50
   7   7   8  348.97   20.30
  -7   7  -8  311.37   21.60
   8   7  -8  112.99   10.70
  -8  -7  -8  124.79    8.30
   8  -7  -8  108.69   10.40
   8   7   8   89.39    9.60
  -8   7  -8  110.99   10.90
  -9  -7  -8  140.79    9.60
   9   7  -8  121.49   12.90
  -9   7  -8  143.79   12.50
   9  -7  -8  148.09   12.30
   9   7   8  132.59   10.70
 -10  -7  -8   82.49    6.60
  10   7  -8   69.49   10.10
  10   7   8   53.89    7.10
 -10   7  -8   61.49    9.20
  10  -7  -8   92.69    9.80
 -11  -7  -8    8.70    3.30
 -11   7  -8   22.00    6.70
  11   7   8   15.40    5.90
  11  -7  -8    9.60    5.90
  12   7  -8    2.40    7.80
  12  -7  -8   23.60    7.40
 -12   7  -8   24.70    7.30
 -13  -7  -8   21.70    4.00
  13   7  -8   25.60    8.20
  13  -7  -8   11.90    7.00
 -13   7  -8   28.30    7.60
  14   7  -8   26.70    7.40
 -14  -7  -8   16.00    3.60
  14  -7  -8   14.30    7.20
 -14   7  -8   24.50    7.50
  15   7  -8   16.80    6.80
  15  -7  -8    7.90    6.80
 -15   7  -8    9.90    6.80
  16   7  -8   11.60    6.90
 -16   7  -8    8.60    6.60
  16  -7  -8   11.20    8.20
  17   7  -8   23.00    7.70
 -17   7  -8   16.40    7.50
  17   7   8   15.90    5.40
  17  -7  -8   26.10    9.10
  18   7  -8    0.40    7.20
  18  -7  -8   -6.10    7.10
  18   7   8   -0.50    5.10
 -18   7  -8    6.90    6.60
   0  -8  -8    6.20    3.60
   0   8  -8    4.50    3.80
  -1  -8  -8   -0.80    3.50
   1   8  -8    1.20    3.60
   1   8   8    1.10    2.40
  -1   8  -8   -2.90    3.40
   1  -8  -8   -1.00    3.20
   2   8  -8   55.89    7.00
  -2  -8  -8   60.99    6.60
   2  -8  -8   68.89    6.70
  -2   8  -8   62.99    7.50
   2   8   8   63.39    5.50
  -3  -8  -8  243.98   14.70
   3   8  -8  235.48   15.10
  -3   8  -8  237.58   15.70
   3   8   8  241.18   13.90
   3  -8  -8  213.78   15.10
  -4  -8  -8  174.18   11.20
   4   8  -8  180.68   12.10
   4  -8  -8  171.28   12.10
  -4   8  -8  161.88   12.60
   4   8   8  156.68   10.30
  -5  -8  -8  149.59   10.00
   5   8  -8  149.79   11.30
  -5   8  -8  150.48   11.90
   5  -8  -8  134.69   11.10
   5   8   8  146.69    9.30
  -6  -8  -8   79.49    6.60
   6   8  -8   73.69    8.40
  -6   8  -8   82.19    9.10
   6  -8  -8   88.39    8.70
   6   8   8   80.69    6.30
   7   8  -8  228.28   14.70
  -7  -8  -8  203.88   12.90
  -7   8  -8  215.88   15.70
   7   8   8  199.08   12.80
   7  -8  -8  223.78   15.20
   8   8  -8   62.99    8.40
  -8  -8  -8   65.09    5.80
   8  -8  -8   73.19    8.70
   8   8   8   60.89    6.20
  -8   8  -8   49.70    8.20
   9   8  -8   82.69    9.80
  -9  -8  -8   75.89    6.30
   9  -8  -8   66.69    9.40
  -9   8  -8   82.69   10.30
  10   8  -8   20.60    7.70
 -10  -8  -8   26.60    3.80
  10  -8  -8   23.90    6.80
 -10   8  -8   16.30    6.60
  11   8  -8    7.70    8.60
 -11  -8  -8   23.50    3.70
 -11   8  -8   25.00    7.30
  11  -8  -8   38.40    7.80
 -12  -8  -8   16.60    3.30
  12   8   8   30.50    5.80
 -12   8  -8    3.70    6.50
  12  -8  -8   17.10    7.00
 -13  -8  -8   15.70    3.40
  13   8  -8   28.10    9.40
  13  -8  -8   33.70    8.20
 -13   8  -8   16.30    7.30
  14   8  -8   -1.60    7.60
 -14   8  -8   11.90    6.70
  14  -8  -8   13.10    7.20
  15   8  -8    1.00    8.30
 -15   8  -8    2.10    6.30
  15  -8  -8    8.50    7.20
  16   8  -8   12.10    9.60
 -16   8  -8   17.70    7.50
  16   8   8   14.20    4.90
  16  -8  -8    2.90    7.00
  17   8  -8   13.00    9.40
 -17   8  -8   10.00    7.50
  17  -8  -8   18.80    8.70
  18   8  -8    5.10   10.10
 -18   8  -8   -5.00    6.40
  18  -8  -8    3.40    8.00
  18   8   8   -7.20    4.50
   0  -9  -8   39.20    5.10
   0   9  -8   33.00    5.70
   1   9  -8   55.99    6.60
  -1  -9  -8   43.80    6.20
  -1   9  -8   59.49    7.20
   1  -9  -8   56.09    6.20
   1   9   8   46.20    5.70
   2   9  -8   -1.70    3.70
  -2   9  -8    5.50    3.90
   2  -9  -8    2.80    3.50
   2   9   8   -1.40    2.30
   3   9  -8   41.30    5.90
  -3  -9  -8   31.50    5.40
   3  -9  -8   28.80    5.30
   3   9   8   41.40    4.20
  -3   9  -8   39.80    6.40
  -4  -9  -8   29.40    4.70
   4   9  -8   27.30    5.30
   4  -9  -8   16.70    4.70
  -4   9  -8   35.80    6.20
   4   9   8   23.50    3.40
   5   9  -8   21.60    5.20
  -5  -9  -8   27.60    4.50
  -5   9  -8   26.90    6.10
   5   9   8   26.60    3.40
   5  -9  -8   39.50    5.90
   6   9  -8   14.20    5.20
  -6  -9  -8   13.90    3.10
  -6   9  -8    7.70    5.00
   6   9   8   10.10    2.40
   6  -9  -8    2.50    4.40
   7   9  -8   56.99    7.40
  -7  -9  -8   41.80    4.70
  -7   9  -8   47.80    7.80
   7  -9  -8   42.40    6.70
   7   9   8   33.80    4.20
   8   9  -8    3.10    5.30
   8  -9  -8    1.60    4.70
   8   9   8    5.80    2.70
  -8   9  -8    5.70    5.60
   9   9  -8   15.00    5.70
  -9  -9  -8   13.70    2.80
   9   9   8   13.20    3.40
   9  -9  -8    6.50    5.50
  -9   9  -8    8.40    5.80
  10   9  -8    4.70    5.70
 -10  -9  -8   -2.80    2.10
  10  -9  -8   -4.20    5.20
 -10   9  -8    0.90    5.90
  10   9   8    6.50    3.50
 -11  -9  -8   50.09    4.70
  11   9  -8   46.60    8.00
  11  -9  -8   51.69    9.10
 -11   9  -8   47.50    8.80
  11   9   8   49.90    6.80
  12   9  -8   -4.60    6.60
  12  -9  -8    2.00    6.10
 -12   9  -8    7.70    6.80
  13   9  -8    4.70    7.50
 -13   9  -8   -8.50    5.60
  13  -9  -8   -9.30    5.50
  13   9   8   -3.30    6.60
  14   9  -8   -7.90    7.40
 -14   9  -8    5.70    6.70
  14  -9  -8   -5.20    6.20
  14   9   8   -2.20    2.90
  14   9   8    0.30    6.80
  15   9  -8  -20.40    8.20
 -15   9  -8    7.90    6.80
  15  -9  -8  -10.90    5.80
  15   9   8    1.10    3.10
  16   9  -8    7.30    9.40
  16  -9  -8   -3.00    7.00
  16   9   8    3.60    3.60
 -16   9  -8   -5.50    6.10
  17   9  -8  -21.70    9.80
  17   9   8   -6.50    3.70
 -17   9  -8   -5.00    6.10
  17  -9  -8    0.40    7.30
   0  10  -8   64.09    7.40
   0 -10  -8   45.00    6.30
   1  10  -8   95.29    8.50
  -1 -10  -8   89.49    7.90
   1 -10  -8   69.59    7.60
  -1  10  -8   84.29    8.70
  -2 -10  -8   36.40    5.30
   2  10  -8   33.70    5.60
   2  10   8   23.80    3.70
  -2  10  -8   28.40    5.80
   2 -10  -8   33.30    5.20
   3  10  -8   -1.80    3.60
  -3 -10  -8   -2.00    3.70
   3 -10  -8   -4.60    3.10
   3  10   8    3.20    2.20
  -3  10  -8    2.70    4.30
   4  10  -8    7.80    4.40
  -4 -10  -8    3.40    3.70
   4 -10  -8    7.80    4.30
  -4  10  -8    8.30    4.60
   4  10   8    6.20    2.40
  -5 -10  -8    6.70    3.50
   5  10  -8    3.90    4.40
   5 -10  -8    2.90    4.00
   5  10   8    3.80    2.20
  -5  10  -8   12.60    5.20
  -6 -10  -8    8.70    2.80
   6  10  -8    3.40    4.80
   6  10   8    6.10    2.20
   6 -10  -8    7.10    4.70
  -6  10  -8    3.50    5.20
  -7 -10  -8    3.40    2.50
   7  10  -8   -1.10    5.00
  -7  10  -8   -7.30    4.80
   7 -10  -8   -0.20    4.40
  -8 -10  -8   10.80    2.50
   8  10  -8   14.40    5.70
   8 -10  -8   12.00    5.60
   8  10   8   11.30    2.40
  -8  10  -8   16.10    6.30
   9  10  -8    5.30    5.20
  -9  10  -8   10.20    6.10
   9 -10  -8   -2.90    4.80
  10  10  -8    2.60    5.60
  10  10   8    5.90    2.40
 -10  10  -8   10.70    6.60
  10 -10  -8    9.90    5.90
  11  10  -8   75.29    9.40
  11 -10  -8   61.69    9.80
 -11  10  -8   53.39    9.50
  12  10  -8    4.80    5.90
  12 -10  -8    4.60    6.30
 -12  10  -8    2.20    6.30
  13  10  -8   -2.00    5.60
  13 -10  -8   11.60    7.00
 -13  10  -8    4.40    6.70
  14  10  -8    4.10    5.90
  14  10   8   15.20    4.10
 -14  10  -8   14.20    7.40
  14 -10  -8   -4.20    6.50
  15  10  -8    3.40    6.60
 -15  10  -8    6.20    7.10
  15  10   8    1.50    2.60
  15 -10  -8    8.60    7.60
  15  10   8   14.90    7.50
  16  10  -8    1.90    7.30
 -16  10  -8    5.20    6.70
  16 -10  -8  -11.60    6.70
  17  10  -8   19.30    9.20
  17 -10  -8   -1.90    7.70
 -17  10  -8   -2.90    6.60
  17  10   8    4.20    3.20
   0  11  -8  112.59   10.20
   0 -11  -8  113.49    8.90
   1  11  -8  163.68   11.80
  -1 -11  -8  136.29   10.50
  -1  11  -8  135.09   11.60
   1 -11  -8  138.99   10.50
   2  11  -8   70.29    8.10
  -2 -11  -8   81.49    7.50
   2  11   8   62.39    5.80
  -2  11  -8   58.99    8.30
   2 -11  -8   63.59    7.30
  -3 -11  -8   24.80    5.10
   3  11  -8   31.30    5.60
  -3  11  -8   29.30    6.30
   3 -11  -8   29.30    5.40
   3  11   8   38.30    4.20
   4  11  -8   37.10    6.10
  -4  11  -8   37.20    6.80
   4 -11  -8   50.29    6.70
   4  11   8   33.70    4.30
   5  11  -8   30.50    6.00
  -5 -11  -8   29.30    4.70
   5 -11  -8   35.50    6.30
   5  11   8   34.20    3.80
  -5  11  -8   34.00    6.90
  -6 -11  -8   41.80    4.70
   6  11  -8   56.79    7.70
  -6  11  -8   42.10    7.60
   6 -11  -8   42.70    7.00
   6  11   8   40.90    4.00
  -7 -11  -8    1.40    1.90
   7  11  -8   -0.90    4.90
  -7 -11  -8    1.40    2.00
   7  11   8   10.20    2.00
   7 -11  -8    4.80    5.10
  -7  11  -8   10.40    6.30
   8  11  -8   45.40    7.10
   8 -11  -8   43.30    7.60
  -8  11  -8   35.00    8.10
   9  11  -8   10.90    5.70
   9 -11  -8   15.60    6.30
  -9  11  -8   14.60    7.40
  10  11  -8    9.30    6.10
 -10  11  -8   19.10    7.30
  10 -11  -8    6.40    6.30
  11  11  -8   91.99    9.80
  11 -11  -8   61.09   10.10
 -11  11  -8   66.59   10.50
  12  11  -8   20.20    6.50
 -12  11  -8   13.00    7.80
  12 -11  -8    8.50    7.00
  13  11  -8   -1.60    5.70
  13 -11  -8    3.30    7.00
 -13  11  -8    4.70    6.80
  14 -11  -8    9.60    7.70
 -14  11  -8   12.40    7.60
  15  11  -8  -11.20    5.50
  15 -11  -8    7.50    7.40
 -15  11  -8   -0.60    7.20
  16  11  -8    1.00    6.40
 -16  11  -8    2.90    7.60
  16 -11  -8   11.10    7.60
   0  12  -8  137.99   11.00
   0 -12  -8  105.79    9.30
   1  12  -8  151.08   11.90
  -1 -12  -8  139.59   10.80
  -1  12  -8  138.99   12.10
   1 -12  -8  153.28   10.90
   2  12  -8  110.89   10.10
  -2 -12  -8  108.49    9.10
  -2 -12  -8   91.29    7.50
   2 -12  -8  114.69    9.40
  -2  12  -8  118.39   10.70
   3  12  -8  100.59    9.60
  -3 -12  -8   76.09    8.50
   3 -12  -8   98.69    9.10
  -3  12  -8  109.49   10.40
  -4 -12  -8  116.89    9.50
   4  12  -8  123.19   10.80
   4 -12  -8  121.19   10.80
  -4  12  -8  135.99   11.90
  -5 -12  -8   69.39    7.00
  -5 -12  -8   81.49    5.60
   5  12  -8   75.79    8.60
  -5  12  -8   74.39   10.00
   5 -12  -8   69.69    9.10
   6  12  -8   59.29    8.40
  -6 -12  -8   67.59    5.10
  -6 -12  -8   68.29    5.40
  -6  12  -8   59.69    9.30
   6 -12  -8   89.89    9.60
   7  12  -8   40.90    6.80
  -7  12  -8   40.30    8.20
   7 -12  -8   39.20    7.50
   8  12  -8   83.29    9.50
  -8  12  -8   96.49   11.90
   8 -12  -8   79.29   10.70
   9  12  -8   28.60    6.30
   9 -12  -8   24.20    7.40
  -9  12  -8   24.40    8.10
  10  12  -8    9.60    6.10
 -10  12  -8   18.00    7.50
  10 -12  -8    5.20    6.10
  11  12  -8   41.90    7.60
 -11  12  -8   52.49    9.70
  12  12  -8    7.00    6.00
 -12  12  -8    6.30    7.30
  12 -12  -8   17.60    7.70
  13  12  -8    7.10    5.90
  13 -12  -8    5.50    7.40
 -13  12  -8    6.80    7.30
  14  12  -8    9.00    6.10
  14 -12  -8    2.50    7.30
 -14  12  -8    3.60    7.10
  15  12  -8    9.60    6.10
  15 -12  -8   11.20    8.00
 -15  12  -8    9.90    8.00
  16  12  -8   -5.60    5.90
 -16  12  -8   17.20    8.10
  16 -12  -8    2.60    7.90
   0 -13  -8    4.50    4.20
   0  13  -8   10.40    5.00
   1  13  -8   18.00    5.30
  -1 -13  -8   11.40    4.70
  -1  13  -8   12.50    5.70
   1 -13  -8   12.00    4.50
  -2 -13  -8   14.80    4.10
  -2 -13  -8    9.70    4.70
   2  13  -8   17.10    5.40
  -2  13  -8   16.70    5.80
   2 -13  -8    4.40    4.40
   3  13  -8   19.90    5.60
  -3 -13  -8   13.60    3.30
  -3 -13  -8   14.50    4.70
  -3  13  -8   15.10    5.90
   3 -13  -8   11.40    4.80
  -4 -13  -8   22.50    3.60
  -4 -13  -8   36.40    5.50
   4  13  -8   34.80    6.60
  -4  13  -8   25.00    7.00
   4 -13  -8   26.20    6.10
  -5 -13  -8   11.30    2.80
   5  13  -8   13.60    5.00
  -5  13  -8    7.10    6.10
   5 -13  -8    9.70    5.30
   6  13  -8    8.70    5.20
   6 -13  -8   13.80    5.80
  -6  13  -8    9.20    6.60
   7  13  -8    1.90    4.90
   7 -13  -8   -1.60    5.10
  -7  13  -8    9.40    6.60
   8  13  -8   42.80    6.70
   8 -13  -8   28.00    7.40
  -8  13  -8   34.80    8.20
   9  13  -8    3.10    5.20
   9 -13  -8   12.60    6.90
  -9  13  -8   10.50    7.00
  10  13  -8   -1.70    5.30
  10 -13  -8    4.40    6.30
 -10  13  -8    3.30    6.90
  11  13  -8   18.00    5.80
 -11  13  -8    2.90    7.20
  11 -13  -8   24.30    7.70
  12  13  -8   12.30    5.60
  12 -13  -8    9.80    7.30
 -12  13  -8    5.50    7.40
  13  13  -8    9.00    5.90
  13 -13  -8   10.00    7.80
 -13  13  -8    7.60    7.70
  14  13  -8    0.40    5.70
  14 -13  -8    0.00    7.40
 -14  13  -8   14.90    7.70
  15  13  -8   13.10    6.10
  15 -13  -8    4.90    7.60
 -15  13  -8   -7.70    6.70
   0 -14  -8   12.50    4.60
   0  14  -8   16.30    5.80
  -1 -14  -8   23.40    5.10
   1  14  -8   11.70    5.60
   1 -14  -8   23.70    5.00
  -1  14  -8   19.60    6.40
  -2 -14  -8   22.20    5.20
   2  14  -8   27.60    6.30
  -2  14  -8   19.90    6.50
   2 -14  -8   19.50    5.20
  -3 -14  -8   38.60    5.90
   3  14  -8   43.20    6.90
  -3 -14  -8   38.40    5.30
   3 -14  -8   30.20    6.00
  -3  14  -8   41.90    7.80
   4  14  -8   73.19    8.70
  -4 -14  -8   62.39    7.00
  -4 -14  -8   59.19    5.90
   4 -14  -8   61.19    8.60
  -4  14  -8   55.49    8.90
  -5 -14  -8   43.30    4.90
  -5 -14  -8   44.60    4.60
   5  14  -8   40.90    7.10
  -5  14  -8   36.20    8.10
   5 -14  -8   36.80    7.20
   6 -14  -8   30.60    6.80
  -6  14  -8   21.40    7.30
   7  14  -8   13.90    5.90
  -7  14  -8   24.50    7.50
   7 -14  -8   11.30    6.20
   8  14  -8   44.10    7.00
  -8  14  -8   29.90    8.10
   8 -14  -8   45.60    8.10
   9  14  -8   15.70    5.50
  -9  14  -8    6.50    7.00
   9 -14  -8   15.20    6.90
  10  14  -8   -1.70    4.50
  10 -14  -8    1.70    6.20
 -10  14  -8   11.30    7.20
  11  14  -8   10.30    5.00
  11 -14  -8   10.80    7.10
 -11  14  -8   -0.40    6.90
  12  14  -8   12.10    5.00
  12 -14  -8   -0.90    6.50
 -12  14  -8    6.50    7.30
 -13  14  -8   24.10    8.40
  13 -14  -8    8.60    7.80
  14  14  -8   -3.30    5.20
  14 -14  -8    5.60    7.70
 -14  14  -8   -9.80    6.90
   0 -15  -8   -1.10    4.00
  -1 -15  -8   -4.20    4.00
   1  15  -8   -9.70    4.50
  -1  15  -8   -0.40    5.30
  -2 -15  -8    1.80    4.50
   2  15  -8    2.50    5.00
   2 -15  -8   -0.80    4.50
  -2  15  -8   -1.40    5.40
   3  15  -8   14.00    5.30
  -3 -15  -8   12.40    3.70
  -3 -15  -8    5.50    4.60
  -3  15  -8    0.00    5.70
   3 -15  -8    6.40    5.00
   4  15  -8    5.90    5.30
  -4 -15  -8   11.20    3.40
  -4 -15  -8   16.90    4.60
   4 -15  -8    3.60    4.90
  -4  15  -8    8.00    6.40
   5  15  -8    5.50    5.00
  -5 -15  -8    3.70    3.30
   5 -15  -8   11.90    5.70
  -5  15  -8    0.30    6.10
   6  15  -8    9.40    5.00
   6 -15  -8   10.50    5.70
  -6  15  -8   -3.10    6.00
   7  15  -8   11.20    5.20
   7 -15  -8   12.90    6.20
  -7  15  -8    6.50    6.20
   8  15  -8   10.10    5.30
  -8  15  -8   10.30    7.00
   8 -15  -8    4.10    6.10
   9  15  -8   -1.40    4.50
  -9  15  -8    0.60    6.70
   9 -15  -8   -1.70    6.30
 -10  15  -8    8.20    7.10
  10 -15  -8    7.90    7.00
  11  15  -8    5.90    4.70
  11 -15  -8  -10.60    5.80
 -11  15  -8   -4.70    6.70
  12  15  -8    1.90    4.80
  12 -15  -8    4.60    7.10
 -12  15  -8   -2.60    6.80
  13  15  -8  -10.10    4.90
  13 -15  -8    0.00    7.30
 -13  15  -8    2.20    7.60
  14  15  -8    2.20    4.90
  14 -15  -8   13.30    8.30
 -14  15  -8    5.80    8.00
   0 -16  -8    4.00    4.30
   0  16  -8    9.40    5.70
  -1 -16  -8    9.80    4.70
   1  16  -8   13.60    5.70
   1 -16  -8    4.70    4.40
  -1  16  -8    8.30    5.70
  -2 -16  -8  -10.30    4.00
   2  16  -8   -0.90    4.80
  -2  16  -8    0.40    6.10
   2 -16  -8   -0.60    4.60
  -3 -16  -8   15.30    4.70
  -3 -16  -8    4.80    3.60
   3  16  -8   14.50    5.40
  -3  16  -8    2.60    6.20
   3 -16  -8    5.70    4.80
   4  16  -8    2.20    4.60
  -4 -16  -8   -2.40    3.20
   4 -16  -8    2.30    5.20
  -4  16  -8   14.00    6.80
   5  16  -8   -6.10    4.50
  -5  16  -8    0.80    6.10
   5 -16  -8    1.20    5.10
   6  16  -8    7.80    5.10
  -6  16  -8   -1.20    5.70
   6 -16  -8    3.10    5.30
   7  16  -8    2.40    4.60
  -7  16  -8   -2.10    6.10
   7 -16  -8    4.50    5.60
   8  16  -8    6.30    4.70
  -8  16  -8    6.60    6.90
   8 -16  -8    0.40    5.80
   9  16  -8   -4.40    4.40
   9 -16  -8    3.20    6.40
  -9  16  -8    0.50    6.50
  10  16  -8    5.00    4.70
 -10  16  -8   15.40    7.70
  10 -16  -8   -8.80    6.00
  11  16  -8    4.10    4.70
 -11  16  -8    1.60    7.10
  11 -16  -8   13.10    7.40
  12  16  -8   -4.90    4.40
 -12  16  -8   -4.70    7.00
  12 -16  -8    5.10    7.60
  13 -16  -8   -7.00    7.30
 -13  16  -8    3.50    7.70
   0  17  -8   15.40    6.90
   0 -17  -8   32.90    5.70
   1  17  -8   23.50    7.20
  -1 -17  -8   30.80    5.80
  -1  17  -8   38.30    7.70
   2  17  -8   28.80    6.50
  -2 -17  -8   14.90    5.30
  -2  17  -8   21.30    7.30
   2 -17  -8   16.40    5.70
  -3 -17  -8   18.20    4.50
  -3 -17  -8    2.60    4.70
   3  17  -8   11.30    5.80
   3 -17  -8   11.80    5.60
  -3  17  -8   11.30    7.10
  -4 -17  -8   11.70    3.50
   4  17  -8    6.80    5.20
  -4 -17  -8    3.10    4.10
   4 -17  -8   -3.80    5.60
  -4  17  -8    4.60    6.50
   5  17  -8  -10.40    4.40
   5 -17  -8   12.10    5.80
  -5  17  -8   -3.90    6.10
   6  17  -8    4.10    4.80
   6 -17  -8   10.10    6.40
  -6  17  -8    9.70    7.20
   7  17  -8    7.80    4.70
  -7  17  -8    7.10    7.10
   7 -17  -8   -2.30    5.60
   8  17  -8   15.80    4.90
  -8  17  -8    5.70    7.40
   8 -17  -8   -1.70    6.10
   9  17  -8    1.90    4.60
  -9  17  -8    4.40    7.20
   9 -17  -8    4.30    6.60
  10  17  -8    6.20    4.50
 -10  17  -8   12.30    8.20
  10 -17  -8    4.90    7.70
  11  17  -8    0.20    4.30
 -11  17  -8    0.80    7.60
  11 -17  -8    1.70    7.30
 -12  17  -8    2.80    7.90
  12 -17  -8    8.70    7.90
   0  18  -8   29.70    7.60
   0 -18  -8   33.10    6.00
   1  18  -8   39.60    7.90
  -1 -18  -8   24.50    5.90
   1 -18  -8   40.50    6.60
  -1  18  -8   38.20    8.40
   2  18  -8   34.80    7.00
   2 -18  -8   33.00    6.60
  -2  18  -8   18.30    7.40
   3  18  -8    5.00    5.60
  -3 -18  -8   25.20    4.70
  -3 -18  -8   15.20    5.00
  -3  18  -8   12.60    7.40
   3 -18  -8   21.60    6.30
  -4 -18  -8    2.50    3.80
   4  18  -8    7.90    5.40
  -4  18  -8    0.60    7.10
   4 -18  -8   12.60    6.00
   5  18  -8    5.50    5.20
  -5  18  -8   11.40    7.60
   5 -18  -8    6.10    5.90
   6  18  -8   21.60    5.40
  -6  18  -8    2.40    7.40
   6 -18  -8    9.70    6.60
   7  18  -8   10.40    5.10
  -7  18  -8    0.90    7.20
   7 -18  -8    9.40    6.50
  -8  18  -8    3.00    7.70
   8 -18  -8   14.60    7.30
   9  18  -8   10.10    4.90
   9 -18  -8   16.20    7.70
  -9  18  -8    7.60    8.10
  10  18  -8    1.50    4.50
  10 -18  -8   11.60    8.20
 -10  18  -8   20.70    9.20
   0  19  -8   21.30    7.10
   0 -19  -8   16.10    5.60
  -1 -19  -8   22.00    6.10
   1  19  -8   21.10    7.10
   1 -19  -8   24.30    6.20
  -1  19  -8   27.50    7.30
   2  19  -8   19.80    6.50
  -2 -19  -8   24.00    5.80
   2 -19  -8    8.40    5.90
  -2  19  -8   21.50    7.70
  -3 -19  -8    7.80    4.90
   3  19  -8   10.10    6.30
   3 -19  -8   23.90    6.30
  -3  19  -8   13.90    7.80
   4  19  -8   16.30    5.90
   4 -19  -8   14.00    6.50
  -4  19  -8   24.30    8.10
   5  19  -8   16.30    5.90
  -5  19  -8   10.00    7.50
   5 -19  -8   12.80    6.50
   6  19  -8   -0.80    5.10
  -6  19  -8    4.10    7.80
   6 -19  -8    7.20    6.20
   7  19  -8    4.10    5.00
  -7  19  -8    2.20    7.50
   7 -19  -8   -5.00    6.30
  -8  19  -8   19.10    8.70
   8 -19  -8   20.50    7.80
  -9  19  -8   10.50    8.10
   9 -19  -8   11.50    7.70
   0  20  -8   -4.30    6.30
   0 -20  -8    3.20    5.30
   1  20  -8    9.90    6.60
  -1 -20  -8   -1.60    5.10
  -1  20  -8   13.60    7.00
   1 -20  -8    5.90    5.50
  -2 -20  -8   14.30    5.40
   2  20  -8   11.70    6.60
   2 -20  -8    3.30    5.60
  -2  20  -8   16.80    6.80
   3  20  -8    3.50    5.90
  -3 -20  -8   -3.00    4.90
  -3  20  -8    1.80    7.30
   3 -20  -8   10.30    6.20
   4  20  -8  -11.60    5.20
  -4  20  -8   -0.30    6.90
   4 -20  -8   12.60    6.00
   5  20  -8    5.90    5.40
  -5  20  -8    4.30    7.60
   5 -20  -8    0.30    6.50
   6  20  -8   10.70    5.30
  -6  20  -8   -2.40    7.60
   6 -20  -8   10.80    6.80
   7 -20  -8    8.10    7.10
  -7  20  -8    8.60    7.80
   0 -21  -8    9.90    5.40
   0  21  -8   -0.60    6.10
  -1 -21  -8    8.40    5.30
   1  21  -8    0.80    6.40
  -1  21  -8   15.10    6.90
   1 -21  -8    5.50    5.70
  -2 -21  -8    8.20    5.30
   2  21  -8    4.20    6.20
   2 -21  -8    1.50    5.60
  -2  21  -8   -4.20    6.60
  -3 -21  -8    9.90    4.50
   3  21  -8   -2.30    6.20
  -3  21  -8   -5.70    6.50
   3 -21  -8    0.20    5.80
   4  21  -8   13.00    6.50
   4 -21  -8   -6.90    5.30
  -4  21  -8    2.90    7.40
   5  21  -8    0.50    5.80
   5 -21  -8    8.90    6.50
  -5  21  -8    7.30    7.70
   0   0  -9  188.88   12.40
  -1   0  -9   42.40    5.80
   1   0  -9   53.99    6.60
  -2   0  -9  140.69   10.00
   3   0  -9 1403.36   79.99
  -3   0  -9 1530.35   79.29
  -4   0  -9  371.66   21.30
   4   0  -9  346.37   21.80
  -5   0  -9  405.26   23.30
   5   0  -9  388.26   23.70
   6   0  -9  292.07   19.30
  -6   0  -9  327.37   19.10
   7   0  -9  214.48   14.30
  -7   0  -9  199.48   14.00
   8   0  -9  770.92   41.90
  -8   0  -9  706.63   41.60
  -9   0  -9  273.97   17.70
   9   0  -9  263.77   17.70
  10   0  -9   61.59    8.20
 -10   0  -9   67.29    8.10
 -11   0  -9   17.30    5.40
  11   0  -9   26.30    6.10
  12   0  -9  100.09   10.30
 -12   0  -9   95.49   10.00
  13   0  -9   89.79   10.30
 -13   0  -9   90.19   10.00
  14   0  -9   55.69    8.30
 -14   0  -9   44.10    7.50
 -15   0  -9   21.80    5.90
  15   0  -9   33.20    7.50
 -16   0  -9   34.20    6.90
  16   0  -9   43.10    8.50
  17   0  -9   47.90    9.30
 -18   0  -9   10.20    4.90
  18   0  -9   11.80    7.50
 -19   0  -9    2.80    4.20
  19   0  -9   -0.90    7.20
   0  -1  -9  142.09    9.90
   0   1  -9  122.09    9.50
   1   1  -9    9.50    4.10
  -1  -1  -9   17.60    4.10
   1  -1  -9   11.60    4.60
  -1   1  -9   20.60    4.40
  -2  -1  -9   75.29    6.70
   2   1  -9   58.79    7.40
  -2   1  -9   59.59    6.70
   2  -1  -9   56.79    7.60
  -3  -1  -9 1299.37   67.59
   3   1  -9 1195.48   68.49
   3  -1  -9 1310.17   68.09
  -3   1  -9 1177.58   67.49
  -4  -1  -9  153.28   11.00
  -4   1  -9  161.68   11.30
   4  -1  -9  173.38   12.10
  -5  -1  -9  254.47   15.30
   5   1  -9  238.58   16.10
  -5   1  -9  245.78   15.50
   5  -1  -9  233.78   15.80
   6   1  -9  231.08   15.30
  -6  -1  -9  230.88   14.60
   6  -1  -9  236.68   15.10
  -6   1  -9  199.88   14.60
  -7  -1  -9  126.09   10.50
   7   1  -9  142.59   11.40
  -7   1  -9  145.39   10.90
   7  -1  -9  143.49   11.10
   8   1  -9  591.54   32.20
  -8  -1  -9  576.54   31.80
   8  -1  -9  520.75   32.00
  -8   1  -9  516.55   31.90
   9   1  -9  123.99   10.70
  -9  -1  -9  114.39   10.00
   9  -1  -9  129.49   10.70
  -9   1  -9  111.19   10.20
 -10  -1  -9   30.00    5.60
  10   1  -9   19.80    5.80
  10  -1  -9   36.20    6.20
 -10   1  -9   31.20    6.30
 -11  -1  -9    1.40    4.00
  11   1  -9    1.50    4.70
 -11   1  -9    2.40    4.50
  11  -1  -9   -7.40    4.00
  12   1  -9   42.60    7.10
 -12  -1  -9   30.50    6.20
  12  -1  -9   42.30    7.40
 -12   1  -9   25.40    6.20
  13   1  -9   43.60    7.60
 -13  -1  -9   36.70    6.60
 -13   1  -9   30.80    7.00
  13  -1  -9   54.69    8.40
  14   1  -9   17.50    6.50
 -14  -1  -9    6.60    4.60
 -14   1  -9   16.20    5.80
  14  -1  -9    8.30    6.00
  15   1  -9   14.80    6.60
 -15  -1  -9    7.30    4.70
  15  -1  -9   12.20    6.60
 -15   1  -9   11.60    5.70
  16   1  -9   10.70    7.20
 -16  -1  -9   11.90    5.00
 -16   1  -9   16.40    5.80
  16  -1  -9   21.80    7.80
  17   1  -9   24.30    8.50
 -17  -1  -9   12.20    4.90
 -17   1  -9   18.90    6.00
 -18  -1  -9    3.00    3.70
  18   1  -9   -9.50    6.40
  18  -1  -9    4.80    7.60
 -18   1  -9    4.60    4.60
  19   1  -9    3.00    7.30
 -19  -1  -9    2.50    3.60
  19  -1  -9    7.40    7.40
 -19   1  -9   -0.40    3.60
   0   2  -9   28.50    4.90
   0  -2  -9   27.70    5.40
   1   2  -9   12.70    4.10
  -1  -2  -9    8.60    3.90
  -1   2  -9   10.20    3.90
   1  -2  -9    1.90    4.20
  -2  -2  -9   35.60    5.10
   2   2  -9   36.20    5.70
   2  -2  -9   31.70    6.00
  -2   2  -9   35.20    5.30
  -3  -2  -9  520.65   29.00
   3  -2  -9  531.55   29.60
  -3   2  -9  485.45   29.10
  -4   2  -9   11.20    4.10
   4  -2  -9   12.30    4.70
   5   2  -9   99.19   10.50
  -5  -2  -9  126.19    8.80
  -5   2  -9   97.49    8.90
   5  -2  -9  108.19    9.30
   6   2  -9   62.69    7.70
  -6   2  -9   46.30    6.60
   6  -2  -9   60.09    7.20
  -7  -2  -9   17.70    4.50
   7   2  -9   13.40    5.10
   7  -2  -9    7.80    4.50
  -7   2  -9    8.20    4.30
   8   2  -9  144.79   11.80
  -8  -2  -9  138.69   10.90
  -8   2  -9  138.29   11.70
   8  -2  -9  173.58   12.00
   9   2  -9   48.40    7.00
  -9  -2  -9   47.30    6.40
  -9   2  -9   58.79    7.80
   9  -2  -9   45.70    6.90
  10   2  -9    3.50    4.60
 -10  -2  -9    3.80    3.70
 -10   2  -9    3.20    4.70
  10  -2  -9    9.70    5.20
 -11  -2  -9   -1.80    3.60
  11   2  -9    0.10    4.80
  11  -2  -9    5.50    5.20
 -11   2  -9   11.60    5.40
  12   2  -9   15.90    5.90
 -12  -2  -9    7.40    4.40
  12  -2  -9    7.70    5.50
 -12   2  -9   14.80    5.80
  13   2  -9   -3.20    5.00
 -13  -2  -9    7.30    4.10
  13  -2  -9   17.00    6.20
 -13   2  -9    2.50    5.00
 -14  -2  -9   -0.60    3.70
  14   2  -9    2.00    5.70
  14  -2  -9    4.70    5.70
 -14   2  -9   -5.80    4.30
 -15  -2  -9    4.50    3.90
  15   2  -9    0.90    5.60
 -15   2  -9    5.50    5.30
  15  -2  -9  -11.30    5.50
  16   2  -9    1.20    6.00
 -16  -2  -9    3.30    3.60
 -16   2  -9   -1.30    4.40
  16  -2  -9    5.20    6.90
  17   2  -9   20.20    7.20
 -17  -2  -9    8.90    4.10
 -17   2  -9    7.60    5.30
  17  -2  -9    7.00    7.30
  18   2  -9   -1.10    6.40
 -18  -2  -9    6.00    3.80
 -18   2  -9    2.20    4.60
  18  -2  -9   -1.40    7.00
  19   2  -9   10.70    7.30
  19  -2  -9   -4.00    7.30
 -19   2  -9    9.70    4.90
   0  -3  -9   13.90    4.70
   0   3  -9   14.20    4.40
  -1  -3  -9   51.99    6.70
   1   3  -9   73.49    7.10
  -1   3  -9   69.49    7.00
   1  -3  -9   59.49    7.60
   2   3  -9    4.90    4.10
  -2  -3  -9    9.50    4.00
   2  -3  -9    1.10    3.90
  -2   3  -9   -0.60    3.30
   2   3   9    0.00    4.40
  -3  -3  -9  107.29    8.60
   3   3  -9  133.59    9.80
  -3   3  -9  101.89    8.90
   3  -3  -9  103.99    9.20
  -4  -3  -9   27.80    5.00
   4   3  -9   27.90    6.60
   4  -3  -9   26.10    5.10
  -4   3  -9   22.00    4.80
   5  -3  -9   11.30    4.50
  -5   3  -9   14.50    4.30
  -6  -3  -9   11.20    3.80
   6   3  -9   -6.20    5.20
   6  -3  -9    4.30    4.30
  -6   3  -9    3.60    4.00
  -7  -3  -9    0.00    3.20
   7   3  -9   -2.00    4.50
  -7   3  -9   -7.30    3.30
   7  -3  -9   -4.30    3.50
   8   3  -9   14.20    5.40
  -8  -3  -9   13.30    4.20
  -8   3  -9    5.80    4.60
   8  -3  -9    7.70    4.50
   9   3  -9   18.00    5.80
  -9   3  -9   33.60    6.10
   9  -3  -9   15.90    5.40
  10   3  -9    8.00    5.20
 -10  -3  -9    3.80    3.70
 -10   3  -9    1.80    4.60
  10  -3  -9    4.00    5.00
 -11  -3  -9   12.30    4.50
  11   3  -9   32.20    6.70
 -11   3  -9   15.60    5.80
  11  -3  -9   28.70    6.70
 -12  -3  -9   -3.00    3.70
  12   3  -9   -2.30    5.00
 -12   3  -9   -1.30    4.90
  12  -3  -9   -7.00    4.70
 -13  -3  -9    0.50    3.90
  13   3  -9    1.80    5.30
  13  -3  -9   -5.50    4.80
 -13   3  -9    3.10    5.00
  14   3  -9    2.90    5.50
 -14   3  -9    4.80    5.20
  14  -3  -9   -0.80    5.50
  15   3  -9   -8.80    5.20
 -15  -3  -9    2.70    3.70
  15  -3  -9    3.80    6.00
 -15   3  -9   -2.20    4.80
 -16  -3  -9   -3.20    3.10
  16   3  -9   -0.40    6.10
 -16   3  -9    4.50    5.20
  16  -3  -9    0.10    6.40
  17   3  -9   -3.80    5.90
 -17  -3  -9    2.00    3.30
  17  -3  -9    0.50    6.40
 -17   3  -9    0.30    4.70
  18   3  -9   -2.40    6.10
 -18  -3  -9    4.00    3.40
  18  -3  -9    2.40    7.10
 -18   3  -9   -1.70    4.50
  19   3  -9    0.50    7.00
  19  -3  -9   -5.20    7.10
 -19   3  -9    1.60    4.70
   0   4  -9  101.39    8.60
   1   4  -9  159.68   11.80
   1  -4  -9  205.78   12.50
  -1   4  -9  158.98   11.80
   2   4  -9   83.59    7.60
  -2  -4  -9   66.79    7.00
  -2   4  -9   72.49    7.10
   2  -4  -9   64.49    7.50
  -3  -4  -9   32.20    5.20
   3   4  -9   31.00    5.50
  -3   4  -9   33.30    5.30
   3  -4  -9   35.30    5.50
   3   4   9   32.40    4.80
   4   4  -9  284.87   17.80
  -4  -4  -9  267.77   16.90
   4  -4  -9  304.47   17.70
   4   4   9  260.97   17.40
  -4   4  -9  271.37   17.50
  -5  -4  -9   42.20    5.80
  -5   4  -9   52.19    6.80
   5   4   9   43.00    7.30
   5  -4  -9   48.00    6.40
  -6  -4  -9   89.79    7.50
   6   4  -9   77.89   10.00
  -6   4  -9   88.09    8.60
   6  -4  -9   89.29    8.50
  -7  -4  -9   90.69    7.50
   7   4  -9   76.99    9.50
   7  -4  -9   79.59    8.20
  -7   4  -9   64.69    8.20
   8   4  -9   61.09    8.10
  -8  -4  -9   53.99    6.30
   8  -4  -9   57.39    7.80
  -8   4  -9   48.10    7.40
  -9  -4  -9    7.70    3.90
   9   4  -9   15.00    5.60
   9  -4  -9    7.80    5.10
  -9   4  -9   11.40    5.40
 -10  -4  -9    3.00    3.50
  10   4  -9   -1.50    4.80
  10  -4  -9    1.20    4.60
 -10   4  -9    7.80    5.20
 -11  -4  -9   66.89    7.30
  11   4  -9   61.09    8.60
 -11   4  -9   47.40    8.20
  11  -4  -9   69.69    9.30
 -12  -4  -9    2.20    3.60
  12   4  -9    7.70    5.80
 -12   4  -9    4.70    5.70
  12  -4  -9    6.40    5.70
 -13  -4  -9    4.50    3.70
  13   4  -9    8.60    5.80
 -13   4  -9   10.40    6.00
  13  -4  -9   17.40    6.70
  14   4  -9    8.90    6.00
 -14  -4  -9   18.00    4.80
 -14   4  -9    6.30    5.50
  14  -4  -9   15.70    6.70
 -15  -4  -9    4.10    3.50
  15   4  -9    6.70    5.90
  15  -4  -9   11.20    6.90
 -15   4  -9    6.70    5.80
 -16  -4  -9    2.40    3.50
  16   4  -9   15.80    6.80
  16  -4  -9    3.10    6.40
 -16   4  -9    4.70    5.40
  17   4  -9    5.70    6.60
 -17  -4  -9    0.90    3.00
  17  -4  -9    4.60    7.30
 -17   4  -9    4.80    5.50
  18   4  -9    9.00    7.10
 -18   4  -9    0.40    5.10
  18  -4  -9    9.80    7.60
   0   5  -9   22.20    4.90
   0  -5  -9   28.40    5.60
   1   5  -9   66.39    7.20
  -1  -5  -9   63.79    7.30
   1  -5  -9   44.20    6.30
  -1   5  -9   53.79    6.60
  -2  -5  -9   20.90    4.70
   2   5  -9   18.00    4.90
   2   5   9   18.60    3.40
  -2   5  -9   13.90    4.30
   2  -5  -9   22.90    4.80
  -3  -5  -9   45.00    5.90
   3   5  -9   37.40    6.10
  -3   5  -9   49.90    6.50
   3   5   9   38.60    5.30
   3  -5  -9   53.79    6.50
   4   5  -9  311.07   20.60
  -4  -5  -9  360.06   20.30
   4  -5  -9  360.86   20.90
  -4   5  -9  330.07   20.90
   4   5   9  344.57   20.10
  -5  -5  -9   42.40    5.80
   5   5  -9   51.89    7.30
   5  -5  -9   67.59    7.20
  -5   5  -9   53.49    7.00
  -6  -5  -9   52.59    6.30
   6   5  -9   79.19    9.00
  -6   5  -9   63.49    7.80
   6   5   9   64.29    7.20
   6  -5  -9   56.49    7.40
   7   5  -9   85.29   10.00
  -7  -5  -9   82.99    7.30
  -7   5  -9   66.49    8.40
   7  -5  -9   69.39    8.40
   8   5  -9  214.88   15.00
  -8  -5  -9  166.48   11.90
  -8   5  -9  171.78   13.60
   8  -5  -9  173.48   13.40
   9   5  -9   11.30    6.40
  -9  -5  -9   20.40    4.20
  -9   5  -9   13.50    5.90
   9  -5  -9   15.30    5.60
  10   5  -9   12.10    6.30
 -10  -5  -9    4.80    3.60
  10  -5  -9    4.40    5.30
 -10   5  -9   11.40    5.60
 -11  -5  -9   83.39    8.10
  11   5  -9  104.39   10.20
 -11   5  -9   66.69    9.60
  11  -5  -9   90.69   10.50
 -12  -5  -9    9.00    4.00
  12   5  -9   16.90    6.40
  12  -5  -9   20.10    6.90
 -12   5  -9   10.20    6.10
 -13  -5  -9   26.00    5.00
  13   5  -9   34.40    7.20
  13  -5  -9   25.90    7.70
 -13   5  -9   30.30    7.50
  14   5  -9   21.50    6.80
 -14  -5  -9   10.30    3.80
  14  -5  -9    2.40    6.50
 -14   5  -9   19.20    6.80
 -15  -5  -9    4.70    3.20
  15   5  -9    7.70    6.10
  15  -5  -9    9.30    6.80
 -15   5  -9   11.20    6.20
 -16  -5  -9    9.10    3.40
  16   5  -9    6.50    6.40
  16  -5  -9   -4.40    6.40
 -16   5  -9   10.10    6.00
 -17  -5  -9    4.00    3.20
  17   5  -9    1.40    6.60
  17  -5  -9    0.90    6.90
 -17   5  -9    6.20    5.80
  18   5  -9   13.40    7.40
  18  -5  -9   -3.60    7.30
 -18   5  -9    2.00    5.10
   0  -6  -9   42.90    5.90
   0   6  -9   41.80    6.00
  -1  -6  -9   69.79    8.10
   1   6  -9   87.29    8.20
  -1   6  -9   74.69    7.80
   1  -6  -9   84.69    8.00
   2   6  -9   81.39    8.00
  -2  -6  -9   74.29    7.70
   2  -6  -9   88.49    7.70
  -2   6  -9   81.49    7.80
   2   6   9   66.99    6.30
  -3  -6  -9  189.18   12.80
   3   6  -9  196.98   13.40
   3   6   9  196.28   12.00
   3  -6  -9  171.38   12.90
  -3   6  -9  205.28   13.60
  -4  -6  -9  451.45   24.90
   4   6  -9  402.76   25.20
   4  -6  -9  436.46   25.50
  -4   6  -9  432.56   25.80
   4   6   9  428.26   24.50
  -5  -6  -9  172.48   11.10
   5   6  -9  152.58   12.00
   5   6   9  159.98   10.70
  -5   6  -9  152.18   12.10
   5  -6  -9  148.19   11.60
   6   6  -9  160.88   12.40
  -6  -6  -9  170.78   10.90
   6   6   9  149.49   11.60
   6  -6  -9  158.58   12.20
  -6   6  -9  155.38   12.40
  -7  -6  -9  112.19    8.70
   7  -6  -9  112.69   10.10
  -7   6  -9  107.89   10.40
   7   6   9  107.39   10.10
   8   6  -9  267.77   19.90
  -8  -6  -9  304.77   17.70
  -8   6  -9  311.87   19.80
   8  -6  -9  319.77   19.60
   8   6   9  252.87   19.60
  -9  -6  -9   69.09    6.70
   9   6  -9   42.10    9.30
  -9   6  -9   56.19    8.40
   9  -6  -9   52.89    8.10
  10   6  -9   -5.90    6.70
 -10  -6  -9    3.60    3.40
  10  -6  -9   -5.70    4.60
 -10   6  -9   -3.10    4.70
 -11  -6  -9   84.99    8.00
  11  -6  -9   92.79   11.10
 -11   6  -9  114.09   11.60
  12   6  -9   17.60    7.80
 -12  -6  -9   12.70    4.00
 -12   6  -9   18.90    7.10
  12  -6  -9   17.80    7.00
 -13  -6  -9   50.39    6.50
  13   6  -9   57.89    8.90
  13  -6  -9   50.69    9.10
 -13   6  -9   37.50    8.20
  14   6  -9   20.60    7.40
  14  -6  -9   21.10    7.70
 -14   6  -9   25.50    7.50
 -15  -6  -9    6.60    3.20
  15   6  -9   11.60    6.70
 -15   6  -9    7.10    6.10
  15  -6  -9   23.20    8.30
  16   6  -9    7.20    6.70
 -16  -6  -9   12.30    3.80
 -16   6  -9   16.50    7.20
  16  -6  -9   20.80    8.30
  17   6  -9   12.70    7.10
 -17   6  -9    2.80    6.00
  17  -6  -9   -9.20    6.70
  18   6  -9   13.00    7.70
  18  -6  -9   13.30    8.50
  18   6   9    7.20    6.10
 -18   6  -9   14.50    6.60
   0   7  -9   34.50    5.70
   0  -7  -9   30.50    5.30
   1   7  -9   78.29    7.90
  -1  -7  -9   74.89    8.00
   1  -7  -9   85.59    7.90
  -1   7  -9   83.79    8.30
  -2  -7  -9   66.89    7.30
   2   7  -9   67.79    7.70
  -2   7  -9   62.39    7.50
   2   7   9   58.69    5.80
   2  -7  -9   72.19    7.10
   3   7  -9  181.28   12.60
  -3  -7  -9  179.08   12.10
   3   7   9  179.18   11.20
  -3   7  -9  180.48   12.90
   3  -7  -9  154.28   12.30
   4   7  -9  376.36   22.00
  -4  -7  -9  352.36   21.20
  -4   7  -9  394.66   22.60
   4   7   9  342.07   20.60
   4  -7  -9  344.87   21.80
   5   7  -9  226.38   14.80
  -5  -7  -9  223.38   13.90
  -5   7  -9  218.58   15.20
   5   7   9  204.78   13.20
   5  -7  -9  207.78   14.70
   6   7  -9  215.98   14.70
  -6  -7  -9  211.98   13.30
   6  -7  -9  227.58   14.90
   6   7   9  205.98   13.40
  -6   7  -9  199.58   15.10
  -7  -7  -9   98.49    8.10
   7   7  -9  105.89   10.30
  -7   7  -9  112.49   10.60
   7   7   9   97.09    9.10
   7  -7  -9  111.19   10.30
  -8  -7  -9  310.17   17.90
   8   7  -9  321.97   19.70
  -8   7  -9  295.77   20.20
   8   7   9  261.77   18.80
   8  -7  -9  307.07   20.00
  -9  -7  -9   42.00    5.60
  -9   7  -9   45.10    8.00
   9  -7  -9   49.90    7.70
  10   7  -9  -15.70    7.80
 -10  -7  -9    5.40    3.20
  10  -7  -9   -2.10    5.30
 -10   7  -9   11.70    6.40
  11   7  -9   46.60   10.50
 -11  -7  -9   49.80    6.20
 -11   7  -9   57.19    9.10
  11  -7  -9   66.89    9.20
  12   7  -9   33.40    9.10
 -12   7  -9   28.00    7.80
  12  -7  -9   26.20    7.80
 -13  -7  -9   47.50    5.90
  13  -7  -9   47.10    9.10
 -13   7  -9   51.19    9.20
 -14  -7  -9    2.40    2.90
  14   7  -9    3.10    7.40
 -14   7  -9    7.30    6.40
 -15  -7  -9    1.40    2.80
  15   7  -9    9.50    7.90
 -15   7  -9   -4.10    5.60
  15  -7  -9    3.30    7.20
  16   7  -9   34.50    9.30
 -16   7  -9   25.90    8.00
  16  -7  -9    7.90    7.60
  17   7  -9   15.20    8.10
 -17   7  -9    6.80    6.90
  17  -7  -9   16.00    8.10
  18   7  -9   -4.50    8.50
  18   7   9   11.40    5.90
 -18   7  -9   11.10    7.50
  18  -7  -9   13.10    8.80
   0  -8  -9   14.30    4.50
   0   8  -9   14.10    4.60
   1   8  -9   39.50    5.80
  -1  -8  -9   40.90    5.60
   1  -8  -9   27.90    5.10
  -1   8  -9   27.50    5.70
   2   8  -9   14.50    4.70
  -2  -8  -9   23.80    4.90
   2  -8  -9   17.90    4.60
  -2   8  -9   19.60    5.10
   3   8  -9   91.69    9.20
  -3  -8  -9   91.19    8.40
  -3   8  -9  106.79    9.50
   3   8   9   93.79    7.10
   3  -8  -9   97.89    8.70
   4   8  -9  217.38   15.20
  -4  -8  -9  230.08   14.50
   4  -8  -9  225.38   15.20
   4   8   9  231.78   13.70
  -4   8  -9  235.08   15.90
  -5  -8  -9  112.69    9.00
   5   8  -9  120.09   10.30
  -5   8  -9  107.49   10.50
   5  -8  -9  117.49   10.00
   5   8   9  118.59    8.20
  -6  -8  -9  129.49    9.00
   6   8  -9  121.09   10.60
  -6   8  -9  128.09   11.40
   6   8   9  115.59    8.60
   6  -8  -9  127.19   10.80
  -7  -8  -9   56.79    6.00
   7   8  -9   58.19    7.80
   7  -8  -9   71.39    8.60
  -7   8  -9   49.40    8.00
   7   8   9   43.50    6.00
  -8  -8  -9  215.18   13.70
   8   8  -9  233.58   15.90
  -8   8  -9  196.08   16.40
   8  -8  -9  226.08   16.40
   8   8   9  232.78   14.10
  -9  -8  -9   10.60    3.30
   9   8  -9    4.40    6.00
   9   8   9    6.10    5.20
   9  -8  -9    5.40    5.60
  -9   8  -9    7.80    6.10
  10   8  -9   39.20    8.30
 -10  -8  -9   19.00    3.70
  10  -8  -9   13.00    6.70
 -10   8  -9   13.30    6.80
 -11  -8  -9   22.80    3.90
  11   8  -9   12.70    8.30
  11  -8  -9   22.00    7.40
 -11   8  -9   32.60    8.10
  12   8  -9    7.00    8.60
 -12  -8  -9    5.40    3.00
  12  -8  -9   14.50    6.60
 -12   8  -9    1.20    5.80
 -13  -8  -9   24.20    3.90
 -13   8  -9   28.60    8.70
  13  -8  -9   13.80    7.40
  14   8  -9    8.70    8.80
  14  -8  -9   10.20    7.30
 -14   8  -9   15.60    7.60
  15   8  -9  -13.60    8.30
 -15   8  -9    7.80    6.80
  15  -8  -9    4.30    7.40
  16   8  -9    1.80    9.40
  16  -8  -9   10.80    8.10
 -16   8  -9   15.30    7.70
  17   8  -9    6.80   10.10
  17   8   9   -3.40    4.40
 -17   8  -9    8.40    7.60
  17  -8  -9    4.80    7.70
   0   9  -9   15.80    4.80
   0  -9  -9   17.70    4.60
   1   9  -9    1.50    3.90
  -1  -9  -9    7.60    4.10
   1  -9  -9    6.30    3.90
  -1   9  -9    7.70    4.30
   2   9  -9    8.40    4.40
  -2  -9  -9   -2.80    3.40
  -2   9  -9    1.60    4.00
   2  -9  -9    6.80    4.00
   3   9  -9   11.70    4.70
  -3  -9  -9    4.20    4.40
  -3   9  -9   11.80    4.90
   3  -9  -9   10.00    4.20
   3   9   9   13.00    3.10
   4   9  -9   53.59    7.50
  -4  -9  -9   56.19    6.90
  -4   9  -9   52.39    7.50
   4  -9  -9   57.49    7.60
   4   9   9   69.29    5.50
   5   9  -9   13.80    5.30
  -5  -9  -9   15.30    4.50
   5  -9  -9   11.30    4.70
  -5   9  -9    9.00    5.10
  -6  -9  -9   15.70    3.70
   6   9  -9    5.80    5.20
   6   9   9   14.80    3.30
  -6   9  -9   22.70    5.80
   6  -9  -9   10.40    4.80
  -7  -9  -9    4.40    2.80
   7   9  -9    4.60    5.40
   7   9   9    2.00    2.70
   7  -9  -9   -3.40    4.40
  -7   9  -9   -3.20    5.00
  -8  -9  -9   62.49    6.00
   8   9  -9   76.29    9.10
  -8   9  -9   82.29   10.20
   8  -9  -9   48.80    8.10
   8   9   9   62.89    5.90
   9   9  -9    1.00    5.50
  -9  -9  -9   -0.90    2.60
  -9   9  -9    3.30    5.90
   9   9   9   -1.50    3.30
   9  -9  -9   -0.50    5.00
  10   9  -9   41.20    7.80
 -10  -9  -9   49.50    5.00
 -10   9  -9   54.59    9.00
  10   9   9   36.90    5.50
  10  -9  -9   57.49    8.70
  11   9  -9    5.70    6.40
 -11  -9  -9    6.40    2.60
 -11   9  -9    0.50    6.20
  11  -9  -9    1.30    6.00
 -12  -9  -9    1.30    2.30
  12   9  -9    3.60    6.60
  12  -9  -9    7.70    6.30
 -12   9  -9   -0.20    6.10
  12   9   9   -4.80    6.80
 -13  -9  -9    3.00    2.30
  13   9  -9  -13.20    6.50
 -13   9  -9    2.00    6.60
  13  -9  -9   -3.50    5.80
  13   9   9   -2.50    7.30
  14   9  -9   10.10    8.00
  14  -9  -9    0.80    6.60
 -14   9  -9   -3.90    6.20
  15  -9  -9    1.30    6.80
 -15   9  -9   -8.60    5.60
  16   9  -9    4.40    9.60
  16   9   9   -2.50    3.40
  16  -9  -9    8.90    7.50
 -16   9  -9    3.00    6.70
  17   9  -9   19.80   11.70
  17  -9  -9    4.00    8.20
  17   9   9    8.70    4.20
 -17   9  -9   -0.90    6.70
   0 -10  -9   44.50    6.30
   0  10  -9   55.99    7.50
  -1 -10  -9   31.80    5.50
   1  10  -9   39.90    6.20
  -1  10  -9   32.50    6.10
   1 -10  -9   28.90    5.20
   2  10  -9   32.70    5.90
  -2 -10  -9   29.50    5.40
   2 -10  -9   29.30    5.60
  -2  10  -9   41.20    6.30
   3  10  -9    5.30    4.60
  -3 -10  -9   21.00    5.10
   3  10   9   12.10    2.90
   3 -10  -9   14.60    4.60
  -3  10  -9   10.50    5.00
  -4 -10  -9    0.50    4.00
   4  10  -9    6.80    4.70
   4  10   9    8.00    2.60
   4 -10  -9    3.50    4.20
  -4  10  -9    0.10    4.40
   5  10  -9   -3.90    4.60
  -5 -10  -9   -4.70    3.80
   5  10   9    1.70    2.40
   5 -10  -9   -0.40    4.20
  -5  10  -9    0.70    4.70
   6  10  -9   -5.30    4.90
  -6 -10  -9    1.50    2.80
  -6  10  -9    7.90    5.50
   6 -10  -9   -0.60    4.60
   6  10   9   -2.60    2.20
  -7 -10  -9   18.40    3.40
   7  10  -9   14.40    6.00
  -7  10  -9   11.20    6.00
   7 -10  -9   19.80    6.10
   7  10   9   19.70    3.00
  -8 -10  -9   -2.70    2.30
   8  10  -9   10.20    5.90
   8  10   9   -0.60    2.50
  -8  10  -9   -0.40    5.60
   8 -10  -9    1.10    5.00
   9  10  -9   26.20    6.70
  -9 -10  -9   19.40    3.10
  -9  10  -9   21.10    7.40
   9  10   9   23.30    3.30
   9 -10  -9   10.70    6.30
  10  10  -9   63.89    9.10
 -10 -10  -9   77.39    5.80
  10 -10  -9   89.79   11.20
 -10  10  -9   70.99   10.80
  10  10   9   79.19    6.30
  11  10  -9    9.20    6.30
 -11 -10  -9    1.50    2.00
  11  10   9   -4.90    3.00
 -11  10  -9   -0.50    6.10
  11 -10  -9    8.60    6.50
  12  10  -9    8.70    6.10
  12 -10  -9    8.40    6.70
 -12  10  -9   12.00    6.80
  13  10  -9   -0.90    6.00
  13 -10  -9   -0.10    6.10
 -13  10  -9    0.40    6.30
  14  10  -9   -6.70    6.50
 -14  10  -9  -12.30    5.80
  14  10   9   -7.40    4.40
  14 -10  -9    6.50    7.10
  14  10   9    1.60    2.80
  15  10  -9   -0.40    6.70
 -15  10  -9    7.80    7.30
  15 -10  -9    6.20    7.30
  16  10  -9    0.30    7.40
 -16  10  -9    2.20    7.10
  16 -10  -9   -7.50    6.70
  16  10   9    7.10    3.20
  17  10  -9   13.00    8.80
  17 -10  -9   16.40    8.80
   0  11  -9  106.19   10.00
   0 -11  -9   91.79    8.80
   1  11  -9   98.89    9.50
  -1 -11  -9   83.99    8.70
  -1  11  -9   99.09    9.60
   1 -11  -9   83.99    8.50
[truncated: 487,091 more chars]
