# Supplementary material for: Pillararene incorporated metal–organic frameworks for supramolecular recognition and selective separation
Source: Nat Commun. 2023 Aug 15;14:4927. doi: 10.1038/s41467-023-40594-2 (PMC10427641; doi:10.1038/s41467-023-40594-2)
Supplement: Supplementary file 4 — Supplementary Data 1 [file 41467_2023_40594_MOESM4_ESM.zip › Supplementary Data 1/MeP5-MOF-2.cif]

data_221031_wqangz_267677_0m
_audit_creation_date               2022-11-10
_audit_creation_method
;
Olex2 1.5
(compiled 2022.04.07 svn.rca3783a0 for OlexSys, GUI svn.r6498)
;
_shelx_SHELXL_version_number       '2019/2'
_audit_contact_author_address      ?
_audit_contact_author_email        ?
_audit_contact_author_name         ''
_audit_contact_author_phone        ?
_publ_contact_author_id_orcid      ?
_publ_section_references
;
Dolomanov, O.V., Bourhis, L.J., Gildea, R.J, Howard, J.A.K. & Puschmann, H.
 (2009), J. Appl. Cryst. 42, 339-341.

Sheldrick, G.M. (2015). Acta Cryst. A71, 3-8.

Sheldrick, G.M. (2015). Acta Cryst. C71, 3-8.
;
_chemical_name_common              ?
_chemical_name_systematic          ?
_chemical_formula_moiety           'C119 H92 N2 O16 Zn2'
_chemical_formula_sum              'C119 H92 N2 O16 Zn2'
_chemical_formula_weight           1936.68
_chemical_melting_point            ?
loop_
  _atom_type_symbol
  _atom_type_description
  _atom_type_scat_dispersion_real
  _atom_type_scat_dispersion_imag
  _atom_type_scat_source
 'C' 'C' 0.0137 0.0067 'International Tables Vol C Tables 4.2.6.8 and 6.1.1.4'
 'H' 'H' 0.0000 0.0000 'International Tables Vol C Tables 4.2.6.8 and 6.1.1.4'
 'N' 'N' 0.0241 0.0134 'International Tables Vol C Tables 4.2.6.8 and 6.1.1.4'
 'O' 'O' 0.0389 0.0241 'International Tables Vol C Tables 4.2.6.8 and 6.1.1.4'
 'Zn' 'Zn' -2.7473 0.5279
 'International Tables Vol C Tables 4.2.6.8 and 6.1.1.4'

_shelx_space_group_comment
;
The symmetry employed for this shelxl refinement is uniquely defined
by the following loop, which should always be used as a source of
symmetry information in preference to the above space-group names.
They are only intended as comments.
;
_space_group_crystal_system        'triclinic'
_space_group_IT_number             2
_space_group_name_H-M_alt          'P -1'
_space_group_name_Hall             '-P 1'
loop_
  _space_group_symop_operation_xyz
 'x, y, z'
 '-x, -y, -z'

_cell_length_a                     17.0634(12)
_cell_length_b                     19.7634(14)
_cell_length_c                     26.7805(19)
_cell_angle_alpha                  85.077(3)
_cell_angle_beta                   72.719(3)
_cell_angle_gamma                  89.875(4)
_cell_volume                       8589.1(11)
_cell_formula_units_Z              2
_cell_measurement_reflns_used      9428
_cell_measurement_temperature      193.00
_cell_measurement_theta_max        59.12
_cell_measurement_theta_min        3.03
_shelx_estimated_absorpt_T_max     0.958
_shelx_estimated_absorpt_T_min     0.946
_exptl_absorpt_coefficient_mu      0.432
_exptl_absorpt_correction_T_max    0.7518
_exptl_absorpt_correction_T_min    0.6445
_exptl_absorpt_correction_type     multi-scan
_exptl_absorpt_process_details
;
SADABS-2016/2 (Bruker,2016/2) was used for absorption correction.
wR2(int) was 0.1219 before and 0.0833 after correction.
The Ratio of minimum to maximum transmission is 0.8573.
The \l/2 correction factor is Not present.
;
_exptl_absorpt_special_details     ?
_exptl_crystal_colour              ?
_exptl_crystal_density_diffrn      0.749
_exptl_crystal_density_meas        ?
_exptl_crystal_density_method      ?
_exptl_crystal_description         block
_exptl_crystal_F_000               2016
_exptl_crystal_size_max            0.13
_exptl_crystal_size_mid            0.12
_exptl_crystal_size_min            0.1
_exptl_transmission_factor_max     ?
_exptl_transmission_factor_min     ?
_diffrn_reflns_av_R_equivalents    0.0667
_diffrn_reflns_av_unetI/netI       0.0370
_diffrn_reflns_Laue_measured_fraction_full  0.999
_diffrn_reflns_Laue_measured_fraction_max  0.984
_diffrn_reflns_limit_h_max         22
_diffrn_reflns_limit_h_min         -22
_diffrn_reflns_limit_k_max         25
_diffrn_reflns_limit_k_min         -25
_diffrn_reflns_limit_l_max         34
_diffrn_reflns_limit_l_min         -34
_diffrn_reflns_number              347480
_diffrn_reflns_point_group_measured_fraction_full  0.999
_diffrn_reflns_point_group_measured_fraction_max  0.984
_diffrn_reflns_theta_full          53.594
_diffrn_reflns_theta_max           60.542
_diffrn_reflns_theta_min           1.509
_diffrn_ambient_temperature        193.00
_diffrn_detector                   CPAD
_diffrn_detector_area_resol_mean   7.41
_diffrn_detector_type              'Bruker PHOTON II'
_diffrn_measured_fraction_theta_full  0.999
_diffrn_measured_fraction_theta_max  0.984
_diffrn_measurement_device         'four-circle diffractometer'
_diffrn_measurement_device_type    'Bruker D8 VENTURE Metaljet PHOTON II'
_diffrn_measurement_method         '\w and \f shutterless scans'
_diffrn_measurement_specimen_support  'nylon loop'
_diffrn_radiation_monochromator    'Helios Multi-layer Optic'
_diffrn_radiation_probe            X-ray
_diffrn_radiation_type             GaK\a
_diffrn_radiation_wavelength       1.34139
_diffrn_source                     MetalJet
_diffrn_source_current             2.23
_diffrn_source_power               0.1554533
_diffrn_source_type                'Liquid Metal source'
_diffrn_source_voltage             69.71
_diffrn_standards_number           0
_reflns_Friedel_coverage           0.000
_reflns_Friedel_fraction_full      .
_reflns_Friedel_fraction_max       .
_reflns_number_gt                  29728
_reflns_number_total               38737
_reflns_special_details
;
 Reflections were merged by SHELXL according to the crystal
 class for the calculation of statistics and refinement.
 
 Structure factors included contributions from the .fab file.
 
 _reflns_Friedel_fraction is defined as the number of unique
 Friedel pairs measured divided by the number that would be
 possible theoretically, ignoring centric projections and
 systematic absences.
;
_reflns_threshold_expression       'I > 2\s(I)'
_computing_cell_refinement         'SAINT V8.40B (Bruker, 2019)'
_computing_data_collection         'APEX4 V2022.1-1 (Bruker, 2022)'
_computing_data_reduction          'SAINT V8.40B (Bruker, 2019)'
_computing_molecular_graphics      'Olex2 1.5 (Dolomanov et al., 2009)'
_computing_publication_material    'Olex2 1.5 (Dolomanov et al., 2009)'
_computing_structure_refinement    'SHELXL 2019/2 (Sheldrick, 2015)'
_computing_structure_solution      'SHELXT 2018/2 (Sheldrick, 2018)'
_refine_diff_density_max           1.016
_refine_diff_density_min           -1.551
_refine_diff_density_rms           0.102
_refine_ls_extinction_coef         .
_refine_ls_extinction_method       none
_refine_ls_goodness_of_fit_ref     1.128
_refine_ls_hydrogen_treatment      constr
_refine_ls_matrix_type             full
_refine_ls_number_parameters       1211
_refine_ls_number_reflns           38737
_refine_ls_number_restraints       368
_refine_ls_R_factor_all            0.1323
_refine_ls_R_factor_gt             0.1181
_refine_ls_restrained_S_all        1.137
_refine_ls_shift/su_max            0.007
_refine_ls_shift/su_mean           0.000
_refine_ls_structure_factor_coef   Fsqd
_refine_ls_weighting_details      
 'w=1/[\s^2^(Fo^2^)+(0.1200P)^2^+20.0000P] where P=(Fo^2^+2Fc^2^)/3'
_refine_ls_weighting_scheme        calc
_refine_ls_wR_factor_gt            0.3115
_refine_ls_wR_factor_ref           0.3200
_refine_special_details            ?
_olex2_refinement_description
;
1. Fixed Uiso
 At 1.2 times of:
  All C(H) groups, All C(H,H) groups
 At 1.5 times of:
  All C(H,H,H) groups
2. Restrained distances
 O12-C86
 1.35 with sigma of 0.005
 O11-C83
 1.35 with sigma of 0.005
 C81-C76
 1.53 with sigma of 0.005
 C81-C82
 1.53 with sigma of 0.005
 O13-C98 \\sim O11-C89 \\sim O15-C107 \\sim O9-C80 \\sim O10-C79 \\sim O12-C88
\\sim O14-C97 \\sim O16-C106
 with sigma of 0.002
3. Uiso/Uaniso restraints and constraints
O15 \\sim O13 \\sim C93 \\sim C94 \\sim C95 \\sim C96 \\sim C91 \\sim C92 \\sim
C99 \\sim C107 \\sim C100 \\sim C101 \\sim C90 \\sim C84 \\sim C85 \\sim C86
\\sim O14 \\sim C98 \\sim C97 \\sim O12 \\sim C102 \\sim C103 \\sim C104 \\sim
C105 \\sim C87 \\sim C82 \\sim C83 \\sim C106 \\sim C89 \\sim O11 \\sim C88
\\sim C108 \\sim O16 \\sim C81 \\sim C71 \\sim C70 \\sim O10 \\sim O9 \\sim C72
\\sim C77 \\sim C73 \\sim C74 \\sim C75 \\sim C76 \\sim C78 \\sim C80 \\sim C66
\\sim C69 \\sim C68 \\sim C67 \\sim C79: within 2A with sigma of 0.01 and sigma
for terminal atoms of 0.02 within 2A
4.a Riding coordinates:
 C107(H10C,H10D,H10E)
4.b Secondary CH2 refined with riding coordinates:
 C108(H10A,H10B), C99(H99A,H99B), C90(H90A,H90B), C72(H72A,H72B), C81(H81A,H81B)
4.c Aromatic/amide H refined with riding coordinates:
 C37(H37), C23(H23), C46(H46), C30(H30), C33(H33), C22(H22), C118(H118),
 C13(H13), C16(H16), C44(H44), C12(H12), C47(H47), C34(H34), C31(H31),
 C117(H117), C10(H10), C36(H36), C43(H43), C17(H17), C9(H9), C50(H50),
 C116(H116), C39(H39), C6(H6), C52(H52), C7(H7), C25(H25), C3(H3), C20(H20),
 C49(H49), C26(H26), C40(H40), C4(H4), C119(H119), C53(H53), C19(H19),
 C113(H113), C114(H114), C62(H62), C111(H111), C93(H93), C96(H96), C59(H59),
 C58(H58), C110(H110), C64(H64), C61(H61), C102(H102), C105(H105), C56(H56),
 C70(H70), C55(H55), C67(H67), C65(H65), C87(H87), C84(H84), C77(H77), C75(H75)
4.d Fitted hexagon refined as free rotating group:
 C93(C94,C95,C96,C91,C92), C102(C103,C104,C105,C100,C101), C87(C82,C83,C84,C85,
 C86), C77(C73,C74,C75,C76,C78)
4.e Idealised Me refined as rotating group:
 C98(H98A,H98B,H98C), C97(H97A,H97B,H97C), C106(H10F,H10G,H10H), C89(H89A,H89B,
 H89C), C80(H80A,H80B,H80C), C79(H79A,H79B,H79C), C88(H88A,H88B,H88C)
;
_atom_sites_solution_hydrogens     mixed
_atom_sites_solution_primary       dual
_atom_sites_solution_secondary     ?
loop_
  _atom_site_label
  _atom_site_type_symbol
  _atom_site_fract_x
  _atom_site_fract_y
  _atom_site_fract_z
  _atom_site_U_iso_or_equiv
  _atom_site_adp_type
  _atom_site_occupancy
  _atom_site_site_symmetry_order
  _atom_site_calc_flag
  _atom_site_refinement_flags_posn
  _atom_site_refinement_flags_adp
  _atom_site_refinement_flags_occupancy
  _atom_site_disorder_assembly
  _atom_site_disorder_group
 Zn1 Zn 0.97090(3) 0.15001(2) 0.94390(2) 0.03009(13) Uani 1 1 d . . . . .
 Zn2 Zn 0.01824(3) 0.16242(2) 0.82858(2) 0.03275(14) Uani 1 1 d . . . . .
 O4 O 0.88815(18) 1.07711(14) 0.94132(12) 0.0478(7) Uani 1 1 d . . . . .
 O1 O 0.9224(2) 0.22623(16) 0.85164(12) 0.0520(7) Uani 1 1 d . . . . .
 O8 O 0.05916(19) 0.22750(15) 0.91488(13) 0.0505(7) Uani 1 1 d . . . . .
 O5 O 0.06295(19) 1.08231(15) 0.92327(11) 0.0471(7) Uani 1 1 d . . . . .
 O2 O 0.88810(18) 0.22173(14) 0.93891(12) 0.0476(7) Uani 1 1 d . . . . .
 O6 O 0.1067(2) 1.09773(16) 0.83577(12) 0.0538(8) Uani 1 1 d . . . . .
 N1 N 0.0211(2) 0.15954(18) 0.75261(13) 0.0456(8) Uani 1 1 d . . . . .
 O3 O 0.9370(2) 1.08167(16) 0.85382(14) 0.0570(8) Uani 1 1 d . . . . .
 N2 N -0.0328(2) 0.14766(17) 0.02065(12) 0.0407(7) Uani 1 1 d . . . . .
 O7 O 0.0928(2) 0.24196(16) 0.82764(13) 0.0561(8) Uani 1 1 d . . . . .
 C51 C 0.1522(3) 0.3162(2) 0.87212(18) 0.0465(9) Uani 1 1 d . . . . .
 C28 C 0.4557(2) 0.65744(19) 0.88190(17) 0.0418(9) Uani 1 1 d . . . . .
 C37 C 0.1773(3) 0.9837(2) 0.92514(18) 0.0465(9) Uani 1 1 d . . . . .
 H37 H 0.145737 0.999024 0.957575 0.056 Uiso 1 1 calc R U . . .
 C23 C 0.7701(3) 0.9775(2) 0.94204(19) 0.0484(10) Uani 1 1 d . . . . .
 H23 H 0.764306 0.996825 0.974170 0.058 Uiso 1 1 calc R U . . .
 C8 C 0.6689(3) 0.4732(2) 0.89126(19) 0.0487(10) Uani 1 1 d . . . . .
 C29 C 0.4122(2) 0.72324(19) 0.87867(17) 0.0410(9) Uani 1 1 d . . . . .
 C14 C 0.5318(3) 0.65506(19) 0.88589(19) 0.0445(9) Uani 1 1 d . . . . .
 C46 C 0.3451(3) 0.4856(2) 0.91630(19) 0.0490(10) Uani 1 1 d . . . . .
 H46 H 0.336414 0.448590 0.942568 0.059 Uiso 1 1 calc R U . . .
 C38 C 0.1718(3) 1.0164(2) 0.87841(17) 0.0455(9) Uani 1 1 d . . . . .
 C30 C 0.3351(3) 0.7296(2) 0.91531(18) 0.0469(9) Uani 1 1 d . . . . .
 H30 H 0.312080 0.692592 0.940515 0.056 Uiso 1 1 calc R U . . .
 C42 C 0.4083(2) 0.59619(19) 0.88067(17) 0.0412(9) Uani 1 1 d . . . . .
 C33 C 0.3980(3) 0.8355(2) 0.84137(18) 0.0493(10) Uani 1 1 d . . . . .
 H33 H 0.419874 0.871455 0.814965 0.059 Uiso 1 1 calc R U . . .
 C41 C 0.1098(3) 1.0696(2) 0.87887(17) 0.0430(9) Uani 1 1 d . . . . .
 C22 C 0.7188(3) 0.9242(2) 0.94079(19) 0.0487(10) Uani 1 1 d . . . . .
 H22 H 0.677603 0.907877 0.971962 0.058 Uiso 1 1 calc R U . . .
 C45 C 0.3084(3) 0.4841(2) 0.87632(19) 0.0473(10) Uani 1 1 d . . . . .
 C5 C 0.7217(3) 0.4131(2) 0.89262(19) 0.0519(11) Uani 1 1 d . . . . .
 C118 C -0.0610(3) 0.2010(2) 0.04795(16) 0.0475(10) Uani 1 1 d . . . . .
 H118 H -0.080688 0.238622 0.031019 0.057 Uiso 1 1 calc R U . . .
 C13 C 0.6550(3) 0.5174(2) 0.9314(2) 0.0595(12) Uani 1 1 d . . . . .
 H13 H 0.675819 0.507086 0.960307 0.071 Uiso 1 1 calc R U . . .
 C16 C 0.5491(3) 0.7661(2) 0.9259(2) 0.0530(11) Uani 1 1 d . . . . .
 H16 H 0.495353 0.759701 0.949668 0.064 Uiso 1 1 calc R U . . .
 C44 C 0.3209(3) 0.5388(2) 0.8390(2) 0.0527(11) Uani 1 1 d . . . . .
 H44 H 0.297395 0.538139 0.811071 0.063 Uiso 1 1 calc R U . . .
 C11 C 0.5785(3) 0.5908(2) 0.88696(19) 0.0463(10) Uani 1 1 d . . . . .
 C15 C 0.5800(3) 0.7181(2) 0.88978(19) 0.0461(10) Uani 1 1 d . . . . .
 C2 C 0.8254(3) 0.3025(2) 0.89420(18) 0.0471(10) Uani 1 1 d . . . . .
 C54 C 0.0963(3) 0.2576(2) 0.87172(18) 0.0448(9) Uani 1 1 d . . . . .
 C27 C 0.8882(3) 1.0583(2) 0.89847(17) 0.0432(9) Uani 1 1 d . . . . .
 C12 C 0.6114(3) 0.5753(2) 0.9289(2) 0.0558(11) Uani 1 1 d . . . . .
 H12 H 0.603200 0.605362 0.955719 0.067 Uiso 1 1 calc R U . . .
 C1 C 0.8829(3) 0.2450(2) 0.89588(17) 0.0422(9) Uani 1 1 d . . . . .
 C47 C 0.3942(3) 0.5406(2) 0.91818(19) 0.0483(10) Uani 1 1 d . . . . .
 H47 H 0.418771 0.540375 0.945711 0.058 Uiso 1 1 calc R U . . .
 C34 C 0.4418(3) 0.7776(2) 0.84245(19) 0.0501(10) Uani 1 1 d . . . . .
 H34 H 0.494226 0.774981 0.817392 0.060 Uiso 1 1 calc R U . . .
 C31 C 0.2923(3) 0.7886(2) 0.91527(19) 0.0493(10) Uani 1 1 d . . . . .
 H31 H 0.241030 0.792315 0.941312 0.059 Uiso 1 1 calc R U . . .
 C117 C -0.0075(3) 0.0945(2) 0.04527(18) 0.0516(10) Uani 1 1 d . . . . .
 H117 H 0.011817 0.056313 0.026314 0.062 Uiso 1 1 calc R U . . .
 C24 C 0.8305(3) 1.0032(2) 0.89672(18) 0.0456(9) Uani 1 1 d . . . . .
 C10 C 0.5903(3) 0.5466(2) 0.84886(19) 0.0479(10) Uani 1 1 d . . . . .
 H10 H 0.566978 0.555936 0.820991 0.057 Uiso 1 1 calc R U . . .
 C36 C 0.2285(3) 0.9290(2) 0.92510(17) 0.0458(9) Uani 1 1 d . . . . .
 H36 H 0.232373 0.907562 0.957396 0.055 Uiso 1 1 calc R U . . .
 C32 C 0.3224(3) 0.8427(2) 0.87797(19) 0.0489(10) Uani 1 1 d . . . . .
 C35 C 0.2738(3) 0.9054(2) 0.87818(18) 0.0478(10) Uani 1 1 d . . . . .
 C18 C 0.6752(3) 0.8335(2) 0.89222(19) 0.0497(10) Uani 1 1 d . . . . .
 C43 C 0.3673(3) 0.5946(2) 0.8419(2) 0.0531(11) Uani 1 1 d . . . . .
 H43 H 0.371775 0.633001 0.817272 0.064 Uiso 1 1 calc R U . . .
 C17 C 0.5955(3) 0.8223(2) 0.9276(2) 0.0517(11) Uani 1 1 d . . . . .
 H17 H 0.573666 0.853864 0.952751 0.062 Uiso 1 1 calc R U . . .
 C9 C 0.6352(3) 0.4887(2) 0.85004(19) 0.0514(10) Uani 1 1 d . . . . .
 H9 H 0.643416 0.459316 0.822781 0.062 Uiso 1 1 calc R U . . .
 C21 C 0.7268(3) 0.8938(2) 0.8939(2) 0.0537(11) Uani 1 1 d . . . . .
 C50 C 0.1969(3) 0.3529(2) 0.8264(2) 0.0564(11) Uani 1 1 d . . . . .
 H50 H 0.193416 0.340689 0.793598 0.068 Uiso 1 1 calc R U . . .
 C116 C -0.0079(3) 0.0923(3) 0.09672(18) 0.0572(12) Uani 1 1 d . . . . .
 H116 H 0.011181 0.053511 0.112722 0.069 Uiso 1 1 calc R U . . .
 C39 C 0.2202(3) 0.9944(2) 0.83137(19) 0.0544(11) Uani 1 1 d . . . . .
 H39 H 0.218427 1.017148 0.799010 0.065 Uiso 1 1 calc R U . . .
 O15 O -0.2747(4) 0.2830(3) 0.2554(2) 0.1190(18) Uani 1 1 d D U . . .
 C48 C 0.2554(3) 0.4252(2) 0.87428(18) 0.0479(10) Uani 1 1 d . . . . .
 C6 C 0.7247(3) 0.3778(3) 0.9391(2) 0.0634(13) Uani 1 1 d . . . . .
 H6 H 0.690256 0.391360 0.971425 0.076 Uiso 1 1 calc R U . . .
 C52 C 0.1587(3) 0.3337(2) 0.9194(2) 0.0561(11) Uani 1 1 d . . . . .
 H52 H 0.128299 0.308605 0.951155 0.067 Uiso 1 1 calc R U . . .
 C7 C 0.7757(3) 0.3241(3) 0.9402(2) 0.0591(12) Uani 1 1 d . . . . .
 H7 H 0.776561 0.301827 0.972937 0.071 Uiso 1 1 calc R U . . .
 C25 C 0.8359(4) 0.9736(3) 0.8506(2) 0.0655(14) Uani 1 1 d . . . . .
 H25 H 0.874957 0.991092 0.818825 0.079 Uiso 1 1 calc R U . . .
 C3 C 0.8231(3) 0.3357(2) 0.8471(2) 0.0585(12) Uani 1 1 d . . . . .
 H3 H 0.857276 0.321364 0.814963 0.070 Uiso 1 1 calc R U . . .
 C20 C 0.6591(3) 0.7288(3) 0.8573(2) 0.0665(14) Uani 1 1 d . . . . .
 H20 H 0.682523 0.695786 0.833765 0.080 Uiso 1 1 calc R U . . .
 C49 C 0.2461(3) 0.4067(3) 0.8279(2) 0.0614(12) Uani 1 1 d . . . . .
 H49 H 0.274888 0.432053 0.795989 0.074 Uiso 1 1 calc R U . . .
 C26 C 0.7855(4) 0.9190(3) 0.8501(2) 0.0686(14) Uani 1 1 d . . . . .
 H26 H 0.792298 0.898743 0.818264 0.082 Uiso 1 1 calc R U . . .
 C40 C 0.2711(3) 0.9397(2) 0.83128(19) 0.0577(12) Uani 1 1 d . . . . .
 H40 H 0.304426 0.925578 0.798881 0.069 Uiso 1 1 calc R U . . .
 C4 C 0.7713(3) 0.3899(2) 0.8463(2) 0.0563(11) Uani 1 1 d . . . . .
 H4 H 0.769723 0.411515 0.813510 0.068 Uiso 1 1 calc R U . . .
 C112 C -0.0341(4) 0.1461(3) 0.1802(2) 0.0705(15) Uani 1 1 d . . . . .
 C119 C -0.0625(4) 0.2037(3) 0.0996(2) 0.0628(13) Uani 1 1 d . . . . .
 H119 H -0.080972 0.242919 0.117506 0.075 Uiso 1 1 calc R U . . .
 C115 C -0.0364(3) 0.1473(3) 0.12486(19) 0.0599(12) Uani 1 1 d . . . . .
 C53 C 0.2097(3) 0.3880(2) 0.9210(2) 0.0557(11) Uani 1 1 d . . . . .
 H53 H 0.213535 0.399972 0.953845 0.067 Uiso 1 1 calc R U . . .
 C19 C 0.7049(3) 0.7850(3) 0.8576(3) 0.0686(15) Uani 1 1 d . . . . .
 H19 H 0.758434 0.790956 0.833452 0.082 Uiso 1 1 calc R U . . .
 O13 O -0.0780(4) 0.4757(4) 0.1876(3) 0.134(2) Uani 1 1 d D U . . .
 C113 C -0.0093(5) 0.2049(5) 0.1976(3) 0.102(2) Uani 1 1 d . . . . .
 H113 H 0.004761 0.244943 0.174299 0.122 Uiso 1 1 calc R U . . .
 C57 C 0.0153(5) 0.1526(4) 0.6501(2) 0.093(2) Uani 1 1 d . . . . .
 C108 C -0.1844(6) 0.1253(5) 0.3813(3) 0.116(2) Uani 1 1 d . U . . .
 H10A H -0.220508 0.105325 0.415533 0.139 Uiso 1 1 calc R U . . .
 H10B H -0.185026 0.093367 0.354832 0.139 Uiso 1 1 calc R U . . .
 C114 C -0.0048(5) 0.2055(5) 0.2493(3) 0.112(3) Uani 1 1 d . . . . .
 H114 H 0.017034 0.243882 0.260270 0.135 Uiso 1 1 calc R U . . .
 C62 C -0.0437(7) 0.1909(6) 0.5260(4) 0.130(3) Uani 1 1 d . . . . .
 H62 H -0.075157 0.223113 0.512303 0.156 Uiso 1 1 calc R U . . .
 O16 O -0.2450(5) 0.2214(4) 0.4528(2) 0.148(2) Uani 1 1 d D U . . .
 C111 C -0.0595(6) 0.0887(4) 0.2148(3) 0.099(2) Uani 1 1 d . . . . .
 H111 H -0.077037 0.048818 0.203359 0.119 Uiso 1 1 calc R U . . .
 C109 C -0.0355(5) 0.1438(4) 0.2863(3) 0.094(2) Uani 1 1 d . . . . .
 C93 C -0.1985(4) 0.4302(3) 0.2546(3) 0.113(2) Uani 1 1 d G U . . .
 H93 H -0.203291 0.393168 0.235159 0.136 Uiso 1 1 calc R U . . .
 C94 C -0.2547(4) 0.4362(3) 0.3035(3) 0.129(2) Uani 1 1 d G U . . .
 C95 C -0.2477(5) 0.4904(4) 0.3319(2) 0.158(3) Uani 1 1 d G U . . .
 C96 C -0.1844(6) 0.5384(3) 0.3114(3) 0.158(3) Uani 1 1 d G U . . .
 H96 H -0.179598 0.575425 0.330793 0.190 Uiso 1 1 calc R U . . .
 C91 C -0.1282(4) 0.5324(3) 0.2624(3) 0.144(3) Uani 1 1 d G U . . .
 C92 C -0.1352(4) 0.4782(4) 0.2340(2) 0.123(2) Uani 1 1 d G U . . .
 C59 C 0.0367(7) 0.1061(4) 0.7286(3) 0.140(4) Uani 1 1 d . . . . .
 H59 H 0.051326 0.067218 0.746917 0.168 Uiso 1 1 calc R U . . .
 C60 C 0.0057(6) 0.1472(4) 0.5978(3) 0.106(3) Uani 1 1 d . . . . .
 C99 C -0.3216(6) 0.3837(6) 0.3257(4) 0.129(3) Uani 1 1 d . U . . .
 H99A H -0.351415 0.378465 0.299592 0.155 Uiso 1 1 calc R U . . .
 H99B H -0.361087 0.399684 0.357382 0.155 Uiso 1 1 calc R U . . .
 C66 C -0.0077(6) 0.1430(6) 0.4386(3) 0.124(2) Uani 1 1 d . U . . .
 C58 C 0.0342(9) 0.0998(5) 0.6789(3) 0.166(6) Uani 1 1 d . . . . .
 H58 H 0.046135 0.057390 0.664355 0.199 Uiso 1 1 calc R U . . .
 C63 C -0.0018(6) 0.1408(5) 0.4938(3) 0.103(2) Uani 1 1 d . . . . .
 C107 C -0.2510(7) 0.2337(5) 0.2164(4) 0.135(3) Uani 1 1 d D U . . .
 H10C H -0.191143 0.230198 0.204829 0.202 Uiso 1 1 d R U . . .
 H10D H -0.270103 0.248578 0.186219 0.202 Uiso 1 1 d R U . . .
 H10E H -0.276063 0.189208 0.231849 0.202 Uiso 1 1 d R U . . .
 C110 C -0.0593(6) 0.0901(5) 0.2672(3) 0.110(3) Uani 1 1 d . . . . .
 H110 H -0.077176 0.050247 0.290396 0.132 Uiso 1 1 calc R U . . .
 C69 C -0.0296(6) 0.1414(5) 0.3414(3) 0.112(2) Uani 1 1 d . U . . .
 C64 C 0.0454(7) 0.0969(6) 0.5146(3) 0.139(4) Uani 1 1 d . . . . .
 H64 H 0.075777 0.064101 0.493218 0.166 Uiso 1 1 calc R U . . .
 C61 C -0.0403(7) 0.1943(5) 0.5766(3) 0.122(3) Uani 1 1 d . . . . .
 H61 H -0.069131 0.228554 0.597165 0.147 Uiso 1 1 calc R U . . .
 C102 C -0.2284(4) 0.2063(3) 0.31638(18) 0.106(2) Uani 1 1 d G U . . .
 H102 H -0.209846 0.174501 0.290980 0.127 Uiso 1 1 calc R U . . .
 C103 C -0.2215(4) 0.1925(3) 0.3666(2) 0.110(2) Uani 1 1 d G U . . .
 C104 C -0.2486(4) 0.2390(4) 0.40380(16) 0.127(2) Uani 1 1 d G U . . .
 C105 C -0.2827(4) 0.2994(3) 0.3907(2) 0.129(3) Uani 1 1 d G U . . .
 H105 H -0.301308 0.331150 0.416111 0.155 Uiso 1 1 calc R U . . .
 C100 C -0.2897(4) 0.3132(3) 0.3405(2) 0.120(2) Uani 1 1 d G U . . .
 C101 C -0.2625(4) 0.2667(3) 0.30329(16) 0.1039(19) Uani 1 1 d G U . . .
 C56 C 0.0013(8) 0.2109(5) 0.6751(3) 0.143(4) Uani 1 1 d . . . . .
 H56 H -0.012432 0.250989 0.657673 0.171 Uiso 1 1 calc R U . . .
 C71 C 0.0597(6) 0.1569(7) 0.3961(3) 0.134(2) Uani 1 1 d . U . . .
 C70 C 0.0444(6) 0.1583(6) 0.3480(3) 0.126(2) Uani 1 1 d . U . . .
 H70 H 0.088308 0.171875 0.317377 0.152 Uiso 1 1 calc R U . . .
 C90 C -0.0526(8) 0.5777(7) 0.2431(5) 0.169(3) Uani 1 1 d . U . . .
 H90A H -0.067901 0.623373 0.254841 0.203 Uiso 1 1 calc R U . . .
 H90B H -0.036191 0.582304 0.204256 0.203 Uiso 1 1 calc R U . . .
 C55 C 0.0070(5) 0.2120(4) 0.7241(2) 0.094(2) Uani 1 1 d . . . . .
 H55 H 0.000040 0.254409 0.738997 0.113 Uiso 1 1 calc R U . . .
 C68 C -0.0985(6) 0.1300(5) 0.3849(3) 0.112(2) Uani 1 1 d . U . . .
 C67 C -0.0850(6) 0.1282(6) 0.4341(3) 0.125(3) Uani 1 1 d . U . . .
 H67 H -0.129301 0.116768 0.464927 0.150 Uiso 1 1 calc R U . . .
 O10 O 0.1341(8) 0.4240(8) 0.4053(5) 0.251(5) Uani 1 1 d D U . . .
 C65 C 0.0507(8) 0.0983(6) 0.5648(3) 0.151(5) Uani 1 1 d . . . . .
 H65 H 0.084156 0.066880 0.577407 0.181 Uiso 1 1 calc R U . . .
 O9 O 0.2369(7) 0.2020(8) 0.2907(4) 0.238(4) Uani 1 1 d D U . . .
 C87 C 0.1029(7) 0.5441(6) 0.3197(4) 0.235(5) Uani 1 1 d G U . . .
 H87 H 0.114222 0.556077 0.350539 0.282 Uiso 1 1 calc R U . . .
 C82 C 0.1505(6) 0.4964(6) 0.2897(5) 0.224(4) Uani 1 1 d DG U . . .
 C83 C 0.1339(7) 0.4789(5) 0.2446(4) 0.220(4) Uani 1 1 d DG U . . .
 C84 C 0.0697(7) 0.5090(6) 0.2296(3) 0.199(4) Uani 1 1 d G U . . .
 H84 H 0.058389 0.497065 0.198787 0.239 Uiso 1 1 calc R U . . .
 C85 C 0.0222(5) 0.5567(6) 0.2596(5) 0.195(4) Uani 1 1 d G U . . .
 C86 C 0.0387(7) 0.5742(5) 0.3047(4) 0.222(4) Uani 1 1 d DG U . . .
 C72 C 0.1437(7) 0.1779(7) 0.3971(4) 0.162(3) Uani 1 1 d . U . . .
 H72A H 0.184502 0.146574 0.377578 0.195 Uiso 1 1 calc R U . . .
 H72B H 0.145245 0.174179 0.433926 0.195 Uiso 1 1 calc R U . . .
 O14 O -0.3041(7) 0.4893(5) 0.3817(4) 0.206(3) Uani 1 1 d D U . . .
 C98 C -0.0818(7) 0.4172(6) 0.1585(5) 0.176(5) Uani 1 1 d D U . . .
 H98A H -0.048909 0.427098 0.121717 0.264 Uiso 1 1 calc R U . . .
 H98B H -0.138928 0.407774 0.160173 0.264 Uiso 1 1 calc R U . . .
 H98C H -0.060010 0.377468 0.173928 0.264 Uiso 1 1 calc R U . . .
 C77 C 0.1440(5) 0.3063(8) 0.4018(3) 0.199(4) Uani 1 1 d G U . . .
 H77 H 0.112907 0.299865 0.437803 0.238 Uiso 1 1 calc R U . . .
 C73 C 0.1669(6) 0.2504(5) 0.3730(5) 0.185(3) Uani 1 1 d G U . . .
 C74 C 0.2123(6) 0.2598(6) 0.3203(5) 0.209(4) Uani 1 1 d G U . . .
 C75 C 0.2348(5) 0.3250(8) 0.2964(3) 0.219(4) Uani 1 1 d G U . . .
 H75 H 0.265879 0.331389 0.260409 0.263 Uiso 1 1 calc R U . . .
 C76 C 0.2119(7) 0.3808(5) 0.3252(5) 0.225(4) Uani 1 1 d DG U . . .
 C78 C 0.1665(7) 0.3715(6) 0.3779(5) 0.227(4) Uani 1 1 d G U . . .
 C97 C -0.2794(11) 0.5412(7) 0.4101(5) 0.223(6) Uani 1 1 d D U . . .
 H97A H -0.299273 0.585394 0.400282 0.334 Uiso 1 1 calc R U . . .
 H97B H -0.219373 0.543305 0.401110 0.334 Uiso 1 1 calc R U . . .
 H97C H -0.302939 0.529599 0.447955 0.334 Uiso 1 1 calc R U . . .
 C106 C -0.2816(9) 0.2660(7) 0.4938(4) 0.195(5) Uani 1 1 d D U . . .
 H10F H -0.245819 0.306150 0.489523 0.292 Uiso 1 1 calc R U . . .
 H10G H -0.288340 0.241622 0.528320 0.292 Uiso 1 1 calc R U . . .
 H10H H -0.335421 0.280263 0.491156 0.292 Uiso 1 1 calc R U . . .
 C89 C 0.1634(11) 0.4010(9) 0.1740(6) 0.258(8) Uani 1 1 d D U . . .
 H89A H 0.198163 0.421575 0.140101 0.387 Uiso 1 1 calc R U . . .
 H89B H 0.105537 0.407982 0.176464 0.387 Uiso 1 1 calc R U . . .
 H89C H 0.173458 0.352237 0.177160 0.387 Uiso 1 1 calc R U . . .
 C80 C 0.3212(8) 0.1799(12) 0.2826(8) 0.296(8) Uani 1 1 d D U . . .
 H80A H 0.347014 0.174840 0.245204 0.444 Uiso 1 1 calc R U . . .
 H80B H 0.320839 0.136229 0.302938 0.444 Uiso 1 1 calc R U . . .
 H80C H 0.352239 0.213827 0.294126 0.444 Uiso 1 1 calc R U . . .
 C79 C 0.0841(12) 0.4309(11) 0.4593(6) 0.283(8) Uani 1 1 d D U . . .
 H79A H 0.050766 0.389368 0.473177 0.424 Uiso 1 1 calc R U . . .
 H79B H 0.048061 0.469679 0.459847 0.424 Uiso 1 1 calc R U . . .
 H79C H 0.120053 0.438295 0.480928 0.424 Uiso 1 1 calc R U . . .
 C81 C 0.2164(8) 0.4583(5) 0.3086(7) 0.236(4) Uani 1 1 d D U . . .
 H81A H 0.221891 0.481142 0.338904 0.284 Uiso 1 1 calc R U . . .
 H81B H 0.268835 0.467004 0.280235 0.284 Uiso 1 1 calc R U . . .
 O11 O 0.1828(6) 0.4328(6) 0.2164(4) 0.245(5) Uani 1 1 d D U . . .
 O12 O -0.0243(6) 0.6057(6) 0.3371(4) 0.240(4) Uani 1 1 d D U . . .
 C88 C -0.0323(14) 0.6035(10) 0.3930(5) 0.263(7) Uani 1 1 d D U . . .
 H88A H 0.016161 0.582499 0.399622 0.394 Uiso 1 1 calc R U . . .
 H88B H -0.081577 0.576703 0.413073 0.394 Uiso 1 1 calc R U . . .
 H88C H -0.036900 0.649796 0.403920 0.394 Uiso 1 1 calc R U . . .

loop_
  _atom_site_aniso_label
  _atom_site_aniso_U_11
  _atom_site_aniso_U_22
  _atom_site_aniso_U_33
  _atom_site_aniso_U_23
  _atom_site_aniso_U_13
  _atom_site_aniso_U_12
 Zn1 0.0368(3) 0.0245(2) 0.0344(3) -0.00823(19) -0.0174(2) 0.00591(19)
 Zn2 0.0432(3) 0.0274(3) 0.0342(3) -0.0102(2) -0.0194(2) 0.0086(2)
 O4 0.0480(16) 0.0409(15) 0.0592(18) -0.0094(13) -0.0219(14) -0.0067(12)
 O1 0.0584(18) 0.0506(17) 0.0563(18) -0.0165(14) -0.0280(15) 0.0229(14)
 O8 0.0544(18) 0.0455(16) 0.0566(19) -0.0080(14) -0.0231(15) -0.0078(13)
 O5 0.0583(18) 0.0445(15) 0.0455(16) -0.0134(12) -0.0235(14) 0.0206(13)
 O2 0.0505(17) 0.0423(15) 0.0558(18) -0.0085(13) -0.0236(14) 0.0177(13)
 O6 0.0616(19) 0.0524(17) 0.0504(17) -0.0037(14) -0.0216(15) 0.0224(15)
 N1 0.060(2) 0.0445(18) 0.0363(17) -0.0068(14) -0.0197(16) 0.0081(16)
 O3 0.068(2) 0.0477(17) 0.063(2) -0.0071(15) -0.0308(17) -0.0097(15)
 N2 0.0524(19) 0.0441(18) 0.0307(16) -0.0088(13) -0.0186(14) 0.0097(15)
 O7 0.065(2) 0.0477(17) 0.0587(19) -0.0105(14) -0.0221(16) -0.0121(15)
 C51 0.051(2) 0.037(2) 0.057(3) -0.0085(18) -0.022(2) -0.0001(17)
 C28 0.040(2) 0.0329(18) 0.056(2) -0.0092(17) -0.0187(18) 0.0046(15)
 C37 0.053(2) 0.040(2) 0.049(2) -0.0057(17) -0.0184(19) 0.0121(18)
 C23 0.048(2) 0.042(2) 0.060(3) -0.0104(19) -0.021(2) -0.0047(18)
 C8 0.046(2) 0.042(2) 0.063(3) -0.0091(19) -0.021(2) 0.0113(18)
 C29 0.040(2) 0.0297(18) 0.058(2) -0.0072(16) -0.0205(18) 0.0049(15)
 C14 0.041(2) 0.0259(17) 0.070(3) -0.0078(17) -0.022(2) 0.0051(15)
 C46 0.050(2) 0.040(2) 0.059(3) -0.0014(19) -0.019(2) -0.0031(18)
 C38 0.052(2) 0.041(2) 0.049(2) -0.0117(17) -0.0218(19) 0.0151(18)
 C30 0.045(2) 0.038(2) 0.059(3) -0.0057(18) -0.018(2) 0.0086(17)
 C42 0.0374(19) 0.0282(17) 0.060(2) -0.0056(16) -0.0166(18) 0.0036(15)
 C33 0.051(2) 0.039(2) 0.055(3) -0.0024(18) -0.011(2) 0.0086(18)
 C41 0.052(2) 0.0367(19) 0.047(2) -0.0114(17) -0.0229(19) 0.0097(17)
 C22 0.051(2) 0.039(2) 0.060(3) -0.0058(19) -0.023(2) -0.0090(18)
 C45 0.044(2) 0.038(2) 0.062(3) -0.0061(18) -0.019(2) -0.0045(17)
 C5 0.062(3) 0.040(2) 0.059(3) -0.0088(19) -0.026(2) 0.015(2)
 C118 0.064(3) 0.044(2) 0.040(2) -0.0125(17) -0.022(2) 0.0128(19)
 C13 0.067(3) 0.054(3) 0.069(3) -0.015(2) -0.035(3) 0.025(2)
 C16 0.047(2) 0.042(2) 0.075(3) -0.015(2) -0.023(2) 0.0021(18)
 C44 0.060(3) 0.042(2) 0.067(3) -0.002(2) -0.035(2) -0.0063(19)
 C11 0.040(2) 0.0321(19) 0.074(3) -0.0114(18) -0.028(2) 0.0084(16)
 C15 0.039(2) 0.0326(19) 0.072(3) -0.0082(18) -0.024(2) 0.0025(16)
 C2 0.051(2) 0.038(2) 0.059(3) -0.0087(18) -0.026(2) 0.0152(18)
 C54 0.045(2) 0.0355(19) 0.058(3) -0.0043(18) -0.021(2) 0.0007(17)
 C27 0.044(2) 0.040(2) 0.052(2) -0.0065(17) -0.0221(19) 0.0010(17)
 C12 0.065(3) 0.041(2) 0.070(3) -0.019(2) -0.030(2) 0.017(2)
 C1 0.046(2) 0.0357(19) 0.049(2) -0.0111(17) -0.0198(18) 0.0065(16)
 C47 0.049(2) 0.036(2) 0.066(3) -0.0070(19) -0.027(2) 0.0017(17)
 C34 0.045(2) 0.041(2) 0.063(3) -0.0064(19) -0.015(2) 0.0075(18)
 C31 0.046(2) 0.043(2) 0.060(3) -0.0062(19) -0.017(2) 0.0066(18)
 C117 0.068(3) 0.048(2) 0.046(2) -0.0109(19) -0.027(2) 0.010(2)
 C24 0.050(2) 0.038(2) 0.054(2) -0.0052(17) -0.023(2) -0.0051(17)
 C10 0.051(2) 0.040(2) 0.059(3) -0.0081(18) -0.025(2) 0.0122(18)
 C36 0.053(2) 0.042(2) 0.047(2) -0.0037(17) -0.0223(19) 0.0129(18)
 C32 0.053(2) 0.037(2) 0.062(3) -0.0087(19) -0.025(2) 0.0151(18)
 C35 0.048(2) 0.041(2) 0.058(3) -0.0042(18) -0.020(2) 0.0145(18)
 C18 0.048(2) 0.042(2) 0.066(3) -0.013(2) -0.024(2) -0.0012(18)
 C43 0.058(3) 0.035(2) 0.073(3) 0.000(2) -0.030(2) -0.0035(19)
 C17 0.051(2) 0.038(2) 0.071(3) -0.014(2) -0.025(2) 0.0029(18)
 C9 0.057(3) 0.042(2) 0.061(3) -0.0127(19) -0.025(2) 0.0183(19)
 C21 0.057(3) 0.043(2) 0.066(3) -0.008(2) -0.024(2) -0.007(2)
 C50 0.063(3) 0.054(3) 0.054(3) -0.011(2) -0.017(2) -0.013(2)
 C116 0.083(3) 0.058(3) 0.039(2) -0.0050(19) -0.030(2) 0.015(2)
 C39 0.063(3) 0.051(2) 0.049(2) -0.002(2) -0.018(2) 0.019(2)
 O15 0.125(4) 0.156(5) 0.089(3) -0.038(3) -0.045(3) 0.016(4)
 C48 0.049(2) 0.043(2) 0.054(2) -0.0043(18) -0.018(2) -0.0067(18)
 C6 0.072(3) 0.057(3) 0.060(3) -0.009(2) -0.017(2) 0.034(3)
 C52 0.061(3) 0.050(3) 0.058(3) -0.005(2) -0.019(2) -0.016(2)
 C7 0.074(3) 0.055(3) 0.051(3) -0.009(2) -0.021(2) 0.028(2)
 C25 0.075(3) 0.062(3) 0.064(3) -0.016(2) -0.024(3) -0.020(3)
 C3 0.073(3) 0.046(2) 0.060(3) -0.008(2) -0.024(2) 0.020(2)
 C20 0.050(3) 0.050(3) 0.100(4) -0.032(3) -0.017(3) -0.002(2)
 C49 0.066(3) 0.058(3) 0.059(3) -0.007(2) -0.016(2) -0.016(2)
 C26 0.075(4) 0.066(3) 0.067(3) -0.017(3) -0.022(3) -0.022(3)
 C40 0.070(3) 0.057(3) 0.048(2) -0.013(2) -0.017(2) 0.027(2)
 C4 0.064(3) 0.053(3) 0.057(3) -0.007(2) -0.026(2) 0.020(2)
 C112 0.094(4) 0.081(4) 0.044(3) -0.010(3) -0.031(3) 0.011(3)
 C119 0.087(4) 0.061(3) 0.050(3) -0.020(2) -0.031(3) 0.021(3)
 C115 0.072(3) 0.069(3) 0.049(3) -0.011(2) -0.031(2) 0.012(3)
 C53 0.069(3) 0.045(2) 0.057(3) -0.010(2) -0.024(2) -0.018(2)
 C19 0.046(3) 0.055(3) 0.098(4) -0.017(3) -0.010(3) -0.012(2)
 O13 0.125(5) 0.142(5) 0.131(5) -0.011(4) -0.032(4) 0.010(4)
 C113 0.126(6) 0.132(7) 0.062(4) -0.031(4) -0.043(4) 0.009(5)
 C57 0.144(6) 0.104(5) 0.050(3) -0.024(3) -0.052(4) 0.040(5)
 C108 0.130(5) 0.152(6) 0.071(4) -0.013(4) -0.035(4) -0.011(5)
 C114 0.113(6) 0.157(8) 0.086(5) -0.038(5) -0.050(5) -0.003(6)
 C62 0.161(9) 0.165(9) 0.091(6) -0.008(6) -0.079(6) 0.029(7)
 O16 0.163(5) 0.203(6) 0.078(3) -0.036(4) -0.033(4) 0.008(5)
 C111 0.147(7) 0.102(5) 0.061(4) -0.023(4) -0.048(4) 0.029(5)
 C109 0.122(6) 0.115(6) 0.058(4) -0.017(4) -0.046(4) 0.009(5)
 C93 0.124(5) 0.129(5) 0.104(5) -0.029(4) -0.055(4) 0.017(4)
 C94 0.146(6) 0.142(5) 0.110(5) -0.036(4) -0.048(4) 0.003(5)
 C95 0.190(7) 0.161(6) 0.124(5) -0.038(5) -0.040(5) -0.011(5)
 C96 0.176(7) 0.143(6) 0.152(6) -0.023(6) -0.042(6) -0.031(6)
 C91 0.170(6) 0.143(6) 0.136(5) 0.006(5) -0.079(5) -0.012(5)
 C92 0.131(5) 0.132(5) 0.119(5) -0.015(4) -0.057(4) 0.012(4)
 C59 0.263(12) 0.118(6) 0.064(4) -0.038(4) -0.081(6) 0.106(7)
 C60 0.166(8) 0.111(6) 0.064(4) -0.024(4) -0.065(5) 0.033(5)
 C99 0.128(6) 0.158(6) 0.110(5) -0.042(5) -0.040(4) -0.001(5)
 C66 0.120(5) 0.198(7) 0.067(4) -0.007(4) -0.046(4) -0.007(5)
 C58 0.325(16) 0.137(8) 0.084(5) -0.061(5) -0.123(8) 0.122(9)
 C63 0.121(6) 0.132(7) 0.065(4) -0.005(4) -0.043(4) 0.010(5)
 C107 0.151(8) 0.163(8) 0.117(7) -0.052(6) -0.071(6) 0.022(7)
 C110 0.138(7) 0.142(7) 0.057(4) -0.005(4) -0.041(4) 0.032(6)
 C69 0.113(5) 0.172(6) 0.062(3) -0.025(4) -0.037(3) 0.010(5)
 C64 0.186(10) 0.175(10) 0.076(5) -0.042(6) -0.062(6) 0.050(8)
 C61 0.185(9) 0.130(7) 0.079(5) -0.027(5) -0.077(6) 0.044(7)
 C102 0.104(5) 0.144(5) 0.080(4) -0.038(4) -0.037(3) 0.007(4)
 C103 0.112(4) 0.151(5) 0.076(4) -0.024(4) -0.039(3) -0.001(4)
 C104 0.135(5) 0.175(6) 0.082(4) -0.036(4) -0.041(4) 0.001(5)
 C105 0.133(6) 0.165(6) 0.095(5) -0.039(5) -0.037(4) 0.004(5)
 C100 0.120(5) 0.154(5) 0.092(4) -0.040(4) -0.033(4) -0.001(4)
 C101 0.105(4) 0.138(5) 0.081(4) -0.038(4) -0.041(3) 0.007(4)
 C56 0.244(13) 0.125(7) 0.082(5) -0.004(5) -0.084(7) 0.066(8)
 C71 0.120(5) 0.222(6) 0.072(4) -0.009(4) -0.049(4) 0.003(5)
 C70 0.115(5) 0.213(7) 0.064(4) -0.019(4) -0.044(4) 0.007(5)
 C90 0.189(7) 0.189(7) 0.158(6) 0.028(6) -0.105(6) -0.027(6)
 C55 0.156(7) 0.081(4) 0.060(3) -0.024(3) -0.049(4) 0.035(4)
 C68 0.128(5) 0.160(5) 0.057(3) -0.010(4) -0.039(3) -0.004(4)
 C67 0.134(6) 0.183(6) 0.065(4) -0.001(4) -0.042(4) -0.018(5)
 O10 0.241(9) 0.321(10) 0.204(8) 0.049(9) -0.104(7) -0.056(9)
 C65 0.237(12) 0.180(9) 0.073(5) -0.059(6) -0.091(7) 0.104(9)
 O9 0.157(7) 0.371(11) 0.188(7) 0.028(8) -0.070(6) 0.014(8)
 C87 0.234(9) 0.287(9) 0.209(8) 0.048(8) -0.123(7) -0.072(8)
 C82 0.203(7) 0.289(9) 0.200(7) 0.077(7) -0.118(6) -0.071(7)
 C83 0.187(7) 0.299(9) 0.187(7) 0.077(7) -0.103(6) -0.060(7)
 C84 0.183(8) 0.262(9) 0.174(7) 0.063(7) -0.108(6) -0.072(7)
 C85 0.193(7) 0.245(8) 0.180(7) 0.052(6) -0.125(6) -0.054(6)
 C86 0.237(8) 0.268(8) 0.203(8) 0.024(7) -0.140(6) -0.068(7)
 C72 0.142(6) 0.266(8) 0.092(5) 0.000(6) -0.060(5) -0.006(7)
 O14 0.243(8) 0.211(7) 0.140(6) -0.047(6) -0.012(6) -0.025(7)
 C98 0.116(8) 0.227(12) 0.162(10) -0.027(9) -0.004(7) 0.028(8)
 C77 0.172(7) 0.308(10) 0.139(7) 0.035(7) -0.095(6) -0.030(8)
 C73 0.153(6) 0.300(8) 0.120(6) 0.028(6) -0.083(5) -0.016(7)
 C74 0.158(6) 0.334(9) 0.155(7) 0.034(7) -0.092(6) -0.008(7)
 C75 0.167(7) 0.332(10) 0.177(7) 0.061(8) -0.102(6) -0.028(8)
 C76 0.187(7) 0.322(9) 0.186(7) 0.072(7) -0.113(6) -0.050(7)
 C78 0.204(7) 0.319(9) 0.173(7) 0.056(7) -0.098(6) -0.042(8)
 C97 0.279(15) 0.222(14) 0.142(10) -0.021(10) -0.022(11) -0.028(13)
 C106 0.240(12) 0.244(13) 0.100(7) -0.053(8) -0.039(8) 0.035(11)
 C89 0.177(12) 0.372(18) 0.202(14) 0.076(14) -0.049(11) 0.009(13)
 C80 0.197(14) 0.442(19) 0.257(15) -0.013(15) -0.085(13) 0.016(16)
 C79 0.291(17) 0.326(16) 0.228(15) 0.004(15) -0.080(14) -0.117(15)
 C81 0.195(8) 0.322(10) 0.213(8) 0.082(8) -0.121(6) -0.068(8)
 O11 0.168(7) 0.352(11) 0.203(9) 0.084(8) -0.069(7) -0.038(7)
 O12 0.278(9) 0.260(9) 0.221(9) 0.031(8) -0.150(8) -0.056(8)
 C88 0.347(17) 0.245(14) 0.226(15) -0.002(13) -0.136(14) -0.039(14)

_geom_special_details
;
 All esds (except the esd in the dihedral angle between two l.s. planes)
 are estimated using the full covariance matrix.  The cell esds are taken
 into account individually in the estimation of esds in distances, angles
 and torsion angles; correlations between esds in cell parameters are only
 used when they are defined by crystal symmetry.  An approximate (isotropic)
 treatment of cell esds is used for estimating esds involving l.s. planes.
;
loop_
  _geom_bond_atom_site_label_1
  _geom_bond_atom_site_label_2
  _geom_bond_distance
  _geom_bond_site_symmetry_2
  _geom_bond_publ_flag
 Zn1 Zn2 2.9390(7) 1_655 ?
 Zn1 O4 2.039(3) 1_545 ?
 Zn1 O8 2.080(3) 1_655 ?
 Zn1 O5 2.041(3) 1_645 ?
 Zn1 O2 2.023(3) . ?
 Zn1 N2 2.034(3) 1_656 ?
 Zn2 O1 2.042(3) 1_455 ?
 Zn2 O6 2.018(3) 1_545 ?
 Zn2 N1 2.026(3) . ?
 Zn2 O3 2.048(3) 1_445 ?
 Zn2 O7 2.018(3) . ?
 O4 C27 1.236(5) . ?
 O1 C1 1.263(5) . ?
 O8 C54 1.241(5) . ?
 O5 C41 1.266(5) . ?
 O2 C1 1.232(5) . ?
 O6 C41 1.253(5) . ?
 N1 C59 1.269(8) . ?
 N1 C55 1.300(7) . ?
 O3 C27 1.285(5) . ?
 N2 C118 1.342(5) . ?
 N2 C117 1.331(5) . ?
 O7 C54 1.264(5) . ?
 C51 C54 1.505(6) . ?
 C51 C50 1.378(7) . ?
 C51 C52 1.377(6) . ?
 C28 C29 1.505(5) . ?
 C28 C14 1.334(6) . ?
 C28 C42 1.465(5) . ?
 C37 H37 0.9500 . ?
 C37 C38 1.386(6) . ?
 C37 C36 1.389(5) . ?
 C23 H23 0.9500 . ?
 C23 C22 1.379(6) . ?
 C23 C24 1.395(6) . ?
 C8 C5 1.494(6) . ?
 C8 C13 1.409(6) . ?
 C8 C9 1.400(6) . ?
 C29 C30 1.401(6) . ?
 C29 C34 1.373(6) . ?
 C14 C11 1.501(5) . ?
 C14 C15 1.523(5) . ?
 C46 H46 0.9500 . ?
 C46 C45 1.394(6) . ?
 C46 C47 1.387(6) . ?
 C38 C41 1.488(5) . ?
 C38 C39 1.390(6) . ?
 C30 H30 0.9500 . ?
 C30 C31 1.375(6) . ?
 C42 C47 1.394(6) . ?
 C42 C43 1.416(6) . ?
 C33 H33 0.9500 . ?
 C33 C34 1.368(6) . ?
 C33 C32 1.384(6) . ?
 C22 H22 0.9500 . ?
 C22 C21 1.408(6) . ?
 C45 C44 1.380(6) . ?
 C45 C48 1.490(6) . ?
 C5 C6 1.389(7) . ?
 C5 C4 1.393(7) . ?
 C118 H118 0.9500 . ?
 C118 C119 1.382(6) . ?
 C13 H13 0.9500 . ?
 C13 C12 1.372(6) . ?
 C16 H16 0.9500 . ?
 C16 C15 1.403(6) . ?
 C16 C17 1.377(6) . ?
 C44 H44 0.9500 . ?
 C44 C43 1.378(6) . ?
 C11 C12 1.407(6) . ?
 C11 C10 1.370(6) . ?
 C15 C20 1.376(7) . ?
 C2 C1 1.505(5) . ?
 C2 C7 1.374(6) . ?
 C2 C3 1.383(7) . ?
 C27 C24 1.482(6) . ?
 C12 H12 0.9500 . ?
 C47 H47 0.9500 . ?
 C34 H34 0.9500 . ?
 C31 H31 0.9500 . ?
 C31 C32 1.386(6) . ?
 C117 H117 0.9500 . ?
 C117 C116 1.373(6) . ?
 C24 C25 1.390(6) . ?
 C10 H10 0.9500 . ?
 C10 C9 1.378(6) . ?
 C36 H36 0.9500 . ?
 C36 C35 1.384(6) . ?
 C32 C35 1.489(5) . ?
 C35 C40 1.388(6) . ?
 C18 C17 1.413(7) . ?
 C18 C21 1.495(6) . ?
 C18 C19 1.381(7) . ?
 C43 H43 0.9500 . ?
 C17 H17 0.9500 . ?
 C9 H9 0.9500 . ?
 C21 C26 1.353(8) . ?
 C50 H50 0.9500 . ?
 C50 C49 1.367(6) . ?
 C116 H116 0.9500 . ?
 C116 C115 1.380(7) . ?
 C39 H39 0.9500 . ?
 C39 C40 1.385(6) . ?
 O15 C107 1.460(5) . ?
 O15 C101 1.370(7) . ?
 C48 C49 1.376(7) . ?
 C48 C53 1.407(7) . ?
 C6 H6 0.9500 . ?
 C6 C7 1.375(6) . ?
 C52 H52 0.9500 . ?
 C52 C53 1.395(6) . ?
 C7 H7 0.9500 . ?
 C25 H25 0.9500 . ?
 C25 C26 1.384(7) . ?
 C3 H3 0.9500 . ?
 C3 C4 1.390(6) . ?
 C20 H20 0.9500 . ?
 C20 C19 1.361(7) . ?
 C49 H49 0.9500 . ?
 C26 H26 0.9500 . ?
 C40 H40 0.9500 . ?
 C4 H4 0.9500 . ?
 C112 C115 1.492(7) . ?
 C112 C113 1.400(10) . ?
 C112 C111 1.385(10) . ?
 C119 H119 0.9500 . ?
 C119 C115 1.395(7) . ?
 C53 H53 0.9500 . ?
 C19 H19 0.9500 . ?
 O13 C92 1.339(8) . ?
 O13 C98 1.460(5) . ?
 C113 H113 0.9500 . ?
 C113 C114 1.410(9) . ?
 C57 C60 1.470(8) . ?
 C57 C58 1.340(10) . ?
 C57 C56 1.367(11) . ?
 C108 H10A 0.9900 . ?
 C108 H10B 0.9900 . ?
 C108 C103 1.540(11) . ?
 C108 C68 1.501(12) . ?
 C114 H114 0.9500 . ?
 C114 C109 1.493(12) . ?
 C62 H62 0.9500 . ?
 C62 C63 1.418(12) . ?
 C62 C61 1.382(10) . ?
 O16 C104 1.348(7) . ?
 O16 C106 1.460(5) . ?
 C111 H111 0.9500 . ?
 C111 C110 1.407(9) . ?
 C109 C110 1.331(11) . ?
 C109 C69 1.507(9) . ?
 C93 H93 0.9500 . ?
 C93 C94 1.3900 . ?
 C93 C92 1.3900 . ?
 C94 C95 1.3900 . ?
 C94 C99 1.493(11) . ?
 C95 C96 1.3900 . ?
 C95 O14 1.392(10) . ?
 C96 H96 0.9500 . ?
 C96 C91 1.3900 . ?
 C91 C92 1.3900 . ?
 C91 C90 1.505(13) . ?
 C59 H59 0.9500 . ?
 C59 C58 1.361(9) . ?
 C60 C61 1.406(11) . ?
 C60 C65 1.431(11) . ?
 C99 H99A 0.9900 . ?
 C99 H99B 0.9900 . ?
 C99 C100 1.558(12) . ?
 C66 C63 1.509(10) . ?
 C66 C71 1.365(13) . ?
 C66 C67 1.393(12) . ?
 C58 H58 0.9500 . ?
 C63 C64 1.374(12) . ?
 C107 H10C 0.9801 . ?
 C107 H10D 0.9799 . ?
 C107 H10E 0.9799 . ?
 C110 H110 0.9500 . ?
 C69 C70 1.371(12) . ?
 C69 C68 1.390(12) . ?
 C64 H64 0.9500 . ?
 C64 C65 1.377(10) . ?
 C61 H61 0.9500 . ?
 C102 H102 0.9500 . ?
 C102 C103 1.3900 . ?
 C102 C101 1.3900 . ?
 C103 C104 1.3900 . ?
 C104 C105 1.3900 . ?
 C105 H105 0.9500 . ?
 C105 C100 1.3900 . ?
 C100 C101 1.3900 . ?
 C56 H56 0.9500 . ?
 C56 C55 1.347(9) . ?
 C71 C70 1.389(10) . ?
 C71 C72 1.501(14) . ?
 C70 H70 0.9500 . ?
 C90 H90A 0.9900 . ?
 C90 H90B 0.9900 . ?
 C90 C85 1.515(13) . ?
 C55 H55 0.9500 . ?
 C68 C67 1.400(10) . ?
 C67 H67 0.9500 . ?
 O10 C78 1.345(17) . ?
 O10 C79 1.461(5) . ?
 C65 H65 0.9500 . ?
 O9 C74 1.436(16) . ?
 O9 C80 1.461(5) . ?
 C87 H87 0.9500 . ?
 C87 C82 1.3900 . ?
 C87 C86 1.3900 . ?
 C82 C83 1.3900 . ?
 C82 C81 1.537(5) . ?
 C83 C84 1.3900 . ?
 C83 O11 1.357(5) . ?
 C84 H84 0.9500 . ?
 C84 C85 1.3900 . ?
 C85 C86 1.3900 . ?
 C86 O12 1.354(5) . ?
 C72 H72A 0.9900 . ?
 C72 H72B 0.9900 . ?
 C72 C73 1.523(15) . ?
 O14 C97 1.460(5) . ?
 C98 H98A 0.9800 . ?
 C98 H98B 0.9800 . ?
 C98 H98C 0.9800 . ?
 C77 H77 0.9500 . ?
 C77 C73 1.3900 . ?
 C77 C78 1.3900 . ?
 C73 C74 1.3900 . ?
 C74 C75 1.3900 . ?
 C75 H75 0.9500 . ?
 C75 C76 1.3900 . ?
 C76 C78 1.3900 . ?
 C76 C81 1.552(5) . ?
 C97 H97A 0.9800 . ?
 C97 H97B 0.9800 . ?
 C97 H97C 0.9800 . ?
 C106 H10F 0.9800 . ?
 C106 H10G 0.9800 . ?
 C106 H10H 0.9800 . ?
 C89 H89A 0.9800 . ?
 C89 H89B 0.9800 . ?
 C89 H89C 0.9800 . ?
 C89 O11 1.460(5) . ?
 C80 H80A 0.9800 . ?
 C80 H80B 0.9800 . ?
 C80 H80C 0.9800 . ?
 C79 H79A 0.9800 . ?
 C79 H79B 0.9800 . ?
 C79 H79C 0.9800 . ?
 C81 H81A 0.9900 . ?
 C81 H81B 0.9900 . ?
 O12 C88 1.460(5) . ?
 C88 H88A 0.9800 . ?
 C88 H88B 0.9800 . ?
 C88 H88C 0.9800 . ?

loop_
  _geom_angle_atom_site_label_1
  _geom_angle_atom_site_label_2
  _geom_angle_atom_site_label_3
  _geom_angle
  _geom_angle_site_symmetry_1
  _geom_angle_site_symmetry_3
  _geom_angle_publ_flag
 O4 Zn1 Zn2 86.42(9) 1_545 1_655 ?
 O4 Zn1 O8 157.06(13) 1_545 1_655 ?
 O4 Zn1 O5 89.68(13) 1_545 1_645 ?
 O8 Zn1 Zn2 70.85(9) 1_655 1_655 ?
 O5 Zn1 Zn2 76.36(8) 1_645 1_655 ?
 O5 Zn1 O8 87.93(13) 1_645 1_655 ?
 O2 Zn1 Zn2 85.12(9) . 1_655 ?
 O2 Zn1 O4 89.24(12) . 1_545 ?
 O2 Zn1 O8 85.90(13) . 1_655 ?
 O2 Zn1 O5 161.47(12) . 1_645 ?
 O2 Zn1 N2 102.09(13) . 1_656 ?
 N2 Zn1 Zn2 166.08(10) 1_656 1_655 ?
 N2 Zn1 O4 105.40(14) 1_656 1_545 ?
 N2 Zn1 O8 97.54(13) 1_656 1_655 ?
 N2 Zn1 O5 96.03(12) 1_656 1_645 ?
 O1 Zn2 Zn1 74.64(9) 1_455 1_455 ?
 O1 Zn2 O3 88.92(14) 1_455 1_445 ?
 O6 Zn2 Zn1 83.36(9) 1_545 1_455 ?
 O6 Zn2 O1 157.85(13) 1_545 1_455 ?
 O6 Zn2 N1 103.16(14) 1_545 . ?
 O6 Zn2 O3 87.22(14) 1_545 1_445 ?
 O6 Zn2 O7 90.04(14) 1_545 . ?
 N1 Zn2 Zn1 164.83(11) . 1_455 ?
 N1 Zn2 O1 98.82(13) . 1_455 ?
 N1 Zn2 O3 93.17(14) . 1_445 ?
 O3 Zn2 Zn1 73.28(9) 1_445 1_455 ?
 O7 Zn2 Zn1 89.08(10) . 1_455 ?
 O7 Zn2 O1 87.07(14) . 1_455 ?
 O7 Zn2 N1 104.43(15) . . ?
 O7 Zn2 O3 162.35(14) . 1_445 ?
 C27 O4 Zn1 119.5(3) . 1_565 ?
 C1 O1 Zn2 132.7(3) . 1_655 ?
 C54 O8 Zn1 137.8(3) . 1_455 ?
 C41 O5 Zn1 131.4(3) . 1_465 ?
 C1 O2 Zn1 120.7(3) . . ?
 C41 O6 Zn2 123.5(3) . 1_565 ?
 C59 N1 Zn2 123.0(4) . . ?
 C59 N1 C55 113.9(5) . . ?
 C55 N1 Zn2 123.1(3) . . ?
 C27 O3 Zn2 134.8(3) . 1_665 ?
 C118 N2 Zn1 119.9(3) . 1_454 ?
 C117 N2 Zn1 122.1(3) . 1_454 ?
 C117 N2 C118 118.0(3) . . ?
 C54 O7 Zn2 116.5(3) . . ?
 C50 C51 C54 121.8(4) . . ?
 C52 C51 C54 119.0(4) . . ?
 C52 C51 C50 119.2(4) . . ?
 C14 C28 C29 122.4(4) . . ?
 C14 C28 C42 122.4(3) . . ?
 C42 C28 C29 115.2(3) . . ?
 C38 C37 H37 119.6 . . ?
 C38 C37 C36 120.8(4) . . ?
 C36 C37 H37 119.6 . . ?
 C22 C23 H23 119.6 . . ?
 C22 C23 C24 120.9(4) . . ?
 C24 C23 H23 119.6 . . ?
 C13 C8 C5 119.4(4) . . ?
 C9 C8 C5 122.0(4) . . ?
 C9 C8 C13 118.6(4) . . ?
 C30 C29 C28 117.6(4) . . ?
 C34 C29 C28 125.2(4) . . ?
 C34 C29 C30 117.2(4) . . ?
 C28 C14 C11 124.0(4) . . ?
 C28 C14 C15 122.9(3) . . ?
 C11 C14 C15 113.1(3) . . ?
 C45 C46 H46 119.6 . . ?
 C47 C46 H46 119.6 . . ?
 C47 C46 C45 120.8(4) . . ?
 C37 C38 C41 120.3(4) . . ?
 C37 C38 C39 118.7(4) . . ?
 C39 C38 C41 120.8(4) . . ?
 C29 C30 H30 119.6 . . ?
 C31 C30 C29 120.9(4) . . ?
 C31 C30 H30 119.6 . . ?
 C47 C42 C28 124.4(4) . . ?
 C47 C42 C43 116.4(4) . . ?
 C43 C42 C28 119.0(4) . . ?
 C34 C33 H33 119.3 . . ?
 C34 C33 C32 121.3(4) . . ?
 C32 C33 H33 119.3 . . ?
 O5 C41 C38 116.9(4) . . ?
 O6 C41 O5 124.8(4) . . ?
 O6 C41 C38 118.3(4) . . ?
 C23 C22 H22 119.5 . . ?
 C23 C22 C21 120.9(4) . . ?
 C21 C22 H22 119.5 . . ?
 C46 C45 C48 120.9(4) . . ?
 C44 C45 C46 118.6(4) . . ?
 C44 C45 C48 120.4(4) . . ?
 C6 C5 C8 122.8(4) . . ?
 C6 C5 C4 116.6(4) . . ?
 C4 C5 C8 120.7(4) . . ?
 N2 C118 H118 118.6 . . ?
 N2 C118 C119 122.8(4) . . ?
 C119 C118 H118 118.6 . . ?
 C8 C13 H13 120.0 . . ?
 C12 C13 C8 120.1(4) . . ?
 C12 C13 H13 120.0 . . ?
 C15 C16 H16 119.4 . . ?
 C17 C16 H16 119.4 . . ?
 C17 C16 C15 121.1(5) . . ?
 C45 C44 H44 119.7 . . ?
 C43 C44 C45 120.6(4) . . ?
 C43 C44 H44 119.7 . . ?
 C12 C11 C14 118.7(4) . . ?
 C10 C11 C14 122.6(4) . . ?
 C10 C11 C12 118.7(4) . . ?
 C16 C15 C14 123.6(4) . . ?
 C20 C15 C14 119.3(4) . . ?
 C20 C15 C16 117.1(4) . . ?
 C7 C2 C1 119.8(4) . . ?
 C7 C2 C3 118.9(4) . . ?
 C3 C2 C1 121.3(4) . . ?
 O8 C54 O7 125.6(4) . . ?
 O8 C54 C51 116.8(4) . . ?
 O7 C54 C51 117.6(4) . . ?
 O4 C27 O3 124.9(4) . . ?
 O4 C27 C24 119.5(4) . . ?
 O3 C27 C24 115.6(4) . . ?
 C13 C12 C11 120.8(4) . . ?
 C13 C12 H12 119.6 . . ?
 C11 C12 H12 119.6 . . ?
 O1 C1 C2 115.1(4) . . ?
 O2 C1 O1 126.5(4) . . ?
 O2 C1 C2 118.5(4) . . ?
 C46 C47 C42 121.6(4) . . ?
 C46 C47 H47 119.2 . . ?
 C42 C47 H47 119.2 . . ?
 C29 C34 H34 119.0 . . ?
 C33 C34 C29 121.9(4) . . ?
 C33 C34 H34 119.0 . . ?
 C30 C31 H31 119.4 . . ?
 C30 C31 C32 121.3(4) . . ?
 C32 C31 H31 119.4 . . ?
 N2 C117 H117 118.4 . . ?
 N2 C117 C116 123.2(4) . . ?
 C116 C117 H117 118.4 . . ?
 C23 C24 C27 121.0(4) . . ?
 C25 C24 C23 117.3(4) . . ?
 C25 C24 C27 121.7(4) . . ?
 C11 C10 H10 119.2 . . ?
 C11 C10 C9 121.5(4) . . ?
 C9 C10 H10 119.2 . . ?
 C37 C36 H36 119.9 . . ?
 C35 C36 C37 120.2(4) . . ?
 C35 C36 H36 119.9 . . ?
 C33 C32 C31 117.4(4) . . ?
 C33 C32 C35 122.5(4) . . ?
 C31 C32 C35 120.1(4) . . ?
 C36 C35 C32 120.4(4) . . ?
 C36 C35 C40 119.1(4) . . ?
 C40 C35 C32 120.4(4) . . ?
 C17 C18 C21 121.3(4) . . ?
 C19 C18 C17 117.4(4) . . ?
 C19 C18 C21 121.3(4) . . ?
 C42 C43 H43 119.1 . . ?
 C44 C43 C42 121.8(4) . . ?
 C44 C43 H43 119.1 . . ?
 C16 C17 C18 120.5(4) . . ?
 C16 C17 H17 119.7 . . ?
 C18 C17 H17 119.7 . . ?
 C8 C9 H9 119.9 . . ?
 C10 C9 C8 120.2(4) . . ?
 C10 C9 H9 119.9 . . ?
 C22 C21 C18 121.9(4) . . ?
 C26 C21 C22 117.9(4) . . ?
 C26 C21 C18 120.1(4) . . ?
 C51 C50 H50 119.7 . . ?
 C49 C50 C51 120.6(5) . . ?
 C49 C50 H50 119.7 . . ?
 C117 C116 H116 120.5 . . ?
 C117 C116 C115 119.0(4) . . ?
 C115 C116 H116 120.5 . . ?
 C38 C39 H39 119.7 . . ?
 C40 C39 C38 120.6(4) . . ?
 C40 C39 H39 119.7 . . ?
 C101 O15 C107 117.7(6) . . ?
 C49 C48 C45 122.4(4) . . ?
 C49 C48 C53 117.5(4) . . ?
 C53 C48 C45 120.1(4) . . ?
 C5 C6 H6 118.7 . . ?
 C7 C6 C5 122.6(5) . . ?
 C7 C6 H6 118.7 . . ?
 C51 C52 H52 119.9 . . ?
 C51 C52 C53 120.3(5) . . ?
 C53 C52 H52 119.9 . . ?
 C2 C7 C6 120.2(5) . . ?
 C2 C7 H7 119.9 . . ?
 C6 C7 H7 119.9 . . ?
 C24 C25 H25 119.3 . . ?
 C26 C25 C24 121.3(5) . . ?
 C26 C25 H25 119.3 . . ?
 C2 C3 H3 119.7 . . ?
 C2 C3 C4 120.6(5) . . ?
 C4 C3 H3 119.7 . . ?
 C15 C20 H20 118.8 . . ?
 C19 C20 C15 122.4(5) . . ?
 C19 C20 H20 118.8 . . ?
 C50 C49 C48 122.1(5) . . ?
 C50 C49 H49 119.0 . . ?
 C48 C49 H49 119.0 . . ?
 C21 C26 C25 121.7(5) . . ?
 C21 C26 H26 119.2 . . ?
 C25 C26 H26 119.2 . . ?
 C35 C40 H40 119.7 . . ?
 C39 C40 C35 120.5(4) . . ?
 C39 C40 H40 119.7 . . ?
 C5 C4 H4 119.4 . . ?
 C3 C4 C5 121.2(5) . . ?
 C3 C4 H4 119.4 . . ?
 C113 C112 C115 119.2(6) . . ?
 C111 C112 C115 120.8(6) . . ?
 C111 C112 C113 119.9(6) . . ?
 C118 C119 H119 120.9 . . ?
 C118 C119 C115 118.3(4) . . ?
 C115 C119 H119 120.9 . . ?
 C116 C115 C112 119.1(5) . . ?
 C116 C115 C119 118.7(4) . . ?
 C119 C115 C112 122.1(5) . . ?
 C48 C53 H53 119.8 . . ?
 C52 C53 C48 120.3(4) . . ?
 C52 C53 H53 119.8 . . ?
 C18 C19 H19 119.3 . . ?
 C20 C19 C18 121.4(5) . . ?
 C20 C19 H19 119.3 . . ?
 C92 O13 C98 117.0(8) . . ?
 C112 C113 H113 119.5 . . ?
 C112 C113 C114 121.1(8) . . ?
 C114 C113 H113 119.5 . . ?
 C58 C57 C60 123.1(7) . . ?
 C58 C57 C56 113.7(6) . . ?
 C56 C57 C60 123.2(7) . . ?
 H10A C108 H10B 107.4 . . ?
 C103 C108 H10A 108.2 . . ?
 C103 C108 H10B 108.2 . . ?
 C68 C108 H10A 108.2 . . ?
 C68 C108 H10B 108.2 . . ?
 C68 C108 C103 116.2(8) . . ?
 C113 C114 H114 121.2 . . ?
 C113 C114 C109 117.6(8) . . ?
 C109 C114 H114 121.2 . . ?
 C63 C62 H62 119.0 . . ?
 C61 C62 H62 119.0 . . ?
 C61 C62 C63 122.1(8) . . ?
 C104 O16 C106 118.5(8) . . ?
 C112 C111 H111 120.3 . . ?
 C112 C111 C110 119.4(7) . . ?
 C110 C111 H111 120.3 . . ?
 C114 C109 C69 119.5(7) . . ?
 C110 C109 C114 117.9(6) . . ?
 C110 C109 C69 122.2(8) . . ?
 C94 C93 H93 120.0 . . ?
 C94 C93 C92 120.0 . . ?
 C92 C93 H93 120.0 . . ?
 C93 C94 C99 119.6(6) . . ?
 C95 C94 C93 120.0 . . ?
 C95 C94 C99 120.4(6) . . ?
 C94 C95 C96 120.0 . . ?
 C94 C95 O14 115.2(7) . . ?
 C96 C95 O14 124.6(7) . . ?
 C95 C96 H96 120.0 . . ?
 C95 C96 C91 120.0 . . ?
 C91 C96 H96 120.0 . . ?
 C96 C91 C90 120.6(8) . . ?
 C92 C91 C96 120.0 . . ?
 C92 C91 C90 118.8(8) . . ?
 O13 C92 C93 123.7(7) . . ?
 O13 C92 C91 116.2(7) . . ?
 C91 C92 C93 120.0 . . ?
 N1 C59 H59 117.1 . . ?
 N1 C59 C58 125.7(7) . . ?
 C58 C59 H59 117.1 . . ?
 C61 C60 C57 121.2(7) . . ?
 C61 C60 C65 118.1(6) . . ?
 C65 C60 C57 120.4(7) . . ?
 C94 C99 H99A 108.9 . . ?
 C94 C99 H99B 108.9 . . ?
 C94 C99 C100 113.2(8) . . ?
 H99A C99 H99B 107.7 . . ?
 C100 C99 H99A 108.9 . . ?
 C100 C99 H99B 108.9 . . ?
 C71 C66 C63 121.2(8) . . ?
 C71 C66 C67 122.8(7) . . ?
 C67 C66 C63 115.9(8) . . ?
 C57 C58 C59 120.9(7) . . ?
 C57 C58 H58 119.6 . . ?
 C59 C58 H58 119.6 . . ?
 C62 C63 C66 117.7(8) . . ?
 C64 C63 C62 116.9(7) . . ?
 C64 C63 C66 125.2(9) . . ?
 O15 C107 H10C 109.6 . . ?
 O15 C107 H10D 109.3 . . ?
 O15 C107 H10E 109.5 . . ?
 H10C C107 H10D 109.5 . . ?
 H10C C107 H10E 109.5 . . ?
 H10D C107 H10E 109.5 . . ?
 C111 C110 H110 118.0 . . ?
 C109 C110 C111 123.9(8) . . ?
 C109 C110 H110 118.0 . . ?
 C70 C69 C109 118.0(8) . . ?
 C70 C69 C68 120.0(7) . . ?
 C68 C69 C109 121.7(8) . . ?
 C63 C64 H64 118.4 . . ?
 C63 C64 C65 123.1(9) . . ?
 C65 C64 H64 118.4 . . ?
 C62 C61 C60 120.0(8) . . ?
 C62 C61 H61 120.0 . . ?
 C60 C61 H61 120.0 . . ?
 C103 C102 H102 120.0 . . ?
 C103 C102 C101 120.0 . . ?
 C101 C102 H102 120.0 . . ?
 C102 C103 C108 120.0(5) . . ?
 C102 C103 C104 120.0 . . ?
 C104 C103 C108 120.0(5) . . ?
 O16 C104 C103 117.7(5) . . ?
 O16 C104 C105 122.2(5) . . ?
 C105 C104 C103 120.0 . . ?
 C104 C105 H105 120.0 . . ?
 C100 C105 C104 120.0 . . ?
 C100 C105 H105 120.0 . . ?
 C105 C100 C99 118.7(5) . . ?
 C105 C100 C101 120.0 . . ?
 C101 C100 C99 121.1(5) . . ?
 O15 C101 C102 123.7(5) . . ?
 O15 C101 C100 116.2(5) . . ?
 C100 C101 C102 120.0 . . ?
 C57 C56 H56 119.6 . . ?
 C55 C56 C57 120.7(7) . . ?
 C55 C56 H56 119.6 . . ?
 C66 C71 C70 114.6(9) . . ?
 C66 C71 C72 126.5(8) . . ?
 C70 C71 C72 118.5(9) . . ?
 C69 C70 C71 124.6(9) . . ?
 C69 C70 H70 117.7 . . ?
 C71 C70 H70 117.7 . . ?
 C91 C90 H90A 107.8 . . ?
 C91 C90 H90B 107.8 . . ?
 C91 C90 C85 118.0(9) . . ?
 H90A C90 H90B 107.1 . . ?
 C85 C90 H90A 107.8 . . ?
 C85 C90 H90B 107.8 . . ?
 N1 C55 C56 124.9(7) . . ?
 N1 C55 H55 117.6 . . ?
 C56 C55 H55 117.6 . . ?
 C69 C68 C108 123.4(7) . . ?
 C69 C68 C67 116.3(8) . . ?
 C67 C68 C108 120.1(8) . . ?
 C66 C67 C68 121.2(9) . . ?
 C66 C67 H67 119.4 . . ?
 C68 C67 H67 119.4 . . ?
 C78 O10 C79 134.8(17) . . ?
 C60 C65 H65 120.1 . . ?
 C64 C65 C60 119.7(8) . . ?
 C64 C65 H65 120.1 . . ?
 C74 O9 C80 117.1(14) . . ?
 C82 C87 H87 120.0 . . ?
 C82 C87 C86 120.0 . . ?
 C86 C87 H87 120.0 . . ?
 C87 C82 C83 120.0 . . ?
 C87 C82 C81 120.3(11) . . ?
 C83 C82 C81 119.5(11) . . ?
 C84 C83 C82 120.0 . . ?
 O11 C83 C82 117.6(12) . . ?
 O11 C83 C84 122.4(11) . . ?
 C83 C84 H84 120.0 . . ?
 C85 C84 C83 120.0 . . ?
 C85 C84 H84 120.0 . . ?
 C84 C85 C90 114.1(11) . . ?
 C86 C85 C90 125.3(11) . . ?
 C86 C85 C84 120.0 . . ?
 C85 C86 C87 120.0 . . ?
 O12 C86 C87 124.5(11) . . ?
 O12 C86 C85 113.0(11) . . ?
 C71 C72 H72A 109.2 . . ?
 C71 C72 H72B 109.2 . . ?
 C71 C72 C73 112.1(10) . . ?
 H72A C72 H72B 107.9 . . ?
 C73 C72 H72A 109.2 . . ?
 C73 C72 H72B 109.2 . . ?
 C95 O14 C97 108.7(10) . . ?
 O13 C98 H98A 109.5 . . ?
 O13 C98 H98B 109.5 . . ?
 O13 C98 H98C 109.5 . . ?
 H98A C98 H98B 109.5 . . ?
 H98A C98 H98C 109.5 . . ?
 H98B C98 H98C 109.5 . . ?
 C73 C77 H77 120.0 . . ?
 C73 C77 C78 120.0 . . ?
 C78 C77 H77 120.0 . . ?
 C77 C73 C72 122.2(11) . . ?
 C74 C73 C72 117.8(11) . . ?
 C74 C73 C77 120.0 . . ?
 C73 C74 O9 120.0(11) . . ?
 C75 C74 O9 120.0(11) . . ?
 C75 C74 C73 120.0 . . ?
 C74 C75 H75 120.0 . . ?
 C74 C75 C76 120.0 . . ?
 C76 C75 H75 120.0 . . ?
 C75 C76 C81 131.9(12) . . ?
 C78 C76 C75 120.0 . . ?
 C78 C76 C81 107.5(12) . . ?
 O10 C78 C77 117.7(13) . . ?
 O10 C78 C76 121.7(13) . . ?
 C76 C78 C77 120.0 . . ?
 O14 C97 H97A 109.5 . . ?
 O14 C97 H97B 109.5 . . ?
 O14 C97 H97C 109.5 . . ?
 H97A C97 H97B 109.5 . . ?
 H97A C97 H97C 109.5 . . ?
 H97B C97 H97C 109.5 . . ?
 O16 C106 H10F 109.5 . . ?
 O16 C106 H10G 109.5 . . ?
 O16 C106 H10H 109.5 . . ?
 H10F C106 H10G 109.5 . . ?
 H10F C106 H10H 109.5 . . ?
 H10G C106 H10H 109.5 . . ?
 H89A C89 H89B 109.5 . . ?
 H89A C89 H89C 109.5 . . ?
 H89B C89 H89C 109.5 . . ?
 O11 C89 H89A 109.5 . . ?
 O11 C89 H89B 109.5 . . ?
 O11 C89 H89C 109.5 . . ?
 O9 C80 H80A 109.5 . . ?
 O9 C80 H80B 109.5 . . ?
 O9 C80 H80C 109.5 . . ?
 H80A C80 H80B 109.5 . . ?
 H80A C80 H80C 109.5 . . ?
 H80B C80 H80C 109.5 . . ?
 O10 C79 H79A 109.5 . . ?
 O10 C79 H79B 109.5 . . ?
 O10 C79 H79C 109.5 . . ?
 H79A C79 H79B 109.5 . . ?
 H79A C79 H79C 109.5 . . ?
 H79B C79 H79C 109.5 . . ?
 C82 C81 C76 123.9(10) . . ?
 C82 C81 H81A 106.4 . . ?
 C82 C81 H81B 106.4 . . ?
 C76 C81 H81A 106.4 . . ?
 C76 C81 H81B 106.4 . . ?
 H81A C81 H81B 106.4 . . ?
 C83 O11 C89 122.9(13) . . ?
 C86 O12 C88 119.8(13) . . ?
 O12 C88 H88A 109.5 . . ?
 O12 C88 H88B 109.5 . . ?
 O12 C88 H88C 109.5 . . ?
 H88A C88 H88B 109.5 . . ?
 H88A C88 H88C 109.5 . . ?
 H88B C88 H88C 109.5 . . ?

loop_
  _geom_torsion_atom_site_label_1
  _geom_torsion_atom_site_label_2
  _geom_torsion_atom_site_label_3
  _geom_torsion_atom_site_label_4
  _geom_torsion
  _geom_torsion_site_symmetry_1
  _geom_torsion_site_symmetry_2
  _geom_torsion_site_symmetry_3
  _geom_torsion_site_symmetry_4
  _geom_torsion_publ_flag
 Zn1 O4 C27 O3 -0.6(6) 1_565 . . . ?
 Zn1 O4 C27 C24 177.4(3) 1_565 . . . ?
 Zn1 O8 C54 O7 -6.6(7) 1_455 . . . ?
 Zn1 O8 C54 C51 175.4(3) 1_455 . . . ?
 Zn1 O5 C41 O6 -1.8(7) 1_465 . . . ?
 Zn1 O5 C41 C38 179.4(3) 1_465 . . . ?
 Zn1 O2 C1 O1 4.0(6) . . . . ?
 Zn1 O2 C1 C2 -174.8(3) . . . . ?
 Zn1 N2 C118 C119 -177.8(4) 1_454 . . . ?
 Zn1 N2 C117 C116 178.7(4) 1_454 . . . ?
 Zn2 O1 C1 O2 -8.9(7) 1_655 . . . ?
 Zn2 O1 C1 C2 169.9(3) 1_655 . . . ?
 Zn2 O6 C41 O5 -6.4(6) 1_565 . . . ?
 Zn2 O6 C41 C38 172.4(3) 1_565 . . . ?
 Zn2 N1 C59 C58 175.4(11) . . . . ?
 Zn2 N1 C55 C56 -174.0(8) . . . . ?
 Zn2 O3 C27 O4 -11.0(7) 1_665 . . . ?
 Zn2 O3 C27 C24 171.0(3) 1_665 . . . ?
 Zn2 O7 C54 O8 1.3(6) . . . . ?
 Zn2 O7 C54 C51 179.3(3) . . . . ?
 O4 C27 C24 C23 7.0(6) . . . . ?
 O4 C27 C24 C25 -170.7(5) . . . . ?
 N1 C59 C58 C57 1(2) . . . . ?
 O3 C27 C24 C23 -174.8(4) . . . . ?
 O3 C27 C24 C25 7.5(6) . . . . ?
 N2 C118 C119 C115 -2.4(8) . . . . ?
 N2 C117 C116 C115 0.5(8) . . . . ?
 C51 C50 C49 C48 2.1(8) . . . . ?
 C51 C52 C53 C48 -0.5(8) . . . . ?
 C28 C29 C30 C31 179.0(4) . . . . ?
 C28 C29 C34 C33 178.9(4) . . . . ?
 C28 C14 C11 C12 -125.9(5) . . . . ?
 C28 C14 C11 C10 53.9(7) . . . . ?
 C28 C14 C15 C16 51.1(7) . . . . ?
 C28 C14 C15 C20 -130.5(5) . . . . ?
 C28 C42 C47 C46 176.5(4) . . . . ?
 C28 C42 C43 C44 -179.2(4) . . . . ?
 C37 C38 C41 O5 -0.9(6) . . . . ?
 C37 C38 C41 O6 -179.8(4) . . . . ?
 C37 C38 C39 C40 1.9(8) . . . . ?
 C37 C36 C35 C32 -174.0(4) . . . . ?
 C37 C36 C35 C40 3.7(7) . . . . ?
 C23 C22 C21 C18 176.4(4) . . . . ?
 C23 C22 C21 C26 -0.8(7) . . . . ?
 C23 C24 C25 C26 -2.4(8) . . . . ?
 C8 C5 C6 C7 -177.5(5) . . . . ?
 C8 C5 C4 C3 177.4(5) . . . . ?
 C8 C13 C12 C11 1.3(8) . . . . ?
 C29 C28 C14 C11 -177.4(4) . . . . ?
 C29 C28 C14 C15 2.6(7) . . . . ?
 C29 C28 C42 C47 -126.3(4) . . . . ?
 C29 C28 C42 C43 47.6(6) . . . . ?
 C29 C30 C31 C32 2.3(7) . . . . ?
 C14 C28 C29 C30 -125.4(5) . . . . ?
 C14 C28 C29 C34 54.9(7) . . . . ?
 C14 C28 C42 C47 53.4(7) . . . . ?
 C14 C28 C42 C43 -132.7(5) . . . . ?
 C14 C11 C12 C13 -179.6(5) . . . . ?
 C14 C11 C10 C9 178.3(4) . . . . ?
 C14 C15 C20 C19 178.1(5) . . . . ?
 C46 C45 C44 C43 -1.4(7) . . . . ?
 C46 C45 C48 C49 -152.2(5) . . . . ?
 C46 C45 C48 C53 30.6(7) . . . . ?
 C38 C37 C36 C35 -1.1(7) . . . . ?
 C38 C39 C40 C35 0.8(8) . . . . ?
 C30 C29 C34 C33 -0.8(7) . . . . ?
 C30 C31 C32 C33 -1.1(7) . . . . ?
 C30 C31 C32 C35 178.6(4) . . . . ?
 C42 C28 C29 C30 54.2(5) . . . . ?
 C42 C28 C29 C34 -125.4(5) . . . . ?
 C42 C28 C14 C11 3.0(7) . . . . ?
 C42 C28 C14 C15 -177.1(4) . . . . ?
 C33 C32 C35 C36 -143.6(5) . . . . ?
 C33 C32 C35 C40 38.7(7) . . . . ?
 C41 C38 C39 C40 -172.7(5) . . . . ?
 C22 C23 C24 C27 -177.1(4) . . . . ?
 C22 C23 C24 C25 0.7(7) . . . . ?
 C22 C21 C26 C25 -0.9(9) . . . . ?
 C45 C46 C47 C42 0.3(7) . . . . ?
 C45 C44 C43 C42 4.4(8) . . . . ?
 C45 C48 C49 C50 -179.5(5) . . . . ?
 C45 C48 C53 C52 178.7(5) . . . . ?
 C5 C8 C13 C12 175.5(5) . . . . ?
 C5 C8 C9 C10 -176.7(5) . . . . ?
 C5 C6 C7 C2 -1.0(9) . . . . ?
 C118 N2 C117 C116 -0.9(7) . . . . ?
 C118 C119 C115 C116 1.9(9) . . . . ?
 C118 C119 C115 C112 178.6(5) . . . . ?
 C13 C8 C5 C6 33.5(7) . . . . ?
 C13 C8 C5 C4 -146.1(5) . . . . ?
 C13 C8 C9 C10 0.7(7) . . . . ?
 C16 C15 C20 C19 -3.4(9) . . . . ?
 C44 C45 C48 C49 29.0(7) . . . . ?
 C44 C45 C48 C53 -148.2(5) . . . . ?
 C11 C14 C15 C16 -129.0(5) . . . . ?
 C11 C14 C15 C20 49.4(6) . . . . ?
 C11 C10 C9 C8 1.2(8) . . . . ?
 C15 C14 C11 C12 54.2(6) . . . . ?
 C15 C14 C11 C10 -126.0(5) . . . . ?
 C15 C16 C17 C18 0.9(7) . . . . ?
 C15 C20 C19 C18 2.4(10) . . . . ?
 C2 C3 C4 C5 1.3(8) . . . . ?
 C54 C51 C50 C49 178.9(5) . . . . ?
 C54 C51 C52 C53 -179.7(4) . . . . ?
 C27 C24 C25 C26 175.4(5) . . . . ?
 C12 C11 C10 C9 -1.9(7) . . . . ?
 C1 C2 C7 C6 178.1(5) . . . . ?
 C1 C2 C3 C4 -178.2(5) . . . . ?
 C47 C46 C45 C44 -0.9(7) . . . . ?
 C47 C46 C45 C48 -179.8(4) . . . . ?
 C47 C42 C43 C44 -4.9(7) . . . . ?
 C34 C29 C30 C31 -1.3(6) . . . . ?
 C34 C33 C32 C31 -1.0(7) . . . . ?
 C34 C33 C32 C35 179.3(4) . . . . ?
 C31 C32 C35 C36 36.7(7) . . . . ?
 C31 C32 C35 C40 -141.1(5) . . . . ?
 C117 N2 C118 C119 1.9(7) . . . . ?
 C117 C116 C115 C112 -177.8(5) . . . . ?
 C117 C116 C115 C119 -1.0(8) . . . . ?
 C24 C23 C22 C21 0.9(7) . . . . ?
 C24 C25 C26 C21 2.6(9) . . . . ?
 C10 C11 C12 C13 0.6(8) . . . . ?
 C36 C37 C38 C41 172.9(4) . . . . ?
 C36 C37 C38 C39 -1.8(7) . . . . ?
 C36 C35 C40 C39 -3.6(8) . . . . ?
 C32 C33 C34 C29 2.0(7) . . . . ?
 C32 C35 C40 C39 174.2(5) . . . . ?
 C18 C21 C26 C25 -178.2(5) . . . . ?
 C43 C42 C47 C46 2.5(6) . . . . ?
 C17 C16 C15 C14 -179.8(4) . . . . ?
 C17 C16 C15 C20 1.7(7) . . . . ?
 C17 C18 C21 C22 28.9(7) . . . . ?
 C17 C18 C21 C26 -153.9(5) . . . . ?
 C17 C18 C19 C20 0.4(9) . . . . ?
 C9 C8 C5 C6 -149.2(5) . . . . ?
 C9 C8 C5 C4 31.2(7) . . . . ?
 C9 C8 C13 C12 -1.9(8) . . . . ?
 C21 C18 C17 C16 -179.2(4) . . . . ?
 C21 C18 C19 C20 177.6(5) . . . . ?
 C50 C51 C54 O8 179.5(4) . . . . ?
 C50 C51 C54 O7 1.4(6) . . . . ?
 C50 C51 C52 C53 0.2(8) . . . . ?
 C39 C38 C41 O5 173.6(4) . . . . ?
 C39 C38 C41 O6 -5.3(7) . . . . ?
 C48 C45 C44 C43 177.4(5) . . . . ?
 C6 C5 C4 C3 -2.2(8) . . . . ?
 C52 C51 C54 O8 -0.6(6) . . . . ?
 C52 C51 C54 O7 -178.8(4) . . . . ?
 C52 C51 C50 C49 -1.0(8) . . . . ?
 C7 C2 C1 O1 176.0(4) . . . . ?
 C7 C2 C1 O2 -5.1(7) . . . . ?
 C7 C2 C3 C4 -0.1(8) . . . . ?
 C3 C2 C1 O1 -5.9(6) . . . . ?
 C3 C2 C1 O2 173.0(4) . . . . ?
 C3 C2 C7 C6 0.0(8) . . . . ?
 C49 C48 C53 C52 1.4(8) . . . . ?
 C4 C5 C6 C7 2.1(9) . . . . ?
 C112 C113 C114 C109 -6.1(12) . . . . ?
 C112 C111 C110 C109 -0.2(13) . . . . ?
 C115 C112 C113 C114 -178.8(7) . . . . ?
 C115 C112 C111 C110 -177.8(7) . . . . ?
 C53 C48 C49 C50 -2.2(8) . . . . ?
 C19 C18 C17 C16 -2.0(7) . . . . ?
 C19 C18 C21 C22 -148.2(5) . . . . ?
 C19 C18 C21 C26 29.0(8) . . . . ?
 C113 C112 C115 C116 138.0(7) . . . . ?
 C113 C112 C115 C119 -38.7(9) . . . . ?
 C113 C112 C111 C110 -0.7(12) . . . . ?
 C113 C114 C109 C110 5.1(12) . . . . ?
 C113 C114 C109 C69 178.2(8) . . . . ?
 C57 C60 C61 C62 175.6(10) . . . . ?
 C57 C60 C65 C64 -175.6(11) . . . . ?
 C57 C56 C55 N1 -3.7(18) . . . . ?
 C108 C103 C104 O16 -3.2(7) . . . . ?
 C108 C103 C104 C105 -179.4(7) . . . . ?
 C108 C68 C67 C66 -169.9(11) . . . . ?
 C114 C109 C110 C111 -2.0(13) . . . . ?
 C114 C109 C69 C70 -49.6(13) . . . . ?
 C114 C109 C69 C68 123.3(11) . . . . ?
 C62 C63 C64 C65 2.4(18) . . . . ?
 O16 C104 C105 C100 -176.0(7) . . . . ?
 C111 C112 C115 C116 -44.9(9) . . . . ?
 C111 C112 C115 C119 138.5(7) . . . . ?
 C111 C112 C113 C114 4.0(12) . . . . ?
 C109 C69 C70 C71 -178.4(10) . . . . ?
 C109 C69 C68 C108 -5.6(16) . . . . ?
 C109 C69 C68 C67 179.4(9) . . . . ?
 C93 C94 C95 C96 0.0 . . . . ?
 C93 C94 C95 O14 -176.3(9) . . . . ?
 C93 C94 C99 C100 68.2(9) . . . . ?
 C94 C93 C92 O13 179.2(8) . . . . ?
 C94 C93 C92 C91 0.0 . . . . ?
 C94 C95 C96 C91 0.0 . . . . ?
 C94 C95 O14 C97 169.2(10) . . . . ?
 C94 C99 C100 C105 89.5(8) . . . . ?
 C94 C99 C100 C101 -85.6(8) . . . . ?
 C95 C94 C99 C100 -110.8(7) . . . . ?
 C95 C96 C91 C92 0.0 . . . . ?
 C95 C96 C91 C90 -171.0(8) . . . . ?
 C96 C95 O14 C97 -6.8(15) . . . . ?
 C96 C91 C92 O13 -179.2(7) . . . . ?
 C96 C91 C92 C93 0.0 . . . . ?
 C96 C91 C90 C85 85.0(13) . . . . ?
 C91 C90 C85 C84 81.9(12) . . . . ?
 C91 C90 C85 C86 -89.3(13) . . . . ?
 C92 C93 C94 C95 0.0 . . . . ?
 C92 C93 C94 C99 -178.9(8) . . . . ?
 C92 C91 C90 C85 -86.1(12) . . . . ?
 C59 N1 C55 C56 5.8(14) . . . . ?
 C60 C57 C58 C59 -175.3(11) . . . . ?
 C60 C57 C56 C55 176.6(10) . . . . ?
 C99 C94 C95 C96 178.9(8) . . . . ?
 C99 C94 C95 O14 2.7(9) . . . . ?
 C99 C100 C101 O15 -7.6(7) . . . . ?
 C99 C100 C101 C102 175.0(7) . . . . ?
 C66 C63 C64 C65 178.0(11) . . . . ?
 C66 C71 C70 C69 -5.7(19) . . . . ?
 C66 C71 C72 C73 -113.4(14) . . . . ?
 C58 C57 C60 C61 157.7(12) . . . . ?
 C58 C57 C60 C65 -29.3(16) . . . . ?
 C58 C57 C56 C55 -0.1(17) . . . . ?
 C63 C62 C61 C60 -0.1(17) . . . . ?
 C63 C66 C71 C70 -178.9(10) . . . . ?
 C63 C66 C71 C72 -6(2) . . . . ?
 C63 C66 C67 C68 178.7(10) . . . . ?
 C63 C64 C65 C60 0(2) . . . . ?
 C107 O15 C101 C102 0.6(9) . . . . ?
 C107 O15 C101 C100 -176.8(6) . . . . ?
 C110 C109 C69 C70 123.2(11) . . . . ?
 C110 C109 C69 C68 -63.9(14) . . . . ?
 C69 C109 C110 C111 -174.9(8) . . . . ?
 C69 C68 C67 C66 5.3(16) . . . . ?
 C61 C62 C63 C66 -178.3(10) . . . . ?
 C61 C62 C63 C64 -2.4(16) . . . . ?
 C61 C60 C65 C64 -2.5(18) . . . . ?
 C102 C103 C104 O16 176.2(7) . . . . ?
 C102 C103 C104 C105 0.0 . . . . ?
 C103 C108 C68 C69 -72.7(12) . . . . ?
 C103 C108 C68 C67 102.2(10) . . . . ?
 C103 C102 C101 O15 -177.2(6) . . . . ?
 C103 C102 C101 C100 0.0 . . . . ?
 C103 C104 C105 C100 0.0 . . . . ?
 C104 C105 C100 C99 -175.1(7) . . . . ?
 C104 C105 C100 C101 0.0 . . . . ?
 C105 C100 C101 O15 177.4(6) . . . . ?
 C105 C100 C101 C102 0.0 . . . . ?
 C101 C102 C103 C108 179.4(7) . . . . ?
 C101 C102 C103 C104 0.0 . . . . ?
 C56 C57 C60 C61 -18.6(16) . . . . ?
 C56 C57 C60 C65 154.3(12) . . . . ?
 C56 C57 C58 C59 1.4(19) . . . . ?
 C71 C66 C63 C62 114.3(13) . . . . ?
 C71 C66 C63 C64 -61.2(16) . . . . ?
 C71 C66 C67 C68 -3.0(19) . . . . ?
 C71 C72 C73 C77 85.1(10) . . . . ?
 C71 C72 C73 C74 -94.7(10) . . . . ?
 C70 C69 C68 C108 167.2(10) . . . . ?
 C70 C69 C68 C67 -7.8(16) . . . . ?
 C70 C71 C72 C73 59.0(16) . . . . ?
 C90 C91 C92 O13 -8.1(8) . . . . ?
 C90 C91 C92 C93 171.2(8) . . . . ?
 C90 C85 C86 C87 170.7(10) . . . . ?
 C90 C85 C86 O12 7.9(12) . . . . ?
 C55 N1 C59 C58 -4.4(17) . . . . ?
 C68 C108 C103 C102 104.9(7) . . . . ?
 C68 C108 C103 C104 -75.6(8) . . . . ?
 C68 C69 C70 C71 8.6(18) . . . . ?
 C67 C66 C63 C62 -67.3(14) . . . . ?
 C67 C66 C63 C64 117.2(13) . . . . ?
 C67 C66 C71 C70 2.8(19) . . . . ?
 C67 C66 C71 C72 175.5(13) . . . . ?
 C65 C60 C61 C62 2.5(16) . . . . ?
 O9 C74 C75 C76 -179.2(10) . . . . ?
 C87 C82 C83 C84 0.0 . . . . ?
 C87 C82 C83 O11 179.2(11) . . . . ?
 C87 C82 C81 C76 113.1(14) . . . . ?
 C87 C86 O12 C88 -6.3(19) . . . . ?
 C82 C87 C86 C85 0.0 . . . . ?
 C82 C87 C86 O12 160.8(13) . . . . ?
 C82 C83 C84 C85 0.0 . . . . ?
 C82 C83 O11 C89 168.7(11) . . . . ?
 C83 C82 C81 C76 -61.5(18) . . . . ?
 C83 C84 C85 C90 -171.7(9) . . . . ?
 C83 C84 C85 C86 0.0 . . . . ?
 C84 C83 O11 C89 -12.1(18) . . . . ?
 C84 C85 C86 C87 0.0 . . . . ?
 C84 C85 C86 O12 -162.9(12) . . . . ?
 C85 C86 O12 C88 155.6(12) . . . . ?
 C86 C87 C82 C83 0.0 . . . . ?
 C86 C87 C82 C81 -174.6(10) . . . . ?
 C72 C71 C70 C69 -179.0(12) . . . . ?
 C72 C73 C74 O9 -1.0(9) . . . . ?
 C72 C73 C74 C75 179.8(8) . . . . ?
 O14 C95 C96 C91 175.9(10) . . . . ?
 C98 O13 C92 C93 -2.4(11) . . . . ?
 C98 O13 C92 C91 176.8(8) . . . . ?
 C77 C73 C74 O9 179.2(10) . . . . ?
 C77 C73 C74 C75 0.0 . . . . ?
 C73 C77 C78 O10 171.6(11) . . . . ?
 C73 C77 C78 C76 0.0 . . . . ?
 C73 C74 C75 C76 0.0 . . . . ?
 C74 C75 C76 C78 0.0 . . . . ?
 C74 C75 C76 C81 -170.0(10) . . . . ?
 C75 C76 C78 O10 -171.2(12) . . . . ?
 C75 C76 C78 C77 0.0 . . . . ?
 C75 C76 C81 C82 85.0(18) . . . . ?
 C78 C77 C73 C72 -179.8(9) . . . . ?
 C78 C77 C73 C74 0.0 . . . . ?
 C78 C76 C81 C82 -85.9(15) . . . . ?
 C106 O16 C104 C103 -173.1(9) . . . . ?
 C106 O16 C104 C105 2.9(12) . . . . ?
 C80 O9 C74 C73 -100.1(14) . . . . ?
 C80 O9 C74 C75 79.2(15) . . . . ?
 C79 O10 C78 C77 8(2) . . . . ?
 C79 O10 C78 C76 179.2(16) . . . . ?
 C81 C82 C83 C84 174.6(10) . . . . ?
 C81 C82 C83 O11 -6.2(11) . . . . ?
 C81 C76 C78 O10 1.0(10) . . . . ?
 C81 C76 C78 C77 172.2(8) . . . . ?
 O11 C83 C84 C85 -179.2(12) . . . . ?

_smtbx_masks_special_details       ?
loop_
  _smtbx_masks_void_nr
  _smtbx_masks_void_average_x
  _smtbx_masks_void_average_y
  _smtbx_masks_void_average_z
  _smtbx_masks_void_volume
  _smtbx_masks_void_count_electrons
  _smtbx_masks_void_content
 1 -0.674 -0.544 -0.723 4866.3 1222.8 ?

_smtbx_masks_void_probe_radius     1.2
_smtbx_masks_void_truncation_radius  1.2
_shelx_res_file
;
TITL 221031_wqangz_267677_0m_a.res in P-1
    221031_wqangz_267677_0m.res
    created by SHELXL-2019/2 at 16:44:15 on 10-Nov-2022
REM Old TITL 221031_wqangz_267677_0m_a.res in P1
REM SHELXT solution in P-1: R1 0.270, Rweak 0.035, Alpha 0.176
REM <I/s> 0.000 for 0 systematic absences, Orientation as input
REM Formula found by SHELXT: C80 N37 O17 Zn2
CELL 1.34139 17.0634 19.7634 26.7805 85.077 72.719 89.875
ZERR 2 0.0012 0.0014 0.0019 0.003 0.003 0.004
LATT 1
SFAC C H N O Zn
DISP C 0.0137 0.0067 57.1
DISP H 0 0 0.6
DISP N 0.0241 0.0134 109.9
DISP O 0.0389 0.0241 193.4
DISP Zn -2.7473 0.5279 4188.7
UNIT 238 184 4 32 4
DFIX 1.35 0.005 O12 C86
SADI 0.002 O13 C98 O11 C89 O15 C107 O9 C80 O10 C79 O12 C88 O14 C97 O16 C106
DFIX 1.35 0.005 O11 C83
SIMU 0.01 0.02 2 O15 O13 C93 C94 C95 C96 C91 C92 C99 C107 C100 C101 C90 C84 =
 C85 C86 O14 C98 C97 O12 C102 C103 C104 C105 C87 C82 C83 C106 C89 O11 C88 =
 C108 O16 C81 C71 C70 O10 O9 C72 C77 C73 C74 C75 C76 C78 C80 C66 C69 C68 C67 =
 C79
DFIX 1.53 0.005 C81 C76
DFIX 1.53 0.005 C81 C82

L.S. 5 0 476
PLAN  50
SIZE 0.1 0.12 0.13
TEMP -80.15
CONF
BIND C86 O12
BOND
list 4
MORE -1
ABIN
BOND $H
fmap 2
acta
SIZE 0.1 0.12 0.13
OMIT 2 -4 6
OMIT 1 3 2
OMIT 1 5 1
OMIT 4 -3 2
OMIT 1 5 2
OMIT 2 3 2
OMIT 3 -1 3
OMIT -2 2 6
OMIT -1 2 4
OMIT -3 -2 9
OMIT -1 2 3
OMIT 0 -2 1
OMIT 0 -1 2
OMIT 0 4 3
REM <olex2.extras>
REM <HklSrc "%.\\221031_WQANGZ_267677_0m.hkl">
REM </olex2.extras>

WGHT    0.120000   20.000000
FVAR       0.28487
ZN1   5    0.970897    0.150008    0.943899    11.00000    0.03684    0.02447 =
         0.03440   -0.00823   -0.01740    0.00591
ZN2   5    0.018242    0.162424    0.828585    11.00000    0.04317    0.02742 =
         0.03415   -0.01019   -0.01943    0.00860
O4    4    0.888148    1.077108    0.941319    11.00000    0.04800    0.04094 =
         0.05921   -0.00936   -0.02188   -0.00673
O1    4    0.922400    0.226234    0.851637    11.00000    0.05835    0.05061 =
         0.05634   -0.01646   -0.02803    0.02293
O8    4    0.059162    0.227497    0.914879    11.00000    0.05441    0.04552 =
         0.05663   -0.00801   -0.02306   -0.00783
O5    4    0.062950    1.082306    0.923269    11.00000    0.05831    0.04455 =
         0.04548   -0.01335   -0.02355    0.02056
O2    4    0.888097    0.221733    0.938910    11.00000    0.05047    0.04231 =
         0.05582   -0.00852   -0.02356    0.01770
O6    4    0.106703    1.097732    0.835768    11.00000    0.06158    0.05243 =
         0.05043   -0.00369   -0.02158    0.02241
N1    3    0.021144    0.159535    0.752607    11.00000    0.05990    0.04450 =
         0.03635   -0.00676   -0.01968    0.00812
O3    4    0.937017    1.081669    0.853823    11.00000    0.06811    0.04770 =
         0.06313   -0.00711   -0.03082   -0.00973
N2    3   -0.032761    0.147663    0.020648    11.00000    0.05236    0.04414 =
         0.03067   -0.00878   -0.01857    0.00965
O7    4    0.092788    0.241963    0.827638    11.00000    0.06524    0.04772 =
         0.05870   -0.01053   -0.02206   -0.01208
C51   1    0.152201    0.316194    0.872120    11.00000    0.05053    0.03717 =
         0.05661   -0.00846   -0.02214   -0.00006
C28   1    0.455698    0.657443    0.881905    11.00000    0.04022    0.03285 =
         0.05617   -0.00917   -0.01875    0.00460
C37   1    0.177315    0.983741    0.925135    11.00000    0.05276    0.04025 =
         0.04882   -0.00572   -0.01844    0.01213
AFIX  43
H37   2    0.145737    0.999024    0.957575    11.00000   -1.20000
AFIX   0
C23   1    0.770146    0.977453    0.942037    11.00000    0.04783    0.04205 =
         0.05961   -0.01038   -0.02103   -0.00470
AFIX  43
H23   2    0.764306    0.996825    0.974170    11.00000   -1.20000
AFIX   0
C8    1    0.668903    0.473199    0.891265    11.00000    0.04552    0.04152 =
         0.06273   -0.00915   -0.02062    0.01131
C29   1    0.412176    0.723237    0.878673    11.00000    0.03970    0.02973 =
         0.05814   -0.00720   -0.02046    0.00486
C14   1    0.531766    0.655062    0.885892    11.00000    0.04140    0.02593 =
         0.07025   -0.00784   -0.02180    0.00511
C46   1    0.345127    0.485623    0.916304    11.00000    0.04954    0.03967 =
         0.05933   -0.00142   -0.01930   -0.00314
AFIX  43
H46   2    0.336414    0.448590    0.942568    11.00000   -1.20000
AFIX   0
C38   1    0.171767    1.016383    0.878412    11.00000    0.05159    0.04139 =
         0.04934   -0.01168   -0.02178    0.01510
C30   1    0.335082    0.729558    0.915314    11.00000    0.04478    0.03834 =
         0.05920   -0.00573   -0.01786    0.00860
AFIX  43
H30   2    0.312080    0.692592    0.940515    11.00000   -1.20000
AFIX   0
C42   1    0.408325    0.596193    0.880669    11.00000    0.03744    0.02818 =
         0.05961   -0.00557   -0.01660    0.00356
C33   1    0.397992    0.835498    0.841370    11.00000    0.05097    0.03872 =
         0.05503   -0.00237   -0.01136    0.00860
AFIX  43
H33   2    0.419874    0.871455    0.814965    11.00000   -1.20000
AFIX   0
C41   1    0.109808    1.069610    0.878869    11.00000    0.05184    0.03670 =
         0.04703   -0.01137   -0.02292    0.00968
C22   1    0.718849    0.924239    0.940787    11.00000    0.05111    0.03894 =
         0.06023   -0.00583   -0.02265   -0.00898
AFIX  43
H22   2    0.677603    0.907877    0.971962    11.00000   -1.20000
AFIX   0
C45   1    0.308428    0.484050    0.876318    11.00000    0.04441    0.03821 =
         0.06165   -0.00613   -0.01880   -0.00448
C5    1    0.721691    0.413084    0.892623    11.00000    0.06226    0.04009 =
         0.05928   -0.00880   -0.02595    0.01492
C118  1   -0.060957    0.201036    0.047948    11.00000    0.06401    0.04385 =
         0.04043   -0.01251   -0.02201    0.01277
AFIX  43
H118  2   -0.080688    0.238622    0.031019    11.00000   -1.20000
AFIX   0
C13   1    0.654978    0.517399    0.931421    11.00000    0.06662    0.05350 =
         0.06934   -0.01530   -0.03469    0.02473
AFIX  43
H13   2    0.675819    0.507086    0.960307    11.00000   -1.20000
AFIX   0
C16   1    0.549144    0.766100    0.925936    11.00000    0.04670    0.04219 =
         0.07504   -0.01510   -0.02287    0.00211
AFIX  43
H16   2    0.495353    0.759701    0.949668    11.00000   -1.20000
AFIX   0
C44   1    0.320941    0.538847    0.839024    11.00000    0.05961    0.04157 =
         0.06736   -0.00238   -0.03531   -0.00625
AFIX  43
H44   2    0.297395    0.538139    0.811071    11.00000   -1.20000
AFIX   0
C11   1    0.578528    0.590808    0.886956    11.00000    0.04031    0.03215 =
         0.07446   -0.01143   -0.02763    0.00844
C15   1    0.580038    0.718084    0.889776    11.00000    0.03903    0.03263 =
         0.07200   -0.00818   -0.02398    0.00250
C2    1    0.825413    0.302503    0.894196    11.00000    0.05118    0.03842 =
         0.05867   -0.00868   -0.02597    0.01517
C54   1    0.096310    0.257552    0.871715    11.00000    0.04531    0.03547 =
         0.05753   -0.00429   -0.02144    0.00072
C27   1    0.888229    1.058260    0.898467    11.00000    0.04371    0.03963 =
         0.05173   -0.00646   -0.02210    0.00098
C12   1    0.611351    0.575326    0.928862    11.00000    0.06481    0.04141 =
         0.07013   -0.01932   -0.03009    0.01709
AFIX  43
H12   2    0.603200    0.605362    0.955719    11.00000   -1.20000
AFIX   0
C1    1    0.882867    0.245024    0.895877    11.00000    0.04646    0.03572 =
         0.04933   -0.01114   -0.01982    0.00655
C47   1    0.394192    0.540604    0.918183    11.00000    0.04899    0.03648 =
         0.06647   -0.00696   -0.02724    0.00172
AFIX  43
H47   2    0.418771    0.540375    0.945711    11.00000   -1.20000
AFIX   0
C34   1    0.441793    0.777615    0.842446    11.00000    0.04517    0.04137 =
         0.06320   -0.00639   -0.01474    0.00751
AFIX  43
H34   2    0.494226    0.774981    0.817392    11.00000   -1.20000
AFIX   0
C31   1    0.292271    0.788579    0.915274    11.00000    0.04585    0.04285 =
         0.05995   -0.00622   -0.01671    0.00657
AFIX  43
H31   2    0.241030    0.792315    0.941312    11.00000   -1.20000
AFIX   0
C117  1   -0.007462    0.094547    0.045272    11.00000    0.06804    0.04844 =
         0.04610   -0.01090   -0.02707    0.00989
AFIX  43
H117  2    0.011817    0.056313    0.026314    11.00000   -1.20000
AFIX   0
C24   1    0.830526    1.003232    0.896724    11.00000    0.05008    0.03820 =
         0.05368   -0.00525   -0.02289   -0.00508
C10   1    0.590316    0.546551    0.848859    11.00000    0.05117    0.03985 =
         0.05903   -0.00813   -0.02536    0.01222
AFIX  43
H10   2    0.566978    0.555936    0.820991    11.00000   -1.20000
AFIX   0
C36   1    0.228489    0.928953    0.925096    11.00000    0.05346    0.04195 =
         0.04657   -0.00366   -0.02226    0.01289
AFIX  43
H36   2    0.232373    0.907562    0.957396    11.00000   -1.20000
AFIX   0
C32   1    0.322437    0.842736    0.877973    11.00000    0.05299    0.03723 =
         0.06224   -0.00873   -0.02503    0.01511
C35   1    0.273810    0.905448    0.878175    11.00000    0.04791    0.04083 =
         0.05755   -0.00423   -0.02028    0.01454
C18   1    0.675184    0.833517    0.892216    11.00000    0.04758    0.04225 =
         0.06572   -0.01335   -0.02430   -0.00124
C43   1    0.367265    0.594589    0.841935    11.00000    0.05758    0.03529 =
         0.07277    0.00045   -0.03044   -0.00351
AFIX  43
H43   2    0.371775    0.633001    0.817272    11.00000   -1.20000
AFIX   0
C17   1    0.595466    0.822329    0.927605    11.00000    0.05127    0.03840 =
         0.07139   -0.01436   -0.02488    0.00289
AFIX  43
H17   2    0.573666    0.853864    0.952751    11.00000   -1.20000
AFIX   0
C9    1    0.635244    0.488741    0.850038    11.00000    0.05744    0.04163 =
         0.06137   -0.01266   -0.02517    0.01834
AFIX  43
H9    2    0.643416    0.459316    0.822781    11.00000   -1.20000
AFIX   0
C21   1    0.726756    0.893798    0.893925    11.00000    0.05692    0.04258 =
         0.06586   -0.00769   -0.02387   -0.00739
C50   1    0.196883    0.352885    0.826440    11.00000    0.06259    0.05376 =
         0.05405   -0.01073   -0.01726   -0.01315
AFIX  43
H50   2    0.193416    0.340689    0.793598    11.00000   -1.20000
AFIX   0
C116  1   -0.007863    0.092311    0.096722    11.00000    0.08265    0.05771 =
         0.03920   -0.00497   -0.03014    0.01479
AFIX  43
H116  2    0.011181    0.053511    0.112722    11.00000   -1.20000
AFIX   0
C39   1    0.220230    0.994434    0.831370    11.00000    0.06326    0.05116 =
         0.04911   -0.00199   -0.01799    0.01883
AFIX  43
H39   2    0.218427    1.017148    0.799010    11.00000   -1.20000
AFIX   0
O15   4   -0.274733    0.283025    0.255448    11.00000    0.12486    0.15639 =
         0.08900   -0.03849   -0.04460    0.01564
C48   1    0.255393    0.425164    0.874281    11.00000    0.04917    0.04303 =
         0.05357   -0.00434   -0.01840   -0.00667
C6    1    0.724730    0.377832    0.939123    11.00000    0.07171    0.05705 =
         0.06006   -0.00859   -0.01703    0.03447
AFIX  43
H6    2    0.690256    0.391360    0.971425    11.00000   -1.20000
AFIX   0
C52   1    0.158684    0.333668    0.919449    11.00000    0.06149    0.05005 =
         0.05772   -0.00527   -0.01886   -0.01562
AFIX  43
H52   2    0.128299    0.308605    0.951155    11.00000   -1.20000
AFIX   0
C7    1    0.775703    0.324100    0.940233    11.00000    0.07355    0.05501 =
         0.05078   -0.00903   -0.02066    0.02809
AFIX  43
H7    2    0.776561    0.301827    0.972937    11.00000   -1.20000
AFIX   0
C25   1    0.835905    0.973568    0.850626    11.00000    0.07451    0.06243 =
         0.06371   -0.01648   -0.02371   -0.01987
AFIX  43
H25   2    0.874957    0.991092    0.818825    11.00000   -1.20000
AFIX   0
C3    1    0.823137    0.335707    0.847069    11.00000    0.07348    0.04563 =
         0.05989   -0.00850   -0.02443    0.02030
AFIX  43
H3    2    0.857276    0.321364    0.814963    11.00000   -1.20000
AFIX   0
C20   1    0.659066    0.728812    0.857281    11.00000    0.04987    0.05035 =
         0.10013   -0.03151   -0.01685   -0.00247
AFIX  43
H20   2    0.682523    0.695786    0.833765    11.00000   -1.20000
AFIX   0
C49   1    0.246145    0.406664    0.827939    11.00000    0.06634    0.05765 =
         0.05878   -0.00701   -0.01595   -0.01641
AFIX  43
H49   2    0.274888    0.432053    0.795989    11.00000   -1.20000
AFIX   0
C26   1    0.785491    0.919009    0.850146    11.00000    0.07518    0.06623 =
         0.06705   -0.01685   -0.02206   -0.02188
AFIX  43
H26   2    0.792298    0.898743    0.818264    11.00000   -1.20000
AFIX   0
C40   1    0.271109    0.939741    0.831285    11.00000    0.06985    0.05654 =
         0.04769   -0.01280   -0.01700    0.02708
AFIX  43
H40   2    0.304426    0.925578    0.798881    11.00000   -1.20000
AFIX   0
C4    1    0.771312    0.389906    0.846268    11.00000    0.06415    0.05325 =
         0.05725   -0.00706   -0.02621    0.02046
AFIX  43
H4    2    0.769723    0.411515    0.813510    11.00000   -1.20000
AFIX   0
C112  1   -0.034073    0.146076    0.180177    11.00000    0.09423    0.08124 =
         0.04359   -0.01017   -0.03068    0.01097
C119  1   -0.062536    0.203695    0.099619    11.00000    0.08695    0.06070 =
         0.05016   -0.02029   -0.03063    0.02134
AFIX  43
H119  2   -0.080972    0.242919    0.117506    11.00000   -1.20000
AFIX   0
C115  1   -0.036358    0.147296    0.124860    11.00000    0.07177    0.06860 =
         0.04900   -0.01134   -0.03101    0.01153
C53   1    0.209663    0.387997    0.921039    11.00000    0.06924    0.04542 =
         0.05722   -0.00998   -0.02435   -0.01755
AFIX  43
H53   2    0.213535    0.399972    0.953845    11.00000   -1.20000
AFIX   0
C19   1    0.704898    0.784995    0.857574    11.00000    0.04626    0.05525 =
         0.09835   -0.01741   -0.00967   -0.01181
AFIX  43
H19   2    0.758434    0.790956    0.833452    11.00000   -1.20000
AFIX   0
O13   4   -0.078030    0.475655    0.187572    11.00000    0.12490    0.14198 =
         0.13069   -0.01148   -0.03188    0.00962
C113  1   -0.009263    0.204865    0.197646    11.00000    0.12582    0.13198 =
         0.06209   -0.03084   -0.04349    0.00871
AFIX  43
H113  2    0.004761    0.244943    0.174299    11.00000   -1.20000
AFIX   0
C57   1    0.015260    0.152563    0.650090    11.00000    0.14392    0.10384 =
         0.04991   -0.02403   -0.05167    0.04017
C108  1   -0.184394    0.125269    0.381270    11.00000    0.13009    0.15158 =
         0.07073   -0.01268   -0.03466   -0.01121
AFIX  23
H10A  2   -0.220508    0.105325    0.415533    11.00000   -1.20000
H10B  2   -0.185026    0.093367    0.354832    11.00000   -1.20000
AFIX   0
C114  1   -0.004763    0.205530    0.249341    11.00000    0.11291    0.15658 =
         0.08612   -0.03770   -0.05044   -0.00297
AFIX  43
H114  2    0.017034    0.243882    0.260270    11.00000   -1.20000
AFIX   0
C62   1   -0.043730    0.190909    0.526000    11.00000    0.16097    0.16477 =
         0.09143   -0.00786   -0.07939    0.02911
AFIX  43
H62   2   -0.075157    0.223113    0.512303    11.00000   -1.20000
AFIX   0
O16   4   -0.244966    0.221430    0.452812    11.00000    0.16334    0.20349 =
         0.07845   -0.03625   -0.03344    0.00771
C111  1   -0.059549    0.088712    0.214845    11.00000    0.14674    0.10200 =
         0.06150   -0.02267   -0.04791    0.02919
AFIX  43
H111  2   -0.077037    0.048818    0.203359    11.00000   -1.20000
AFIX   0
C109  1   -0.035477    0.143809    0.286272    11.00000    0.12235    0.11518 =
         0.05840   -0.01680   -0.04595    0.00856
AFIX  66
C93   1   -0.198482    0.430164    0.254572    11.00000    0.12417    0.12860 =
         0.10439   -0.02893   -0.05525    0.01741
AFIX  43
H93   2   -0.203291    0.393168    0.235159    11.00000   -1.20000
AFIX  65
C94   1   -0.254714    0.436240    0.303509    11.00000    0.14622    0.14242 =
         0.10951   -0.03567   -0.04761    0.00331
C95   1   -0.247677    0.490372    0.331913    11.00000    0.18957    0.16108 =
         0.12416   -0.03836   -0.04021   -0.01053
C96   1   -0.184407    0.538429    0.311380    11.00000    0.17604    0.14289 =
         0.15219   -0.02258   -0.04186   -0.03146
AFIX  43
H96   2   -0.179598    0.575425    0.330793    11.00000   -1.20000
AFIX  65
C91   1   -0.128174    0.532353    0.262443    11.00000    0.17013    0.14323 =
         0.13581    0.00574   -0.07902   -0.01209
C92   1   -0.135210    0.478222    0.234038    11.00000    0.13077    0.13215 =
         0.11872   -0.01457   -0.05716    0.01185
AFIX   0
C59   1    0.036694    0.106148    0.728584    11.00000    0.26290    0.11838 =
         0.06389   -0.03812   -0.08104    0.10642
AFIX  43
H59   2    0.051326    0.067218    0.746917    11.00000   -1.20000
AFIX   0
C60   1    0.005712    0.147190    0.597791    11.00000    0.16625    0.11079 =
         0.06426   -0.02438   -0.06496    0.03338
C99   1   -0.321618    0.383717    0.325658    11.00000    0.12769    0.15841 =
         0.10977   -0.04220   -0.03991   -0.00120
AFIX  23
H99A  2   -0.351415    0.378465    0.299592    11.00000   -1.20000
H99B  2   -0.361087    0.399684    0.357382    11.00000   -1.20000
AFIX   0
C66   1   -0.007690    0.142972    0.438623    11.00000    0.12036    0.19756 =
         0.06654   -0.00652   -0.04611   -0.00702
C58   1    0.034238    0.099794    0.678851    11.00000    0.32531    0.13710 =
         0.08426   -0.06135   -0.12318    0.12213
AFIX  43
H58   2    0.046135    0.057390    0.664355    11.00000   -1.20000
AFIX   0
C63   1   -0.001785    0.140847    0.493840    11.00000    0.12104    0.13182 =
         0.06455   -0.00528   -0.04336    0.00980
C107  1   -0.251043    0.233678    0.216389    11.00000    0.15099    0.16336 =
         0.11725   -0.05219   -0.07058    0.02155
AFIX   3
H10C  2   -0.191143    0.230198    0.204829    11.00000   -1.50000
H10D  2   -0.270103    0.248578    0.186219    11.00000   -1.50000
H10E  2   -0.276063    0.189208    0.231849    11.00000   -1.50000
AFIX   0
C110  1   -0.059285    0.090076    0.267227    11.00000    0.13801    0.14245 =
         0.05736   -0.00495   -0.04083    0.03215
AFIX  43
H110  2   -0.077176    0.050247    0.290396    11.00000   -1.20000
AFIX   0
C69   1   -0.029602    0.141385    0.341442    11.00000    0.11335    0.17238 =
         0.06169   -0.02476   -0.03740    0.00995
C64   1    0.045400    0.096939    0.514552    11.00000    0.18583    0.17451 =
         0.07556   -0.04175   -0.06182    0.05038
AFIX  43
H64   2    0.075777    0.064101    0.493218    11.00000   -1.20000
AFIX   0
C61   1   -0.040345    0.194342    0.576640    11.00000    0.18527    0.13002 =
         0.07934   -0.02672   -0.07731    0.04399
AFIX  43
H61   2   -0.069131    0.228554    0.597165    11.00000   -1.20000
AFIX  66
C102  1   -0.228412    0.206299    0.316381    11.00000    0.10431    0.14450 =
         0.08015   -0.03818   -0.03725    0.00700
AFIX  43
H102  2   -0.209846    0.174501    0.290980    11.00000   -1.20000
AFIX  65
C103  1   -0.221453    0.192453    0.366638    11.00000    0.11207    0.15112 =
         0.07642   -0.02363   -0.03858   -0.00108
C104  1   -0.248618    0.238979    0.403803    11.00000    0.13497    0.17513 =
         0.08219   -0.03614   -0.04101    0.00107
C105  1   -0.282742    0.299351    0.390710    11.00000    0.13339    0.16530 =
         0.09462   -0.03888   -0.03672    0.00392
AFIX  43
H105  2   -0.301308    0.331150    0.416111    11.00000   -1.20000
AFIX  65
C100  1   -0.289701    0.313198    0.340453    11.00000    0.12002    0.15374 =
         0.09234   -0.03979   -0.03349   -0.00072
C101  1   -0.262537    0.266673    0.303288    11.00000    0.10539    0.13845 =
         0.08149   -0.03808   -0.04094    0.00724
AFIX   0
C56   1    0.001348    0.210861    0.675083    11.00000    0.24414    0.12461 =
         0.08160   -0.00398   -0.08419    0.06641
AFIX  43
H56   2   -0.012432    0.250989    0.657673    11.00000   -1.20000
AFIX   0
C71   1    0.059721    0.156891    0.396146    11.00000    0.11991    0.22227 =
         0.07178   -0.00871   -0.04906    0.00290
C70   1    0.044425    0.158276    0.347961    11.00000    0.11520    0.21257 =
         0.06357   -0.01882   -0.04371    0.00682
AFIX  43
H70   2    0.088308    0.171875    0.317377    11.00000   -1.20000
AFIX   0
C90   1   -0.052573    0.577717    0.243108    11.00000    0.18880    0.18906 =
         0.15780    0.02845   -0.10538   -0.02743
AFIX  23
H90A  2   -0.067901    0.623373    0.254841    11.00000   -1.20000
H90B  2   -0.036191    0.582304    0.204256    11.00000   -1.20000
AFIX   0
C55   1    0.006961    0.212047    0.724119    11.00000    0.15590    0.08100 =
         0.06008   -0.02447   -0.04907    0.03514
AFIX  43
H55   2    0.000040    0.254409    0.738997    11.00000   -1.20000
AFIX   0
C68   1   -0.098496    0.129958    0.384941    11.00000    0.12761    0.15977 =
         0.05658   -0.00983   -0.03881   -0.00373
C67   1   -0.084980    0.128216    0.434098    11.00000    0.13370    0.18303 =
         0.06478   -0.00116   -0.04234   -0.01785
AFIX  43
H67   2   -0.129301    0.116768    0.464927    11.00000   -1.20000
AFIX   0
O10   4    0.134064    0.424012    0.405302    11.00000    0.24131    0.32070 =
         0.20370    0.04883   -0.10423   -0.05590
C65   1    0.050731    0.098286    0.564757    11.00000    0.23747    0.18027 =
         0.07256   -0.05918   -0.09120    0.10414
AFIX  43
H65   2    0.084156    0.066880    0.577407    11.00000   -1.20000
AFIX   0
O9    4    0.236925    0.202048    0.290654    11.00000    0.15667    0.37126 =
         0.18764    0.02841   -0.07019    0.01364
AFIX  66
C87   1    0.102888    0.544098    0.319735    11.00000    0.23375    0.28665 =
         0.20949    0.04768   -0.12320   -0.07179
AFIX  43
H87   2    0.114222    0.556077    0.350539    11.00000   -1.20000
AFIX  65
C82   1    0.150454    0.496445    0.289684    11.00000    0.20254    0.28907 =
         0.19951    0.07704   -0.11776   -0.07089
C83   1    0.133871    0.478918    0.244612    11.00000    0.18734    0.29942 =
         0.18688    0.07728   -0.10257   -0.05964
C84   1    0.069723    0.509044    0.229592    11.00000    0.18301    0.26195 =
         0.17447    0.06260   -0.10818   -0.07188
AFIX  43
H84   2    0.058389    0.497065    0.198787    11.00000   -1.20000
AFIX  65
C85   1    0.022157    0.556698    0.259642    11.00000    0.19271    0.24547 =
         0.17991    0.05178   -0.12501   -0.05407
C86   1    0.038739    0.574226    0.304714    11.00000    0.23686    0.26758 =
         0.20349    0.02423   -0.13984   -0.06824
AFIX   0
C72   1    0.143662    0.177895    0.397138    11.00000    0.14244    0.26623 =
         0.09235   -0.00043   -0.06030   -0.00642
AFIX  23
H72A  2    0.184502    0.146574    0.377578    11.00000   -1.20000
H72B  2    0.145245    0.174179    0.433926    11.00000   -1.20000
AFIX   0
O14   4   -0.304085    0.489327    0.381684    11.00000    0.24253    0.21063 =
         0.13973   -0.04703   -0.01166   -0.02494
C98   1   -0.081778    0.417193    0.158454    11.00000    0.11553    0.22701 =
         0.16215   -0.02670   -0.00434    0.02804
AFIX 137
H98A  2   -0.048909    0.427098    0.121717    11.00000   -1.50000
H98B  2   -0.138928    0.407774    0.160173    11.00000   -1.50000
H98C  2   -0.060010    0.377468    0.173928    11.00000   -1.50000
AFIX  66
C77   1    0.143959    0.306264    0.401793    11.00000    0.17195    0.30755 =
         0.13852    0.03532   -0.09478   -0.03040
AFIX  43
H77   2    0.112907    0.299865    0.437803    11.00000   -1.20000
AFIX  65
C73   1    0.166898    0.250413    0.372975    11.00000    0.15294    0.29983 =
         0.12034    0.02760   -0.08299   -0.01612
C74   1    0.212332    0.259776    0.320288    11.00000    0.15771    0.33437 =
         0.15496    0.03408   -0.09153   -0.00756
C75   1    0.234827    0.324990    0.296418    11.00000    0.16672    0.33201 =
         0.17692    0.06140   -0.10237   -0.02787
AFIX  43
H75   2    0.265879    0.331389    0.260409    11.00000   -1.20000
AFIX  65
C76   1    0.211889    0.380842    0.325236    11.00000    0.18747    0.32154 =
         0.18590    0.07243   -0.11297   -0.05024
C78   1    0.166455    0.371480    0.377923    11.00000    0.20401    0.31902 =
         0.17270    0.05624   -0.09850   -0.04233
AFIX   0
C97   1   -0.279387    0.541169    0.410094    11.00000    0.27883    0.22214 =
         0.14159   -0.02120   -0.02184   -0.02847
AFIX 137
H97A  2   -0.299273    0.585394    0.400282    11.00000   -1.50000
H97B  2   -0.219373    0.543305    0.401110    11.00000   -1.50000
H97C  2   -0.302939    0.529599    0.447955    11.00000   -1.50000
AFIX   0
C106  1   -0.281650    0.266030    0.493821    11.00000    0.23966    0.24402 =
         0.09985   -0.05342   -0.03920    0.03472
AFIX 137
H10F  2   -0.245819    0.306150    0.489523    11.00000   -1.50000
H10G  2   -0.288340    0.241622    0.528320    11.00000   -1.50000
H10H  2   -0.335421    0.280263    0.491156    11.00000   -1.50000
AFIX   0
C89   1    0.163388    0.401030    0.174041    11.00000    0.17702    0.37229 =
         0.20160    0.07585   -0.04916    0.00863
AFIX 137
H89A  2    0.198163    0.421575    0.140101    11.00000   -1.50000
H89B  2    0.105537    0.407982    0.176464    11.00000   -1.50000
H89C  2    0.173458    0.352237    0.177160    11.00000   -1.50000
AFIX   0
C80   1    0.321188    0.179915    0.282565    11.00000    0.19690    0.44232 =
         0.25682   -0.01320   -0.08456    0.01642
AFIX 137
H80A  2    0.347014    0.174840    0.245204    11.00000   -1.50000
H80B  2    0.320839    0.136229    0.302938    11.00000   -1.50000
H80C  2    0.352239    0.213827    0.294126    11.00000   -1.50000
AFIX   0
C79   1    0.084127    0.430906    0.459253    11.00000    0.29122    0.32619 =
         0.22843    0.00368   -0.08018   -0.11732
AFIX 137
H79A  2    0.050766    0.389368    0.473177    11.00000   -1.50000
H79B  2    0.048061    0.469679    0.459847    11.00000   -1.50000
H79C  2    0.120053    0.438295    0.480928    11.00000   -1.50000
AFIX   0
C81   1    0.216449    0.458282    0.308581    11.00000    0.19491    0.32172 =
         0.21251    0.08205   -0.12061   -0.06804
AFIX  23
H81A  2    0.221891    0.481142    0.338904    11.00000   -1.20000
H81B  2    0.268835    0.467004    0.280235    11.00000   -1.20000
AFIX   0
O11   4    0.182765    0.432765    0.216357    11.00000    0.16759    0.35220 =
         0.20337    0.08430   -0.06903   -0.03794
O12   4   -0.024302    0.605738    0.337091    11.00000    0.27803    0.26040 =
         0.22117    0.03129   -0.14975   -0.05640
C88   1   -0.032313    0.603500    0.393023    11.00000    0.34667    0.24540 =
         0.22599   -0.00166   -0.13568   -0.03889
AFIX 137
H88A  2    0.016161    0.582499    0.399622    11.00000   -1.50000
H88B  2   -0.081577    0.576703    0.413073    11.00000   -1.50000
H88C  2   -0.036900    0.649796    0.403920    11.00000   -1.50000
AFIX   0
HKLF 4


REM  221031_wqangz_267677_0m_a.res in P-1
REM wR2 = 0.3200, GooF = S = 1.128, Restrained GooF = 1.137 for all data
REM R1 = 0.1181 for 29728 Fo > 4sig(Fo) and 0.1323 for all 38737 data
REM 1211 parameters refined using 368 restraints

END

WGHT      0.1987     17.5141

REM Highest difference peak  1.016,  deepest hole -1.551,  1-sigma level  0.102
Q1    1  -0.1933  0.5367  0.2821  11.00000  0.05    1.02
Q2    1  -0.2425  0.5283  0.3958  11.00000  0.05    0.75
Q3    1   0.0068  0.2174  0.6246  11.00000  0.05    0.68
Q4    1   0.1973  0.5047  0.3170  11.00000  0.05    0.64
Q5    1   0.0918  0.1593  0.7473  11.00000  0.05    0.61
Q6    1  -0.0991  0.1436  0.0274  11.00000  0.05    0.52
Q7    1   0.2769  0.5398  0.8823  11.00000  0.05    0.52
Q8    1   0.2330  0.3238  0.8396  11.00000  0.05    0.50
Q9    1  -0.0985  0.1401  0.0572  11.00000  0.05    0.49
Q10   1  -0.3813  0.4332  0.3231  11.00000  0.05    0.49
Q11   1   0.1186  0.5152  0.3811  11.00000  0.05    0.49
Q12   1   1.0532  0.1505  0.9410  11.00000  0.05    0.48
Q13   1  -0.0432  0.1847  0.7371  11.00000  0.05    0.47
Q14   1  -0.1851  0.2668  0.2964  11.00000  0.05    0.47
Q15   1   0.8797  1.0892  0.9132  11.00000  0.05    0.46
Q16   1   0.8871  1.1469  0.9443  11.00000  0.05    0.46
Q17   1   0.8436  1.0212  0.8155  11.00000  0.05    0.46
Q18   1   0.2574  0.5025  0.3288  11.00000  0.05    0.45
Q19   1  -0.2721  0.5995  0.4293  11.00000  0.05    0.45
Q20   1   0.1278  0.5087  0.3097  11.00000  0.05    0.45
Q21   1   0.3259  0.1301  0.3182  11.00000  0.05    0.45
Q22   1   0.0997  1.1631  0.8271  11.00000  0.05    0.44
Q23   1   0.1825  0.3951  0.2053  11.00000  0.05    0.44
Q24   1   0.6460  0.7776  0.9278  11.00000  0.05    0.43
Q25   1   0.0774  0.6247  0.2806  11.00000  0.05    0.43
Q26   1   0.1711  0.2305  0.3756  11.00000  0.05    0.43
Q27   1   0.9151  0.3611  0.8091  11.00000  0.05    0.43
Q28   1   0.1203  0.3285  0.1777  11.00000  0.05    0.42
Q29   1  -0.0646  0.6093  0.3557  11.00000  0.05    0.42
Q30   1   0.0954  0.1498  0.6229  11.00000  0.05    0.42
Q31   1   0.0154  0.4828  0.4637  11.00000  0.05    0.42
Q32   1   0.7849  0.8816  0.9424  11.00000  0.05    0.42
Q33   1  -0.0410  0.4908  0.1363  11.00000  0.05    0.42
Q34   1   0.3017  0.8294  0.9548  11.00000  0.05    0.42
Q35   1   0.5236  0.8309  0.7856  11.00000  0.05    0.41
Q36   1   0.1656  0.2835  0.2504  11.00000  0.05    0.41
Q37   1  -0.0054  0.5887  0.1889  11.00000  0.05    0.41
Q38   1   0.0452  0.5500  0.3860  11.00000  0.05    0.41
Q39   1   0.4623  0.5685  0.8219  11.00000  0.05    0.40
Q40   1   0.1027  0.6171  0.2388  11.00000  0.05    0.40
Q41   1  -0.1238  0.5409  0.2091  11.00000  0.05    0.40
Q42   1   0.9004  0.3202  0.9014  11.00000  0.05    0.40
Q43   1  -0.2637  0.5273  0.2802  11.00000  0.05    0.40
Q44   1   0.4385  0.6971  0.8349  11.00000  0.05    0.40
Q45   1   0.0954  0.2260  0.3221  11.00000  0.05    0.40
Q46   1   0.0984  0.3208  0.8447  11.00000  0.05    0.40
Q47   1  -0.1838  0.3293  0.2830  11.00000  0.05    0.40
Q48   1  -0.1160  0.6069  0.3119  11.00000  0.05    0.40
Q49   1  -0.0929  0.4900  0.1372  11.00000  0.05    0.39
Q50   1   0.0059  0.5933  0.4360  11.00000  0.05    0.39
;
_shelx_res_checksum                24043
_shelx_hkl_file
;
  -1   0   0 2822.52  184.08
  -1   0   0 3132.69  184.18
  -1   0   0 3376.56  184.28
   1   0   0 3068.59  184.18
   1   0   0 3450.85  184.28
   1   0   0 3027.60  184.08
  -2   0   0  543.45   32.20
  -2   0   0  601.04   32.30
  -2   0   0  552.44   32.20
  -2   0   0  568.04   32.50
  -2   0   0  508.05   32.30
  -2   0   0  528.75   32.90
  -2   0   0  595.94   32.20
   2   0   0  523.95   32.40
   2   0   0  509.55   32.30
   2   0   0  565.74   33.10
   2   0   0  558.04   32.50
   2   0   0  594.64   32.30
   2   0   0  483.35   32.20
  -3   0   0 1520.45   83.49
  -3   0   0 1415.96   83.49
  -3   0   0 1301.17   83.59
  -3   0   0 1507.95   83.39
  -3   0   0 1492.75   84.59
   3   0   0 1424.46   83.89
   3   0   0 1304.37   83.49
   3   0   0 1269.97   83.69
   3   0   0 1478.25   83.49
   3   0   0 1518.45   84.79
  -4   0   0 3867.61  232.88
  -4   0   0 3896.91  232.88
  -4   0   0 4193.88  232.98
  -4   0   0 3806.52  234.28
  -4   0   0 3765.42  232.78
  -4   0   0 4406.76  232.88
  -4   0   0 4068.39  233.18
   4   0   0 3791.22  232.88
   4   0   0 3976.10  232.98
   4   0   0 3971.70  233.28
   4   0   0 4067.79  233.48
   4   0   0 3786.82  232.78
   4   0   0 3847.01  232.88
   4   0   0 3898.81  234.68
   4   0   0 4320.67  233.08
  -5   0   0  253.57   15.10
  -5   0   0  267.97   15.30
  -5   0   0  250.07   15.20
  -5   0   0  249.48   15.20
  -5   0   0  274.67   15.60
  -5   0   0  252.87   15.20
  -5   0   0  272.47   15.40
  -5   0   0  280.37   15.80
  -5   0   0  229.48   15.10
   5   0   0  237.08   15.10
   5   0   0  239.68   16.40
   5   0   0  271.97   15.60
   5   0   0  251.87   15.10
   5   0   0  259.27   15.40
   5   0   0  259.27   15.60
   5   0   0  260.47   16.00
   5   0   0  235.28   15.20
  -6   0   0   55.09    3.40
  -6   0   0   44.80    3.60
  -6   0   0   58.29    3.60
  -6   0   0   55.89    4.30
  -6   0   0   50.09    4.60
  -6   0   0   50.69    3.30
  -6   0   0   49.90    3.90
  -6   0   0   54.79    3.50
  -6   0   0   49.70    3.60
  -6   0   0   55.39    3.70
  -6   0   0   56.49    6.70
   6   0   0   51.29    3.50
   6   0   0   43.80    5.00
   6   0   0   53.79    4.40
   6   0   0   50.39    3.50
   6   0   0   48.90    3.90
   6   0   0   46.70    3.60
   6   0   0   56.79    8.10
   6   0   0   55.19    4.40
  -7   0   0   91.49    5.60
  -7   0   0   72.59    9.10
  -7   0   0   84.39    5.60
  -7   0   0   88.79    5.70
  -7   0   0   86.89    5.40
  -7   0   0   87.39    5.70
  -7   0   0   86.49    6.40
  -7   0   0   94.09    5.40
  -7   0   0   91.19    6.00
  -7   0   0   88.39    6.80
  -7   0   0   86.99    5.60
   7   0   0   75.79   11.00
   7   0   0   82.99    5.40
   7   0   0   82.89    5.70
   7   0   0   85.69    5.50
   7   0   0   92.79    6.50
   7   0   0   87.59    6.00
   7   0   0   77.89    5.30
   7   0   0   88.79    6.70
  -8   0   0    5.00    1.50
  -8   0   0    3.40    1.50
  -8   0   0    4.40    1.00
  -8   0   0    1.80    1.00
  -8   0   0    4.70    1.40
  -8   0   0    8.50    4.90
  -8   0   0    1.80    1.30
  -8   0   0    2.00    1.40
  -8   0   0    1.40    1.60
  -8   0   0    4.00    2.80
   8   0   0   10.50    6.90
   8   0   0    4.10    1.20
   8   0   0    6.00    2.30
   8   0   0    2.70    1.00
   8   0   0    1.70    1.70
   8   0   0    2.00    1.40
   8   0   0   -1.40    3.10
   8   0   0    3.80    1.70
   8   0   0    3.50    1.10
  -9   0   0    9.70    6.50
  -9   0   0   17.80    2.40
  -9   0   0   12.40    2.00
  -9   0   0   14.70    3.90
   9   0   0   16.00    2.40
   9   0   0   15.20    3.00
   9   0   0    4.50    4.20
   9   0   0   18.70    2.20
   9   0   0   21.20    8.90
 -10   0   0   23.70    2.90
 -10   0   0   15.60    3.80
 -10   0   0   29.00    2.60
 -10   0   0   12.20    4.90
 -10   0   0   24.40    2.90
 -10   0   0   28.00    2.90
  10   0   0    7.40    5.70
  10   0   0   18.00    3.40
  10   0   0   29.70    2.70
  10   0   0   22.30    2.20
  10   0   0   21.20    3.70
  10   0   0   20.30    2.90
  10   0   0   18.10    2.90
 -11   0   0    4.10    1.90
 -11   0   0    5.80    1.80
 -11   0   0    5.20    3.30
 -11   0   0    8.10    1.90
 -11   0   0    4.60    2.00
 -11   0   0   -1.60    6.10
 -11   0   0    3.90    1.90
  11   0   0    4.50    1.80
  11   0   0    3.50    2.00
  11   0   0    5.80    2.00
  11   0   0    4.30    1.30
  11   0   0    1.30    2.50
  11   0   0    4.20    1.60
  11   0   0    4.50    3.20
  11   0   0    6.20    3.10
  11   0   0    8.60    2.60
  11   0   0   -6.70    8.20
 -12   0   0    7.30    3.60
 -12   0   0   14.10    2.50
 -12   0   0    9.20    2.30
 -12   0   0   12.40    2.30
 -12   0   0   17.50    2.60
 -12   0   0    8.50    2.10
  12   0   0   13.90    4.00
  12   0   0   13.60    4.00
  12   0   0   10.10    2.00
  12   0   0   14.20    2.20
  12   0   0   13.40    2.20
  12   0   0    9.70    3.00
 -13   0   0    9.20    2.50
 -13   0   0    6.50    2.50
 -13   0   0   12.20    2.50
 -13   0   0    7.00    3.80
 -13   0   0   13.20    2.60
  13   0   0   13.20    2.40
  13   0   0   13.50    4.50
  13   0   0   10.40    2.20
  13   0   0   14.50    3.70
  13   0   0   18.10    2.60
  13   0   0   10.50    4.00
 -14   0   0   80.49    6.00
 -14   0   0   76.49    6.30
 -14   0   0   66.99    6.50
 -14   0   0   70.99    6.50
  14   0   0   81.49    8.50
  14   0   0   77.89    5.90
  14   0   0   78.29    7.20
  14   0   0   71.79    5.80
  14   0   0   72.99    8.00
  14   0   0   74.09    5.90
 -15   0   0    5.00    3.00
 -15   0   0    1.00    3.10
 -15   0   0    4.30    2.50
 -15   0   0    6.90    2.80
  15   0   0   10.20    5.00
  15   0   0    8.00    4.70
  15   0   0    5.70    2.70
  15   0   0    2.50    2.40
  15   0   0    9.70    2.60
  15   0   0    7.20    3.40
 -16   0   0   63.19    5.70
 -16   0   0   59.99    6.80
  16   0   0   84.29    7.70
  16   0   0   84.19    9.20
  16   0   0   60.39    5.60
  16   0   0   74.69    5.90
  16   0   0   68.79    5.90
  16   0   0   69.19    9.20
 -17   0   0    5.20    3.30
 -17   0   0    7.00    2.60
 -17   0   0    3.00    3.10
  17   0   0   -0.20    5.10
  17   0   0    6.20    5.70
  17   0   0   10.50    3.00
  17   0   0    8.80    2.60
  17   0   0    5.10    4.00
  17   0   0   10.80    2.90
 -18   0   0   11.10    3.70
 -18   0   0    3.40    2.60
 -18   0   0    4.80    3.40
  18   0   0    7.80    2.60
  18   0   0   10.80    3.00
  18   0   0    2.80    2.70
  18   0   0    2.80    6.20
  18   0   0   16.60    6.20
  18   0   0    9.40    4.50
 -19   0   0   -0.50    2.90
 -19   0   0    3.80    3.20
  19   0   0    7.80    4.60
  19   0   0    2.80    2.80
  19   0   0    4.80    2.90
  19   0   0   12.50    2.80
 -20   0   0    5.00    3.30
 -20   0   0    4.50    3.40
  20   0   0   11.00    3.10
  20   0   0   10.80    3.10
  20   0   0   18.70    4.40
 -21   0   0    1.80    3.70
  21   0   0    9.90    4.10
 -21   1   0    0.80    3.10
  20  -1   0    2.10    3.90
  20  -1   0    2.00    2.80
  20  -1   0    3.90    2.90
 -20   1   0   -0.70    3.10
 -20   1   0    3.10    3.30
  19  -1   0    7.00    2.40
  19  -1   0    2.80    2.80
  19  -1   0    1.60    4.60
  19  -1   0    3.40    2.80
 -19   1   0    0.90    3.10
 -19   1   0    0.20    2.80
  18  -1   0    7.70    2.90
  18  -1   0    4.20    5.70
  18  -1   0    3.50    2.90
  18  -1   0    1.70    5.80
  18  -1   0    7.10    2.60
  18  -1   0    5.50    4.60
 -18   1   0    3.90    3.30
 -18   1   0    1.70    3.10
  17  -1   0    2.50    2.70
  17  -1   0   -3.60    3.80
  17  -1   0    3.20    2.50
  17  -1   0    5.60    2.90
  17  -1   0    8.30    5.70
  17  -1   0   -2.00    4.80
 -17   1   0    7.20    2.40
 -17   1   0    4.60    3.30
 -17   1   0    5.10    3.30
  16  -1   0   -8.10    4.20
  16  -1   0    5.30    4.90
  16  -1   0    3.00    2.80
  16  -1   0    6.20    3.70
  16  -1   0    1.70    2.50
  16  -1   0    1.20    2.40
 -16   1   0   -1.40    4.20
 -16   1   0    0.90    2.90
 -16   1   0    4.70    2.90
 -16   1   0    3.60    2.40
  15  -1   0   39.10    6.50
  15  -1   0   48.20    6.20
  15  -1   0   53.79    4.90
  15  -1   0   45.30    6.80
  15  -1   0   49.99    4.70
  15  -1   0   54.29    4.90
 -15   1   0   50.49    4.70
 -15   1   0   37.30    4.80
 -15   1   0   50.29    5.40
  14  -1   0   12.40    4.20
  14  -1   0   18.80    3.00
  14  -1   0   14.00    3.80
  14  -1   0   16.60    2.80
  14  -1   0   11.60    2.50
  14  -1   0   16.70    4.90
 -14   1   0   11.30    2.90
 -14   1   0   11.20    3.10
 -14   1   0   18.90    2.90
 -14   1   0   15.80    2.70
 -14   1   0    8.70    2.60
  13  -1   0    5.40    2.10
  13  -1   0    6.70    3.90
  13  -1   0    5.30    2.90
  13  -1   0    9.30    3.80
  13  -1   0    8.60    2.40
  13  -1   0    5.40    2.00
 -13   1   0    2.60    2.30
 -13   1   0    8.10    2.50
 -13   1   0    6.00    2.10
 -13   1   0    6.60    2.30
 -13   1   0    5.20    2.60
 -13   1   0    9.30    3.60
  12  -1   0   32.20    3.70
  12  -1   0   32.90    4.90
  12  -1   0   35.00    4.50
  12  -1   0   34.60    3.30
  12  -1   0   31.90    3.40
  12  -1   0   26.50    4.60
 -12   1   0   30.70    3.60
 -12   1   0   27.40    3.70
 -12   1   0   23.30    4.80
 -12   1   0   33.30    3.80
 -12   1   0   32.60    3.30
 -12   1   0   29.20    3.30
  11  -1   0    1.40    2.90
  11  -1   0    7.90    1.90
  11  -1   0    7.40    2.10
  11  -1   0    9.80    1.50
  11  -1   0    6.80    3.20
  11  -1   0   10.20    2.70
  11  -1   0    6.30    1.70
  11  -1   0    8.80    2.40
  11  -1   0    2.80    8.40
  11  -1   0    5.30    2.00
 -11   1   0    7.00    1.60
 -11   1   0    5.90    2.00
 -11   1   0    7.20    3.40
 -11   1   0   22.20    7.90
 -11   1   0    6.00    1.80
 -11   1   0    8.60    1.80
 -11   1   0    8.90    2.00
  10  -1   0   14.80    3.10
  10  -1   0   13.00    1.80
  10  -1   0    8.00    5.80
  10  -1   0   14.00    2.60
  10  -1   0   13.20    2.20
  10  -1   0   15.90    2.00
  10  -1   0   14.10    3.40
  10  -1   0   18.70    2.40
  10  -1   0   16.40    2.70
 -10   1   0   12.20    2.00
 -10   1   0   18.00    2.10
 -10   1   0   10.90    2.00
 -10   1   0   13.60    5.60
 -10   1   0   16.80    2.90
 -10   1   0   10.70    1.80
   9  -1   0   -1.40    4.00
   9  -1   0    5.10    1.30
   9  -1   0    5.90    2.10
   9  -1   0    7.00    1.20
   9  -1   0    6.20    1.80
   9  -1   0    5.30    1.30
   9  -1   0    6.20    2.10
   9  -1   0    5.50    8.60
   9  -1   0    5.40    2.40
  -9   1   0    2.40    1.80
  -9   1   0    4.10    1.20
  -9   1   0    4.20    1.10
  -9   1   0    1.70    6.00
  -9   1   0    4.70    1.50
  -9   1   0    7.90    4.20
  -9   1   0    7.50    1.30
  -9   1   0    3.90    1.50
  -9   1   0    7.70    1.70
  -9   1   0    7.00    1.60
   8  -1   0    2.40    1.10
   8  -1   0    3.00    2.10
   8  -1   0    1.20    1.80
   8  -1   0    1.20    6.70
   8  -1   0   -1.20    1.80
   8  -1   0    1.70    1.20
   8  -1   0    0.60    1.00
   8  -1   0    0.20    1.40
   8  -1   0   -0.40    3.00
  -8   1   0    3.10    1.10
  -8   1   0   -0.10    1.60
  -8   1   0    1.80    0.90
  -8   1   0    3.10    1.20
  -8   1   0    2.80    1.20
  -8   1   0    2.40    3.30
  -8   1   0    3.30    2.10
  -8   1   0    2.70    1.40
  -8   1   0    2.40    1.10
  -8   1   0    3.60    4.40
  -8   1   0    2.60    1.10
   7  -1   0  168.88   10.70
   7  -1   0  171.78   10.80
   7  -1   0  184.58   10.80
   7  -1   0  165.68   11.60
   7  -1   0  186.78   11.50
   7  -1   0  178.88   11.20
   7  -1   0  171.58   11.00
  -7   1   0  191.48   11.40
  -7   1   0  190.78   10.80
  -7   1   0  182.78   10.90
  -7   1   0  179.38   12.10
  -7   1   0  185.28   10.70
  -7   1   0  185.68   11.20
  -7   1   0  181.28   10.90
  -7   1   0  181.68   10.80
  -7   1   0  166.68   10.70
  -7   1   0  156.08   10.80
   6  -1   0   63.09    4.00
   6  -1   0   60.09    4.60
   6  -1   0   59.79    4.30
   6  -1   0   64.09    4.90
   6  -1   0   61.09    5.00
   6  -1   0   50.09    8.60
   6  -1   0   58.19    4.00
   6  -1   0   61.69    4.10
   6  -1   0   65.59    6.00
  -6   1   0   54.99    7.50
  -6   1   0   70.19    5.80
  -6   1   0   60.19    4.20
  -6   1   0   56.79    4.10
  -6   1   0   68.39    4.10
  -6   1   0   60.29    3.90
  -6   1   0   62.69    4.00
  -6   1   0   66.99    4.20
  -6   1   0   63.29    4.40
  -6   1   0   63.19    3.90
   5  -1   0   19.00    1.80
  -5   1   0   20.60    2.00
   4  -1   0   75.59    6.40
   4  -1   0   75.29    4.90
   4  -1   0   69.69    5.50
   4  -1   0   91.79    8.30
   4  -1   0   87.79    5.50
   4  -1   0   88.99    6.40
   4  -1   0   71.99    5.40
   4  -1   0   69.89    5.10
  -4   1   0   66.99    6.10
  -4   1   0   89.99    7.80
  -4   1   0   88.09    4.90
  -4   1   0   80.59    5.10
  -4   1   0   76.39    4.80
  -4   1   0   68.39    4.90
  -4   1   0   78.69    5.10
   3  -1   0  573.24   34.70
   3  -1   0  545.15   34.20
   3  -1   0  582.84   34.40
   3  -1   0  560.14   34.40
   3  -1   0  604.04   34.60
   3  -1   0  594.94   36.00
   3  -1   0  541.75   34.30
  -3   1   0  623.04   34.20
  -3   1   0  572.74   34.30
  -3   1   0  567.14   34.70
  -3   1   0  651.03   34.40
  -3   1   0  567.34   34.30
   2  -1   0  765.52   46.90
   2  -1   0  773.02   47.00
   2  -1   0  743.83   46.90
   2  -1   0  825.42   47.00
   2  -1   0  785.92   47.20
  -2   1   0  807.32   46.90
  -2   1   0  785.82   46.90
  -2   1   0  877.41   47.00
  -2   1   0  865.11   46.90
  -2   1   0  764.72   47.20
   1  -1   0  692.53   39.80
   1  -1   0  700.03   39.80
   1  -1   0  700.43   40.40
   1  -1   0  698.43   39.80
   1  -1   0  723.93   39.80
  -1   1   0  630.24   39.80
  -1   1   0  642.94   39.80
  -1   1   0  661.13   39.70
  -1   1   0  719.23   40.50
  -1   1   0  625.24   39.80
  -1   1   0  664.03   39.70
   0  -1   0  254.77   14.80
   0  -1   0  246.68   14.80
   0  -1   0  236.88   14.80
   0  -1   0  237.18   14.80
   0   1   0  271.17   14.80
   0   1   0  247.78   14.90
   0   1   0  284.77   15.10
   0   1   0  227.58   14.80
   0   1   0  258.47   14.80
  -1  -1   0  925.01   52.99
  -1  -1   0  859.01   52.79
   1   1   0  955.00   52.99
   1   1   0  861.61   52.69
  -2  -1   0 1346.57   71.29
  -2  -1   0 1213.78   71.79
  -2  -1   0 1107.09   71.29
  -2  -1   0 1250.17   71.79
   2   1   0 1300.07   71.99
   2   1   0 1219.78   71.79
   2   1   0 1323.27   71.49
   2   1   0 1082.79   71.29
   2   1   0 1112.49   71.29
  -3  -1   0 1727.03  100.89
  -3  -1   0 1783.32  100.29
  -3  -1   0 1697.33  100.19
  -3  -1   0 1632.04  100.99
   3   1   0 1632.74  100.29
   3   1   0 1899.91  100.39
   3   1   0 1573.64  100.19
   3   1   0 1786.82  100.89
   3   1   0 1684.43  100.29
   3   1   0 1687.23  101.19
  -4  -1   0 4256.07  270.87
  -4  -1   0 4714.13  270.77
  -4  -1   0 4504.25  270.77
  -4  -1   0 4572.54  270.77
  -4  -1   0 4716.23  270.97
  -4  -1   0 4728.93  270.87
  -4  -1   0 5043.70  270.97
  -4  -1   0 4668.83  270.77
  -4  -1   0 4815.92  271.67
   4   1   0 4444.46  270.97
   4   1   0 4236.28  270.77
   4   1   0 5192.78  271.07
   4   1   0 4220.28  270.77
   4   1   0 4911.21  271.67
   4   1   0 4373.46  270.97
  -5  -1   0 2418.36  138.49
  -5  -1   0 2365.76  138.39
  -5  -1   0 2153.18  138.29
  -5  -1   0 2263.27  138.59
  -5  -1   0 2404.26  138.39
  -5  -1   0 2271.17  139.99
  -5  -1   0 2468.35  138.39
  -5  -1   0 2455.25  138.59
  -5  -1   0 2506.75  138.59
  -5  -1   0 2393.46  138.29
  -5  -1   0 2422.36  138.39
  -5  -1   0 2411.06  138.39
   5   1   0 2254.37  138.29
   5   1   0 2546.35  138.69
   5   1   0 2348.47  140.49
   5   1   0 2255.27  138.39
   5   1   0 2336.77  138.29
   5   1   0 2221.88  138.29
   5   1   0 2358.06  138.59
   5   1   0 2383.06  138.69
  -6  -1   0   59.29    4.00
  -6  -1   0   55.09    3.80
  -6  -1   0   53.49    4.30
  -6  -1   0   57.59    3.60
  -6  -1   0   54.49    3.80
  -6  -1   0   53.39    3.70
  -6  -1   0   61.29    4.50
  -6  -1   0   54.79    3.80
  -6  -1   0   55.69    4.20
   6   1   0   55.69    4.60
   6   1   0   41.50    7.40
   6   1   0   51.99    3.60
   6   1   0   63.19    3.70
   6   1   0   54.19    3.90
   6   1   0   47.60    3.70
  -7  -1   0    6.00    1.50
  -7  -1   0    4.70    2.10
  -7  -1   0    3.80    1.10
   7   1   0    5.40    1.40
   7   1   0    0.20    2.40
   7   1   0    3.00    1.00
  -8  -1   0   73.79    4.90
  -8  -1   0   75.29    5.00
  -8  -1   0   58.39    5.70
  -8  -1   0   69.49    6.30
  -8  -1   0   65.89    4.80
  -8  -1   0   66.49    4.80
  -8  -1   0   72.99    4.90
  -8  -1   0   71.79    4.60
  -8  -1   0   71.19    5.60
  -8  -1   0   61.39    4.90
   8   1   0   70.89    5.80
   8   1   0   67.39    4.60
   8   1   0   73.29    5.30
   8   1   0   72.39    5.10
   8   1   0   66.29    4.70
   8   1   0   69.69    4.60
  -9  -1   0   48.10    3.60
  -9  -1   0   46.00    3.60
  -9  -1   0   31.00    5.00
  -9  -1   0   39.50    3.50
  -9  -1   0   34.40    4.30
  -9  -1   0   45.50    3.20
  -9  -1   0   29.70    4.30
  -9  -1   0   39.50    3.50
   9   1   0   38.10    2.90
   9   1   0   44.40    4.80
   9   1   0   36.90    3.10
   9   1   0   43.90    4.10
   9   1   0   26.40    5.40
   9   1   0   45.90    4.00
   9   1   0   24.90    9.80
   9   1   0   39.50    3.40
 -10  -1   0   15.80    3.80
 -10  -1   0   12.90    2.10
 -10  -1   0   17.50    2.40
 -10  -1   0   16.60    2.30
  10   1   0   19.00    3.60
  10   1   0   13.30    1.80
  10   1   0   18.80    3.40
  10   1   0   15.80    1.80
  10   1   0   17.70    2.90
  10   1   0    4.50    6.00
 -11  -1   0   11.70    2.30
 -11  -1   0   16.60    2.50
 -11  -1   0   15.60    2.30
 -11  -1   0   25.60    3.30
 -11  -1   0   18.40    2.50
  11   1   0   22.10    2.60
  11   1   0   16.50    3.00
  11   1   0   15.30    3.50
  11   1   0   17.80    2.50
  11   1   0   20.70    2.30
  11   1   0   11.50    3.60
 -12  -1   0   21.70    3.00
 -12  -1   0   21.90    4.30
 -12  -1   0   20.60    2.90
 -12  -1   0   19.60    2.60
 -12  -1   0   24.90    3.00
 -12  -1   0   24.60    2.90
  12   1   0   21.40    3.30
  12   1   0   28.30    3.20
  12   1   0   22.70    4.50
  12   1   0   24.20    4.30
  12   1   0   16.10    2.40
  12   1   0   23.30    2.70
 -13  -1   0   13.70    4.20
 -13  -1   0   18.30    3.00
 -13  -1   0   14.30    3.00
 -13  -1   0   21.20    2.90
 -13  -1   0   18.40    2.90
  13   1   0   23.20    2.60
  13   1   0   17.80    2.60
  13   1   0   18.60    4.20
  13   1   0   19.40    4.90
  13   1   0   19.20    3.60
  13   1   0   23.30    2.90
 -14  -1   0   37.40    5.10
 -14  -1   0   47.10    5.00
 -14  -1   0   43.80    5.30
 -14  -1   0   44.00    4.50
  14   1   0   47.60    4.40
  14   1   0   42.90    4.30
  14   1   0   32.40    5.80
  14   1   0   43.80    6.40
  14   1   0   49.80    5.90
  14   1   0   37.80    4.20
 -15  -1   0   94.69    6.90
 -15  -1   0   78.39    7.40
 -15  -1   0   78.69    7.30
 -15  -1   0   85.99    6.50
  15   1   0   85.89    6.50
  15   1   0   85.79    6.70
  15   1   0   90.29    9.80
  15   1   0   76.19    7.90
  15   1   0   87.59    6.50
  15   1   0   87.19    9.40
 -16  -1   0   21.00    3.20
 -16  -1   0   13.30    3.70
 -16  -1   0    9.80    3.90
  16   1   0   26.40    3.30
  16   1   0   23.40    5.80
  16   1   0   15.80    3.20
  16   1   0   20.90    4.30
  16   1   0   22.40    3.00
  16   1   0   11.40    6.20
 -17  -1   0    5.90    3.30
 -17  -1   0    6.50    2.60
 -17  -1   0    1.80    3.20
  17   1   0    7.30    2.90
  17   1   0   12.20    2.60
  17   1   0    6.80    2.90
  17   1   0    8.30    5.40
  17   1   0    4.00    4.50
  17   1   0    5.40    5.70
 -18  -1   0    4.50    3.40
 -18  -1   0    5.80    3.70
 -18  -1   0    4.20    2.50
  18   1   0    4.00    2.80
  18   1   0    5.10    2.90
  18   1   0    4.80    5.90
  18   1   0   10.00    4.70
  18   1   0   14.20    6.60
  18   1   0    7.50    2.70
 -19  -1   0   -3.30    2.90
 -19  -1   0    2.50    3.40
  19   1   0    1.90    2.80
  19   1   0   -0.30    4.60
  19   1   0    2.70    2.90
 -20  -1   0   13.30    3.50
 -20  -1   0   11.10    3.40
  20   1   0   18.20    3.30
  20   1   0   15.00    3.20
  20   1   0   17.80    4.40
 -21  -1   0    5.70    4.10
  21   1   0    8.70    3.90
 -21   2   0   -7.20    4.60
  20  -2   0    3.10    2.60
  20  -2   0    4.50    2.90
  20  -2   0    1.40    3.70
  20  -2   0    2.70    2.70
 -20   2   0    0.90    3.20
 -20   2   0   -0.30    3.10
  19  -2   0   22.10    3.10
  19  -2   0   15.00    5.20
  19  -2   0   17.90    3.30
  19  -2   0   18.20    3.40
 -19   2   0   14.90    3.70
 -19   2   0   11.90    3.80
  18  -2   0   26.00    3.50
  18  -2   0   28.40    3.70
  18  -2   0   31.20    3.70
  18  -2   0   14.60    5.90
  18  -2   0   28.10    5.70
  18  -2   0   26.30    7.10
 -18   2   0   22.40    4.10
 -18   2   0   17.50    4.00
  17  -2   0   10.40    3.10
  17  -2   0    5.70    5.00
  17  -2   0   20.60    4.60
  17  -2   0    9.40    6.00
  17  -2   0    6.10    2.70
  17  -2   0    7.40    2.60
 -17   2   0    7.00    3.30
 -17   2   0    6.30    3.20
 -17   2   0    9.10    2.70
  16  -2   0   44.00    6.80
  16  -2   0   58.49    6.70
  16  -2   0   53.59    5.10
  16  -2   0   52.99    7.20
  16  -2   0   55.69    5.20
  16  -2   0   64.39    5.40
 -16   2   0   48.20    5.90
 -16   2   0   56.59    4.80
 -16   2   0   61.19    6.00
  15  -2   0   34.80    4.30
  15  -2   0   27.20    3.40
  15  -2   0   21.10    5.40
  15  -2   0   32.00    3.60
  15  -2   0   35.80    6.30
  15  -2   0   32.10    4.80
 -15   2   0   32.80    4.00
 -15   2   0   25.90    3.60
 -15   2   0   33.40    4.00
 -15   2   0   24.90    3.90
  14  -2   0    6.30    2.30
  14  -2   0    2.10    4.00
  14  -2   0    9.20    2.80
  14  -2   0    6.20    3.50
  14  -2   0    5.80    4.10
  14  -2   0    6.60    2.40
 -14   2   0    3.40    2.70
 -14   2   0    9.40    2.50
 -14   2   0    6.10    2.70
 -14   2   0    8.40    2.40
 -14   2   0    8.90    2.70
  13  -2   0    7.60    2.10
  13  -2   0    5.30    2.20
  13  -2   0    5.60    4.00
  13  -2   0    8.60    2.50
  13  -2   0    8.30    3.80
  13  -2   0    8.20    3.00
 -13   2   0    7.50    2.30
 -13   2   0    6.90    2.30
 -13   2   0    5.60    2.40
 -13   2   0    6.30    2.10
 -13   2   0    7.40    2.10
  12  -2   0    5.10    1.60
  12  -2   0    1.70    1.80
  12  -2   0    0.30    1.60
  12  -2   0    4.90    3.00
  12  -2   0    5.60    2.40
  12  -2   0    1.30    3.30
  12  -2   0    2.60    2.00
  12  -2   0    4.80    2.40
  12  -2   0    3.10    3.10
 -12   2   0    4.30    1.80
 -12   2   0    0.80    1.90
 -12   2   0    4.20    1.90
 -12   2   0    1.50    3.10
 -12   2   0    3.00    1.60
 -12   2   0    3.60    1.90
 -12   2   0    5.50    2.70
 -12   2   0    0.70    1.70
  11  -2   0    5.10    3.00
  11  -2   0   12.40    2.80
  11  -2   0    5.90    1.60
  11  -2   0    8.80    2.10
  11  -2   0    8.40    1.90
  11  -2   0    7.60    2.30
  11  -2   0    5.50    3.00
  11  -2   0    6.40    1.50
  11  -2   0    4.00    2.10
 -11   2   0   11.20    1.90
 -11   2   0    2.20    1.50
 -11   2   0    3.70    2.50
 -11   2   0    5.60    1.60
 -11   2   0    4.70    1.60
 -11   2   0    6.50    1.70
  10  -2   0   27.20    2.80
  10  -2   0   31.20    2.70
  10  -2   0   28.30    3.90
  10  -2   0   25.70    3.20
  10  -2   0   26.50    2.80
  10  -2   0   35.50    4.30
  10  -2   0   28.00    3.00
 -10   2   0   29.20    4.30
 -10   2   0   23.00    2.80
 -10   2   0   23.40    3.30
 -10   2   0   24.30    2.60
 -10   2   0   25.10    2.90
 -10   2   0   25.90    2.50
 -10   2   0   28.60    2.90
   9  -2   0   67.69    4.60
   9  -2   0   66.49    5.30
   9  -2   0   67.49    6.00
   9  -2   0   73.79    5.80
   9  -2   0   65.59   13.10
   9  -2   0   51.39    7.90
   9  -2   0   71.39    4.60
   9  -2   0   69.19    4.70
   9  -2   0   68.29    5.30
  -9   2   0   64.49    4.70
  -9   2   0   69.99    4.70
  -9   2   0   77.89    5.50
  -9   2   0   66.09    4.60
  -9   2   0   64.69    4.70
  -9   2   0   63.59    4.30
  -9   2   0   70.99    4.50
  -9   2   0   71.09    4.80
  -9   2   0   68.39    6.00
  -9   2   0   73.29    8.90
  -9   2   0   50.39   10.20
   8  -2   0   20.90    2.10
   8  -2   0   20.00    2.90
   8  -2   0   12.00    3.60
   8  -2   0   18.60    2.60
   8  -2   0   19.30    2.10
   8  -2   0   13.20    2.40
   8  -2   0   19.30    2.20
   8  -2   0   17.40    2.20
   8  -2   0    8.50    7.40
  -8   2   0   21.50    2.40
  -8   2   0   18.20    1.80
  -8   2   0   13.30    2.70
  -8   2   0   16.40    2.00
  -8   2   0   10.90    3.90
  -8   2   0   18.40    2.10
  -8   2   0   14.20    1.70
  -8   2   0   12.40    1.50
  -8   2   0    7.70    4.90
  -8   2   0   13.50    2.10
  -8   2   0   16.80    1.90
   7  -2   0  294.87   17.50
   7  -2   0  267.37   16.80
   7  -2   0  251.57   17.70
   7  -2   0  270.67   17.40
   7  -2   0  275.37   16.90
   7  -2   0  270.67   16.80
   7  -2   0  285.37   22.40
   7  -2   0  278.87   17.10
  -7   2   0  286.27   17.20
  -7   2   0  292.57   16.80
  -7   2   0  291.47   16.70
  -7   2   0  278.47   16.90
  -7   2   0  275.37   18.40
  -7   2   0  316.57   17.50
  -7   2   0  298.07   17.20
  -7   2   0  286.47   16.80
  -7   2   0  308.47   16.90
  -7   2   0  271.57   16.90
  -7   2   0  274.17   20.90
  -7   2   0  278.77   16.90
   6  -2   0   68.29    4.80
   6  -2   0   75.19    9.60
   6  -2   0   81.19    5.40
   6  -2   0   79.69    4.50
   6  -2   0   66.69    4.50
   6  -2   0   67.49    5.60
   6  -2   0   65.69    4.50
   6  -2   0   64.49    5.10
   6  -2   0   69.29    6.10
  -6   2   0   68.19    4.30
  -6   2   0   74.39    4.80
  -6   2   0   63.69    4.60
  -6   2   0   70.99    6.60
  -6   2   0   72.79    4.40
  -6   2   0   70.39    4.90
  -6   2   0   65.29    8.50
  -6   2   0   75.49    4.60
  -6   2   0   62.39    4.40
  -6   2   0   73.49    5.10
   5  -2   0   72.59    4.80
   5  -2   0   59.99    5.30
   5  -2   0   69.59    5.10
  -5   2   0   72.79    4.50
  -5   2   0   73.19    4.30
  -5   2   0   66.69    4.30
  -5   2   0   73.99    4.70
  -5   2   0   68.29    4.70
  -5   2   0   71.09    6.20
  -5   2   0   70.59    7.80
  -5   2   0   61.89    4.90
   4  -2   0  366.46   24.00
   4  -2   0  440.96   26.60
  -4   2   0  407.46   23.60
  -4   2   0  425.16   23.80
  -4   2   0  378.96   23.60
  -4   2   0  366.06   23.90
  -4   2   0  414.96   23.70
  -4   2   0  396.36   23.80
  -4   2   0  417.66   26.20
   3  -2   0 1629.54   95.29
   3  -2   0 1538.05   95.79
   3  -2   0 1610.04   95.29
   3  -2   0 1701.63   97.19
   3  -2   0 1606.94   95.39
   3  -2   0 1563.24   95.39
  -3   2   0 1556.54   95.39
  -3   2   0 1716.23   97.19
  -3   2   0 1585.24   95.79
  -3   2   0 1634.54   95.19
  -3   2   0 1589.54   95.19
  -3   2   0 1670.43   95.29
  -3   2   0 1718.33   95.39
   2  -2   0  905.01   50.19
   2  -2   0  779.82   50.59
   2  -2   0  932.41   50.19
   2  -2   0  847.82   50.19
   2  -2   0  866.31   50.29
  -2   2   0  872.31   50.29
  -2   2   0  904.61   50.19
  -2   2   0  878.31   50.59
  -2   2   0  750.52   51.39
  -2   2   0  816.52   50.19
  -2   2   0  837.72   50.09
   1  -2   0  184.38   11.60
   1  -2   0  197.38   11.60
   1  -2   0  190.28   11.60
   1  -2   0  184.08   11.70
   1  -2   0  208.08   12.70
  -1   2   0  190.28   11.60
  -1   2   0  211.08   12.70
  -1   2   0  200.78   11.60
  -1   2   0  195.38   12.00
  -1   2   0  195.08   11.80
  -1   2   0  199.88   11.60
   0  -2   0  286.57   17.90
   0  -2   0  304.17   18.10
   0  -2   0  294.17   18.00
   0   2   0  308.17   18.20
   0   2   0  309.97   17.90
   0   2   0  324.27   18.60
   0   2   0  307.07   17.90
  -1  -2   0   53.29    3.20
  -1  -2   0   57.19    3.50
  -1  -2   0   55.69    3.30
   1   2   0   48.30    3.70
   1   2   0   50.99    3.30
   2   2   0  165.38   10.50
  -3  -2   0  183.48   11.50
  -3  -2   0  146.89    9.90
  -3  -2   0  162.48   10.30
   3   2   0  163.38   10.30
   3   2   0  185.68   11.10
   3   2   0  153.08   10.00
  -4  -2   0 4355.06  257.07
  -4  -2   0 4002.90  255.97
  -4  -2   0 4343.67  255.97
  -4  -2   0 3975.10  256.07
  -4  -2   0 4301.67  255.97
  -4  -2   0 4595.44  255.97
  -4  -2   0 4480.45  256.97
  -4  -2   0 4316.17  256.17
  -4  -2   0 4071.09  255.97
  -4  -2   0 4654.33  255.97
   4   2   0 4547.45  256.27
   4   2   0 4687.03  257.47
   4   2   0 4519.65  256.07
  -5  -2   0   39.20    2.90
  -5  -2   0   32.80    2.40
  -5  -2   0   39.70    2.80
  -5  -2   0   29.50    2.70
  -6  -2   0  128.79    7.40
  -6  -2   0  132.69    7.30
  -6  -2   0  113.09    7.40
  -6  -2   0  105.19    7.50
  -6  -2   0  114.39    7.40
  -6  -2   0  107.49    7.40
  -6  -2   0  121.59    8.50
   6   2   0  133.29    8.20
  -7  -2   0    1.70    1.70
  -7  -2   0    0.30    2.50
  -7  -2   0    1.80    1.40
  -7  -2   0    3.10    1.40
  -7  -2   0    0.90    1.00
  -7  -2   0    5.20    3.40
  -7  -2   0    1.50    1.30
  -7  -2   0    5.10    1.50
  -7  -2   0    7.10    2.30
  -7  -2   0    3.30    1.60
  -7  -2   0    3.70    1.30
  -7  -2   0    3.00    1.40
  -7  -2   0    2.30    1.10
  -7  -2   0    1.00    1.30
   7   2   0    4.80    4.60
   7   2   0    1.60    1.00
   7   2   0    4.10    2.80
  -8  -2   0    3.40    1.50
  -8  -2   0    4.20    1.30
  -8  -2   0    6.30    1.60
  -8  -2   0    5.80    1.40
  -8  -2   0    6.20    1.60
  -8  -2   0    1.60    2.80
  -8  -2   0    3.20    1.20
  -8  -2   0    2.80    1.60
  -8  -2   0    4.60    1.70
  -8  -2   0    8.60    4.20
  -8  -2   0    6.10    2.70
   8   2   0    3.00    1.20
   8   2   0    1.50    1.10
   8   2   0    7.00    6.40
   8   2   0   -1.90    3.30
  -9  -2   0    0.90    1.60
  -9  -2   0    2.80    1.60
  -9  -2   0    1.60    1.70
  -9  -2   0    3.80    1.70
  -9  -2   0    0.00    1.20
  -9  -2   0    1.00    1.80
  -9  -2   0    5.50    2.80
  -9  -2   0    0.90    2.80
  -9  -2   0    1.10    1.40
  -9  -2   0    1.70    1.70
  -9  -2   0    2.30    1.60
   9   2   0    7.90    8.90
   9   2   0    1.80    1.20
   9   2   0   -0.50    2.70
   9   2   0    3.00    1.90
   9   2   0    2.00    2.50
   9   2   0    2.70    1.30
   9   2   0    3.70    4.50
 -10  -2   0   28.50    3.40
 -10  -2   0   34.70    3.50
 -10  -2   0   31.80    3.50
 -10  -2   0   24.40    4.80
 -10  -2   0   23.90    3.40
 -10  -2   0   33.80    3.30
 -10  -2   0   33.60    3.10
  10   2   0   30.70    4.00
  10   2   0   36.50    3.00
  10   2   0   31.40    7.10
  10   2   0   36.00    3.90
  10   2   0   33.30    3.00
  10   2   0   34.60    4.40
 -11  -2   0   14.80    2.40
 -11  -2   0   16.10    2.30
 -11  -2   0   13.90    2.40
 -11  -2   0   18.90    3.90
  11   2   0   19.90    2.60
  11   2   0   11.20    3.30
  11   2   0   16.20    2.30
  11   2   0   12.70    2.90
  11   2   0   11.40    3.70
  11   2   0    9.40    1.90
 -12  -2   0    8.50    2.30
 -12  -2   0    5.70    3.50
 -12  -2   0    4.20    2.10
 -12  -2   0    9.00    2.40
 -12  -2   0    7.40    2.30
  12   2   0    5.80    2.00
  12   2   0    6.30    3.70
  12   2   0    4.30    1.80
  12   2   0    5.10    2.60
  12   2   0   10.70    2.20
  12   2   0    8.50    3.80
 -13  -2   0    0.70    2.20
 -13  -2   0    1.30    2.60
 -13  -2   0    2.50    2.60
 -13  -2   0    1.00    3.30
 -13  -2   0    2.80    2.40
  13   2   0    0.40    3.90
  13   2   0    0.30    2.20
  13   2   0    3.40    3.70
  13   2   0    2.50    1.90
  13   2   0    1.20    2.80
  13   2   0    0.30    1.90
 -14  -2   0   16.40    4.70
 -14  -2   0   24.40    3.20
 -14  -2   0   16.30    3.40
 -14  -2   0   20.80    3.30
 -14  -2   0   16.20    3.40
  14   2   0   19.70    2.90
  14   2   0   13.70    2.70
  14   2   0   17.00    3.90
  14   2   0   23.40    3.10
  14   2   0   17.10    5.20
  14   2   0   14.30    4.80
 -15  -2   0   17.30    3.40
 -15  -2   0    8.40    3.40
 -15  -2   0   18.40    3.10
 -15  -2   0   13.00    3.50
  15   2   0    7.60    4.80
  15   2   0   16.60    2.90
  15   2   0   18.00    5.70
  15   2   0   18.20    3.00
  15   2   0   12.60    4.20
  15   2   0   12.90    2.70
 -16  -2   0    4.00    3.10
 -16  -2   0   -0.10    2.70
 -16  -2   0    2.30    3.10
 -16  -2   0    9.10    2.80
  16   2   0   -1.30    2.30
  16   2   0    7.50    2.60
  16   2   0    5.30    2.70
  16   2   0    2.30    3.70
  16   2   0    6.70    5.20
  16   2   0    1.50    5.50
 -17  -2   0    3.50    3.60
 -17  -2   0    0.10    3.20
 -17  -2   0    0.20    3.10
 -17  -2   0   -0.30    2.30
  17   2   0    1.70    4.30
  17   2   0    2.80    2.40
  17   2   0   10.70    5.70
  17   2   0    5.00    5.60
  17   2   0    1.00    2.50
  17   2   0   -2.40    2.60
 -18  -2   0    4.00    3.70
 -18  -2   0    6.20    2.50
 -18  -2   0    2.80    3.30
  18   2   0   10.50    3.00
  18   2   0    7.20    6.20
  18   2   0    4.50    4.30
  18   2   0    2.60    2.70
  18   2   0    3.90    7.70
 -19  -2   0    7.40    2.50
 -19  -2   0    2.30    3.20
 -19  -2   0    2.60    3.50
  19   2   0    4.50    4.60
  19   2   0    3.70    4.10
  19   2   0    4.70    2.90
  19   2   0    8.00    2.90
 -20  -2   0   -1.50    3.30
 -20  -2   0    7.90    3.20
  20   2   0    6.70    2.80
  20   2   0    1.70    3.80
  20   2   0    5.30    2.80
  21   2   0   -2.40    3.60
  20  -3   0    5.30    2.80
  20  -3   0    7.80    2.50
  20  -3   0    0.00    2.90
  20  -3   0    7.80    3.90
 -20   3   0    4.40    3.00
 -20   3   0   -0.40    3.20
  19  -3   0   22.50    3.40
  19  -3   0   24.70    3.10
  19  -3   0   24.40    3.50
  19  -3   0   10.40    4.60
 -19   3   0   13.90    3.90
 -19   3   0   15.00    3.80
  18  -3   0   29.00    6.70
  18  -3   0   32.60    4.20
  18  -3   0   38.20    4.50
  18  -3   0   27.10    5.10
  18  -3   0   21.70    6.70
  18  -3   0   32.80    3.60
 -18   3   0   24.10    4.20
 -18   3   0   18.10    4.10
  17  -3   0   42.40    6.90
  17  -3   0   56.39    5.30
  17  -3   0   67.39    5.20
  17  -3   0   46.30    7.40
  17  -3   0   64.49    5.40
  17  -3   0   65.59    7.10
 -17   3   0   40.80    5.70
 -17   3   0   52.79    5.80
  16  -3   0   -1.00    4.20
  16  -3   0    0.60    2.40
  16  -3   0   -1.10    2.70
  16  -3   0   -1.90    3.70
  16  -3   0   -0.50    4.50
  16  -3   0    3.60    2.50
 -16   3   0   -1.90    2.70
 -16   3   0    5.50    2.30
 -16   3   0    0.90    2.80
 -16   3   0    2.00    2.50
  15  -3   0    2.70    2.40
  15  -3   0    4.10    4.10
  15  -3   0    4.90    2.50
  15  -3   0    7.10    2.80
  15  -3   0    2.80    4.80
  15  -3   0    4.10    3.10
 -15   3   0    4.80    2.60
 -15   3   0    2.80    2.70
 -15   3   0    5.20    2.30
 -15   3   0    3.00    2.70
  14  -3   0    5.20    3.90
  14  -3   0    9.90    2.40
  14  -3   0   12.40    2.90
  14  -3   0   15.70    4.50
  14  -3   0    7.10    2.30
  14  -3   0    9.40    3.30
 -14   3   0    6.70    2.70
 -14   3   0    9.10    2.70
 -14   3   0    9.60    2.70
 -14   3   0   12.30    2.40
  13  -3   0   11.90    2.30
  13  -3   0   11.80    4.20
  13  -3   0   18.00    2.80
  13  -3   0   16.90    4.30
  13  -3   0   11.50    2.30
  13  -3   0   12.70    3.30
 -13   3   0   14.50    2.40
 -13   3   0   11.70    2.60
 -13   3   0   11.40    3.50
 -13   3   0   13.40    2.40
 -13   3   0   13.40    2.50
 -13   3   0   14.20    2.50
  12  -3   0   12.30    2.70
  12  -3   0    7.10    3.40
  12  -3   0    8.00    1.90
  12  -3   0    8.40    1.90
  12  -3   0    5.50    1.70
  12  -3   0    9.10    2.90
  12  -3   0    4.10    3.10
  12  -3   0    2.50    3.20
  12  -3   0   11.80    2.20
 -12   3   0    5.10    2.70
 -12   3   0    7.40    2.00
 -12   3   0    9.40    2.00
 -12   3   0   11.40    3.40
 -12   3   0    8.60    2.00
 -12   3   0    8.70    1.80
 -12   3   0    7.40    1.90
  11  -3   0   30.70    3.20
  11  -3   0   27.50    2.90
  11  -3   0   20.00    2.70
  11  -3   0   25.90    3.50
  11  -3   0   24.70    4.00
  11  -3   0   28.40    3.80
  11  -3   0   25.00    4.10
  11  -3   0   26.50    3.10
  11  -3   0   22.90    3.70
 -11   3   0   24.20    2.90
 -11   3   0   28.10    2.60
 -11   3   0   28.00    2.50
 -11   3   0   20.80    3.10
 -11   3   0   23.40    2.90
 -11   3   0   25.10    2.80
  10  -3   0   27.30    3.50
  10  -3   0   22.80    3.70
  10  -3   0   24.60    3.00
  10  -3   0   14.10    6.50
  10  -3   0   27.10    2.90
  10  -3   0   25.60    2.70
  10  -3   0   22.30    2.60
  10  -3   0   24.00    3.30
 -10   3   0   21.80    3.00
 -10   3   0   21.30    3.80
 -10   3   0   18.40    2.50
 -10   3   0   22.60    2.60
 -10   3   0   27.90    2.70
 -10   3   0   23.10    2.70
 -10   3   0   21.50    2.30
 -10   3   0   24.30    2.50
   9  -3   0  129.59    7.90
   9  -3   0  122.09    8.40
   9  -3   0  122.79    8.40
   9  -3   0  134.59    7.90
   9  -3   0  129.09    7.90
   9  -3   0  135.39    8.90
   9  -3   0   92.99   18.20
   9  -3   0  135.09    9.10
  -9   3   0  118.29    8.90
  -9   3   0  118.09    7.60
  -9   3   0  127.99    7.70
  -9   3   0  131.99    7.90
  -9   3   0  115.69    7.90
  -9   3   0  122.99    7.80
  -9   3   0  120.59    7.90
  -9   3   0  128.59    8.50
   8  -3   0  124.79    7.90
   8  -3   0  126.49    8.30
   8  -3   0  117.79    7.90
   8  -3   0  118.19    8.80
   8  -3   0  138.79    8.80
   8  -3   0  135.09    7.90
   8  -3   0  129.19    8.40
   8  -3   0   99.49   18.10
  -8   3   0  132.79    8.40
  -8   3   0  127.69    8.30
  -8   3   0  134.09    7.90
  -8   3   0  138.09    8.80
  -8   3   0  126.49    7.70
  -8   3   0  126.09    7.80
  -8   3   0  119.89    7.90
  -8   3   0  141.19    7.90
  -8   3   0  122.19    7.80
  -8   3   0  108.79    7.80
   7  -3   0  156.78   10.00
   7  -3   0  154.08    9.50
   7  -3   0  156.98   10.30
   7  -3   0  158.38   10.30
   7  -3   0  146.79   10.80
   7  -3   0  141.19   15.70
   7  -3   0  158.18    9.60
   7  -3   0  154.38    9.50
  -7   3   0  148.29    9.50
  -7   3   0  166.28   10.00
  -7   3   0  139.29   11.80
  -7   3   0  161.68    9.40
  -7   3   0  160.98    9.80
  -7   3   0  168.18   10.30
  -7   3   0  163.88    9.60
  -7   3   0  153.08    9.50
  -7   3   0  152.88    9.30
  -7   3   0  156.58    9.40
   6  -3   0  257.87   15.80
   6  -3   0  240.78   15.50
   6  -3   0  291.57   20.60
   6  -3   0  260.77   16.00
   6  -3   0  244.78   16.30
   6  -3   0  246.18   15.50
   6  -3   0  261.67   15.50
   6  -3   0  259.07   16.00
  -6   3   0  264.77   15.50
  -6   3   0  267.17   15.90
  -6   3   0  271.57   15.50
  -6   3   0  229.58   17.00
  -6   3   0  264.87   15.80
  -6   3   0  279.07   15.60
  -6   3   0  282.57   19.80
  -6   3   0  257.37   15.50
  -6   3   0  264.17   15.50
  -6   3   0  238.48   15.50
  -6   3   0  282.07   16.10
   5  -3   0   39.30    5.40
  -5   3   0   29.70    2.50
   4  -3   0 1736.93   99.99
   4  -3   0 1592.14   99.39
   4  -3   0 1701.93   99.19
   4  -3   0 1571.14   98.89
   4  -3   0 1690.53   98.89
   4  -3   0 1618.04   98.99
   4  -3   0 1719.63   99.09
   4  -3   0 1683.63   99.19
  -4   3   0 1672.63   98.89
  -4   3   0 1625.64   98.89
  -4   3   0 1722.83   98.99
  -4   3   0 1700.53   99.09
  -4   3   0 1822.52   99.39
  -4   3   0 1713.93   99.19
  -4   3   0 1771.22   99.19
  -4   3   0 1706.43   98.89
  -4   3   0 1655.63   99.89
   2  -3   0 3357.36  201.18
   2  -3   0 3300.67  201.08
   2  -3   0 3394.26  201.08
   2  -3   0 3515.65  201.78
  -2   3   0 3447.26  201.18
  -2   3   0 3676.53  202.98
  -2   3   0 3451.55  201.38
  -2   3   0 3381.76  201.68
  -2   3   0 3385.86  201.18
   1  -3   0 5292.27  288.97
   1  -3   0 4777.82  288.07
   1  -3   0 4765.92  287.67
   1  -3   0 4516.25  287.67
  -1   3   0 4705.53  288.07
  -1   3   0 5423.66  289.07
   0  -3   0 4468.35  271.37
   0  -3   0 4573.84  271.47
   0  -3   0 4553.04  271.37
   0   3   0 5122.49  272.37
   0   3   0 4464.25  271.67
  -1  -3   0 2772.22  160.88
  -1  -3   0 2562.94  160.68
  -1  -3   0 2940.91  161.28
  -1  -3   0 2857.91  161.28
  -1  -3   0 2729.23  160.68
   1   3   0 3006.60  161.48
   1   3   0 2637.84  160.88
   1   3   0 2610.44  160.58
   1   3   0 2581.34  160.58
  -2  -3   0 3721.03  231.08
  -2  -3   0 3682.43  230.58
  -2  -3   0 4142.29  230.98
   2   3   0 4195.38  231.08
  -3  -3   0 6333.47  404.16
  -3  -3   0 6969.60  405.06
  -3  -3   0 6673.33  404.16
  -3  -3   0 7340.97  404.16
  -3  -3   0 7447.15  404.16
  -3  -3   0 6609.94  404.36
   3   3   0 7386.96  404.96
   3   3   0 6485.05  404.16
  -5  -3   0  243.18   14.00
  -5  -3   0  217.38   14.30
  -5  -3   0  228.18   13.90
  -5  -3   0  247.08   13.70
  -5  -3   0  249.18   13.90
  -5  -3   0  246.78   13.90
  -5  -3   0  199.98   13.90
  -5  -3   0  215.68   13.90
  -5  -3   0  211.78   15.90
   5   3   0  232.38   13.70
   5   3   0  247.48   14.10
  -6  -3   0    8.50    2.50
  -6  -3   0    6.90    1.30
  -6  -3   0    7.30    1.60
  -6  -3   0    7.30    1.40
  -6  -3   0    8.00    4.70
  -6  -3   0    7.90    1.40
  -6  -3   0    4.70    1.30
  -6  -3   0    9.30    2.30
  -6  -3   0    6.70    1.10
  -6  -3   0    8.60    1.40
   6   3   0    4.50    1.00
   6   3   0    3.80    2.30
   6   3   0    2.50    3.60
  -7  -3   0   31.30    2.80
  -7  -3   0   30.80    2.90
  -7  -3   0   26.10    4.20
  -7  -3   0   25.90    2.90
  -7  -3   0   29.60    3.10
  -7  -3   0   29.80    2.80
  -7  -3   0   27.20    2.40
  -7  -3   0   23.70    2.60
  -7  -3   0   31.50    3.80
  -7  -3   0   31.00    2.90
  -7  -3   0   24.30    2.30
   7   3   0   28.10    2.40
   7   3   0   32.50    3.30
   7   3   0   33.40    3.80
   7   3   0   31.40    6.90
   7   3   0   27.60    4.10
   7   3   0   29.20    2.40
  -8  -3   0   91.69    6.40
  -8  -3   0   83.89    6.40
  -8  -3   0   84.99    7.20
  -8  -3   0  101.19    7.70
  -8  -3   0   97.19    6.20
  -8  -3   0   93.59    6.30
  -8  -3   0   95.69    6.30
  -8  -3   0   98.19    6.30
   8   3   0   87.99    7.00
   8   3   0   86.19    5.90
   8   3   0   99.49    5.90
   8   3   0  102.99   11.50
   8   3   0   95.19    8.30
   8   3   0   84.29    7.30
   8   3   0   90.99    6.60
   8   3   0  102.99   12.80
  -9  -3   0   66.59    6.20
  -9  -3   0   76.19    5.30
  -9  -3   0   76.19    5.30
  -9  -3   0   76.49    5.20
  -9  -3   0   62.89    6.60
  -9  -3   0   70.39    5.20
  -9  -3   0   66.69    5.10
   9   3   0   71.09    8.60
   9   3   0   75.69    4.80
   9   3   0   64.39    6.20
   9   3   0   71.79    5.60
   9   3   0   53.59    9.80
   9   3   0   74.79    4.80
   9   3   0   57.39   13.90
   9   3   0   71.49    6.10
 -10  -3   0    8.50    2.00
 -10  -3   0    3.50    3.00
 -10  -3   0    3.70    3.20
 -10  -3   0   10.90    2.00
 -10  -3   0    6.90    1.80
 -10  -3   0    6.60    1.90
  10   3   0    9.40   10.50
  10   3   0   11.70    3.30
  10   3   0    7.20    2.40
  10   3   0   10.40    3.00
  10   3   0    7.40    1.50
  10   3   0    0.90    8.90
 -11  -3   0   96.69    7.30
 -11  -3   0  101.39    7.20
 -11  -3   0  103.09    7.30
 -11  -3   0  111.29    7.10
 -11  -3   0   87.49    8.80
  11   3   0  101.79    7.60
  11   3   0   98.19    8.50
  11   3   0  106.09    6.80
  11   3   0  110.29    6.80
  11   3   0   97.99    6.90
  11   3   0  116.09    8.40
 -12  -3   0    6.10    3.50
 -12  -3   0   15.00    2.80
 -12  -3   0   14.20    2.90
 -12  -3   0   11.60    2.60
 -12  -3   0   16.60    2.60
  12   3   0   11.70    3.40
  12   3   0   14.20    2.30
  12   3   0   16.70    2.40
  12   3   0   10.60    4.10
  12   3   0   13.10    2.10
  12   3   0   10.10    3.80
 -13  -3   0   58.09    5.10
 -13  -3   0   45.80    5.50
 -13  -3   0   48.50    5.70
 -13  -3   0   57.29    5.40
  13   3   0   61.59    4.80
  13   3   0   50.39    4.60
  13   3   0   59.29    7.20
  13   3   0   61.19    6.10
  13   3   0   66.99    5.10
  13   3   0   68.49    7.40
 -14  -3   0   73.69    7.00
 -14  -3   0   72.79    6.80
 -14  -3   0   88.69    6.40
  14   3   0   80.59    7.70
  14   3   0   71.69    6.10
  14   3   0   85.19    6.00
  14   3   0   87.59    9.40
  14   3   0   69.59    8.60
  14   3   0   78.39    5.90
 -15  -3   0    3.50    3.10
 -15  -3   0    5.60    4.10
 -15  -3   0    4.70    2.60
 -15  -3   0    3.70    3.30
 -15  -3   0    7.10    3.10
  15   3   0    8.30    4.00
  15   3   0    1.00    4.50
  15   3   0    7.90    2.60
  15   3   0    7.30    5.00
  15   3   0    5.70    2.70
  15   3   0    9.70    2.40
 -16  -3   0    5.80    3.60
 -16  -3   0    4.20    2.60
 -16  -3   0    4.20    3.30
  16   3   0    1.60    5.00
  16   3   0    2.80    2.60
  16   3   0    4.30    2.60
  16   3   0    5.60    3.80
  16   3   0    3.80    5.10
  16   3   0    7.30    2.40
 -17  -3   0   21.90    3.20
 -17  -3   0   11.80    3.70
 -17  -3   0   15.70    4.10
  17   3   0   23.20    6.70
  17   3   0   11.40    6.90
  17   3   0   23.40    3.30
  17   3   0   21.20    3.30
  17   3   0   30.30    5.60
 -18  -3   0   17.50    3.10
  18   3   0   22.50    5.20
  18   3   0   13.70    6.80
  18   3   0   22.50    3.30
  18   3   0   24.70    3.50
 -19  -3   0    6.60    3.30
 -19  -3   0   -0.50    3.60
 -19  -3   0    9.10    2.60
  19   3   0    6.10    6.50
  19   3   0   15.80    4.40
  19   3   0    7.10    2.90
  19   3   0   10.80    2.90
 -20  -3   0    0.30    3.30
 -20  -3   0    1.50    3.00
  20   3   0   -1.00    2.70
  20   3   0    4.40    3.70
  20   3   0   -4.20    2.40
  20  -4   0    0.90    3.00
  20  -4   0    2.30    3.50
  20  -4   0    1.40    2.70
 -20   4   0   -0.60    3.00
 -20   4   0    0.60    3.10
  19  -4   0    3.70    2.30
  19  -4   0    2.70    4.80
  19  -4   0   -0.50    2.90
  19  -4   0    2.40    2.60
 -19   4   0    0.00    3.00
 -19   4   0   -2.90    3.10
  18  -4   0   12.80    6.10
  18  -4   0    4.40    2.60
  18  -4   0    1.20    2.90
  18  -4   0    6.60    6.00
  18  -4   0    2.20    2.60
  18  -4   0    9.30    4.70
 -18   4   0    5.20    3.10
 -18   4   0   -0.10    3.10
  17  -4   0    9.60    2.60
  17  -4   0    8.10    5.00
  17  -4   0    8.90    2.60
  17  -4   0    7.50    5.30
  17  -4   0    5.80    2.90
  17  -4   0    6.50    4.20
 -17   4   0    3.00    2.90
 -17   4   0   10.30    3.30
  16  -4   0    8.30    2.60
  16  -4   0    4.10    4.70
  16  -4   0    7.80    3.40
  16  -4   0   10.30    3.00
  16  -4   0    9.80    2.70
  16  -4   0    6.80    4.60
 -16   4   0    6.80    2.90
 -16   4   0   11.40    3.30
 -16   4   0    6.50    2.70
  15  -4   0    5.20    2.50
  15  -4   0   11.10    3.00
  15  -4   0   10.50    4.80
  15  -4   0    7.60    3.40
  15  -4   0    7.90    2.50
  15  -4   0    5.90    4.30
 -15   4   0    8.70    2.50
 -15   4   0    5.10    2.80
 -15   4   0    8.80    2.40
 -15   4   0    6.10    2.80
  14  -4   0   24.00    3.30
  14  -4   0   27.80    4.50
  14  -4   0   25.10    5.30
  14  -4   0   41.80    4.10
  14  -4   0   38.20    4.40
  14  -4   0   30.00    5.40
 -14   4   0   33.20    3.60
 -14   4   0   34.60    4.30
 -14   4   0   26.60    4.40
 -14   4   0   30.30    3.60
 -14   4   0   34.80    4.40
  13  -4   0    7.80    2.00
  13  -4   0    6.40    2.90
  13  -4   0    6.70    2.10
  13  -4   0   15.30    2.70
  13  -4   0    9.30    4.20
  13  -4   0   10.20    4.00
  13  -4   0    9.00    2.20
  13  -4   0   10.60    3.20
  13  -4   0    3.50    3.70
 -13   4   0    9.10    2.30
 -13   4   0    1.20    2.90
 -13   4   0    9.00    2.20
 -13   4   0    7.30    2.00
  12  -4   0   17.40    3.70
  12  -4   0   18.60    3.70
  12  -4   0   17.30    2.40
  12  -4   0   16.00    3.90
  12  -4   0   14.30    2.30
  12  -4   0   17.60    2.30
  12  -4   0   23.60    2.80
  12  -4   0   19.50    3.10
  12  -4   0   18.70    3.10
 -12   4   0   20.10    3.70
 -12   4   0   17.20    2.50
 -12   4   0   18.30    2.30
 -12   4   0   18.70    2.30
 -12   4   0   15.70    2.00
 -12   4   0   13.90    2.10
  11  -4   0    2.50    1.50
  11  -4   0    1.80    2.20
  11  -4   0    5.40    2.40
  11  -4   0    5.60    2.80
  11  -4   0    4.70    1.80
  11  -4   0    6.80    1.60
  11  -4   0    3.10    3.00
  11  -4   0    8.00    3.10
  11  -4   0    6.30    1.60
 -11   4   0    4.40    1.50
 -11   4   0    8.10    1.60
 -11   4   0    6.10    2.30
 -11   4   0    4.90    1.40
 -11   4   0    7.90    1.60
 -11   4   0   -2.70    3.50
 -11   4   0    6.60    1.60
  10  -4   0   11.80    1.80
  10  -4   0    9.80    2.50
  10  -4   0   13.10    1.70
  10  -4   0   11.60    2.80
  10  -4   0   10.00    2.70
  10  -4   0   12.80    2.50
  10  -4   0    9.00    1.60
 -10   4   0   10.80    2.60
 -10   4   0    9.00    1.60
 -10   4   0    5.70    1.50
 -10   4   0    8.00    1.50
 -10   4   0    5.80    3.10
 -10   4   0    8.50    1.40
 -10   4   0    5.40    1.40
   9  -4   0   19.80    9.80
   9  -4   0   22.30    3.50
   9  -4   0   25.90    2.80
   9  -4   0   26.80    2.60
   9  -4   0   25.20    3.20
   9  -4   0   26.20    3.10
   9  -4   0   26.10    3.40
   9  -4   0   25.70    2.70
  -9   4   0   26.60    2.50
  -9   4   0   26.60    2.40
  -9   4   0   25.30    2.20
  -9   4   0   27.20    3.40
  -9   4   0   24.00    2.50
  -9   4   0   24.40    2.00
  -9   4   0   27.60    2.60
  -9   4   0   30.30    3.30
  -9   4   0   25.40    9.20
  -9   4   0   24.40    2.50
  -9   4   0   30.60    3.90
   8  -4   0   85.69    5.90
   8  -4   0   87.69    8.60
   8  -4   0   97.79    7.00
   8  -4   0   95.19    7.00
   8  -4   0   89.99    5.90
   8  -4   0   87.79    6.30
   8  -4   0   90.89    5.90
   8  -4   0   93.19    6.60
   8  -4   0   73.09   15.50
  -8   4   0   97.39    5.80
  -8   4   0   95.89    6.00
  -8   4   0   85.49   13.00
  -8   4   0   96.59    7.00
  -8   4   0   93.69    5.70
  -8   4   0   92.79    5.80
  -8   4   0   83.39    5.80
  -8   4   0   86.99    6.30
  -8   4   0   87.39    5.80
  -8   4   0   92.49    6.40
  -8   4   0   89.89    5.60
   7  -4   0   68.39   13.00
   7  -4   0   45.50    6.10
   7  -4   0   52.29    4.40
   7  -4   0   49.30    3.70
   7  -4   0   49.40    3.70
   7  -4   0   52.39    5.00
   7  -4   0   53.29    4.80
   7  -4   0   53.39    3.70
  -7   4   0   54.89    3.50
  -7   4   0   53.79    4.20
  -7   4   0   49.80    3.40
  -7   4   0   59.79   10.80
  -7   4   0   49.60    3.50
  -7   4   0   56.99    4.80
  -7   4   0   43.30    3.40
  -7   4   0   48.40    4.00
  -7   4   0   54.39    8.00
  -7   4   0   54.09    3.70
  -7   4   0   50.79    3.40
   6  -4   0   22.70    3.70
   6  -4   0   29.90    2.50
   6  -4   0   27.20    2.40
   6  -4   0   30.70    2.40
   6  -4   0   32.50    3.20
   6  -4   0   32.80    3.60
   6  -4   0   29.30    3.70
  -6   4   0   31.10    5.00
  -6   4   0   31.70    3.60
  -6   4   0   28.70    2.10
  -6   4   0   29.50    2.30
  -6   4   0   29.00    2.80
  -6   4   0   31.80    2.30
  -6   4   0   31.50    3.00
  -6   4   0   26.30    2.20
  -6   4   0   26.60    2.50
   5  -4   0  318.17   18.90
   5  -4   0  306.17   18.50
   5  -4   0  305.87   18.80
   5  -4   0  308.97   18.50
   5  -4   0  296.17   18.50
   5  -4   0  288.17   22.40
   5  -4   0  319.97   19.00
  -5   4   0  310.17   18.60
  -5   4   0  309.47   18.40
  -5   4   0  319.37   18.40
  -5   4   0  300.07   18.50
  -5   4   0  297.67   22.10
  -5   4   0  317.47   18.40
  -5   4   0  319.87   18.70
  -5   4   0  339.27   19.20
  -5   4   0  333.57   18.80
  -5   4   0  304.57   20.10
   4  -4   0  520.95   29.40
   4  -4   0  517.75   29.40
   4  -4   0  500.85   29.10
  -4   4   0  507.35   29.30
  -4   4   0  491.55   29.10
  -4   4   0  508.95   29.40
  -4   4   0  512.05   30.50
  -4   4   0  474.65   29.20
  -4   4   0  429.66   29.00
  -4   4   0  478.15   29.60
   3  -4   0 1221.28   71.39
   3  -4   0 1143.39   71.29
   3  -4   0 1182.38   71.19
   3  -4   0 1207.98   71.09
   3  -4   0 1262.57   72.29
   3  -4   0 1230.28   71.49
   3  -4   0 1238.38   71.39
  -3   4   0 1283.57   71.69
  -3   4   0 1155.08   71.09
  -3   4   0 1192.18   71.09
  -3   4   0 1220.38   71.29
  -3   4   0 1251.77   71.39
  -3   4   0 1232.98   72.19
  -3   4   0 1155.58   71.09
  -3   4   0 1216.48   71.39
  -3   4   0 1227.98   73.79
   2  -4   0 2433.76  153.98
   2  -4   0 2605.54  154.08
   2  -4   0 2568.04  153.98
   2  -4   0 2954.60  153.88
  -2   4   0 2649.14  154.78
  -2   4   0 2495.85  153.78
  -2   4   0 2670.23  153.88
  -2   4   0 2727.63  154.28
  -2   4   0 2544.55  153.78
  -2   4   0 2648.73  153.98
  -2   4   0 2604.74  153.98
   1  -4   0 2443.16  132.99
   1  -4   0 2157.08  131.19
   1  -4   0 2161.08  131.39
   1  -4   0 2154.88  131.29
   1  -4   0 2243.28  131.39
  -1   4   0 2090.29  131.89
  -1   4   0 2247.58  131.29
  -1   4   0 2222.58  131.19
  -1   4   0 2208.78  131.29
  -1   4   0 2473.95  133.09
   0  -4   0  415.96   25.50
   0  -4   0  434.76   25.70
   0  -4   0  440.06   26.70
   0  -4   0  427.46   25.60
   0   4   0  398.16   26.10
   0   4   0  431.36   25.40
   0   4   0  439.66   25.40
   0   4   0  457.05   27.00
  -1  -4   0 2619.64  149.79
  -1  -4   0 2763.22  150.28
  -1  -4   0 2515.85  149.49
  -1  -4   0 2580.74  149.49
   1   4   0 2383.26  149.88
   1   4   0 2540.05  149.39
   1   4   0 2461.95  149.49
  -2  -4   0 6103.59  340.27
  -2  -4   0 5669.73  341.07
  -2  -4   0 6110.19  340.27
  -2  -4   0 6438.16  341.17
  -2  -4   0 5655.53  340.57
  -2  -4   0 5742.43  340.27
   2   4   0 5374.56  340.27
   2   4   0 5537.15  340.17
   2   4   0 6241.88  341.27
   2   4   0 5260.17  340.47
  -3  -4   0 3283.67  188.38
  -3  -4   0 3221.58  187.98
  -3  -4   0 3438.26  187.98
  -3  -4   0 3254.57  187.98
  -3  -4   0 3195.88  189.08
   3   4   0 3186.48  188.98
   3   4   0 3102.99  188.08
   3   4   0 3134.19  187.98
   3   4   0 3071.69  188.08
  -4  -4   0 2276.27  140.19
  -4  -4   0 2172.68  140.09
  -4  -4   0 2588.74  140.09
  -4  -4   0 2465.15  141.59
  -4  -4   0 2444.86  140.49
  -4  -4   0 2397.86  140.09
   4   4   0 2465.85  140.29
   4   4   0 2555.64  140.19
   4   4   0 2372.36  140.19
   4   4   0 2173.38  141.19
  -5  -4   0 1387.26   74.09
  -5  -4   0 1319.37   74.09
  -5  -4   0 1176.28   73.99
  -5  -4   0 1245.38   74.49
  -5  -4   0 1268.57   75.79
  -5  -4   0 1352.36   74.09
  -5  -4   0 1224.08   73.89
  -5  -4   0 1187.98   74.09
   5   4   0 1126.19   73.89
   5   4   0 1320.17   75.79
   5   4   0 1204.18   74.29
   5   4   0 1256.07   74.09
   5   4   0 1273.17   74.09
   5   4   0 1317.77   74.69
  -6  -4   0  158.98    9.60
  -6  -4   0  155.48    9.50
  -6  -4   0  163.28   10.70
  -6  -4   0  140.29   12.80
  -6  -4   0  143.29    9.30
  -6  -4   0  152.28   10.40
  -6  -4   0  134.79    9.50
  -6  -4   0  154.98    9.60
  -6  -4   0  149.69    9.50
   6   4   0  152.48    9.20
   6   4   0  170.58   10.20
   6   4   0  150.58    9.30
   6   4   0  160.48    9.70
   6   4   0  166.78   10.60
   6   4   0  163.78    9.90
  -7  -4   0  124.89    8.10
  -7  -4   0  118.29    9.00
  -7  -4   0  116.19    8.10
  -7  -4   0  132.29    7.80
  -7  -4   0  130.09    8.30
  -7  -4   0  133.39    8.20
  -7  -4   0  118.89    9.30
  -7  -4   0  124.19    8.10
   7   4   0  137.39    8.60
   7   4   0  124.29    8.40
   7   4   0  135.09    8.80
   7   4   0  121.79    7.80
   7   4   0  141.29    9.60
   7   4   0  131.19    7.80
  -8  -4   0   31.50    3.10
  -8  -4   0   19.30    3.80
  -8  -4   0   29.50    2.40
  -8  -4   0   18.00    2.60
  -8  -4   0   25.70    4.60
  -8  -4   0   21.00    2.90
  -8  -4   0   26.00    2.90
   8   4   0   22.80    2.30
   8   4   0   20.50    7.00
   8   4   0   13.30    7.30
   8   4   0   34.60    4.10
   8   4   0   16.90    3.20
   8   4   0   26.50    2.30
   8   4   0   20.20    2.90
  -9  -4   0   12.40    2.10
  -9  -4   0   15.90    3.60
  -9  -4   0    5.90    3.20
  -9  -4   0   11.40    2.10
  -9  -4   0   10.30    1.90
  -9  -4   0   10.50    2.00
  -9  -4   0   13.10    2.20
  -9  -4   0    7.10    1.80
   9   4   0   12.50    7.80
   9   4   0   10.60    2.40
   9   4   0    9.40    2.90
   9   4   0    8.50    2.70
   9   4   0    7.70    6.10
   9   4   0    8.10    1.50
 -10  -4   0   38.60    3.70
 -10  -4   0   45.00    3.70
 -10  -4   0   32.00    4.60
 -10  -4   0   45.50    4.00
 -10  -4   0   37.50    3.10
 -10  -4   0   44.20    3.90
 -10  -4   0   29.70    5.20
  10   4   0   30.80    3.60
  10   4   0   36.80    4.20
  10   4   0   33.50    3.10
  10   4   0   26.30    4.30
  10   4   0   31.50    4.10
  10   4   0   43.50    3.30
 -11  -4   0    3.50    2.20
 -11  -4   0    1.30    3.60
 -11  -4   0   -0.60    2.50
 -11  -4   0    3.20    2.30
 -11  -4   0    4.70    2.10
 -11  -4   0    1.70    3.40
 -11  -4   0    5.50    2.20
  11   4   0    7.90    1.70
  11   4   0    7.70    1.90
  11   4   0    2.70    2.50
  11   4   0    3.70    3.50
  11   4   0    4.20    1.80
  11   4   0    1.70    3.10
 -12  -4   0  121.69    8.10
 -12  -4   0  114.79    8.30
 -12  -4   0  113.39    7.90
 -12  -4   0  105.09    8.20
  12   4   0  121.99    9.60
  12   4   0  111.49    7.50
  12   4   0  102.29    9.30
  12   4   0  116.39    7.80
  12   4   0  123.59    7.60
  12   4   0  117.29    8.60
 -13  -4   0   62.19    6.00
 -13  -4   0   66.39    6.40
 -13  -4   0   76.29    5.90
  13   4   0   73.89    5.70
  13   4   0   68.59    7.90
  13   4   0   76.59    8.50
  13   4   0   61.99    5.20
  13   4   0   76.49    5.50
  13   4   0   75.49    6.90
 -14  -4   0    9.30    4.60
 -14  -4   0    7.10    3.20
 -14  -4   0    8.60    3.20
 -14  -4   0   12.50    2.90
  14   4   0   17.50    2.70
  14   4   0   15.10    2.80
  14   4   0    6.80    4.50
  14   4   0   12.70    3.80
  14   4   0   12.10    5.50
 -15  -4   0    0.80    3.00
 -15  -4   0    1.60    2.90
 -15  -4   0   -0.10    3.80
 -15  -4   0    3.10    3.30
 -15  -4   0    2.10    2.50
  15   4   0    4.10    3.80
  15   4   0    2.40    4.90
  15   4   0    4.70    2.50
  15   4   0    3.00    2.50
  15   4   0    0.30    2.30
  15   4   0    0.00    4.90
 -16  -4   0   16.60    3.80
 -16  -4   0   23.80    3.40
 -16  -4   0   14.20    3.70
  16   4   0   23.00    3.20
  16   4   0   24.10    6.50
  16   4   0   19.90    6.30
  16   4   0   27.70    3.40
  16   4   0   24.10    5.40
 -17  -4   0   60.99    5.20
 -17  -4   0   53.39    6.00
  17   4   0   57.59    5.50
  17   4   0   59.19    5.20
  17   4   0   64.79    7.80
  17   4   0   52.59    7.90
  17   4   0   41.70    8.10
 -18  -4   0   31.90    4.70
 -18  -4   0   38.70    4.20
  18   4   0   41.30    4.80
  18   4   0   50.59    6.10
  18   4   0   48.90    8.60
  18   4   0   45.60    4.50
 -19  -4   0    7.20    3.60
 -19  -4   0    0.60    3.10
 -19  -4   0    7.40    2.50
  19   4   0    0.90    3.90
  19   4   0    1.50    2.70
  19   4   0    4.80    2.80
 -20  -4   0   12.90    3.30
 -20  -4   0    7.00    3.50
  20   4   0   13.90    3.00
  20   4   0   12.60    4.00
  20   4   0   11.70    2.90
  20  -5   0    8.70    2.70
  20  -5   0   11.00    2.90
  20  -5   0    5.20    3.20
  20  -5   0    6.40    4.20
 -20   5   0    8.20    3.30
 -20   5   0    4.30    4.40
  19  -5   0   21.10    3.70
  19  -5   0   31.80    3.60
  19  -5   0   23.10    3.30
 -19   5   0   21.30    4.00
 -19   5   0   21.50    3.80
  18  -5   0    6.70    5.80
  18  -5   0    9.40    3.00
  18  -5   0    5.30    4.40
  18  -5   0   11.40    2.90
  18  -5   0   11.80    9.50
  18  -5   0   14.40    2.80
 -18   5   0    7.50    3.20
 -18   5   0    4.70    3.30
  17  -5   0   17.00    3.20
  17  -5   0   12.40    5.70
  17  -5   0   17.20    5.70
  17  -5   0   13.90    2.70
  17  -5   0   13.70    2.80
  17  -5   0   10.60    4.30
 -17   5   0    9.60    3.30
 -17   5   0   11.70    3.30
  16  -5   0   11.30    5.10
  16  -5   0   14.00    3.80
  16  -5   0   17.50    3.10
  16  -5   0   17.90    2.90
  16  -5   0   11.50    4.60
  16  -5   0   10.30    2.90
 -16   5   0   15.20    3.20
 -16   5   0   14.50    3.00
 -16   5   0   13.80    3.20
  15  -5   0   35.40    3.80
  15  -5   0   34.60    4.20
  15  -5   0   31.10    5.80
  15  -5   0   27.30    3.40
  15  -5   0   32.20    5.90
  15  -5   0   32.00    4.70
 -15   5   0   29.40    3.50
 -15   5   0   32.40    3.80
 -15   5   0   25.50    3.70
  14  -5   0    5.60    4.00
  14  -5   0    0.80    2.60
  14  -5   0    2.10    3.10
  14  -5   0    1.70    2.10
  14  -5   0    5.90    4.20
  14  -5   0    0.30    2.10
 -14   5   0    4.60    2.50
 -14   5   0    0.30    2.20
 -14   5   0   -1.40    1.80
 -14   5   0    2.00    3.20
 -14   5   0    2.10    2.00
  13  -5   0   29.40    5.00
  13  -5   0   35.20    5.30
  13  -5   0   38.50    3.90
  13  -5   0   32.20    3.90
  13  -5   0   32.70    4.20
  13  -5   0   35.00    3.80
  13  -5   0   33.30    4.30
  13  -5   0   44.40    4.40
 -13   5   0   39.90    4.10
 -13   5   0   34.90    3.80
 -13   5   0   36.60    3.50
 -13   5   0   33.10    3.40
 -13   5   0   32.40    4.80
  12  -5   0    3.90    2.50
  12  -5   0    3.00    1.80
  12  -5   0    2.40    2.20
  12  -5   0    1.90    3.20
  12  -5   0    2.30    1.70
  12  -5   0    1.40    2.90
  12  -5   0    3.50    3.40
  12  -5   0    1.50    1.70
  12  -5   0    6.30    2.60
 -12   5   0    0.70    1.40
 -12   5   0    3.50    1.70
 -12   5   0    4.00    1.60
 -12   5   0    4.10    2.80
 -12   5   0    3.80    1.80
 -12   5   0    2.60    1.40
  11  -5   0    2.80    3.10
  11  -5   0    5.90    2.40
  11  -5   0    5.30    1.70
  11  -5   0    6.60    2.50
  11  -5   0    4.50    1.70
  11  -5   0    2.70    1.60
  11  -5   0    1.30    2.70
  11  -5   0    6.80    3.00
  11  -5   0    4.10    1.80
 -11   5   0    2.90    1.60
 -11   5   0    5.00    1.40
 -11   5   0    4.90    1.50
 -11   5   0    5.80    2.60
 -11   5   0    2.70    1.10
 -11   5   0    4.00    3.70
 -11   5   0    5.60    1.40
 -11   5   0    4.60    1.40
  10  -5   0    5.50    2.80
  10  -5   0   10.50    1.90
  10  -5   0   11.90    2.50
  10  -5   0    6.70    1.30
  10  -5   0   10.30    1.70
  10  -5   0   10.80    3.20
  10  -5   0    9.60    3.10
  10  -5   0   11.70    1.90
  10  -5   0   11.40    2.30
  10  -5   0    8.30    1.60
 -10   5   0    7.70    2.00
 -10   5   0   10.40    1.60
 -10   5   0    7.90    1.60
 -10   5   0    8.90    2.30
 -10   5   0    9.00    3.30
 -10   5   0   10.00    1.50
 -10   5   0   10.20    1.70
 -10   5   0    9.40    1.50
 -10   5   0    6.30    1.40
   9  -5   0    3.40    1.30
   9  -5   0    0.20    2.00
   9  -5   0    7.50    2.60
   9  -5   0    6.50    1.50
   9  -5   0    4.50    1.80
   9  -5   0   -0.60   10.10
   9  -5   0    3.90    2.50
   9  -5   0    8.10    1.50
  -9   5   0    5.20    1.00
  -9   5   0    2.90    1.60
  -9   5   0    0.50    2.40
  -9   5   0    4.50    2.00
  -9   5   0    4.10    1.10
  -9   5   0    4.20    1.20
  -9   5   0   -2.40    9.80
  -9   5   0    2.50    1.30
  -9   5   0    4.90    1.10
  -9   5   0    4.60    1.20
  -9   5   0    7.30    1.30
   8  -5   0   44.80    4.80
   8  -5   0   38.90    3.20
   8  -5   0   37.50    3.60
   8  -5   0   38.60    4.20
   8  -5   0   36.60    4.40
   8  -5   0   45.80    3.30
   8  -5   0   37.70    3.10
   8  -5   0   45.20   11.90
  -8   5   0   36.60    2.80
  -8   5   0   37.40    2.90
  -8   5   0   39.00    3.60
  -8   5   0   35.10    3.10
  -8   5   0   39.40    2.90
  -8   5   0   46.60    4.70
  -8   5   0   35.30   10.40
  -8   5   0   40.30    3.80
  -8   5   0   38.80    2.70
  -8   5   0   36.70    3.00
   7  -5   0  195.98   12.70
   7  -5   0  208.28   11.90
   7  -5   0  178.18   12.20
   7  -5   0  215.58   12.90
   7  -5   0  206.38   12.00
   7  -5   0  197.78   11.90
   7  -5   0  198.58   12.50
  -7   5   0  191.18   11.80
  -7   5   0  206.78   21.00
  -7   5   0  186.58   11.80
  -7   5   0  199.38   12.40
  -7   5   0  189.28   12.00
  -7   5   0  190.68   11.80
  -7   5   0  200.28   11.80
  -7   5   0  195.18   12.80
  -7   5   0  201.58   12.30
   6  -5   0  111.49    7.10
   6  -5   0  123.49    7.70
   6  -5   0  121.99    7.80
   6  -5   0  124.89    8.10
   6  -5   0  116.39    7.00
   6  -5   0  118.39   15.60
   6  -5   0  114.29    7.00
  -6   5   0  118.19    7.30
  -6   5   0  103.19    6.90
  -6   5   0  110.79   10.40
  -6   5   0  113.59    7.00
  -6   5   0  110.09    6.90
  -6   5   0  119.39    7.50
  -6   5   0  113.69    8.10
  -6   5   0  105.39    6.90
  -6   5   0  109.69    6.90
  -6   5   0  100.39    7.10
   5  -5   0  759.72   43.70
   5  -5   0  735.43   43.30
   5  -5   0  735.83   43.70
   5  -5   0  728.63   43.40
   5  -5   0  758.92   43.90
   5  -5   0  689.03   43.30
   5  -5   0  746.93   47.70
  -5   5   0  771.12   44.00
  -5   5   0  755.32   43.70
  -5   5   0  701.83   43.30
  -5   5   0  762.42   43.50
  -5   5   0  687.43   44.90
  -5   5   0  730.03   43.30
  -5   5   0  705.43   43.30
  -5   5   0  754.82   43.60
  -5   5   0  767.52   47.50
  -5   5   0  731.23   43.30
   4  -5   0  471.45   27.30
   4  -5   0  509.75   31.40
   4  -5   0  433.06   27.40
   4  -5   0  501.15   27.60
   4  -5   0  449.86   27.30
   4  -5   0  471.95   27.80
   4  -5   0  456.75   27.60
   4  -5   0  412.16   27.30
   4  -5   0  470.15   27.60
  -4   5   0  429.46   27.60
  -4   5   0  458.55   27.30
  -4   5   0  435.86   28.80
  -4   5   0  470.15   27.50
  -4   5   0  469.05   27.30
  -4   5   0  484.45   28.00
  -4   5   0  514.15   31.30
  -4   5   0  451.45   27.30
  -4   5   0  452.85   27.30
  -4   5   0  469.05   27.60
   3  -5   0   21.20    1.90
   3  -5   0   28.30    2.80
   3  -5   0   23.40    2.10
   3  -5   0   24.70    2.60
   3  -5   0   26.20    2.70
  -3   5   0   33.80    5.20
  -3   5   0   17.80    2.90
  -3   5   0   28.30    1.90
  -3   5   0   26.80    1.90
  -3   5   0   26.80    2.30
  -3   5   0   21.30    1.90
  -3   5   0   22.80    2.60
  -3   5   0   29.00    2.60
   2  -5   0   67.89    4.80
   2  -5   0   67.49    4.30
   2  -5   0   49.60    3.90
   2  -5   0   59.79    4.40
   2  -5   0   60.39    4.70
  -2   5   0   66.29    5.50
  -2   5   0   65.39    3.80
  -2   5   0   62.49    4.30
  -2   5   0   55.69    4.10
   1  -5   0  567.74   32.30
   1  -5   0  494.65   32.20
   1  -5   0  494.55   32.40
   1  -5   0  589.04   32.60
   1  -5   0  556.14   32.50
   1  -5   0  555.94   32.70
   1  -5   0  542.35   32.30
   1  -5   0  526.55   32.30
  -1   5   0  571.54   32.50
  -1   5   0  600.84   32.40
  -1   5   0  546.45   32.30
  -1   5   0  522.15   32.20
  -1   5   0  561.04   33.40
   0  -5   0  507.75   30.20
   0  -5   0  523.95   30.10
   0  -5   0  523.35   30.50
   0  -5   0  477.25   31.70
   0  -5   0  507.65   30.00
   0  -5   0  531.45   31.10
   0  -5   0  519.15   30.30
   0   5   0  498.75   30.00
   0   5   0  524.15   31.00
   0   5   0  512.75   30.10
   0   5   0  503.05   30.10
   0   5   0  493.45   31.90
  -1  -5   0   94.99    5.80
  -1  -5   0   88.89    5.90
  -1  -5   0   92.79    7.90
  -1  -5   0   88.49    6.10
  -1  -5   0   83.99    5.70
  -1  -5   0   96.59    6.70
   1   5   0   94.79    5.70
   1   5   0  104.59    6.00
  -2  -5   0   27.20    2.30
  -2  -5   0   23.70    2.90
  -2  -5   0   33.60    2.40
  -2  -5   0   31.40    3.60
  -2  -5   0   25.20    4.20
   2   5   0   30.80    3.80
  -3  -5   0  112.59    8.30
  -3  -5   0  113.19    7.10
  -3  -5   0  104.69    7.10
  -3  -5   0  101.39    7.30
  -3  -5   0  119.89    9.60
  -3  -5   0  124.69    8.00
  -3  -5   0  131.39    7.20
  -3  -5   0  116.09    7.10
   3   5   0  116.09    7.10
   3   5   0  115.59    7.30
   3   5   0  121.29    8.80
   3   5   0  105.49    7.60
  -4  -5   0  676.73   42.40
  -4  -5   0  803.52   43.40
  -4  -5   0  698.23   43.00
  -4  -5   0  801.42   42.50
  -4  -5   0  675.43   42.50
  -4  -5   0  754.62   42.60
  -4  -5   0  731.83   44.40
  -4  -5   0  760.52   42.50
  -4  -5   0  676.13   42.50
   4   5   0  698.03   42.50
   4   5   0  662.73   42.60
  -5  -5   0  344.67   19.70
  -5  -5   0  305.07   19.60
  -5  -5   0  310.97   19.50
  -5  -5   0  347.27   19.70
  -5  -5   0  350.26   19.70
  -5  -5   0  308.77   19.50
  -5  -5   0  358.66   20.70
  -5  -5   0  295.67   19.70
  -5  -5   0  342.67   22.30
  -5  -5   0  311.67   20.30
   5   5   0  331.67   19.70
   5   5   0  332.97   19.70
   5   5   0  360.76   21.50
   5   5   0  317.77   19.90
  -6  -5   0  127.99    9.30
  -6  -5   0  146.59   10.30
  -6  -5   0  145.09    9.00
  -6  -5   0  139.29   10.50
  -6  -5   0  161.78    9.40
  -6  -5   0  142.19    9.40
  -6  -5   0  140.49    9.00
  -6  -5   0  152.28    9.30
  -6  -5   0  144.99   13.40
   6   5   0  151.68   10.80
   6   5   0  161.38    9.60
   6   5   0  153.38    9.50
   6   5   0  158.98    9.80
   6   5   0  168.38   12.40
  -7  -5   0  210.88   12.60
  -7  -5   0  191.68   12.20
  -7  -5   0  205.28   12.30
  -7  -5   0  215.08   12.60
  -7  -5   0  222.88   12.50
  -7  -5   0  198.08   13.80
  -7  -5   0  181.68   12.60
  -7  -5   0  210.08   12.60
  -7  -5   0  196.28   17.10
  -7  -5   0  186.38   13.50
  -7  -5   0  217.78   12.60
   7   5   0  189.88   12.20
   7   5   0  180.58   15.70
   7   5   0  180.28   16.10
   7   5   0  210.38   12.70
   7   5   0  231.18   12.90
   7   5   0  233.68   14.20
   7   5   0  210.28   13.20
  -8  -5   0   29.20    3.20
  -8  -5   0   29.20    2.60
  -8  -5   0   31.60    3.20
  -8  -5   0   32.00    3.20
  -8  -5   0   28.20    2.40
  -8  -5   0   29.30    3.30
  -8  -5   0   38.80    3.50
  -8  -5   0   28.50    3.20
   8   5   0   34.10    4.50
   8   5   0   34.90    2.70
   8   5   0   25.60    6.00
   8   5   0   30.20    4.10
   8   5   0   25.90    2.50
   8   5   0   31.30    3.70
  -9  -5   0    4.50    3.30
  -9  -5   0    6.60    3.50
  -9  -5   0    7.30    2.10
  -9  -5   0   11.70    2.00
  -9  -5   0    6.10    1.90
  -9  -5   0    9.80    2.00
  -9  -5   0   10.50    2.10
   9   5   0   12.20    2.00
   9   5   0   11.90    8.00
   9   5   0    8.00    2.40
   9   5   0   14.50    2.90
 -10  -5   0    1.60    3.20
 -10  -5   0    4.20    2.10
 -10  -5   0    3.80    2.10
 -10  -5   0    3.40    3.50
 -10  -5   0    4.90    1.90
 -10  -5   0    3.60    1.90
 -10  -5   0    6.00    1.90
  10   5   0    1.40    1.70
  10   5   0    4.60    2.50
  10   5   0    5.30    3.00
  10   5   0    5.00    1.50
  10   5   0    4.40   10.50
  10   5   0    4.70    1.70
  10   5   0    4.90    3.20
 -11  -5   0   33.00    4.20
 -11  -5   0   35.80    4.10
 -11  -5   0   35.60    5.20
 -11  -5   0   28.20    5.70
 -11  -5   0   41.20    4.10
  11   5   0   41.40    4.70
  11   5   0   30.40    3.50
  11   5   0   46.30    6.10
  11   5   0   33.60    3.40
  11   5   0   29.10    4.40
 -12  -5   0   11.20    2.80
 -12  -5   0   15.10    4.70
 -12  -5   0   21.80    3.10
 -12  -5   0   15.40    3.00
 -12  -5   0   20.60    2.90
  12   5   0   20.50    4.90
  12   5   0   15.70    2.20
  12   5   0   12.50    3.50
  12   5   0   14.20    2.50
  12   5   0   19.80    2.60
  12   5   0   16.60    4.00
 -13  -5   0   31.70    3.80
 -13  -5   0   26.80    3.80
 -13  -5   0   23.30    3.40
 -13  -5   0   26.90    3.90
  13   5   0   26.80    3.50
  13   5   0   27.40    3.30
  13   5   0   27.10    5.20
  13   5   0   27.80    3.30
  13   5   0   28.10    5.40
  13   5   0   25.60    4.20
 -14  -5   0   15.60    4.80
 -14  -5   0    8.20    3.40
 -14  -5   0   18.00    3.50
 -14  -5   0   11.10    2.90
 -14  -5   0    7.70    3.10
  14   5   0   12.40    2.60
  14   5   0   10.20    2.80
  14   5   0   14.10    4.80
  14   5   0   14.30    4.00
  14   5   0   14.10    2.80
 -15  -5   0   19.90    3.90
 -15  -5   0   12.30    3.50
 -15  -5   0   13.60    3.50
 -15  -5   0   10.20    4.90
  15   5   0    9.10    5.70
  15   5   0   19.60    3.00
  15   5   0   16.20    3.00
  15   5   0   13.10    5.80
  15   5   0   17.10    4.30
 -16  -5   0   40.20    4.50
 -16  -5   0   28.80    4.50
  16   5   0   44.00    6.00
  16   5   0   27.00    6.80
  16   5   0   35.10    4.10
  16   5   0   35.40    4.10
  16   5   0   38.10    7.30
 -17  -5   0    9.80    3.90
 -17  -5   0   10.10    3.00
 -17  -5   0    7.80    3.50
  17   5   0    1.30    4.40
  17   5   0   18.40    6.20
  17   5   0   13.20    2.90
  17   5   0   12.20    3.10
 -18  -5   0   -1.10    3.50
 -18  -5   0    1.90    2.50
 -18  -5   0    4.60    3.20
 -18  -5   0   -5.20    4.20
  18   5   0   -0.30    2.70
  18   5   0   -0.30    2.60
  18   5   0   -2.00    4.80
  18   5   0   -0.40    3.60
 -19  -5   0    6.90    3.30
 -19  -5   0   10.40    2.70
 -19  -5   0    3.80    3.30
  19   5   0    3.30    3.90
  19   5   0    7.10    2.90
  19   5   0    5.50    2.70
 -20  -5   0    6.10    3.20
 -20  -5   0    9.10    3.10
  20   5   0    8.20    3.10
  20   5   0    2.10    3.60
  20   5   0   10.30    2.90
  20  -6   0   10.80    2.70
  20  -6   0   12.20    2.60
 -20   6   0   10.20    2.90
  19  -6   0   23.10    3.30
  19  -6   0   29.50    3.30
  19  -6   0   20.30    3.50
 -19   6   0   15.60    3.80
 -19   6   0   19.60    3.80
  18  -6   0   32.90    4.50
  18  -6   0   39.60    4.50
  18  -6   0   41.00    4.40
  18  -6   0   38.50    5.20
 -18   6   0   32.80    4.70
 -18   6   0   34.00    4.50
  17  -6   0   26.30    4.70
  17  -6   0   29.00    3.70
  17  -6   0   24.30    6.20
  17  -6   0   22.50    6.20
  17  -6   0   24.80    3.30
  17  -6   0   22.90    3.30
 -17   6   0   30.50    3.70
 -17   6   0   24.80    3.80
 -17   6   0   17.70    3.50
  16  -6   0   16.90    3.00
  16  -6   0   20.50    4.30
  16  -6   0   15.80    2.70
  16  -6   0   16.50    3.20
  16  -6   0   12.80    4.70
  16  -6   0   12.60    5.00
 -16   6   0   10.70    2.90
 -16   6   0   11.90    3.10
 -16   6   0   19.70    3.10
  15  -6   0   32.40    5.50
  15  -6   0   29.90    5.90
  15  -6   0   30.00    3.50
  15  -6   0   31.90    4.20
  15  -6   0   33.30    3.70
  15  -6   0   32.40    4.30
 -15   6   0   31.70    4.40
 -15   6   0   31.80    3.80
 -15   6   0   32.50    3.70
 -15   6   0   23.30    4.70
  14  -6   0   32.80    5.30
  14  -6   0   36.20    4.10
  14  -6   0   30.80    4.30
  14  -6   0   38.30    5.50
  14  -6   0   39.20    4.30
  14  -6   0   41.70    4.50
 -14   6   0   35.50    4.10
 -14   6   0   31.70    5.30
 -14   6   0   36.60    3.70
 -14   6   0   36.70    4.40
  13  -6   0   52.59    7.00
  13  -6   0   42.40    5.00
  13  -6   0   43.90    4.20
  13  -6   0   42.20    5.10
  13  -6   0   49.90    4.30
  13  -6   0   44.20    5.90
  13  -6   0   45.40    4.40
  13  -6   0   44.10    5.60
  13  -6   0   39.80    4.60
 -13   6   0   31.50    4.70
 -13   6   0   41.60    3.80
 -13   6   0   38.50    3.80
 -13   6   0   47.40    4.40
 -13   6   0   49.40    4.00
  12  -6   0   13.50    2.20
  12  -6   0   16.30    2.60
  12  -6   0    9.00    3.80
  12  -6   0   16.10    3.50
  12  -6   0   10.50    3.50
  12  -6   0   13.50    3.00
  12  -6   0   11.10    2.20
  12  -6   0    9.70    2.60
  12  -6   0   12.50    2.30
 -12   6   0   11.90    3.00
 -12   6   0    9.10    5.30
 -12   6   0    8.30    1.80
 -12   6   0    9.80    1.90
 -12   6   0   10.40    1.80
 -12   6   0   11.20    2.20
  11  -6   0   16.30    2.40
  11  -6   0   12.30    2.40
  11  -6   0   17.00    3.80
  11  -6   0   12.20    2.10
  11  -6   0    8.00    2.10
  11  -6   0   10.10    1.90
  11  -6   0   10.20    3.00
  11  -6   0   11.90    1.90
  11  -6   0   12.00    3.50
  11  -6   0   14.30    3.00
 -11   6   0   13.10    2.10
 -11   6   0   12.60    1.70
 -11   6   0   11.90    2.80
 -11   6   0   15.90    1.90
 -11   6   0   14.90    2.00
  10  -6   0    9.10    1.60
  10  -6   0   10.20    1.90
  10  -6   0    7.60    1.60
  10  -6   0    9.50    2.70
  10  -6   0    8.10    1.80
  10  -6   0   12.90    3.30
  10  -6   0   10.30    1.50
  10  -6   0    9.90    3.00
  10  -6   0    9.80    3.00
  10  -6   0    7.30    2.30
 -10   6   0   11.30    2.60
 -10   6   0    9.60    1.70
 -10   6   0    7.80    2.10
 -10   6   0    8.70    3.60
 -10   6   0    9.20    1.50
 -10   6   0    9.60    1.50
 -10   6   0   11.30    1.60
 -10   6   0   11.90    1.80
   9  -6   0   30.10    3.00
   9  -6   0   25.30    2.80
   9  -6   0   33.20    4.20
   9  -6   0   29.10    3.70
   9  -6   0   34.00    4.10
   9  -6   0   30.00    2.80
   9  -6   0   33.60   13.80
   9  -6   0   31.90    3.40
   9  -6   0   29.30    3.00
  -9   6   0   28.90    3.50
  -9   6   0   32.00    2.40
  -9   6   0   25.60    4.00
  -9   6   0   31.30    3.50
  -9   6   0   28.20    2.70
  -9   6   0   28.60    2.60
  -9   6   0   29.90    2.70
  -9   6   0   35.40   12.00
  -9   6   0   25.40    2.30
  -9   6   0   26.70    2.50
   8  -6   0   25.40    3.10
   8  -6   0   22.00    3.40
   8  -6   0   31.00    3.80
   8  -6   0   26.10    3.40
   8  -6   0   29.50    2.80
   8  -6   0   29.10    2.70
   8  -6   0   12.50   13.00
   8  -6   0   26.90    2.50
  -8   6   0   23.90    2.20
  -8   6   0   19.00   12.50
  -8   6   0   28.10    3.30
  -8   6   0   24.30    2.20
  -8   6   0   23.60    2.40
  -8   6   0   21.00    3.50
  -8   6   0   23.90    3.00
  -8   6   0   20.90    2.50
  -8   6   0   27.70    2.30
   7  -6   0  414.36   25.70
   7  -6   0  462.05   26.00
   7  -6   0  433.66   25.50
   7  -6   0  446.26   25.50
   7  -6   0  455.05   26.40
   7  -6   0  444.16   26.10
   7  -6   0  444.86   25.60
   7  -6   0  380.86   32.00
  -7   6   0  434.66   25.40
  -7   6   0  418.56   25.60
  -7   6   0  419.76   25.40
  -7   6   0  447.16   26.00
  -7   6   0  396.66   25.40
  -7   6   0  435.26   25.80
  -7   6   0  449.95   26.40
  -7   6   0  369.46   31.20
  -7   6   0  426.96   25.40
   6  -6   0 3785.62  202.88
   6  -6   0 3614.54  202.78
   6  -6   0 3694.73  203.08
   6  -6   0 3285.67  202.48
   6  -6   0 3388.56  202.38
   6  -6   0 3259.97  207.38
   6  -6   0 3485.55  202.38
   6  -6   0 3319.87  202.38
  -6   6   0 3431.06  202.48
  -6   6   0 3559.34  202.58
  -6   6   0 3371.66  203.08
  -6   6   0 3516.85  202.78
  -6   6   0 3140.09  202.28
  -6   6   0 3515.75  202.28
  -6   6   0 3370.56  202.38
  -6   6   0 3461.05  202.28
  -6   6   0 3527.25  202.28
   5  -6   0  855.21   49.80
   5  -6   0  905.21   50.49
   5  -6   0  859.91   50.19
   5  -6   0  844.22   49.90
   5  -6   0  832.22   54.49
   5  -6   0  759.12   49.80
   5  -6   0  899.81   50.29
  -5   6   0  856.61   49.80
  -5   6   0  885.21   50.19
  -5   6   0  818.92   49.80
  -5   6   0  796.62   51.59
  -5   6   0  802.02   49.80
  -5   6   0  845.12   49.80
  -5   6   0  834.92   54.29
  -5   6   0  880.61   50.29
  -5   6   0  876.71   50.69
  -5   6   0  856.81   50.09
   4  -6   0  205.18   13.70
   4  -6   0  233.68   14.10
   4  -6   0  236.48   13.90
   4  -6   0  238.88   14.20
   4  -6   0  244.28   13.80
   4  -6   0  240.38   14.50
   4  -6   0  235.68   14.20
   4  -6   0  221.78   14.00
  -4   6   0  229.28   16.00
  -4   6   0  237.68   13.80
  -4   6   0  231.28   14.20
  -4   6   0  223.48   13.80
  -4   6   0  236.38   14.00
  -4   6   0  220.58   13.80
  -4   6   0  232.68   14.20
  -4   6   0  235.28   14.80
   3  -6   0   14.40    1.70
   3  -6   0   15.70    1.90
   3  -6   0   11.20    1.50
   3  -6   0   15.50    1.90
   3  -6   0   17.10    2.20
   3  -6   0   19.60    2.00
   3  -6   0   16.30    5.00
   3  -6   0   12.80    1.50
   3  -6   0   19.60    2.30
  -3   6   0   15.80    1.90
  -3   6   0   19.00    4.00
  -3   6   0   18.00    5.00
  -3   6   0   12.20    1.50
  -3   6   0   14.70    1.90
  -3   6   0   14.00    1.40
  -3   6   0   12.40    1.50
  -3   6   0   13.50    1.60
  -3   6   0   17.40    3.10
   2  -6   0  130.39   10.70
   2  -6   0  115.99    7.40
   2  -6   0  112.89    6.90
   2  -6   0  109.99    7.00
   2  -6   0  107.59    6.90
   2  -6   0  110.79    7.10
   2  -6   0  120.79    7.40
   2  -6   0  124.89    7.70
   2  -6   0  109.99    7.60
  -2   6   0  115.49    8.30
  -2   6   0  108.99    6.90
  -2   6   0  116.29    7.10
  -2   6   0  108.09    7.20
  -2   6   0  113.79    7.30
  -2   6   0  110.49    6.90
  -2   6   0  117.89    9.30
  -2   6   0  124.49   10.90
  -2   6   0  107.89    6.90
   1  -6   0  162.68   10.10
   1  -6   0  149.19    9.40
   1  -6   0  161.38    9.70
   1  -6   0  150.08    9.90
   1  -6   0  162.38    9.50
   1  -6   0  164.18    9.50
   1  -6   0  140.99    9.60
   1  -6   0  159.68    9.40
  -1   6   0  160.58   11.20
  -1   6   0  135.09   12.30
  -1   6   0  151.28    9.30
  -1   6   0  161.68    9.70
  -1   6   0  160.18    9.50
  -1   6   0  157.88    9.30
  -1   6   0  166.08    9.60
   0  -6   0  131.09    8.20
   0  -6   0  116.39    8.00
   0  -6   0  128.09   10.30
   0  -6   0  140.99    8.10
   0  -6   0  132.09    8.00
   0  -6   0  142.89    8.90
   0  -6   0  132.19    8.30
   0  -6   0  131.09    8.50
   0  -6   0  142.49    8.90
   0  -6   0  144.39    9.80
   0  -6   0  143.09    8.20
   0   6   0  132.39    8.20
   0   6   0  111.99    9.60
   0   6   0  136.69    8.40
   0   6   0  126.39   10.80
   0   6   0  139.39    8.20
   0   6   0  131.49    7.90
   0   6   0  129.59    8.00
  -1  -6   0   37.40    3.10
  -1  -6   0   38.20    3.20
  -1  -6   0   45.50    2.90
  -1  -6   0   45.60    3.20
  -1  -6   0   45.30    4.10
  -1  -6   0   44.50    3.00
  -1  -6   0   40.90    5.70
  -1  -6   0   41.20    4.20
  -1  -6   0   36.70    3.40
  -1  -6   0   36.40    3.50
   1   6   0   40.20    4.90
   1   6   0   46.60    2.70
   1   6   0   46.70    3.20
   1   6   0   38.30    5.80
   1   6   0   44.60    3.40
  -2  -6   0  233.78   13.40
  -2  -6   0  225.28   13.30
  -2  -6   0  228.98   15.40
  -2  -6   0  224.48   14.10
  -2  -6   0  213.68   13.40
  -2  -6   0  238.88   13.50
  -2  -6   0  244.68   13.40
  -2  -6   0  199.58   13.50
  -2  -6   0  209.08   13.40
   2   6   0  210.48   13.40
   2   6   0  216.38   13.60
   2   6   0  242.48   15.50
  -3  -6   0   97.29    6.80
  -3  -6   0  118.79    9.90
  -3  -6   0  118.09    6.90
  -3  -6   0  114.09    7.80
  -3  -6   0  119.09    6.90
  -3  -6   0  105.59    6.80
  -3  -6   0  109.39    6.80
  -3  -6   0  106.29    8.30
  -3  -6   0  115.69    6.70
  -3  -6   0  108.59    6.80
   3   6   0  114.79    9.00
   3   6   0   98.99    7.70
   3   6   0  104.39    6.70
   3   6   0  105.59    6.90
  -4  -6   0  244.88   15.80
  -4  -6   0  278.97   18.00
  -4  -6   0  250.07   15.00
  -4  -6   0  236.28   14.80
  -4  -6   0  222.48   15.10
  -4  -6   0  266.87   15.00
  -4  -6   0  262.47   15.10
   4   6   0  227.08   14.70
   4   6   0  257.37   17.00
   4   6   0  253.87   15.20
   4   6   0  270.57   16.50
   4   6   0  243.08   14.90
  -5  -6   0  290.47   18.10
  -5  -6   0  324.77   18.30
  -5  -6   0  308.37   18.30
  -5  -6   0  303.47   18.20
  -5  -6   0  318.27   19.50
  -5  -6   0  276.77   18.40
  -5  -6   0  337.87   18.30
  -5  -6   0  307.27   19.20
  -5  -6   0  337.47   21.60
   5   6   0  306.67   18.60
   5   6   0  299.77   18.30
   5   6   0  268.57   18.00
  -6  -6   0 1611.54   88.79
  -6  -6   0 1609.64   88.69
  -6  -6   0 1346.37   88.69
  -6  -6   0 1422.46   88.49
  -6  -6   0 1413.16   88.59
  -6  -6   0 1579.14   88.69
  -6  -6   0 1614.34   89.89
  -6  -6   0 1457.85   89.39
  -6  -6   0 1655.63   88.79
  -6  -6   0 1425.96   88.59
  -6  -6   0 1515.25   91.39
   6   6   0 1580.54   90.79
   6   6   0 1423.66   88.39
   6   6   0 1563.64   88.79
   6   6   0 1542.35   89.79
   6   6   0 1477.55   88.69
   6   6   0 1450.95   88.99
   6   6   0 1488.45   90.69
  -7  -6   0    8.00    1.70
  -7  -6   0    8.50    1.40
  -7  -6   0    9.90    8.50
  -7  -6   0    8.00    2.10
  -7  -6   0    6.10    1.80
  -7  -6   0    7.20    3.30
  -7  -6   0    6.40    3.10
  -7  -6   0    9.90    1.70
  -7  -6   0    7.20    1.30
   7   6   0    8.50    1.90
   7   6   0   -0.60    7.60
   7   6   0   15.40    6.00
   7   6   0    9.10    2.10
   7   6   0   12.20    2.80
   7   6   0   14.20    6.00
   7   6   0   13.40    1.80
  -8  -6   0  101.49    6.90
  -8  -6   0  105.39    6.80
  -8  -6   0  112.19    7.10
  -8  -6   0   93.49    6.40
  -8  -6   0  100.19    6.40
  -8  -6   0   90.99    8.40
  -8  -6   0   95.89    7.00
  -8  -6   0  107.59    6.80
  -8  -6   0  103.19    7.00
  -8  -6   0  106.29    8.50
   8   6   0   98.99    7.10
   8   6   0  101.69    7.80
   8   6   0  103.49    6.60
   8   6   0  101.99    6.40
   8   6   0  107.79    7.40
   8   6   0  109.19   13.10
  -9  -6   0    0.20    1.30
  -9  -6   0    3.00    2.00
  -9  -6   0    1.00    1.80
  -9  -6   0    2.40    3.40
  -9  -6   0    4.40    2.00
  -9  -6   0    1.00    1.70
  -9  -6   0    0.80    1.60
  -9  -6   0    3.00    2.00
  -9  -6   0   -0.30    3.20
   9   6   0    0.00    2.10
   9   6   0    0.60    2.90
   9   6   0   -5.40    9.00
   9   6   0    0.80    2.60
   9   6   0    3.00    1.40
   9   6   0    2.30    1.60
 -10  -6   0   41.30    3.90
 -10  -6   0   30.20    5.60
 -10  -6   0   34.60    4.00
 -10  -6   0   38.30    3.70
 -10  -6   0   37.20    4.00
 -10  -6   0   39.50    4.00
 -10  -6   0   37.40    5.40
  10   6   0   27.80    4.20
  10   6   0   40.70    3.50
  10   6   0   34.10    4.40
  10   6   0   33.40   13.70
 -11  -6   0  117.09    7.70
 -11  -6   0   91.29    9.40
 -11  -6   0  102.89    7.60
 -11  -6   0   99.69    7.60
 -11  -6   0  110.79    7.40
  11   6   0  102.89    8.60
  11   6   0  106.79    8.10
  11   6   0  109.29    7.00
  11   6   0  110.39    9.00
  11   6   0  109.69    7.20
 -12  -6   0   12.80    2.60
 -12  -6   0   15.60    4.80
 -12  -6   0    7.30    4.50
 -12  -6   0   11.90    2.90
 -12  -6   0   12.10    3.10
 -12  -6   0   13.90    2.90
  12   6   0   12.10    4.20
  12   6   0    5.10    3.20
  12   6   0   16.70    2.30
  12   6   0    9.60    4.30
  12   6   0   17.50    2.60
 -13  -6   0   -3.10    3.80
 -13  -6   0    0.50    2.80
 -13  -6   0    6.80    5.30
 -13  -6   0   -0.90    2.80
 -13  -6   0    1.60    2.80
 -13  -6   0    2.60    2.50
  13   6   0    5.70    3.60
  13   6   0   -7.60    4.20
  13   6   0    0.20    2.10
  13   6   0   -0.10    4.30
  13   6   0    2.80    2.40
 -14  -6   0   73.99    6.30
 -14  -6   0   51.69    6.10
 -14  -6   0   66.89    5.60
 -14  -6   0   53.89    6.40
  14   6   0   72.29    7.00
  14   6   0   73.79    8.40
  14   6   0   67.29    5.10
  14   6   0   48.10    7.10
  14   6   0   61.49    5.40
 -15  -6   0   22.00    3.60
 -15  -6   0   22.60    4.00
 -15  -6   0   15.50    4.00
  15   6   0   17.50    7.00
  15   6   0   28.20    3.50
  15   6   0   33.60    5.30
  15   6   0   20.50    3.30
  15   6   0   29.50    6.50
 -16  -6   0   18.30    4.50
 -16  -6   0   27.50    3.60
 -16  -6   0   24.80    4.10
  16   6   0   21.70    7.00
  16   6   0   31.60    5.70
  16   6   0   29.00    3.50
  16   6   0   29.30    3.40
 -17  -6   0   11.70    3.60
 -17  -6   0   10.90    3.10
 -17  -6   0    2.60    4.20
 -17  -6   0    4.00    3.40
  17   6   0    9.70    2.80
  17   6   0   15.10    4.20
  17   6   0    9.20    2.90
  17   6   0    1.50    4.50
  17   6   0   10.00    6.10
 -18  -6   0    6.30    3.60
 -18  -6   0   13.90    3.00
  18   6   0    8.90    5.00
  18   6   0   15.50    3.00
  18   6   0   16.50    3.00
 -19  -6   0    3.60    3.30
 -19  -6   0   10.00    2.60
 -19  -6   0   -1.70    3.90
  19   6   0   16.50    3.80
  19   6   0    9.20    2.80
  19   6   0    9.80    2.90
 -20  -6   0   -0.40    4.30
 -20  -6   0   -0.40    3.20
  20   6   0    1.00    2.50
  20   6   0    4.50    3.40
  20  -7   0    0.50    2.30
  20  -7   0    7.10    2.60
 -20   7   0   -3.90    2.70
  19  -7   0    2.80    3.30
  19  -7   0    2.10    3.10
  19  -7   0    3.00    2.40
  19  -7   0    5.20    2.40
 -19   7   0   -1.00    3.10
 -19   7   0   -1.80    2.60
  18  -7   0    7.90    2.60
  18  -7   0   14.90    3.20
  18  -7   0    8.30    2.60
  18  -7   0   11.10    4.20
 -18   7   0    7.80    3.00
 -18   7   0    4.50    2.90
  17  -7   0    8.40    4.10
  17  -7   0   12.70    2.70
  17  -7   0   16.40    6.20
  17  -7   0    9.70    5.10
  17  -7   0   13.00    3.00
  17  -7   0    8.70    2.40
 -17   7   0    4.10    2.60
 -17   7   0    5.60    2.80
  16  -7   0   21.80    4.00
  16  -7   0   15.90    5.70
  16  -7   0   19.30    3.30
  16  -7   0   23.40    3.30
  16  -7   0   19.30    2.90
  16  -7   0   18.90    5.60
 -16   7   0   16.80    3.10
 -16   7   0   21.30    2.90
 -16   7   0   19.40    3.20
  15  -7   0    1.90    2.20
  15  -7   0    9.30    4.70
  15  -7   0   -0.90    3.70
  15  -7   0    1.10    2.80
  15  -7   0    3.10    2.20
  15  -7   0    4.60    2.70
 -15   7   0    3.50    2.00
 -15   7   0    3.20    2.60
 -15   7   0    3.70    2.50
 -15   7   0    4.80    3.80
  14  -7   0   21.30    3.00
  14  -7   0   25.10    3.10
  14  -7   0   27.80    5.40
  14  -7   0   28.20    5.20
  14  -7   0   22.30    3.90
  14  -7   0   31.20    3.50
 -14   7   0   24.80    3.20
 -14   7   0   24.50    3.10
 -14   7   0   24.00    3.20
 -14   7   0   18.40    4.00
  13  -7   0   10.70    2.30
  13  -7   0   12.40    3.20
  13  -7   0   16.20    2.90
  13  -7   0   11.70    4.10
  13  -7   0   10.20    2.50
  13  -7   0   13.10    3.60
  13  -7   0    6.20    2.30
  13  -7   0    5.30    3.60
  13  -7   0    5.60    3.40
 -13   7   0    6.80    3.40
 -13   7   0   11.00    1.80
 -13   7   0    7.90    2.00
 -13   7   0   10.30    2.30
  12  -7   0   59.39    6.90
  12  -7   0   48.30    4.70
  12  -7   0   47.30    4.50
  12  -7   0   52.59    4.50
  12  -7   0   51.99    4.30
  12  -7   0   50.89    6.10
  12  -7   0   49.30    5.00
  12  -7   0   48.90    5.80
  12  -7   0   47.20    5.90
 -12   7   0   47.70    5.80
 -12   7   0   49.50    4.20
 -12   7   0   47.30    3.90
 -12   7   0   49.30    4.40
  11  -7   0   33.40    3.50
  11  -7   0   25.10    3.10
  11  -7   0   30.10    4.20
  11  -7   0   22.70    2.80
  11  -7   0   23.90    2.90
  11  -7   0   30.00    3.80
  11  -7   0   18.50    2.70
  11  -7   0   28.10    4.40
  11  -7   0   26.40    3.70
  11  -7   0   31.70    4.70
 -11   7   0   25.00    2.80
 -11   7   0   26.00    3.10
 -11   7   0   23.30    3.40
 -11   7   0   24.20    2.70
 -11   7   0   26.70    4.00
 -11   7   0   25.20    2.70
  10  -7   0   49.70    3.70
  10  -7   0   45.50    4.20
  10  -7   0   41.60    5.00
  10  -7   0   45.90    3.60
  10  -7   0   38.90    3.50
  10  -7   0   45.30    3.90
  10  -7   0   50.19    5.40
  10  -7   0   48.70    3.90
  10  -7   0   44.30    5.80
  10  -7   0   44.30    5.00
 -10   7   0   43.80    3.40
 -10   7   0   41.00    3.40
 -10   7   0   38.70    4.60
 -10   7   0   44.90    6.50
 -10   7   0   45.40    3.50
 -10   7   0   47.40    3.70
 -10   7   0   46.20    4.40
   9  -7   0    6.40    2.50
   9  -7   0    2.40   15.20
   9  -7   0    7.20    1.60
   9  -7   0    9.60    1.80
   9  -7   0    7.30    2.50
   9  -7   0    9.80    2.10
   9  -7   0    9.90    1.50
   9  -7   0    7.70    3.00
   9  -7   0    9.20    1.70
   9  -7   0    6.80    1.60
  -9   7   0    8.60    1.50
  -9   7   0    7.60   11.80
  -9   7   0    7.60    1.30
  -9   7   0    7.80    1.30
  -9   7   0    6.60    2.00
  -9   7   0    6.20    1.60
  -9   7   0    6.10    3.20
  -9   7   0    7.50    1.90
  -9   7   0    8.80    1.40
   8  -7   0  109.09    8.20
   8  -7   0  118.59    8.60
   8  -7   0  108.99    7.50
   8  -7   0  120.79    8.10
   8  -7   0  112.19    7.30
   8  -7   0  106.89    7.10
   8  -7   0   98.29   18.80
   8  -7   0  110.39    7.10
   8  -7   0  113.19    7.30
  -8   7   0  115.39    7.60
  -8   7   0  106.09    6.90
  -8   7   0  117.89    8.80
  -8   7   0  115.59    7.80
  -8   7   0   87.69   17.80
  -8   7   0  115.09    7.30
  -8   7   0  116.09    7.00
  -8   7   0  113.19    7.10
  -8   7   0  113.09    7.00
   7  -7   0  192.48   12.10
   7  -7   0  198.28   11.80
   7  -7   0  196.78   11.80
   7  -7   0  192.48   12.60
   7  -7   0  209.68   12.60
   7  -7   0  200.48   13.00
   7  -7   0  188.78   11.90
   7  -7   0  179.58   20.30
  -7   7   0  198.78   11.80
  -7   7   0  204.58   13.20
  -7   7   0  172.58   11.70
  -7   7   0  190.08   19.90
  -7   7   0  194.18   11.80
  -7   7   0  195.08   11.90
  -7   7   0  192.68   12.00
  -7   7   0  198.78   12.20
  -7   7   0  202.68   11.80
  -7   7   0  194.38   12.40
   6  -7   0  287.47   17.90
   6  -7   0  329.67   18.50
   6  -7   0  333.07   18.90
   6  -7   0  314.97   17.90
   6  -7   0  303.97   18.50
   6  -7   0  282.17   18.00
  -6   7   0  281.17   17.80
  -6   7   0  291.37   24.30
  -6   7   0  294.17   18.50
  -6   7   0  303.57   18.40
  -6   7   0  292.77   19.00
  -6   7   0  303.17   18.20
  -6   7   0  307.77   17.80
  -6   7   0  286.17   17.90
  -6   7   0  288.17   17.80
   5  -7   0 1396.66   86.19
   5  -7   0 1338.17   85.89
   5  -7   0 1586.14   85.99
   5  -7   0 1593.84   86.39
   5  -7   0 1457.45   90.99
   5  -7   0 1574.04   85.89
   5  -7   0 1549.64   86.59
   5  -7   0 1370.36   85.79
   5  -7   0 1494.75   86.29
  -5   7   0 1437.16   85.89
  -5   7   0 1366.36   85.89
  -5   7   0 1449.26   85.89
  -5   7   0 1509.65   86.09
  -5   7   0 1464.95   86.29
  -5   7   0 1433.26   90.79
  -5   7   0 1441.86   86.29
  -5   7   0 1316.87   85.79
  -5   7   0 1519.85   85.89
  -5   7   0 1513.35   86.79
   4  -7   0   98.19    7.00
   4  -7   0   95.99    6.60
   4  -7   0  117.39    7.30
   4  -7   0  112.59    7.20
   4  -7   0  102.69    6.60
   4  -7   0   98.09   12.00
   4  -7   0  109.89    6.80
   4  -7   0  115.49    6.60
  -4   7   0   93.09   11.90
  -4   7   0  107.89    6.60
  -4   7   0  104.79   10.20
  -4   7   0  105.39    7.10
  -4   7   0  111.39    6.60
  -4   7   0  111.89    8.20
  -4   7   0  104.99    6.60
  -4   7   0  107.49    7.20
  -4   7   0  110.09    6.90
   3  -7   0  126.29    7.40
   3  -7   0  108.29    7.20
   3  -7   0  117.79    7.90
   3  -7   0  123.89    7.60
   3  -7   0  124.49    7.70
   3  -7   0  100.19   11.50
   3  -7   0  121.99    7.80
  -3   7   0  109.19    7.50
  -3   7   0  124.29    8.90
  -3   7   0  126.99    7.80
  -3   7   0  113.19    7.20
  -3   7   0  115.99   10.20
  -3   7   0  126.79    7.70
  -3   7   0  106.59    7.20
  -3   7   0  125.69    7.20
   2  -7   0   74.79    4.50
   2  -7   0   80.39    5.20
   2  -7   0   74.69    4.60
   2  -7   0   74.89    4.70
   2  -7   0   76.19    6.40
   2  -7   0   74.39    5.60
   2  -7   0   74.69    5.50
   2  -7   0   69.79    4.90
   2  -7   0   71.79    5.20
   2  -7   0   68.19    8.70
  -2   7   0   74.39    4.90
  -2   7   0   69.19    4.60
  -2   7   0   81.09    9.30
  -2   7   0   67.39    7.80
  -2   7   0   67.09    4.60
  -2   7   0   75.69    6.50
  -2   7   0   72.69    5.00
  -2   7   0   71.39    4.60
  -2   7   0   72.79    5.20
   1  -7   0   96.39    6.10
   1  -7   0   99.79    6.10
   1  -7   0   93.99    5.90
   1  -7   0   99.79    6.90
   1  -7   0   92.09    6.40
   1  -7   0   98.59    6.00
   1  -7   0   98.29    7.90
   1  -7   0   87.79    6.20
   1  -7   0   96.39    6.70
   1  -7   0  109.09    6.90
   1  -7   0   98.19    6.10
  -1   7   0   84.99    8.40
  -1   7   0   98.09    6.50
  -1   7   0   93.59    5.90
  -1   7   0  103.39    6.30
  -1   7   0   96.09   10.10
  -1   7   0   97.29    5.90
  -1   7   0  101.49    6.20
   0  -7   0   54.89    3.40
   0  -7   0   48.30    3.30
   0  -7   0   49.80    6.00
   0  -7   0   51.79    3.20
   0  -7   0   46.30    3.60
   0  -7   0   51.49    4.20
   0  -7   0   53.99    4.80
   0  -7   0   44.10    6.20
   0  -7   0   51.19    3.80
   0  -7   0   50.69    3.50
   0  -7   0   45.90    3.80
   0   7   0   48.40    3.20
   0   7   0   50.19    3.60
   0   7   0   51.29    3.70
   0   7   0   47.60    3.20
   0   7   0   54.79    7.40
   0   7   0   48.10    6.20
   0   7   0   50.79    3.90
  -1  -7   0   12.50    1.50
  -1  -7   0   14.10    3.90
  -1  -7   0    8.60    1.60
  -1  -7   0   10.00    2.40
  -1  -7   0   10.90    2.40
  -1  -7   0   12.50    1.80
  -1  -7   0    5.90    2.90
  -1  -7   0    8.20    1.10
  -1  -7   0   10.10    1.50
  -1  -7   0   12.30    1.40
  -1  -7   0    8.70    1.40
   1   7   0    7.40    3.20
   1   7   0   11.80    4.10
   1   7   0    9.70    1.10
  -2  -7   0  381.96   25.30
  -2  -7   0  429.66   25.90
  -2  -7   0  453.45   25.20
  -2  -7   0  444.26   25.10
  -2  -7   0  450.05   25.20
  -2  -7   0  418.76   27.10
  -2  -7   0  464.85   26.90
  -2  -7   0  417.56   25.20
  -2  -7   0  453.05   25.10
  -2  -7   0  398.86   25.10
   2   7   0  424.06   25.10
   2   7   0  397.16   25.30
   2   7   0  446.96   27.50
   2   7   0  383.26   26.10
   2   7   0  405.66   25.00
  -3  -7   0  500.15   27.30
  -3  -7   0  478.65   28.90
  -3  -7   0  423.86   27.50
  -3  -7   0  511.15   27.20
  -3  -7   0  442.26   27.30
  -3  -7   0  468.75   28.10
  -3  -7   0  453.05   27.30
  -3  -7   0  424.56   27.20
  -3  -7   0  492.75   27.40
  -3  -7   0  482.95   27.30
  -3  -7   0  454.65   29.60
   3   7   0  465.25   27.30
   3   7   0  418.86   28.00
   3   7   0  484.15   29.50
   3   7   0  417.76   27.00
   3   7   0  456.85   27.50
  -4  -7   0  340.97   19.50
  -4  -7   0  302.97   21.60
  -4  -7   0  341.37   18.40
  -4  -7   0  285.47   18.70
  -4  -7   0  293.67   18.50
  -4  -7   0  310.27   18.50
  -4  -7   0  332.67   18.60
  -4  -7   0  329.67   18.60
  -4  -7   0  303.87   18.50
  -4  -7   0  336.97   19.70
  -4  -7   0  317.07   18.40
   4   7   0  298.57   18.40
   4   7   0  291.97   20.60
   4   7   0  311.67   18.60
   4   7   0  281.17   19.00
   4   7   0  272.87   18.20
  -5  -7   0 1747.83   99.39
  -5  -7   0 1649.23   98.19
  -5  -7   0 1565.04  100.69
  -5  -7   0 1699.63   99.09
  -5  -7   0 1629.84   98.29
  -5  -7   0 1790.82   98.09
  -5  -7   0 1818.82   98.39
  -5  -7   0 1618.74   98.19
  -5  -7   0 1745.73   98.29
  -5  -7   0 1565.54   98.39
  -5  -7   0 1743.03   98.29
   5   7   0 1611.54  100.09
   5   7   0 1526.65   97.99
   5   7   0 1670.03   98.49
   5   7   0 1748.23   98.09
   5   7   0 1643.94   98.19
  -6  -7   0  431.46   25.80
  -6  -7   0  394.96   24.40
  -6  -7   0  369.56   24.60
  -6  -7   0  439.76   24.30
  -6  -7   0  419.96   24.40
  -6  -7   0  362.06   28.30
  -6  -7   0  387.16   24.40
  -6  -7   0  420.16   25.50
  -6  -7   0  429.76   24.50
   6   7   0  390.06   24.10
   6   7   0  453.45   24.30
   6   7   0  412.36   24.80
   6   7   0  407.96   24.50
  -7  -7   0  206.48   12.50
  -7  -7   0  193.18   12.20
  -7  -7   0  193.48   12.30
  -7  -7   0  193.58   12.10
  -7  -7   0  210.88   14.10
  -7  -7   0  218.08   13.90
  -7  -7   0  191.68   19.40
  -7  -7   0  200.78   12.50
  -7  -7   0  184.78   12.60
   7   7   0  207.78   12.10
   7   7   0  209.18   12.60
   7   7   0  209.98   13.10
   7   7   0  206.68   12.20
  -8  -7   0   16.50    2.30
  -8  -7   0   19.70    4.20
  -8  -7   0   12.40    1.70
  -8  -7   0   16.90    1.90
  -8  -7   0   18.20    2.20
  -8  -7   0   11.20    3.70
  -8  -7   0   14.50    2.20
  -8  -7   0   23.20    3.00
   8   7   0   12.70    2.80
   8   7   0   13.10    2.40
   8   7   0   15.10    1.90
   8   7   0   11.80    7.80
   8   7   0   18.60    3.30
   8   7   0   15.00    2.00
  -9  -7   0  123.39    8.10
  -9  -7   0  129.99    7.90
  -9  -7   0  114.29    7.90
  -9  -7   0  117.79    9.80
  -9  -7   0  134.99    8.10
  -9  -7   0  130.49    7.90
  -9  -7   0  116.39    8.10
  -9  -7   0   99.69    9.50
  -9  -7   0  105.59    7.30
   9   7   0  120.39    8.60
   9   7   0  107.19    8.20
   9   7   0  123.69    9.00
   9   7   0  114.99    7.40
   9   7   0  121.99    7.60
 -10  -7   0   25.60    5.00
 -10  -7   0   15.40    2.50
 -10  -7   0   15.20    2.50
 -10  -7   0   18.20    2.80
 -10  -7   0   22.90    2.80
 -10  -7   0   22.00    2.80
 -10  -7   0   16.00    4.40
  10   7   0   16.00    2.10
  10   7   0   12.10    3.00
  10   7   0    9.20    3.40
  10   7   0   16.00    4.00
  10   7   0   16.30    2.20
  10   7   0   -7.40   14.80
 -11  -7   0   18.40    5.00
 -11  -7   0   25.40    3.40
 -11  -7   0   37.30    4.10
 -11  -7   0   23.10    3.20
 -11  -7   0   13.40    5.60
 -11  -7   0   31.20    3.80
  11   7   0   27.10    3.30
  11   7   0   30.80    4.70
  11   7   0   33.30    3.10
  11   7   0   30.50    4.00
  11   7   0   24.90    4.20
 -12  -7   0   22.60    5.90
 -12  -7   0   31.20    4.00
 -12  -7   0   27.70    3.60
 -12  -7   0   27.40    3.60
  12   7   0   22.60    5.00
  12   7   0   25.00    3.20
  12   7   0   28.00    3.10
  12   7   0   15.80    4.60
  12   7   0   20.50    4.10
 -13  -7   0  125.49    8.20
 -13  -7   0  107.89    8.60
 -13  -7   0  107.99    8.50
  13   7   0  111.39    7.60
  13   7   0  103.89   10.30
  13   7   0  125.29    9.20
  13   7   0   95.09   10.40
  13   7   0  115.39    7.90
 -14  -7   0   65.49    6.90
 -14  -7   0   90.79    6.50
 -14  -7   0   68.49    6.80
  14   7   0   88.29    7.80
  14   7   0   76.59    6.10
  14   7   0   95.29    9.90
  14   7   0   71.59    5.70
 -15  -7   0   87.39    6.70
 -15  -7   0   63.89    7.00
 -15  -7   0   70.79    5.90
 -15  -7   0   56.29    6.60
  15   7   0   73.49    8.00
  15   7   0   63.89    9.40
  15   7   0   75.29    5.60
  15   7   0   71.89    5.80
 -16  -7   0   46.60    4.70
 -16  -7   0   33.00    5.00
 -16  -7   0   29.90    4.50
  16   7   0   40.50    6.00
  16   7   0   42.70    4.30
  16   7   0   25.50    6.70
  16   7   0   45.10    4.50
 -17  -7   0   63.19    5.40
 -17  -7   0   49.00    5.90
  17   7   0   41.10    8.40
  17   7   0   62.29    7.10
  17   7   0   53.19    6.10
  17   7   0   57.89    5.30
  17   7   0   57.89    5.00
 -18  -7   0   41.20    4.20
 -18  -7   0   25.50    5.20
 -18  -7   0   32.80    4.50
  18   7   0   32.40    8.70
  18   7   0   44.10    4.40
  18   7   0   39.00    5.60
  18   7   0   43.60    4.80
 -19  -7   0   10.00    2.70
 -19  -7   0    7.90    3.20
 -19  -7   0    4.00    3.40
  19   7   0   12.70    2.90
  19   7   0    8.00    3.80
  19   7   0    6.70    2.80
 -20  -7   0    4.70    3.40
  20   7   0   12.70    2.90
 -20   8   0   -0.60    3.40
  19  -8   0   13.80    2.70
  19  -8   0   13.10    2.50
  19  -8   0    2.20    4.00
 -19   8   0    7.00    3.40
 -19   8   0    7.60    2.90
  18  -8   0    4.70    2.40
  18  -8   0    3.00    2.20
  18  -8   0    7.80    3.00
 -18   8   0   -1.60    2.70
 -18   8   0    0.90    2.70
  17  -8   0   -0.50    6.30
  17  -8   0    8.00    2.60
  17  -8   0    6.60    5.30
  17  -8   0    7.70    2.90
  17  -8   0   12.60    2.60
  17  -8   0   14.40    3.80
 -17   8   0    8.60    2.80
 -17   8   0   13.50    2.60
 -17   8   0    9.70    3.00
  16  -8   0    5.00    5.30
  16  -8   0    4.80    4.80
  16  -8   0   10.00    2.50
  16  -8   0   11.90    2.40
  16  -8   0    9.30    3.50
  16  -8   0   10.50    2.80
 -16   8   0    4.90    2.40
 -16   8   0    5.30    2.70
 -16   8   0   10.80    4.80
 -16   8   0   12.20    2.80
  15  -8   0    0.30    4.10
  15  -8   0    5.90    2.40
  15  -8   0    7.70    2.70
  15  -8   0   10.50    4.30
  15  -8   0    0.70    2.00
  15  -8   0    4.40    3.10
 -15   8   0    2.10    2.40
 -15   8   0    6.10    2.30
 -15   8   0    4.20    2.20
 -15   8   0    7.20    3.90
  14  -8   0   10.90    4.50
  14  -8   0   12.20    2.50
  14  -8   0   10.30    2.80
  14  -8   0   11.60    2.40
  14  -8   0    7.90    4.20
  14  -8   0    9.50    3.10
 -14   8   0   13.40    2.50
 -14   8   0   12.00    2.20
 -14   8   0    9.20    3.50
 -14   8   0   12.00    2.70
  13  -8   0   11.20    3.50
  13  -8   0   11.60    2.70
  13  -8   0    6.10    3.60
  13  -8   0    6.90    4.00
  13  -8   0    7.20    3.20
  13  -8   0   10.50    2.20
  13  -8   0    6.80    2.60
  13  -8   0    9.50    2.40
  13  -8   0    9.50    2.40
 -13   8   0    5.30    3.00
 -13   8   0    4.90    1.70
 -13   8   0    8.20    2.20
 -13   8   0    9.80    2.10
  12  -8   0    2.60    3.10
  12  -8   0    3.30    1.90
  12  -8   0    5.30    3.50
  12  -8   0    3.60    2.30
  12  -8   0    5.00    3.30
  12  -8   0    2.90    2.00
  12  -8   0    3.60    2.30
  12  -8   0   -1.20    2.80
  12  -8   0    2.50    1.80
 -12   8   0    2.40    1.90
 -12   8   0   -0.40    6.10
 -12   8   0    1.70    2.60
 -12   8   0    0.70    1.50
 -12   8   0    3.40    1.60
  11  -8   0    3.40    2.10
  11  -8   0    3.20    1.60
  11  -8   0    1.20    2.00
  11  -8   0    1.30    1.70
  11  -8   0    1.50    2.60
  11  -8   0    3.00    3.50
  11  -8   0    3.30    1.50
  11  -8   0    5.20    2.80
  11  -8   0    6.20    2.00
  11  -8   0    1.90    2.80
 -11   8   0    2.20    1.50
 -11   8   0   -5.90    5.00
 -11   8   0    1.20    1.30
 -11   8   0    0.10    2.10
 -11   8   0    2.70    2.40
 -11   8   0   -1.00    1.00
  10  -8   0    2.30    1.40
  10  -8   0    6.20    1.80
  10  -8   0    0.50    2.40
  10  -8   0    1.30    2.40
  10  -8   0    3.00    1.40
  10  -8   0    4.70    1.60
  10  -8   0    4.10    1.90
  10  -8   0    4.80    3.30
  10  -8   0    7.00    1.90
  10  -8   0    8.10    2.80
 -10   8   0    2.90    2.00
 -10   8   0    3.50    1.40
 -10   8   0    1.00    0.80
 -10   8   0    4.30    1.40
 -10   8   0    6.40    3.70
 -10   8   0    2.20    2.00
 -10   8   0    2.50    1.20
 -10   8   0    3.80    1.50
   9  -8   0   12.30   15.30
   9  -8   0    6.90    1.60
   9  -8   0    6.60    1.90
   9  -8   0    9.10    1.70
   9  -8   0   10.20    1.60
   9  -8   0    8.10    2.60
   9  -8   0    8.90    1.80
   9  -8   0    4.50    2.80
   9  -8   0    8.20    2.70
   9  -8   0    5.20    1.30
   9  -8   0    8.50    2.40
  -9   8   0    7.70    2.30
  -9   8   0    6.00    1.50
  -9   8   0    8.50    1.40
  -9   8   0    6.70    1.20
  -9   8   0    9.90   18.70
  -9   8   0    8.70    2.00
  -9   8   0    8.60    1.80
  -9   8   0    9.40    1.50
  -9   8   0    8.30    3.60
   8  -8   0   79.29    5.50
   8  -8   0   84.39    6.60
   8  -8   0   82.49    5.70
   8  -8   0   83.09    6.50
   8  -8   0   75.79    5.40
   8  -8   0   79.59    5.40
   8  -8   0   86.89    7.20
   8  -8   0   87.39    5.60
   8  -8   0   82.29    5.20
  -8   8   0   78.19    5.60
  -8   8   0   79.39    7.50
  -8   8   0   80.99    5.20
  -8   8   0   78.19    5.90
  -8   8   0   73.69    5.10
  -8   8   0   83.89    5.30
  -8   8   0   81.49    6.20
  -8   8   0   79.29    5.30
   7  -8   0  319.77   27.80
   7  -8   0  333.27   19.30
   7  -8   0  314.97   19.20
   7  -8   0  322.57   18.50
   7  -8   0  309.77   18.70
   7  -8   0  328.67   18.70
   7  -8   0  306.97   18.50
   7  -8   0  303.27   18.40
   7  -8   0  326.07   19.70
  -7   8   0  311.87   19.10
  -7   8   0  316.17   18.50
  -7   8   0  308.97   18.90
  -7   8   0  307.97   19.90
  -7   8   0  283.57   18.50
  -7   8   0  277.07   18.70
  -7   8   0  305.87   18.50
  -7   8   0  301.87   18.60
   6  -8   0   29.50    3.40
   6  -8   0   33.10    2.90
   6  -8   0   30.40    2.40
   6  -8   0   31.40    3.70
   6  -8   0   41.90   10.30
   6  -8   0   24.40    3.70
   6  -8   0   34.60    2.70
   6  -8   0   26.30    2.80
   6  -8   0   28.00    2.60
  -6   8   0   37.20    4.80
  -6   8   0   30.00    3.20
  -6   8   0   28.70    3.80
  -6   8   0   54.39   14.10
  -6   8   0   29.30    2.40
  -6   8   0   29.60    3.60
  -6   8   0   31.80    2.50
  -6   8   0   34.80    2.70
  -6   8   0   27.20    2.20
   5  -8   0   10.70    1.90
   5  -8   0   18.40    6.50
   5  -8   0   10.80    2.00
   5  -8   0   10.20    2.40
   5  -8   0   14.30    1.60
   5  -8   0    9.20    1.80
  -5   8   0    9.50    2.10
  -5   8   0   10.50    3.40
  -5   8   0   10.70    2.00
  -5   8   0   15.30    9.30
   4  -8   0  109.99    6.90
   4  -8   0  127.29    7.70
   4  -8   0  116.19   13.30
   4  -8   0  112.69    7.10
   4  -8   0  104.09    6.80
   4  -8   0  105.79    7.50
   4  -8   0  104.79    6.90
   4  -8   0  116.69    8.10
   4  -8   0  100.79    7.30
   4  -8   0  102.59    6.70
   4  -8   0  110.99    7.40
  -4   8   0  115.89    7.60
  -4   8   0  112.69   13.40
  -4   8   0  111.09    7.60
  -4   8   0  110.19    6.90
  -4   8   0  119.89    6.90
  -4   8   0  121.49    8.90
  -4   8   0  116.99    7.30
   3  -8   0   84.49    7.10
   3  -8   0  119.39   14.40
   3  -8   0  106.39    7.40
   3  -8   0  104.99    7.00
   3  -8   0  108.39    7.90
   3  -8   0  105.59    6.40
   3  -8   0  102.59    6.20
   3  -8   0   97.99    6.60
  -3   8   0   91.69    6.80
  -3   8   0   98.59    6.60
  -3   8   0  100.89    6.90
  -3   8   0   95.19    6.20
  -3   8   0  105.19    6.20
  -3   8   0  103.39   12.10
  -3   8   0   91.49    6.20
  -3   8   0  106.29    8.40
   2  -8   0   54.49    5.00
   2  -8   0   57.09    3.70
   2  -8   0   58.49    8.70
   2  -8   0   53.49    6.10
   2  -8   0   50.49    3.90
   2  -8   0   52.59    4.80
   2  -8   0   53.89    3.80
   2  -8   0   56.29    4.40
   2  -8   0   48.00    4.00
   2  -8   0   54.29    3.50
   2  -8   0   54.09    4.50
  -2   8   0   51.59    3.60
  -2   8   0   55.79    4.00
  -2   8   0   65.79    9.50
  -2   8   0   60.19    6.20
  -2   8   0   53.59    4.30
  -2   8   0   51.99    3.60
  -2   8   0   53.39    3.60
  -2   8   0   49.90    7.90
  -2   8   0   51.79    4.10
   1  -8   0   38.10    2.70
   1  -8   0   46.90    4.10
   1  -8   0   40.00    5.90
   1  -8   0   44.30    3.20
   1  -8   0   41.80    3.00
   1  -8   0   39.60    3.60
   1  -8   0   45.00    4.40
   1  -8   0   39.50    3.30
   1  -8   0   43.10    3.00
   1  -8   0   45.60    4.10
   1  -8   0   39.10    3.00
   1  -8   0   39.80    3.40
  -1   8   0   50.59    6.20
  -1   8   0   39.20    7.20
  -1   8   0   41.20    2.80
  -1   8   0   41.00    2.90
  -1   8   0   43.20    3.30
  -1   8   0   42.30    3.70
  -1   8   0   40.80    3.40
   0  -8   0    3.80    1.30
   0  -8   0    3.80    1.10
   0  -8   0    4.60    3.60
   0  -8   0    2.50    2.40
   0  -8   0    3.10    1.40
   0  -8   0    1.20    3.40
   0  -8   0    3.30    1.70
   0  -8   0    1.40    1.50
   0  -8   0    2.90    1.40
   0  -8   0    3.30    2.00
   0  -8   0    3.80    1.20
   0  -8   0    1.70    0.90
   0   8   0    3.30    0.90
   0   8   0    5.30    4.00
   0   8   0    2.00    1.50
   0   8   0    3.90    1.20
   0   8   0   -0.80    3.70
   0   8   0    4.70    0.80
   0   8   0    2.80    1.30
  -1  -8   0   18.70    1.80
  -1  -8   0   12.90    4.00
  -1  -8   0   16.70    2.20
  -1  -8   0   18.20    2.30
  -1  -8   0   20.30    4.90
  -1  -8   0   18.60    3.20
  -1  -8   0   14.00    1.80
  -1  -8   0   17.50    2.30
  -1  -8   0   18.10    3.40
  -1  -8   0   19.90    2.30
   1   8   0   16.20    4.30
   1   8   0   20.20    1.60
   1   8   0   19.10    1.80
   1   8   0   17.30    2.50
   1   8   0   18.50    5.00
   1   8   0   19.30    2.30
  -2  -8   0   61.29    4.00
  -2  -8   0   66.99    5.70
  -2  -8   0   57.69    4.80
  -2  -8   0   64.89    5.80
  -2  -8   0   65.79    4.40
  -2  -8   0   52.39    4.10
  -2  -8   0   63.19    4.50
  -2  -8   0   62.89    8.50
  -2  -8   0   67.29    4.10
  -2  -8   0   66.09    4.40
   2   8   0   63.19    7.20
   2   8   0   61.09    3.80
   2   8   0   58.29    4.10
   2   8   0   58.79    8.20
   2   8   0   61.29    4.70
   2   8   0   55.89    3.90
  -3  -8   0   35.20    6.80
  -3  -8   0   35.60    2.80
  -3  -8   0   32.90    3.70
  -3  -8   0   40.10    3.10
  -3  -8   0   29.90    4.50
  -3  -8   0   39.10    4.90
  -3  -8   0   37.40    3.20
  -3  -8   0   36.90    2.80
  -3  -8   0   35.90    3.30
  -3  -8   0   31.60    2.80
   3   8   0   29.20    3.00
   3   8   0   31.30    2.30
   3   8   0   37.70    3.60
  -4  -8   0   81.99   11.90
  -4  -8   0  109.99    7.10
  -4  -8   0   88.29    6.50
  -4  -8   0   97.89    6.70
  -4  -8   0  108.59    6.60
   4   8   0  116.79    8.30
   4   8   0  103.09    6.90
  -5  -8   0   29.30    2.90
  -5  -8   0   29.10    3.10
  -5  -8   0   29.30    4.20
  -5  -8   0   22.80    2.60
  -5  -8   0   25.10    2.50
  -5  -8   0   29.60    4.60
  -5  -8   0   27.30    3.00
  -5  -8   0   25.30    3.60
  -5  -8   0   32.80    8.70
  -5  -8   0   34.50    3.30
   5   8   0   28.70    5.00
   5   8   0   32.00    3.50
   5   8   0   33.20    6.40
   5   8   0   27.40    2.10
   5   8   0   28.40    2.70
  -6  -8   0  109.19    6.90
  -6  -8   0   88.19    8.00
  -6  -8   0  101.89    6.40
  -6  -8   0   84.69    6.60
  -6  -8   0   93.19    6.50
  -6  -8   0   85.99    6.00
  -6  -8   0   90.69    6.40
  -6  -8   0  113.79   15.30
  -6  -8   0   96.59    8.30
   6   8   0   99.39    6.40
   6   8   0  105.99    5.90
   6   8   0   95.59    9.90
   6   8   0   99.19    6.00
   6   8   0   84.79   11.10
  -7  -8   0    2.30    3.70
  -7  -8   0   11.00    1.80
  -7  -8   0    6.70    1.80
  -7  -8   0    5.60    1.90
  -7  -8   0    1.30    3.20
  -7  -8   0    3.60    1.50
   7   8   0    8.20    2.50
   7   8   0   -0.40    6.90
   7   8   0    8.40    1.50
   7   8   0    5.50    2.00
   7   8   0    6.20    1.20
  -8  -8   0    6.50    2.50
  -8  -8   0   12.80    4.10
  -8  -8   0    9.70    2.00
  -8  -8   0   12.10    2.00
  -8  -8   0    9.10    1.70
  -8  -8   0   12.40    2.20
  -8  -8   0   12.00    1.50
  -8  -8   0    7.90    2.10
  -8  -8   0   14.50    2.30
   8   8   0   11.20    1.70
   8   8   0    7.00    2.90
   8   8   0   11.40    8.80
   8   8   0    9.50    2.40
   8   8   0   11.00    1.50
  -9  -8   0   21.70    4.90
  -9  -8   0   27.40    3.60
  -9  -8   0   25.80    2.90
  -9  -8   0   25.70    3.30
  -9  -8   0   29.90    3.70
  -9  -8   0   28.30    3.30
   9   8   0   18.10    3.50
   9   8   0   19.30    2.30
   9   8   0   20.20    2.40
   9   8   0   22.50   11.70
   9   8   0   17.60    3.10
 -10  -8   0   33.60    4.00
 -10  -8   0   23.00    3.50
 -10  -8   0   32.20    3.90
 -10  -8   0   21.50    5.50
 -10  -8   0   25.60    3.30
 -10  -8   0   32.10    3.70
  10   8   0   26.00    2.80
  10   8   0   26.80    4.30
  10   8   0   31.60    3.80
  10   8   0   26.90    3.10
 -11  -8   0   34.20    4.30
 -11  -8   0   35.50    4.40
 -11  -8   0   30.90    4.00
 -11  -8   0   23.80    6.10
  11   8   0   35.00    5.30
  11   8   0   22.50    4.60
  11   8   0   34.30    4.20
  11   8   0   31.80    3.20
  11   8   0   28.70    3.20
 -12  -8   0   16.70    3.30
 -12  -8   0   15.60    3.30
 -12  -8   0   13.50    5.90
 -12  -8   0   13.80    2.90
 -12  -8   0   10.10    3.20
  12   8   0   13.40    3.80
  12   8   0   17.90    4.80
  12   8   0    8.90    2.70
  12   8   0   17.20    2.40
  12   8   0    4.50    4.80
 -13  -8   0   14.70    3.50
 -13  -8   0   16.60    3.60
 -13  -8   0   12.30    5.10
 -13  -8   0   11.60    3.00
 -13  -8   0   -2.00    6.00
 -13  -8   0    7.20    3.20
  13   8   0   12.20    2.70
  13   8   0   10.90    2.50
  13   8   0   21.10    5.50
  13   8   0   18.40    4.50
 -14  -8   0    7.30    3.70
 -14  -8   0   12.90    3.10
 -14  -8   0    6.10    5.10
 -14  -8   0   16.80    3.80
 -14  -8   0    0.60    7.70
 -14  -8   0    7.30    3.40
  14   8   0   15.50    2.60
  14   8   0   14.80    5.80
  14   8   0   12.80    2.80
  14   8   0   11.70    4.50
 -15  -8   0    1.20    4.40
 -15  -8   0   10.70    3.10
 -15  -8   0   10.10    3.70
 -15  -8   0    8.60    3.50
  15   8   0    9.70    2.70
  15   8   0   11.50    5.60
  15   8   0    7.30    4.60
  15   8   0    7.50    3.60
  15   8   0   16.40    2.70
 -16  -8   0   14.20    4.00
 -16  -8   0   17.10    3.30
 -16  -8   0   19.60    3.80
  16   8   0   15.40    5.00
  16   8   0    7.60    3.90
  16   8   0   15.60    3.00
  16   8   0    2.70    6.10
  16   8   0   19.10    3.00
 -17  -8   0   19.80    4.10
 -17  -8   0   11.80    4.50
  17   8   0   19.70    3.50
  17   8   0   24.30    5.60
  17   8   0   26.40    7.70
  17   8   0   12.80    4.20
 -18  -8   0   -1.00    4.40
 -18  -8   0    3.00    3.80
 -18  -8   0   10.00    3.50
 -18  -8   0   11.80    2.90
  18   8   0    3.00    2.60
  18   8   0    4.00    3.70
  18   8   0   10.60    2.80
 -19  -8   0    4.40    3.90
 -19  -8   0   22.10    3.10
 -19  -8   0   16.20    3.50
  19   8   0   10.70    3.90
  19   8   0   13.80    3.00
  19  -9   0    2.00    2.20
  19  -9   0    1.90    2.40
 -19   9   0    6.90    5.30
 -19   9   0   -3.00    2.60
  18  -9   0   45.70    4.40
  18  -9   0   40.80    5.20
  18  -9   0   35.80    4.10
 -18   9   0   31.90    4.00
 -18   9   0   44.20    4.80
  17  -9   0   12.10    2.50
  17  -9   0   17.00    2.90
  17  -9   0    9.70    2.50
  17  -9   0    8.80    4.10
  17  -9   0    4.10    5.40
 -17   9   0   12.60    2.50
 -17   9   0    9.60    2.80
 -17   9   0    8.30    2.70
  16  -9   0    5.20    6.00
  16  -9   0    9.50    4.60
  16  -9   0   15.30    2.60
  16  -9   0   13.20    3.90
  16  -9   0   22.10    3.00
 -16   9   0   11.40    4.30
 -16   9   0   17.80    3.10
 -16   9   0   14.80    3.00
  15  -9   0   14.20    3.70
  15  -9   0   13.90    2.40
  15  -9   0   18.00    3.00
  15  -9   0   13.80    5.00
  15  -9   0   18.20    5.00
  15  -9   0   15.30    2.90
 -15   9   0   16.60    2.80
 -15   9   0   17.60    4.10
 -15   9   0   19.50    2.60
 -15   9   0   18.70    3.00
  14  -9   0   -2.50    3.70
  14  -9   0    7.40    2.10
  14  -9   0    9.20    2.50
  14  -9   0   12.30    2.70
  14  -9   0    9.00    3.10
  14  -9   0    3.90    4.20
 -14   9   0    5.40    1.90
 -14   9   0    6.60    2.20
 -14   9   0   10.50    2.50
 -14   9   0    9.20    3.80
  13  -9   0   27.10    4.80
  13  -9   0   26.30    3.30
  13  -9   0   32.30    3.40
  13  -9   0   30.70    4.30
  13  -9   0   24.40    3.00
  13  -9   0   23.50    5.30
  13  -9   0   23.80    3.20
  13  -9   0   22.00    3.70
  13  -9   0   22.70    4.50
 -13   9   0   20.60    3.00
 -13   9   0   25.60    3.00
 -13   9   0   26.50    4.60
 -13   9   0   24.20    2.80
  12  -9   0    1.70    3.10
  12  -9   0    7.30    1.90
  12  -9   0    5.40    3.60
  12  -9   0    6.80    2.40
  12  -9   0    5.80    2.30
  12  -9   0   10.90    4.00
  12  -9   0   10.70    2.40
  12  -9   0    6.60    3.20
  12  -9   0    5.20    2.10
 -12   9   0    4.60    1.80
 -12   9   0    3.20    1.50
 -12   9   0    8.50    1.80
 -12   9   0    5.80    3.20
 -12   9   0    5.90    2.00
  11  -9   0   22.20    4.20
  11  -9   0   20.20    2.60
  11  -9   0   15.90    2.60
  11  -9   0   20.80    3.60
  11  -9   0   24.30    3.20
  11  -9   0   24.90    2.90
  11  -9   0   24.10    2.70
  11  -9   0   26.40    4.00
  11  -9   0   17.80    2.40
 -11   9   0   24.10    2.90
 -11   9   0   24.50    3.60
 -11   9   0   24.90    2.60
 -11   9   0   16.50    3.20
  10  -9   0   85.19    7.30
  10  -9   0   96.99    6.70
  10  -9   0  105.69    8.10
  10  -9   0   95.79    6.90
  10  -9   0   95.59    6.40
  10  -9   0   91.59    6.70
  10  -9   0  100.19    8.00
  10  -9   0  106.69    6.90
  10  -9   0  112.19    9.00
  10  -9   0  102.09    6.70
 -10   9   0   79.29    9.50
 -10   9   0   99.49    7.70
 -10   9   0  100.59    6.40
 -10   9   0  104.39    7.40
 -10   9   0  100.79    6.50
 -10   9   0   90.09    6.80
   9  -9   0  174.28   12.00
   9  -9   0  165.38   11.60
   9  -9   0  174.88   10.90
   9  -9   0  187.98   28.90
   9  -9   0  168.68   11.10
   9  -9   0  183.98   11.20
   9  -9   0  170.78   11.00
   9  -9   0  189.98   12.80
   9  -9   0  179.88   11.00
   9  -9   0  167.28   11.20
   9  -9   0  173.48   12.10
  -9   9   0  179.78   13.10
  -9   9   0  174.68   11.00
  -9   9   0  180.58   10.90
  -9   9   0  171.88   11.20
  -9   9   0  187.68   11.60
  -9   9   0  205.08   35.50
  -9   9   0  180.38   10.90
  -9   9   0  190.68   11.90
   8  -9   0  351.56   20.90
   8  -9   0  310.87   20.10
   8  -9   0  348.07   20.10
   8  -9   0  355.96   21.50
   8  -9   0  405.26   41.90
   8  -9   0  301.97   20.20
   8  -9   0  321.47   20.50
   8  -9   0  360.66   21.00
   8  -9   0  320.87   20.20
   8  -9   0  321.87   20.00
   8  -9   0  367.76   20.30
  -8   9   0  339.57   21.80
  -8   9   0  296.27   19.90
  -8   9   0  343.27   20.00
  -8   9   0  344.87   20.60
  -8   9   0  335.17   20.00
  -8   9   0  325.47   20.40
  -8   9   0  355.76   20.80
  -8   9   0  329.77   20.00
   7  -9   0  118.29    7.10
   7  -9   0  121.69    8.20
   7  -9   0  116.99    8.80
   7  -9   0  114.49    7.40
   7  -9   0  124.99    7.40
   7  -9   0  104.99   20.50
   7  -9   0  100.29    7.20
   7  -9   0  103.49    6.90
   7  -9   0  105.39    7.10
  -7   9   0  101.49    6.80
  -7   9   0  120.69    7.10
  -7   9   0  112.19    7.50
  -7   9   0  111.49    7.20
  -7   9   0  115.79   20.40
  -7   9   0  111.49    7.10
  -7   9   0  112.99    7.90
  -7   9   0  117.69    7.60
  -7   9   0  110.89    9.40
  -7   9   0  110.49    7.00
   6  -9   0  168.58   10.30
   6  -9   0  165.98   11.40
   6  -9   0  151.78    9.90
   6  -9   0  159.28   10.00
   6  -9   0  153.48    9.80
   6  -9   0  170.58   10.70
   6  -9   0  162.58   10.00
   6  -9   0  177.58   10.90
   6  -9   0  169.08   10.20
  -6   9   0  131.89   18.70
  -6   9   0  151.38   12.00
  -6   9   0  167.18   10.90
  -6   9   0  169.58   10.80
  -6   9   0  172.48   10.00
  -6   9   0  169.48   10.10
  -6   9   0  167.58   10.00
  -6   9   0  169.98   10.50
  -6   9   0  165.58   10.00
  -6   9   0  149.99    9.80
   5  -9   0  180.08   11.90
   5  -9   0  199.58   13.10
   5  -9   0  199.18   12.40
   5  -9   0  203.48   12.70
   5  -9   0  206.68   12.10
   5  -9   0  192.18   11.90
   5  -9   0  191.98   11.80
   5  -9   0  193.48   12.40
   5  -9   0  214.38   12.40
   5  -9   0  182.78   11.70
  -5   9   0  198.48   12.60
  -5   9   0  191.58   11.90
  -5   9   0  197.18   13.70
  -5   9   0  203.48   12.30
  -5   9   0  195.08   11.90
  -5   9   0  203.78   12.60
  -5   9   0  200.38   11.90
  -5   9   0  206.38   21.80
   4  -9   0  372.46   22.60
   4  -9   0  368.16   22.50
   4  -9   0  388.96   22.90
   4  -9   0  381.76   22.90
   4  -9   0  370.76   22.80
   4  -9   0  384.26   22.40
   4  -9   0  373.36   23.20
   4  -9   0  337.67   22.40
   4  -9   0  383.06   22.30
  -4   9   0  386.76   23.90
  -4   9   0  382.06   22.60
  -4   9   0  371.96   22.80
  -4   9   0  359.06   22.30
  -4   9   0  382.16   22.80
  -4   9   0  390.26   22.30
  -4   9   0  384.16   22.30
  -4   9   0  368.66   28.60
   3  -9   0 2103.79  123.69
   3  -9   0 2252.67  124.29
   3  -9   0 2106.99  123.69
   3  -9   0 2104.29  124.09
   3  -9   0 2124.69  123.79
   3  -9   0 1908.81  123.79
   3  -9   0 2133.79  124.19
   3  -9   0 2129.99  123.79
   3  -9   0 2115.59  124.59
   3  -9   0 2107.79  123.59
   3  -9   0 2091.79  124.29
  -3   9   0 2066.29  123.59
  -3   9   0 2118.49  123.99
  -3   9   0 2168.08  124.89
  -3   9   0 2125.99  123.89
  -3   9   0 2093.29  128.59
  -3   9   0 2079.89  123.59
  -3   9   0 2127.59  124.09
  -3   9   0 2104.69  123.59
   2  -9   0   38.70    3.00
   2  -9   0   43.20    3.30
   2  -9   0   43.70    3.50
   2  -9   0   49.40    5.10
   2  -9   0   49.80    4.30
   2  -9   0   51.69    4.80
   2  -9   0   44.60    6.50
   2  -9   0   46.70    4.30
   2  -9   0   43.40    3.40
   2  -9   0   37.70    3.60
   2  -9   0   44.40    3.80
  -2   9   0   45.90    3.90
  -2   9   0   39.70    3.20
  -2   9   0   47.00    6.40
  -2   9   0   45.50    3.20
  -2   9   0   51.49    4.30
  -2   9   0   46.60    3.70
  -2   9   0   42.00    3.10
   1  -9   0    3.50    0.70
   1  -9   0    5.30    2.50
   1  -9   0    2.80    1.60
   1  -9   0    4.80    1.70
   1  -9   0    2.90    3.90
   1  -9   0    2.70    1.20
   1  -9   0    8.70    4.50
   1  -9   0    3.20    1.60
   1  -9   0    3.70    1.20
   1  -9   0    4.70    2.00
   1  -9   0    4.50    1.30
   1  -9   0    6.20    2.20
  -1   9   0   11.40    5.10
  -1   9   0    1.30    5.00
  -1   9   0    2.80    1.00
  -1   9   0    2.60    0.90
  -1   9   0    2.60    1.30
  -1   9   0    2.90    1.60
  -1   9   0    0.30    1.30
   0  -9   0   38.00    4.10
   0  -9   0   39.70    3.20
   0  -9   0   44.60    4.80
   0  -9   0   38.50    3.10
   0  -9   0   39.70    3.10
   0  -9   0   38.00    3.50
   0  -9   0   44.10    3.30
   0  -9   0   38.20    3.60
   0  -9   0   41.90    3.70
   0  -9   0   30.90    5.90
   0  -9   0   41.30    4.40
   0  -9   0   34.60    6.70
   0   9   0   44.40    2.90
   0   9   0   40.40    3.40
   0   9   0   41.20    6.30
   0   9   0   46.10    4.00
   0   9   0   33.90    7.20
   0   9   0   43.00    2.80
   0   9   0   39.10    3.50
  -1  -9   0    5.30    4.80
  -1  -9   0    2.50    1.90
  -1  -9   0    1.80    1.00
  -1  -9   0    1.80    1.60
  -1  -9   0    3.70    1.40
  -1  -9   0    3.80    1.60
  -1  -9   0    1.40    2.40
  -1  -9   0    4.40    1.80
  -1  -9   0    3.40    0.90
  -1  -9   0    2.30    3.70
  -1  -9   0    2.30    1.20
  -1  -9   0    1.80    2.90
  -1  -9   0    4.50    1.20
  -1  -9   0    5.20    1.60
   1   9   0    4.70    0.90
   1   9   0    6.10    1.60
   1   9   0    2.80    2.00
   1   9   0    1.30    4.50
   1   9   0    4.00    1.60
   1   9   0    3.60    1.00
   1   9   0    4.30    5.00
  -2  -9   0   88.59    7.00
  -2  -9   0  102.49    6.40
  -2  -9   0   97.59    6.90
  -2  -9   0  114.69   11.30
  -2  -9   0  109.69    6.60
  -2  -9   0  102.69    8.20
  -2  -9   0   97.69    6.70
  -2  -9   0  110.29    8.10
  -2  -9   0   95.59    9.50
  -2  -9   0  116.39    6.80
   2   9   0  103.39    7.10
   2   9   0  103.49    6.40
   2   9   0   86.09    9.70
   2   9   0  112.69    6.90
   2   9   0  115.09   11.50
   2   9   0  102.99    6.30
  -3  -9   0  779.12   48.20
  -3  -9   0  785.22   45.10
  -3  -9   0  795.72   47.20
  -3  -9   0  796.72   45.00
  -3  -9   0  705.23   44.90
  -3  -9   0  847.82   45.00
  -3  -9   0  807.92   46.10
  -3  -9   0  839.72   46.40
  -3  -9   0  806.92   45.10
  -3  -9   0  730.43   45.00
  -3  -9   0  718.53   45.30
  -3  -9   0  757.02   45.20
   3   9   0  697.63   44.80
   3   9   0  734.73   45.30
   3   9   0  769.72   48.00
   3   9   0  727.63   44.90
   3   9   0  763.52   45.00
   3   9   0  692.03   46.20
  -4  -9   0    2.50    1.40
  -4  -9   0    7.40    7.30
  -4  -9   0    1.50    1.70
  -4  -9   0    3.10    1.70
  -4  -9   0    3.20    1.20
  -4  -9   0    0.50    2.00
  -4  -9   0    4.60    3.10
  -4  -9   0    0.80    1.70
  -4  -9   0    1.80    1.30
  -4  -9   0    3.40    2.90
  -4  -9   0    1.20    1.40
   4   9   0    1.90    0.90
   4   9   0    0.80    4.00
   4   9   0    3.10    1.30
   4   9   0    3.30    5.30
   4   9   0    1.30    2.10
   4   9   0    2.10    1.70
  -5  -9   0  138.09   10.20
  -5  -9   0  132.29    8.60
  -5  -9   0  134.19   10.10
  -5  -9   0  140.49    8.20
  -5  -9   0  132.99    8.50
  -5  -9   0  139.29   16.20
  -5  -9   0  134.49    8.90
  -5  -9   0  143.19    8.40
  -5  -9   0  134.09    8.40
  -5  -9   0  123.89    8.20
  -5  -9   0  133.09    8.50
   5   9   0  127.89    9.20
   5   9   0  136.19    8.70
   5   9   0  126.69   12.80
   5   9   0  134.59   11.30
   5   9   0  123.09    8.00
   5   9   0  131.19    8.30
   5   9   0  131.09    8.30
  -6  -9   0   62.29    4.80
  -6  -9   0   60.29    4.90
  -6  -9   0   59.99    4.40
  -6  -9   0   67.99    4.60
  -6  -9   0   71.69    5.50
  -6  -9   0   67.69    7.10
  -6  -9   0   58.49    5.00
  -6  -9   0   67.59    4.70
  -6  -9   0   57.29    6.50
   6   9   0   70.39    4.80
   6   9   0   66.89    4.20
   6   9   0   77.29    6.00
   6   9   0   67.79    5.50
   6   9   0   67.89   11.00
  -7  -9   0   12.50    2.20
  -7  -9   0    8.00    1.90
  -7  -9   0   11.80    3.60
  -7  -9   0   12.50    2.20
  -7  -9   0   16.00    2.80
  -7  -9   0   12.50    2.10
  -7  -9   0   20.40    4.20
   7   9   0   14.00    3.00
   7   9   0   11.50    1.60
   7   9   0   10.70    1.40
   7   9   0   10.90    7.90
   7   9   0   10.80    2.20
  -8  -9   0    3.70    1.90
  -8  -9   0    2.30    2.00
  -8  -9   0    6.60    2.10
  -8  -9   0    3.60    3.50
  -8  -9   0    3.60    1.60
  -8  -9   0    1.90    2.10
  -8  -9   0    6.10    4.40
  -8  -9   0    2.80    1.00
  -8  -9   0    4.20    1.80
  -8  -9   0    2.40    2.40
   8   9   0    7.70    3.00
   8   9   0    3.30    2.20
   8   9   0    2.70    1.40
   8   9   0    3.10    1.30
  -9  -9   0    1.70    2.10
  -9  -9   0   -1.70    4.50
  -9  -9   0    1.10    2.30
  -9  -9   0    1.10    2.20
  -9  -9   0   -0.60    1.00
  -9  -9   0    0.20    3.50
  -9  -9   0    1.60    2.00
  -9  -9   0   -3.80    2.40
  -9  -9   0    0.50    1.90
   9   9   0    1.30    1.40
   9   9   0    0.00    3.10
   9   9   0    2.30    1.60
   9   9   0    1.80    2.40
 -10  -9   0   24.40    2.90
 -10  -9   0   30.50    3.90
 -10  -9   0   19.90    3.00
 -10  -9   0   12.10    4.80
 -10  -9   0   20.20    5.80
 -10  -9   0   17.70    2.80
 -10  -9   0   24.30    3.50
  10   9   0   25.30    2.60
  10   9   0   18.00    3.50
  10   9   0   19.00    2.60
  10   9   0   19.50    4.30
 -11  -9   0   58.19    6.00
 -11  -9   0   57.39    8.20
 -11  -9   0   64.09    5.90
 -11  -9   0   68.29    5.50
 -11  -9   0   54.29    5.90
  11   9   0   68.49    4.90
  11   9   0   70.19    5.20
  11   9   0   75.89    6.50
  11   9   0   76.29    7.70
 -12  -9   0    1.70    2.90
 -12  -9   0    0.50    2.60
 -12  -9   0    2.20    2.90
 -12  -9   0    2.80    3.00
 -12  -9   0   -2.20    1.90
 -12  -9   0    6.80    6.20
 -12  -9   0    1.20    4.60
  12   9   0    4.60    2.10
  12   9   0    0.80    3.80
  12   9   0    5.10    2.30
  12   9   0    5.10    4.40
 -13  -9   0   89.99   11.80
 -13  -9   0   78.29    7.50
 -13  -9   0   77.19    7.80
 -13  -9   0  108.49    7.20
  13   9   0   98.59   10.30
  13   9   0  100.59    6.60
  13   9   0   88.79    8.40
  13   9   0   92.09    6.90
 -14  -9   0   12.90    3.80
 -14  -9   0   20.40    3.70
 -14  -9   0   18.50    3.50
 -14  -9   0   18.10    5.90
 -14  -9   0   17.00    3.70
  14   9   0   17.50    5.00
  14   9   0   21.50    3.10
  14   9   0   26.80    3.00
  14   9   0   21.70    5.90
 -15  -9   0    7.90    3.80
 -15  -9   0   11.00    3.60
 -15  -9   0    2.10    4.70
  15   9   0   12.40    2.60
  15   9   0    4.00    4.60
  15   9   0    7.70    6.40
  15   9   0    7.60    3.70
  15   9   0    6.70    2.80
  15   9   0   -0.10    5.80
 -16  -9   0   27.60    3.80
 -16  -9   0   16.00    4.10
 -16  -9   0   15.40    3.90
  16   9   0   24.50    6.90
  16   9   0   23.60    5.50
  16   9   0   22.00    3.50
  16   9   0   20.40    6.60
  16   9   0   32.00    4.90
  16   9   0   27.80    3.20
 -17  -9   0    5.50    3.20
 -17  -9   0    3.00    4.10
 -17  -9   0    8.60    3.10
 -17  -9   0    3.60    3.80
  17   9   0    8.80    2.70
  17   9   0    0.40    2.60
  17   9   0   11.60    6.90
  17   9   0   12.70    4.00
 -18  -9   0    2.40    3.50
 -18  -9   0    3.40    3.10
 -18  -9   0   11.50    3.00
  18   9   0   16.90    4.00
  18   9   0   10.80    2.80
 -19  -9   0    3.20    3.40
 -19  -9   0   -2.00    2.50
 -19  -9   0   -2.10    2.60
  19   9   0    3.30    3.30
  19   9   0    4.00    2.40
  19 -10   0    5.80    2.40
 -19  10   0    2.10    2.50
  18 -10   0    2.30    2.00
  18 -10   0    3.80    2.40
 -18  10   0   12.40    2.70
 -18  10   0    7.30    2.90
  17 -10   0   17.30    3.10
  17 -10   0    8.80    2.30
  17 -10   0    5.70    5.20
 -17  10   0   12.90    2.80
 -17  10   0   19.60    2.70
 -17  10   0   13.90    3.00
  16 -10   0   15.10    2.50
  16 -10   0   19.10    5.10
  16 -10   0   15.10    2.70
  16 -10   0   16.30    3.90
 -16  10   0   13.30    2.40
 -16  10   0   13.00    3.00
 -16  10   0   14.60    3.10
 -16  10   0    3.20    4.60
  15 -10   0    0.40    4.90
  15 -10   0   -2.00    4.20
  15 -10   0    0.20    1.70
  15 -10   0    2.30    3.20
  15 -10   0    2.60    1.80
  15 -10   0    7.80    2.50
 -15  10   0    2.60    2.30
 -15  10   0    1.70    2.10
 -15  10   0    3.10    2.10
 -15  10   0   -3.20    3.90
  14 -10   0   59.29    6.00
  14 -10   0   48.80    6.60
  14 -10   0   53.39    4.80
 -14  10   0   70.49    5.00
 -14  10   0   71.09    7.40
 -14  10   0   64.09    4.80
 -14  10   0   58.59    5.30
  13 -10   0    9.00    4.40
  13 -10   0    1.60    2.50
  13 -10   0    2.70    1.70
  13 -10   0    8.00    3.40
  13 -10   0   -0.50    3.30
  13 -10   0   -0.30    1.30
  13 -10   0    4.00    2.20
  13 -10   0    2.20    2.30
 -13  10   0    0.90    1.60
 -13  10   0    3.50    2.10
 -13  10   0    2.70    3.00
 -13  10   0    3.10    1.90
  12 -10   0   23.90    3.00
  12 -10   0   30.10    3.60
  12 -10   0   25.40    5.30
  12 -10   0   26.50    3.50
  12 -10   0   31.30    4.70
  12 -10   0   24.00    3.10
  12 -10   0   36.40    3.80
  12 -10   0   30.80    4.70
 -12  10   0   29.90    4.50
 -12  10   0   28.90    3.60
 -12  10   0   26.00    3.20
 -12  10   0   25.70    4.10
 -12  10   0   25.10    3.00
  11 -10   0   26.90    5.00
  11 -10   0   25.70    4.30
  11 -10   0   23.80    2.90
  11 -10   0   23.10    2.80
  11 -10   0   19.00    2.60
  11 -10   0   19.70    3.00
  11 -10   0   25.90    2.90
  11 -10   0   26.40    4.40
  11 -10   0   31.20    3.40
 -11  10   0   24.20    3.50
 -11  10   0   24.10    2.80
 -11  10   0   30.80    4.60
 -11  10   0   25.60    3.10
  10 -10   0   24.80    2.70
  10 -10   0   26.60    3.40
  10 -10   0   27.80    4.90
  10 -10   0   27.50    3.50
  10 -10   0   33.20    4.40
  10 -10   0   32.80    3.00
  10 -10   0   27.00    3.20
  10 -10   0   29.50    4.10
  10 -10   0   23.60    3.20
 -10  10   0   34.80    6.30
 -10  10   0   28.30    3.60
 -10  10   0   29.30    2.80
 -10  10   0   29.10    3.00
 -10  10   0   20.90    3.20
 -10  10   0   24.00    2.70
 -10  10   0   24.60    3.60
   9 -10   0   69.59    4.90
   9 -10   0   58.89    5.80
   9 -10   0   56.59    4.50
   9 -10   0   55.99    4.60
   9 -10   0   58.49    4.70
   9 -10   0   62.09    7.00
   9 -10   0   61.29    6.10
   9 -10   0   60.49    4.10
   9 -10   0   67.09    4.40
  -9  10   0   59.99    4.30
  -9  10   0   57.99    4.40
  -9  10   0   64.09    5.70
  -9  10   0   63.89    5.30
  -9  10   0   51.09    7.00
  -9  10   0   49.99    4.70
  -9  10   0   53.39    4.20
   8 -10   0    4.90    3.00
   8 -10   0    6.30    1.60
   8 -10   0    9.70    1.40
   8 -10   0    6.80    2.70
   8 -10   0   10.30    2.70
   8 -10   0   12.70    2.00
   8 -10   0    9.80    1.60
   8 -10   0   11.30   17.00
   8 -10   0    9.10    1.70
  -8  10   0    7.20    1.90
  -8  10   0   -2.70   21.80
  -8  10   0    9.40    1.50
  -8  10   0    8.70    2.30
  -8  10   0    8.50    1.60
  -8  10   0    7.80    4.30
  -8  10   0    7.80    1.40
  -8  10   0   12.00    2.60
   7 -10   0  161.88    9.50
   7 -10   0  144.59    9.10
   7 -10   0  141.39   24.50
   7 -10   0  146.79    9.50
   7 -10   0  151.08   10.80
   7 -10   0  158.88   10.30
   7 -10   0  148.69   10.00
   7 -10   0  140.19    9.20
   7 -10   0  132.59    8.90
   7 -10   0  146.59    9.20
  -7  10   0  148.69    9.10
  -7  10   0  146.09    9.70
  -7  10   0  147.99    9.10
  -7  10   0  148.39   10.00
  -7  10   0  145.79   11.60
  -7  10   0  149.29    9.20
  -7  10   0  149.49    9.10
   6 -10   0  173.38   11.00
   6 -10   0  161.68   10.50
   6 -10   0  150.58   10.30
   6 -10   0  172.98   10.60
   6 -10   0  161.08   10.10
   6 -10   0  177.98   10.50
   6 -10   0  174.18   10.30
   6 -10   0  170.88   11.80
   6 -10   0  151.48   21.90
   6 -10   0  169.08   10.70
   6 -10   0  161.58   10.20
   6 -10   0  176.88   11.30
   6 -10   0  162.18   10.30
  -6  10   0  179.88   12.70
  -6  10   0  171.08   10.30
  -6  10   0  176.98   11.30
  -6  10   0  173.08   10.30
  -6  10   0  172.28   10.40
  -6  10   0  166.68   10.30
  -6  10   0  128.79   21.20
  -6  10   0  161.38   10.10
  -6  10   0  179.38   11.20
  -6  10   0  171.88   10.80
   5 -10   0   52.59    4.80
   5 -10   0   51.59    4.30
   5 -10   0   48.70    3.40
   5 -10   0   50.09    4.10
   5 -10   0   51.89    5.50
   5 -10   0   49.40    4.30
   5 -10   0   41.20    3.60
   5 -10   0   51.09    3.50
   5 -10   0   39.40   10.80
   5 -10   0   55.39    3.90
  -5  10   0   55.89    4.70
  -5  10   0   53.69    3.60
  -5  10   0   45.40    3.60
  -5  10   0   48.10    4.20
  -5  10   0   33.90   10.40
  -5  10   0   49.50    6.70
  -5  10   0   47.70    4.70
  -5  10   0   47.60    3.50
   4 -10   0  139.09    8.20
   4 -10   0  136.99    8.00
   4 -10   0  111.39    7.90
   4 -10   0  124.69    7.70
   4 -10   0  112.09   15.80
   4 -10   0  125.89    8.20
   4 -10   0  133.99    9.20
   4 -10   0  109.99    8.50
  -4  10   0  125.59    7.80
  -4  10   0  120.09   10.10
  -4  10   0  126.89    8.60
  -4  10   0  122.89    8.20
  -4  10   0  128.69    7.80
  -4  10   0  116.09   16.40
  -4  10   0  130.09    8.50
  -4  10   0  120.59    7.70
   3 -10   0  258.07   15.80
   3 -10   0  263.97   15.50
   3 -10   0  268.77   21.80
   3 -10   0  270.17   16.60
   3 -10   0  264.47   16.30
   3 -10   0  258.47   15.70
   3 -10   0  268.57   16.50
   3 -10   0  252.47   15.70
   3 -10   0  236.88   15.80
   3 -10   0  263.07   17.60
   3 -10   0  264.07   15.90
   3 -10   0  239.38   16.60
  -3  10   0  254.37   16.10
  -3  10   0  259.07   15.60
  -3  10   0  257.47   15.60
  -3  10   0  265.17   15.60
  -3  10   0  264.27   16.30
  -3  10   0  275.27   17.70
  -3  10   0  264.57   16.00
  -3  10   0  275.07   22.80
   2 -10   0  867.21   65.99
   2 -10   0 1056.59   58.29
   2 -10   0  986.10   57.59
   2 -10   0  993.50   57.39
   2 -10   0  976.00   58.09
   2 -10   0  962.70   57.79
   2 -10   0 1011.50   57.29
   2 -10   0  969.70   58.99
   2 -10   0  978.00   57.39
   2 -10   0  946.21   57.39
   2 -10   0  954.30   57.19
   2 -10   0  876.31   57.49
  -2  10   0 1013.20   57.79
  -2  10   0  972.60   57.29
  -2  10   0 1002.80   62.89
  -2  10   0  976.00   57.89
  -2  10   0  965.30   57.29
  -2  10   0  995.90   57.59
  -2  10   0  957.20   57.29
  -2  10   0 1022.50   58.99
   1 -10   0  141.69    9.70
   1 -10   0  140.09   12.00
   1 -10   0  142.49   10.10
   1 -10   0  132.89    9.00
   1 -10   0  140.59    9.30
   1 -10   0  154.48    9.90
   1 -10   0  136.99    8.80
   1 -10   0  130.59    9.00
   1 -10   0  146.89    8.80
  -1  10   0  138.89    8.60
  -1  10   0  144.39    8.60
  -1  10   0  144.49    9.00
  -1  10   0  134.39   15.20
  -1  10   0  142.89    9.20
  -1  10   0  138.99    8.60
  -1  10   0  141.09    9.40
   0 -10   0   28.50    3.20
   0 -10   0   31.50    4.10
   0 -10   0   28.40    3.40
   0 -10   0   32.60    3.90
   0 -10   0   22.30    6.30
   0 -10   0   27.70    2.60
   0 -10   0   26.10    2.60
   0 -10   0   31.90    6.50
   0 -10   0   29.40    4.20
   0 -10   0   28.00    2.70
   0 -10   0   26.50    3.30
   0 -10   0   29.10    2.90
   0  10   0   27.10    3.00
   0  10   0   28.10    2.40
   0  10   0   31.80    3.70
   0  10   0   28.60    2.30
   0  10   0   27.30    3.10
   0  10   0   29.40    7.70
  -1 -10   0  176.78   12.20
  -1 -10   0  189.88   12.30
  -1 -10   0  191.68   10.90
  -1 -10   0  170.58   11.20
  -1 -10   0  175.78   10.90
  -1 -10   0  155.98   14.30
  -1 -10   0  177.38   14.90
  -1 -10   0  183.28   11.60
  -1 -10   0  185.38   11.00
  -1 -10   0  177.18   10.80
  -1 -10   0  175.98   11.20
  -1 -10   0  167.18   11.30
  -1 -10   0  188.08   11.10
   1  10   0  182.88   11.30
   1  10   0  198.48   11.60
   1  10   0  173.18   15.30
   1  10   0  157.78   16.30
   1  10   0  181.18   11.20
   1  10   0  174.48   10.80
   1  10   0  175.48   10.70
  -2 -10   0  503.85   29.20
  -2 -10   0  538.05   30.60
  -2 -10   0  543.45   30.50
  -2 -10   0  509.95   29.30
  -2 -10   0  489.65   29.10
  -2 -10   0  486.05   29.30
  -2 -10   0  478.65   32.60
  -2 -10   0  509.15   29.00
  -2 -10   0  472.95   29.50
  -2 -10   0  538.05   29.10
   2  10   0  498.65   29.50
   2  10   0  428.36   32.90
   2  10   0  479.25   29.10
   2  10   0  440.26   29.00
   2  10   0  460.25   31.40
   2  10   0  490.45   29.00
   2  10   0  485.25   29.40
  -3 -10   0   96.89    6.50
  -3 -10   0  100.79    8.10
  -3 -10   0   89.49    6.00
  -3 -10   0  101.69    6.20
  -3 -10   0   96.19    6.20
  -3 -10   0   84.59   11.60
  -3 -10   0   97.49    6.90
  -3 -10   0  102.19    6.50
  -3 -10   0   99.29    6.60
  -3 -10   0  100.49    8.30
  -3 -10   0  103.19    6.20
   3  10   0   97.89    6.00
   3  10   0   98.49    6.90
   3  10   0   82.49   10.40
   3  10   0   98.89    6.70
   3  10   0   86.29    6.00
  -4 -10   0   60.39    4.80
  -4 -10   0   71.49    7.10
  -4 -10   0   58.79   10.70
  -4 -10   0   63.09    4.40
  -4 -10   0   57.49    5.10
  -4 -10   0   63.39    4.70
  -4 -10   0   61.79    4.30
  -4 -10   0   60.49    6.30
  -4 -10   0   63.49    4.80
  -4 -10   0   71.39    4.50
  -4 -10   0   61.39    4.20
   4  10   0   62.89    4.00
   4  10   0   63.89    5.30
   4  10   0   53.09    4.20
   4  10   0   73.49    8.80
   4  10   0   66.19    4.70
  -5 -10   0   10.80    2.10
  -5 -10   0   11.20    1.80
  -5 -10   0    8.60    1.50
  -5 -10   0    8.10    3.40
  -5 -10   0    9.20    1.90
  -5 -10   0   12.30    2.70
  -5 -10   0    8.70    1.70
  -5 -10   0    8.70    4.00
  -5 -10   0    4.30    1.90
  -5 -10   0    8.50    1.60
   5  10   0    8.40    1.70
   5  10   0    9.80    1.20
   5  10   0    0.10    7.10
   5  10   0    6.00    2.60
   5  10   0    9.10    2.20
  -6 -10   0   24.50    3.10
  -6 -10   0   24.40    2.80
  -6 -10   0   24.90    3.00
  -6 -10   0   24.00    2.50
  -6 -10   0   23.50    3.10
  -6 -10   0   22.30    2.30
  -6 -10   0   18.20    2.50
  -6 -10   0   24.90    4.60
   6  10   0   16.10    8.10
   6  10   0   19.40    3.40
   6  10   0   21.10    2.00
   6  10   0   18.80    2.90
   6  10   0   21.70    2.60
   6  10   0   15.90    2.60
  -7 -10   0    4.70    2.10
  -7 -10   0    5.70    1.80
  -7 -10   0    0.20    4.00
  -7 -10   0    3.90    1.90
  -7 -10   0    7.10    1.70
  -7 -10   0    1.70    3.30
  -7 -10   0    3.20    2.50
  -7 -10   0    9.50    2.00
   7  10   0    7.40    1.30
   7  10   0    8.60    2.10
   7  10   0    6.00    2.50
  -8 -10   0   19.00    2.80
  -8 -10   0   18.50    5.10
  -8 -10   0   18.20    4.50
   8  10   0   19.40    3.50
   8  10   0   29.70    4.20
   8  10   0   26.10    2.40
   8  10   0   25.00    2.60
   8  10   0   28.00    3.50
  -9 -10   0   58.89    5.10
  -9 -10   0   56.69    5.50
  -9 -10   0   45.50    6.90
  -9 -10   0   70.59    8.40
  -9 -10   0   59.49    4.80
  -9 -10   0   63.79    5.20
   9  10   0   49.80    6.20
   9  10   0   51.29    5.30
   9  10   0   56.89    4.00
   9  10   0   51.49    4.40
 -10 -10   0    4.50    4.30
 -10 -10   0   10.90    2.90
 -10 -10   0    8.70    2.80
 -10 -10   0   13.70    3.00
 -10 -10   0   13.10    5.50
 -10 -10   0   11.50    2.50
 -10 -10   0   12.40    3.40
  10  10   0    8.50    4.00
  10  10   0   10.10    1.90
  10  10   0   16.10    4.60
  10  10   0   10.60    2.30
  10  10   0   15.90    3.40
 -11 -10   0   79.19    7.10
 -11 -10   0  103.19    7.00
 -11 -10   0   84.09   10.50
 -11 -10   0   74.09    6.90
 -11 -10   0   83.99    6.50
  11  10   0   79.99    6.00
  11  10   0   96.09    7.50
  11  10   0  103.79    9.00
  11  10   0   87.39    6.20
  11  10   0   93.39    8.80
 -12 -10   0  116.39    7.90
 -12 -10   0  104.89    8.20
 -12 -10   0   99.89   12.40
 -12 -10   0   96.19    8.00
  12  10   0  101.99    8.90
  12  10   0  113.69   10.40
  12  10   0   98.09   10.00
  12  10   0  114.19    8.20
  12  10   0  101.09    7.60
  12  10   0  111.09    7.20
 -13 -10   0   33.50    4.10
 -13 -10   0   17.60    8.60
 -13 -10   0   22.90    3.90
 -13 -10   0   25.60    4.00
 -13 -10   0   33.40    4.20
  13  10   0   30.70    3.40
  13  10   0   20.40    6.20
  13  10   0   27.60    6.30
  13  10   0   29.60    3.40
  13  10   0   19.80    4.80
 -14 -10   0   87.79    7.60
 -14 -10   0   84.29    7.90
 -14 -10   0   97.29    7.10
  14  10   0   98.19    8.80
  14  10   0   84.79   10.30
  14  10   0  103.89    6.60
  14  10   0   93.29    7.10
  14  10   0   90.89    7.50
 -15 -10   0   27.40    4.20
 -15 -10   0   32.40    3.90
 -15 -10   0   26.50    4.50
  15  10   0   18.60    4.20
  15  10   0   30.30    3.30
  15  10   0   19.90    5.60
  15  10   0   12.70    6.20
  15  10   0   24.50    3.40
 -16 -10   0   13.70    3.80
 -16 -10   0   15.60    4.00
 -16 -10   0    6.70    5.10
  16  10   0   26.10    7.00
  16  10   0    9.30    3.50
  16  10   0   17.80    9.20
  16  10   0   14.90    6.10
 -17 -10   0   37.50    5.60
 -17 -10   0   54.39    5.00
 -17 -10   0   37.20    5.10
  17  10   0   54.39    4.60
  17  10   0   44.40    5.50
 -18 -10   0   11.50    3.20
 -18 -10   0    8.70    3.70
  18  10   0   10.30    3.70
  18  10   0   12.50    2.80
 -19 -10   0    2.50    3.10
  19  10   0    4.70    2.80
  19 -11   0    2.90    2.20
 -19  11   0   -2.60    3.60
  18 -11   0    7.40    2.30
  18 -11   0    2.50    2.20
 -18  11   0   -0.90    2.60
 -18  11   0    1.80    2.60
  17 -11   0    3.60    2.40
  17 -11   0    0.50    1.90
 -17  11   0    0.60    2.50
 -17  11   0   -0.80    2.30
 -17  11   0    1.20    2.20
  16 -11   0    6.20    2.50
  16 -11   0    5.80    2.00
  16 -11   0    4.80    4.70
  16 -11   0    9.30    4.20
 -16  11   0    6.70    2.60
 -16  11   0    8.10    5.20
 -16  11   0    8.80    2.80
 -16  11   0    9.90    2.30
  15 -11   0   21.20    3.80
  15 -11   0    8.60    4.40
  15 -11   0   11.50    2.20
  15 -11   0   19.20    2.90
 -15  11   0   18.10    4.90
 -15  11   0   11.30    2.70
 -15  11   0   14.80    2.30
 -15  11   0   16.00    2.60
  14 -11   0    2.50    1.70
  14 -11   0    0.20    1.80
  14 -11   0    4.50    2.10
  14 -11   0    2.10    4.10
  14 -11   0    4.80    2.70
 -14  11   0    6.20    2.30
 -14  11   0    6.00    3.80
 -14  11   0    4.90    2.10
 -14  11   0    4.60    2.10
  13 -11   0   -4.10    3.60
  13 -11   0   -4.10    3.60
  13 -11   0   -3.80    1.40
  13 -11   0    4.60    2.50
  13 -11   0    0.40    1.50
  13 -11   0    2.10    3.50
 -13  11   0   -0.10    1.60
 -13  11   0    6.80    3.60
 -13  11   0    1.90    2.10
 -13  11   0    3.80    2.00
  12 -11   0   14.40    2.50
  12 -11   0   16.30    4.80
  12 -11   0   19.40    3.80
  12 -11   0   10.50    2.30
  12 -11   0   12.00    3.90
  12 -11   0   13.60    2.00
  12 -11   0   17.60    2.90
 -12  11   0   15.30    4.00
 -12  11   0   15.60    3.40
 -12  11   0   14.90    2.10
 -12  11   0   16.50    2.30
 -12  11   0   16.20    2.50
  11 -11   0   11.70    3.70
  11 -11   0   12.70    2.70
  11 -11   0   11.90    1.80
  11 -11   0    9.90    3.60
  11 -11   0   12.90    2.50
  11 -11   0   11.20    2.30
  11 -11   0   11.10    4.10
 -11  11   0    6.20    3.10
 -11  11   0   -3.40    7.40
 -11  11   0    9.10    2.90
 -11  11   0   10.90    2.00
 -11  11   0   11.30    1.90
  10 -11   0   65.69    5.20
  10 -11   0   62.19    7.70
  10 -11   0   55.59    4.60
  10 -11   0   49.90    4.10
  10 -11   0   57.09    6.30
  10 -11   0   67.89    6.80
  10 -11   0   55.29    4.90
 -10  11   0   62.59    5.80
 -10  11   0   54.69    8.10
 -10  11   0   60.79    6.20
 -10  11   0   52.89    4.90
 -10  11   0   51.09    4.40
 -10  11   0   59.49    4.50
 -10  11   0   65.09    4.40
   9 -11   0    4.70    2.80
   9 -11   0    0.50    1.60
   9 -11   0    0.80    2.60
   9 -11   0    1.50    1.10
   9 -11   0    1.30    3.40
   9 -11   0    1.00    1.80
   9 -11   0    1.00    1.00
   9 -11   0   -0.80    1.00
   9 -11   0    0.40    1.50
   9 -11   0    2.30    1.80
  -9  11   0    3.60    1.50
  -9  11   0    3.10    2.30
  -9  11   0    0.10    1.80
  -9  11   0    3.60    5.10
  -9  11   0    3.60    2.70
  -9  11   0    0.80    1.50
  -9  11   0    1.00    1.50
   8 -11   0   19.60    3.30
   8 -11   0   19.60    2.20
   8 -11   0   24.60    4.20
   8 -11   0   19.60    3.50
   8 -11   0   24.90    2.90
   8 -11   0   18.30    2.00
   8 -11   0   17.60    2.40
  -8  11   0   19.30    2.40
  -8  11   0   21.10    2.70
  -8  11   0   25.10    3.30
  -8  11   0   24.40    2.30
  -8  11   0   13.30    5.30
  -8  11   0   20.50    2.90
  -8  11   0   23.20    3.70
   7 -11   0   10.00    1.80
   7 -11   0   14.00    2.60
   7 -11   0   11.20    2.90
   7 -11   0   12.60    1.80
   7 -11   0   13.90    2.30
   7 -11   0   15.70    3.60
   7 -11   0   -6.90   17.70
   7 -11   0    9.40    1.60
   7 -11   0   15.60    1.50
  -7  11   0   12.40    2.90
  -7  11   0    9.30   19.40
  -7  11   0   12.10    1.90
  -7  11   0   12.00    1.80
  -7  11   0   10.70    4.60
  -7  11   0    9.50    2.30
  -7  11   0   11.20    1.60
  -7  11   0   11.40    1.60
   6 -11   0    3.40    1.70
   6 -11   0    4.30    1.40
   6 -11   0    6.40    2.80
   6 -11   0    4.60    1.90
   6 -11   0    0.60   18.30
   6 -11   0    5.80    1.30
   6 -11   0    4.20    2.30
   6 -11   0    5.30    1.20
   6 -11   0    4.90    1.90
  -6  11   0    3.60    0.90
  -6  11   0   -9.40   15.90
  -6  11   0    4.40    2.40
  -6  11   0    4.30    1.30
  -6  11   0    4.20    1.30
  -6  11   0    3.50    1.80
  -6  11   0    1.00    2.20
  -6  11   0    5.50    1.30
  -6  11   0    3.90    1.10
  -6  11   0    5.60    4.40
   5 -11   0   -3.70    9.10
   5 -11   0    2.30    1.10
   5 -11   0    2.70    1.30
   5 -11   0    2.50    1.60
   5 -11   0    4.30    1.80
   5 -11   0    2.20    2.60
   5 -11   0    0.80    1.30
   5 -11   0   -0.60    1.20
   5 -11   0    3.70    2.10
   5 -11   0    1.40    1.80
  -5  11   0    2.80    1.00
  -5  11   0    0.30    1.60
  -5  11   0   -1.30   10.00
  -5  11   0    1.70    3.90
  -5  11   0    1.40    1.20
  -5  11   0    0.80    1.10
  -5  11   0    3.70    2.00
  -5  11   0    1.50    2.10
   4 -11   0   23.60    2.80
   4 -11   0   19.70    2.60
   4 -11   0   23.60    3.40
   4 -11   0   17.90    2.00
   4 -11   0   21.70    3.10
   4 -11   0   18.60    2.90
   4 -11   0   15.90    2.00
   4 -11   0   18.50    3.10
   4 -11   0    5.70    8.10
   4 -11   0   19.20    2.60
  -4  11   0   19.60    4.80
  -4  11   0   19.80    2.20
  -4  11   0   15.30    9.70
  -4  11   0   21.80    2.90
  -4  11   0   25.30    3.20
  -4  11   0   23.90    3.20
  -4  11   0   21.10    2.20
  -4  11   0   20.70    2.00
   3 -11   0   11.30    2.00
   3 -11   0    8.20    4.90
   3 -11   0    5.70    7.10
   3 -11   0   13.40    2.50
   3 -11   0    9.50    1.90
   3 -11   0   10.20    1.60
   3 -11   0    9.40    2.90
   3 -11   0   10.50    2.70
   3 -11   0    9.40    1.20
   3 -11   0    9.40    1.50
   3 -11   0    7.50    2.10
   3 -11   0   12.00    1.80
  -3  11   0   10.70    1.40
  -3  11   0   10.70    1.90
  -3  11   0   11.40    4.30
  -3  11   0    8.60    1.40
  -3  11   0    9.70    2.20
  -3  11   0    1.90    9.20
  -3  11   0   10.80    2.60
   2 -11   0   65.89    4.60
   2 -11   0   68.59    5.90
   2 -11   0   58.19    4.90
   2 -11   0   66.69    9.20
   2 -11   0   60.59    6.20
   2 -11   0   54.09    5.50
   2 -11   0   61.19    4.90
   2 -11   0   65.59    5.40
  -2  11   0   68.29    5.00
  -2  11   0   63.69    4.40
  -2  11   0   71.69    8.20
  -2  11   0   59.19    5.20
  -2  11   0   66.39    5.50
  -2  11   0   70.19    4.40
  -2  11   0   70.09    4.40
   1 -11   0  133.49   12.90
   1 -11   0  136.89    9.60
   1 -11   0  125.19    9.70
   1 -11   0  130.19    8.90
   1 -11   0  132.99    9.20
   1 -11   0  142.39    8.60
   1 -11   0  142.09   10.10
   1 -11   0  139.19    8.60
   1 -11   0  136.59    9.00
  -1  11   0  140.39    8.50
  -1  11   0  136.89    8.90
  -1  11   0  137.79    8.40
  -1  11   0  140.49   11.70
  -1  11   0  137.79    8.50
  -1  11   0  135.69    9.10
  -1  11   0  145.99    9.40
   0 -11   0   27.80    4.40
   0 -11   0   24.30    7.20
   0 -11   0   33.60    3.70
   0 -11   0   30.00    3.60
   0 -11   0   35.20    2.90
   0 -11   0   30.60    3.00
   0 -11   0   32.60    3.00
   0 -11   0   39.50    4.40
   0 -11   0   32.00    3.50
   0 -11   0   34.40    3.30
   0 -11   0   29.20    4.40
   0  11   0   32.10    2.70
   0  11   0   39.90    4.20
   0  11   0   34.30    2.70
   0  11   0   27.50    3.30
   0  11   0   34.80    3.60
  -1 -11   0   75.29    5.20
  -1 -11   0   70.19    6.60
  -1 -11   0   83.19   12.00
  -1 -11   0   63.19    5.50
  -1 -11   0   67.99    5.40
  -1 -11   0   80.69    5.30
  -1 -11   0   76.39    5.80
  -1 -11   0   77.49    7.00
   1  11   0   64.39    5.00
   1  11   0   68.49    5.50
   1  11   0   64.69   11.10
   1  11   0   80.29    4.90
   1  11   0   75.89    6.00
   1  11   0   78.19    4.80
   1  11   0   79.29    5.40
  -2 -11   0  122.99    8.60
  -2 -11   0  123.49    8.80
  -2 -11   0  141.89    8.50
  -2 -11   0  124.59    8.20
  -2 -11   0  143.09   15.40
  -2 -11   0  123.79    9.90
  -2 -11   0  132.89   10.10
  -2 -11   0  132.49    8.60
   2  11   0  157.78   16.10
   2  11   0  131.39    8.90
   2  11   0  113.59   15.40
   2  11   0  143.79    8.70
   2  11   0  140.19    8.20
   2  11   0  139.89    9.30
  -3 -11   0   13.70    3.50
  -3 -11   0   13.10    2.20
  -3 -11   0   15.40    1.90
  -3 -11   0   15.50    9.40
  -3 -11   0   16.50    4.00
  -3 -11   0   11.00    2.20
  -3 -11   0   12.80    2.60
  -3 -11   0    7.30    5.30
  -3 -11   0   16.90    2.10
  -3 -11   0   12.50    1.80
  -3 -11   0   17.40    2.00
   3  11   0   19.80    1.80
   3  11   0   19.10    2.30
   3  11   0    1.10    7.30
   3  11   0   18.80    2.50
   3  11   0   17.30    2.70
   3  11   0   13.20    1.70
   3  11   0   11.20    8.30
  -4 -11   0    8.70    1.60
  -4 -11   0    4.80    1.60
  -4 -11   0    7.40    2.50
  -4 -11   0    2.10    5.90
  -4 -11   0    5.20    2.00
  -4 -11   0   10.20    1.60
  -4 -11   0    5.10    3.10
  -4 -11   0    5.90    1.90
  -4 -11   0    6.30    1.80
  -4 -11   0    7.60    3.80
  -4 -11   0    8.70    1.40
   4  11   0    3.00    1.30
   4  11   0   -1.00    6.80
   4  11   0    6.60    1.20
   4  11   0   10.10    8.60
   4  11   0    3.50    1.90
   4  11   0    1.80    2.20
   4  11   0    5.00    1.80
  -5 -11   0   11.40    1.90
  -5 -11   0    6.70    1.50
  -5 -11   0    9.80    1.70
  -5 -11   0    7.50    2.10
  -5 -11   0    9.50    1.80
  -5 -11   0   12.50    2.10
  -5 -11   0    9.80    2.70
  -5 -11   0    7.90    4.50
  -5 -11   0   10.30    3.60
  -5 -11   0    9.50    2.10
   5  11   0   10.10    1.30
   5  11   0    9.50    9.00
   5  11   0   12.90    5.90
   5  11   0   11.40    1.80
   5  11   0    7.80    2.70
   5  11   0   12.10    2.40
  -6 -11   0    4.20    2.00
  -6 -11   0    4.30    2.00
  -6 -11   0    8.80    2.60
  -6 -11   0   11.10    1.80
  -6 -11   0    3.70    3.30
  -6 -11   0    0.60    4.20
   6  11   0    8.80    2.40
   6  11   0    6.90    9.60
  -7 -11   0    8.70    4.00
  -7 -11   0   15.60    2.50
  -7 -11   0   14.20    2.30
  -7 -11   0   12.10    5.20
  -7 -11   0   18.80    2.70
  -7 -11   0   21.20    3.20
  -7 -11   0   15.20    2.50
   7  11   0   14.90    3.10
   7  11   0   14.80    3.70
   7  11   0   14.90    2.30
   7  11   0   14.80    2.40
   7  11   0   20.90    2.10
  -8 -11   0    8.50    5.30
  -8 -11   0    4.00    3.80
  -8 -11   0    8.80    2.10
  -8 -11   0    9.80    2.50
  -8 -11   0    9.50    2.50
  -8 -11   0    8.20    2.10
  -8 -11   0    6.80    3.00
  -8 -11   0   10.60    2.40
   8  11   0    6.40    2.40
   8  11   0    7.70    3.90
   8  11   0    7.50    3.20
   8  11   0    5.70    1.50
   8  11   0    4.00    2.20
  -9 -11   0    1.10    3.00
  -9 -11   0    0.40    5.10
  -9 -11   0    2.80    2.50
  -9 -11   0    2.30    3.80
  -9 -11   0    1.30    2.10
  -9 -11   0    6.40    2.50
  -9 -11   0   -1.20    1.20
  -9 -11   0   -1.00    2.30
   9  11   0    9.20    4.20
   9  11   0    2.30    1.60
   9  11   0    2.00    3.60
   9  11   0   -0.20    2.30
   9  11   0    1.20    2.70
 -10 -11   0   25.00    6.60
 -10 -11   0   26.70    3.40
 -10 -11   0   24.50    4.20
 -10 -11   0   16.60    5.30
 -10 -11   0   29.10    3.60
 -10 -11   0   24.00    3.40
 -10 -11   0   31.90    3.90
  10  11   0   32.00    5.70
  10  11   0   16.90    4.60
  10  11   0   23.50    3.00
  10  11   0   23.00    3.50
  10  11   0   16.30    2.70
  10  11   0   19.30    3.70
 -11 -11   0   -1.60    2.80
 -11 -11   0    7.20    6.60
 -11 -11   0    1.80    2.90
 -11 -11   0   -2.20    3.40
 -11 -11   0    1.20    3.00
 -11 -11   0    0.70    4.50
 -11 -11   0    4.60    2.70
  11  11   0    3.00    2.00
  11  11   0    2.70    2.20
  11  11   0   13.40    5.30
  11  11   0    8.70    3.10
  11  11   0    3.40    3.70
  11  11   0    3.60    4.60
 -12 -11   0   27.50    7.60
 -12 -11   0   11.10    3.50
 -12 -11   0   16.90    3.10
 -12 -11   0    6.90    5.40
 -12 -11   0   15.90    3.30
  12  11   0   14.40    5.60
  12  11   0   14.70    3.60
  12  11   0   17.80    4.40
  12  11   0   16.40    2.90
  12  11   0   20.30    2.60
  12  11   0   16.00    6.40
 -13 -11   0   13.70    3.40
 -13 -11   0    5.20    5.30
 -13 -11   0   14.90    7.70
 -13 -11   0    3.60    2.90
 -13 -11   0   13.90    3.10
  13  11   0    4.60    5.40
  13  11   0    4.70    3.40
  13  11   0    2.30    3.60
  13  11   0    7.20    4.70
  13  11   0    6.30    6.20
 -14 -11   0    7.30    3.50
 -14 -11   0   -7.30    9.70
 -14 -11   0    8.20    3.30
 -14 -11   0   10.40    3.20
 -14 -11   0    1.10    4.80
  14  11   0   10.60    5.10
  14  11   0   10.10    6.60
  14  11   0    7.40    6.70
  14  11   0    7.40    2.50
  14  11   0    7.80    3.50
 -15 -11   0   45.30    5.50
 -15 -11   0   47.90    5.30
 -15 -11   0   55.79    5.00
  15  11   0   39.60    9.20
  15  11   0   52.09    4.50
  15  11   0   29.20    7.40
 -16 -11   0    6.80    4.70
 -16 -11   0   16.70    3.80
 -16 -11   0   12.10    3.50
  16  11   0    8.40    3.60
 -17 -11   0    1.70    3.60
 -17 -11   0    4.80    4.20
  17  11   0    1.40    3.30
 -18 -11   0    1.90    3.30
 -18 -11   0   11.60    2.90
 -18 -11   0    8.50    3.10
  18  11   0    4.10    3.10
  18  11   0    7.90    2.70
  18 -12   0    6.00    2.40
  18 -12   0    1.90    2.70
 -18  12   0    3.90    2.40
  17 -12   0    9.60    2.20
  17 -12   0   10.00    2.60
 -17  12   0   11.50    2.80
 -17  12   0    4.60    2.60
 -17  12   0   11.50    2.70
  16 -12   0   17.30    2.70
  16 -12   0    9.80    2.20
 -16  12   0   17.20    2.50
 -16  12   0   17.30    2.80
 -16  12   0   11.70    2.80
  15 -12   0    3.10    1.70
  15 -12   0    2.30    2.10
  15 -12   0    1.80    4.10
 -15  12   0    4.40    2.20
 -15  12   0    1.30    2.20
 -15  12   0    0.40    1.90
 -15  12   0    2.10    4.20
  14 -12   0    6.10    2.40
  14 -12   0    4.30    1.80
  14 -12   0    8.10    4.10
 -14  12   0    8.80    4.20
 -14  12   0    3.70    2.20
 -14  12   0    5.40    1.90
 -14  12   0    7.00    2.20
  13 -12   0   18.00    2.20
  13 -12   0   18.90    2.80
  13 -12   0   17.10    4.40
 -13  12   0   15.60    2.30
 -13  12   0   17.90    2.80
 -13  12   0   16.40    4.30
 -13  12   0   14.30    2.50
  12 -12   0    8.80    3.70
  12 -12   0    8.80    2.20
  12 -12   0   12.90    1.70
  12 -12   0   11.10    3.90
  12 -12   0    9.90    2.70
  12 -12   0   16.50    5.30
  12 -12   0   10.60    2.30
 -12  12   0   11.80    3.30
 -12  12   0    7.80    1.90
 -12  12   0    5.40    2.00
 -12  12   0    6.80    3.80
  11 -12   0   82.29    6.40
  11 -12   0   75.49    7.60
  11 -12   0   71.89    7.50
  11 -12   0   76.59    6.10
  11 -12   0   73.79    8.80
  11 -12   0   78.69    5.80
 -11  12   0   81.19    5.50
 -11  12   0   81.39    7.00
 -11  12   0   74.09    5.70
 -11  12   0   78.59    7.40
  10 -12   0   53.59    5.00
  10 -12   0   51.39    6.60
  10 -12   0   62.59    5.20
  10 -12   0   56.19    7.80
  10 -12   0   52.89    4.50
  10 -12   0   44.00    6.00
 -10  12   0   54.69    5.70
 -10  12   0   55.79    4.40
 -10  12   0   54.59    4.30
 -10  12   0   61.99    6.30
 -10  12   0   54.99    4.40
 -10  12   0   39.30    8.70
 -10  12   0   43.90    4.80
   9 -12   0  131.99   10.20
   9 -12   0  109.19    8.80
   9 -12   0  123.39    9.30
   9 -12   0  113.89    7.60
   9 -12   0  118.49    8.00
   9 -12   0  123.99    8.00
  -9  12   0  102.29    8.00
  -9  12   0  109.49    8.40
  -9  12   0  112.79    7.50
  -9  12   0  114.29    9.00
  -9  12   0  115.69    7.60
  -9  12   0  112.89    7.50
  -9  12   0   98.59   12.40
   8 -12   0  104.29    7.20
   8 -12   0  103.59    7.10
   8 -12   0  109.19    9.20
   8 -12   0   99.29    6.70
   8 -12   0  103.59    7.80
   8 -12   0   99.19    8.20
  -8  12   0  107.19    8.10
  -8  12   0   88.59   11.20
  -8  12   0   95.79    6.70
  -8  12   0  100.89    6.70
  -8  12   0   97.69    7.50
  -8  12   0   98.59    6.60
  -8  12   0   97.59    7.30
   7 -12   0    2.90    1.20
   7 -12   0    8.40    3.20
   7 -12   0    4.10    1.40
   7 -12   0    5.60    2.00
   7 -12   0    7.60    2.40
   7 -12   0    3.90    2.60
   7 -12   0    4.20    1.90
  -7  12   0    5.00    1.50
  -7  12   0   -1.60    5.00
  -7  12   0    4.90    1.60
  -7  12   0    8.60    2.70
  -7  12   0    6.60    2.20
  -7  12   0    4.50    1.40
  -7  12   0    3.30    1.40
   6 -12   0   79.89    7.40
   6 -12   0   77.69    6.70
   6 -12   0   77.99    6.10
   6 -12   0   73.69    5.90
   6 -12   0   72.49    5.40
   6 -12   0   83.39    5.90
   6 -12   0   76.29    5.20
   6 -12   0   82.19    5.70
   6 -12   0   85.09    6.10
  -6  12   0   83.39    6.60
  -6  12   0   81.29    5.40
  -6  12   0   80.39    6.10
  -6  12   0   68.49    9.60
  -6  12   0   75.69    5.40
  -6  12   0   77.39    5.30
  -6  12   0   74.99    5.30
  -6  12   0   87.19    6.80
   5 -12   0  156.18    9.70
   5 -12   0  148.79    9.90
   5 -12   0  147.59    9.10
   5 -12   0  130.29    9.30
   5 -12   0  146.39    9.40
   5 -12   0  143.59   10.80
   5 -12   0  142.39    9.60
   5 -12   0  154.78   10.30
   5 -12   0  140.19   10.00
  -5  12   0  150.08    9.20
  -5  12   0  146.99   10.20
  -5  12   0  146.29    9.20
  -5  12   0  152.28    9.80
  -5  12   0  202.08   36.20
  -5  12   0  151.58   10.30
  -5  12   0  147.89    9.20
  -5  12   0  156.58   12.60
   4 -12   0   71.79    6.00
   4 -12   0   74.09    5.60
   4 -12   0   78.99    5.50
   4 -12   0   85.89    5.80
   4 -12   0   77.39    7.10
   4 -12   0   78.69    5.00
   4 -12   0   76.59    6.50
   4 -12   0   75.19    6.40
   4 -12   0   72.19    5.60
  -4  12   0   79.69    6.30
  -4  12   0   78.89    5.20
  -4  12   0   82.69   17.20
  -4  12   0   86.39    5.90
  -4  12   0   78.69    5.20
  -4  12   0   75.09    5.20
  -4  12   0   78.39    6.30
  -4  12   0   71.99    8.90
   3 -12   0  136.59    8.50
   3 -12   0  123.39    7.80
   3 -12   0  121.59    8.40
   3 -12   0  127.89    8.20
   3 -12   0  134.89   12.70
   3 -12   0  132.99    9.50
   3 -12   0  127.09    9.30
   3 -12   0  125.09    8.20
   3 -12   0  119.99    9.00
   3 -12   0  124.59    8.90
  -3  12   0  109.89   11.40
  -3  12   0  128.79    9.00
  -3  12   0  134.99   20.90
  -3  12   0  129.19    8.00
  -3  12   0  123.29    8.80
  -3  12   0  132.29    8.00
  -3  12   0  130.59    8.50
   2 -12   0  141.79    9.00
   2 -12   0  140.59   14.10
   2 -12   0  142.39   10.30
   2 -12   0  144.19    9.80
   2 -12   0  146.49   10.60
   2 -12   0  145.29    9.10
   2 -12   0  144.49   10.20
   2 -12   0  136.59    9.40
   2 -12   0  144.49    9.40
   2 -12   0  139.89    8.70
   2 -12   0  152.28    9.20
  -2  12   0  146.59    8.90
  -2  12   0  141.69    8.90
  -2  12   0  141.49    9.90
  -2  12   0  140.79    8.90
  -2  12   0  136.79   20.00
  -2  12   0  143.39    9.70
  -2  12   0  142.59    9.40
  -2  12   0  159.98   12.50
   1 -12   0  600.84   34.50
   1 -12   0  613.34   35.50
   1 -12   0  592.24   35.50
   1 -12   0  569.14   34.80
   1 -12   0  557.74   34.00
   1 -12   0  565.54   34.30
   1 -12   0  608.34   34.30
   1 -12   0  589.74   34.30
   1 -12   0  553.54   34.50
   1 -12   0  526.75   37.30
   1 -12   0  553.04   35.10
  -1  12   0  589.94   36.70
  -1  12   0  584.14   34.90
  -1  12   0  572.54   34.10
  -1  12   0  581.04   34.20
  -1  12   0  584.34   34.70
  -1  12   0  547.85   41.40
  -1  12   0  585.14   34.50
  -1  12   0  584.34   34.20
   0 -12   0  921.31   53.39
   0 -12   0  837.32   53.99
   0 -12   0  954.60   53.29
   0 -12   0  944.71   54.59
   0 -12   0  927.41   56.99
   0 -12   0  960.80   53.59
   0 -12   0  850.21   53.69
   0 -12   0  872.61   53.29
   0 -12   0  854.31   54.59
   0 -12   0  898.01   53.59
   0  12   0  935.21   53.19
   0  12   0  896.81   53.69
   0  12   0  918.11   53.59
   0  12   0  908.91   53.19
   0  12   0  905.51   53.89
   0  12   0  863.21   59.39
  -1 -12   0  150.38   10.80
  -1 -12   0  131.39    9.30
  -1 -12   0  132.09   10.40
  -1 -12   0  150.78    8.90
  -1 -12   0  148.49    9.00
  -1 -12   0  136.19    9.20
  -1 -12   0  128.49   16.60
   1  12   0  133.29    9.40
   1  12   0  145.09    9.20
   1  12   0  145.89    8.60
   1  12   0  116.99   17.70
   1  12   0  136.89    9.70
   1  12   0  138.19    8.70
  -2 -12   0   76.99    5.80
  -2 -12   0   76.79    7.40
  -2 -12   0   69.89    5.50
  -2 -12   0   69.49   11.70
  -2 -12   0   87.69   13.30
  -2 -12   0   79.79    5.40
  -2 -12   0   83.39    6.30
  -2 -12   0   84.29    7.80
  -2 -12   0   84.79    5.70
  -2 -12   0   88.49    6.00
   2  12   0   81.59    6.20
   2  12   0   71.29    5.20
   2  12   0   93.19   15.80
   2  12   0   89.09    5.30
   2  12   0   87.59    6.10
   2  12   0   84.79    5.40
   2  12   0   84.49    6.70
  -3 -12   0    7.40    2.30
  -3 -12   0   10.10    2.10
  -3 -12   0    8.30    2.00
  -3 -12   0    7.70    1.60
  -3 -12   0    7.90    6.70
  -3 -12   0    6.70    2.50
  -3 -12   0    1.80    3.30
  -3 -12   0    6.60    3.40
   3  12   0    9.80    9.70
   3  12   0   10.90    2.60
   3  12   0    8.00    1.60
   3  12   0    7.30    1.40
   3  12   0    7.20    2.40
   3  12   0    9.60    1.40
  -4 -12   0    4.90    1.90
  -4 -12   0    6.00    2.20
  -4 -12   0    7.10    1.60
  -4 -12   0    7.50    2.50
  -4 -12   0    5.40    1.60
  -4 -12   0    8.80    3.90
  -4 -12   0    5.90    1.60
  -4 -12   0    4.50    3.30
  -4 -12   0    4.00    1.90
   4  12   0   -7.80    9.00
   4  12   0    7.50    2.70
   4  12   0    6.30    1.30
   4  12   0    7.60   10.40
   4  12   0    7.80    1.50
   4  12   0    8.40    2.40
   4  12   0    5.20    1.60
  -5 -12   0    1.80    2.00
  -5 -12   0    0.30    2.10
  -5 -12   0    2.00    1.60
  -5 -12   0    0.30    1.60
  -5 -12   0    0.70    2.30
  -5 -12   0    0.70    1.80
  -5 -12   0   -0.50    3.20
  -5 -12   0    0.00    1.00
  -5 -12   0   -0.70    3.80
   5  12   0   -0.50    1.20
   5  12   0   -7.40   10.80
   5  12   0   -0.50    2.70
   5  12   0    0.50    1.40
   5  12   0    1.10    2.30
   5  12   0    5.10    2.10
  -6 -12   0   -0.20    1.00
  -6 -12   0    0.10    0.90
  -6 -12   0    1.60    1.80
  -6 -12   0    0.80    2.10
  -6 -12   0   -0.60    2.50
  -6 -12   0   -0.20    1.90
  -6 -12   0    2.20    1.80
  -6 -12   0    1.00    2.10
  -6 -12   0   -1.00    3.30
  -6 -12   0   -0.70    4.40
   6  12   0   -1.10    2.90
   6  12   0    0.50    1.70
   6  12   0    0.40    1.30
   6  12   0    2.50    2.40
  -7 -12   0    4.40    2.20
  -7 -12   0    4.00    2.20
  -7 -12   0    4.00    2.20
  -7 -12   0   -1.10    1.10
  -7 -12   0    5.00    2.90
  -7 -12   0    0.20    3.60
  -7 -12   0    1.90    1.90
  -7 -12   0    1.30    2.10
  -7 -12   0    1.80    1.10
  -7 -12   0    3.40    4.40
   7  12   0    6.60    3.00
   7  12   0    1.40    1.40
   7  12   0    3.10    1.90
   7  12   0    1.70    3.30
  -8 -12   0    1.00    5.10
  -8 -12   0    2.40    4.00
  -8 -12   0    2.90    3.10
  -8 -12   0    3.20    2.40
  -8 -12   0    3.10    2.30
  -8 -12   0    3.20    2.30
  -8 -12   0    4.10    2.20
  -8 -12   0    0.00    1.10
  -8 -12   0    9.20    2.10
   8  12   0   -0.90    2.80
   8  12   0    2.80    2.10
   8  12   0   -1.20    3.90
   8  12   0    6.60    3.60
   8  12   0    3.00    1.50
  -9 -12   0   -1.60    4.00
  -9 -12   0    2.50    2.30
  -9 -12   0   -0.50    5.50
  -9 -12   0    0.90    3.30
  -9 -12   0    0.10    2.50
  -9 -12   0    1.10    2.50
  -9 -12   0    1.10    1.30
  -9 -12   0    0.40    2.50
   9  12   0    0.90    1.70
   9  12   0   -2.60    3.10
   9  12   0    8.10    4.10
   9  12   0    5.70    3.90
 -10 -12   0    6.80    6.40
 -10 -12   0   25.90    3.50
 -10 -12   0   17.60    4.10
 -10 -12   0   19.70    3.20
 -10 -12   0   18.50    5.40
 -10 -12   0   18.10    3.40
 -10 -12   0   26.50    3.60
  10  12   0   32.60    5.40
  10  12   0   16.40    4.00
  10  12   0   33.60    5.40
 -11 -12   0    2.50    5.00
 -11 -12   0    2.70    2.90
 -11 -12   0    6.80    3.10
 -11 -12   0    7.50    7.00
 -11 -12   0    3.60    2.90
 -11 -12   0    7.60    4.00
 -11 -12   0    8.20    2.80
  11  12   0    7.50    2.10
  11  12   0   15.90    5.20
  11  12   0    7.50    5.10
  11  12   0    7.30    4.20
 -12 -12   0    7.20    3.10
 -12 -12   0    4.00    2.90
 -12 -12   0    4.10    2.80
 -12 -12   0   12.80    3.90
 -12 -12   0   -1.40    4.60
 -12 -12   0   -8.20    7.30
  12  12   0    6.30    2.20
  12  12   0    1.70    5.00
  12  12   0    6.70    3.10
  12  12   0   -9.00    5.50
 -13 -12   0   12.20    3.60
 -13 -12   0    2.40    5.10
 -13 -12   0   -3.80    8.80
 -13 -12   0   10.20    3.10
 -13 -12   0    8.00    3.30
  13  12   0   24.60    6.70
  13  12   0   15.60    2.50
  13  12   0   19.60    6.30
 -14 -12   0   44.30    5.00
 -14 -12   0   30.60    4.40
 -14 -12   0   45.00    4.60
 -14 -12   0   34.50   11.50
  14  12   0   39.80    4.90
  14  12   0   41.30    4.00
  14  12   0   44.70    7.90
 -15 -12   0   16.70    4.00
 -15 -12   0   14.10    3.60
 -15 -12   0    8.60    5.00
 -15 -12   0   18.70    3.30
  15  12   0   15.40    7.10
  15  12   0    9.00    3.50
  15  12   0   23.40    2.90
 -16 -12   0   -0.80    3.30
 -16 -12   0   -0.70    3.70
 -16 -12   0    0.60    3.00
 -16 -12   0    2.20    2.70
  16  12   0    3.70    3.30
  16  12   0    1.40    2.40
 -17 -12   0    0.50    3.70
 -17 -12   0   -0.40    2.70
 -17 -12   0   -2.80    2.80
 -17 -12   0    5.10    3.50
  17  12   0   -2.00    2.40
  17  12   0    0.80    3.30
 -18 -12   0    1.00    3.10
 -18 -12   0   -1.20    2.70
  18  12   0    1.20    2.40
  18 -13   0   -0.30    2.60
  18 -13   0    3.20    2.10
 -18  13   0    1.10    2.40
  17 -13   0   10.50    2.60
 -17  13   0    9.00    2.80
 -17  13   0    5.50    2.30
  16 -13   0   -1.10    1.80
  16 -13   0    0.20    2.10
 -16  13   0    0.70    1.90
 -16  13   0    1.00    2.30
 -16  13   0    4.20    2.40
  15 -13   0    8.60    2.40
  15 -13   0    1.70    4.50
 -15  13   0    9.00    2.10
 -15  13   0    7.60    4.10
 -15  13   0    6.70    2.40
 -15  13   0    6.00    2.20
  14 -13   0   -0.40    3.80
  14 -13   0    5.70    2.20
 -14  13   0    3.30    1.90
 -14  13   0    1.40    3.40
 -14  13   0    3.70    2.00
 -14  13   0    3.80    2.20
  13 -13   0    9.60    2.40
  13 -13   0   17.20    4.20
 -13  13   0   13.60    3.70
 -13  13   0   12.40    2.50
 -13  13   0   16.00    2.50
 -13  13   0   11.50    2.10
  12 -13   0   12.80    3.90
  12 -13   0    8.60    4.00
  12 -13   0   12.20    2.40
  12 -13   0    9.50    2.50
 -12  13   0   12.50    3.50
 -12  13   0   12.40    2.20
 -12  13   0   15.90    2.50
 -12  13   0   14.60    3.80
  11 -13   0    4.60    2.30
  11 -13   0    2.20    4.10
  11 -13   0    2.70    3.10
  11 -13   0   -2.30    3.00
  11 -13   0    1.30    0.80
  11 -13   0    5.90    2.00
  11 -13   0    4.40    2.40
 -11  13   0    2.90    1.90
 -11  13   0    1.40    1.20
 -11  13   0   -3.80    3.00
 -11  13   0    3.90    1.80
 -11  13   0    0.00    2.70
 -11  13   0    1.00    1.00
 -11  13   0    0.20    1.70
  10 -13   0   57.79    4.90
  10 -13   0   61.49    6.80
  10 -13   0   69.99    5.60
  10 -13   0   61.49    8.10
  10 -13   0   54.09    6.50
  10 -13   0   56.29    5.30
 -10  13   0   74.69    5.00
 -10  13   0   37.60   10.30
 -10  13   0   60.59    4.80
 -10  13   0   59.39    5.40
 -10  13   0   62.49    4.70
 -10  13   0   68.89    6.20
 -10  13   0   59.49    6.70
   9 -13   0   45.00    4.10
   9 -13   0   52.39    6.40
   9 -13   0   47.00    6.20
   9 -13   0   53.19    4.90
   9 -13   0   46.50    4.80
   9 -13   0   47.50    5.70
  -9  13   0   42.30    9.20
  -9  13   0   51.39    6.20
  -9  13   0   49.40    5.30
  -9  13   0   48.00    4.10
  -9  13   0   49.80    4.20
  -9  13   0   48.80    4.30
   8 -13   0   23.70    3.60
   8 -13   0   36.40    3.70
   8 -13   0   31.30    4.60
   8 -13   0   28.40    3.20
   8 -13   0   28.40    5.50
   8 -13   0   27.20    2.90
  -8  13   0   23.70    3.60
  -8  13   0   25.60    2.90
  -8  13   0   29.50    4.60
  -8  13   0   22.00    3.20
  -8  13   0   26.70    3.00
  -8  13   0   15.50    7.40
  -8  13   0   28.90    3.90
   7 -13   0  130.69   10.40
   7 -13   0  119.99    8.00
   7 -13   0  129.69    8.40
   7 -13   0  116.79    8.90
   7 -13   0  132.79    9.60
   7 -13   0  132.49    8.70
   7 -13   0  108.79    7.90
  -7  13   0  127.39    8.10
  -7  13   0  123.49    8.00
  -7  13   0  124.19    8.00
  -7  13   0  132.59    8.10
  -7  13   0  124.19    8.80
  -7  13   0  120.89   12.80
  -7  13   0  122.79    9.40
   6 -13   0   71.99    5.90
   6 -13   0   73.79    7.50
   6 -13   0   74.59    5.00
   6 -13   0   72.79    6.00
   6 -13   0   66.09    5.20
   6 -13   0   73.19    6.70
   6 -13   0   74.29    6.10
   6 -13   0   76.29    5.80
   6 -13   0   74.49    5.60
  -6  13   0   75.59    5.20
  -6  13   0   78.39    6.00
  -6  13   0   83.29   10.70
  -6  13   0   72.39    6.50
  -6  13   0   72.79    5.20
  -6  13   0   65.79    6.70
  -6  13   0   76.29    5.10
  -6  13   0   71.99    5.20
   5 -13   0  197.28   13.20
   5 -13   0  207.28   12.90
   5 -13   0  205.68   12.70
   5 -13   0  216.58   13.60
   5 -13   0  183.98   12.60
   5 -13   0  209.28   12.90
   5 -13   0  209.48   12.30
   5 -13   0  209.68   13.40
   5 -13   0  207.28   14.20
  -5  13   0  204.78   13.50
  -5  13   0  199.78   12.50
  -5  13   0  203.98   12.50
  -5  13   0  174.58   15.90
  -5  13   0  198.48   12.40
  -5  13   0  209.08   13.40
  -5  13   0  201.68   13.10
   4 -13   0  456.95   28.40
   4 -13   0  430.06   27.60
   4 -13   0  474.85   28.30
   4 -13   0  459.75   27.20
   4 -13   0  473.25   27.60
   4 -13   0  482.95   27.80
   4 -13   0  441.46   28.20
   4 -13   0  458.55   28.70
  -4  13   0  450.95   27.30
  -4  13   0  456.55   30.20
  -4  13   0  464.15   27.80
  -4  13   0  452.65   28.20
  -4  13   0  468.25   28.20
  -4  13   0  452.75   27.40
  -4  13   0  468.65   27.40
   3 -13   0  380.76   23.60
   3 -13   0  344.97   22.70
   3 -13   0  380.66   22.80
   3 -13   0  400.46   23.30
   3 -13   0  365.36   22.20
   3 -13   0  387.56   23.80
   3 -13   0  371.76   22.50
   3 -13   0  359.86   23.40
  -3  13   0  378.66   23.30
  -3  13   0  370.66   22.40
  -3  13   0  373.46   22.40
  -3  13   0  360.96   25.40
  -3  13   0  382.46   22.40
  -3  13   0  381.66   22.80
  -3  13   0  377.26   23.10
   2 -13   0  461.45   34.10
   2 -13   0  497.45   30.20
   2 -13   0  522.35   30.60
   2 -13   0  473.45   30.50
   2 -13   0  526.45   31.40
   2 -13   0  479.95   31.30
   2 -13   0  544.05   30.30
   2 -13   0  529.85   31.50
   2 -13   0  508.55   30.30
   2 -13   0  504.05   29.90
   2 -13   0  514.75   30.90
  -2  13   0  507.45   30.60
  -2  13   0  532.25   30.90
  -2  13   0  494.05   33.10
  -2  13   0  492.15   30.10
  -2  13   0  532.35   31.00
  -2  13   0  504.55   30.10
  -2  13   0  500.45   30.10
   1 -13   0 1053.39   68.39
   1 -13   0 1087.69   65.59
   1 -13   0 1164.08   65.99
   1 -13   0 1088.89   65.19
   1 -13   0 1083.39   64.69
   1 -13   0 1120.29   64.69
   1 -13   0 1002.50   64.99
   1 -13   0 1018.90   65.89
   1 -13   0 1114.29   64.99
   1 -13   0 1074.49   64.69
  -1  13   0 1146.39   67.29
  -1  13   0 1073.69   64.59
  -1  13   0 1157.38   65.29
  -1  13   0 1133.19   64.59
  -1  13   0 1156.08   65.39
  -1  13   0 1084.49   64.59
  -1  13   0 1105.69   64.99
   0 -13   0  881.91   53.89
   0 -13   0  826.22   52.79
   0 -13   0  908.81   52.59
   0 -13   0  839.12   52.99
   0 -13   0  904.81   52.49
   0 -13   0  807.02   56.89
   0 -13   0  863.21   53.89
   0 -13   0  932.61   52.89
   0  13   0  937.21   53.29
   0  13   0  914.81   53.09
   0  13   0  920.71   52.39
   0  13   0  891.01   52.49
   0  13   0  908.41   52.89
   0  13   0  922.61   55.29
   0  13   0  875.91   52.39
  -1 -13   0  272.77   16.80
  -1 -13   0  287.57   17.20
  -1 -13   0  250.87   18.40
  -1 -13   0  283.77   17.30
  -1 -13   0  273.57   18.60
  -1 -13   0  277.97   16.90
  -1 -13   0  281.57   17.00
   1  13   0  271.37   17.20
   1  13   0  274.97   16.70
   1  13   0  280.97   17.50
   1  13   0  291.47   17.80
   1  13   0  284.97   16.70
  -2 -13   0   27.60    4.00
  -2 -13   0   33.40    3.20
  -2 -13   0   28.80    5.20
  -2 -13   0   34.20    3.90
  -2 -13   0   27.40    3.50
  -2 -13   0   34.90    5.40
  -2 -13   0   34.10    3.40
   2  13   0   35.10    2.80
   2  13   0   24.80    4.00
   2  13   0   32.40    2.90
   2  13   0   34.10    4.30
   2  13   0   35.50   12.80
   2  13   0   27.30    3.80
  -3 -13   0   37.90    5.70
  -3 -13   0   36.00    3.70
  -3 -13   0   46.30    4.00
  -3 -13   0   31.70    3.30
  -3 -13   0   43.10    3.50
  -3 -13   0   39.10    5.60
  -3 -13   0   36.70    4.50
  -3 -13   0   35.60    4.10
   3  13   0   30.60    4.50
   3  13   0   36.90    4.30
   3  13   0   33.40    3.30
   3  13   0   18.40   12.80
   3  13   0   42.60    3.10
   3  13   0   37.10    5.20
  -4 -13   0    5.50    2.60
  -4 -13   0    5.10    2.00
  -4 -13   0    8.40    1.70
  -4 -13   0    6.50    2.30
  -4 -13   0    4.00    3.40
  -4 -13   0    4.70    1.70
  -4 -13   0    4.40    4.20
  -4 -13   0   10.70    2.30
   4  13   0    2.50    2.40
   4  13   0    5.70    1.40
   4  13   0    4.00    2.70
   4  13   0   14.50   12.90
   4  13   0    3.00    1.40
   4  13   0    6.90    1.80
  -5 -13   0    4.00    1.80
  -5 -13   0   -0.50    2.30
  -5 -13   0    3.40    2.10
  -5 -13   0    0.20    3.30
  -5 -13   0    0.70    1.60
  -5 -13   0   -3.00    4.00
  -5 -13   0   -2.20    2.10
  -5 -13   0    1.10    2.60
   5  13   0    3.30    3.10
   5  13   0    4.70    1.60
   5  13   0    5.60    2.60
   5  13   0    2.10    1.80
   5  13   0    3.80    1.40
  -6 -13   0    9.00    5.00
  -6 -13   0    5.30    2.60
  -6 -13   0    6.90    3.10
  -6 -13   0    4.50    4.00
  -6 -13   0   13.00    2.60
  -6 -13   0    8.80    2.10
  -6 -13   0   10.80    2.20
   6  13   0    8.80    2.00
   6  13   0    6.40    3.00
   6  13   0   12.20    3.00
   6  13   0   10.60    1.80
   6  13   0    2.60    3.30
  -7 -13   0    2.60    2.10
  -7 -13   0    0.70    2.10
  -7 -13   0    3.30    2.30
  -7 -13   0    0.50    2.50
  -7 -13   0   -0.20    5.00
  -7 -13   0   -2.00    2.90
  -7 -13   0    1.30    2.30
  -7 -13   0    0.40    3.90
   7  13   0    1.50    3.00
   7  13   0    2.30    1.60
   7  13   0    1.90    3.50
  -8 -13   0   10.20    2.40
  -8 -13   0    9.90    2.80
  -8 -13   0    7.30    2.60
  -8 -13   0    5.90    2.40
  -8 -13   0    3.90    2.60
  -8 -13   0    4.70    4.50
  -8 -13   0    6.50    3.40
  -8 -13   0    6.50    5.80
   8  13   0   13.80    2.50
   8  13   0    9.50    1.90
   8  13   0    5.90    3.60
   8  13   0   16.40    4.60
  -9 -13   0    9.50    2.90
  -9 -13   0    8.00    2.90
  -9 -13   0    3.40    4.70
  -9 -13   0    8.20    2.80
  -9 -13   0    8.20    3.80
  -9 -13   0    8.20    2.60
  -9 -13   0    2.80    6.30
   9  13   0   12.70    2.90
   9  13   0   12.10    4.80
   9  13   0    8.90    2.00
   9  13   0    2.30    4.20
 -10 -13   0   11.50    4.20
 -10 -13   0   14.40    3.00
 -10 -13   0   13.30    3.10
 -10 -13   0    7.30    5.10
 -10 -13   0   15.20    3.30
 -10 -13   0    9.20    7.00
 -10 -13   0   14.40    3.30
  10  13   0   16.60    5.20
  10  13   0   16.40    2.30
  10  13   0   20.50    3.40
  10  13   0   11.00    5.30
 -11 -13   0   31.10    4.30
 -11 -13   0   40.10    4.50
 -11 -13   0   35.40    5.40
 -11 -13   0   18.90    8.50
 -11 -13   0   25.80    4.00
  11  13   0   31.50    6.70
  11  13   0   34.60    3.60
  11  13   0   44.90    6.70
  11  13   0   43.40    4.50
 -12 -13   0   45.90    6.30
 -12 -13   0   20.50    9.80
 -12 -13   0   35.00    4.90
 -12 -13   0   38.50    7.60
 -12 -13   0   48.90    4.80
 -12 -13   0   38.00    5.00
  12  13   0   41.50    3.90
  12  13   0   47.90    4.80
  12  13   0   55.39    7.30
  12  13   0   30.70    7.70
 -13 -13   0   27.30    9.90
 -13 -13   0   41.30    5.10
 -13 -13   0   43.50    5.40
 -13 -13   0   48.90    4.70
  13  13   0   27.00    8.90
  13  13   0   44.50    4.80
  13  13   0   40.00    4.00
  13  13   0   34.50    7.10
 -14 -13   0   46.70    5.20
 -14 -13   0   47.30    4.50
 -14 -13   0   34.60    4.50
 -14 -13   0   14.10   12.90
  14  13   0   49.20    4.20
  14  13   0   36.20    5.00
 -15 -13   0   30.90    3.90
 -15 -13   0   15.80    4.00
 -15 -13   0   23.90    4.00
  15  13   0   23.80    3.20
  15  13   0   18.80    4.10
 -16 -13   0    2.00    3.10
 -16 -13   0    2.50    2.70
 -16 -13   0   -0.40    3.70
 -16 -13   0    4.40    3.50
  16  13   0    3.80    2.60
  16  13   0    6.10    3.40
 -17 -13   0    0.20    3.60
 -17 -13   0    2.60    3.00
 -17 -13   0    0.20    3.20
 -17 -13   0    4.60    2.80
  17  13   0    0.60    2.40
  17 -14   0   -1.70    2.00
  17 -14   0    0.60    2.80
 -17  14   0    1.40    2.10
  16 -14   0    0.90    2.00
 -16  14   0    6.30    2.00
 -16  14   0    2.10    2.10
 -16  14   0    2.40    2.30
  15 -14   0    4.00    2.30
 -15  14   0    3.70    2.00
 -15  14   0    2.60    2.20
 -15  14   0    2.10    2.10
  14 -14   0    1.40    1.90
  14 -14   0    8.10    4.30
 -14  14   0    2.90    2.20
 -14  14   0    3.00    2.10
 -14  14   0   -0.50    3.70
 -14  14   0    3.40    1.70
  13 -14   0   16.40    2.60
  13 -14   0   19.10    4.30
 -13  14   0   15.90    2.60
 -13  14   0   14.70    2.50
 -13  14   0   14.00    2.70
 -13  14   0   15.10    4.50
  12 -14   0    7.50    3.70
  12 -14   0    8.00    2.10
  12 -14   0    8.70    2.50
 -12  14   0    8.90    2.20
 -12  14   0    1.20    3.60
 -12  14   0    3.60    3.10
 -12  14   0    8.60    2.20
  11 -14   0   10.10    2.80
  11 -14   0    6.90    3.40
  11 -14   0   10.30    3.90
  11 -14   0    4.80    2.10
  11 -14   0   10.40    2.70
  11 -14   0    5.50    4.40
 -11  14   0   10.30    3.30
 -11  14   0    8.20    3.60
 -11  14   0   10.30    2.20
 -11  14   0   10.40    2.20
  10 -14   0    3.00    2.40
  10 -14   0    2.20    1.70
  10 -14   0   -1.20    3.90
  10 -14   0    3.60    3.20
  10 -14   0    2.20    2.30
  10 -14   0   -2.90    2.70
 -10  14   0    0.80    1.70
 -10  14   0   -0.70    2.10
 -10  14   0    1.80    1.90
 -10  14   0   -0.80    2.60
 -10  14   0    5.00    3.20
 -10  14   0    4.50    2.10
   9 -14   0    8.80    2.60
   9 -14   0    9.40    3.60
   9 -14   0    3.60    4.00
   9 -14   0    7.20    2.60
   9 -14   0    9.50    2.00
   9 -14   0    5.70    2.90
  -9  14   0   -3.00    9.70
  -9  14   0    7.30    2.90
  -9  14   0    6.80    2.30
  -9  14   0    7.60    2.60
  -9  14   0    6.30    2.10
  -9  14   0   11.60    3.60
   8 -14   0    2.30    3.50
   8 -14   0    0.50    1.50
   8 -14   0    2.30    2.40
   8 -14   0    0.80    2.10
   8 -14   0    2.90    3.10
  -8  14   0    0.70    1.80
  -8  14   0   -0.20    2.50
  -8  14   0    3.20    3.30
  -8  14   0   16.20    8.70
  -8  14   0    0.40    1.70
  -8  14   0   -0.50    1.70
  -8  14   0   -2.50    2.50
   7 -14   0    1.10    2.90
   7 -14   0   -0.30    3.40
   7 -14   0    1.30    1.50
   7 -14   0    2.10    1.50
   7 -14   0    3.50    2.40
   7 -14   0    1.30    2.10
   7 -14   0    2.30    2.40
  -7  14   0  -13.50    7.30
  -7  14   0   -0.20    2.40
  -7  14   0    1.20    1.70
  -7  14   0    2.50    1.70
  -7  14   0    3.60    1.80
  -7  14   0    1.20    1.60
  -7  14   0    5.00    3.10
   6 -14   0    3.60    2.60
   6 -14   0    7.80    3.10
   6 -14   0    8.60    1.70
   6 -14   0    2.60    1.90
   6 -14   0    3.10    3.40
   6 -14   0    5.60    2.50
   6 -14   0    6.80    1.80
  -6  14   0    8.60    2.60
  -6  14   0    7.90    3.10
  -6  14   0    5.20    3.30
  -6  14   0    4.60    1.70
  -6  14   0    6.10    1.80
  -6  14   0    8.20    1.80
  -6  14   0    6.70    7.70
  -6  14   0    4.70    1.50
   5 -14   0   11.50    2.50
   5 -14   0   12.50    3.70
   5 -14   0    7.10    2.10
   5 -14   0   11.00    1.60
   5 -14   0   13.30    2.30
   5 -14   0   10.10    2.60
   5 -14   0   13.30    3.20
   5 -14   0   14.10    3.30
  -5  14   0    9.00    3.10
  -5  14   0   10.00    1.90
  -5  14   0    9.30    1.90
  -5  14   0   14.20    6.80
  -5  14   0    7.60    3.00
  -5  14   0    8.00    1.70
  -5  14   0    8.80    2.60
   4 -14   0   55.29    3.80
   4 -14   0   51.59    4.60
   4 -14   0   59.49    6.10
   4 -14   0   52.99    6.70
   4 -14   0   49.10    5.20
   4 -14   0   56.19    5.20
   4 -14   0   55.49    5.80
   4 -14   0   50.89    4.70
  -4  14   0   54.59    5.10
  -4  14   0   54.69    4.20
  -4  14   0   56.69    4.30
  -4  14   0   53.49    4.30
  -4  14   0   57.29    5.70
  -4  14   0   59.49    9.10
  -4  14   0   54.09    5.80
   3 -14   0   84.59    7.10
   3 -14   0   94.89    8.00
   3 -14   0   91.29    6.10
   3 -14   0   79.29    5.20
   3 -14   0   87.19    6.00
   3 -14   0   78.09    6.20
   3 -14   0   80.29    6.40
   3 -14   0   78.39    7.50
  -3  14   0   79.19    5.60
  -3  14   0   73.79    6.40
  -3  14   0   82.59   11.50
  -3  14   0   89.59    7.30
  -3  14   0   78.59    6.80
  -3  14   0   74.89    5.70
  -3  14   0   80.19    5.60
   2 -14   0  195.78   11.70
   2 -14   0  183.18   11.80
   2 -14   0  180.38   12.10
   2 -14   0  184.28   13.40
   2 -14   0  185.28   12.20
   2 -14   0  175.58   12.50
   2 -14   0  195.88   13.30
   2 -14   0  174.38   11.80
  -2  14   0  188.08   11.50
  -2  14   0  195.68   11.60
  -2  14   0  170.18   16.20
  -2  14   0  197.88   12.60
  -2  14   0  183.28   11.60
  -2  14   0  187.58   12.20
  -2  14   0  199.68   12.90
   1 -14   0  180.98   12.30
   1 -14   0  187.88   12.10
   1 -14   0  187.98   12.10
   1 -14   0  190.68   11.60
   1 -14   0  196.28   13.60
   1 -14   0  162.08   13.00
   1 -14   0  164.48   11.60
   1 -14   0  171.78   22.00
  -1  14   0  189.18   12.10
  -1  14   0  188.98   11.40
  -1  14   0  193.18   12.80
  -1  14   0  184.28   12.40
  -1  14   0  205.88   16.50
  -1  14   0  181.48   11.40
  -1  14   0  198.18   11.40
   0 -14   0  200.78   13.10
   0 -14   0  207.08   13.20
   0 -14   0  200.68   12.80
   0 -14   0  218.78   14.90
   0 -14   0  197.48   12.70
   0  14   0  200.18   17.50
   0  14   0  213.18   13.50
   0  14   0  212.48   12.50
   0  14   0  203.38   13.20
   0  14   0  187.88   12.60
   0  14   0  214.68   13.80
   0  14   0  205.58   12.60
  -1 -14   0  108.39    7.60
  -1 -14   0  115.79    7.70
  -1 -14   0  107.59    6.90
  -1 -14   0  109.39    7.20
  -1 -14   0  107.59    9.60
  -1 -14   0   90.89    7.00
   1  14   0  102.49    6.60
   1  14   0  101.19    7.80
   1  14   0  107.19    8.30
   1  14   0   86.99   12.90
   1  14   0   93.69    6.70
   1  14   0   90.79    7.40
  -2 -14   0   68.99    5.40
  -2 -14   0   77.99    6.10
  -2 -14   0   65.99    5.70
  -2 -14   0   55.99    7.80
  -2 -14   0   57.49    5.10
   2  14   0   66.19    4.90
   2  14   0   66.39    6.20
   2  14   0   73.19    4.70
   2  14   0   68.49    6.70
   2  14   0   64.49    5.70
  -3 -14   0   22.90    3.40
  -3 -14   0   18.50    2.60
  -3 -14   0   26.10    5.70
  -3 -14   0   16.00    4.60
  -3 -14   0   19.10    2.90
  -3 -14   0   20.90    2.50
  -3 -14   0   21.90    3.20
   3  14   0   21.90    3.20
   3  14   0   19.20    3.80
   3  14   0   20.10    2.40
   3  14   0   21.80    2.60
   3  14   0   26.90    4.20
  -4 -14   0   62.29    5.40
  -4 -14   0   57.19    5.20
  -4 -14   0   57.19    8.20
  -4 -14   0   64.29    5.10
  -4 -14   0   56.49    4.60
  -4 -14   0   51.39    7.00
  -4 -14   0   68.09    6.00
   4  14   0   64.49    4.50
   4  14   0   58.49    6.20
   4  14   0   64.69    4.70
   4  14   0   63.19    6.80
   4  14   0   64.19    5.80
  -5 -14   0    5.30    5.00
  -5 -14   0    2.80    2.30
  -5 -14   0    5.50    2.30
  -5 -14   0    3.90    3.10
  -5 -14   0    7.70    2.80
  -5 -14   0    2.60    3.80
  -5 -14   0    5.60    2.00
   5  14   0    6.00    3.50
   5  14   0    7.20    3.00
   5  14   0    5.50    1.70
   5  14   0    6.10    2.10
   5  14   0    7.60    1.90
  -6 -14   0   -0.80    1.40
  -6 -14   0    3.30    4.10
  -6 -14   0    1.90    3.10
  -6 -14   0    4.90    5.30
  -6 -14   0    1.10    2.40
  -6 -14   0    2.90    2.80
  -6 -14   0    3.70    2.40
  -6 -14   0    2.20    2.00
   6  14   0    4.60    2.30
   6  14   0    2.20    1.70
   6  14   0    6.30    3.20
   6  14   0    3.20    1.80
   6  14   0    0.90    3.60
  -7 -14   0    2.70    3.20
  -7 -14   0   -0.40    4.00
  -7 -14   0    2.10    2.20
  -7 -14   0    1.00    2.40
  -7 -14   0    2.70    2.60
  -7 -14   0   -7.40    5.50
  -7 -14   0   -0.20    2.60
   7  14   0    6.70    4.00
   7  14   0    0.20    3.30
   7  14   0    3.20    2.10
   7  14   0    2.10    1.80
  -8 -14   0    8.10    3.80
  -8 -14   0    1.70    4.50
  -8 -14   0    4.50    2.40
  -8 -14   0    2.60    6.30
  -8 -14   0    2.10    2.60
  -8 -14   0   11.40    2.60
  -8 -14   0    1.20    2.60
   8  14   0    7.10    2.00
   8  14   0    3.60    3.70
   8  14   0    5.20    2.40
   8  14   0    8.50    4.40
  -9 -14   0    9.60    3.00
  -9 -14   0    9.20    2.80
  -9 -14   0   14.40    4.10
  -9 -14   0    2.70    4.80
  -9 -14   0    0.70    6.70
  -9 -14   0    6.80    3.00
   9  14   0    9.80    2.20
   9  14   0    9.20    4.80
   9  14   0   12.30    2.90
 -10 -14   0    7.30    4.20
 -10 -14   0    3.30    4.90
 -10 -14   0    5.80    3.00
 -10 -14   0    8.60    3.10
 -10 -14   0    7.50    7.60
 -10 -14   0    7.60    2.90
  10  14   0   10.50    5.00
  10  14   0   10.70    2.30
 -11 -14   0   10.40    4.50
 -11 -14   0    8.60    3.20
 -11 -14   0    5.00    5.20
 -11 -14   0   11.70    3.00
 -11 -14   0    8.90    3.10
 -11 -14   0   -6.70    7.40
  11  14   0    8.70    5.40
  11  14   0   11.00    2.40
  11  14   0   16.90    3.30
 -12 -14   0   38.20    5.40
 -12 -14   0   26.70    4.20
 -12 -14   0   32.60    4.10
 -12 -14   0   33.10    4.10
 -12 -14   0    9.70   10.00
  12  14   0   33.20    3.60
  12  14   0   22.90    4.20
  12  14   0   28.10    6.50
 -13 -14   0   12.90    3.40
 -13 -14   0   11.10    3.00
 -13 -14   0    3.10    4.90
 -13 -14   0    9.60    3.20
 -13 -14   0   23.50   11.70
  13  14   0   13.60    2.60
  13  14   0    7.30    6.10
  13  14   0    6.40    3.20
 -14 -14   0    1.10    4.50
 -14 -14   0    8.10    2.90
 -14 -14   0    1.60    3.20
 -14 -14   0    2.40    3.00
  14  14   0    3.80    3.10
  14  14   0    8.20    2.60
 -15 -14   0   17.40    3.20
 -15 -14   0   13.40    3.70
 -15 -14   0   10.80    3.40
  15  14   0   18.10    2.90
 -16 -14   0    7.70    2.90
 -16 -14   0    5.40    3.60
 -16 -14   0    4.80    3.00
  16  14   0   -3.70    4.20
  16  14   0   11.30    2.60
 -17 -14   0    2.90    2.80
 -17 -14   0   -2.40    2.90
  17 -15   0   11.90    2.40
  17 -15   0   12.20    3.20
 -17  15   0    2.70    3.30
  16 -15   0   11.90    3.30
  16 -15   0   10.50    2.40
 -16  15   0    8.30    2.80
 -16  15   0   10.30    2.70
 -16  15   0    7.20    2.50
  15 -15   0    0.60    2.00
  15 -15   0    2.00    2.70
 -15  15   0   -0.50    2.10
 -15  15   0   -1.10    2.20
 -15  15   0   -2.70    1.90
  14 -15   0   -0.10    2.00
 -14  15   0   -1.00    1.90
 -14  15   0    0.20    1.70
 -14  15   0   -3.60    4.30
 -14  15   0   -3.70    1.90
  13 -15   0    6.90    4.40
  13 -15   0    2.00    1.90
 -13  15   0    6.70    2.10
 -13  15   0    3.40    2.10
 -13  15   0    4.60    2.10
 -13  15   0   10.50    4.40
  12 -15   0    6.60    3.90
  12 -15   0   10.60    2.20
  12 -15   0    8.60    2.70
 -12  15   0   10.30    2.10
 -12  15   0   12.80    2.30
 -12  15   0   -0.70    5.60
 -12  15   0    5.20    4.00
 -12  15   0   12.70    3.60
  11 -15   0   53.09    4.50
  11 -15   0   39.50    5.50
  11 -15   0   62.99    5.40
 -11  15   0   54.49    4.50
 -11  15   0   60.49    4.70
 -11  15   0   49.50    6.80
 -11  15   0   49.30    6.10
  10 -15   0   35.30    5.30
  10 -15   0   23.60    4.30
  10 -15   0   30.70    3.80
  10 -15   0   26.50    3.30
 -10  15   0   24.90    3.80
 -10  15   0   30.30    3.30
 -10  15   0   34.10    3.80
 -10  15   0   29.30    3.50
 -10  15   0   29.10    4.40
 -10  15   0   28.30    4.70
   9 -15   0    1.00    3.10
   9 -15   0    9.40    2.10
   9 -15   0   10.10    4.40
   9 -15   0   10.10    3.70
   9 -15   0   10.40    2.80
   9 -15   0    6.90    2.50
  -9  15   0   12.50    2.60
  -9  15   0    8.00    3.60
  -9  15   0    5.50    2.90
  -9  15   0    8.00    2.80
  -9  15   0    8.30    1.90
  -9  15   0    4.80    2.20
   8 -15   0   76.19    5.90
   8 -15   0   66.69    8.30
   8 -15   0   64.09    5.10
   8 -15   0   65.49    7.30
  -8  15   0   69.59    5.30
  -8  15   0   80.39    5.30
  -8  15   0   63.19    6.20
  -8  15   0   68.89    5.40
  -8  15   0   73.59    7.30
  -8  15   0   63.69    6.40
   7 -15   0   33.70    4.20
   7 -15   0   31.10    3.90
   7 -15   0   31.00    4.50
   7 -15   0   23.70    3.20
   7 -15   0   27.10    3.10
   7 -15   0   29.10    5.10
  -7  15   0   21.80    9.60
  -7  15   0   32.80    4.90
  -7  15   0   33.20    3.70
  -7  15   0   33.70    3.50
  -7  15   0   35.40    3.50
  -7  15   0   37.50    4.70
  -7  15   0   33.90    3.60
   6 -15   0   23.80    3.10
   6 -15   0   23.80    3.40
   6 -15   0   31.30    5.50
   6 -15   0   29.50    3.70
   6 -15   0   23.60    2.70
   6 -15   0   31.70    4.20
  -6  15   0   24.40    3.30
  -6  15   0   27.60    3.20
  -6  15   0   23.30    2.70
  -6  15   0   23.70    3.10
  -6  15   0   26.40    4.40
  -6  15   0   25.10    3.60
  -6  15   0   23.20    4.30
  -6  15   0   22.40   10.10
   5 -15   0   33.00    4.00
   5 -15   0   30.70    2.90
   5 -15   0   29.30    3.90
   5 -15   0   36.60    4.30
   5 -15   0   26.70    4.00
   5 -15   0   28.60    4.50
   5 -15   0   37.80    4.50
   5 -15   0   33.70    5.40
  -5  15   0   32.80    4.50
  -5  15   0   32.40    3.50
  -5  15   0   33.30    3.30
  -5  15   0   33.60    4.00
  -5  15   0   33.10    3.30
  -5  15   0   28.10    9.20
  -5  15   0   32.70    3.50
  -5  15   0   33.60    5.00
   4 -15   0  128.19   10.20
   4 -15   0  141.69    9.90
   4 -15   0  126.19    8.90
   4 -15   0  141.29    9.30
   4 -15   0  124.29    8.70
   4 -15   0  128.19   10.70
   4 -15   0  140.59    8.90
  -4  15   0  127.89    8.40
  -4  15   0  129.79    8.50
  -4  15   0  123.19    8.40
  -4  15   0  126.99    9.20
  -4  15   0  119.59   14.60
  -4  15   0  115.69    9.80
  -4  15   0  135.69   10.50
   3 -15   0  273.57   17.40
   3 -15   0  281.47   16.50
   3 -15   0  256.27   16.40
   3 -15   0  293.77   18.00
   3 -15   0  264.57   18.00
   3 -15   0  259.47   16.70
   3 -15   0  283.37   16.90
  -3  15   0  266.07   17.50
  -3  15   0  239.48   21.20
  -3  15   0  246.08   16.10
  -3  15   0  260.87   17.30
  -3  15   0  267.77   16.20
  -3  15   0  263.37   16.90
  -3  15   0  260.47   16.20
   2 -15   0  201.18   12.30
   2 -15   0  170.08   13.50
   2 -15   0  197.98   12.40
   2 -15   0  198.18   13.30
   2 -15   0  210.18   12.90
   2 -15   0  198.98   14.10
   2 -15   0  193.48   12.70
  -2  15   0  197.18   13.60
  -2  15   0  173.58   18.00
  -2  15   0  188.68   12.10
  -2  15   0  195.48   12.80
  -2  15   0  194.98   13.20
  -2  15   0  202.98   12.20
  -2  15   0  200.48   12.10
   1 -15   0   86.49    6.60
   1 -15   0   73.69    5.90
   1 -15   0   82.89    8.40
   1 -15   0   81.29    6.40
   1 -15   0   78.79    5.70
  -1  15   0   70.19    5.50
  -1  15   0   79.39    5.50
  -1  15   0   73.09    6.80
  -1  15   0   79.39    6.40
  -1  15   0   67.49    7.20
  -1  15   0   75.49   11.80
  -1  15   0   73.59    5.50
   0 -15   0    4.60    3.20
   0 -15   0   10.40    4.70
   0 -15   0    6.90    2.70
   0 -15   0    6.40    2.70
   0 -15   0    6.20    2.10
   0 -15   0    5.00    2.10
   0  15   0    5.40    2.00
   0  15   0    6.40    2.90
   0  15   0    6.00    1.90
   0  15   0    7.70    2.70
   0  15   0    5.50    1.80
   0  15   0    8.20    8.60
   0  15   0    5.60    3.50
  -1 -15   0   73.79    5.60
  -1 -15   0   73.19    6.20
  -1 -15   0   74.49    8.70
  -1 -15   0   58.09    5.30
  -1 -15   0   70.49    6.10
  -1 -15   0   61.59    7.40
   1  15   0   72.69    6.10
   1  15   0   79.79    5.10
   1  15   0   68.19   12.30
   1  15   0   73.09    5.10
   1  15   0   75.09    5.30
   1  15   0   75.89    7.30
   1  15   0   67.29    6.50
  -2 -15   0   30.70    3.90
  -2 -15   0   20.20    4.60
  -2 -15   0   33.60    5.90
  -2 -15   0   30.20    3.90
  -2 -15   0   19.40    2.80
  -2 -15   0   23.80    3.00
  -2 -15   0   33.80    4.60
   2  15   0    7.30    9.70
   2  15   0   28.30    3.80
   2  15   0   25.10    3.10
   2  15   0   27.20    3.00
   2  15   0   24.30    3.90
   2  15   0   21.60    4.50
  -3 -15   0    0.30    3.50
  -3 -15   0    3.50    2.10
  -3 -15   0    5.50    2.30
  -3 -15   0    0.00    2.60
  -3 -15   0    5.70    5.20
  -3 -15   0    5.90    3.10
   3  15   0    3.50    3.70
   3  15   0    1.40    2.80
   3  15   0    4.60    3.40
   3  15   0    6.30    1.80
   3  15   0    3.30    1.90
  -4 -15   0    1.40    2.40
  -4 -15   0    5.50    5.70
  -4 -15   0    4.00    2.40
  -4 -15   0    3.50    3.10
  -4 -15   0    2.70    2.80
  -4 -15   0    4.80    3.90
   4  15   0    4.30    2.10
   4  15   0    4.00    1.80
   4  15   0    6.30    3.40
   4  15   0    7.50    4.00
   4  15   0    3.30    3.00
  -5 -15   0    1.70    2.90
  -5 -15   0    1.20    1.90
  -5 -15   0    4.40    2.40
  -5 -15   0    1.90    3.10
  -5 -15   0    0.70    5.30
  -5 -15   0   -0.60    1.30
  -5 -15   0    0.50    3.70
  -5 -15   0    1.70    2.40
   5  15   0    3.40    4.20
   5  15   0    1.20    3.60
   5  15   0    1.70    2.10
   5  15   0   -1.00    3.20
   5  15   0    2.10    1.90
  -6 -15   0   -2.50    2.90
  -6 -15   0    0.20    2.50
  -6 -15   0    1.60    3.20
  -6 -15   0    0.30    2.40
  -6 -15   0    2.50    2.10
  -6 -15   0    4.60    5.40
  -6 -15   0    0.10    4.00
   6  15   0    3.40    4.00
   6  15   0   -2.90    3.10
   6  15   0    0.80    2.20
   6  15   0    1.00    1.80
  -7 -15   0   -0.70    3.80
  -7 -15   0    4.60    2.40
  -7 -15   0    0.80    3.50
  -7 -15   0   -2.40    6.40
  -7 -15   0    1.90    2.90
  -7 -15   0    8.50    2.90
  -7 -15   0    3.00    2.60
   7  15   0   -1.20    4.20
   7  15   0    1.60    3.50
   7  15   0   -0.80    2.00
   7  15   0    2.50    1.90
   7  15   0    3.70    2.50
  -8 -15   0    9.10    7.20
  -8 -15   0    0.90    4.60
  -8 -15   0    1.00    2.40
  -8 -15   0    0.60    2.70
  -8 -15   0    1.00    3.80
  -8 -15   0   -0.50    2.70
   8  15   0    1.40    1.90
   8  15   0    4.90    2.80
   8  15   0    3.80    2.30
   8  15   0    1.40    3.80
   8  15   0   -2.20    4.60
  -9 -15   0    6.20    3.00
  -9 -15   0    7.30    2.60
  -9 -15   0    3.00    3.00
  -9 -15   0    3.20    4.60
  -9 -15   0    7.10    7.50
  -9 -15   0    6.60    4.20
   9  15   0   11.10    5.40
   9  15   0    3.10    2.10
   9  15   0   11.00    2.90
   9  15   0    7.30    4.30
 -10 -15   0    9.60    3.20
 -10 -15   0   13.70    5.60
 -10 -15   0   11.70    2.90
 -10 -15   0    9.00    8.20
 -10 -15   0   13.10    4.60
 -10 -15   0    6.20    3.20
  10  15   0    2.80    4.40
  10  15   0    8.70    3.10
  10  15   0    8.40    2.40
  10  15   0   11.90    5.50
 -11 -15   0   14.90    4.70
 -11 -15   0    3.60    4.00
 -11 -15   0    3.10    3.00
 -11 -15   0    9.40    3.20
 -11 -15   0    5.60    2.80
 -11 -15   0   13.20    8.50
  11  15   0   -2.10    4.30
  11  15   0    7.70    2.40
  11  15   0    1.50    5.70
  11  15   0   -0.20    2.90
 -12 -15   0   12.70    3.00
 -12 -15   0    8.50    4.60
 -12 -15   0   -1.20    9.20
 -12 -15   0    2.60    4.10
 -12 -15   0    9.80    3.20
 -12 -15   0    7.30    3.30
  12  15   0    8.30    3.40
  12  15   0    8.70    6.30
  12  15   0   -0.40    4.60
  12  15   0    8.80    2.50
 -13 -15   0    4.30    3.10
 -13 -15   0    2.00    2.70
 -13 -15   0    1.80    2.90
 -13 -15   0    9.30    4.30
 -13 -15   0    0.60    4.30
  13  15   0    3.20    2.50
  13  15   0    1.30    7.20
  13  15   0    6.00    3.40
  13  15   0    3.20    4.90
 -14 -15   0    6.60    3.10
 -14 -15   0   12.90    3.40
 -14 -15   0    4.30    4.70
 -14 -15   0   12.70    3.10
  14  15   0   11.40    3.50
  14  15   0    3.90    5.10
  14  15   0   13.60    2.70
 -15 -15   0    4.80    3.10
 -15 -15   0   -0.20    3.90
 -15 -15   0    6.80    3.30
  15  15   0   -1.30    3.10
  15  15   0    4.20    2.40
 -16 -15   0   -0.50    3.70
 -16 -15   0   -0.50    2.80
  16  15   0   -3.00    2.10
  16  15   0   -0.60    3.00
  16 -16   0    3.20    2.00
  16 -16   0    0.90    2.60
 -16  16   0    1.50    2.10
  15 -16   0    1.10    2.80
  15 -16   0    2.00    1.90
 -15  16   0    3.30    1.90
 -15  16   0    0.40    2.20
 -15  16   0    4.30    2.20
  14 -16   0   -0.30    1.90
  14 -16   0    0.30    2.80
 -14  16   0    1.00    2.00
 -14  16   0    0.30    1.60
 -14  16   0   -0.30    1.90
  13 -16   0    5.30    2.00
 -13  16   0    5.70    2.10
 -13  16   0    3.10    2.00
 -13  16   0    5.60    2.20
 -13  16   0    4.20    4.00
  12 -16   0    7.70    2.80
  12 -16   0    6.50    2.10
  12 -16   0    4.90    4.70
 -12  16   0    9.50    4.10
 -12  16   0    6.20    2.20
 -12  16   0    9.10    2.30
 -12  16   0    3.50    3.00
  11 -16   0   18.00    4.60
  11 -16   0    9.60    2.20
  11 -16   0   11.00    2.90
 -11  16   0   16.40    2.60
 -11  16   0   17.40    4.50
 -11  16   0   15.60    2.50
 -11  16   0    7.30    3.30
  10 -16   0   73.59    6.30
  10 -16   0   70.19    5.50
 -10  16   0   74.09    5.90
 -10  16   0   75.99    5.60
 -10  16   0   70.79    7.80
 -10  16   0   83.69    5.60
 -10  16   0   76.09    7.10
   9 -16   0   77.69    5.80
   9 -16   0   84.59    6.90
  -9  16   0   82.09    6.90
  -9  16   0   83.29    8.00
  -9  16   0   80.89    5.90
  -9  16   0   84.49    6.00
  -9  16   0   76.69    6.10
  -9  16   0   80.39    7.20
   8 -16   0   35.50    4.80
   8 -16   0   34.30    3.20
   8 -16   0   33.00    5.40
  -8  16   0   29.10    3.60
  -8  16   0   34.40    4.70
  -8  16   0   24.30    4.90
  -8  16   0   36.20    3.50
  -8  16   0   26.20    4.10
  -8  16   0   27.00    3.70
   7 -16   0  243.28   16.70
   7 -16   0  293.27   17.10
   7 -16   0  285.67   17.30
   7 -16   0  265.17   19.00
   7 -16   0  275.87   18.20
   7 -16   0  266.87   16.50
  -7  16   0  269.47   16.70
  -7  16   0  279.17   16.70
  -7  16   0  285.57   16.70
  -7  16   0  272.47   16.70
  -7  16   0  273.47   18.20
  -7  16   0  273.17   17.50
  -7  16   0  247.78   17.40
   6 -16   0  240.08   14.70
   6 -16   0  258.07   15.70
   6 -16   0  235.38   15.30
   6 -16   0  251.07   16.50
   6 -16   0  234.18   17.40
   6 -16   0  219.68   15.00
  -6  16   0  235.48   15.70
  -6  16   0  244.98   15.00
  -6  16   0  253.47   15.00
  -6  16   0  249.08   15.00
  -6  16   0  235.08   16.40
  -6  16   0  242.78   15.00
  -6  16   0  243.68   16.50
   5 -16   0  314.97   18.80
   5 -16   0  279.07   18.40
   5 -16   0  283.07   20.10
   5 -16   0  334.87   18.60
   5 -16   0  286.37   19.40
   5 -16   0  318.97   18.50
   5 -16   0  262.27   19.00
   5 -16   0  294.57   19.50
  -5  16   0  265.07   28.00
  -5  16   0  309.07   18.10
  -5  16   0  294.67   18.90
  -5  16   0  291.57   19.50
  -5  16   0  302.57   18.10
  -5  16   0  303.27   18.10
  -5  16   0  290.87   18.10
  -5  16   0  286.87   19.30
   4 -16   0  242.98   16.00
   4 -16   0  252.97   17.20
   4 -16   0  264.27   16.30
   4 -16   0  258.97   17.00
   4 -16   0  276.37   16.00
  -4  16   0  249.18   15.60
  -4  16   0  249.97   16.40
  -4  16   0  260.77   15.60
  -4  16   0  243.78   16.80
  -4  16   0  250.57   15.60
  -4  16   0  202.38   21.80
  -4  16   0  260.97   17.10
   3 -16   0  373.56   21.90
   3 -16   0  345.67   23.00
   3 -16   0  337.37   21.60
   3 -16   0  375.86   21.50
  -3  16   0  301.27   26.70
  -3  16   0  348.07   22.30
  -3  16   0  351.76   22.50
  -3  16   0  343.37   21.80
  -3  16   0  346.47   21.20
  -3  16   0  356.06   21.20
  -3  16   0  341.17   21.10
   2 -16   0  180.28   10.80
   2 -16   0  152.38   11.00
   2 -16   0  159.18   12.60
   2 -16   0  165.58   11.30
  -2  16   0  152.98   10.30
  -2  16   0  137.09   18.00
  -2  16   0  169.18   10.40
  -2  16   0  164.68   11.70
  -2  16   0  162.48   12.10
  -2  16   0  168.18   11.20
  -2  16   0  156.58   10.40
   1 -16   0  149.49    9.30
   1 -16   0  127.99    9.10
   1 -16   0  148.39    9.90
   1 -16   0  129.99   11.50
   1 -16   0  135.59    9.80
  -1  16   0  136.89    8.90
  -1  16   0  131.79    8.90
  -1  16   0  139.19   10.40
  -1  16   0  137.99    9.00
  -1  16   0  120.29   17.30
  -1  16   0  141.79   10.70
  -1  16   0  134.89    9.80
   0 -16   0  552.34   35.10
   0 -16   0  579.14   35.60
   0 -16   0  602.64   37.20
   0 -16   0  583.74   35.10
   0 -16   0  603.64   35.60
   0  16   0  577.84   35.00
   0  16   0  598.44   36.00
   0  16   0  584.24   35.60
   0  16   0  587.44   35.00
   0  16   0  605.04   34.90
   0  16   0  610.94   36.30
   0  16   0  557.84   40.40
  -1 -16   0   18.10    3.40
  -1 -16   0   11.20    5.00
  -1 -16   0   12.00    2.60
  -1 -16   0    6.30    3.90
  -1 -16   0    6.00    3.00
   1  16   0   15.80    3.70
   1  16   0   12.30    2.50
   1  16   0   12.90    3.40
   1  16   0   13.10    2.30
   1  16   0   11.30    2.20
   1  16   0    9.50   10.80
   1  16   0   10.20    4.60
  -2 -16   0  199.38   15.10
  -2 -16   0  192.28   12.60
  -2 -16   0  169.58   11.70
  -2 -16   0  177.38   12.00
  -2 -16   0  161.28   14.00
  -2 -16   0  182.88   12.20
  -2 -16   0  189.38   12.70
   2  16   0  200.78   11.70
   2  16   0  194.48   12.60
   2  16   0  156.08   20.70
   2  16   0  201.78   13.20
   2  16   0  202.58   13.60
   2  16   0  189.38   11.70
  -3 -16   0   87.89    7.20
  -3 -16   0   92.39    7.90
  -3 -16   0  109.89    7.60
  -3 -16   0   78.09   10.40
  -3 -16   0  112.39    8.30
   3  16   0   87.29    7.80
   3  16   0  101.99    8.70
   3  16   0  114.29    9.40
   3  16   0   98.89    6.90
   3  16   0  101.19    6.80
  -4 -16   0   11.90    6.30
  -4 -16   0    2.60    2.50
  -4 -16   0   -0.40    2.30
  -4 -16   0   -0.60    1.30
  -4 -16   0    5.20    3.40
  -4 -16   0    0.00    3.00
  -4 -16   0    2.50    4.10
   4  16   0    1.80    3.90
   4  16   0    1.10    4.20
   4  16   0    3.80    3.20
   4  16   0    5.00    2.00
   4  16   0    1.70    2.10
  -5 -16   0   -1.40    2.90
  -5 -16   0    1.10    3.40
  -5 -16   0    9.40    6.20
  -5 -16   0    3.10    2.50
  -5 -16   0   -0.60    4.00
  -5 -16   0   -2.30    2.60
   5  16   0   -2.40    2.00
   5  16   0    7.60    4.80
   5  16   0    2.00    3.20
   5  16   0   -1.30    3.90
   5  16   0    1.80    1.90
  -6 -16   0   -1.50    3.50
  -6 -16   0    2.50    2.60
  -6 -16   0   -1.40    3.00
  -6 -16   0    0.90    4.20
  -6 -16   0   -0.30    2.60
  -6 -16   0   -1.40    5.90
   6  16   0    1.10    2.00
   6  16   0    4.70    2.40
   6  16   0  -10.10    4.00
   6  16   0    0.90    3.50
   6  16   0   -2.60    4.50
  -7 -16   0    0.40    3.00
  -7 -16   0    0.00    2.70
  -7 -16   0    1.10    2.60
  -7 -16   0    3.20    4.40
  -7 -16   0    2.20    2.30
  -7 -16   0    0.40    3.80
   7  16   0   -3.30    4.40
   7  16   0    1.60    2.10
   7  16   0   -1.30    2.40
   7  16   0    2.00    5.10
   7  16   0    2.70    3.60
  -8 -16   0   22.60    3.70
  -8 -16   0   28.10    3.70
  -8 -16   0   22.70    4.90
  -8 -16   0   25.20    3.30
  -8 -16   0   28.70    8.30
  -8 -16   0   22.70    3.30
   8  16   0   31.80    5.10
   8  16   0   29.80    3.40
   8  16   0   28.60    6.20
   8  16   0   30.50    5.80
  -9 -16   0   16.80    2.90
  -9 -16   0   13.80    4.50
  -9 -16   0    8.40    3.20
  -9 -16   0    9.60    3.20
  -9 -16   0    3.80    4.70
  -9 -16   0   -0.90    8.40
   9  16   0   11.30    4.40
   9  16   0   13.90    5.60
   9  16   0   12.50    2.50
 -10 -16   0   25.60    3.90
 -10 -16   0   27.20    9.30
 -10 -16   0   28.70    3.90
 -10 -16   0   29.00    5.30
 -10 -16   0   27.10    3.70
  10  16   0   40.70    4.40
  10  16   0   33.50    5.50
  10  16   0   30.60    3.60
  10  16   0   21.40    6.60
 -11 -16   0   14.10    9.70
 -11 -16   0   14.90    5.90
 -11 -16   0   15.60    3.40
 -11 -16   0   18.20    4.90
 -11 -16   0   17.00    3.10
 -11 -16   0   12.30    3.40
  11  16   0   10.80    4.80
  11  16   0   14.50    6.90
  11  16   0   21.70    3.60
  11  16   0   16.50    2.70
 -12 -16   0    5.80    3.20
 -12 -16   0    1.50    2.90
 -12 -16   0    5.90    2.70
 -12 -16   0   -6.50   10.00
 -12 -16   0    4.00    4.80
 -12 -16   0    8.70    4.60
  12  16   0   14.30    3.30
  12  16   0   16.70    7.90
  12  16   0    9.30    2.50
  12  16   0   -0.40    4.60
 -13 -16   0   34.40    4.20
 -13 -16   0   26.30    5.10
 -13 -16   0   28.30    4.00
  13  16   0   32.70    4.20
  13  16   0   37.40    3.80
  13  16   0   14.60    6.20
 -14 -16   0   12.30    3.40
 -14 -16   0    9.80    3.10
 -14 -16   0    5.60    4.20
  14  16   0    0.50    3.20
  14  16   0   16.70    2.60
 -15 -16   0   -2.50    3.40
 -15 -16   0    0.80    2.80
 -15 -16   0   -1.80    3.00
  15  16   0    3.90    2.80
  15  16   0    2.00    2.20
 -16 -16   0    6.40    3.30
 -16 -16   0    7.30    3.10
  16 -17   0    6.70    3.60
  15 -17   0    1.00    1.90
  15 -17   0    0.40    2.90
 -15  17   0    0.00    1.90
  14 -17   0    3.20    1.90
  14 -17   0    3.00    2.90
 -14  17   0    2.40    1.80
 -14  17   0    1.70    2.20
 -14  17   0   -1.40    1.90
  13 -17   0   -1.90    2.50
  13 -17   0    1.80    1.80
 -13  17   0   -0.30    1.50
 -13  17   0    0.80    2.00
 -13  17   0    1.10    2.00
  12 -17   0    2.50    1.90
  12 -17   0   -1.70    2.70
  12 -17   0    4.10    2.70
 -12  17   0   -0.60    1.70
 -12  17   0    3.60    4.00
 -12  17   0    0.40    1.80
 -12  17   0    5.40    3.40
  11 -17   0    2.90    1.80
  11 -17   0   -2.80    2.40
  11 -17   0    0.00    2.70
 -11  17   0    2.00    1.80
 -11  17   0    5.00    1.70
 -11  17   0    1.00    1.50
 -11  17   0    1.50    1.90
 -11  17   0    6.10    3.10
 -11  17   0   -3.80    3.40
  10 -17   0    2.00    2.70
  10 -17   0    4.40    1.90
  10 -17   0    0.80    2.50
 -10  17   0    3.90    4.00
 -10  17   0    2.50    2.00
 -10  17   0    3.80    2.30
 -10  17   0    6.10    3.00
 -10  17   0    2.60    2.00
 -10  17   0    1.40    3.00
   9 -17   0   12.60    3.30
   9 -17   0   12.50    3.20
   9 -17   0   10.90    2.10
  -9  17   0   18.90    2.90
  -9  17   0   10.20    3.40
  -9  17   0   15.40    3.70
  -9  17   0    8.20    2.20
  -9  17   0   16.10    2.60
  -9  17   0    3.50    3.70
   8 -17   0   18.50    3.30
   8 -17   0   12.90    3.30
   8 -17   0   18.20    2.40
  -8  17   0   14.90    2.60
  -8  17   0   15.00    2.60
  -8  17   0    9.20    4.20
  -8  17   0   16.30    2.50
  -8  17   0   21.10    4.20
  -8  17   0   11.20    3.50
   7 -17   0   27.30    4.00
   7 -17   0   23.50    2.80
   7 -17   0   31.50    4.00
  -7  17   0   19.20    4.60
  -7  17   0   18.10    2.80
  -7  17   0   22.20    3.00
  -7  17   0   20.00    3.80
  -7  17   0   15.90    2.70
  -7  17   0   20.30    3.60
   6 -17   0   75.09    6.20
   6 -17   0   55.29    5.30
   6 -17   0   74.19    6.50
  -6  17   0   66.89    7.70
  -6  17   0   68.69    5.30
  -6  17   0   63.49    6.70
  -6  17   0   68.19    5.40
  -6  17   0   74.29    5.50
  -6  17   0   60.69    5.40
   5 -17   0   65.39    5.70
   5 -17   0   70.99    6.50
   5 -17   0   58.79    7.80
   5 -17   0   74.89    6.10
  -5  17   0   65.79    5.40
  -5  17   0   71.39    7.70
  -5  17   0   70.39    5.40
  -5  17   0   62.99    5.10
  -5  17   0   48.60    6.60
  -5  17   0   69.79    5.40
  -5  17   0   61.79    6.40
   4 -17   0  108.09   10.00
   4 -17   0  105.79    8.20
   4 -17   0  109.39    8.60
   4 -17   0  125.99    8.20
  -4  17   0  104.29    7.40
  -4  17   0  103.69    7.60
  -4  17   0  114.69    7.60
  -4  17   0  101.99    9.20
  -4  17   0  109.19    9.70
  -4  17   0  106.19    8.70
   3 -17   0  102.49    8.30
   3 -17   0   98.69    7.90
   3 -17   0  110.99    7.70
   3 -17   0   83.59    9.60
  -3  17   0  107.39    7.20
  -3  17   0   96.29    7.00
  -3  17   0  105.29    9.10
  -3  17   0   99.79    7.20
  -3  17   0  100.59    9.20
  -3  17   0   97.59    8.10
   2 -17   0  131.59    9.70
   2 -17   0  136.59   10.10
   2 -17   0  131.89   11.60
  -2  17   0  131.49    9.80
  -2  17   0  133.89    8.90
  -2  17   0  143.89    9.00
  -2  17   0  135.09    9.00
  -2  17   0  133.19   10.60
  -2  17   0  141.49   11.00
   1 -17   0  207.88   13.70
   1 -17   0  177.28   13.00
   1 -17   0  204.08   15.30
   1 -17   0  203.08   13.00
   1 -17   0  213.98   13.70
  -1  17   0  227.58   14.80
  -1  17   0  197.78   13.70
  -1  17   0  204.38   12.80
  -1  17   0  202.28   12.80
  -1  17   0  203.28   14.20
  -1  17   0  197.28   12.70
   0 -17   0   47.30    5.90
   0 -17   0   39.30    7.10
   0 -17   0   39.90    4.60
   0 -17   0   41.70    4.60
   0 -17   0   42.50    5.60
   0  17   0   46.20    4.20
   0  17   0   42.00    5.70
   0  17   0   40.90    5.50
   0  17   0   42.60    4.40
   0  17   0   44.60    6.20
   0  17   0   47.10    4.40
  -1 -17   0  199.88   11.80
  -1 -17   0  168.48   12.50
  -1 -17   0  155.88   11.70
  -1 -17   0  204.48   12.70
  -1 -17   0  179.38   14.80
   1  17   0  188.38   11.60
   1  17   0  173.08   11.60
   1  17   0  196.78   11.60
   1  17   0  169.18   12.50
   1  17   0  179.48   13.00
  -2 -17   0    2.00    2.40
  -2 -17   0   -0.80    1.30
  -2 -17   0    3.40    3.20
  -2 -17   0    4.40    5.40
  -2 -17   0    2.10    3.80
  -2 -17   0    1.90    3.20
   2  17   0   -0.40    2.30
   2  17   0    0.30    4.70
   2  17   0    1.70    2.20
   2  17   0    2.40    3.30
   2  17   0    4.30    2.10
   2  17   0    6.60    4.20
  -3 -17   0   50.69    6.30
  -3 -17   0   48.60    7.50
  -3 -17   0   61.39    5.60
  -3 -17   0   72.69    9.50
  -3 -17   0   72.49    6.80
  -3 -17   0   64.49    5.90
   3  17   0   70.69    6.40
   3  17   0   63.09    8.20
   3  17   0   59.29    5.10
   3  17   0   79.39    7.80
   3  17   0   66.79    5.10
  -4 -17   0   43.40    5.00
  -4 -17   0   51.99    6.30
  -4 -17   0   38.80    7.10
  -4 -17   0   50.39    8.60
  -4 -17   0   43.80    5.50
   4  17   0   54.79    5.80
   4  17   0   57.29    4.50
   4  17   0   46.60    6.10
   4  17   0   50.29    7.10
   4  17   0   42.70    4.30
  -5 -17   0    1.70    6.30
  -5 -17   0    0.70    3.70
  -5 -17   0    1.10    3.30
  -5 -17   0    0.90    3.60
  -5 -17   0    4.00    2.90
  -5 -17   0    2.70    2.60
   5  17   0    3.10    4.70
   5  17   0   -0.70    2.30
   5  17   0   -0.70    2.10
   5  17   0    3.40    4.90
   5  17   0   -1.00    3.30
  -6 -17   0    3.40    4.50
  -6 -17   0    6.80    3.00
  -6 -17   0    2.30    2.70
  -6 -17   0    9.10    7.00
  -6 -17   0    0.80    3.80
  -6 -17   0    6.00    3.50
   6  17   0   -0.90    5.20
   6  17   0   -2.50    3.60
   6  17   0    2.10    2.40
   6  17   0    2.00    5.20
   6  17   0    4.00    2.20
  -7 -17   0   11.10    4.40
  -7 -17   0    8.80    3.10
  -7 -17   0   10.20    7.40
  -7 -17   0    5.40    3.50
  -7 -17   0    8.90    3.10
   7  17   0   15.00    4.30
   7  17   0   14.80    5.90
   7  17   0   13.90    5.90
   7  17   0   13.70    2.50
   7  17   0   17.00    2.90
  -8 -17   0    3.20    2.90
  -8 -17   0    0.60    4.60
  -8 -17   0    0.10    2.50
  -8 -17   0    1.50    3.00
  -8 -17   0    3.70    4.30
  -8 -17   0   17.90    8.20
   8  17   0    1.90    2.20
   8  17   0    4.10    5.70
   8  17   0   -1.20    5.40
   8  17   0    5.70    4.30
   8  17   0    7.50    2.90
  -9 -17   0   11.70    8.70
  -9 -17   0   10.10    4.70
  -9 -17   0    9.10    3.10
  -9 -17   0    2.30    4.90
  -9 -17   0    8.00    3.20
   9  17   0   10.80    2.50
   9  17   0   11.70    4.50
   9  17   0    7.60    5.90
   9  17   0   10.20    2.90
   9  17   0   13.30    6.40
 -10 -17   0    8.40    3.20
 -10 -17   0    7.70    5.30
 -10 -17   0   12.70    8.80
 -10 -17   0   16.70    4.80
 -10 -17   0   12.60    3.30
  10  17   0    5.30    2.50
  10  17   0    9.70    4.50
  10  17   0   11.60    7.00
  10  17   0   10.00    3.00
  10  17   0   27.40    7.00
 -11 -17   0   19.70    4.90
 -11 -17   0    4.50   10.10
 -11 -17   0    3.50    4.20
 -11 -17   0    8.90    3.10
 -11 -17   0   10.80    3.50
  11  17   0   12.70    4.90
  11  17   0   11.80    2.60
  11  17   0   -8.90    7.30
  11  17   0   10.30    3.10
  11  17   0   -2.50    6.70
 -12 -17   0   21.60    3.60
 -12 -17   0   12.80    5.10
 -12 -17   0   20.50    4.70
 -12 -17   0   18.90    3.50
  12  17   0    8.40    5.40
  12  17   0   13.40    3.30
 -13 -17   0   12.40    4.50
 -13 -17   0    4.00    4.20
 -13 -17   0    7.00    3.10
 -13 -17   0    9.10    3.20
  13  17   0    8.90    2.40
  13  17   0    2.40    2.90
 -14 -17   0    0.70    3.70
 -14 -17   0   -2.80    2.70
 -14 -17   0   -0.50    3.10
  14  17   0    2.30    2.80
  14  17   0    2.60    2.20
 -15 -17   0    6.50    3.10
 -15 -17   0    1.10    4.30
 -15 -17   0    6.00    2.90
  15 -18   0    2.90    2.60
 -15  18   0    2.20    1.90
  14 -18   0    2.60    1.70
  14 -18   0   -1.60    2.50
 -14  18   0   -0.70    1.80
 -14  18   0    1.50    2.00
 -14  18   0    3.90    2.30
  13 -18   0    3.80    1.70
  13 -18   0    0.00    2.80
 -13  18   0   -0.20    2.00
 -13  18   0    0.90    2.00
 -13  18   0    0.30    1.60
  12 -18   0    3.90    5.10
  12 -18   0    7.40    1.90
  12 -18   0    5.40    2.90
 -12  18   0    3.60    2.00
 -12  18   0   -0.60    2.00
 -12  18   0    7.10    2.00
  11 -18   0    5.20    2.80
  11 -18   0    3.30    1.80
  11 -18   0    1.30    2.70
 -11  18   0   -1.50    1.70
 -11  18   0    5.20    2.00
 -11  18   0   -3.60    1.90
 -11  18   0    5.30    2.00
 -11  18   0   -0.40    3.30
 -11  18   0   -0.10    3.70
  10 -18   0   20.30    3.30
  10 -18   0   12.30    2.20
  10 -18   0   18.40    3.20
 -10  18   0   13.90    4.50
 -10  18   0   14.00    2.40
 -10  18   0   11.10    3.70
 -10  18   0   10.90    2.60
 -10  18   0   12.40    3.70
 -10  18   0   14.00    2.40
   9 -18   0   23.20    3.70
   9 -18   0   34.10    4.20
   9 -18   0   24.20    2.80
  -9  18   0   21.80    4.00
  -9  18   0   24.40    4.10
  -9  18   0   30.10    3.50
  -9  18   0   28.00    5.10
  -9  18   0   20.40    3.10
  -9  18   0   32.80    3.60
   8 -18   0   40.40    5.00
   8 -18   0   44.50    5.00
   8 -18   0   28.40    3.10
  -8  18   0   40.20    3.90
  -8  18   0   32.90    4.00
  -8  18   0   23.60    5.10
  -8  18   0   31.10    4.40
  -8  18   0   35.40    3.90
  -8  18   0   27.30    4.50
   7 -18   0   84.19    6.70
   7 -18   0   75.09    6.50
  -7  18   0   76.79    5.80
  -7  18   0   68.49    8.00
  -7  18   0   74.99    5.70
  -7  18   0   74.59    5.70
  -7  18   0   67.29    7.00
  -7  18   0   65.79    6.80
   6 -18   0   22.10    3.10
   6 -18   0   14.40    3.70
   6 -18   0   18.60    3.50
  -6  18   0   17.50    2.80
  -6  18   0   16.40    2.70
  -6  18   0   16.90    2.90
  -6  18   0   18.50    4.70
  -6  18   0   21.40    2.90
  -6  18   0   18.90    4.00
   5 -18   0   89.89    7.20
   5 -18   0   86.99    9.80
   5 -18   0  107.29    8.10
  -5  18   0   99.09    6.90
  -5  18   0   89.49    6.80
  -5  18   0   98.39    6.90
  -5  18   0   90.99    7.80
  -5  18   0   81.79    9.00
  -5  18   0   90.89    6.60
   4 -18   0    7.50    4.50
   4 -18   0   24.00    3.60
   4 -18   0   23.40    3.50
   4 -18   0   17.70    3.90
   4 -18   0   14.10    3.50
  -4  18   0   17.30    2.60
  -4  18   0   20.50    3.80
  -4  18   0   19.80    2.80
  -4  18   0   17.40    2.70
  -4  18   0    8.70    4.20
   3 -18   0   13.20    3.20
   3 -18   0   16.50    3.80
   3 -18   0   17.70    5.00
   3 -18   0    9.00    3.00
   3 -18   0    7.90    3.20
  -3  18   0   14.40    2.80
  -3  18   0   17.90    5.20
  -3  18   0   13.30    2.60
  -3  18   0   12.70    3.50
  -3  18   0    8.50    4.70
  -3  18   0    9.30    2.20
   2 -18   0   18.80    4.00
   2 -18   0   20.90    3.80
   2 -18   0   17.40    5.20
   2 -18   0   11.90    3.20
  -2  18   0   16.50    5.00
  -2  18   0   21.10    3.00
  -2  18   0   18.10    2.60
  -2  18   0   19.00    4.90
  -2  18   0   14.60    3.60
  -2  18   0   17.00    2.80
   1 -18   0    4.80    2.70
   1 -18   0    8.10    3.50
   1 -18   0   11.30    5.10
   1 -18   0    4.30    3.50
   1 -18   0   10.10    2.70
   1 -18   0    6.90    3.30
  -1  18   0    7.50    2.40
  -1  18   0    4.80    3.30
  -1  18   0    5.40    2.40
  -1  18   0    6.20    4.40
  -1  18   0    5.10    2.10
  -1  18   0    5.00    4.50
   0 -18   0   17.00    2.80
   0 -18   0   16.90    3.00
   0 -18   0   16.70    6.00
   0 -18   0   15.90    3.80
   0 -18   0    8.20    3.80
   0 -18   0    8.40    3.60
   0  18   0    1.30    4.40
   0  18   0   16.80    5.30
   0  18   0   11.60    2.60
   0  18   0   12.00    2.70
   0  18   0   10.70    2.40
   0  18   0   12.90    3.70
  -1 -18   0   18.80    6.10
  -1 -18   0   12.60    3.80
  -1 -18   0    7.50    2.70
  -1 -18   0    5.70    3.60
  -1 -18   0    5.80    4.10
   1  18   0    4.30    5.10
   1  18   0   10.20    3.60
   1  18   0   19.90    4.70
   1  18   0   12.20    2.60
   1  18   0   10.90    2.50
   1  18   0    8.30    2.60
  -2 -18   0    9.60    6.10
  -2 -18   0    2.90    3.70
  -2 -18   0    1.50    3.40
  -2 -18   0   -0.90    3.30
  -2 -18   0    0.90    2.50
  -2 -18   0    0.40    1.40
   2  18   0    0.30    2.20
   2  18   0   -0.90    4.50
   2  18   0   -2.00    2.40
   2  18   0    1.40    3.50
   2  18   0   -4.10    4.70
   2  18   0    2.60    2.30
  -3 -18   0    0.30    1.70
  -3 -18   0    5.20    6.50
  -3 -18   0    3.70    3.60
  -3 -18   0    1.20    2.50
  -3 -18   0   -2.10    3.30
  -3 -18   0   -1.10    3.30
   3  18   0    2.70    2.30
   3  18   0    2.40    5.00
   3  18   0   -2.00    4.50
   3  18   0   -0.60    2.40
   3  18   0    5.50    2.30
   3  18   0    0.90    3.60
  -4 -18   0    2.50    2.80
  -4 -18   0  -12.00    6.10
  -4 -18   0    0.70    2.50
  -4 -18   0   -3.60    3.30
  -4 -18   0    1.70    4.00
  -4 -18   0   -0.20    3.70
   4  18   0    9.00    5.00
   4  18   0    2.60    3.70
   4  18   0    0.90    2.30
   4  18   0    5.50    5.30
   4  18   0    1.60    2.20
  -5 -18   0    3.00    6.10
  -5 -18   0    9.10    4.00
  -5 -18   0   13.30    4.20
  -5 -18   0    1.50    4.50
  -5 -18   0    5.50    2.70
   5  18   0    3.20    3.80
   5  18   0    4.20    5.50
   5  18   0    7.90    2.60
   5  18   0    1.90    5.50
   5  18   0   12.30    2.50
  -6 -18   0   -1.20    6.40
  -6 -18   0   -0.10    3.90
  -6 -18   0    0.30    2.70
  -6 -18   0   -0.70    2.60
  -6 -18   0    1.70    3.80
  -6 -18   0    0.60    3.40
   6  18   0    3.90    3.80
   6  18   0    1.10    2.30
   6  18   0   -2.40    5.50
   6  18   0    4.20    5.50
   6  18   0    2.10    2.50
  -7 -18   0   -0.20    2.70
  -7 -18   0    1.00    4.20
  -7 -18   0    1.00    2.70
  -7 -18   0   -0.20    3.50
  -7 -18   0    2.60    7.70
  -7 -18   0   -0.20    3.10
   7  18   0    6.40    6.20
   7  18   0   -6.70    5.50
   7  18   0   -2.60    2.40
   7  18   0    2.70    3.90
   7  18   0    1.60    2.30
  -8 -18   0    4.10    4.40
  -8 -18   0    3.00    2.80
  -8 -18   0   -0.40    3.80
  -8 -18   0    5.20    2.40
  -8 -18   0    2.60    3.00
  -8 -18   0   -2.10    7.90
   8  18   0   -3.30    4.00
   8  18   0    1.20    6.20
   8  18   0    6.20    2.60
   8  18   0    2.90    2.30
   8  18   0   -1.00    6.50
  -9 -18   0    1.50    4.30
  -9 -18   0    3.00    3.00
  -9 -18   0   18.10    9.60
  -9 -18   0   -0.70    2.80
  -9 -18   0   -1.30    2.40
  -9 -18   0    1.00    3.40
   9  18   0    2.20    2.60
   9  18   0    3.20    2.30
   9  18   0   -8.10    6.90
   9  18   0    0.90    4.00
   9  18   0   12.80    6.70
 -10 -18   0    2.40    2.90
 -10 -18   0   -6.20    9.00
 -10 -18   0    0.60    4.00
 -10 -18   0    3.20    2.90
 -10 -18   0   14.10    4.60
  10  18   0    4.40    2.30
  10  18   0    8.40    7.30
  10  18   0    3.20    4.60
  10  18   0  -19.90   13.90
  10  18   0    8.30    2.80
 -11 -18   0    8.90    3.20
 -11 -18   0    5.20    4.10
 -11 -18   0   11.10    3.30
  11  18   0   14.90    2.60
  11  18   0    8.10    3.00
  11  18   0    1.50    5.20
 -12 -18   0   -1.80    3.90
 -12 -18   0    1.20    3.90
 -12 -18   0    2.90    2.90
 -12 -18   0    5.60    3.00
  12  18   0    3.40    2.80
  12  18   0    5.00    2.30
 -13 -18   0    1.30    4.30
 -13 -18   0   -2.90    2.70
 -13 -18   0   -0.60    2.90
 -13 -18   0   -5.30    5.00
  13  18   0    0.60    2.10
  13  18   0   -1.60    2.70
 -14 -18   0    3.10    2.70
 -14 -18   0    0.60    2.80
 -14 -18   0    2.70    3.80
  14 -19   0   -4.80    2.50
 -14  19   0    1.70    1.80
  13 -19   0    2.60    2.80
  13 -19   0    3.30    1.80
 -13  19   0    0.50    1.90
 -13  19   0    2.40    1.70
 -13  19   0    3.20    2.20
  12 -19   0    9.10    1.90
  12 -19   0    9.70    3.10
 -12  19   0    3.70    2.20
 -12  19   0    9.70    2.20
 -12  19   0    3.50    1.90
  11 -19   0   13.70    2.20
  11 -19   0   14.90    3.30
  11 -19   0    8.50    3.00
 -11  19   0   12.00    2.30
 -11  19   0    1.60    5.60
 -11  19   0   17.20    2.60
  10 -19   0   29.00    4.00
  10 -19   0   31.90    3.00
  10 -19   0   29.10    3.70
 -10  19   0   18.30    4.50
 -10  19   0   23.70    5.70
 -10  19   0   31.80    3.50
 -10  19   0   17.30    4.40
 -10  19   0   29.80    3.40
   9 -19   0   64.09    5.70
   9 -19   0   54.69    5.50
  -9  19   0   57.39    6.20
  -9  19   0   47.90    6.30
  -9  19   0   52.69    4.60
  -9  19   0   43.40    4.80
  -9  19   0   63.49    4.70
  -9  19   0   37.50    6.10
   8 -19   0  162.58   10.40
   8 -19   0  160.58   10.50
  -8  19   0  124.79   10.60
  -8  19   0  123.99   10.50
  -8  19   0  147.09    9.70
  -8  19   0  144.79    9.60
  -8  19   0  152.98    9.70
   7 -19   0  199.28   12.70
   7 -19   0  212.68   12.50
  -7  19   0  199.78   11.90
  -7  19   0  187.48   11.80
  -7  19   0  160.48   12.70
  -7  19   0  155.08   12.70
  -7  19   0  182.48   11.80
  -7  19   0  165.28   13.60
   6 -19   0  148.59   10.90
   6 -19   0  182.98   11.80
  -6  19   0  161.28   12.80
  -6  19   0  179.38   10.90
  -6  19   0  149.88   11.60
  -6  19   0  160.18   10.70
  -6  19   0  159.78   11.80
  -6  19   0  180.18   10.90
   5 -19   0   29.50    3.70
   5 -19   0   33.80    4.60
   5 -19   0   33.40    4.10
  -5  19   0   26.20    3.40
  -5  19   0   24.10    3.20
  -5  19   0   28.90    5.60
  -5  19   0   30.50    3.90
  -5  19   0   26.50    4.60
  -5  19   0   28.80    3.40
   4 -19   0  170.98   11.40
   4 -19   0  150.18   13.30
  -4  19   0  181.38   11.00
  -4  19   0  166.58   10.80
  -4  19   0  149.59   12.80
  -4  19   0  184.38   10.90
  -4  19   0  152.88   11.70
  -4  19   0  159.88   10.70
   3 -19   0  186.38   13.30
   3 -19   0  212.78   13.90
   3 -19   0  219.18   13.30
   3 -19   0  201.78   15.60
  -3  19   0  220.98   12.80
  -3  19   0  202.78   12.70
  -3  19   0  177.68   12.50
  -3  19   0  182.48   13.60
  -3  19   0  193.78   14.80
   2 -19   0    3.40    5.00
   2 -19   0    5.10    2.90
   2 -19   0    8.10    3.80
   2 -19   0    8.10    3.10
   2 -19   0    4.10    3.00
  -2  19   0    1.00    4.80
  -2  19   0    4.20    2.10
  -2  19   0    9.10    2.60
  -2  19   0    6.90    2.50
  -2  19   0   -0.10    3.30
   1 -19   0   77.49    7.30
   1 -19   0   90.49    6.70
   1 -19   0   85.39    7.70
   1 -19   0   57.89    8.70
  -1  19   0   76.69    7.60
  -1  19   0   91.49    6.30
  -1  19   0   78.59    8.80
  -1  19   0   84.89    6.20
  -1  19   0   70.79    6.00
   0 -19   0   45.90    6.30
   0 -19   0   49.80    6.20
   0 -19   0   44.70    7.70
   0 -19   0   46.40    4.90
   0  19   0   44.70    4.40
   0  19   0   51.19    4.70
   0  19   0   51.49    7.00
   0  19   0   39.90    5.50
   0  19   0   53.29    4.70
  -1 -19   0   29.80    4.60
  -1 -19   0   21.90    3.30
  -1 -19   0   23.20    4.30
  -1 -19   0   20.70    6.60
   1  19   0   13.80    6.10
   1  19   0   28.10    3.10
   1  19   0   29.00    3.40
   1  19   0   23.20    5.70
   1  19   0   18.10    4.30
  -2 -19   0   21.50    4.50
  -2 -19   0   18.30    4.20
  -2 -19   0   12.00    6.50
  -2 -19   0   14.20    2.90
  -2 -19   0   12.50    4.50
   2  19   0   15.90    2.80
   2  19   0   14.90    5.70
   2  19   0   23.70    3.00
   2  19   0   17.80    3.10
   2  19   0   14.50    4.30
   2  19   0   21.90    5.80
  -3 -19   0   43.90    7.10
  -3 -19   0   49.80    8.60
  -3 -19   0   46.00    6.30
  -3 -19   0   59.29    6.80
  -3 -19   0   52.19    5.20
   3  19   0   49.90    4.80
   3  19   0   62.99    4.90
   3  19   0   36.70    7.20
   3  19   0   65.29    7.70
   3  19   0   56.59    6.50
   3  19   0   54.29    5.00
  -4 -19   0    5.40    4.00
  -4 -19   0    0.60    2.60
  -4 -19   0    1.70    3.70
  -4 -19   0    0.00    3.80
  -4 -19   0    7.80    6.60
   4  19   0    5.60    5.10
   4  19   0    5.20    2.70
   4  19   0    1.80    2.40
   4  19   0    4.40    2.40
   4  19   0   11.20    6.00
   4  19   0    8.00    4.00
  -5 -19   0    4.40    3.80
  -5 -19   0    5.10    7.10
  -5 -19   0    3.60    4.10
  -5 -19   0    4.50    4.10
  -5 -19   0    5.30    2.70
   5  19   0   -0.70    4.00
   5  19   0    7.00    2.50
   5  19   0    0.10    2.60
   5  19   0   -0.50    2.40
   5  19   0    3.80    5.70
   5  19   0    3.80    6.40
  -6 -19   0    1.50    3.00
  -6 -19   0    8.70    7.50
  -6 -19   0    2.00    4.00
  -6 -19   0    5.50    4.20
  -6 -19   0    2.80    2.60
  -6 -19   0   -0.70    3.60
   6  19   0   -0.70    6.00
   6  19   0    2.60    2.40
   6  19   0    1.40    6.40
   6  19   0   -0.50    4.00
  -7 -19   0    7.30    4.40
  -7 -19   0    4.30    3.00
  -7 -19   0    0.10    2.70
  -7 -19   0    6.80    8.50
  -7 -19   0    4.90    4.60
  -7 -19   0    4.10    3.40
   7  19   0    7.60    4.20
   7  19   0    4.10    6.20
   7  19   0    5.30    2.70
   7  19   0    6.80    2.50
   7  19   0    4.60    7.10
  -8 -19   0    5.40    4.20
  -8 -19   0   10.30    4.70
  -8 -19   0    5.50    3.20
  -8 -19   0    7.20    2.90
  -8 -19   0   11.50    9.40
   8  19   0   14.30    3.00
   8  19   0  -11.00   13.90
   8  19   0   10.50    6.70
   8  19   0   16.70    4.70
   8  19   0   13.40    2.70
  -9 -19   0   11.70   10.20
  -9 -19   0    8.60    4.90
  -9 -19   0   12.70    3.30
  -9 -19   0   10.80    3.10
   9  19   0   16.40    2.70
   9  19   0    9.60    3.00
   9  19   0    5.70    9.10
   9  19   0   10.80    4.90
 -10 -19   0    4.10    4.10
 -10 -19   0   10.90    4.90
 -10 -19   0    9.30    2.90
 -10 -19   0    9.90    3.10
  10  19   0   11.20    2.60
  10  19   0   11.10    3.00
  10  19   0    9.30    5.40
 -11 -19   0    6.70    2.90
 -11 -19   0    0.60    4.10
 -11 -19   0   -1.80    4.00
 -11 -19   0    2.60    2.90
  11  19   0    1.10    2.70
 -12 -19   0    0.90    2.70
 -12 -19   0   -1.20    2.80
 -12 -19   0    5.40    4.10
  12  19   0   -1.70    2.80
  12  19   0   -1.10    2.10
 -13 -19   0    1.60    3.80
 -13 -19   0    5.10    2.70
 -13 -19   0    7.30    2.90
  13 -20   0   -0.30    2.40
 -13  20   0   -0.20    1.80
  12 -20   0    2.90    2.50
 -12  20   0    1.10    2.10
 -12  20   0    2.10    1.80
 -12  20   0   -0.70    1.80
  11 -20   0    4.20    2.20
  11 -20   0    7.80    3.10
  11 -20   0    5.70    3.00
 -11  20   0    5.40    2.10
 -11  20   0    4.00    2.20
  10 -20   0   12.30    3.20
  10 -20   0   10.60    3.30
 -10  20   0    6.30    2.40
 -10  20   0   12.90    2.40
 -10  20   0   11.20    2.30
   9 -20   0   15.40    3.40
   9 -20   0   19.00    3.60
  -9  20   0   10.40    2.60
  -9  20   0    4.20    4.10
  -9  20   0   16.20    2.90
  -9  20   0   13.20    2.40
  -9  20   0    9.10    4.30
   8 -20   0   36.30    4.70
   8 -20   0   37.20    4.80
  -8  20   0   43.30    5.60
  -8  20   0   32.00    3.80
  -8  20   0   38.90    4.00
  -8  20   0   34.20    4.20
   7 -20   0   25.60    4.20
   7 -20   0   41.60    5.00
  -7  20   0   32.20    4.80
  -7  20   0   26.80    5.40
  -7  20   0   35.20    4.00
  -7  20   0   31.40    3.90
  -7  20   0   39.50    4.10
  -7  20   0   23.10    4.50
   6 -20   0   52.59    6.10
   6 -20   0   53.59    5.60
  -6  20   0   61.99    5.00
  -6  20   0   54.09    4.80
  -6  20   0   54.59    4.70
  -6  20   0   42.90    5.50
  -6  20   0   38.70    6.40
   5 -20   0   50.99    5.40
   5 -20   0   60.29    6.20
   5 -20   0   58.09    5.90
  -5  20   0   61.89    5.20
  -5  20   0   68.19    5.20
  -5  20   0   44.20    5.80
  -5  20   0   56.89    6.90
  -5  20   0   51.29    5.00
   4 -20   0   46.20    5.30
   4 -20   0   30.70    7.60
   4 -20   0   48.10    5.80
   4 -20   0   44.80    5.10
  -4  20   0   34.50    4.90
  -4  20   0   39.20    4.20
  -4  20   0   48.30    4.70
  -4  20   0   41.10    6.30
  -4  20   0   48.40    4.60
   3 -20   0   18.10    5.70
   3 -20   0   26.00    3.80
   3 -20   0   25.90    3.90
   3 -20   0   21.30    4.00
  -3  20   0   18.80    3.00
  -3  20   0   20.40    3.00
  -3  20   0   21.60    4.20
  -3  20   0   12.40    4.70
  -3  20   0   17.60    3.00
   2 -20   0  129.79    9.90
   2 -20   0  108.29   12.00
   2 -20   0  127.39    8.90
   2 -20   0  121.79    9.50
  -2  20   0  112.49   11.00
  -2  20   0  131.19    8.70
  -2  20   0  134.99    8.60
  -2  20   0  108.59    9.50
   1 -20   0   37.00    4.90
   1 -20   0   37.60    4.10
   1 -20   0   39.20    6.90
   1 -20   0   40.70    5.70
  -1  20   0   33.00    6.00
  -1  20   0   30.30    4.00
  -1  20   0   33.10    4.90
   0 -20   0    1.70    5.80
   0 -20   0    4.20    3.80
   0 -20   0    5.10    3.40
   0 -20   0    4.50    3.40
   0  20   0    6.20    3.70
   0  20   0    8.70    2.70
   0  20   0    3.50    2.30
   0  20   0    6.90    5.00
   0  20   0    5.90    2.60
  -1 -20   0   51.29    5.00
  -1 -20   0   38.20    6.40
  -1 -20   0   38.90    8.40
  -1 -20   0   59.39    6.40
  -1 -20   0   39.10    5.50
   1  20   0   50.99    4.80
   1  20   0   47.60    6.50
   1  20   0   56.39    4.90
   1  20   0   58.19    7.70
   1  20   0   49.30    4.60
  -2 -20   0    7.10    6.60
  -2 -20   0    6.10    3.90
  -2 -20   0   11.30    4.00
  -2 -20   0    5.30    2.60
   2  20   0    2.30    5.40
   2  20   0    9.10    2.60
   2  20   0    5.80    2.70
   2  20   0    2.10    3.90
   2  20   0    2.80    2.40
  -3 -20   0    4.20    4.00
  -3 -20   0   11.10    4.20
  -3 -20   0    8.10    4.00
  -3 -20   0   10.30    6.90
  -3 -20   0   10.10    2.80
   3  20   0   10.00    5.60
   3  20   0   10.90    2.80
   3  20   0    4.00    2.50
   3  20   0   12.30    2.80
   3  20   0    5.10    3.80
  -4 -20   0    5.30    7.00
  -4 -20   0    9.00    4.20
  -4 -20   0    7.30    4.10
  -4 -20   0   15.70    4.40
  -4 -20   0   13.40    2.80
   4  20   0   14.00    2.90
   4  20   0    8.40    4.20
   4  20   0   12.70    2.90
   4  20   0   12.30    2.80
   4  20   0    3.40    5.70
  -5 -20   0    1.00    2.60
  -5 -20   0   -1.30    7.40
  -5 -20   0    4.50    4.10
  -5 -20   0   -0.20    3.40
  -5 -20   0   -1.00    3.80
   5  20   0   -2.30    5.90
   5  20   0    0.90    2.40
   5  20   0    3.30    4.30
   5  20   0   -1.30    2.60
   5  20   0   -2.50    2.40
  -6 -20   0    0.30    2.50
  -6 -20   0    0.10    4.10
  -6 -20   0   -1.50    3.30
  -6 -20   0   -2.90    8.50
  -6 -20   0   -0.60    4.10
   6  20   0    8.10    6.40
   6  20   0    0.60    2.70
   6  20   0    2.90    2.50
   6  20   0    0.10    2.60
   6  20   0  -11.90    4.10
  -7 -20   0    5.30    4.40
  -7 -20   0  -11.90    8.40
  -7 -20   0    1.50    2.60
  -7 -20   0    1.20    4.10
  -7 -20   0   -8.60    3.10
   7  20   0   -0.60    2.60
   7  20   0  -15.50    6.10
   7  20   0   -2.00    2.60
   7  20   0   -1.40    4.50
   7  20   0   -2.10    2.40
  -8 -20   0   -1.00    2.70
  -8 -20   0    1.60    4.50
  -8 -20   0    1.10    3.50
  -8 -20   0    3.20    3.10
   8  20   0    4.00    2.50
   8  20   0    2.40    2.70
   8  20   0    4.10    2.50
   8  20   0    4.70    4.90
  -9 -20   0   17.00    3.30
  -9 -20   0   12.20    3.30
  -9 -20   0    8.10    4.50
  -9 -20   0   14.10    4.80
   9  20   0   10.10    2.90
   9  20   0   15.20    2.80
 -10 -20   0   -0.20    3.20
 -10 -20   0    0.30    4.20
 -10 -20   0    2.30    2.70
 -10 -20   0    1.50    3.00
  10  20   0   -0.40    2.30
  10  20   0    2.40    2.80
 -11 -20   0   -0.30    2.50
 -11 -20   0   -8.40    3.70
 -11 -20   0    3.30    3.10
 -11 -20   0   -0.90    3.80
  11  20   0    1.50    2.20
 -12 -20   0   20.40    3.50
 -12 -20   0   13.90    3.00
  12 -21   0   -2.70    3.10
 -12  21   0    1.20    1.90
  11 -21   0    0.80    2.40
 -11  21   0   -3.40    1.80
 -11  21   0    2.90    2.00
  10 -21   0    8.90    3.00
  10 -21   0   14.50    3.30
 -10  21   0   10.20    3.30
 -10  21   0    8.00    2.20
 -10  21   0    1.10    2.90
 -10  21   0   13.90    2.40
   9 -21   0    9.30    2.90
   9 -21   0    3.20    3.00
  -9  21   0    7.60    2.50
  -9  21   0    4.50    2.10
  -9  21   0    5.50    2.40
   8 -21   0   18.20    3.80
   8 -21   0   15.30    3.20
  -8  21   0   23.40    2.90
  -8  21   0   15.70    2.80
   7 -21   0   13.30    3.40
   7 -21   0   19.10    4.00
  -7  21   0   15.20    4.80
  -7  21   0   16.70    3.30
  -7  21   0   16.60    2.70
  -7  21   0   17.80    2.90
  -7  21   0   14.00    4.60
   6 -21   0   11.00    3.60
   6 -21   0    7.00    3.00
  -6  21   0    8.80    2.60
  -6  21   0    7.90    4.20
  -6  21   0   10.20    2.60
  -6  21   0    8.00    2.50
  -6  21   0    8.30    5.00
   5 -21   0    9.60    2.80
   5 -21   0   13.70    3.90
   5 -21   0    5.40    3.10
  -5  21   0    8.70    3.10
  -5  21   0   14.50    5.20
  -5  21   0    7.80    2.60
  -5  21   0    9.20    2.60
  -5  21   0    7.90    3.90
  -5  21   0   13.60    4.20
   4 -21   0    3.80    2.40
   4 -21   0    7.50    2.70
   4 -21   0    4.70    2.90
   4 -21   0    1.80    3.40
  -4  21   0    0.60    3.80
  -4  21   0    1.50    2.40
  -4  21   0   -3.00    4.50
  -4  21   0    4.20    2.70
  -4  21   0    2.50    2.30
   3 -21   0   10.70    3.80
   3 -21   0    4.10    2.90
   3 -21   0    9.30    3.10
   3 -21   0   -4.00    7.00
  -3  21   0   15.40    5.10
  -3  21   0   10.20    2.70
  -3  21   0    7.60    2.60
  -3  21   0    5.40    3.80
  -3  21   0   10.10    3.00
   2 -21   0    3.70    2.80
   2 -21   0    8.80    3.80
   2 -21   0   12.60    3.40
   2 -21   0    3.70    2.90
   2 -21   0    5.60    6.40
  -2  21   0   12.90    5.30
  -2  21   0   11.00    2.80
  -2  21   0    7.40    3.80
  -2  21   0    6.80    2.60
   1 -21   0    3.20    6.20
   1 -21   0   -0.70    2.50
   1 -21   0   -0.80    3.20
   1 -21   0   -0.10    3.60
   1 -21   0   -5.50    1.80
  -1  21   0    1.30    2.50
  -1  21   0    0.90    2.50
  -1  21   0    3.00    3.60
  -1  21   0   -0.90    4.30
   0 -21   0    3.30    3.40
   0 -21   0    6.60    6.40
   0 -21   0    0.20    3.10
   0 -21   0    5.10    3.90
   0  21   0   13.20    3.90
   0  21   0    4.30    2.80
   0  21   0    1.50    2.50
   0  21   0    4.50    5.00
  -1 -21   0    2.50    3.60
  -1 -21   0    5.40    3.80
  -1 -21   0    1.90    6.40
  -1 -21   0    3.30    3.50
   1  21   0    7.40    4.00
   1  21   0    1.30    5.20
   1  21   0    5.80    2.70
   1  21   0    6.20    2.70
  -2 -21   0    4.60    3.40
  -2 -21   0    7.00    3.90
  -2 -21   0   -6.40    6.90
  -2 -21   0    5.70    2.50
  -2 -21   0    9.10    4.20
   2  21   0    9.00    2.70
   2  21   0    5.00    2.80
   2  21   0    9.60    5.80
   2  21   0    0.90    4.30
  -3 -21   0   -1.40    3.30
  -3 -21   0    3.70    2.50
  -3 -21   0    0.30    7.10
  -3 -21   0    6.30    4.10
  -3 -21   0    1.40    3.80
   3  21   0    3.10    2.60
   3  21   0    6.00    5.60
   3  21   0   -0.80    4.20
   3  21   0   -1.40    2.50
  -4 -21   0    1.10    2.40
  -4 -21   0    0.30    3.70
  -4 -21   0    4.90    3.80
  -4 -21   0    0.60    4.00
  -4 -21   0   -8.00    7.40
   4  21   0   -0.30    2.60
   4  21   0    0.60    2.50
   4  21   0    2.00    4.30
   4  21   0   -4.30    6.10
  -5 -21   0   -0.40    8.00
  -5 -21   0    0.00    3.50
  -5 -21   0    3.30    2.60
  -5 -21   0    5.00    3.70
  -5 -21   0    0.10    4.00
   5  21   0   -0.10    2.50
   5  21   0    1.40    4.60
   5  21   0   13.30    6.70
   5  21   0    6.00    2.60
  -6 -21   0    8.70    4.60
  -6 -21   0    3.10    4.20
  -6 -21   0    1.60    3.40
  -6 -21   0    4.90    2.70
   6  21   0   12.30    2.90
   6  21   0    0.00    5.20
   6  21   0    7.00    2.80
  -7 -21   0   -2.70    3.00
  -7 -21   0   -0.60    4.00
  -7 -21   0   -0.90    2.40
  -7 -21   0    2.80    4.40
   7  21   0   -0.50    2.70
   7  21   0   -2.50    2.40
   7  21   0   -4.90    8.10
  -8 -21   0    5.30    4.70
  -8 -21   0    1.70    3.80
  -8 -21   0    4.30    4.30
  -8 -21   0    3.10    2.60
   8  21   0    2.80    2.80
   8  21   0    3.40    2.50
  -9 -21   0    6.60    2.70
  -9 -21   0   -0.80    4.50
  -9 -21   0   -1.10    4.00
   9  21   0    3.30    2.70
   9  21   0    0.10    2.40
 -10 -21   0    1.40    2.50
 -10 -21   0    2.60    3.80
 -10 -21   0    0.00    4.50
  10  21   0    1.80    2.30
  10  21   0    4.40    2.60
 -11 -21   0    2.50    3.70
 -11 -21   0    3.20    2.40
  10 -22   0   12.70    3.20
 -10  22   0    7.70    2.20
 -10  22   0   13.00    2.20
   9 -22   0   20.20    3.70
   9 -22   0   17.50    3.40
  -9  22   0   25.70    3.00
  -9  22   0   28.30    3.20
   8 -22   0   33.90    4.40
   8 -22   0   22.20    3.60
  -8  22   0   32.20    3.60
  -8  22   0   27.60    3.20
  -8  22   0   22.00    3.20
   7 -22   0   48.40    5.00
   7 -22   0   41.00    4.90
  -7  22   0   41.10    4.20
  -7  22   0   32.50    4.20
  -7  22   0   40.30    4.00
   6 -22   0   75.69    7.00
   6 -22   0   77.09    6.20
  -6  22   0   51.99    8.20
  -6  22   0   65.99    5.60
  -6  22   0   63.89    5.40
  -6  22   0   65.99    5.50
   5 -22   0   16.10    3.90
   5 -22   0    7.50    3.10
  -5  22   0    9.50    2.60
  -5  22   0    2.50    3.80
  -5  22   0   13.50    2.90
  -5  22   0   11.60    2.50
   4 -22   0   77.79    7.10
   4 -22   0   87.69    7.30
   4 -22   0  106.29    8.50
  -4  22   0   90.49    6.90
  -4  22   0   94.39    6.90
  -4  22   0   93.29    6.70
   3 -22   0    9.70    3.00
   3 -22   0    2.40    2.90
   3 -22   0    3.90    2.60
   3 -22   0    5.20    3.90
  -3  22   0   11.40    4.50
  -3  22   0   10.30    2.90
  -3  22   0   10.90    7.40
  -3  22   0    5.90    2.50
  -3  22   0    7.40    2.60
   2 -22   0    7.90    3.80
   2 -22   0    1.20    2.40
   2 -22   0   -0.20    2.60
   2 -22   0    6.00    3.10
  -2  22   0    4.70    2.50
  -2  22   0    4.90    2.50
  -2  22   0   12.00    4.40
  -2  22   0    3.20    2.90
  -2  22   0   16.80    5.50
   1 -22   0   27.20    4.90
  -1  22   0   30.20    6.60
  -1  22   0   35.20    5.30
   0 -22   0   28.70    8.60
   0 -22   0   18.20    4.30
   0 -22   0   13.00    4.10
   0  22   0    6.40    4.30
   0  22   0   16.90    3.00
   0  22   0   11.30    2.90
  -1 -22   0    8.40    4.00
  -1 -22   0    4.30    9.30
  -1 -22   0    5.50    3.50
  -1 -22   0    6.60    4.20
   1  22   0    2.00    4.30
   1  22   0   13.90    6.20
   1  22   0    8.80    2.90
   1  22   0   12.70    2.90
  -2 -22   0   -0.70    2.90
  -2 -22   0   -2.50    3.70
  -2 -22   0    4.30    3.80
   2  22   0    0.60    4.40
   2  22   0    1.30    2.50
   2  22   0   -2.20    9.00
   2  22   0    1.30    2.60
  -3 -22   0   -1.30    3.70
  -3 -22   0    2.10    2.40
  -3 -22   0    1.50    3.20
  -3 -22   0   -3.50    3.70
   3  22   0    2.80    2.60
   3  22   0   -1.40    2.50
   3  22   0   -1.40    4.80
  -4 -22   0   -1.30    3.90
  -4 -22   0   -1.90    3.20
  -4 -22   0   -2.30    2.20
  -4 -22   0    0.30    3.80
   4  22   0   -2.70    5.70
   4  22   0    2.10    2.60
   4  22   0    2.00    2.70
  -5 -22   0    4.20    2.40
  -5 -22   0    6.10    4.50
  -5 -22   0    2.20    3.60
  -5 -22   0    1.10    3.90
   5  22   0    8.90    2.80
   5  22   0    0.40    2.70
  -6 -22   0    4.50    4.50
  -6 -22   0    6.50    3.60
   6  22   0   -1.00    2.60
   6  22   0    6.10    2.70
  -7 -22   0   14.30    3.00
  -7 -22   0    7.60    4.80
  -7 -22   0   10.00    3.70
   7  22   0    8.70    2.80
  -8 -22   0   -1.60    4.70
  -8 -22   0    1.30    3.60
  -8 -22   0   -1.00    2.10
   8  22   0    4.80    2.50
   8  22   0   -0.80    2.50
  -9 -22   0    0.00    3.30
  -9 -22   0   -2.20    2.40
   9  22   0    0.70    2.60
   9  22   0   -0.40    2.20
 -10 -22   0    2.00    4.20
 -10 -22   0    4.80    3.10
  -9  23   0    2.80    2.00
   8 -23   0   13.40    3.20
   8 -23   0    5.00    3.00
  -8  23   0   12.60    2.60
  -8  23   0   13.60    2.50
   7 -23   0   13.50    3.30
   7 -23   0   11.90    3.70
  -7  23   0   10.90    2.50
  -7  23   0    7.90    2.30
  -7  23   0   13.80    3.00
   6 -23   0    6.50    3.50
   6 -23   0    4.50    3.00
  -6  23   0    6.00    2.40
  -6  23   0    6.30    2.70
  -6  23   0    2.00    2.20
   5 -23   0   49.30    5.80
   5 -23   0   40.90    5.00
  -5  23   0   48.90    4.50
  -5  23   0   35.00    4.20
  -5  23   0   41.50    4.50
   4 -23   0   10.50    3.30
   4 -23   0   18.90    4.20
   4 -23   0   16.70    3.40
  -4  23   0   14.50    2.80
  -4  23   0    9.70    2.60
  -4  23   0   12.70    3.10
   3 -23   0   19.30    4.30
   3 -23   0   13.80    3.40
  -3  23   0   21.10    3.10
  -3  23   0   17.50    2.90
  -3  23   0   18.40    3.30
   2 -23   0   11.60    4.40
   2 -23   0   11.30    3.40
  -2  23   0   17.80    3.00
  -2  23   0   16.40    2.90
  -2  23   0   12.40    3.20
   1 -23   0   13.70    4.30
   1 -23   0    3.60    2.70
   1 -23   0   11.10    3.40
  -1  23   0    8.60    2.70
  -1  23   0    8.10    2.70
  -1  23   0    8.30    3.10
   0 -23   0    7.50    3.10
   0 -23   0   12.90    3.90
   0 -23   0   11.10    4.40
   0  23   0   13.60    2.90
   0  23   0   10.80    2.90
  -1 -23   0    1.20    2.60
  -1 -23   0    3.00    4.10
  -1 -23   0    1.30    3.50
   1  23   0    0.60    2.60
   1  23   0    5.80    2.70
  -2 -23   0   -2.10    3.70
  -2 -23   0    0.50    2.90
  -2 -23   0    6.60    4.00
   2  23   0    3.80    2.60
   2  23   0    3.10    2.60
  -3 -23   0    0.30    3.60
  -3 -23   0    4.10    4.10
  -3 -23   0    3.10    3.20
   3  23   0    6.70    2.80
   3  23   0    1.50    2.60
  -4 -23   0    1.10    2.30
  -4 -23   0    0.20    3.90
  -4 -23   0   -4.90    3.60
  -4 -23   0   -0.40    3.20
   4  23   0    2.90    2.60
   4  23   0   -2.20    2.50
  -5 -23   0   -0.30    4.30
  -5 -23   0   -0.50    3.50
  -5 -23   0   -2.90    3.40
  -5 -23   0   -0.20    2.40
   5  23   0   -0.70    2.60
   5  23   0    1.80    2.60
  -6 -23   0    2.40    3.20
  -6 -23   0    7.70    2.60
  -6 -23   0   10.00    4.90
  -6 -23   0    3.50    3.60
   6  23   0   10.30    2.80
   6  23   0    4.30    2.60
  -7 -23   0    4.80    4.50
  -7 -23   0    0.40    2.20
  -7 -23   0   -0.70    3.40
   7  23   0    4.00    2.50
   7  23   0    8.10    2.60
  -8 -23   0    3.40    2.20
  -8 -23   0    6.30    4.00
  -8 -23   0    0.90    3.60
  -7  24   0    1.20    3.30
   6 -24   0    5.10    3.30
  -6  24   0    3.90    2.00
  -6  24   0    2.30    2.50
   5 -24   0   -2.10    3.00
  -5  24   0    2.40    2.60
  -5  24   0    0.00    2.20
  -5  24   0    1.30    2.10
   4 -24   0    4.00    3.60
  -4  24   0    4.40    2.50
  -4  24   0   -0.10    2.30
  -4  24   0    1.40    2.40
   3 -24   0    2.40    3.80
   3 -24   0   10.80    3.50
  -3  24   0    5.80    2.40
  -3  24   0    4.40    2.90
  -3  24   0    3.70    2.60
   2 -24   0    8.00    3.10
   2 -24   0    5.20    4.10
  -2  24   0    5.90    2.60
  -2  24   0    2.90    2.80
  -2  24   0    5.60    2.40
   1 -24   0    1.40    2.60
   1 -24   0    1.70    3.90
   1 -24   0    3.30    2.90
  -1  24   0    2.50    2.50
  -1  24   0    3.20    2.30
  -1  24   0    3.10    2.90
   0 -24   0    0.00    3.70
   0 -24   0    0.40    3.10
   0 -24   0    1.30    2.40
   0  24   0    1.30    2.90
   0  24   0   -4.00    2.30
   0  24   0    3.90    2.50
  -1 -24   0   -3.00    3.20
  -1 -24   0    0.90    2.40
  -1 -24   0   -3.70    3.60
   1  24   0    1.70    2.90
   1  24   0    3.70    2.60
   1  24   0   -4.70    2.40
  -2 -24   0    1.30    3.90
  -2 -24   0   -1.50    2.70
  -2 -24   0    1.90    3.70
   2  24   0    4.40    2.60
   2  24   0    0.50    2.50
  -3 -24   0   -0.30    2.60
  -3 -24   0   -0.60    3.50
  -3 -24   0    2.80    3.90
   3  24   0   -0.90    2.40
   3  24   0   -3.40    2.40
  -4 -24   0    1.40    3.60
  -4 -24   0    2.10    3.70
  -4 -24   0    1.40    2.80
   4  24   0    3.50    2.40
   4  24   0    0.40    2.40
  -5 -24   0   -0.40    3.00
  -5 -24   0   -0.90    4.00
   5  24   0    5.90    2.60
   5  24   0    3.60    3.70
  -6 -24   0    3.00    4.30
  -6 -24   0    6.10    4.50
   6  24   0    0.80    3.60
   4 -25   0    7.30    3.70
  -4  25   0    4.50    3.40
   3 -25   0   37.90    4.90
  -3  25   0   33.50    4.20
  -3  25   0   30.50    4.20
   2 -25   0    5.50    3.70
  -2  25   0    5.40    3.10
  -2  25   0    0.80    2.80
  -2  25   0    3.20    2.50
   1 -25   0    2.40    3.60
  -1  25   0    3.90    2.40
  -1  25   0   -0.60    3.30
  -1  25   0    0.90    2.70
   0 -25   0    1.80    3.70
   0  25   0    1.70    2.40
   0  25   0   -2.40    4.00
   0  25   0    5.30    2.80
  -1 -25   0    1.70    3.40
  -1 -25   0   -3.10    3.50
   1  25   0    4.60    2.80
   1  25   0    1.00    2.40
  -2 -25   0    6.20    4.40
  -2 -25   0    5.00    3.70
   2  25   0    3.20    2.40
   2  25   0    6.00    2.80
  -3 -25   0    5.50    4.90
   3  25   0    5.70    4.00
   3  25   0    0.00    2.50
   2  25  -1   -0.40    2.90
   2  25  -1   -1.10    2.30
   1  25  -1    1.90    2.40
   1  25  -1    7.10    2.80
  -1 -25   1   -3.60    3.60
   0  25  -1    4.80    2.90
   0  25  -1   -3.50    2.60
   0  25  -1    3.40    2.30
   0 -25   1    1.70    3.40
  -1  25  -1    0.00    2.30
  -1  25  -1   -1.40    2.80
  -1  25  -1    3.00    2.60
   1 -25   1    3.90    3.70
  -2  25  -1    7.30    2.50
  -2  25  -1    0.00    2.70
  -2  25  -1    0.40    2.80
   2 -25   1    2.90    3.50
  -3  25  -1   22.00    3.40
  -3  25  -1   28.50    3.40
   3 -25   1   34.90    4.80
   4 -25   1    1.80    3.40
  -6 -24   1    9.10    5.00
   5  24  -1    7.50    2.70
   5  24  -1    0.70    4.70
  -5 -24   1    4.00    3.90
  -5 -24   1   10.10    4.20
   4  24  -1   -2.30    2.40
   4  24  -1   -1.20    2.30
  -4 -24   1   -4.90    3.50
  -4 -24   1   -1.10    3.80
  -4 -24   1    2.10    3.10
   3  24  -1   -0.60    2.40
   3  24  -1    1.80    2.50
  -3 -24   1    1.50    3.90
  -3 -24   1   -1.00    3.60
  -3 -24   1   -1.10    2.60
   2  24  -1    4.50    2.50
   2  24  -1    1.50    2.50
  -2 -24   1    5.10    4.00
  -2 -24   1    0.10    2.60
  -2 -24   1    0.20    3.70
   1  24  -1    5.20    2.60
   1  24  -1    1.60    2.50
  -1 -24   1    0.80    2.50
  -1 -24   1   -1.10    3.70
  -1 -24   1    0.90    3.40
   0  24  -1   -1.10    2.50
   0  24  -1    1.50    2.80
   0  24  -1   -2.10    2.40
   0 -24   1    1.20    4.00
   0 -24   1    1.20    2.40
   0 -24   1   -2.10    3.10
  -1  24  -1    3.40    2.80
  -1  24  -1   -0.10    2.50
  -1  24  -1   -2.20    2.30
   1 -24   1   -3.30    3.80
   1 -24   1    5.60    3.00
  -2  24  -1    3.90    2.40
  -2  24  -1    3.60    2.50
  -2  24  -1    3.30    2.70
   2 -24   1    7.50    3.80
   2 -24   1    4.10    3.00
  -3  24  -1    7.70    2.70
  -3  24  -1    8.40    2.50
  -3  24  -1    8.70    3.10
   3 -24   1    6.50    4.10
   3 -24   1    9.90    4.00
  -4  24  -1   25.90    3.30
  -4  24  -1   27.50    3.50
  -4  24  -1   22.00    3.10
   4 -24   1   34.40    4.60
  -5  24  -1    7.90    2.70
  -5  24  -1    3.00    2.30
  -5  24  -1    3.20    2.30
   5 -24   1    7.30    3.40
  -6  24  -1   17.50    2.90
  -6  24  -1   25.20    3.10
  -6  24  -1   21.60    3.60
   6 -24   1   30.20    4.30
  -7  24  -1   -1.00    2.50
  -8 -23   1    1.00    5.20
  -8 -23   1    1.50    4.30
   7  23  -1    2.10    2.50
   7  23  -1   -2.50    2.40
  -7 -23   1    0.10    2.20
  -7 -23   1    3.40    3.70
  -7 -23   1   -2.30    4.30
   6  23  -1    9.80    2.80
   6  23  -1   -0.80    2.50
  -6 -23   1    3.20    3.30
  -6 -23   1    7.50    2.40
  -6 -23   1    5.80    4.30
   5  23  -1   -1.30    2.50
   5  23  -1    2.90    2.60
  -5 -23   1    6.20    3.40
  -5 -23   1    2.00    3.70
  -5 -23   1    0.10    2.30
  -5 -23   1    2.70    4.10
   4  23  -1    3.90    2.60
   4  23  -1    5.60    2.80
  -4 -23   1   -0.90    4.00
  -4 -23   1   -6.00    3.40
  -4 -23   1    1.10    3.10
  -4 -23   1   -1.10    2.30
   3  23  -1    0.40    2.60
   3  23  -1   -1.40    2.60
  -3 -23   1    4.50    4.00
  -3 -23   1   -4.50    4.00
  -3 -23   1    0.40    2.90
   2  23  -1   -0.40    2.60
   2  23  -1    1.70    2.70
  -2 -23   1   -1.00    3.80
  -2 -23   1   -0.10    2.90
  -2 -23   1    3.70    3.90
   1  23  -1    0.30    2.50
   1  23  -1    0.40    2.60
  -1 -23   1    0.30    3.50
  -1 -23   1    2.40    2.70
  -1 -23   1    3.90    3.90
   0  23  -1   -5.10    2.40
   0  23  -1    1.70    2.60
   0 -23   1   -5.30    3.90
   0 -23   1   -1.70    2.30
   0 -23   1    4.50    3.50
  -1  23  -1    1.30    2.50
  -1  23  -1   -0.40    2.60
  -1  23  -1   -1.00    2.70
   1 -23   1   -0.70    3.00
   1 -23   1    0.90    3.90
   1 -23   1    0.70    2.50
  -2  23  -1    1.00    2.50
  -2  23  -1    3.90    3.00
  -2  23  -1    3.10    2.50
   2 -23   1    0.90    2.40
   2 -23   1   -1.40    3.80
   2 -23   1    4.80    3.00
  -3  23  -1   -0.30    2.40
  -3  23  -1    2.80    2.70
  -3  23  -1    3.10    2.50
   3 -23   1    3.50    3.90
   3 -23   1    0.80    2.80
  -4  23  -1    2.40    2.40
  -4  23  -1    2.50    2.80
  -4  23  -1    0.90    2.50
   4 -23   1   -5.40    2.80
   4 -23   1   -1.50    3.40
   4 -23   1    1.40    3.10
  -5  23  -1    3.90    2.40
  -5  23  -1    2.40    2.40
  -5  23  -1    4.70    3.20
   5 -23   1    9.00    3.50
   5 -23   1    2.80    3.00
  -6  23  -1   -1.80    2.10
  -6  23  -1   -0.50    2.50
  -6  23  -1    3.70    2.30
   6 -23   1    3.40    2.80
   6 -23   1    1.50    3.40
  -7  23  -1    4.10    2.30
  -7  23  -1    2.80    2.30
  -7  23  -1    4.40    2.50
   7 -23   1   -2.70    3.20
   7 -23   1    1.00    2.90
  -8  23  -1   -0.60    2.20
  -8  23  -1   -1.90    2.00
   8 -23   1    1.70    4.40
   8 -23   1   -1.20    3.00
  -9  23  -1   -0.40    1.90
   9  22  -1    0.60    2.90
   9  22  -1    3.00    2.30
  -9 -22   1    2.00    2.20
  -9 -22   1   -0.10    3.50
  -9 -22   1   -9.90    3.90
   8  22  -1    5.90    2.60
   8  22  -1    3.40    2.60
  -8 -22   1    4.30    2.40
  -8 -22   1    2.60    3.70
  -8 -22   1    1.60    4.50
   7  22  -1   17.60    3.30
   7  22  -1   21.00    3.20
  -7 -22   1   25.80    5.60
  -7 -22   1   11.90    4.40
  -7 -22   1   23.10    3.20
  -7 -22   1   12.70    5.20
   6  22  -1    4.00    2.70
   6  22  -1    2.20    2.70
  -6 -22   1    0.60    2.40
  -6 -22   1    1.70    4.40
  -6 -22   1   -0.30    3.90
  -6 -22   1    3.40    3.50
   5  22  -1   21.00    3.20
   5  22  -1   17.80    3.30
  -5 -22   1   17.90    5.30
  -5 -22   1   13.00    4.10
  -5 -22   1   14.10    2.90
   4  22  -1    2.50    2.80
   4  22  -1    4.90    5.60
   4  22  -1    7.30    2.70
  -4 -22   1    8.60    4.10
  -4 -22   1    2.80    4.30
  -4 -22   1    3.20    3.90
  -4 -22   1    5.90    2.50
   3  22  -1    5.40    2.70
   3  22  -1    5.70    2.80
   3  22  -1   -2.70    4.70
  -3 -22   1    4.40    4.10
  -3 -22   1    1.40    3.10
  -3 -22   1    1.60    3.80
  -3 -22   1    4.70    2.50
   2  22  -1    5.70    2.80
   2  22  -1    4.10    8.50
   2  22  -1    3.20    4.50
   2  22  -1    3.20    2.80
  -2 -22   1    3.20    3.90
  -2 -22   1    8.60    4.20
  -2 -22   1    0.60    3.10
   1  22  -1    2.40    2.70
   1  22  -1    9.30    4.60
   1  22  -1   -1.60    2.50
   1  22  -1    0.00    5.40
  -1 -22   1   -3.20    3.90
  -1 -22   1   -0.30    3.00
  -1 -22   1   -1.10    3.50
   0  22  -1   14.10    4.30
   0  22  -1    1.90    2.70
   0  22  -1    6.80    2.70
   0  22  -1   14.60    6.00
   0 -22   1    4.00    3.80
   0 -22   1    6.30    3.60
   0 -22   1    1.70    3.00
  -1  22  -1   23.90    3.40
  -1  22  -1   24.30    3.30
  -1  22  -1   16.50    4.60
   1 -22   1   22.20    4.30
   1 -22   1   23.00    4.20
  -2  22  -1   10.60    4.10
  -2  22  -1   -0.60    2.30
  -2  22  -1    1.50    2.60
  -2  22  -1   -2.40    5.90
  -2  22  -1    2.50    2.70
   2 -22   1    1.00    2.50
   2 -22   1    1.40    2.40
   2 -22   1    1.10    3.80
   2 -22   1    1.20    3.00
  -3  22  -1    2.20    2.40
  -3  22  -1   -5.10    5.80
  -3  22  -1    3.90    2.60
  -3  22  -1   -2.30    2.60
  -3  22  -1    1.10    4.00
   3 -22   1    1.40    2.50
   3 -22   1    0.40    2.80
   3 -22   1    4.20    3.70
  -4  22  -1   57.39    5.10
  -4  22  -1   56.79    5.10
  -4  22  -1   59.79    5.00
   4 -22   1   49.80    6.40
   4 -22   1   51.79    5.60
   4 -22   1   49.60    5.40
  -5  22  -1    8.90    4.20
  -5  22  -1   16.40    2.80
  -5  22  -1   11.50    3.00
  -5  22  -1    1.80    4.30
  -5  22  -1   10.80    2.70
   5 -22   1    7.20    3.00
   5 -22   1   12.70    3.90
  -6  22  -1   48.00    4.60
  -6  22  -1   43.40    7.10
  -6  22  -1   54.59    4.80
  -6  22  -1   46.80    4.50
   6 -22   1   50.49    5.20
   6 -22   1   49.00    6.00
  -7  22  -1   30.90    3.40
  -7  22  -1   28.20    3.90
   7 -22   1   34.90    4.60
   7 -22   1   26.30    3.60
  -8  22  -1   18.90    2.80
  -8  22  -1   26.00    3.30
  -8  22  -1   18.20    2.90
   8 -22   1   25.80    3.60
   8 -22   1   24.70    4.10
  -9  22  -1    4.60    2.80
  -9  22  -1   14.40    2.70
  -9  22  -1    8.90    2.30
   9 -22   1   12.70    3.20
   9 -22   1   17.70    3.40
 -10  22  -1    6.60    2.10
 -10  22  -1   12.20    2.30
  10 -22   1    2.90    2.70
 -11  22  -1   16.90    3.60
 -11 -21   1    1.60    3.60
 -11 -21   1    0.80    3.00
  10  21  -1    1.10    2.30
  10  21  -1    1.90    2.40
 -10 -21   1    2.10    3.70
 -10 -21   1    6.30    4.30
 -10 -21   1    2.60    2.40
   9  21  -1    5.20    2.60
   9  21  -1    1.60    2.60
  -9 -21   1    0.10    4.40
  -9 -21   1    4.10    2.60
  -9 -21   1    2.50    4.20
   8  21  -1   12.50    3.40
   8  21  -1   12.70    3.10
   8  21  -1    9.50    2.70
  -8 -21   1    2.30    4.20
  -8 -21   1    7.30    2.70
  -8 -21   1   10.30    4.90
   7  21  -1    4.40    2.90
   7  21  -1    1.50    2.80
  -7 -21   1    0.80    3.30
  -7 -21   1    4.00    2.50
  -7 -21   1    2.00    3.90
  -7 -21   1    7.30    4.60
   6  21  -1   12.80    5.20
   6  21  -1   16.20    3.10
   6  21  -1    6.70    2.90
   6  21  -1   20.90    3.00
  -6 -21   1    9.80    2.80
  -6 -21   1   27.60    5.10
  -6 -21   1   14.80    3.80
  -6 -21   1    6.30    4.30
   5  21  -1   -5.40    4.40
   5  21  -1    0.30    2.60
   5  21  -1    2.90    2.60
   5  21  -1    0.10    6.70
   5  21  -1    0.20    2.70
  -5 -21   1    0.80    3.70
  -5 -21   1    1.40    4.10
  -5 -21   1   -0.80    3.50
  -5 -21   1    4.40    8.90
  -5 -21   1    0.80    2.50
   4  21  -1   10.60    2.90
   4  21  -1    3.10    2.80
   4  21  -1    3.30    4.40
   4  21  -1    3.80    6.50
  -4 -21   1    8.00    8.00
  -4 -21   1    5.70    4.40
  -4 -21   1    3.50    4.10
  -4 -21   1   10.90    2.70
  -4 -21   1    8.00    4.30
   3  21  -1   -1.20    2.50
   3  21  -1    4.60    2.70
   3  21  -1   -3.20    5.80
   3  21  -1    8.50    2.80
   3  21  -1   -1.80    4.20
  -3 -21   1    1.80    4.10
  -3 -21   1    1.80    2.40
  -3 -21   1    8.70    4.20
  -3 -21   1    0.30    3.60
  -3 -21   1  -11.00    7.00
   2  21  -1    2.80    2.60
   2  21  -1    3.10    2.70
   2  21  -1   -4.00    5.70
   2  21  -1    2.70    2.60
   2  21  -1   -4.90    4.00
  -2 -21   1   -0.70    6.60
  -2 -21   1   -1.00    4.00
  -2 -21   1    4.00    4.10
  -2 -21   1    1.60    3.60
  -2 -21   1    1.90    2.40
   1  21  -1   -1.80    2.40
   1  21  -1    1.40    2.50
   1  21  -1   -0.50    2.60
   1  21  -1   11.40    5.70
   1  21  -1   -0.30    3.90
  -1 -21   1   -5.40    6.30
  -1 -21   1    1.60    2.80
  -1 -21   1   -1.40    3.50
  -1 -21   1    3.30    4.00
   0  21  -1   19.40    3.10
   0  21  -1   14.90    5.30
   0  21  -1   18.60    3.10
   0  21  -1   13.90    4.20
   0 -21   1   12.10    6.90
   0 -21   1   24.60    4.80
   0 -21   1   19.90    4.00
   0 -21   1   14.20    3.90
  -1  21  -1    1.60    3.50
  -1  21  -1    2.50    2.50
  -1  21  -1    7.60    2.80
  -1  21  -1   -7.50    4.70
   1 -21   1    6.00    3.50
   1 -21   1    8.00    6.80
   1 -21   1    4.20    2.80
   1 -21   1    1.10    2.10
   1 -21   1    4.50    3.90
  -2  21  -1   12.10    2.80
  -2  21  -1   13.70    2.90
  -2  21  -1    9.20    3.90
  -2  21  -1    8.10    5.60
   2 -21   1   13.10    3.50
   2 -21   1    5.70    3.10
   2 -21   1   10.80    4.00
   2 -21   1    3.00    6.50
  -3  21  -1   36.70    4.30
  -3  21  -1   29.70    6.00
  -3  21  -1   35.90    4.20
  -3  21  -1   35.50    4.20
  -3  21  -1   29.00    5.00
   3 -21   1   38.60    5.00
   3 -21   1   43.60    5.70
   3 -21   1   30.10    4.00
   3 -21   1   25.80    4.50
  -4  21  -1    1.50    2.40
  -4  21  -1    2.10    3.60
  -4  21  -1    2.00    2.40
  -4  21  -1   -4.40    4.40
  -4  21  -1    3.90    2.60
   4 -21   1    1.80    2.40
   4 -21   1    0.30    2.70
   4 -21   1   -1.30    3.10
   4 -21   1    4.00    2.80
  -5  21  -1   34.70    5.40
  -5  21  -1   41.70    4.50
  -5  21  -1   49.90    4.70
  -5  21  -1   41.80    4.30
  -5  21  -1   37.60    6.00
   5 -21   1   43.60    5.00
   5 -21   1   52.49    6.00
   5 -21   1   43.40    4.90
  -6  21  -1   43.90    5.60
  -6  21  -1   42.60    6.40
  -6  21  -1   51.79    4.80
  -6  21  -1   51.49    4.80
  -6  21  -1   46.70    6.50
  -6  21  -1   52.89    4.70
   6 -21   1   51.29    5.40
   6 -21   1   54.69    6.10
  -7  21  -1   58.39    5.10
  -7  21  -1   55.59    5.00
  -7  21  -1   57.99    5.10
   7 -21   1   65.39    6.50
   7 -21   1   61.29    5.80
  -8  21  -1   58.89    5.00
  -8  21  -1   50.19    5.00
  -8  21  -1   53.19    4.80
   8 -21   1   62.09    5.60
   8 -21   1   63.19    6.00
  -9  21  -1   27.80    3.50
  -9  21  -1   36.90    3.80
  -9  21  -1   40.00    3.80
   9 -21   1   38.70    4.60
   9 -21   1   43.40    4.90
 -10  21  -1   36.30    3.70
 -10  21  -1   31.20    3.70
  10 -21   1   40.60    4.80
  10 -21   1   37.50    4.70
 -11  21  -1    2.90    1.90
 -11  21  -1    0.60    1.80
  11 -21   1    2.00    2.50
 -12  21  -1    8.10    2.00
  12 -21   1    8.90    3.00
 -12 -20   1    3.50    2.50
 -12 -20   1    8.70    2.70
 -12 -20   1    2.00    3.50
  11  20  -1   -0.70    2.20
 -11 -20   1   -1.20    3.40
 -11 -20   1   -0.80    2.40
 -11 -20   1   -1.30    3.00
 -11 -20   1    9.00    3.70
  10  20  -1    0.00    2.70
  10  20  -1    3.60    2.50
 -10 -20   1    0.20    3.00
 -10 -20   1    1.80    2.50
 -10 -20   1   -1.20    3.30
 -10 -20   1   -6.60    4.40
   9  20  -1    8.80    2.60
   9  20  -1   16.90    3.00
  -9 -20   1   11.10    3.40
  -9 -20   1    8.10    4.80
  -9 -20   1    5.70    2.90
  -9 -20   1    2.00    4.20
   8  20  -1    0.10    2.60
   8  20  -1   -1.30    5.00
   8  20  -1    6.20    2.60
  -8 -20   1   -3.00    3.20
  -8 -20   1    0.10    3.80
  -8 -20   1    2.70    4.60
  -8 -20   1    6.60    2.80
   7  20  -1   10.60    4.80
   7  20  -1   11.00    7.00
   7  20  -1    1.70    2.50
   7  20  -1   -0.70    2.70
   7  20  -1   -0.60    2.50
  -7 -20   1    7.00    9.40
  -7 -20   1    2.90    3.40
  -7 -20   1   -0.20    3.60
  -7 -20   1    2.60    2.50
  -7 -20   1   -1.20    4.50
   6  20  -1   12.70    4.70
   6  20  -1    2.10    6.00
   6  20  -1    1.80    2.50
   6  20  -1    2.90    2.80
   6  20  -1    6.30    2.60
  -6 -20   1   -0.30    4.30
  -6 -20   1    0.10    3.70
  -6 -20   1    3.40    8.10
  -6 -20   1   -0.30    3.40
  -6 -20   1    2.30    2.50
   5  20  -1    0.70    2.50
   5  20  -1    3.40    2.80
   5  20  -1    0.50    4.10
   5  20  -1   -1.30    2.40
   5  20  -1  -10.60    5.80
  -5 -20   1    1.70    3.60
  -5 -20   1    0.40    3.70
  -5 -20   1    4.60    4.30
  -5 -20   1   -6.90    7.20
  -5 -20   1    0.40    2.50
   4  20  -1    2.10    4.10
   4  20  -1    8.70    6.10
   4  20  -1    6.60    2.60
   4  20  -1   -0.30    2.40
   4  20  -1    4.90    2.70
  -4 -20   1    4.20    2.60
  -4 -20   1    4.40    4.20
  -4 -20   1    9.30    7.20
  -4 -20   1    4.70    4.20
  -4 -20   1    3.90    4.00
   3  20  -1    1.40    2.50
   3  20  -1    8.60    2.70
   3  20  -1    4.70    4.00
   3  20  -1    2.70    2.60
   3  20  -1    2.40    6.00
  -3 -20   1    0.90    3.90
  -3 -20   1    5.30    2.50
  -3 -20   1    3.90    3.70
  -3 -20   1    1.00    6.60
  -3 -20   1    9.70    4.20
   2  20  -1    6.70    3.90
   2  20  -1    1.00    2.40
   2  20  -1    8.40    5.40
   2  20  -1    4.80    2.50
   2  20  -1    2.00    2.50
  -2 -20   1    5.00    6.60
  -2 -20   1    2.60    3.70
  -2 -20   1    2.20    2.40
  -2 -20   1    6.90    3.90
  -2 -20   1    3.90    3.70
   1  20  -1    0.50    2.30
   1  20  -1    4.30    2.50
   1  20  -1    0.10    2.50
   1  20  -1   -4.70    3.60
   1  20  -1   -5.10    5.00
  -1 -20   1    5.00    3.80
  -1 -20   1    0.50    2.40
  -1 -20   1    1.90    3.30
  -1 -20   1   -7.30    5.80
  -1 -20   1    2.10    3.90
   0  20  -1    4.00    3.60
   0  20  -1   -2.30    2.20
   0  20  -1   -4.50    4.70
   0  20  -1    0.00    2.40
   0  20  -1    0.50    2.50
   0 -20   1   -2.00    1.90
   0 -20   1    0.70    2.90
   0 -20   1   -0.80    5.60
   0 -20   1    2.40    3.40
   0 -20   1    2.70    3.70
  -1  20  -1   19.10    3.10
  -1  20  -1   12.20    5.20
  -1  20  -1   12.60    2.80
  -1  20  -1   10.10    3.80
  -1  20  -1    9.40    2.60
   1 -20   1   14.50    6.10
   1 -20   1    6.90    3.50
   1 -20   1   13.20    3.80
   1 -20   1   11.30    4.10
  -2  20  -1   15.00    2.80
  -2  20  -1    8.80    2.50
  -2  20  -1   14.40    3.00
  -2  20  -1   18.60    5.40
   2 -20   1   14.80    3.50
   2 -20   1   12.20    3.80
   2 -20   1   12.50    3.10
   2 -20   1   14.80    6.30
  -3  20  -1    3.20    4.80
  -3  20  -1    4.90    2.50
  -3  20  -1    2.40    3.30
  -3  20  -1    3.90    2.20
  -3  20  -1    2.70    2.40
   3 -20   1    2.10    3.30
   3 -20   1    7.50    5.80
   3 -20   1    8.40    3.10
   3 -20   1    0.40    2.60
   3 -20   1    2.50    2.50
  -4  20  -1    2.60    3.30
  -4  20  -1    6.10    4.60
  -4  20  -1    2.90    2.40
  -4  20  -1    0.40    2.50
  -4  20  -1    4.10    2.30
   4 -20   1    5.50    7.20
   4 -20   1    1.30    2.30
   4 -20   1    4.70    3.60
   4 -20   1   -0.90    2.60
   4 -20   1    4.50    2.90
  -5  20  -1   -3.50    4.40
  -5  20  -1    3.90    2.70
  -5  20  -1    3.80    2.40
  -5  20  -1    4.00    2.40
  -5  20  -1    2.10    3.50
   5 -20   1    6.90    2.80
   5 -20   1    4.60    3.40
  -6  20  -1   -1.10    4.30
  -6  20  -1   10.00    2.50
  -6  20  -1    4.90    3.40
  -6  20  -1    5.10    3.40
  -6  20  -1   12.10    2.60
  -6  20  -1    8.30    2.60
   6 -20   1    8.70    3.10
   6 -20   1   13.60    3.60
  -7  20  -1   13.20    3.90
  -7  20  -1   11.80    3.80
  -7  20  -1   16.70    2.80
  -7  20  -1   14.60    2.60
  -7  20  -1   14.80    5.50
  -7  20  -1   15.60    2.70
   7 -20   1   11.30    3.40
   7 -20   1   22.30    3.90
  -8  20  -1    5.30    4.60
  -8  20  -1    8.80    2.30
  -8  20  -1    7.00    2.50
  -8  20  -1    6.50    2.40
  -8  20  -1    1.70    3.70
  -8  20  -1    6.50    4.10
   8 -20   1    4.70    2.80
   8 -20   1    6.10    3.20
  -9  20  -1    8.10    2.40
  -9  20  -1    7.70    2.40
  -9  20  -1   10.60    4.00
  -9  20  -1    0.00    4.10
  -9  20  -1    5.40    2.40
   9 -20   1    4.70    2.80
   9 -20   1    3.40    2.80
 -10  20  -1   -0.90    2.10
 -10  20  -1    0.30    2.00
 -10  20  -1   -0.30    2.20
  10 -20   1    3.90    2.90
  10 -20   1    0.10    2.80
 -11  20  -1    2.50    2.10
 -11  20  -1    0.80    2.10
  11 -20   1    0.80    2.80
  11 -20   1    1.80    3.00
 -12  20  -1    0.50    1.90
 -12  20  -1   -0.70    2.00
 -12  20  -1   -3.10    1.60
  12 -20   1    0.30    2.40
 -13  20  -1   -2.00    1.70
  13 -20   1    2.90    2.40
 -13 -19   1   13.60    3.20
 -13 -19   1    9.20    2.80
  12  19  -1   -3.90    2.20
  12  19  -1   -3.80    2.80
 -12 -19   1    1.60    4.10
 -12 -19   1    2.20    2.80
 -12 -19   1    1.90    2.70
 -12 -19   1    1.50    3.50
  11  19  -1    6.70    2.50
  11  19  -1    2.90    2.90
 -11 -19   1    5.90    2.90
 -11 -19   1    4.20    4.40
 -11 -19   1    1.30    4.30
 -11 -19   1    5.00    2.90
  10  19  -1   12.70    3.30
  10  19  -1   11.30    6.70
  10  19  -1   18.10    2.90
 -10 -19   1   16.10    3.50
 -10 -19   1   16.50    5.20
 -10 -19   1   22.50    3.40
   9  19  -1   22.30    3.10
   9  19  -1   13.30    5.10
  -9 -19   1   18.00    3.40
  -9 -19   1   25.20    3.80
  -9 -19   1   25.00    5.40
   8  19  -1   18.50    5.20
   8  19  -1   26.60    3.80
   8  19  -1   37.90    3.80
   8  19  -1   21.60    9.10
   8  19  -1   12.30    7.90
  -8 -19   1   32.60   10.50
  -8 -19   1   20.30    5.60
  -8 -19   1   29.90    4.10
  -8 -19   1   32.40    3.70
  -8 -19   1   30.70    5.70
   7  19  -1   13.50    3.00
   7  19  -1    8.00    6.20
   7  19  -1   -3.20    7.50
   7  19  -1    5.60    4.30
  -7 -19   1   15.20    3.10
  -7 -19   1    8.30    4.80
  -7 -19   1    8.20    3.70
  -7 -19   1   21.30    5.10
  -7 -19   1    8.10    8.50
  -7 -19   1   12.60    3.30
   6  19  -1   11.10    2.80
   6  19  -1    8.30    4.30
   6  19  -1    9.70    6.30
   6  19  -1   17.60    6.70
   6  19  -1    8.60    2.60
  -6 -19   1   10.10    3.90
  -6 -19   1    8.20    4.70
  -6 -19   1    1.50    3.00
  -6 -19   1    8.20    2.80
  -6 -19   1   13.90    8.10
  -6 -19   1    3.80    4.30
   5  19  -1   20.80    3.30
   5  19  -1   25.20    3.40
   5  19  -1   25.40    3.10
   5  19  -1   20.30    6.90
   5  19  -1   20.50    6.20
   5  19  -1   17.30    4.70
  -5 -19   1   14.10    5.20
  -5 -19   1   27.40    5.10
  -5 -19   1   20.90    3.30
  -5 -19   1   27.90    8.30
  -5 -19   1   19.90    4.40
   4  19  -1    2.10    3.90
   4  19  -1    7.10    2.70
   4  19  -1   10.60    5.20
   4  19  -1   10.90    2.70
   4  19  -1   10.70    5.70
   4  19  -1    9.10    2.60
  -4 -19   1    2.70    2.70
  -4 -19   1    8.40    4.20
  -4 -19   1    8.90    4.10
  -4 -19   1   10.30    7.30
   3  19  -1   -0.80    2.40
   3  19  -1    1.10    5.60
   3  19  -1    4.40    2.50
   3  19  -1    5.10    5.50
   3  19  -1    2.20    2.40
   3  19  -1    7.50    4.00
  -3 -19   1   -0.70    6.40
  -3 -19   1    3.20    3.80
  -3 -19   1    2.90    3.70
  -3 -19   1    2.80    3.70
  -3 -19   1    2.40    2.40
   2  19  -1   -0.60    5.10
   2  19  -1    4.00    2.50
   2  19  -1    2.80    2.50
   2  19  -1    1.70    2.50
   2  19  -1    0.00    4.80
   2  19  -1    7.90    4.10
  -2 -19   1    2.90    3.70
  -2 -19   1    1.70    2.50
  -2 -19   1    7.60    6.40
  -2 -19   1    1.50    3.50
  -2 -19   1   -0.30    3.60
   1  19  -1    6.80    2.50
   1  19  -1   10.50    4.00
   1  19  -1    4.20    2.50
   1  19  -1    7.00    5.10
   1  19  -1    7.20    2.70
   1  19  -1   -3.90    5.20
  -1 -19   1    8.30    5.80
  -1 -19   1    9.00    4.10
  -1 -19   1    5.90    2.60
  -1 -19   1    3.20    3.90
  -1 -19   1    5.80    3.70
   0  19  -1    2.80    5.00
   0  19  -1    2.40    2.30
   0  19  -1    3.60    3.70
   0  19  -1    5.80    2.50
   0  19  -1    5.30    2.60
   0  19  -1   12.70    5.50
   0 -19   1    1.50    2.40
   0 -19   1    4.00    3.30
   0 -19   1   -0.80    5.40
   0 -19   1   -0.50    1.60
   0 -19   1    3.40    3.60
   0 -19   1    5.60    3.50
  -1  19  -1   36.40    5.00
  -1  19  -1   40.20    6.40
  -1  19  -1   41.90    4.40
  -1  19  -1   32.40    4.10
  -1  19  -1   38.20    4.10
  -1  19  -1   40.30    6.30
   1 -19   1   46.60    4.20
   1 -19   1   33.80    4.80
   1 -19   1   39.90    5.20
   1 -19   1   26.50    6.70
  -2  19  -1    4.70    2.60
  -2  19  -1    0.50    2.40
  -2  19  -1    7.50    5.90
  -2  19  -1    5.40    4.50
  -2  19  -1    3.10    3.30
  -2  19  -1    3.40    2.20
   2 -19   1    6.20    3.20
   2 -19   1    4.00    2.70
   2 -19   1    1.80    5.10
   2 -19   1    2.50    2.80
   2 -19   1    2.70    3.40
  -3  19  -1   92.59    6.50
  -3  19  -1   84.19    9.00
  -3  19  -1   81.09    6.50
  -3  19  -1   72.09    7.50
  -3  19  -1   87.09    6.30
   3 -19   1   99.59    7.00
   3 -19   1   74.59    9.60
   3 -19   1   86.09    7.90
   3 -19   1   77.09    7.20
  -4  19  -1   79.09    6.00
  -4  19  -1   73.69    5.90
  -4  19  -1   82.19    8.90
  -4  19  -1   72.39    7.20
  -4  19  -1   77.39    6.10
  -4  19  -1   87.09    6.20
   4 -19   1   79.09    7.30
   4 -19   1   62.59    8.10
   4 -19   1   72.79    6.70
   4 -19   1   94.29    6.90
  -5  19  -1   23.40    3.40
  -5  19  -1   21.20    5.00
  -5  19  -1   22.30    3.00
  -5  19  -1   21.60    3.00
  -5  19  -1   15.20    2.70
  -5  19  -1   18.40    4.00
   5 -19   1   23.20    4.00
   5 -19   1   23.00    3.70
   5 -19   1   22.30    3.40
  -6  19  -1  118.29    7.70
  -6  19  -1  108.49    7.60
  -6  19  -1   89.59    8.60
  -6  19  -1  102.69   10.00
  -6  19  -1   98.09    7.50
  -6  19  -1  125.69    7.80
   6 -19   1  119.49    8.60
   6 -19   1   93.79    7.90
   6 -19   1  118.69    8.30
  -7  19  -1   92.39    8.70
  -7  19  -1   95.29    9.90
  -7  19  -1  113.89    7.70
  -7  19  -1  102.09    8.80
  -7  19  -1  113.29    7.60
  -7  19  -1  112.49    7.70
   7 -19   1  128.49    8.50
   7 -19   1  121.69    8.80
  -8  19  -1   97.69    7.00
  -8  19  -1   82.29    8.10
  -8  19  -1   80.59    9.40
  -8  19  -1   96.89    7.00
  -8  19  -1  101.69    7.00
   8 -19   1  101.69    7.80
   8 -19   1  114.79    7.70
  -9  19  -1   56.19    6.50
  -9  19  -1   49.70    6.80
  -9  19  -1   60.59    5.00
  -9  19  -1   48.70    6.20
  -9  19  -1   55.09    4.80
  -9  19  -1   57.39    4.80
   9 -19   1   56.59    5.70
   9 -19   1   59.19    5.50
 -10  19  -1   39.00    4.00
 -10  19  -1   25.70    4.70
 -10  19  -1   40.30    5.80
 -10  19  -1   34.70    3.80
 -10  19  -1   37.90    5.20
 -10  19  -1   35.20    3.70
  10 -19   1   41.50    4.90
  10 -19   1   38.70    3.40
  10 -19   1   36.60    4.30
 -11  19  -1   16.10    4.20
 -11  19  -1   19.80    2.80
 -11  19  -1   17.50    2.50
  11 -19   1   18.80    3.70
  11 -19   1   18.80    3.30
  11 -19   1   13.20    2.20
 -12  19  -1    7.20    2.40
 -12  19  -1    8.60    1.90
  12 -19   1   10.20    2.10
  12 -19   1    3.80    3.50
  12 -19   1    6.40    3.00
 -13  19  -1    0.30    1.90
 -13  19  -1    1.60    2.00
 -13  19  -1    1.30    1.80
  13 -19   1    1.00    2.70
  13 -19   1   -1.10    1.70
 -14  19  -1   -1.20    1.80
  14 -19   1    0.00    2.40
 -14 -18   1    1.20    3.80
 -14 -18   1    0.50    2.50
 -14 -18   1   -1.60    2.70
  13  18  -1    3.80    2.80
  13  18  -1   -2.10    2.10
 -13 -18   1   -1.90    2.40
 -13 -18   1    1.10    4.20
 -13 -18   1    1.20    2.80
  12  18  -1    4.90    2.40
  12  18  -1    4.40    2.80
 -12 -18   1    2.00    3.10
 -12 -18   1    8.20    4.50
 -12 -18   1    3.80    3.00
 -12 -18   1    0.20    3.60
  11  18  -1   15.80    5.70
  11  18  -1   20.20    3.00
  11  18  -1   20.60    3.40
 -11 -18   1   30.10    3.80
 -11 -18   1   16.00    3.50
 -11 -18   1   29.20    5.20
  10  18  -1   20.40    3.00
  10  18  -1   24.30    9.00
  10  18  -1   24.30    5.30
  10  18  -1   26.40    3.60
 -10 -18   1   19.80    3.60
 -10 -18   1   24.20    3.60
 -10 -18   1   24.50    5.30
 -10 -18   1    7.50   10.10
   9  18  -1   -2.60    6.60
   9  18  -1   23.20    7.60
   9  18  -1    1.20    4.50
   9  18  -1   12.10    2.60
   9  18  -1   15.20    3.20
  -9 -18   1    2.30    4.50
  -9 -18   1    9.00    4.60
  -9 -18   1    8.20    9.10
  -9 -18   1    7.50    3.10
  -9 -18   1    8.90    3.10
   8  18  -1   17.80    6.90
   8  18  -1   32.50    5.20
   8  18  -1   27.60    3.40
   8  18  -1   16.60    6.90
  -8 -18   1   13.80    3.60
  -8 -18   1   21.10    3.50
  -8 -18   1   24.10    5.50
  -8 -18   1   21.40    9.80
   7  18  -1    8.80    6.60
   7  18  -1    3.50    3.90
   7  18  -1   -1.10    6.10
  -7 -18   1    8.20    4.60
  -7 -18   1    2.00    4.60
  -7 -18   1   -1.40    8.20
  -7 -18   1    4.40    2.90
  -7 -18   1    3.90    2.70
  -7 -18   1    2.50    3.40
   6  18  -1    9.50    4.10
   6  18  -1    9.90    2.80
   6  18  -1    7.70    5.90
   6  18  -1   13.70    6.10
   6  18  -1   13.50    2.60
  -6 -18   1    4.60    3.10
  -6 -18   1   11.40    3.00
  -6 -18   1    4.10    4.70
  -6 -18   1    3.90    4.30
  -6 -18   1   14.60    7.20
  -6 -18   1    6.40    3.70
   5  18  -1    4.00    4.00
   5  18  -1    9.90    5.40
   5  18  -1    7.20    2.60
   5  18  -1   10.60    5.90
   5  18  -1    9.60    2.50
  -5 -18   1    6.70    3.90
  -5 -18   1    7.50    2.80
  -5 -18   1    3.90    2.90
  -5 -18   1    4.60    4.10
  -5 -18   1   10.40    6.70
  -5 -18   1    3.80    4.20
   4  18  -1    1.60    5.10
   4  18  -1   -0.70    3.80
   4  18  -1    4.90    2.40
   4  18  -1   -7.20    4.50
   4  18  -1    3.70    2.30
  -4 -18   1    6.60    2.60
  -4 -18   1   -0.60    3.70
  -4 -18   1    6.70    3.90
  -4 -18   1   -3.90    6.40
  -4 -18   1   -0.30    2.70
  -4 -18   1    2.50    3.50
   3  18  -1    6.80    2.30
   3  18  -1    2.80    2.20
   3  18  -1    0.40    3.60
   3  18  -1   -3.90    4.40
   3  18  -1    3.50    4.90
   3  18  -1    1.20    2.50
  -3 -18   1    2.80    3.50
  -3 -18   1    3.30    4.10
  -3 -18   1    4.00    2.60
  -3 -18   1   -2.00    6.00
  -3 -18   1    5.10    3.80
   2  18  -1   17.20    2.90
   2  18  -1    9.30    3.80
   2  18  -1   11.50    5.00
   2  18  -1   11.30    5.50
   2  18  -1    9.40    2.60
   2  18  -1   13.60    2.60
  -2 -18   1   17.40    4.10
  -2 -18   1   26.70    7.00
  -2 -18   1   14.10    4.10
  -2 -18   1   13.10    2.80
  -2 -18   1   11.00    4.50
   1  18  -1    9.80    2.50
   1  18  -1   10.10    2.60
   1  18  -1    5.50    3.80
   1  18  -1    7.90    4.50
   1  18  -1   13.30    5.10
   1  18  -1    9.40    2.60
  -1 -18   1    7.60    2.60
  -1 -18   1    7.80    3.90
  -1 -18   1    3.20    3.70
  -1 -18   1   13.90    3.90
  -1 -18   1   13.70    6.30
   0  18  -1   38.80    5.80
   0  18  -1   53.59    6.80
   0  18  -1   49.90    4.60
   0  18  -1   50.19    4.40
   0  18  -1   40.50    5.20
   0  18  -1   47.30    4.50
   0 -18   1   51.29    6.20
   0 -18   1   45.70    4.70
   0 -18   1   49.30    7.60
   0 -18   1   39.20    5.80
  -1  18  -1    6.80    4.60
  -1  18  -1    9.00    4.40
  -1  18  -1    6.00    2.40
  -1  18  -1    7.10    3.50
  -1  18  -1    7.80    2.50
  -1  18  -1    7.10    2.60
   1 -18   1    6.40    3.60
   1 -18   1    8.10    5.20
   1 -18   1    7.60    3.40
   1 -18   1    4.70    3.50
   1 -18   1   15.10    2.90
   1 -18   1    4.20    2.30
  -2  18  -1   23.20    4.00
  -2  18  -1   24.20    5.50
  -2  18  -1   27.20    5.10
  -2  18  -1   26.90    3.10
  -2  18  -1   30.50    3.70
  -2  18  -1   28.00    3.20
   2 -18   1   24.60    3.50
   2 -18   1   23.40    4.20
   2 -18   1   24.80    4.00
   2 -18   1   20.40    4.30
   2 -18   1   24.10    5.80
  -3  18  -1   44.10    4.30
  -3  18  -1   42.20    6.00
  -3  18  -1   43.80    4.20
  -3  18  -1   40.80    4.30
  -3  18  -1   37.30    4.80
  -3  18  -1   34.30    5.60
   3 -18   1   42.50    5.20
   3 -18   1   43.60    5.80
   3 -18   1   43.00    5.00
   3 -18   1   50.59    6.70
  -4  18  -1   59.19    6.50
  -4  18  -1   70.29    5.20
  -4  18  -1   52.49    5.00
  -4  18  -1   63.29    7.80
  -4  18  -1   42.40    6.40
  -4  18  -1   60.59    5.20
   4 -18   1   62.49    5.70
   4 -18   1   60.09    5.80
   4 -18   1   70.09    6.60
   4 -18   1   50.19    6.90
  -5  18  -1  271.07   16.90
  -5  18  -1  284.87   17.00
  -5  18  -1  275.07   16.90
  -5  18  -1  264.47   18.60
  -5  18  -1  299.07   17.00
  -5  18  -1  252.57   17.70
   5 -18   1  298.17   17.90
   5 -18   1  246.58   18.80
   5 -18   1  262.57   17.40
  -6  18  -1   72.99    5.70
  -6  18  -1   73.79    5.80
  -6  18  -1   75.99    5.60
  -6  18  -1   67.29    7.00
  -6  18  -1   77.59    5.80
  -6  18  -1   68.29    7.90
   6 -18   1   68.39    5.90
   6 -18   1   71.29    6.80
   6 -18   1   75.19    6.40
  -7  18  -1  190.48   14.30
  -7  18  -1  173.58   13.30
  -7  18  -1  204.48   12.50
  -7  18  -1  199.28   12.60
  -7  18  -1  190.68   12.50
  -7  18  -1  181.78   13.40
  -7  18  -1  196.08   12.50
   7 -18   1  213.38   13.40
   7 -18   1  220.78   13.10
  -8  18  -1  146.99   12.50
  -8  18  -1  141.79   11.50
  -8  18  -1  171.88   10.50
  -8  18  -1  173.58   10.50
  -8  18  -1  144.39   11.40
  -8  18  -1  157.08   10.50
   8 -18   1  174.88   11.20
   8 -18   1  178.38   11.40
  -9  18  -1  123.19    9.80
  -9  18  -1  119.19   10.90
  -9  18  -1  124.89    8.80
  -9  18  -1  138.69    8.70
  -9  18  -1  132.19    8.70
   9 -18   1  120.09    8.40
   9 -18   1  140.39    9.60
   9 -18   1  145.39    9.50
 -10  18  -1   84.79    5.80
 -10  18  -1   79.89    5.80
 -10  18  -1   68.99    7.30
 -10  18  -1   66.39    7.00
 -10  18  -1   70.29    6.00
 -10  18  -1   75.79    8.40
  10 -18   1   77.49    5.60
  10 -18   1   85.19    6.70
  10 -18   1   93.69    6.80
 -11  18  -1   36.10    3.70
 -11  18  -1   31.30    3.50
 -11  18  -1   25.90    5.50
 -11  18  -1   31.40    4.60
  11 -18   1   39.70    4.20
  11 -18   1   36.70    4.60
  11 -18   1   30.00    3.30
 -12  18  -1   18.10    4.20
 -12  18  -1   27.50    2.90
 -12  18  -1   22.90    2.80
  12 -18   1   26.70    3.70
  12 -18   1   16.30    2.40
  12 -18   1   16.30    3.60
 -13  18  -1    6.10    1.70
 -13  18  -1    7.80    2.30
 -13  18  -1   10.50    2.30
  13 -18   1    4.40    2.90
  13 -18   1    4.00    1.90
 -14  18  -1    1.20    2.20
 -14  18  -1   -0.90    1.70
 -14  18  -1    0.40    1.90
  14 -18   1   -0.70    1.60
  14 -18   1   -0.60    2.70
 -15  18  -1    4.50    2.20
  15 -18   1    0.30    2.70
 -15 -17   1   -2.20    2.80
 -15 -17   1    4.30    2.90
  14  17  -1    3.00    2.90
  14  17  -1   -2.20    2.10
 -14 -17   1   -2.10    2.70
 -14 -17   1    0.60    3.50
 -14 -17   1    2.30    2.70
  13  17  -1    2.50    2.40
  13  17  -1    0.00    2.90
 -13 -17   1   -4.80    4.50
 -13 -17   1    3.20    3.00
 -13 -17   1    1.00    4.00
 -13 -17   1   -1.20    2.80
  12  17  -1   11.90    5.20
  12  17  -1   14.20    2.80
 -12 -17   1   19.10    4.80
 -12 -17   1   15.80    3.40
 -12 -17   1   18.60    3.40
  11  17  -1    5.50    2.50
  11  17  -1   12.20    3.20
  11  17  -1    6.80    7.50
  11  17  -1    9.90   10.90
  11  17  -1   -3.50    4.60
 -11 -17   1   14.40    5.00
 -11 -17   1    1.60    3.90
 -11 -17   1    3.10    3.00
 -11 -17   1   -3.00   10.10
 -11 -17   1    9.70    3.20
  10  17  -1    0.90    6.40
  10  17  -1    5.40    6.60
  10  17  -1   -2.40    4.60
  10  17  -1   11.20    2.60
  10  17  -1   10.60    3.10
 -10 -17   1    2.10    4.20
 -10 -17   1    7.30    3.10
 -10 -17   1    2.50    9.30
 -10 -17   1    5.40    4.60
 -10 -17   1    4.50    3.00
   9  17  -1    3.00    4.50
   9  17  -1    1.80    2.80
   9  17  -1   12.50    6.10
   9  17  -1   -9.50    6.10
   9  17  -1    3.70    2.40
  -9 -17   1    3.00    2.80
  -9 -17   1   -3.50    4.30
  -9 -17   1    1.40    4.20
  -9 -17   1  -16.80    8.20
  -9 -17   1    7.50    3.20
  -9 -17   1    2.60    3.30
   8  17  -1   11.70    6.10
   8  17  -1    6.10    4.40
   8  17  -1    0.10    2.70
   8  17  -1    6.40    2.40
   8  17  -1    4.50    5.70
  -8 -17   1   10.30    3.10
  -8 -17   1    7.30    3.20
  -8 -17   1   10.30    4.50
  -8 -17   1   27.90    8.80
  -8 -17   1    2.60    4.00
   7  17  -1   12.40    2.90
   7  17  -1    7.40    5.80
   7  17  -1   11.90    4.50
   7  17  -1    3.70    5.40
   7  17  -1    8.00    2.40
  -7 -17   1    9.10    4.40
  -7 -17   1    1.80    4.60
  -7 -17   1   11.40    8.00
  -7 -17   1   11.00    3.00
  -7 -17   1   12.00    3.10
  -7 -17   1    7.30    3.40
   6  17  -1    5.40    5.40
   6  17  -1    7.00    2.50
   6  17  -1    1.70    3.80
   6  17  -1    8.30    4.90
   6  17  -1    4.60    2.20
  -6 -17   1    2.10    6.60
  -6 -17   1    2.30    4.40
  -6 -17   1    1.80    3.90
  -6 -17   1    4.30    3.50
  -6 -17   1    2.90    2.60
  -6 -17   1    2.70    2.70
   5  17  -1    5.70    2.30
   5  17  -1    5.80    2.50
   5  17  -1    4.20    3.70
   5  17  -1   11.60    5.40
   5  17  -1    2.00    5.10
  -5 -17   1    3.40    4.20
  -5 -17   1    4.80    3.80
  -5 -17   1    4.80    2.80
  -5 -17   1    6.10    3.40
  -5 -17   1    6.10    2.70
  -5 -17   1    5.90    6.70
   4  17  -1   -2.80    4.20
   4  17  -1    2.90    3.30
   4  17  -1   10.20    5.20
   4  17  -1    2.30    2.30
   4  17  -1    1.40    2.10
  -4 -17   1    5.10    2.80
  -4 -17   1    3.00    2.60
  -4 -17   1    1.70    4.00
  -4 -17   1    2.50    6.00
  -4 -17   1    4.40    3.40
  -4 -17   1    3.90    3.60
   3  17  -1   10.00    3.70
   3  17  -1    9.00    2.40
   3  17  -1    6.30    2.40
   3  17  -1    8.60    5.30
  -3 -17   1   16.70    6.10
  -3 -17   1   15.50    3.90
  -3 -17   1    9.80    2.80
  -3 -17   1    5.80    4.20
  -3 -17   1    3.20    3.30
  -3 -17   1    7.30    2.70
   2  17  -1   24.30    2.90
   2  17  -1   31.70    5.30
   2  17  -1   22.30    3.10
   2  17  -1   21.30    4.10
   2  17  -1   20.30    4.50
   2  17  -1   27.10    3.50
  -2 -17   1   19.40    4.10
  -2 -17   1   14.40    4.70
  -2 -17   1   20.40    3.10
  -2 -17   1   26.20    6.80
  -2 -17   1   20.60    4.20
   1  17  -1    3.80    4.40
   1  17  -1    9.40    2.60
   1  17  -1    8.40    2.50
   1  17  -1    9.00    2.30
   1  17  -1    3.80    4.00
   1  17  -1    7.60    3.50
  -1 -17   1   10.60    3.50
  -1 -17   1   10.00    2.50
  -1 -17   1    4.80    4.00
  -1 -17   1   10.70    5.80
  -1 -17   1    6.80    3.30
   0  17  -1   20.70    5.10
   0  17  -1   21.30    2.80
   0  17  -1   23.00    2.90
   0  17  -1   18.40    4.60
   0  17  -1   18.90    3.90
   0  17  -1   25.60    3.10
   0 -17   1   27.10    3.10
   0 -17   1   25.00    4.20
   0 -17   1   21.40    3.90
   0 -17   1   15.00    4.40
   0 -17   1   22.00    3.10
   0 -17   1   19.90    6.10
  -1  17  -1   74.49    5.40
  -1  17  -1   71.39    5.30
  -1  17  -1   66.09    6.50
  -1  17  -1   59.19    7.40
  -1  17  -1   60.39    7.80
  -1  17  -1   59.19    5.20
   1 -17   1   74.19    6.70
   1 -17   1   51.09    7.10
   1 -17   1   75.19    6.60
   1 -17   1   71.59    5.60
   1 -17   1   60.69    8.60
  -2  17  -1    9.70    2.40
  -2  17  -1    5.80    2.20
  -2  17  -1    1.90    3.10
  -2  17  -1    5.80    4.10
  -2  17  -1    0.00    3.80
  -2  17  -1    6.20    2.10
   2 -17   1    1.60    2.50
   2 -17   1    1.80    4.40
   2 -17   1    7.90    3.00
   2 -17   1    4.80    3.10
   2 -17   1    3.70    3.10
  -3  17  -1   10.90    3.40
  -3  17  -1   11.20    4.30
  -3  17  -1   12.90    2.40
  -3  17  -1   11.90    2.60
  -3  17  -1    4.40    4.10
  -3  17  -1   12.30    2.40
   3 -17   1    7.40    2.80
   3 -17   1   14.20    3.10
   3 -17   1    8.00    3.30
   3 -17   1   13.50    4.90
  -4  17  -1   13.60    4.50
  -4  17  -1   27.90    3.10
  -4  17  -1   21.80    5.10
  -4  17  -1   18.20    2.70
  -4  17  -1   19.50    3.90
   4 -17   1   26.60    3.70
   4 -17   1   25.00    3.50
   4 -17   1   16.40    3.60
   4 -17   1   20.30    5.00
   4 -17   1   20.80    3.30
  -5  17  -1   13.80    2.50
  -5  17  -1   14.30    4.90
  -5  17  -1   24.40    3.10
  -5  17  -1   20.20    3.80
  -5  17  -1   19.80    4.60
  -5  17  -1   22.90    2.80
  -5  17  -1   21.80    2.80
   5 -17   1   24.70    4.60
   5 -17   1   19.00    3.20
   5 -17   1   15.40    3.30
   5 -17   1   21.70    3.60
   5 -17   1   21.60    3.40
   5 -17   1   21.00    4.90
  -6  17  -1   17.50    2.60
  -6  17  -1   15.70    4.60
  -6  17  -1   20.00    2.80
  -6  17  -1   21.10    2.90
  -6  17  -1   17.40    4.80
  -6  17  -1   18.20    3.80
  -6  17  -1   19.50    2.80
   6 -17   1   15.30    4.30
   6 -17   1   15.80    3.00
   6 -17   1   18.20    3.50
   6 -17   1   27.30    3.60
  -7  17  -1    1.30    2.10
  -7  17  -1    3.30    2.10
  -7  17  -1    2.20    3.80
  -7  17  -1    2.10    2.20
  -7  17  -1    2.80    2.00
  -7  17  -1    4.60    3.10
   7 -17   1    0.80    2.70
   7 -17   1    1.70    1.00
   7 -17   1    1.30    2.70
   7 -17   1   -1.40    3.50
  -8  17  -1   32.80    3.70
  -8  17  -1   25.60    5.00
  -8  17  -1   27.90    3.50
  -8  17  -1   21.10    4.20
  -8  17  -1   26.90    4.30
  -8  17  -1   30.50    3.50
   8 -17   1   23.50    2.90
   8 -17   1   28.30    3.60
   8 -17   1   19.20    3.80
   8 -17   1   27.30    3.90
  -9  17  -1   36.10    3.70
  -9  17  -1   31.50    4.60
  -9  17  -1   32.10    3.90
  -9  17  -1   31.90    3.70
  -9  17  -1   33.50    4.80
  -9  17  -1   32.40    5.50
   9 -17   1   40.90    5.00
   9 -17   1   41.00    5.00
   9 -17   1   27.30    3.20
 -10  17  -1   23.70    4.20
 -10  17  -1   20.30    4.70
 -10  17  -1   18.30    2.70
 -10  17  -1   20.70    4.20
 -10  17  -1   20.20    2.80
 -10  17  -1   15.00    2.70
  10 -17   1   18.60    3.30
  10 -17   1   20.20    3.50
  10 -17   1   20.90    2.50
 -11  17  -1   22.70    4.30
 -11  17  -1   25.90    3.00
 -11  17  -1   14.50    4.50
 -11  17  -1   28.80    3.30
  11 -17   1   20.50    3.40
  11 -17   1   26.40    3.70
  11 -17   1   23.00    2.70
 -12  17  -1    3.10    1.80
 -12  17  -1    1.00    1.90
 -12  17  -1   -1.70    2.80
 -12  17  -1   -6.20    3.50
  12 -17   1   -0.40    2.80
  12 -17   1   -0.30    2.60
  12 -17   1    3.60    1.80
 -13  17  -1    4.60    2.10
 -13  17  -1    3.20    2.10
 -13  17  -1    1.10    1.60
  13 -17   1    1.80    1.70
  13 -17   1    0.80    2.80
 -14  17  -1    5.70    2.10
 -14  17  -1    7.00    1.80
 -14  17  -1    4.50    2.30
  14 -17   1    6.30    3.00
  14 -17   1    2.40    1.90
 -15  17  -1   -1.00    2.00
 -15  17  -1    3.10    2.20
  15 -17   1    0.00    1.80
  15 -17   1    0.70    2.70
 -16  17  -1    3.20    2.10
  16 -17   1    3.80    2.80
  15  16  -1   -2.40    2.90
  15  16  -1   -1.80    2.20
 -15 -16   1   -1.00    3.40
 -15 -16   1   -1.70    2.60
 -15 -16   1    2.00    2.80
  14  16  -1    7.00    2.40
  14  16  -1   -2.70    3.00
 -14 -16   1    4.90    3.20
 -14 -16   1    1.20    3.40
 -14 -16   1   -1.20    3.00
  13  16  -1   13.30    3.60
  13  16  -1   11.30    5.50
 -13 -16   1    5.00    4.10
 -13 -16   1   20.10    5.10
  12  16  -1   27.30    3.20
  12  16  -1   19.40    9.90
  12  16  -1   16.70    3.80
  12  16  -1   27.00    5.60
 -12 -16   1   31.30    3.90
 -12 -16   1   14.60   13.60
 -12 -16   1   27.50    5.40
 -12 -16   1   27.60    3.90
  11  16  -1   20.10    4.60
  11  16  -1   17.40    5.40
  11  16  -1   17.80    7.20
 -11 -16   1   12.70    5.00
 -11 -16   1    2.80    9.90
 -11 -16   1   28.20    5.50
  10  16  -1   46.20    4.10
  10  16  -1   25.40    5.50
  10  16  -1   32.80    4.30
 -10 -16   1   41.20    5.00
 -10 -16   1   49.70    5.10
 -10 -16   1   50.29   10.60
 -10 -16   1   35.20    7.30
 -10 -16   1   46.00    6.10
   9  16  -1   30.60    6.50
   9  16  -1   45.50    4.20
   9  16  -1   39.60    5.70
   9  16  -1   36.40    4.60
  -9 -16   1   42.30    6.10
  -9 -16   1   37.60    9.80
  -9 -16   1   51.19    5.10
  -9 -16   1   41.00    5.10
   8  16  -1   75.29    5.40
   8  16  -1   54.89    7.40
   8  16  -1   58.69    7.60
   8  16  -1   74.19    5.90
  -8 -16   1   71.99    6.30
  -8 -16   1   69.39    7.90
  -8 -16   1   72.89    6.30
  -8 -16   1   85.99   11.20
   7  16  -1    3.00    2.20
   7  16  -1    3.70    3.90
   7  16  -1    6.40    2.70
   7  16  -1    4.00    5.00
   7  16  -1   -0.90    4.70
  -7 -16   1    9.60    7.20
  -7 -16   1    2.90    4.10
  -7 -16   1    3.00    2.70
  -7 -16   1   -0.20    3.70
  -7 -16   1    4.50    2.90
  -7 -16   1    5.40    3.20
   6  16  -1   32.20    5.30
   6  16  -1   34.80    6.00
   6  16  -1   37.80    3.60
   6  16  -1   37.00    5.00
   6  16  -1   32.00    4.00
  -6 -16   1   23.00    8.00
  -6 -16   1   27.50    4.30
  -6 -16   1   24.00    3.80
  -6 -16   1   28.60    3.60
  -6 -16   1   31.10    4.90
   5  16  -1    5.30    3.50
   5  16  -1    5.10    4.90
   5  16  -1    8.70    2.60
   5  16  -1    9.90    4.60
   5  16  -1   10.40    2.30
  -5 -16   1    7.50    2.90
  -5 -16   1    9.60    3.70
  -5 -16   1    8.50    2.70
  -5 -16   1   13.40    6.90
  -5 -16   1   11.20    3.40
  -5 -16   1    5.10    4.70
   4  16  -1    6.30    4.60
   4  16  -1    3.80    2.10
   4  16  -1    0.80    2.20
   4  16  -1    8.60    4.40
   4  16  -1    3.20    3.30
  -4 -16   1    2.00    4.20
  -4 -16   1    3.30    2.60
  -4 -16   1    3.10    2.10
  -4 -16   1    4.10    3.40
  -4 -16   1    0.50    3.00
  -4 -16   1    1.30    2.40
  -4 -16   1    4.40    5.70
   3  16  -1    0.80   16.20
   3  16  -1    3.10    3.20
   3  16  -1    7.70    4.40
   3  16  -1   11.10    2.20
   3  16  -1    6.60    2.20
   3  16  -1    5.60    3.80
  -3 -16   1   10.30    2.60
  -3 -16   1   10.20    3.20
  -3 -16   1    0.60    3.70
  -3 -16   1    2.30    5.60
  -3 -16   1   10.10    2.90
  -3 -16   1   12.70    3.50
   2  16  -1  106.59    8.70
   2  16  -1   93.59    6.40
   2  16  -1   81.69    7.40
   2  16  -1   86.39    8.10
   2  16  -1   90.29    6.30
   2  16  -1   68.99   14.70
  -2 -16   1   96.59   10.30
  -2 -16   1   95.99    7.00
  -2 -16   1   95.69    7.70
  -2 -16   1   85.09    7.50
  -2 -16   1   77.19    6.60
   1  16  -1    2.60    2.10
   1  16  -1    4.00    1.90
   1  16  -1   16.90   12.70
   1  16  -1    9.60    3.40
   1  16  -1    3.30    3.90
   1  16  -1    0.00    2.00
   1  16  -1    1.50    3.00
  -1 -16   1    7.70    2.30
  -1 -16   1    8.30    2.10
  -1 -16   1    3.40    3.40
  -1 -16   1   10.10    3.20
  -1 -16   1    8.20    5.10
  -1 -16   1    5.10    3.00
   0  16  -1  136.59   10.60
   0  16  -1  166.38   11.30
   0  16  -1  120.69   18.20
   0  16  -1  142.59   10.20
   0  16  -1  154.58    9.30
   0  16  -1  153.18    9.30
   0  16  -1  121.59    9.30
   0 -16   1  137.59   10.10
   0 -16   1  154.78   12.40
   0 -16   1  146.09    9.50
   0 -16   1  132.89    9.40
   0 -16   1  145.99   10.10
  -1  16  -1   28.80    4.20
  -1  16  -1   36.20    3.70
  -1  16  -1   28.00   11.50
  -1  16  -1   40.20    5.20
  -1  16  -1   34.30    3.60
  -1  16  -1   38.00    3.70
  -1  16  -1   40.80    5.80
   1 -16   1   31.80    3.90
   1 -16   1   41.90    4.20
   1 -16   1   39.20    5.00
   1 -16   1   35.80    4.90
   1 -16   1   27.40    5.90
  -2  16  -1   32.30    3.50
  -2  16  -1   35.40    5.20
  -2  16  -1   11.20   10.20
  -2  16  -1   35.70    3.60
  -2  16  -1   33.30    4.30
  -2  16  -1   32.20    4.60
  -2  16  -1   37.20    3.70
   2 -16   1   27.30    3.80
   2 -16   1   39.20    4.60
   2 -16   1   35.60    5.60
   2 -16   1   29.60    3.80
   2 -16   1   25.60    4.60
  -3  16  -1  132.89    8.80
  -3  16  -1  125.19   10.30
  -3  16  -1  129.59    8.70
  -3  16  -1  126.29    9.60
  -3  16  -1  146.69    8.80
  -3  16  -1  147.39   10.70
   3 -16   1  123.39    9.40
   3 -16   1  136.99    9.10
   3 -16   1  141.09   11.20
   3 -16   1  132.69    9.10
   3 -16   1  129.39   10.20
   3 -16   1  132.69    9.60
   3 -16   1  125.39   10.90
  -4  16  -1  100.29    7.00
  -4  16  -1   94.39    8.80
  -4  16  -1  103.79    7.10
  -4  16  -1   92.69    7.00
  -4  16  -1  111.49    8.90
  -4  16  -1   91.99    8.00
   4 -16   1  107.69    7.40
   4 -16   1  112.99    8.20
   4 -16   1   99.09    8.70
   4 -16   1  108.89    9.70
   4 -16   1  110.19    7.60
   4 -16   1   99.09    9.30
   4 -16   1   93.39    7.50
  -5  16  -1  117.39   20.50
  -5  16  -1  136.59   10.60
  -5  16  -1  123.59    8.70
  -5  16  -1  130.59    9.60
  -5  16  -1  130.29    8.80
  -5  16  -1  134.79    8.70
  -5  16  -1  121.49   10.20
   5 -16   1  137.39    9.10
   5 -16   1  116.49   10.40
   5 -16   1  150.58   11.50
   5 -16   1  150.68    9.30
   5 -16   1  119.69    9.00
   5 -16   1  146.59    9.80
   5 -16   1  131.69   10.40
  -6  16  -1  105.89    7.30
  -6  16  -1   89.89    9.00
  -6  16  -1  109.99    7.20
  -6  16  -1  106.79    8.30
  -6  16  -1   98.59    9.20
  -6  16  -1  118.99    7.30
  -6  16  -1  109.39    7.30
   6 -16   1   93.19    6.70
   6 -16   1  119.69    8.30
   6 -16   1  103.49    8.90
   6 -16   1  105.89    9.90
   6 -16   1   94.29    7.40
   6 -16   1  110.99    7.70
   6 -16   1   98.29    9.00
  -7  16  -1  136.49    9.90
  -7  16  -1  134.49    8.90
  -7  16  -1  130.99   10.60
  -7  16  -1  131.99    8.90
  -7  16  -1  133.49    8.80
  -7  16  -1  143.59    8.90
   7 -16   1  115.49    8.80
   7 -16   1  141.29   11.60
   7 -16   1  133.29   10.60
   7 -16   1  141.39    9.30
   7 -16   1  125.09    8.50
   7 -16   1  140.19    9.80
  -8  16  -1   39.90    4.10
  -8  16  -1   38.70    3.90
  -8  16  -1   39.00    4.90
  -8  16  -1   40.30    4.00
  -8  16  -1   34.60    4.90
  -8  16  -1   43.10    5.90
   8 -16   1   39.70    6.10
   8 -16   1   39.90    3.60
   8 -16   1   49.10    5.20
   8 -16   1   39.00    5.20
   8 -16   1   37.90    4.60
  -9  16  -1   65.99    6.50
  -9  16  -1   54.99    6.00
  -9  16  -1   68.09    5.30
  -9  16  -1   69.89    7.30
  -9  16  -1   66.79    5.10
  -9  16  -1   63.69    5.20
   9 -16   1   71.39    7.60
   9 -16   1   76.19    6.20
   9 -16   1   67.49    9.00
   9 -16   1   60.19    5.70
   9 -16   1   56.99    4.90
 -10  16  -1   62.79    6.40
 -10  16  -1   60.69    4.80
 -10  16  -1   64.89    7.20
 -10  16  -1   54.99    5.80
 -10  16  -1   66.49    5.10
 -10  16  -1   66.39    4.90
  10 -16   1   65.19    7.20
  10 -16   1   49.00    4.60
  10 -16   1   56.29    5.70
 -11  16  -1   20.10    2.60
 -11  16  -1   22.80    4.40
 -11  16  -1   26.80    4.60
 -11  16  -1   21.80    2.80
  11 -16   1   24.00    2.70
  11 -16   1   16.50    4.70
  11 -16   1   25.10    3.70
 -12  16  -1    7.10    2.00
 -12  16  -1    6.30    3.60
 -12  16  -1    5.30    3.00
 -12  16  -1    4.80    2.00
  12 -16   1    4.80    2.00
  12 -16   1    6.70    2.60
  12 -16   1   -0.10    4.70
 -13  16  -1   10.00    2.50
 -13  16  -1    9.10    2.20
 -13  16  -1   12.00    2.30
 -13  16  -1    6.40    4.20
  13 -16   1   11.70    2.30
 -14  16  -1   -2.40    1.50
 -14  16  -1    2.30    2.10
 -14  16  -1    4.80    2.00
  14 -16   1    1.70    1.80
 -15  16  -1   -0.70    2.10
 -15  16  -1   -0.60    2.00
 -15  16  -1   -2.20    2.00
  15 -16   1    2.00    1.90
  15 -16   1   -1.50    2.60
 -16  16  -1   -2.00    1.90
  16 -16   1   -2.30    1.80
  16 -16   1    2.20    2.80
  16  15  -1    1.90    2.30
  16  15  -1   -1.80    4.00
 -16 -15   1   -1.90    3.60
 -16 -15   1    2.20    2.70
 -16 -15   1    2.70    2.90
  15  15  -1    6.70    2.40
  15  15  -1    6.30    3.20
 -15 -15   1   -1.70    2.80
 -15 -15   1    2.00    3.70
 -15 -15   1    1.50    3.00
  14  15  -1    8.50    3.60
  14  15  -1    3.30    7.20
  14  15  -1   14.40    2.80
  14  15  -1    9.20    3.50
 -14 -15   1    6.20    5.20
 -14 -15   1   12.60    3.50
 -14 -15   1   14.20    3.40
  13  15  -1   24.20    4.20
  13  15  -1   31.50    4.30
  13  15  -1   28.70    3.80
 -13 -15   1   35.50    4.80
 -13 -15   1   24.20    4.00
 -13 -15   1   30.30    4.10
  12  15  -1   24.50    6.90
  12  15  -1   28.90    5.90
 -12 -15   1   17.30    3.60
 -12 -15   1   -2.20   10.70
 -12 -15   1   30.90    3.80
 -12 -15   1   20.90    3.80
 -12 -15   1   26.40    5.20
  11  15  -1   23.90    5.60
  11  15  -1   29.90    3.60
  11  15  -1   24.40    6.60
  11  15  -1   29.00    4.20
 -11 -15   1   20.90    5.10
 -11 -15   1   22.00    3.80
 -11 -15   1   26.20    3.50
  10  15  -1   52.19    4.90
  10  15  -1   61.19    7.00
  10  15  -1   49.80    7.20
  10  15  -1   49.10    4.30
 -10 -15   1   39.60    4.70
 -10 -15   1   39.60   10.10
 -10 -15   1   37.60    5.10
 -10 -15   1   44.10    5.00
 -10 -15   1   30.00    5.70
   9  15  -1   36.70    6.60
   9  15  -1   51.49    4.90
   9  15  -1   38.70    5.60
   9  15  -1   43.80    4.50
   9  15  -1   43.30    4.10
  -9 -15   1   35.50    9.40
  -9 -15   1   32.40    5.50
  -9 -15   1   39.50    4.50
  -9 -15   1   37.60    4.80
  -9 -15   1   28.20    4.30
   8  15  -1   17.30    2.80
   8  15  -1   15.40    2.50
   8  15  -1   14.50    3.10
   8  15  -1   11.70    5.20
   8  15  -1   13.70    4.40
  -8 -15   1    8.90    4.20
  -8 -15   1   10.30    3.00
  -8 -15   1   11.70    7.50
  -8 -15   1   11.80    2.70
  -8 -15   1   11.30    3.10
   7  15  -1   23.50    3.20
   7  15  -1   32.50    5.50
   7  15  -1   26.40    4.50
  -7 -15   1   21.20    3.30
  -7 -15   1   23.00    3.00
  -7 -15   1   12.00    5.20
  -7 -15   1   22.10    3.70
  -7 -15   1   14.60    7.00
  -7 -15   1   19.30    4.40
  -7 -15   1   14.90    3.30
   6  15  -1    1.00    4.00
   6  15  -1    2.70    1.90
   6  15  -1    8.30    2.50
   6  15  -1    2.40    3.50
   6  15  -1    1.30    2.20
  -6 -15   1    1.10    2.50
  -6 -15   1    1.00    2.50
  -6 -15   1   -3.20    2.80
  -6 -15   1    1.80    4.20
  -6 -15   1   -1.80    3.30
  -6 -15   1    1.10    2.10
  -6 -15   1   -0.90    5.80
   5  15  -1    8.60    4.10
   5  15  -1    8.40    3.40
   5  15  -1   14.10    4.90
   5  15  -1   12.10    2.40
   5  15  -1    9.80    2.10
  -5 -15   1    6.40    4.30
  -5 -15   1    6.80    3.60
  -5 -15   1   18.50    6.90
  -5 -15   1    9.40    2.60
  -5 -15   1   10.40    3.20
  -5 -15   1    8.00    2.80
   4  15  -1    3.40    2.10
   4  15  -1    4.20    4.20
   4  15  -1    4.00    3.60
   4  15  -1    2.20    1.80
   4  15  -1    4.90    3.10
  -4 -15   1    1.50    1.30
  -4 -15   1    3.60    2.80
  -4 -15   1    2.90    2.50
  -4 -15   1   -1.70    3.10
  -4 -15   1    2.40    3.60
  -4 -15   1    1.40    4.90
  -4 -15   1    3.60    2.30
   3  15  -1    3.30    4.20
   3  15  -1    4.00    1.80
   3  15  -1    5.30    2.00
   3  15  -1   -0.90    3.40
   3  15  -1   -0.70    2.70
  -3 -15   1   -0.10    3.60
  -3 -15   1    2.20    2.80
  -3 -15   1    1.50    2.20
  -3 -15   1    2.50    3.00
  -3 -15   1    7.40    5.10
[truncated: 10,680,904 more chars]
