# Supplementary material for: Pillararene incorporated metal–organic frameworks for supramolecular recognition and selective separation
Source: Nat Commun. 2023 Aug 15;14:4927. doi: 10.1038/s41467-023-40594-2 (PMC10427641; doi:10.1038/s41467-023-40594-2)
Supplement: Supplementary file 4 — Supplementary Data 1 [file 41467_2023_40594_MOESM4_ESM.zip › Supplementary Data 1/MeP5-MOF-3.cif]

data_220616_wq_angz_149696_0m_5_sq
_audit_creation_date               2022-06-18
_audit_creation_method
;
Olex2 1.5
(compiled 2022.04.07 svn.rca3783a0 for OlexSys, GUI svn.r6498)
;
_shelx_SHELXL_version_number       '2019/2'
_audit_contact_author_address      ?
_audit_contact_author_email        ?
_audit_contact_author_name         ''
_audit_contact_author_phone        ?
_publ_contact_author_id_orcid      ?
_publ_section_references
;
Dolomanov, O.V., Bourhis, L.J., Gildea, R.J, Howard, J.A.K. & Puschmann, H.
 (2009), J. Appl. Cryst. 42, 339-341.

Sheldrick, G.M. (2015). Acta Cryst. A71, 3-8.

Sheldrick, G.M. (2015). Acta Cryst. C71, 3-8.
;
_chemical_name_common              ?
_chemical_name_systematic          ?
_chemical_formula_moiety           'C46 H28 N2 O8 Zn2'
_chemical_formula_sum              'C46 H28 N2 O8 Zn2'
_chemical_formula_weight           867.44
_chemical_melting_point            ?
loop_
  _atom_type_symbol
  _atom_type_description
  _atom_type_scat_dispersion_real
  _atom_type_scat_dispersion_imag
  _atom_type_scat_source
 'C' 'C' 0.0137 0.0067 'International Tables Vol C Tables 4.2.6.8 and 6.1.1.4'
 'H' 'H' 0.0000 0.0000 'International Tables Vol C Tables 4.2.6.8 and 6.1.1.4'
 'N' 'N' 0.0241 0.0134 'International Tables Vol C Tables 4.2.6.8 and 6.1.1.4'
 'O' 'O' 0.0389 0.0241 'International Tables Vol C Tables 4.2.6.8 and 6.1.1.4'
 'Zn' 'Zn' -2.7473 0.5279
 'International Tables Vol C Tables 4.2.6.8 and 6.1.1.4'

_shelx_space_group_comment
;
The symmetry employed for this shelxl refinement is uniquely defined
by the following loop, which should always be used as a source of
symmetry information in preference to the above space-group names.
They are only intended as comments.
;
_space_group_crystal_system        'monoclinic'
_space_group_IT_number             10
_space_group_name_H-M_alt          'P 1 2/m 1'
_space_group_name_Hall             '-P 2y'
loop_
  _space_group_symop_operation_xyz
 'x, y, z'
 '-x, y, -z'
 '-x, -y, -z'
 'x, -y, z'

_cell_length_a                     13.2174(14)
_cell_length_b                     11.3745(14)
_cell_length_c                     18.201(2)
_cell_angle_alpha                  90
_cell_angle_beta                   98.905(6)
_cell_angle_gamma                  90
_cell_volume                       2703.3(6)
_cell_formula_units_Z              1
_cell_measurement_reflns_used      7385
_cell_measurement_temperature      193.00
_cell_measurement_theta_max        53.02
_cell_measurement_theta_min        2.94
_shelx_estimated_absorpt_T_max     0.954
_shelx_estimated_absorpt_T_min     0.941
_exptl_absorpt_coefficient_mu      0.473
_exptl_absorpt_correction_T_max    0.751210
_exptl_absorpt_correction_T_min    0.585007
_exptl_absorpt_correction_type     multi-scan
_exptl_absorpt_process_details
;
 TWINABS-2012/1 (Bruker,2012) was used for absorption correction.
 
For component 1:
 wR2(int) was 0.1114 before and 0.0780 after correction.
 
For component 2:
 wR2(int) was 0.1423 before and 0.0792 after correction.
 The Ratio of minimum to maximum transmission is 0.78.

Final HKLF 4 output contains 55414 reflections, Rint = 0.1290
 (17311 with I > 3sig(I), Rint = 0.0742)
;
_exptl_absorpt_special_details     ?
_exptl_crystal_colour              ?
_exptl_crystal_density_diffrn      0.533
_exptl_crystal_density_meas        ?
_exptl_crystal_density_method      ?
_exptl_crystal_description         block
_exptl_crystal_F_000               442
_exptl_crystal_size_max            0.13
_exptl_crystal_size_mid            0.12
_exptl_crystal_size_min            0.1
_exptl_transmission_factor_max     ?
_exptl_transmission_factor_min     ?
_diffrn_reflns_av_R_equivalents    0.1290
_diffrn_reflns_av_unetI/netI       0.0934
_diffrn_reflns_Laue_measured_fraction_full  0.999
_diffrn_reflns_Laue_measured_fraction_max  0.999
_diffrn_reflns_limit_h_max         15
_diffrn_reflns_limit_h_min         -15
_diffrn_reflns_limit_k_max         13
_diffrn_reflns_limit_k_min         0
_diffrn_reflns_limit_l_max         21
_diffrn_reflns_limit_l_min         0
_diffrn_reflns_number              5203
_diffrn_reflns_point_group_measured_fraction_full  0.999
_diffrn_reflns_point_group_measured_fraction_max  0.999
_diffrn_reflns_theta_full          53.594
_diffrn_reflns_theta_max           53.900
_diffrn_reflns_theta_min           2.138
_diffrn_ambient_temperature        193.00
_diffrn_detector                   CPAD
_diffrn_detector_area_resol_mean   7.41
_diffrn_detector_type              'Bruker PHOTON II'
_diffrn_measured_fraction_theta_full  0.999
_diffrn_measured_fraction_theta_max  0.999
_diffrn_measurement_device         'four-circle diffractometer'
_diffrn_measurement_device_type    'Bruker D8 VENTURE Metaljet PHOTON II'
_diffrn_measurement_method         '\w and \f shutterless scans'
_diffrn_measurement_specimen_support  'nylon loop'
_diffrn_radiation_monochromator    'Helios Multi-layer Optic'
_diffrn_radiation_probe            X-ray
_diffrn_radiation_type             GaK\a
_diffrn_radiation_wavelength       1.34139
_diffrn_source                     MetalJet
_diffrn_source_current             2.86
_diffrn_source_power               0.19937059999999998
_diffrn_source_type                'Liquid Metal source'
_diffrn_source_voltage             69.71
_diffrn_standards_number           0
_reflns_Friedel_coverage           0.000
_reflns_Friedel_fraction_full      .
_reflns_Friedel_fraction_max       .
_reflns_number_gt                  3476
_reflns_number_total               5203
_reflns_special_details
;
 Structure factors included contributions from the .fab file.
 
 _reflns_Friedel_fraction is defined as the number of unique
 Friedel pairs measured divided by the number that would be
 possible theoretically, ignoring centric projections and
 systematic absences. Completness statistics refer to single and
 composite reflections containing twin component 1 only.
;
_reflns_threshold_expression       'I > 2\s(I)'
_computing_cell_refinement         'SAINT V8.40B (Bruker, 2019)'
_computing_data_collection         'APEX4 V2021.10-0 (Bruker, 2021)'
_computing_data_reduction          'SAINT V8.40B (Bruker, 2019)'
_computing_molecular_graphics      'Olex2 1.5 (Dolomanov et al., 2009)'
_computing_publication_material    'Olex2 1.5 (Dolomanov et al., 2009)'
_computing_structure_refinement    'SHELXL 2019/2 (Sheldrick, 2015)'
_computing_structure_solution      'SHELXT  (Sheldrick, 2015)'
_refine_diff_density_max           0.753
_refine_diff_density_min           -1.012
_refine_diff_density_rms           0.081
_refine_ls_extinction_coef         .
_refine_ls_extinction_method       none
_refine_ls_goodness_of_fit_ref     1.089
_refine_ls_hydrogen_treatment      constr
_refine_ls_matrix_type             full
_refine_ls_number_parameters       203
_refine_ls_number_reflns           5203
_refine_ls_number_restraints       114
_refine_ls_R_factor_all            0.1365
_refine_ls_R_factor_gt             0.0977
_refine_ls_restrained_S_all        1.107
_refine_ls_shift/su_max            0.000
_refine_ls_shift/su_mean           0.000
_refine_ls_structure_factor_coef   Fsqd
_refine_ls_weighting_details      
 'w=1/[\s^2^(Fo^2^)+(0.2000P)^2^] where P=(Fo^2^+2Fc^2^)/3'
_refine_ls_weighting_scheme        calc
_refine_ls_wR_factor_gt            0.2639
_refine_ls_wR_factor_ref           0.2986
_refine_special_details            ?
_olex2_refinement_description
;
1. Twinned data refinement
 Scales: 0.556(3)
 0.444(3)
2. Fixed Uiso
 At 1.2 times of:
  All C(H) groups
3. Restrained distances
 C12-C11 = C13-C12 = N1-C13 = N1-C9 = C10-C9 = C10-C11 = C10A_$1-C11 = C9A_$1-
 C10A_$1 = N1-C9A_$1 = N1-C9A = C9A-C10A = C10A-C11
 1.39 with sigma of 0.005
 C16-C14 = C15_$2-C16 = C15_$2-C14_$2
 1.39 with sigma of 0.005
 C16-C15
 2.45 with sigma of 0.005
 C15_$2-C14
 2.45 with sigma of 0.005
 C16-C14_$2
 2.45 with sigma of 0.005
4. Uiso/Uaniso restraints and constraints
N1 \\sim C11 \\sim C14 \\sim C10A \\sim C16 \\sim C12 \\sim C9A \\sim C9 \\sim
C13 \\sim C10 \\sim C15: within 2A with sigma of 0.01 and sigma for terminal
atoms of 0.02 within 2A
5. Others
 Sof(C00B)=Sof(H00B)=Sof(C00D)=Sof(H00D)=Sof(C00F)=Sof(H00F)=Sof(C17)=Sof(H17)=
 1-FVAR(1)
 Sof(C3)=Sof(H3)=Sof(C4)=Sof(H4)=Sof(C6)=Sof(H6)=Sof(C7)=Sof(H7)=FVAR(1)
 Fixed Sof: C10A(0.5) H10A(0.5) C12(0.25) H12(0.25) C9A(0.5) H9A(0.5) C9(0.25)
 H9(0.25) C13(0.25) H13(0.25) C10(0.25) H10(0.25)
6.a Aromatic/amide H refined with riding coordinates:
 C00B(H00B), C3(H3), C00D(H00D), C4(H4), C00F(H00F), C10A(H10A), C16(H16),
 C12(H12), C6(H6), C17(H17), C7(H7), C9A(H9A), C9(H9), C13(H13), C10(H10),
 C15(H15)
;
_atom_sites_solution_hydrogens     geom
_atom_sites_solution_primary       dual
_atom_sites_solution_secondary     ?
loop_
  _atom_site_label
  _atom_site_type_symbol
  _atom_site_fract_x
  _atom_site_fract_y
  _atom_site_fract_z
  _atom_site_U_iso_or_equiv
  _atom_site_adp_type
  _atom_site_occupancy
  _atom_site_site_symmetry_order
  _atom_site_calc_flag
  _atom_site_refinement_flags_posn
  _atom_site_refinement_flags_adp
  _atom_site_refinement_flags_occupancy
  _atom_site_disorder_assembly
  _atom_site_disorder_group
 Zn1 Zn 0.01635(7) 0.000000 0.58105(5) 0.0468(4) Uani 1 2 d S T P . .
 O1 O 0.1226(3) 0.1231(5) 0.5699(3) 0.0887(15) Uani 1 1 d . . . . .
 O2 O 0.0939(3) 0.1206(5) 0.4475(2) 0.0923(15) Uani 1 1 d . . . . .
 N1 N 0.0183(6) 0.000000 0.6918(4) 0.0817(19) Uani 1 2 d DS TU P . .
 C8 C 0.500000 0.4423(7) 0.500000 0.061(2) Uani 1 2 d S T P A .
 C2 C 0.2326(4) 0.2317(5) 0.5070(3) 0.0543(13) Uani 1 1 d . . . . .
 C5 C 0.4057(4) 0.3706(5) 0.5039(4) 0.0581(14) Uani 1 1 d . . . . .
 C1 C 0.1423(4) 0.1541(5) 0.5084(4) 0.0609(14) Uani 1 1 d . . . . .
 C11 C 0.0112(10) 0.000000 0.8473(6) 0.126(3) Uani 1 2 d DS TU P . .
 C14 C 0.0071(10) 0.000000 0.9236(3) 0.154(4) Uani 1 2 d DS TU P B .
 C00B C 0.2427(11) 0.3037(17) 0.4432(8) 0.059(5) Uani 0.45(2) 1 d . . P A 2
 H00B H 0.191442 0.301165 0.400460 0.071 Uiso 0.45(2) 1 calc R U P A 2
 C3 C 0.2765(12) 0.2938(17) 0.5697(8) 0.076(4) Uani 0.55(2) 1 d . . P A 1
 H3 H 0.247612 0.290514 0.614361 0.091 Uiso 0.55(2) 1 calc R U P A 1
 C00D C 0.3237(10) 0.3739(17) 0.4441(8) 0.056(5) Uani 0.45(2) 1 d . . P A 2
 H00D H 0.326357 0.426661 0.403953 0.068 Uiso 0.45(2) 1 calc R U P A 2
 C4 C 0.3646(12) 0.362(2) 0.5657(8) 0.086(6) Uani 0.55(2) 1 d . . P A 1
 H4 H 0.395738 0.402386 0.608874 0.104 Uiso 0.55(2) 1 calc R U P A 1
 C00F C 0.3990(12) 0.2928(16) 0.5612(10) 0.066(5) Uani 0.45(2) 1 d . . P A 2
 H00F H 0.456111 0.283714 0.599464 0.080 Uiso 0.45(2) 1 calc R U P A 2
 C10A C -0.0069(13) 0.0993(9) 0.8026(5) 0.117(3) Uani 0.5 1 d D U P B 2
 H10A H -0.026593 0.169148 0.825197 0.140 Uiso 0.5 1 calc R U P B 2
 C16 C 0.0966(5) 0.000000 0.9767(7) 0.182(5) Uani 1 2 d DS TU P . .
 H16 H 0.161891 0.000000 0.960966 0.219 Uiso 1 2 calc R U P B .
 C12 C 0.1049(12) 0.000000 0.8218(9) 0.124(4) Uani 0.5 2 d DS TU P B 1
 H12 H 0.167236 0.000000 0.855685 0.149 Uiso 0.5 2 calc R U P B 1
 C6 C 0.3641(13) 0.3035(19) 0.4446(9) 0.093(6) Uani 0.55(2) 1 d . . P A 1
 H6 H 0.394589 0.305858 0.400676 0.112 Uiso 0.55(2) 1 calc R U P A 1
 C17 C 0.3154(12) 0.2309(17) 0.5644(10) 0.068(5) Uani 0.45(2) 1 d . . P A 2
 H17 H 0.311687 0.184228 0.607231 0.082 Uiso 0.45(2) 1 calc R U P A 2
 C7 C 0.2805(13) 0.2332(18) 0.4458(10) 0.094(6) Uani 0.55(2) 1 d . . P A 1
 H7 H 0.255896 0.185372 0.404043 0.113 Uiso 0.55(2) 1 calc R U P A 1
 C9A C 0.0014(12) 0.1045(7) 0.7274(5) 0.101(3) Uani 0.5 1 d D U P B 2
 H9A H -0.004358 0.177155 0.701338 0.121 Uiso 0.5 1 calc R U P B 2
 C9 C -0.0762(9) 0.000000 0.7162(9) 0.109(4) Uani 0.5 2 d DS TU P B 1
 H9 H -0.138593 0.000000 0.682299 0.131 Uiso 0.5 2 calc R U P B 1
 C13 C 0.1052(11) 0.000000 0.7454(8) 0.111(4) Uani 0.5 2 d DS TU P B 1
 H13 H 0.169819 0.000000 0.728717 0.134 Uiso 0.5 2 calc R U P B 1
 C10 C -0.0747(13) 0.000000 0.7926(8) 0.125(4) Uani 0.5 2 d DS TU P B 1
 H10 H -0.139370 0.000000 0.809356 0.150 Uiso 0.5 2 calc R U P B 1
 C15 C -0.0896(6) 0.000000 0.9467(5) 0.180(5) Uani 1 2 d DS TU P . .
 H15 H -0.150092 0.000000 0.910886 0.216 Uiso 1 2 calc R U P B .

loop_
  _atom_site_aniso_label
  _atom_site_aniso_U_11
  _atom_site_aniso_U_22
  _atom_site_aniso_U_33
  _atom_site_aniso_U_23
  _atom_site_aniso_U_13
  _atom_site_aniso_U_12
 Zn1 0.0416(5) 0.0524(6) 0.0473(6) 0.000 0.0105(4) 0.000
 O1 0.067(2) 0.118(4) 0.079(3) 0.013(3) 0.004(2) -0.041(3)
 O2 0.082(3) 0.132(4) 0.067(3) -0.016(3) 0.024(2) -0.045(3)
 N1 0.093(4) 0.112(5) 0.042(3) 0.000 0.014(3) 0.000
 C8 0.039(3) 0.053(4) 0.094(6) 0.000 0.016(3) 0.000
 C2 0.045(3) 0.050(3) 0.068(4) -0.003(3) 0.009(2) 0.000(2)
 C5 0.042(2) 0.047(3) 0.086(4) 0.000(3) 0.011(3) -0.003(2)
 C1 0.042(3) 0.066(4) 0.075(4) 0.007(3) 0.011(3) -0.001(3)
 C11 0.150(6) 0.177(7) 0.057(4) 0.000 0.032(5) 0.000
 C14 0.168(8) 0.228(9) 0.071(6) 0.000 0.033(6) 0.000
 C00B 0.049(7) 0.066(11) 0.060(7) 0.003(8) 0.000(6) -0.017(7)
 C3 0.070(9) 0.082(11) 0.080(8) 0.001(8) 0.028(7) -0.024(8)
 C00D 0.039(7) 0.070(11) 0.060(8) -0.001(7) 0.009(5) -0.017(7)
 C4 0.076(9) 0.115(15) 0.070(8) 0.002(9) 0.018(7) -0.055(10)
 C00F 0.051(8) 0.054(10) 0.090(12) 0.013(9) 0.001(7) 0.002(7)
 C10A 0.151(6) 0.146(7) 0.056(5) -0.008(5) 0.026(5) 0.002(5)
 C16 0.193(10) 0.267(12) 0.089(7) 0.000 0.029(8) 0.000
 C12 0.140(7) 0.167(8) 0.066(6) 0.000 0.019(6) 0.000
 C6 0.081(10) 0.105(13) 0.111(12) -0.017(10) 0.066(8) -0.025(10)
 C17 0.057(9) 0.058(11) 0.084(10) 0.031(9) -0.006(8) 0.000(8)
 C7 0.097(10) 0.083(12) 0.117(12) -0.030(9) 0.062(9) -0.032(10)
 C9A 0.135(6) 0.123(6) 0.044(4) -0.015(4) 0.013(5) -0.001(5)
 C9 0.123(7) 0.149(7) 0.056(6) 0.000 0.014(6) 0.000
 C13 0.120(7) 0.150(7) 0.063(6) 0.000 0.011(6) 0.000
 C10 0.139(8) 0.172(8) 0.066(6) 0.000 0.020(6) 0.000
 C15 0.188(10) 0.262(11) 0.096(8) 0.000 0.037(8) 0.000

_geom_special_details
;
 All esds (except the esd in the dihedral angle between two l.s. planes)
 are estimated using the full covariance matrix.  The cell esds are taken
 into account individually in the estimation of esds in distances, angles
 and torsion angles; correlations between esds in cell parameters are only
 used when they are defined by crystal symmetry.  An approximate (isotropic)
 treatment of cell esds is used for estimating esds involving l.s. planes.
;
loop_
  _geom_bond_atom_site_label_1
  _geom_bond_atom_site_label_2
  _geom_bond_distance
  _geom_bond_site_symmetry_2
  _geom_bond_publ_flag
 Zn1 Zn1 2.915(2) 3_556 ?
 Zn1 O1 2.015(4) . ?
 Zn1 O1 2.015(4) 4 ?
 Zn1 O2 2.011(4) 3_556 ?
 Zn1 O2 2.011(4) 2_556 ?
 Zn1 N1 2.013(7) . ?
 O1 C1 1.240(7) . ?
 O2 C1 1.251(7) . ?
 N1 C9A 1.389(4) . ?
 N1 C9A 1.389(4) 4 ?
 N1 C9 1.388(5) . ?
 N1 C13 1.387(5) . ?
 C8 C8 1.314(16) 3_666 ?
 C8 C5 1.501(6) 2_656 ?
 C8 C5 1.501(6) . ?
 C2 C1 1.487(7) . ?
 C2 C00B 1.443(15) . ?
 C2 C3 1.391(14) . ?
 C2 C17 1.393(15) . ?
 C2 C7 1.364(15) . ?
 C5 C00D 1.413(14) . ?
 C5 C4 1.326(15) . ?
 C5 C00F 1.381(17) . ?
 C5 C6 1.366(15) . ?
 C11 C14 1.398(11) . ?
 C11 C10A 1.391(4) 4 ?
 C11 C10A 1.391(4) . ?
 C11 C12 1.388(5) . ?
 C11 C10 1.389(5) . ?
 C14 C16 1.407(4) . ?
 C14 C15 1.407(4) . ?
 C00B H00B 0.9500 . ?
 C00B C00D 1.333(17) . ?
 C3 H3 0.9500 . ?
 C3 C4 1.408(16) . ?
 C00D H00D 0.9500 . ?
 C4 H4 0.9500 . ?
 C00F H00F 0.9500 . ?
 C00F C17 1.32(2) . ?
 C10A H10A 0.9500 . ?
 C10A C9A 1.390(4) . ?
 C16 H16 0.9500 . ?
 C16 C15 1.411(4) 2_557 ?
 C12 H12 0.9500 . ?
 C12 C13 1.391(5) . ?
 C6 H6 0.9500 . ?
 C6 C7 1.367(17) . ?
 C17 H17 0.9500 . ?
 C7 H7 0.9500 . ?
 C9A H9A 0.9500 . ?
 C9 H9 0.9500 . ?
 C9 C10 1.389(5) . ?
 C13 H13 0.9500 . ?
 C10 H10 0.9500 . ?
 C15 H15 0.9500 . ?

loop_
  _geom_angle_atom_site_label_1
  _geom_angle_atom_site_label_2
  _geom_angle_atom_site_label_3
  _geom_angle
  _geom_angle_site_symmetry_1
  _geom_angle_site_symmetry_3
  _geom_angle_publ_flag
 O1 Zn1 Zn1 83.93(13) . 3_556 ?
 O1 Zn1 Zn1 83.93(13) 4 3_556 ?
 O1 Zn1 O1 88.0(3) 4 . ?
 O2 Zn1 Zn1 75.57(13) 2_556 3_556 ?
 O2 Zn1 Zn1 75.57(13) 3_556 3_556 ?
 O2 Zn1 O1 159.50(18) 3_556 . ?
 O2 Zn1 O1 89.3(2) 3_556 4 ?
 O2 Zn1 O1 89.3(2) 2_556 . ?
 O2 Zn1 O1 159.50(18) 2_556 4 ?
 O2 Zn1 O2 86.1(3) 3_556 2_556 ?
 O2 Zn1 N1 98.9(2) 2_556 . ?
 O2 Zn1 N1 98.9(2) 3_556 . ?
 N1 Zn1 Zn1 172.3(2) . 3_556 ?
 N1 Zn1 O1 101.5(2) . . ?
 N1 Zn1 O1 101.5(2) . 4 ?
 C1 O1 Zn1 122.5(4) . . ?
 C1 O2 Zn1 133.4(4) . 3_556 ?
 C9A N1 Zn1 119.3(5) 4 . ?
 C9A N1 Zn1 119.3(5) . . ?
 C9 N1 Zn1 116.6(8) . . ?
 C9 N1 C9A 68.5(7) . 4 ?
 C13 N1 Zn1 125.8(9) . . ?
 C13 N1 C9A 81.2(7) . 4 ?
 C13 N1 C9 117.6(11) . . ?
 C8 C8 C5 122.9(3) 3_666 2_656 ?
 C8 C8 C5 122.9(3) 3_666 . ?
 C5 C8 C5 114.2(6) 2_656 . ?
 C00B C2 C1 121.7(6) . . ?
 C3 C2 C1 121.4(7) . . ?
 C17 C2 C1 121.5(8) . . ?
 C17 C2 C00B 116.6(9) . . ?
 C7 C2 C1 119.8(8) . . ?
 C7 C2 C3 118.5(9) . . ?
 C00D C5 C8 119.5(7) . . ?
 C4 C5 C8 122.3(8) . . ?
 C4 C5 C6 117.3(9) . . ?
 C00F C5 C8 122.4(8) . . ?
 C00F C5 C00D 117.9(9) . . ?
 C6 C5 C8 120.1(6) . . ?
 O1 C1 O2 124.3(5) . . ?
 O1 C1 C2 117.8(6) . . ?
 O2 C1 C2 117.8(5) . . ?
 C10A C11 C14 123.5(7) 4 . ?
 C10A C11 C14 123.5(6) . . ?
 C10A C11 C10A 108.5(13) 4 . ?
 C12 C11 C14 120.4(13) . . ?
 C12 C11 C10A 83.5(10) . 4 ?
 C12 C11 C10 115.7(13) . . ?
 C10 C11 C14 123.9(13) . . ?
 C10 C11 C10A 62.2(9) . 4 ?
 C11 C14 C16 121.6(13) . . ?
 C11 C14 C15 118.3(13) . . ?
 C15 C14 C16 120.1(4) . . ?
 C2 C00B H00B 119.8 . . ?
 C00D C00B C2 120.3(11) . . ?
 C00D C00B H00B 119.8 . . ?
 C2 C3 H3 120.7 . . ?
 C2 C3 C4 118.6(11) . . ?
 C4 C3 H3 120.7 . . ?
 C5 C00D H00D 119.6 . . ?
 C00B C00D C5 120.7(12) . . ?
 C00B C00D H00D 119.6 . . ?
 C5 C4 C3 122.5(13) . . ?
 C5 C4 H4 118.8 . . ?
 C3 C4 H4 118.8 . . ?
 C5 C00F H00F 119.1 . . ?
 C17 C00F C5 121.9(13) . . ?
 C17 C00F H00F 119.1 . . ?
 C11 C10A H10A 117.3 . . ?
 C9A C10A C11 125.3(11) . . ?
 C9A C10A H10A 117.3 . . ?
 C14 C16 H16 119.9 . . ?
 C14 C16 C15 120.1(4) . 2_557 ?
 C15 C16 H16 119.9 2_557 . ?
 C11 C12 H12 120.8 . . ?
 C11 C12 C13 118.4(16) . . ?
 C13 C12 H12 120.8 . . ?
 C5 C6 H6 118.6 . . ?
 C5 C6 C7 122.8(11) . . ?
 C7 C6 H6 118.6 . . ?
 C2 C17 H17 119.0 . . ?
 C00F C17 C2 122.0(14) . . ?
 C00F C17 H17 119.0 . . ?
 C2 C7 C6 119.9(13) . . ?
 C2 C7 H7 120.0 . . ?
 C6 C7 H7 120.0 . . ?
 N1 C9A C10A 117.7(10) . . ?
 N1 C9A H9A 121.1 . . ?
 C10A C9A H9A 121.1 . . ?
 N1 C9 H9 121.8 . . ?
 N1 C9 C10 116.5(15) . . ?
 C10 C9 H9 121.8 . . ?
 N1 C13 C12 124.9(16) . . ?
 N1 C13 H13 117.5 . . ?
 C12 C13 H13 117.5 . . ?
 C11 C10 H10 116.5 . . ?
 C9 C10 C11 126.9(16) . . ?
 C9 C10 H10 116.5 . . ?
 C14 C15 C16 119.8(4) . 3_557 ?
 C14 C15 H15 120.1 . . ?
 C16 C15 H15 120.1 3_557 . ?

loop_
  _geom_torsion_atom_site_label_1
  _geom_torsion_atom_site_label_2
  _geom_torsion_atom_site_label_3
  _geom_torsion_atom_site_label_4
  _geom_torsion
  _geom_torsion_site_symmetry_1
  _geom_torsion_site_symmetry_2
  _geom_torsion_site_symmetry_3
  _geom_torsion_site_symmetry_4
  _geom_torsion_publ_flag
 Zn1 O1 C1 O2 6.1(9) . . . . ?
 Zn1 O1 C1 C2 -170.8(4) . . . . ?
 Zn1 O2 C1 O1 -7.7(10) 3_556 . . . ?
 Zn1 O2 C1 C2 169.2(4) 3_556 . . . ?
 Zn1 N1 C9A C10A 173.7(12) . . . . ?
 Zn1 N1 C9 C10 180.000(4) . . . . ?
 Zn1 N1 C13 C12 180.000(6) . . . . ?
 N1 C9 C10 C11 0.000(4) . . . . ?
 C8 C8 C5 C00D 66.3(11) 3_666 . . . ?
 C8 C8 C5 C4 -72.5(14) 3_666 . . . ?
 C8 C8 C5 C00F -119.5(11) 3_666 . . . ?
 C8 C8 C5 C6 113.2(13) 3_666 . . . ?
 C8 C5 C00D C00B 174.3(11) . . . . ?
 C8 C5 C4 C3 -179.6(12) . . . . ?
 C8 C5 C00F C17 179.5(13) . . . . ?
 C8 C5 C6 C7 177.6(12) . . . . ?
 C2 C00B C00D C5 6(2) . . . . ?
 C2 C3 C4 C5 2(2) . . . . ?
 C5 C8 C5 C00D -113.7(11) 2_656 . . . ?
 C5 C8 C5 C4 107.5(14) 2_656 . . . ?
 C5 C8 C5 C00F 60.5(11) 2_656 . . . ?
 C5 C8 C5 C6 -66.8(13) 2_656 . . . ?
 C5 C00F C17 C2 6(3) . . . . ?
 C5 C6 C7 C2 3(2) . . . . ?
 C1 C2 C00B C00D 178.9(11) . . . . ?
 C1 C2 C3 C4 177.2(11) . . . . ?
 C1 C2 C17 C00F 174.9(13) . . . . ?
 C1 C2 C7 C6 -179.4(12) . . . . ?
 C11 C14 C16 C15 180.000(3) . . . 2_557 ?
 C11 C14 C15 C16 180.000(7) . . . 3_557 ?
 C11 C10A C9A N1 7(3) . . . . ?
 C11 C12 C13 N1 0.000(5) . . . . ?
 C14 C11 C10A C9A 176.6(16) . . . . ?
 C14 C11 C12 C13 180.000(5) . . . . ?
 C14 C11 C10 C9 180.000(6) . . . . ?
 C00B C2 C1 O1 -158.7(11) . . . . ?
 C00B C2 C1 O2 24.2(13) . . . . ?
 C00B C2 C17 C00F 0(2) . . . . ?
 C3 C2 C1 O1 -17.5(14) . . . . ?
 C3 C2 C1 O2 165.4(12) . . . . ?
 C3 C2 C7 C6 -6(2) . . . . ?
 C00D C5 C00F C17 -6(2) . . . . ?
 C4 C5 C6 C7 3(2) . . . . ?
 C00F C5 C00D C00B -0.1(19) . . . . ?
 C10A C11 C14 C16 103.3(14) 4 . . . ?
 C10A C11 C14 C16 -103.3(14) . . . . ?
 C10A C11 C14 C15 -76.7(14) 4 . . . ?
 C10A C11 C14 C15 76.7(14) . . . . ?
 C10A C11 C10A C9A -27(3) 4 . . . ?
 C16 C14 C15 C16 0.000(2) . . . 3_557 ?
 C12 C11 C14 C16 0.000(4) . . . . ?
 C12 C11 C14 C15 180.000(4) . . . . ?
 C12 C11 C10 C9 0.000(5) . . . . ?
 C6 C5 C4 C3 -5(2) . . . . ?
 C17 C2 C1 O1 26.8(15) . . . . ?
 C17 C2 C1 O2 -150.3(13) . . . . ?
 C17 C2 C00B C00D -6.4(19) . . . . ?
 C7 C2 C1 O1 155.5(13) . . . . ?
 C7 C2 C1 O2 -21.6(15) . . . . ?
 C7 C2 C3 C4 4.1(19) . . . . ?
 C9A N1 C9A C10A 15(2) 4 . . . ?
 C9 N1 C13 C12 0.000(6) . . . . ?
 C13 N1 C9 C10 0.000(5) . . . . ?
 C10 C11 C14 C16 180.000(6) . . . . ?
 C10 C11 C14 C15 0.000(6) . . . . ?
 C10 C11 C12 C13 0.000(5) . . . . ?
 C15 C14 C16 C15 0.000(2) . . . 2_557 ?

_shelx_res_file
;
TITL 220616_wq_angz_149696_0m_4_a.res in P2/m
    220616_wq_angz_149696_0m_5_sq.res
    created by SHELXL-2019/2 at 17:23:16 on 18-Jun-2022
REM Old TITL 220616_wq_angz_149696_0m_4 in P2
REM SHELXT solution in P2/m: R1 0.289, Rweak 0.181, Alpha 0.098
REM <I/s> 0.000 for 0 systematic absences, Orientation as input
REM Formula found by SHELXT: C9A N15 O5 I
CELL 1.34139 13.2174 11.3745 18.2008 90 98.905 90
ZERR 1 0.0014 0.0014 0.0023 0 0.006 0
LATT 1
SYMM -X,+Y,-Z
SFAC C H N O Zn
DISP C 0.0137 0.0067 57.1
DISP H 0 0 0.6
DISP N 0.0241 0.0134 109.9
DISP O 0.0389 0.0241 193.4
DISP ZN -2.7473 0.5279 4188.7
UNIT 46 28 2 8 2
EQIV $1 +X,-Y,+Z
EQIV $2 -X,+Y,2-Z
DFIX 1.39 0.005 C12 C11 C13 C12 N1 C13 N1 C9 C10 C9 C10 C11 C10A_$1 C11 =
 C9A_$1 C10A_$1 N1 C9A_$1 N1 C9A C9A C10A C10A C11
SIMU 0.01 0.02 2 N1 C11 C14 C10A C16 C12 C9A C9 C13 C10 C15
DANG 2.45 0.005 C16 C15
DANG 2.45 0.005 C15_$2 C14
DFIX 1.39 0.005 C16 C14 C15_$2 C16 C15_$2 C14_$2
DANG 2.45 0.005 C16 C14_$2

L.S. 20 0 157
PLAN  30
SIZE 0.1 0.12 0.13
TEMP -80.15
CONF
BOND
MORE -1
ABIN
BOND $H
fmap 2
acta
SIZE 0.1 0.12 0.13
TEMP -80.15
SHEL 999 0.83
OMIT -2 0 2
OMIT 1 0 2
OMIT 2 0 1
OMIT -2 0 1
OMIT -1 0 4
OMIT 0 4 0
REM <olex2.extras>
REM <HklSrc "%.\\220616_wq_angz_149696_0m_5_sq.hkl">
REM </olex2.extras>

WGHT    0.200000
BASF   0.44388
FVAR       0.68952   0.55486
ZN1   5    0.016349    0.000000    0.581050    10.50000    0.04162    0.05243 =
         0.04735    0.00000    0.01048    0.00000
O1    4    0.122562    0.123053    0.569879    11.00000    0.06703    0.11759 =
         0.07901    0.01256    0.00385   -0.04133
O2    4    0.093942    0.120631    0.447452    11.00000    0.08206    0.13179 =
         0.06694   -0.01598    0.02391   -0.04478
N1    3    0.018280    0.000000    0.691836    10.50000    0.09257    0.11158 =
         0.04217    0.00000    0.01383    0.00000
C8    1    0.500000    0.442254    0.500000    10.50000    0.03875    0.05338 =
         0.09361    0.00000    0.01579    0.00000
C2    1    0.232580    0.231704    0.506959    11.00000    0.04501    0.05024 =
         0.06764   -0.00303    0.00896   -0.00044
C5    1    0.405694    0.370552    0.503934    11.00000    0.04150    0.04718 =
         0.08577   -0.00023    0.01069   -0.00341
C1    1    0.142338    0.154129    0.508373    11.00000    0.04234    0.06607 =
         0.07478    0.00681    0.01105   -0.00104
C11   1    0.011220    0.000000    0.847305    10.50000    0.14956    0.17655 =
         0.05660    0.00000    0.03188    0.00000
C14   1    0.007105    0.000000    0.923623    10.50000    0.16780    0.22764 =
         0.07129    0.00000    0.03307    0.00000
PART 2
C00B  1    0.242722    0.303738    0.443214   -21.00000    0.04890    0.06552 =
         0.05971    0.00283    0.00002   -0.01667
AFIX  43
H00B  2    0.191442    0.301165    0.400460   -21.00000   -1.20000
AFIX   0
PART 1
C3    1    0.276471    0.293784    0.569736    21.00000    0.07043    0.08218 =
         0.08021    0.00097    0.02848   -0.02429
AFIX  43
H3    2    0.247612    0.290514    0.614361    21.00000   -1.20000
AFIX   0
PART 2
C00D  1    0.323716    0.373865    0.444056   -21.00000    0.03903    0.07036 =
         0.06029   -0.00079    0.00922   -0.01658
AFIX  43
H00D  2    0.326357    0.426661    0.403953   -21.00000   -1.20000
AFIX   0
PART 1
C4    1    0.364564    0.361551    0.565710    21.00000    0.07601    0.11496 =
         0.07020    0.00189    0.01778   -0.05452
AFIX  43
H4    2    0.395738    0.402386    0.608874    21.00000   -1.20000
AFIX   0
PART 2
C00F  1    0.398956    0.292811    0.561249   -21.00000    0.05110    0.05425 =
         0.09033    0.01306    0.00086    0.00151
AFIX  43
H00F  2    0.456111    0.283714    0.599464   -21.00000   -1.20000
AFIX   0
C10A  1   -0.006928    0.099258    0.802556    10.50000    0.15096    0.14626 =
         0.05621   -0.00789    0.02582    0.00249
AFIX  43
H10A  2   -0.026593    0.169148    0.825197    10.50000   -1.20000
AFIX   0
PART 0
C16   1    0.096636    0.000000    0.976707    10.50000    0.19284    0.26715 =
         0.08894    0.00000    0.02901    0.00000
AFIX  43
H16   2    0.161891    0.000000    0.960966    10.50000   -1.20000
AFIX   0
PART 1
C12   1    0.104868    0.000000    0.821800    10.25000    0.14016    0.16731 =
         0.06589    0.00000    0.01862    0.00000
AFIX  43
H12   2    0.167236    0.000000    0.855685    10.25000   -1.20000
AFIX   0
C6    1    0.364115    0.303506    0.444623    21.00000    0.08061    0.10468 =
         0.11148   -0.01718    0.06634   -0.02549
AFIX  43
H6    2    0.394589    0.305858    0.400676    21.00000   -1.20000
AFIX   0
PART 2
C17   1    0.315447    0.230857    0.564434   -21.00000    0.05708    0.05806 =
         0.08400    0.03148   -0.00613   -0.00031
AFIX  43
H17   2    0.311687    0.184228    0.607231   -21.00000   -1.20000
AFIX   0
PART 1
C7    1    0.280548    0.233177    0.445789    21.00000    0.09706    0.08287 =
         0.11719   -0.02982    0.06193   -0.03218
AFIX  43
H7    2    0.255896    0.185372    0.404043    21.00000   -1.20000
AFIX   0
PART 2
C9A   1    0.001358    0.104537    0.727437    10.50000    0.13480    0.12299 =
         0.04396   -0.01498    0.01307   -0.00057
AFIX  43
H9A   2   -0.004358    0.177155    0.701338    10.50000   -1.20000
AFIX   0
PART 1
C9    1   -0.076211    0.000000    0.716168    10.25000    0.12303    0.14906 =
         0.05615    0.00000    0.01354    0.00000
AFIX  43
H9    2   -0.138593    0.000000    0.682299    10.25000   -1.20000
AFIX   0
C13   1    0.105205    0.000000    0.745440    10.25000    0.12041    0.15020 =
         0.06264    0.00000    0.01123    0.00000
AFIX  43
H13   2    0.169819    0.000000    0.728717    10.25000   -1.20000
AFIX   0
C10   1   -0.074744    0.000000    0.792650    10.25000    0.13863    0.17222 =
         0.06568    0.00000    0.02028    0.00000
AFIX  43
H10   2   -0.139370    0.000000    0.809356    10.25000   -1.20000
AFIX   0
PART 0
C15   1   -0.089646    0.000000    0.946727    10.50000    0.18754    0.26209 =
         0.09551    0.00000    0.03707    0.00000
AFIX  43
H15   2   -0.150092    0.000000    0.910886    10.50000   -1.20000
AFIX   0
HKLF 5


REM  220616_wq_angz_149696_0m_4_a.res in P2/m
REM wR2 = 0.2986, GooF = S = 1.089, Restrained GooF = 1.107 for all data
REM R1 = 0.0977 for 3476 Fo > 4sig(Fo) and 0.1365 for all 5203 data
REM 203 parameters refined using 114 restraints

END

WGHT      0.2000      0.0000

REM Highest difference peak  0.753,  deepest hole -1.012,  1-sigma level  0.081
Q1    1   0.0178  0.0000  0.8044  10.50000  0.05    0.61
Q2    1  -0.1950  0.0000  0.5878  10.50000  0.05    0.53
Q3    1  -0.0592  0.0856  0.7907  11.00000  0.05    0.52
Q4    1  -0.0631  0.0884  0.7245  11.00000  0.05    0.52
Q5    1  -0.0205 -0.0912  0.9570  11.00000  0.05    0.51
Q6    1  -0.0139  0.0000  0.6482  10.50000  0.05    0.47
Q7    1   0.0733  0.0860  0.8084  11.00000  0.05    0.43
Q8    1   0.2080  0.0000  0.5680  10.50000  0.05    0.42
Q9    1  -0.0404 -0.0704  0.8877  11.00000  0.05    0.34
Q10   1  -0.0173  0.0000  0.9264  10.50000  0.05    0.32
Q11   1   0.0667  0.1095  0.7287  11.00000  0.05    0.32
Q12   1   0.1821 -0.0751  0.9600  11.00000  0.05    0.30
Q13   1   0.2461  0.2412  0.4654  11.00000  0.05    0.26
Q14   1   0.1338  0.1425  0.6253  11.00000  0.05    0.24
Q15   1   0.3009  0.2223  0.5804  11.00000  0.05    0.24
Q16   1   0.5000  0.5000  0.5000  10.25000  0.05    0.23
Q17   1  -0.0532 -0.0144  0.8330  11.00000  0.05    0.23
Q18   1   0.1083 -0.1283  0.9654  11.00000  0.05    0.23
Q19   1   0.3703  0.3263  0.4287  11.00000  0.05    0.22
Q20   1   0.2403  0.0000  0.5248  10.50000  0.05    0.22
Q21   1  -0.2735  0.0000  0.8826  10.50000  0.05    0.21
Q22   1   0.4345  0.0000  0.4099  10.50000  0.05    0.21
Q23   1   0.0991  0.1266  0.5742  11.00000  0.05    0.21
Q24   1   0.3814  0.5000  0.4769  10.50000  0.05    0.21
Q25   1   0.3786  0.0000  0.3656  10.50000  0.05    0.21
Q26   1   0.1405 -0.0847  0.7049  11.00000  0.05    0.21
Q27   1   0.2014  0.3272  0.5934  11.00000  0.05    0.21
Q28   1   0.5087  0.5000  0.4162  10.50000  0.05    0.21
Q29   1   0.3217  0.1393  0.5495  11.00000  0.05    0.21
Q30   1   0.3267  0.3848  0.4196  11.00000  0.05    0.21
;
_shelx_res_checksum                39329
_shelx_hkl_file
;
   1   0   0 3229.45 150.624  -2
   1   0   0 3229.45 150.624   1
   2   0   0 2727.83 149.804  -2
   2   0   0 2727.83 149.804   1
   3   0   0 5484.81 158.937  -2
   3   0   0 5484.81 158.937   1
   4   0   0 68.4994 3.00634  -2
   4   0   0 68.4994 3.00634   1
   5   0   0 100.555 5.35093  -2
   5   0   0 100.555 5.35093   1
   6   0   0 104.068 4.29718  -2
   6   0   0 104.068 4.29718   1
   7   0   0 474.891 14.2353  -2
   7   0   0 474.891 14.2353   1
   8   0   0 1242.51 35.5106  -2
   8   0   0 1242.51 35.5106   1
   9   0   0 255.186 8.84978  -2
   9   0   0 255.186 8.84978   1
  10   0   0 195.200 7.68898  -2
  10   0   0 195.200 7.68898   1
  11   0   0 4.30710 4.46538  -2
  11   0   0 4.30710 4.46538   1
  12   0   0 44.2846 6.11546  -2
  12   0   0 44.2846 6.11546   1
  13   0   0 3.25570 4.31181  -2
  13   0   0 3.25570 4.31181   1
  14   0   0 11.4516 5.22428  -2
  14   0   0 11.4516 5.22428   1
  15   0   0 1.11656 6.65521  -2
  15   0   0 1.11656 6.65521   1
  16   0   0 -2.9269 8.60950  -2
  16   0   0 -2.9269 8.60950   1
   0   1   0 2676.73 118.311  -2
   0   1   0 2676.73 118.311   1
   1   1   0 4448.11 136.530  -2
   1   1   0 4448.11 136.530   1
   2   1   0 2576.19 68.1011  -2
   2   1   0 2576.19 68.1011   1
   3   1   0 1788.12 39.0165  -2
   3   1   0 1788.12 39.0165   1
   4   1   0 244.187 5.41483  -2
   4   1   0 244.187 5.41483   1
   5   1   0 11.7122 1.24104  -2
   5   1   0 11.7122 1.24104   1
   6   1   0 308.808 7.52011  -2
   6   1   0 308.808 7.52011   1
   7   1   0 691.703 15.4190  -2
   7   1   0 691.703 15.4190   1
   8   1   0 318.202 7.45045  -2
   8   1   0 318.202 7.45045   1
   9   1   0 416.870 9.33355  -2
   9   1   0 416.870 9.33355   1
  10   1   0 48.5285 2.85253  -2
  10   1   0 48.5285 2.85253   1
  11   1   0 70.4515 4.05157  -2
  11   1   0 70.4515 4.05157   1
  12   1   0 4.98214 2.98563  -2
  12   1   0 4.98214 2.98563   1
  13   1   0 9.57253 3.82116  -2
  13   1   0 9.57253 3.82116   1
  14   1   0 12.3475 3.94951  -2
  14   1   0 12.3475 3.94951   1
  15   1   0 3.13614 5.15435  -2
  15   1   0 3.13614 5.15435   1
  16   1   0 8.39574 6.50510  -2
  16   1   0 8.39574 6.50510   1
   0   2   0 4409.59 194.784  -2
   0   2   0 4409.59 194.784   1
   1   2   0 3342.45 94.3712  -2
   1   2   0 3342.45 94.3712   1
   2   2   0 9999.99 196.688  -2
   2   2   0 9999.99 196.688   1
   3   2   0 2209.71 43.5858  -2
   3   2   0 2209.71 43.5858   1
   4   2   0 587.531 11.6833  -2
   4   2   0 587.531 11.6833   1
   5   2   0 273.296 6.38136  -2
   5   2   0 273.296 6.38136   1
   6   2   0 1258.43 24.8108  -2
   6   2   0 1258.43 24.8108   1
   7   2   0 222.108 5.20520  -2
   7   2   0 222.108 5.20520   1
   8   2   0 95.8518 3.04137  -2
   8   2   0 95.8518 3.04137   1
   9   2   0 144.516 4.54714  -2
   9   2   0 144.516 4.54714   1
  10   2   0 124.681 4.90371  -2
  10   2   0 124.681 4.90371   1
  11   2   0 62.5827 3.96266  -2
  11   2   0 62.5827 3.96266   1
  12   2   0 14.8531 3.02085  -2
  12   2   0 14.8531 3.02085   1
  13   2   0 -2.1179 3.68716  -2
  13   2   0 -2.1179 3.68716   1
  14   2   0 -2.4536 4.13523  -2
  14   2   0 -2.4536 4.13523   1
  15   2   0 8.77525 5.93347  -2
  15   2   0 8.77525 5.93347   1
  16   2   0 2.63129 6.75138  -2
  16   2   0 2.63129 6.75138   1
   0   3   0 7869.28 251.043  -2
   0   3   0 7869.28 251.043   1
   1   3   0 281.645 6.87263  -2
   1   3   0 281.645 6.87263   1
   2   3   0 1200.33 27.7779  -2
   2   3   0 1200.33 27.7779   1
   3   3   0 4297.03 80.8684  -2
   3   3   0 4297.03 80.8684   1
   4   3   0 870.142 17.7977  -2
   4   3   0 870.142 17.7977   1
   5   3   0 1830.55 36.5380  -2
   5   3   0 1830.55 36.5380   1
   6   3   0 236.873 5.84854  -2
   6   3   0 236.873 5.84854   1
   7   3   0 133.677 4.09667  -2
   7   3   0 133.677 4.09667   1
   8   3   0 98.8824 3.78599  -2
   8   3   0 98.8824 3.78599   1
   9   3   0 33.2925 2.75890  -2
   9   3   0 33.2925 2.75890   1
  10   3   0 49.3423 3.12050  -2
  10   3   0 49.3423 3.12050   1
  11   3   0 50.9202 3.79191  -2
  11   3   0 50.9202 3.79191   1
  12   3   0 21.6997 3.37514  -2
  12   3   0 21.6997 3.37514   1
  13   3   0 1.88879 2.96795  -2
  13   3   0 1.88879 2.96795   1
  14   3   0 -7.2054 4.35537  -2
  14   3   0 -7.2054 4.35537   1
  15   3   0 10.7684 7.72311  -2
  15   3   0 10.7684 7.72311   1
   0   4   0 79.5534 3.62500  -2
   0   4   0 79.5534 3.62500   1
   1   4   0 84.3394 2.97550  -2
   1   4   0 84.3394 2.97550   1
   2   4   0 19.6220 1.61627  -2
   2   4   0 19.6220 1.61627   1
   3   4   0 1021.31 20.0890  -2
   3   4   0 1021.31 20.0890   1
   4   4   0 4344.81 85.7615  -2
   4   4   0 4344.81 85.7615   1
   5   4   0 526.800 11.1098  -2
   5   4   0 526.800 11.1098   1
   6   4   0 283.558 7.20417  -2
   6   4   0 283.558 7.20417   1
   7   4   0 108.201 3.87756  -2
   7   4   0 108.201 3.87756   1
   8   4   0 52.1940 2.93774  -2
   8   4   0 52.1940 2.93774   1
   9   4   0 40.1789 2.77912  -2
   9   4   0 40.1789 2.77912   1
  10   4   0 13.6375 2.56762  -2
  10   4   0 13.6375 2.56762   1
  11   4   0 35.0514 3.47257  -2
  11   4   0 35.0514 3.47257   1
  12   4   0 8.65075 3.54841  -2
  12   4   0 8.65075 3.54841   1
  13   4   0 17.4945 4.16978  -2
  13   4   0 17.4945 4.16978   1
  14   4   0 -3.2406 4.83043  -2
  14   4   0 -3.2406 4.83043   1
  15   4   0 10.2707 6.62005  -2
  15   4   0 10.2707 6.62005   1
   0   5   0 196.703 9.02215  -2
   0   5   0 196.703 9.02215   1
   1   5   0 49.7111 2.76415  -2
   1   5   0 49.7111 2.76415   1
   2   5   0 593.923 13.5180  -2
   2   5   0 593.923 13.5180   1
   3   5   0 1099.48 22.5661  -2
   3   5   0 1099.48 22.5661   1
   4   5   0 834.750 17.2604  -2
   4   5   0 834.750 17.2604   1
   5   5   0 373.371 9.22556  -2
   5   5   0 373.371 9.22556   1
   6   5   0 391.526 10.0879  -2
   6   5   0 391.526 10.0879   1
   7   5   0 103.918 3.93259  -2
   7   5   0 103.918 3.93259   1
   8   5   0 8.63407 2.42295  -2
   8   5   0 8.63407 2.42295   1
   9   5   0 50.4128 3.74012  -2
   9   5   0 50.4128 3.74012   1
  10   5   0 29.3126 3.04960  -2
  10   5   0 29.3126 3.04960   1
  11   5   0 -1.8510 2.69095  -2
  11   5   0 -1.8510 2.69095   1
  12   5   0 16.9243 3.26788  -2
  12   5   0 16.9243 3.26788   1
  13   5   0 4.58007 3.22127  -2
  13   5   0 4.58007 3.22127   1
  14   5   0 -0.0283 4.62293  -2
  14   5   0 -0.0283 4.62293   1
  15   5   0 3.18139 7.06381  -2
  15   5   0 3.18139 7.06381   1
   0   6   0 794.452 28.9947  -2
   0   6   0 794.452 28.9947   1
   1   6   0 710.525 18.6034  -2
   1   6   0 710.525 18.6034   1
   2   6   0 733.919 17.7378  -2
   2   6   0 733.919 17.7378   1
   3   6   0 404.519 9.62530  -2
   3   6   0 404.519 9.62530   1
   4   6   0 68.6688 2.97196  -2
   4   6   0 68.6688 2.97196   1
   5   6   0 302.324 8.09394  -2
   5   6   0 302.324 8.09394   1
   6   6   0 165.450 5.25204  -2
   6   6   0 165.450 5.25204   1
   7   6   0 160.332 5.71663  -2
   7   6   0 160.332 5.71663   1
   8   6   0 82.7498 4.42250  -2
   8   6   0 82.7498 4.42250   1
   9   6   0 26.6918 3.35912  -2
   9   6   0 26.6918 3.35912   1
  10   6   0 11.7603 2.69723  -2
  10   6   0 11.7603 2.69723   1
  11   6   0 27.2869 3.68763  -2
  11   6   0 27.2869 3.68763   1
  12   6   0 13.1891 3.55163  -2
  12   6   0 13.1891 3.55163   1
  13   6   0 10.0824 6.36870  -2
  13   6   0 10.0824 6.36870   1
  14   6   0 4.20459 5.08520  -2
  14   6   0 4.20459 5.08520   1
   0   7   0 597.952 22.0013  -2
   0   7   0 597.952 22.0013   1
   1   7   0 697.926 18.2241  -2
   1   7   0 697.926 18.2241   1
   2   7   0 518.250 14.7557  -2
   2   7   0 518.250 14.7557   1
   3   7   0 54.0760 2.82444  -2
   3   7   0 54.0760 2.82444   1
   4   7   0 138.181 4.80401  -2
   4   7   0 138.181 4.80401   1
   5   7   0 22.3077 2.88024  -2
   5   7   0 22.3077 2.88024   1
   6   7   0 110.348 4.75450  -2
   6   7   0 110.348 4.75450   1
   7   7   0 120.293 5.19770  -2
   7   7   0 120.293 5.19770   1
   8   7   0 135.867 6.12142  -2
   8   7   0 135.867 6.12142   1
   9   7   0 16.7781 3.04199  -2
   9   7   0 16.7781 3.04199   1
  10   7   0 21.0435 3.55172  -2
  10   7   0 21.0435 3.55172   1
  11   7   0 26.2913 3.64108  -2
  11   7   0 26.2913 3.64108   1
  12   7   0 11.6707 3.70963  -2
  12   7   0 11.6707 3.70963   1
  13   7   0 2.50431 4.59193  -2
  13   7   0 2.50431 4.59193   1
  14   7   0 23.2093 18.7298  -2
  14   7   0 23.2093 18.7298   1
   0   8   0 863.793 31.4532  -2
   0   8   0 863.793 31.4532   1
   1   8   0 460.603 12.6089  -2
   1   8   0 460.603 12.6089   1
   2   8   0 224.239 8.20487  -2
   2   8   0 224.239 8.20487   1
   3   8   0 258.200 7.80801  -2
   3   8   0 258.200 7.80801   1
   4   8   0 45.8971 3.58570  -2
   4   8   0 45.8971 3.58570   1
   5   8   0 130.716 5.74239  -2
   5   8   0 130.716 5.74239   1
   6   8   0 35.5750 3.87645  -2
   6   8   0 35.5750 3.87645   1
   7   8   0 148.173 8.64053  -2
   7   8   0 148.173 8.64053   1
   8   8   0 42.0352 5.24787  -2
   8   8   0 42.0352 5.24787   1
   9   8   0 90.3449 7.12909  -2
   9   8   0 90.3449 7.12909   1
  10   8   0 19.6008 3.91805  -2
  10   8   0 19.6008 3.91805   1
  11   8   0 -2.7756 3.64315  -2
  11   8   0 -2.7756 3.64315   1
  12   8   0 -7.2496 5.29929  -2
  12   8   0 -7.2496 5.29929   1
  13   8   0 8.44941 7.05643  -2
  13   8   0 8.44941 7.05643   1
   0   9   0 305.301 13.0694  -2
   0   9   0 305.301 13.0694   1
   1   9   0 213.301 7.60767  -2
   1   9   0 213.301 7.60767   1
   2   9   0 144.840 5.90050  -2
   2   9   0 144.840 5.90050   1
   3   9   0 88.9907 5.16572  -2
   3   9   0 88.9907 5.16572   1
   4   9   0 244.406 9.08079  -2
   4   9   0 244.406 9.08079   1
   5   9   0 27.9935 4.54262  -2
   5   9   0 27.9935 4.54262   1
   6   9   0 81.6277 6.83683  -2
   6   9   0 81.6277 6.83683   1
   7   9   0 13.4299 4.18355  -2
   7   9   0 13.4299 4.18355   1
   8   9   0 52.4518 5.40006  -2
   8   9   0 52.4518 5.40006   1
   9   9   0 32.3865 5.13496  -2
   9   9   0 32.3865 5.13496   1
  10   9   0 13.6949 4.06845  -2
  10   9   0 13.6949 4.06845   1
  11   9   0 -0.6129 5.00849  -2
  11   9   0 -0.6129 5.00849   1
  12   9   0 7.42181 7.37130  -2
  12   9   0 7.42181 7.37130   1
   0  10   0 73.6789 7.56680  -2
   0  10   0 73.6789 7.56680   1
   1  10   0 118.618 6.32127  -2
   1  10   0 118.618 6.32127   1
   2  10   0 110.111 6.19950  -2
   2  10   0 110.111 6.19950   1
   3  10   0 155.030 7.17592  -2
   3  10   0 155.030 7.17592   1
   4  10   0 118.421 6.34111  -2
   4  10   0 118.421 6.34111   1
   5  10   0 120.522 6.77194  -2
   5  10   0 120.522 6.77194   1
   6  10   0 46.5499 5.51526  -2
   6  10   0 46.5499 5.51526   1
   7  10   0 43.4792 5.52250  -2
   7  10   0 43.4792 5.52250   1
   8  10   0 13.7003 4.93308  -2
   8  10   0 13.7003 4.93308   1
   9  10   0 14.6318 4.70269  -2
   9  10   0 14.6318 4.70269   1
  10  10   0 13.1513 5.20643  -2
  10  10   0 13.1513 5.20643   1
  11  10   0 11.0109 8.35704  -2
  11  10   0 11.0109 8.35704   1
   0  11   0 25.6926 6.65671  -2
   0  11   0 25.6926 6.65671   1
   1  11   0 10.8946 4.30392  -2
   1  11   0 10.8946 4.30392   1
   2  11   0 128.260 8.14393  -2
   2  11   0 128.260 8.14393   1
   3  11   0 55.7165 5.83931  -2
   3  11   0 55.7165 5.83931   1
   4  11   0 21.8649 4.55340  -2
   4  11   0 21.8649 4.55340   1
   5  11   0 48.6164 6.20072  -2
   5  11   0 48.6164 6.20072   1
   6  11   0 47.1715 5.77895  -2
   6  11   0 47.1715 5.77895   1
   7  11   0 21.5291 6.34521  -2
   7  11   0 21.5291 6.34521   1
   8  11   0 0.71689 5.69577  -2
   8  11   0 0.71689 5.69577   1
   9  11   0 5.02611 6.24041  -2
   9  11   0 5.02611 6.24041   1
  10  11   0 8.36953 6.37753  -2
  10  11   0 8.36953 6.37753   1
   0  12   0 -0.9130 5.92190  -2
   0  12   0 -0.9130 5.92190   1
   1  12   0 60.8770 6.58637  -2
   1  12   0 60.8770 6.58637   1
   2  12   0 20.4927 5.17283  -2
   2  12   0 20.4927 5.17283   1
   3  12   0 3.09483 4.57126  -2
   3  12   0 3.09483 4.57126   1
   4  12   0 52.8184 6.42960  -2
   4  12   0 52.8184 6.42960   1
   5  12   0 12.1603 6.94443  -2
   5  12   0 12.1603 6.94443   1
   6  12   0 18.0013 7.29823  -2
   6  12   0 18.0013 7.29823   1
   7  12   0 9.07494 9.28682  -2
   7  12   0 9.07494 9.28682   1
   8  12   0 9.49150 8.84189  -2
   8  12   0 9.49150 8.84189   1
   0  13   0 54.1857 10.7505  -2
   0  13   0 54.1857 10.7505   1
   1  13   0 10.0626 6.02857  -2
   1  13   0 10.0626 6.02857   1
   2  13   0 2.31851 5.21893  -2
   2  13   0 2.31851 5.21893   1
   3  13   0 -2.1419 5.65359  -2
   3  13   0 -2.1419 5.65359   1
   4  13   0 21.9843 8.16859  -2
   4  13   0 21.9843 8.16859   1
   5  13   0 14.1444 10.1298  -2
   5  13   0 14.1444 10.1298   1
   6  13   0 4.65339 9.68175  -2
   6  13   0 4.65339 9.68175   1
   0  14   0 23.4240 14.8793  -2
   0  14   0 23.4240 14.8793   1
   1  14   0 12.5746 10.4402  -2
   1  14   0 12.5746 10.4402   1
   2  14   0 27.7715 16.0940  -2
   2  14   0 27.7715 16.0940   1
 -16   0   1 -8.4199 6.50175   1
  15   0   1 -16.081 15.8824  -2
 -15   0   1 -16.081 15.8824   1
  14   0   1 4.46271 15.3701  -2
 -14   0   1 4.46271 15.3701   1
  13   0   1 95.0083 16.7967  -2
 -13   0   1 95.0083 16.7967   1
  12   0   1 78.8787 15.4999  -2
 -12   0   1 78.8787 15.4999   1
  11   0   1 83.7195 15.4002  -2
 -11   0   1 83.7195 15.4002   1
  10   0   1 209.330 14.2313  -2
 -10   0   1 209.330 14.2313   1
   9   0   1 300.967 13.1762  -2
  -9   0   1 300.967 13.1762   1
   8   0   1 1252.92 67.3875  -2
  -8   0   1 1252.92 67.3875   1
  -7   0   1 310.452 10.3010   1
  -6   0   1 22.4147 1.90880   1
  -5   0   1 65.8077 4.15741   1
  -4   0   1 70.3787 3.34791   1
  -3   0   1 504.144 17.5272   1
  -2   0   1 506.216 38.6109   1
  -1   0   1 116.914 4.76050   1
   0   0   1 446.426 17.2163   1
   1   0   1 176.747 7.32942   1
  -2   0   1 396.441 31.5768  -2
   2   0   1 396.441 31.5768   1
   3   0   1 117.782 4.28586   1
   4   0   1 44.8757 2.09334   1
   5   0   1 7.68590 1.29636   1
   6   0   1 1.59180 1.28540   1
  -7   0   1 286.238 25.4369  -2
   7   0   1 286.238 25.4369   1
  -8   0   1 958.042 42.7099  -2
   8   0   1 958.042 42.7099   1
  -9   0   1 205.100 13.1220  -2
   9   0   1 205.100 13.1220   1
 -10   0   1 153.979 8.74280  -2
  10   0   1 153.979 8.74280   1
 -11   0   1 111.206 9.02214  -2
  11   0   1 111.206 9.02214   1
 -12   0   1 55.3645 15.2481  -2
  12   0   1 55.3645 15.2481   1
 -13   0   1 23.1613 14.6492  -2
  13   0   1 23.1613 14.6492   1
 -14   0   1 13.8298 15.0505  -2
  14   0   1 13.8298 15.0505   1
 -15   0   1 7.22524 18.1009  -2
  15   0   1 7.22524 18.1009   1
  16   0   1 6.73471 8.99971   1
  16   1   1 168.161 26.6981  -2
 -16   1   1 168.161 26.6981   1
  15   1   1 -15.990 17.3713  -2
 -15   1   1 -15.990 17.3713   1
  14   1   1 12.1037 11.0284  -2
 -14   1   1 12.1037 11.0284   1
  13   1   1 41.7938 8.38431  -2
 -13   1   1 41.7938 8.38431   1
  12   1   1 28.2099 9.09331  -2
 -12   1   1 28.2099 9.09331   1
  11   1   1 128.722 7.87712  -2
 -11   1   1 128.722 7.87712   1
  10   1   1 124.665 7.21594  -2
 -10   1   1 124.665 7.21594   1
   9   1   1 443.937 20.9476  -2
  -9   1   1 443.937 20.9476   1
   8   1   1 325.383 17.6803  -2
  -8   1   1 325.383 17.6803   1
   7   1   1 628.407 48.3081  -2
  -7   1   1 628.407 48.3081   1
   6   1   1 155.492 14.9270  -2
  -6   1   1 155.492 14.9270   1
  -5   1   1 17.6789 1.16701   1
  -4   1   1 28.7347 1.35983   1
   3   1   1 278.751 16.3064  -2
  -3   1   1 278.751 16.3064   1
  -2   1   1 527.865 13.2425   1
  -1   1   1 1761.68 59.8245   1
   0   1   1 667.249 19.4846   1
   1   1   1 1288.17 37.4592   1
   2   1   1 50.9833 2.08292   1
   3   1   1 162.295 4.03241   1
   4   1   1 2.05191 0.73501   1
  -5   1   1 22.7350 6.50784  -2
   5   1   1 22.7350 6.50784   1
  -6   1   1 152.162 10.4778  -2
   6   1   1 152.162 10.4778   1
  -7   1   1 460.429 35.7279  -2
   7   1   1 460.429 35.7279   1
  -8   1   1 221.313 10.9178  -2
   8   1   1 221.313 10.9178   1
  -9   1   1 325.498 12.4241  -2
   9   1   1 325.498 12.4241   1
 -10   1   1 96.1186 5.44034  -2
  10   1   1 96.1186 5.44034   1
 -11   1   1 97.5192 7.29500  -2
  11   1   1 97.5192 7.29500   1
 -12   1   1 27.2024 6.59844  -2
  12   1   1 27.2024 6.59844   1
 -13   1   1 24.0255 10.3730  -2
  13   1   1 24.0255 10.3730   1
 -14   1   1 12.0904 14.2813  -2
  14   1   1 12.0904 14.2813   1
 -15   1   1 -23.036 16.1816  -2
  15   1   1 -23.036 16.1816   1
  16   1   1 8.41985 6.09127   1
 -16   2   1 -2.6423 5.49180   1
  15   2   1 23.1798 20.8981  -2
 -15   2   1 23.1798 20.8981   1
  14   2   1 25.5137 11.9912  -2
 -14   2   1 25.5137 11.9912   1
  13   2   1 4.99863 7.39676  -2
 -13   2   1 4.99863 7.39676   1
  12   2   1 45.3228 6.11941  -2
 -12   2   1 45.3228 6.11941   1
  11   2   1 95.7094 7.37354  -2
 -11   2   1 95.7094 7.37354   1
  10   2   1 131.652 9.53726  -2
 -10   2   1 131.652 9.53726   1
   9   2   1 196.865 10.9911  -2
  -9   2   1 196.865 10.9911   1
   8   2   1 69.2877 6.62581  -2
  -8   2   1 69.2877 6.62581   1
  -7   2   1 201.165 4.96774   1
  -6   2   1 914.347 18.8322   1
   5   2   1 594.624 44.5721  -2
  -5   2   1 594.624 44.5721   1
   4   2   1 313.890 17.0657  -2
  -4   2   1 313.890 17.0657   1
   3   2   1 65.7211 5.72235  -2
  -3   2   1 65.7211 5.72235   1
   2   2   1 3773.26 268.264  -2
  -2   2   1 3773.26 268.264   1
  -1   2   1 323.432 8.24736   1
   0   2   1 23.8184 1.53372   1
   1   2   1 325.302 7.63348   1
   2   2   1 1199.62 24.6739   1
   3   2   1 3.36256 0.90922   1
   4   2   1 71.5608 2.10910   1
  -5   2   1 362.218 20.4256  -2
   5   2   1 362.218 20.4256   1
  -6   2   1 851.692 62.2768  -2
   6   2   1 851.692 62.2768   1
  -7   2   1 157.517 12.0842  -2
   7   2   1 157.517 12.0842   1
  -8   2   1 96.1805 7.21655  -2
   8   2   1 96.1805 7.21655   1
  -9   2   1 136.308 15.6127  -2
   9   2   1 136.308 15.6127   1
 -10   2   1 93.5026 6.67028  -2
  10   2   1 93.5026 6.67028   1
 -11   2   1 52.4183 5.84135  -2
  11   2   1 52.4183 5.84135   1
 -12   2   1 44.2344 6.05334  -2
  12   2   1 44.2344 6.05334   1
 -13   2   1 25.0917 14.6436  -2
  13   2   1 25.0917 14.6436   1
 -14   2   1 1.35539 12.4179  -2
  14   2   1 1.35539 12.4179   1
 -15   2   1 6.15555 17.8697  -2
  15   2   1 6.15555 17.8697   1
  16   2   1 -4.7368 5.80724   1
 -16   3   1 -1.9522 5.47659   1
  15   3   1 43.9310 24.0157  -2
 -15   3   1 43.9310 24.0157   1
  14   3   1 -19.035 15.7945  -2
 -14   3   1 -19.035 15.7945   1
  13   3   1 40.0740 9.29886  -2
 -13   3   1 40.0740 9.29886   1
  12   3   1 60.8578 6.50996  -2
 -12   3   1 60.8578 6.50996   1
  11   3   1 82.2229 6.39866  -2
 -11   3   1 82.2229 6.39866   1
  10   3   1 56.7000 6.46170  -2
 -10   3   1 56.7000 6.46170   1
   9   3   1 44.2113 7.51079  -2
  -9   3   1 44.2113 7.51079   1
   8   3   1 122.992 9.07186  -2
  -8   3   1 122.992 9.07186   1
   7   3   1 113.948 6.43524  -2
  -7   3   1 113.948 6.43524   1
   6   3   1 256.045 12.1802  -2
  -6   3   1 256.045 12.1802   1
   5   3   1 2607.49 104.685  -2
  -5   3   1 2607.49 104.685   1
   4   3   1 685.334 34.1010  -2
  -4   3   1 685.334 34.1010   1
   3   3   1 1856.66 133.165  -2
  -3   3   1 1856.66 133.165   1
   2   3   1 275.539 21.4054  -2
  -2   3   1 275.539 21.4054   1
   1   3   1 1510.34 100.409  -2
  -1   3   1 1510.34 100.409   1
   0   3   1 43.3374 9.01816  -2
   0   3   1 43.3374 9.01816   1
  -1   3   1 1440.70 95.8722  -2
   1   3   1 1440.70 95.8722   1
  -2   3   1 269.810 19.9691  -2
   2   3   1 269.810 19.9691   1
  -3   3   1 1744.63 115.625  -2
   3   3   1 1744.63 115.625   1
  -4   3   1 519.887 55.2358  -2
   4   3   1 519.887 55.2358   1
  -5   3   1 2294.02 101.629  -2
   5   3   1 2294.02 101.629   1
  -6   3   1 190.700 8.56360  -2
   6   3   1 190.700 8.56360   1
  -7   3   1 99.6958 6.31918  -2
   7   3   1 99.6958 6.31918   1
  -8   3   1 93.0168 5.31054  -2
   8   3   1 93.0168 5.31054   1
  -9   3   1 28.2907 4.19505  -2
   9   3   1 28.2907 4.19505   1
 -10   3   1 48.1021 5.14716  -2
  10   3   1 48.1021 5.14716   1
 -11   3   1 60.9846 8.49591  -2
  11   3   1 60.9846 8.49591   1
 -12   3   1 43.1231 6.69805  -2
  12   3   1 43.1231 6.69805   1
 -13   3   1 13.8408 7.09192  -2
  13   3   1 13.8408 7.09192   1
 -14   3   1 21.1786 14.3578  -2
  14   3   1 21.1786 14.3578   1
 -15   3   1 39.7673 22.3227  -2
  15   3   1 39.7673 22.3227   1
  15   4   1 29.7748 25.9000  -2
 -15   4   1 29.7748 25.9000   1
  14   4   1 14.0932 17.1265  -2
 -14   4   1 14.0932 17.1265   1
  13   4   1 47.5234 9.80368  -2
 -13   4   1 47.5234 9.80368   1
  12   4   1 11.2843 6.16637  -2
 -12   4   1 11.2843 6.16637   1
  11   4   1 59.8159 7.01410  -2
 -11   4   1 59.8159 7.01410   1
  10   4   1 55.2949 6.43753  -2
 -10   4   1 55.2949 6.43753   1
   9   4   1 30.4983 5.99570  -2
  -9   4   1 30.4983 5.99570   1
   8   4   1 74.4918 6.88966  -2
  -8   4   1 74.4918 6.88966   1
   7   4   1 166.680 7.90905  -2
  -7   4   1 166.680 7.90905   1
   6   4   1 322.169 15.0120  -2
  -6   4   1 322.169 15.0120   1
   5   4   1 1081.44 36.1765  -2
  -5   4   1 1081.44 36.1765   1
   4   4   1 3777.24 153.860  -2
  -4   4   1 3777.24 153.860   1
   3   4   1 742.899 31.4327  -2
  -3   4   1 742.899 31.4327   1
   2   4   1 31.4085 5.24676  -2
  -2   4   1 31.4085 5.24676   1
   1   4   1 10.9236 4.28282  -2
  -1   4   1 10.9236 4.28282   1
   0   4   1 0.49454 5.01326  -2
   0   4   1 0.49454 5.01326   1
  -1   4   1 20.9866 7.73477  -2
   1   4   1 20.9866 7.73477   1
  -2   4   1 19.9295 8.09467  -2
   2   4   1 19.9295 8.09467   1
  -3   4   1 724.439 49.7994  -2
   3   4   1 724.439 49.7994   1
  -4   4   1 3403.51 144.907  -2
   4   4   1 3403.51 144.907   1
  -5   4   1 836.983 33.3944  -2
   5   4   1 836.983 33.3944   1
  -6   4   1 232.399 8.89809  -2
   6   4   1 232.399 8.89809   1
  -7   4   1 103.030 5.57069  -2
   7   4   1 103.030 5.57069   1
  -8   4   1 53.6036 5.54115  -2
   8   4   1 53.6036 5.54115   1
  -9   4   1 27.6502 4.35473  -2
   9   4   1 27.6502 4.35473   1
 -10   4   1 30.3764 5.10046  -2
  10   4   1 30.3764 5.10046   1
 -11   4   1 57.8696 6.56284  -2
  11   4   1 57.8696 6.56284   1
 -12   4   1 11.9044 6.11228  -2
  12   4   1 11.9044 6.11228   1
 -13   4   1 34.4360 9.40495  -2
  13   4   1 34.4360 9.40495   1
 -14   4   1 17.4207 16.8145  -2
  14   4   1 17.4207 16.8145   1
 -15   4   1 12.5512 25.7681  -2
  15   4   1 12.5512 25.7681   1
  15   5   1 129.766 31.0372  -2
 -15   5   1 129.766 31.0372   1
  14   5   1 2.51105 24.2627  -2
 -14   5   1 2.51105 24.2627   1
  13   5   1 2.79035 9.74228  -2
 -13   5   1 2.79035 9.74228   1
  12   5   1 82.3173 9.66658  -2
 -12   5   1 82.3173 9.66658   1
  11   5   1 8.73711 6.15317  -2
 -11   5   1 8.73711 6.15317   1
  10   5   1 56.7535 5.75621  -2
 -10   5   1 56.7535 5.75621   1
   9   5   1 81.1233 5.91534  -2
  -9   5   1 81.1233 5.91534   1
   8   5   1 8.46756 5.59112  -2
  -8   5   1 8.46756 5.59112   1
   7   5   1 100.686 7.58387  -2
  -7   5   1 100.686 7.58387   1
   6   5   1 493.204 18.2573  -2
  -6   5   1 493.204 18.2573   1
   5   5   1 599.357 19.6555  -2
  -5   5   1 599.357 19.6555   1
   4   5   1 805.112 27.7240  -2
  -4   5   1 805.112 27.7240   1
   3   5   1 621.349 24.6351  -2
  -3   5   1 621.349 24.6351   1
   2   5   1 362.616 13.9792  -2
  -2   5   1 362.616 13.9792   1
   1   5   1 88.5110 5.00853  -2
  -1   5   1 88.5110 5.00853   1
   0   5   1 345.610 19.0759  -2
   0   5   1 345.610 19.0759   1
  -1   5   1 90.7811 8.99160  -2
   1   5   1 90.7811 8.99160   1
  -2   5   1 327.951 18.9976  -2
   2   5   1 327.951 18.9976   1
  -3   5   1 540.622 23.0432  -2
   3   5   1 540.622 23.0432   1
  -4   5   1 661.121 22.8413  -2
   4   5   1 661.121 22.8413   1
  -5   5   1 495.909 16.7059  -2
   5   5   1 495.909 16.7059   1
  -6   5   1 360.987 14.6918  -2
   6   5   1 360.987 14.6918   1
  -7   5   1 72.7507 6.29057  -2
   7   5   1 72.7507 6.29057   1
  -8   5   1 -4.9909 4.32387  -2
   8   5   1 -4.9909 4.32387   1
  -9   5   1 57.6293 5.33148  -2
   9   5   1 57.6293 5.33148   1
 -10   5   1 38.9360 6.06460  -2
  10   5   1 38.9360 6.06460   1
 -11   5   1 11.6624 7.95572  -2
  11   5   1 11.6624 7.95572   1
 -12   5   1 34.6989 8.86242  -2
  12   5   1 34.6989 8.86242   1
 -13   5   1 7.49224 9.08356  -2
  13   5   1 7.49224 9.08356   1
 -14   5   1 45.9372 25.2920  -2
  14   5   1 45.9372 25.2920   1
  15   5   1 10.2500 6.44851   1
  14   6   1 15.6100 27.4552  -2
 -14   6   1 15.6100 27.4552   1
  13   6   1 21.6515 17.5950  -2
 -13   6   1 21.6515 17.5950   1
  12   6   1 17.2415 9.05874  -2
 -12   6   1 17.2415 9.05874   1
  11   6   1 67.1522 7.40655  -2
 -11   6   1 67.1522 7.40655   1
  10   6   1 38.5853 5.90068  -2
 -10   6   1 38.5853 5.90068   1
   9   6   1 47.9777 5.97124  -2
  -9   6   1 47.9777 5.97124   1
   8   6   1 82.7966 6.13178  -2
  -8   6   1 82.7966 6.13178   1
   7   6   1 102.200 6.33636  -2
  -7   6   1 102.200 6.33636   1
   6   6   1 173.842 7.83176  -2
  -6   6   1 173.842 7.83176   1
   5   6   1 312.555 12.6986  -2
  -5   6   1 312.555 12.6986   1
   4   6   1 70.3562 5.20939  -2
  -4   6   1 70.3562 5.20939   1
   3   6   1 263.046 10.1940  -2
  -3   6   1 263.046 10.1940   1
   2   6   1 419.419 12.9168  -2
  -2   6   1 419.419 12.9168   1
   1   6   1 219.574 7.92114  -2
  -1   6   1 219.574 7.92114   1
   0   6   1 132.877 6.31971  -2
   0   6   1 132.877 6.31971   1
  -1   6   1 210.515 8.16035  -2
   1   6   1 210.515 8.16035   1
  -2   6   1 351.803 13.8323  -2
   2   6   1 351.803 13.8323   1
  -3   6   1 219.272 9.67982  -2
   3   6   1 219.272 9.67982   1
  -4   6   1 41.1340 4.71271  -2
   4   6   1 41.1340 4.71271   1
  -5   6   1 284.963 14.3969  -2
   5   6   1 284.963 14.3969   1
  -6   6   1 136.098 8.15296  -2
   6   6   1 136.098 8.15296   1
  -7   6   1 78.4269 6.91135  -2
   7   6   1 78.4269 6.91135   1
  -8   6   1 48.3115 6.30715  -2
   8   6   1 48.3115 6.30715   1
  -9   6   1 35.7140 5.31106  -2
   9   6   1 35.7140 5.31106   1
 -10   6   1 27.4297 5.54504  -2
  10   6   1 27.4297 5.54504   1
 -11   6   1 41.0488 6.93539  -2
  11   6   1 41.0488 6.93539   1
 -12   6   1 27.8979 12.7992  -2
  12   6   1 27.8979 12.7992   1
 -13   6   1 20.3119 24.1565  -2
  13   6   1 20.3119 24.1565   1
 -14   6   1 43.1718 28.8734  -2
  14   6   1 43.1718 28.8734   1
  14   7   1 -32.535 26.8404  -2
 -14   7   1 -32.535 26.8404   1
  13   7   1 25.9565 25.4069  -2
 -13   7   1 25.9565 25.4069   1
  12   7   1 41.2182 30.9902  -2
 -12   7   1 41.2182 30.9902   1
  11   7   1 23.1512 10.1374  -2
 -11   7   1 23.1512 10.1374   1
  10   7   1 39.6417 9.51354  -2
 -10   7   1 39.6417 9.51354   1
   9   7   1 40.2336 6.10120  -2
  -9   7   1 40.2336 6.10120   1
   8   7   1 145.666 9.13133  -2
  -8   7   1 145.666 9.13133   1
   7   7   1 71.6195 6.11907  -2
  -7   7   1 71.6195 6.11907   1
   6   7   1 102.393 6.50017  -2
  -6   7   1 102.393 6.50017   1
   5   7   1 22.7329 4.44076  -2
  -5   7   1 22.7329 4.44076   1
   4   7   1 90.9931 5.28249  -2
  -4   7   1 90.9931 5.28249   1
   3   7   1 308.105 140.498  -2
  -3   7   1 308.105 140.498   1
   2   7   1 436.606 15.4237  -2
  -2   7   1 436.606 15.4237   1
   1   7   1 536.863 16.3999  -2
  -1   7   1 536.863 16.3999   1
   0   7   1 438.776 14.4361  -2
   0   7   1 438.776 14.4361   1
  -1   7   1 523.940 15.1250  -2
   1   7   1 523.940 15.1250   1
  -2   7   1 425.144 13.4110  -2
   2   7   1 425.144 13.4110   1
  -3   7   1 13.3564 4.09882  -2
   3   7   1 13.3564 4.09882   1
  -4   7   1 66.8311 5.49581  -2
   4   7   1 66.8311 5.49581   1
  -5   7   1 9.01751 5.39713  -2
   5   7   1 9.01751 5.39713   1
  -6   7   1 83.9143 7.29460  -2
   6   7   1 83.9143 7.29460   1
  -7   7   1 59.3989 6.93542  -2
   7   7   1 59.3989 6.93542   1
  -8   7   1 113.005 8.71506  -2
   8   7   1 113.005 8.71506   1
  -9   7   1 30.1080 5.83383  -2
   9   7   1 30.1080 5.83383   1
 -10   7   1 17.7521 5.62905  -2
  10   7   1 17.7521 5.62905   1
 -11   7   1 21.8801 6.05853  -2
  11   7   1 21.8801 6.05853   1
 -12   7   1 13.0768 10.0280  -2
  12   7   1 13.0768 10.0280   1
 -13   7   1 28.1506 26.7714  -2
  13   7   1 28.1506 26.7714   1
 -14   7   1 9.48842 28.1591  -2
  14   7   1 9.48842 28.1591   1
  13   8   1 -50.898 24.8672  -2
 -13   8   1 -50.898 24.8672   1
  12   8   1 6.82459 19.0100  -2
 -12   8   1 6.82459 19.0100   1
  11   8   1 25.6069 14.4768  -2
 -11   8   1 25.6069 14.4768   1
  10   8   1 47.7197 9.75060  -2
 -10   8   1 47.7197 9.75060   1
   9   8   1 108.755 8.86737  -2
  -9   8   1 108.755 8.86737   1
   8   8   1 28.8337 7.07054  -2
  -8   8   1 28.8337 7.07054   1
   7   8   1 116.437 8.80270  -2
  -7   8   1 116.437 8.80270   1
   6   8   1 2.36205 5.47575  -2
  -6   8   1 2.36205 5.47575   1
   5   8   1 59.5549 6.23781  -2
  -5   8   1 59.5549 6.23781   1
   4   8   1 18.4707 5.31396  -2
  -4   8   1 18.4707 5.31396   1
   3   8   1 162.788 8.45373  -2
  -3   8   1 162.788 8.45373   1
   2   8   1 148.163 7.25088  -2
  -2   8   1 148.163 7.25088   1
   1   8   1 273.799 10.7821  -2
  -1   8   1 273.799 10.7821   1
   0   8   1 653.897 20.1873  -2
   0   8   1 653.897 20.1873   1
  -1   8   1 272.954 9.30838  -2
   1   8   1 272.954 9.30838   1
  -2   8   1 119.906 6.05195  -2
   2   8   1 119.906 6.05195   1
  -3   8   1 130.267 5.86892  -2
   3   8   1 130.267 5.86892   1
  -4   8   1 16.8451 4.71798  -2
   4   8   1 16.8451 4.71798   1
  -5   8   1 52.3293 5.46796  -2
   5   8   1 52.3293 5.46796   1
  -6   8   1 28.8968 5.90265  -2
   6   8   1 28.8968 5.90265   1
  -7   8   1 79.1586 7.01105  -2
   7   8   1 79.1586 7.01105   1
  -8   8   1 34.2909 6.36075  -2
   8   8   1 34.2909 6.36075   1
  -9   8   1 81.1812 6.99091  -2
   9   8   1 81.1812 6.99091   1
 -10   8   1 32.5888 7.91059  -2
  10   8   1 32.5888 7.91059   1
 -11   8   1 4.39969 12.0210  -2
  11   8   1 4.39969 12.0210   1
 -12   8   1 -19.287 20.1283  -2
  12   8   1 -19.287 20.1283   1
 -13   8   1 17.3712 27.7493  -2
  13   8   1 17.3712 27.7493   1
  12   9   1 30.4023 23.8646  -2
 -12   9   1 30.4023 23.8646   1
  11   9   1 15.5512 20.8153  -2
 -11   9   1 15.5512 20.8153   1
  10   9   1 -9.1639 9.75386  -2
 -10   9   1 -9.1639 9.75386   1
   9   9   1 53.4394 9.94428  -2
  -9   9   1 53.4394 9.94428   1
   8   9   1 86.1701 8.38507  -2
  -8   9   1 86.1701 8.38507   1
   7   9   1 18.1904 7.40306  -2
  -7   9   1 18.1904 7.40306   1
   6   9   1 35.1772 7.47031  -2
  -6   9   1 35.1772 7.47031   1
   5   9   1 11.7050 5.85346  -2
  -5   9   1 11.7050 5.85346   1
   4   9   1 162.636 9.95293  -2
  -4   9   1 162.636 9.95293   1
   3   9   1 23.6322 5.55353  -2
  -3   9   1 23.6322 5.55353   1
   2   9   1 56.3893 5.14335  -2
  -2   9   1 56.3893 5.14335   1
   1   9   1 99.0621 5.70516  -2
  -1   9   1 99.0621 5.70516   1
   0   9   1 145.913 7.42603  -2
   0   9   1 145.913 7.42603   1
  -1   9   1 115.752 6.64546  -2
   1   9   1 115.752 6.64546   1
  -2   9   1 55.3204 6.04665  -2
   2   9   1 55.3204 6.04665   1
  -3   9   1 16.5383 4.69074  -2
   3   9   1 16.5383 4.69074   1
  -4   9   1 144.128 8.54774  -2
   4   9   1 144.128 8.54774   1
  -5   9   1 8.99456 5.64275  -2
   5   9   1 8.99456 5.64275   1
  -6   9   1 43.2709 6.22869  -2
   6   9   1 43.2709 6.22869   1
  -7   9   1 25.5239 6.19875  -2
   7   9   1 25.5239 6.19875   1
  -8   9   1 34.7931 7.67047  -2
   8   9   1 34.7931 7.67047   1
  -9   9   1 48.0429 7.61591  -2
   9   9   1 48.0429 7.61591   1
 -10   9   1 -1.0967 9.43163  -2
  10   9   1 -1.0967 9.43163   1
 -11   9   1 -6.0834 10.1760  -2
  11   9   1 -6.0834 10.1760   1
 -12   9   1 26.7523 25.8984  -2
  12   9   1 26.7523 25.8984   1
  11  10   1 58.6015 24.2585  -2
 -11  10   1 58.6015 24.2585   1
  10  10   1 46.9809 19.5916  -2
 -10  10   1 46.9809 19.5916   1
   9  10   1 15.7797 13.7306  -2
  -9  10   1 15.7797 13.7306   1
   8  10   1 17.3141 7.58301  -2
  -8  10   1 17.3141 7.58301   1
   7  10   1 15.1189 13.2733  -2
  -7  10   1 15.1189 13.2733   1
   6  10   1 32.8694 7.96681  -2
  -6  10   1 32.8694 7.96681   1
   5  10   1 55.9343 6.80460  -2
  -5  10   1 55.9343 6.80460   1
   4  10   1 59.5980 6.59722  -2
  -4  10   1 59.5980 6.59722   1
   3  10   1 90.7692 7.69834  -2
  -3  10   1 90.7692 7.69834   1
   2  10   1 45.5867 7.28150  -2
  -2  10   1 45.5867 7.28150   1
   1  10   1 68.7152 7.92724  -2
  -1  10   1 68.7152 7.92724   1
   0  10   1 18.5124 5.61254  -2
   0  10   1 18.5124 5.61254   1
  -1  10   1 44.8275 5.96201  -2
   1  10   1 44.8275 5.96201   1
  -2  10   1 32.6631 4.98867  -2
   2  10   1 32.6631 4.98867   1
  -3  10   1 89.0101 7.29369  -2
   3  10   1 89.0101 7.29369   1
  -4  10   1 35.3390 6.85903  -2
   4  10   1 35.3390 6.85903   1
  -5  10   1 68.5967 8.36106  -2
   5  10   1 68.5967 8.36106   1
  -6  10   1 23.5385 7.64567  -2
   6  10   1 23.5385 7.64567   1
  -7  10   1 38.2866 7.79166  -2
   7  10   1 38.2866 7.79166   1
  -8  10   1 5.97775 7.44914  -2
   8  10   1 5.97775 7.44914   1
  -9  10   1 16.1159 9.21015  -2
   9  10   1 16.1159 9.21015   1
 -10  10   1 -0.4589 9.83761  -2
  10  10   1 -0.4589 9.83761   1
 -11  10   1 22.7782 24.4287  -2
  11  10   1 22.7782 24.4287   1
  10  11   1 20.0279 22.0518  -2
 -10  11   1 20.0279 22.0518   1
   9  11   1 114.902 22.2508  -2
  -9  11   1 114.902 22.2508   1
   8  11   1 0.33778 10.4542  -2
  -8  11   1 0.33778 10.4542   1
   7  11   1 -9.0204 12.9742  -2
  -7  11   1 -9.0204 12.9742   1
   6  11   1 35.0289 8.42113  -2
  -6  11   1 35.0289 8.42113   1
   5  11   1 32.8728 8.03579  -2
  -5  11   1 32.8728 8.03579   1
   4  11   1 -0.8226 7.93972  -2
  -4  11   1 -0.8226 7.93972   1
   3  11   1 36.7806 8.31135  -2
  -3  11   1 36.7806 8.31135   1
   2  11   1 90.8261 8.94140  -2
  -2  11   1 90.8261 8.94140   1
   1  11   1 9.72959 5.88157  -2
  -1  11   1 9.72959 5.88157   1
   0  11   1 7.79589 6.47010  -2
   0  11   1 7.79589 6.47010   1
  -1  11   1 15.5836 6.02899  -2
   1  11   1 15.5836 6.02899   1
  -2  11   1 80.7682 8.21076  -2
   2  11   1 80.7682 8.21076   1
  -3  11   1 32.7546 7.59189  -2
   3  11   1 32.7546 7.59189   1
  -4  11   1 5.95824 7.43314  -2
   4  11   1 5.95824 7.43314   1
  -5  11   1 42.7057 8.15779  -2
   5  11   1 42.7057 8.15779   1
  -6  11   1 8.72266 7.94761  -2
   6  11   1 8.72266 7.94761   1
  -7  11   1 24.8112 8.67864  -2
   7  11   1 24.8112 8.67864   1
  -8  11   1 30.7099 9.10103  -2
   8  11   1 30.7099 9.10103   1
  -9  11   1 10.9000 9.85046  -2
   9  11   1 10.9000 9.85046   1
 -10  11   1 21.7239 11.2899  -2
  10  11   1 21.7239 11.2899   1
   8  12   1 1.56047 13.0192  -2
  -8  12   1 1.56047 13.0192   1
   7  12   1 32.0760 19.4044  -2
  -7  12   1 32.0760 19.4044   1
   6  12   1 21.3095 18.5204  -2
  -6  12   1 21.3095 18.5204   1
   5  12   1 -0.1260 9.53232  -2
  -5  12   1 -0.1260 9.53232   1
   4  12   1 30.8994 8.27081  -2
  -4  12   1 30.8994 8.27081   1
   3  12   1 18.4564 8.11583  -2
  -3  12   1 18.4564 8.11583   1
   2  12   1 14.8750 8.92814  -2
  -2  12   1 14.8750 8.92814   1
   1  12   1 41.3737 7.49110  -2
  -1  12   1 41.3737 7.49110   1
   0  12   1 5.78462 6.12152  -2
   0  12   1 5.78462 6.12152   1
  -1  12   1 43.3906 8.50765  -2
   1  12   1 43.3906 8.50765   1
  -2  12   1 26.3089 8.11459  -2
   2  12   1 26.3089 8.11459   1
  -3  12   1 12.6929 7.93714  -2
   3  12   1 12.6929 7.93714   1
  -4  12   1 39.8481 11.4360  -2
   4  12   1 39.8481 11.4360   1
  -5  12   1 17.0635 10.0619  -2
   5  12   1 17.0635 10.0619   1
  -6  12   1 33.0928 12.5835  -2
   6  12   1 33.0928 12.5835   1
  -7  12   1 9.90257 11.6161  -2
   7  12   1 9.90257 11.6161   1
  -8  12   1 3.53154 13.6751  -2
   8  12   1 3.53154 13.6751   1
   6  13   1 15.8685 13.4116  -2
  -6  13   1 15.8685 13.4116   1
   5  13   1 -6.9602 18.0193  -2
  -5  13   1 -6.9602 18.0193   1
   4  13   1 10.6967 13.2560  -2
  -4  13   1 10.6967 13.2560   1
   3  13   1 11.3605 9.08267  -2
  -3  13   1 11.3605 9.08267   1
   2  13   1 3.11891 8.76905  -2
  -2  13   1 3.11891 8.76905   1
   1  13   1 -7.7096 8.27786  -2
  -1  13   1 -7.7096 8.27786   1
   0  13   1 53.2470 9.78873  -2
   0  13   1 53.2470 9.78873   1
  -1  13   1 8.83212 9.32069  -2
   1  13   1 8.83212 9.32069   1
  -2  13   1 -3.5675 12.8338  -2
   2  13   1 -3.5675 12.8338   1
  -3  13   1 7.49084 11.6149  -2
   3  13   1 7.49084 11.6149   1
  -4  13   1 20.7287 12.8172  -2
   4  13   1 20.7287 12.8172   1
  -5  13   1 9.91840 13.4956  -2
   5  13   1 9.91840 13.4956   1
  -6  13   1 -13.072 13.7712  -2
   6  13   1 -13.072 13.7712   1
   2  14   1 36.0815 22.1913  -2
  -2  14   1 36.0815 22.1913   1
   1  14   1 21.8867 12.3752  -2
  -1  14   1 21.8867 12.3752   1
   0  14   1 36.2291 14.2431  -2
   0  14   1 36.2291 14.2431   1
  -1  14   1 -1.9564 12.3834  -2
   1  14   1 -1.9564 12.3834   1
  -2  14   1 -2.5024 14.5384  -2
   2  14   1 -2.5024 14.5384   1
 -16   0   2 3.71569 6.93201   1
 -15   0   2 11.6742 5.47645   1
 -14   0   2 7.81879 3.42851   1
 -13   0   2 8.91501 4.13823   1
 -12   0   2 34.5010 5.63652   1
 -11   0   2 14.0842 4.24009   1
 -10   0   2 285.898 10.9956   1
  -9   0   2 277.904 10.8458   1
  -8   0   2 937.594 29.1791   1
  -7   0   2 246.479 8.38871   1
  -6   0   2 6.76220 1.90810   1
  -5   0   2 -0.0678 1.38373   1
  -4   0   2 115.043 4.77535   1
  -3   0   2 90.8864 3.92592   1
  -2   0   2 176.488 7.43877   1
  -1   0   2 604.126 22.9588   1
   0   0   2 3805.59 165.032   1
   1   0   2 296.827 13.7373   1
   2   0   2 506.629 17.4156   1
   3   0   2 740.006 20.0662   1
   4   0   2 194.254 5.73271   1
   5   0   2 39.2421 2.23972   1
   6   0   2 67.5002 3.18302   1
   7   0   2 6.08322 1.65717   1
   8   0   2 -0.5192 1.73293   1
   9   0   2 34.0671 2.99174   1
  10   0   2 17.2583 3.38478   1
  11   0   2 201.657 10.2467   1
  12   0   2 10.8966 3.59959   1
  13   0   2 -0.3196 4.03440   1
  14   0   2 -5.9226 4.48234   1
  15   0   2 -7.7785 6.52340   1
  16   0   2 11.5028 9.64829   1
 -16   1   2 11.9231 5.09402   1
 -15   1   2 0.15000 3.84668   1
 -14   1   2 14.3344 3.28760   1
 -13   1   2 22.1836 3.19876   1
 -12   1   2 8.11807 2.71731   1
 -11   1   2 89.5036 4.10165   1
 -10   1   2 152.726 4.88332   1
  -9   1   2 409.141 11.9604   1
  -8   1   2 180.773 4.90811   1
  -7   1   2 453.633 10.4813   1
  -6   1   2 21.8343 1.52587   1
  -5   1   2 10.6283 1.10133   1
  -4   1   2 4.27181 0.83768   1
  -3   1   2 175.024 4.19779   1
  -2   1   2 19.2886 1.11177   1
  -1   1   2 638.806 17.4757   1
   0   1   2 128.928 5.19218   1
   1   1   2 685.200 19.0204   1
   2   1   2 96.3709 2.95331   1
   3   1   2 318.710 6.86503   1
   4   1   2 80.9329 2.18096   1
   5   1   2 93.3668 2.60339   1
   6   1   2 6.34246 1.12304   1
   7   1   2 4.18243 1.22405   1
   8   1   2 38.3402 2.16706   1
   9   1   2 5.58724 1.52138   1
  10   1   2 111.431 4.51197   1
  11   1   2 16.5849 2.28609   1
  12   1   2 19.0732 2.92147   1
  13   1   2 4.50758 2.89125   1
  14   1   2 4.85802 3.32185   1
  15   1   2 3.13008 5.00047   1
 -16   2   2 -4.4012 5.36898   1
 -15   2   2 -0.5357 3.85493   1
 -14   2   2 16.3595 3.53866   1
 -13   2   2 5.38430 3.03705   1
 -12   2   2 25.6419 3.39713   1
 -11   2   2 65.4141 4.19275   1
 -10   2   2 146.228 5.29910   1
  -9   2   2 196.787 5.59603   1
  -8   2   2 88.2356 3.16106   1
  -7   2   2 175.850 4.63094   1
  -6   2   2 720.156 15.1979   1
  -5   2   2 122.454 3.05412   1
  -4   2   2 150.350 3.62656   1
  -3   2   2 4.27360 0.82594   1
  -2   2   2 2334.09 44.7437   1
  -1   2   2 43.0896 1.86041   1
   0   2   2 672.036 16.1937   1
   1   2   2 137.703 3.66742   1
   2   2   2 772.171 17.6565   1
   3   2   2 20.5382 1.35363   1
   4   2   2 3.14347 0.90308   1
   5   2   2 62.8137 2.33566   1
   6   2   2 7.64240 1.17033   1
   7   2   2 21.0904 1.73811   1
   8   2   2 34.5649 2.23230   1
   9   2   2 47.6373 2.53364   1
  10   2   2 5.88115 1.90168   1
  11   2   2 3.07770 2.11271   1
  12   2   2 8.63008 2.72199   1
  13   2   2 23.6551 3.88684   1
  14   2   2 11.2942 4.01245   1
  15   2   2 8.07559 5.32061   1
 -16   3   2 5.10085 5.57676   1
 -15   3   2 10.1410 4.53171   1
 -14   3   2 7.69754 2.97161   1
 -13   3   2 17.5837 3.15758   1
 -12   3   2 43.0908 3.56240   1
 -11   3   2 56.5980 4.70388   1
 -10   3   2 35.3925 3.00959   1
  -9   3   2 33.0137 2.23898   1
  -8   3   2 135.159 3.97105   1
  -7   3   2 121.469 3.64058   1
  -6   3   2 193.206 4.81143   1
  -5   3   2 1319.66 26.4130   1
  -4   3   2 364.170 7.20929   1
  -3   3   2 801.328 15.4501   1
  -2   3   2 68.0027 2.33538   1
  -1   3   2 475.228 10.4438   1
   0   3   2 11.4800 1.48620   1
   1   3   2 278.081 7.76070   1
   2   3   2 41.8971 1.80329   1
   3   3   2 180.233 4.56788   1
   4   3   2 14.7590 1.31136   1
   5   3   2 67.9975 2.35948   1
   6   3   2 43.9916 2.36911   1
   7   3   2 9.89602 1.49751   1
   8   3   2 41.1697 2.60949   1
   9   3   2 12.9738 1.99100   1
  10   3   2 -2.3905 1.72220   1
  11   3   2 4.56455 2.20223   1
  12   3   2 2.97601 2.64174   1
  13   3   2 14.8325 3.21612   1
  14   3   2 21.6439 4.36444   1
  15   3   2 -0.1124 5.72089   1
 -15   4   2 -0.7018 4.75162   1
 -14   4   2 9.10986 4.14542   1
 -13   4   2 43.1975 5.28219   1
 -12   4   2 14.1575 2.65346   1
 -11   4   2 39.8936 3.66151   1
 -10   4   2 28.0862 3.12666   1
  -9   4   2 20.5842 2.28947   1
  -8   4   2 65.8097 3.10400   1
  -7   4   2 139.524 4.44954   1
  -6   4   2 242.751 6.10276   1
  -5   4   2 519.581 11.0941   1
  -4   4   2 1925.62 38.1701   1
  -3   4   2 383.526 8.39973   1
  -2   4   2 21.7127 1.52484   1
  -1   4   2 21.6787 1.45727   1
   0   4   2 9.75726 1.24562   1
   1   4   2 32.2969 1.95246   1
   2   4   2 6.36505 1.14011   1
   3   4   2 159.264 4.15200   1
   4   4   2 356.469 8.19963   1
   5   4   2 16.8288 1.64178   1
   6   4   2 3.45137 1.25117   1
   7   4   2 66.9683 3.10468   1
   8   4   2 5.61945 1.74835   1
   9   4   2 -0.4821 1.85797   1
  10   4   2 20.4088 2.57694   1
  11   4   2 2.55753 2.18873   1
  12   4   2 9.89169 2.63773   1
  13   4   2 12.7220 2.87810   1
  14   4   2 4.13253 3.58388   1
  15   4   2 13.4397 5.91701   1
 -15   5   2 10.4419 7.29183   1
 -14   5   2 17.6049 4.67805   1
 -13   5   2 30.4257 3.91929   1
 -12   5   2 32.2004 3.73935   1
 -11   5   2 6.89444 2.42528   1
 -10   5   2 42.2279 3.61440   1
  -9   5   2 72.6115 3.74750   1
  -8   5   2 4.54636 1.82767   1
  -7   5   2 113.936 4.11918   1
  -6   5   2 331.052 9.00437   1
  -5   5   2 300.402 7.59843   1
  -4   5   2 468.276 10.2967   1
  -3   5   2 297.952 6.90522   1
  -2   5   2 88.5855 2.91155   1
  -1   5   2 5.35124 1.48404   1
   0   5   2 26.5336 1.82520   1
   1   5   2 15.1738 1.74342   1
   2   5   2 25.8180 1.89536   1
   3   5   2 33.6791 2.27981   1
   4   5   2 33.5843 1.93133   1
   5   5   2 14.2300 1.89875   1
   6   5   2 8.00053 1.64599   1
   7   5   2 6.07379 1.98571   1
   8   5   2 4.91826 2.05205   1
   9   5   2 6.72820 2.18966   1
  10   5   2 5.62980 2.34343   1
  11   5   2 17.4936 2.66161   1
  12   5   2 0.26027 2.40011   1
  13   5   2 9.60176 3.06370   1
  14   5   2 8.20066 4.18513   1
 -14   6   2 4.55837 5.15949   1
 -13   6   2 9.51955 3.29480   1
 -12   6   2 24.3232 3.31800   1
 -11   6   2 41.2072 5.10721   1
 -10   6   2 12.4382 2.91645   1
  -9   6   2 45.4217 3.47605   1
  -8   6   2 95.5894 5.10650   1
  -7   6   2 83.6639 4.00955   1
  -6   6   2 117.916 4.31767   1
  -5   6   2 170.738 5.11659   1
  -4   6   2 16.1434 1.77712   1
  -3   6   2 127.595 3.92205   1
  -2   6   2 264.317 6.46064   1
  -1   6   2 146.585 4.79671   1
   0   6   2 79.1730 3.05050   1
   1   6   2 99.8415 4.59296   1
   2   6   2 72.2533 3.49414   1
   3   6   2 8.99813 1.91532   1
   4   6   2 32.2190 2.11285   1
   5   6   2 15.3709 1.67940   1
   6   6   2 0.62406 1.64956   1
   7   6   2 4.94233 2.01625   1
   8   6   2 7.32248 2.42334   1
   9   6   2 11.5565 2.56644   1
  10   6   2 6.18984 2.26698   1
  11   6   2 11.6401 2.57300   1
  12   6   2 8.35713 3.03158   1
  13   6   2 10.0870 3.30687   1
  14   6   2 3.50014 5.58032   1
 -14   7   2 15.6638 14.4075   1
 -13   7   2 4.11747 4.74322   1
 -12   7   2 11.5649 4.35048   1
 -11   7   2 23.5105 4.21764   1
 -10   7   2 38.3677 4.42854   1
  -9   7   2 23.1377 2.97087   1
  -8   7   2 140.477 6.93999   1
  -7   7   2 44.9284 4.11681   1
  -6   7   2 41.8449 4.13824   1
  -5   7   2 2.68918 2.07946   1
  -4   7   2 29.3537 2.50747   1
  -3   7   2 4.18382 1.55884   1
  -2   7   2 152.324 4.83552   1
  -1   7   2 154.687 4.75492   1
   0   7   2 63.2147 3.17059   1
   1   7   2 54.0610 3.85334   1
   2   7   2 27.3511 2.84433   1
   3   7   2 12.1876 1.77639   1
   4   7   2 0.51859 1.67152   1
   5   7   2 16.8713 2.18576   1
   6   7   2 5.46929 1.98809   1
   7   7   2 0.80488 1.90064   1
   8   7   2 2.53454 2.19967   1
   9   7   2 6.66837 2.40431   1
  10   7   2 11.5354 2.56780   1
  11   7   2 4.78679 2.72470   1
  12   7   2 14.5755 3.46032   1
  13   7   2 3.54695 4.54335   1
 -13   8   2 4.66449 5.74261   1
 -12   8   2 12.7766 4.92142   1
 -11   8   2 4.14989 2.99702   1
 -10   8   2 32.6735 4.52689   1
  -9   8   2 49.6897 6.92315   1
  -8   8   2 29.3765 4.64844   1
  -7   8   2 64.4350 5.21425   1
  -6   8   2 13.5145 2.97921   1
  -5   8   2 23.3155 3.02254   1
  -4   8   2 0.40815 2.01016   1
  -3   8   2 55.9934 3.65976   1
  -2   8   2 17.9470 2.13880   1
  -1   8   2 -0.8423 4.05555   1
   0   8   2 139.237 6.26590   1
   1   8   2 8.93138 2.45865   1
   2   8   2 1.59536 1.92890   1
   3   8   2 3.23569 1.99058   1
   4   8   2 16.0030 2.58903   1
   5   8   2 1.57336 2.06317   1
   6   8   2 21.8973 3.04589   1
  -7   8   2 49.1763 26.5071  -2
   7   8   2 49.1763 26.5071   1
  -8   8   2 35.2184 23.7759  -2
   8   8   2 35.2184 23.7759   1
   9   8   2 5.47549 2.49527   1
  10   8   2 0.76911 2.87052   1
  11   8   2 13.5545 3.55058   1
  12   8   2 3.59916 4.66822   1
  13   8   2 7.93254 7.34075   1
 -12   9   2 4.83847 7.06319   1
 -11   9   2 9.54300 3.89797   1
 -10   9   2 3.07175 4.03648   1
  -9   9   2 29.7815 4.19500   1
   8   9   2 58.7408 30.9283  -2
  -8   9   2 58.7408 30.9283   1
   7   9   2 33.3548 29.9688  -2
  -7   9   2 33.3548 29.9688   1
  -6   9   2 17.8809 3.26796   1
  -5   9   2 3.37965 2.44979   1
  -4   9   2 78.2373 4.34693   1
  -3   9   2 2.19162 2.13521   1
  -2   9   2 9.68849 2.25257   1
  -1   9   2 22.5594 3.53954   1
   0   9   2 23.3393 2.89324   1
   1   9   2 6.00313 2.40484   1
   2   9   2 3.78901 2.38298   1
   3   9   2 0.44992 2.02133   1
  -4   9   2 89.3501 24.3494  -2
   4   9   2 89.3501 24.3494   1
  -5   9   2 5.04621 22.5406  -2
   5   9   2 5.04621 22.5406   1
  -6   9   2 8.33568 24.2393  -2
   6   9   2 8.33568 24.2393   1
  -7   9   2 51.6734 26.9981  -2
   7   9   2 51.6734 26.9981   1
  -8   9   2 10.2725 25.8620  -2
   8   9   2 10.2725 25.8620   1
   9   9   2 0.35637 2.98006   1
  10   9   2 4.94942 3.22904   1
  11   9   2 -7.5901 4.11326   1
  12   9   2 1.00392 7.35758   1
 -11  10   2 5.14175 6.90204   1
 -10  10   2 1.03315 3.86821   1
  -9  10   2 9.42458 3.92663   1
   8  10   2 54.1809 35.4258  -2
  -8  10   2 54.1809 35.4258   1
   7  10   2 -5.2429 33.6869  -2
  -7  10   2 -5.2429 33.6869   1
   6  10   2 15.7062 30.8958  -2
  -6  10   2 15.7062 30.8958   1
   5  10   2 90.9975 30.3670  -2
  -5  10   2 90.9975 30.3670   1
   4  10   2 5.36341 25.9738  -2
  -4  10   2 5.36341 25.9738   1
  -3  10   2 27.5372 3.62513   1
  -2  10   2 6.33038 3.02253   1
  -1  10   2 6.22688 3.04340   1
   0  10   2 6.31632 2.72945   1
   1  10   2 0.25243 2.40171   1
   2  10   2 -1.1268 2.26485   1
   3  10   2 3.19809 2.59352   1
  -4  10   2 29.8744 24.9402  -2
   4  10   2 29.8744 24.9402   1
  -5  10   2 25.7177 25.3994  -2
   5  10   2 25.7177 25.3994   1
  -6  10   2 -15.209 27.1425  -2
   6  10   2 -15.209 27.1425   1
  -7  10   2 28.4367 28.5742  -2
   7  10   2 28.4367 28.5742   1
  -8  10   2 41.1113 28.1396  -2
   8  10   2 41.1113 28.1396   1
   9  10   2 -4.0814 4.10435   1
  10  10   2 0.01765 4.47009   1
  11  10   2 -8.9494 7.68928   1
 -10  11   2 8.86291 4.89905   1
  -9  11   2 8.37120 5.02597   1
  -8  11   2 10.2487 4.71641   1
   7  11   2 14.4888 38.8198  -2
  -7  11   2 14.4888 38.8198   1
   6  11   2 57.9302 37.8194  -2
  -6  11   2 57.9302 37.8194   1
  -5  11   2 7.92565 4.25627   1
   4  11   2 21.2401 28.3386  -2
  -4  11   2 21.2401 28.3386   1
  -3  11   2 14.4243 3.88136   1
  -2  11   2 22.9188 4.02596   1
  -1  11   2 1.49943 2.89343   1
   0  11   2 -1.4104 3.11616   1
   1  11   2 -0.6131 3.10265   1
   2  11   2 8.19407 3.07211   1
   3  11   2 1.16262 3.08450   1
  -4  11   2 -2.7352 26.8214  -2
   4  11   2 -2.7352 26.8214   1
   5  11   2 -6.5499 3.73081   1
   6  11   2 6.58657 4.75472   1
   7  11   2 -0.5188 4.42445   1
   8  11   2 0.16360 4.60168   1
   9  11   2 5.44071 6.01037   1
  10  11   2 2.19172 6.39423   1
  -8  12   2 6.65609 7.56663   1
  -7  12   2 6.39505 6.86000   1
  -6  12   2 5.66832 6.09366   1
  -5  12   2 4.41682 6.08463   1
   4  12   2 -10.197 40.3342  -2
  -4  12   2 -10.197 40.3342   1
   3  12   2 25.0359 34.5994  -2
  -3  12   2 25.0359 34.5994   1
  -2  12   2 6.41204 3.73928   1
  -1  12   2 6.59101 3.71352   1
   0  12   2 2.16555 3.52453   1
   1  12   2 4.25756 3.75085   1
   2  12   2 -1.2120 3.94090   1
  -3  12   2 -28.789 29.7201  -2
   3  12   2 -28.789 29.7201   1
  -4  12   2 67.4673 31.5536  -2
   4  12   2 67.4673 31.5536   1
  -5  12   2 34.7972 35.6548  -2
   5  12   2 34.7972 35.6548   1
   6  12   2 7.97683 5.11190   1
   7  12   2 4.04228 6.54608   1
   8  12   2 0.50998 6.40599   1
  -6  13   2 7.09534 8.14476   1
  -5  13   2 16.8259 7.96644   1
  -4  13   2 11.1024 6.13134   1
  -3  13   2 10.8958 4.92602   1
  -2  13   2 0.94592 4.66681   1
  -1  13   2 -3.2864 4.60609   1
   0  13   2 4.06410 5.19472   1
   1  13   2 -2.0638 5.56103   1
   2  13   2 2.43564 4.72083   1
   3  13   2 6.50912 5.77413   1
   4  13   2 -4.7432 7.03889   1
   5  13   2 2.59361 8.62202   1
   6  13   2 -5.0295 8.14322   1
  -2  14   2 5.75822 9.38589   1
  -1  14   2 5.29419 9.12804   1
   0  14   2 3.73003 9.30167   1
   1  14   2 -0.1920 8.79206   1
   2  14   2 25.2830 10.1758   1
 -16   0   3 -11.593 6.24188   1
 -15   0   3 7.09703 4.91015   1
 -14   0   3 10.7816 3.73174   1
 -13   0   3 12.2369 4.34244   1
 -12   0   3 34.5361 5.32622   1
 -11   0   3 5.83122 3.13401   1
   9   0   3 303.976 30.1772  -2
 -10   0   3 303.976 30.1772   1
  -9   0   3 149.396 5.89958   1
  -8   0   3 893.787 31.6297   1
  -7   0   3 137.615 5.25605   1
  -6   0   3 16.4461 2.32433   1
  -5   0   3 8.76392 1.72236   1
  -4   0   3 40.4389 2.35532   1
  -3   0   3 164.424 5.81839   1
  -2   0   3 48.8269 2.15366   1
  -1   0   3 45.3326 4.40176   1
   0   0   3 2262.24 86.5907   1
   1   0   3 472.180 17.9366   1
   2   0   3 226.225 7.74960   1
   3   0   3 150.590 4.97529   1
   4   0   3 16.4637 1.56500   1
   5   0   3 34.7509 2.18744   1
   6   0   3 121.536 4.60364   1
   7   0   3 41.5585 2.66829   1
  -9   0   3 182.506 15.1761  -2
   8   0   3 182.506 15.1761   1
   9   0   3 137.259 5.83812   1
  10   0   3 68.4157 4.88317   1
  11   0   3 219.604 11.3685   1
  12   0   3 -3.6166 3.20556   1
  13   0   3 4.24805 4.13728   1
  14   0   3 -2.1946 4.18308   1
  15   0   3 7.93968 10.0456   1
 -16   1   3 8.47784 5.11753   1
 -15   1   3 6.87277 3.53350   1
 -14   1   3 14.0937 3.14175   1
 -13   1   3 23.8136 3.67829   1
 -12   1   3 12.8482 2.67649   1
 -11   1   3 71.5555 3.72062   1
 -10   1   3 71.5263 3.13618   1
  -9   1   3 247.743 6.55696   1
   7   1   3 157.489 16.4628  -2
  -8   1   3 157.489 16.4628   1
  -7   1   3 298.721 7.56688   1
  -6   1   3 15.2605 1.39425   1
  -5   1   3 11.4186 1.20721   1
  -4   1   3 2.24573 0.78105   1
  -3   1   3 282.730 6.11036   1
  -2   1   3 13.8485 1.04861   1
  -1   1   3 816.001 18.2232   1
   0   1   3 22.8449 1.31046   1
   1   1   3 1256.87 29.7539   1
   2   1   3 266.192 5.95002   1
   3   1   3 70.4641 2.06301   1
   4   1   3 103.009 2.80798   1
   5   1   3 133.609 3.40030   1
   6   1   3 54.8303 2.18614   1
   7   1   3 54.8746 2.25543   1
   8   1   3 100.491 3.45311   1
   9   1   3 64.6427 3.58136   1
  10   1   3 181.682 5.93164   1
  11   1   3 19.9733 2.57133   1
  12   1   3 22.3781 2.67734   1
  13   1   3 9.69394 2.88383   1
  14   1   3 7.43448 3.89399   1
  15   1   3 -0.7978 5.40985   1
 -16   2   3 3.05204 5.58545   1
 -15   2   3 8.78077 3.93077   1
 -14   2   3 14.5384 3.71021   1
 -13   2   3 1.89643 2.75252   1
 -12   2   3 39.3673 3.87119   1
 -11   2   3 42.0436 3.04279   1
 -10   2   3 76.5222 3.50743   1
  -9   2   3 85.7728 3.39134   1
  -8   2   3 57.9809 2.81284   1
  -7   2   3 92.3297 3.01052   1
  -6   2   3 440.444 9.52213   1
  -5   2   3 62.3205 2.28386   1
  -4   2   3 27.6484 1.32734   1
  -3   2   3 5.18961 0.83159   1
  -2   2   3 709.332 13.3625   1
  -1   2   3 3.64029 0.94366   1
   0   2   3 1113.49 26.4592   1
   1   2   3 5.25141 1.48385   1
   2   2   3 21.4292 1.29400   1
   3   2   3 88.3615 2.66672   1
   4   2   3 16.6830 1.27492   1
   5   2   3 228.950 5.54672   1
   6   2   3 41.0640 2.01509   1
   7   2   3 53.0102 2.45114   1
   8   2   3 95.5753 3.42962   1
   9   2   3 168.930 5.52795   1
  10   2   3 14.3598 2.22751   1
  11   2   3 2.91124 2.05621   1
  12   2   3 17.5392 2.85498   1
  13   2   3 27.8381 3.40728   1
  14   2   3 5.42973 3.66701   1
  15   2   3 8.73915 5.51649   1
 -16   3   3 4.35354 6.00088   1
 -15   3   3 19.2017 4.81088   1
 -14   3   3 2.13837 3.51405   1
 -13   3   3 6.53006 3.05433   1
 -12   3   3 36.9343 3.11103   1
 -11   3   3 42.1755 3.71160   1
 -10   3   3 10.3976 1.92152   1
  -9   3   3 8.56531 1.63750   1
  -8   3   3 72.5319 2.76841   1
  -7   3   3 50.3198 2.17177   1
  -6   3   3 59.1112 2.31694   1
  -5   3   3 781.707 15.3381   1
   3   3   3 125.820 12.6188  -2
  -4   3   3 125.820 12.6188   1
  -3   3   3 186.687 4.32263   1
  -2   3   3 21.6307 1.30330   1
  -1   3   3 431.199 10.3667   1
   0   3   3 122.944 3.39171   1
   1   3   3 170.894 4.92157   1
   2   3   3 14.7511 1.20890   1
   3   3   3 16.8967 1.36781   1
   4   3   3 45.1727 2.36700   1
   5   3   3 28.6535 1.76134   1
   6   3   3 211.401 5.68896   1
   7   3   3 41.1245 2.44229   1
   8   3   3 136.183 4.69914   1
   9   3   3 39.0258 2.91730   1
  10   3   3 -0.1098 1.90709   1
  11   3   3 15.0237 2.55966   1
  12   3   3 17.1120 3.15873   1
  13   3   3 8.30589 3.08670   1
  14   3   3 25.1713 4.64560   1
  15   3   3 3.99979 5.59965   1
 -15   4   3 2.92112 6.47662   1
 -14   4   3 14.1919 4.09334   1
 -13   4   3 26.1635 3.64058   1
 -12   4   3 2.76261 2.40934   1
 -11   4   3 34.3799 3.19529   1
 -10   4   3 14.7776 2.35216   1
  -9   4   3 2.05744 1.77482   1
  -8   4   3 20.1692 2.08975   1
  -7   4   3 55.9202 2.46970   1
  -6   4   3 110.862 3.30409   1
   4   4   3 245.159 21.1355  -2
  -5   4   3 245.159 21.1355   1
   3   4   3 1282.14 93.0097  -2
  -4   4   3 1282.14 93.0097   1
   2   4   3 103.188 11.0809  -2
  -3   4   3 103.188 11.0809   1
  -2   4   3 42.4748 2.07459   1
  -1   4   3 -1.1052 0.95932   1
   0   4   3 108.891 3.64180   1
   1   4   3 4.16356 1.56432   1
   2   4   3 109.299 3.21965   1
   3   4   3 14.0651 1.45242   1
   4   4   3 21.9870 1.64212   1
   5   4   3 103.690 3.63608   1
   6   4   3 68.7321 2.91166   1
   7   4   3 222.112 6.52471   1
   8   4   3 25.8612 2.62491   1
   9   4   3 2.06063 2.06932   1
  10   4   3 39.5511 3.39367   1
  11   4   3 6.61406 2.42306   1
  12   4   3 11.0146 2.77774   1
  13   4   3 18.2773 3.40839   1
  14   4   3 9.96709 4.06002   1
  15   4   3 12.2794 5.82712   1
 -15   5   3 4.46988 7.99340   1
 -14   5   3 16.9760 4.79386   1
 -13   5   3 31.1655 4.42636   1
  11   5   3 87.2696 31.1153  -2
 -12   5   3 87.2696 31.1153   1
  10   5   3 36.1170 25.6814  -2
 -11   5   3 36.1170 25.6814   1
 -10   5   3 23.5685 2.56738   1
   8   5   3 51.5704 22.4676  -2
  -9   5   3 51.5704 22.4676   1
  -8   5   3 1.01900 1.60573   1
   6   5   3 138.456 21.8289  -2
  -7   5   3 138.456 21.8289   1
  -6   5   3 136.858 4.50161   1
   4   5   3 120.730 10.7851  -2
  -5   5   3 120.730 10.7851   1
   3   5   3 171.068 15.9059  -2
  -4   5   3 171.068 15.9059   1
   2   5   3 40.2407 8.87702  -2
  -3   5   3 40.2407 8.87702   1
  -2   5   3 0.44354 1.26312   1
  -1   5   3 83.1479 2.93646   1
   0   5   3 0.60489 1.27983   1
   1   5   3 89.0507 4.11863   1
   2   5   3 50.7513 2.45040   1
   3   5   3 15.2760 1.58915   1
   4   5   3 12.0895 1.61412   1
   5   5   3 18.2501 1.84775   1
   6   5   3 118.652 4.40056   1
  -8   5   3 28.2181 18.6218  -2
   7   5   3 28.2181 18.6218   1
  -9   5   3 18.7661 20.5240  -2
   8   5   3 18.7661 20.5240   1
 -10   5   3 45.1727 24.8526  -2
   9   5   3 45.1727 24.8526   1
  10   5   3 17.7858 2.86082   1
  11   5   3 25.2376 2.86016   1
  12   5   3 7.23224 2.87749   1
  13   5   3 12.0674 3.43007   1
  14   5   3 17.0826 4.51604   1
 -14   6   3 4.90067 10.4534   1
 -13   6   3 19.8020 3.61750   1
  11   6   3 38.4749 31.7900  -2
 -12   6   3 38.4749 31.7900   1
  10   6   3 66.9746 30.8323  -2
 -11   6   3 66.9746 30.8323   1
   9   6   3 47.6849 11.0323  -2
 -10   6   3 47.6849 11.0323   1
   8   6   3 77.5026 25.4751  -2
  -9   6   3 77.5026 25.4751   1
   7   6   3 53.2195 21.6350  -2
  -8   6   3 53.2195 21.6350   1
   6   6   3 65.4602 20.4478  -2
  -7   6   3 65.4602 20.4478   1
  -6   6   3 48.4804 2.98673   1
   4   6   3 156.766 12.8821  -2
  -5   6   3 156.766 12.8821   1
   3   6   3 9.06942 6.30674  -2
  -4   6   3 9.06942 6.30674   1
  -3   6   3 20.6569 1.61693   1
  -2   6   3 22.5961 2.09722   1
  -1   6   3 -2.2715 1.42924   1
   0   6   3 0.75720 1.31565   1
   1   6   3 -2.3234 1.30869   1
   2   6   3 9.77069 1.76865   1
  -4   6   3 16.2746 14.0779  -2
   3   6   3 16.2746 14.0779   1
  -5   6   3 139.843 21.5751  -2
   4   6   3 139.843 21.5751   1
   5   6   3 29.0948 2.30931   1
   6   6   3 16.0381 2.13289   1
  -8   6   3 19.7878 21.1750  -2
   7   6   3 19.7878 21.1750   1
  -9   6   3 77.0201 24.4099  -2
   8   6   3 77.0201 24.4099   1
   9   6   3 39.0425 3.33883   1
 -11   6   3 91.3517 28.8667  -2
  10   6   3 91.3517 28.8667   1
 -12   6   3 65.3801 29.5970  -2
  11   6   3 65.3801 29.5970   1
  12   6   3 23.1119 4.66436   1
  13   6   3 3.22905 3.40289   1
  14   6   3 3.81265 4.71647   1
 -14   7   3 14.4748 6.99883   1
  12   7   3 55.5903 22.5033  -2
 -13   7   3 55.5903 22.5033   1
  11   7   3 98.3094 39.9440  -2
 -12   7   3 98.3094 39.9440   1
  10   7   3 114.115 35.2890  -2
 -11   7   3 114.115 35.2890   1
   9   7   3 48.4019 12.0580  -2
 -10   7   3 48.4019 12.0580   1
   8   7   3 50.6866 27.1496  -2
  -9   7   3 50.6866 27.1496   1
   7   7   3 95.7022 26.6687  -2
  -8   7   3 95.7022 26.6687   1
   6   7   3 28.1970 22.4424  -2
  -7   7   3 28.1970 22.4424   1
   5   7   3 59.3946 20.8011  -2
  -6   7   3 59.3946 20.8011   1
   4   7   3 40.6357 17.4725  -2
  -5   7   3 40.6357 17.4725   1
   3   7   3 49.5245 7.32519  -2
  -4   7   3 49.5245 7.32519   1
   2   7   3 13.7819 11.9629  -2
  -3   7   3 13.7819 11.9629   1
   1   7   3 21.0529 12.3850  -2
  -2   7   3 21.0529 12.3850   1
  -1   7   3 36.4885 2.44966   1
   0   7   3 8.51990 1.84980   1
   1   7   3 -3.9215 1.87333   1
   2   7   3 56.8130 8.97465   1
  -4   7   3 41.2488 16.3303  -2
   3   7   3 41.2488 16.3303   1
  -5   7   3 40.6415 17.9500  -2
   4   7   3 40.6415 17.9500   1
   5   7   3 46.8799 3.16767   1
  -7   7   3 -3.5837 20.5061  -2
   6   7   3 -3.5837 20.5061   1
  -8   7   3 105.609 26.6541  -2
   7   7   3 105.609 26.6541   1
  -9   7   3 4.31660 22.0820  -2
   8   7   3 4.31660 22.0820   1
 -10   7   3 256.294 36.9924  -2
   9   7   3 256.294 36.9924   1
 -11   7   3 14.5648 27.0211  -2
  10   7   3 14.5648 27.0211   1
  11   7   3 13.3374 2.82071   1
  12   7   3 8.30118 3.24901   1
  13   7   3 3.80076 4.71506   1
  12   8   3 15.8896 23.3252  -2
 -13   8   3 15.8896 23.3252   1
  11   8   3 10.7239 20.3482  -2
 -12   8   3 10.7239 20.3482   1
  10   8   3 11.9767 15.6960  -2
 -11   8   3 11.9767 15.6960   1
   9   8   3 74.2348 16.1970  -2
 -10   8   3 74.2348 16.1970   1
   8   8   3 77.8985 16.4956  -2
  -9   8   3 77.8985 16.4956   1
   7   8   3 24.0942 26.2817  -2
  -8   8   3 24.0942 26.2817   1
   6   8   3 61.2590 26.2739  -2
  -7   8   3 61.2590 26.2739   1
   5   8   3 5.63063 22.2046  -2
  -6   8   3 5.63063 22.2046   1
  -5   8   3 6.89568 2.54616   1
   3   8   3 -7.0488 10.1850  -2
  -4   8   3 -7.0488 10.1850   1
   2   8   3 17.7654 14.5313  -2
  -3   8   3 17.7654 14.5313   1
   1   8   3 -3.2198 13.1927  -2
  -2   8   3 -3.2198 13.1927   1
   0   8   3 10.9706 13.3617  -2
  -1   8   3 10.9706 13.3617   1
  -1   8   3 29.8454 15.0816  -2
   0   8   3 29.8454 15.0816   1
   1   8   3 4.52694 2.53857   1
   2   8   3 17.1193 2.92579   1
  -4   8   3 -8.9081 17.2082  -2
   3   8   3 -8.9081 17.2082   1
  -5   8   3 46.5051 20.8238  -2
   4   8   3 46.5051 20.8238   1
  -6   8   3 37.2184 21.1210  -2
   5   8   3 37.2184 21.1210   1
  -7   8   3 73.4668 25.1456  -2
   6   8   3 73.4668 25.1456   1
  -8   8   3 -17.090 22.6900  -2
   7   8   3 -17.090 22.6900   1
  -9   8   3 50.0795 11.7503  -2
   8   8   3 50.0795 11.7503   1
 -10   8   3 67.9282 28.1175  -2
   9   8   3 67.9282 28.1175   1
 -11   8   3 38.6273 30.7848  -2
  10   8   3 38.6273 30.7848   1
  11   8   3 12.3263 3.28233   1
  12   8   3 6.71662 5.44551   1
  13   8   3 -6.9065 8.48099   1
  11   9   3 37.1918 24.7820  -2
 -12   9   3 37.1918 24.7820   1
 -11   9   3 13.1231 4.59579   1
   9   9   3 134.520 43.7772  -2
 -10   9   3 134.520 43.7772   1
   8   9   3 30.4347 14.5741  -2
  -9   9   3 30.4347 14.5741   1
   7   9   3 3.53716 29.0443  -2
  -8   9   3 3.53716 29.0443   1
   6   9   3 16.5301 27.5547  -2
  -7   9   3 16.5301 27.5547   1
   5   9   3 19.7002 13.7486  -2
  -6   9   3 19.7002 13.7486   1
   4   9   3 3.87171 20.7906  -2
  -5   9   3 3.87171 20.7906   1
   3   9   3 45.5210 22.3502  -2
  -4   9   3 45.5210 22.3502   1
   2   9   3 -1.7332 16.4117  -2
  -3   9   3 -1.7332 16.4117   1
   1   9   3 62.6675 17.8663  -2
  -2   9   3 62.6675 17.8663   1
   0   9   3 11.4649 15.6318  -2
  -1   9   3 11.4649 15.6318   1
  -1   9   3 -4.4237 16.4006  -2
   0   9   3 -4.4237 16.4006   1
   1   9   3 3.19184 2.67682   1
   2   9   3 2.18962 2.23144   1
  -4   9   3 71.6281 22.5801  -2
   3   9   3 71.6281 22.5801   1
  -5   9   3 3.43702 22.0099  -2
   4   9   3 3.43702 22.0099   1
  -6   9   3 16.6783 23.7567  -2
   5   9   3 16.6783 23.7567   1
  -7   9   3 -1.3694 23.9809  -2
   6   9   3 -1.3694 23.9809   1
  -8   9   3 13.6904 11.0987  -2
   7   9   3 13.6904 11.0987   1
  -9   9   3 39.0855 13.6683  -2
   8   9   3 39.0855 13.6683   1
 -10   9   3 -21.572 28.1148  -2
   9   9   3 -21.572 28.1148   1
 -11   9   3 37.3677 34.8216  -2
  10   9   3 37.3677 34.8216   1
  11   9   3 1.40548 4.54301   1
  12   9   3 0.95507 7.54774   1
  10  10   3 42.7202 21.8056  -2
 -11  10   3 42.7202 21.8056   1
   9  10   3 22.7861 17.7909  -2
 -10  10   3 22.7861 17.7909   1
   8  10   3 66.1296 44.0083  -2
  -9  10   3 66.1296 44.0083   1
   7  10   3 -4.3014 35.3757  -2
  -8  10   3 -4.3014 35.3757   1
   6  10   3 28.2094 32.0754  -2
  -7  10   3 28.2094 32.0754   1
   5  10   3 -26.238 29.2462  -2
  -6  10   3 -26.238 29.2462   1
   4  10   3 -10.426 12.4981  -2
  -5  10   3 -10.426 12.4981   1
   3  10   3 60.1491 25.8535  -2
  -4  10   3 60.1491 25.8535   1
   2  10   3 18.0959 14.6073  -2
  -3  10   3 18.0959 14.6073   1
   1  10   3 10.6194 9.67116  -2
  -2  10   3 10.6194 9.67116   1
   0  10   3 1.73173 17.6026  -2
  -1  10   3 1.73173 17.6026   1
  -1  10   3 12.2445 10.5551  -2
   0  10   3 12.2445 10.5551   1
  -2  10   3 -3.1758 12.2191  -2
   1  10   3 -3.1758 12.2191   1
   2  10   3 2.38869 2.61668   1
  -4  10   3 -16.009 21.3432  -2
   3  10   3 -16.009 21.3432   1
  -5  10   3 6.65755 24.1811  -2
   4  10   3 6.65755 24.1811   1
  -6  10   3 -23.487 24.4248  -2
   5  10   3 -23.487 24.4248   1
  -7  10   3 31.7421 12.3375  -2
   6  10   3 31.7421 12.3375   1
  -8  10   3 -12.528 15.1989  -2
   7  10   3 -12.528 15.1989   1
  -9  10   3 20.5076 14.5006  -2
   8  10   3 20.5076 14.5006   1
 -10  10   3 -23.693 20.8572  -2
   9  10   3 -23.693 20.8572   1
  10  10   3 -10.003 4.87660   1
  11  10   3 2.14611 7.83206   1
 -10  11   3 6.94716 5.14674   1
  -9  11   3 -3.3784 4.76702   1
  -8  11   3 10.4683 5.85594   1
   6  11   3 54.3627 40.2397  -2
  -7  11   3 54.3627 40.2397   1
   5  11   3 32.8183 37.1566  -2
  -6  11   3 32.8183 37.1566   1
   4  11   3 -23.924 33.1035  -2
  -5  11   3 -23.924 33.1035   1
   3  11   3 7.80221 28.6664  -2
  -4  11   3 7.80221 28.6664   1
  -3  11   3 5.91910 3.43907   1
   1  11   3 15.1754 22.1037  -2
  -2  11   3 15.1754 22.1037   1
   0  11   3 1.15001 19.9385  -2
  -1  11   3 1.15001 19.9385   1
  -1  11   3 0.97973 20.9432  -2
   0  11   3 0.97973 20.9432   1
  -2  11   3 5.59579 13.5270  -2
   1  11   3 5.59579 13.5270   1
  -3  11   3 27.0978 24.1874  -2
   2  11   3 27.0978 24.1874   1
  -4  11   3 15.3820 12.1646  -2
   3  11   3 15.3820 12.1646   1
  -5  11   3 39.4228 26.5650  -2
   4  11   3 39.4228 26.5650   1
   5  11   3 7.15851 3.98081   1
  -7  11   3 -4.8029 30.2055  -2
   6  11   3 -4.8029 30.2055   1
  -8  11   3 -10.698 31.1914  -2
   7  11   3 -10.698 31.1914   1
   8  11   3 13.2793 5.30961   1
 -10  11   3 39.7156 27.2062  -2
   9  11   3 39.7156 27.2062   1
  -8  12   3 2.29449 6.36506   1
  -7  12   3 4.65022 7.05553   1
  -6  12   3 2.23756 6.74947   1
   4  12   3 19.3932 46.2319  -2
  -5  12   3 19.3932 46.2319   1
   3  12   3 50.1194 42.9236  -2
  -4  12   3 50.1194 42.9236   1
   2  12   3 1.08509 33.4969  -2
  -3  12   3 1.08509 33.4969   1
   1  12   3 -18.448 33.7682  -2
  -2  12   3 -18.448 33.7682   1
   0  12   3 29.8077 24.6698  -2
  -1  12   3 29.8077 24.6698   1
   0  12   3 3.82811 3.96832   1
  -2  12   3 52.8807 30.3206  -2
   1  12   3 52.8807 30.3206   1
  -3  12   3 5.58265 12.9290  -2
   2  12   3 5.58265 12.9290   1
  -4  12   3 -23.206 29.8645  -2
   3  12   3 -23.206 29.8645   1
  -5  12   3 16.5858 32.9429  -2
   4  12   3 16.5858 32.9429   1
  -6  12   3 72.4785 35.5149  -2
   5  12   3 72.4785 35.5149   1
   6  12   3 -1.4247 5.33242   1
   7  12   3 13.4917 6.94724   1
   8  12   3 11.3539 6.68636   1
  -6  13   3 1.71609 8.07649   1
  -5  13   3 -1.6854 7.64929   1
  -4  13   3 3.74998 6.45674   1
  -3  13   3 -5.6997 4.70038   1
  -2  13   3 1.39918 5.01190   1
  -1  13   3 -8.7664 4.94253   1
  -1  13   3 -9.9184 31.0315  -2
   0  13   3 -9.9184 31.0315   1
   1  13   3 -4.0833 5.65299   1
  -3  13   3 45.4508 18.4492  -2
   2  13   3 45.4508 18.4492   1
   3  13   3 13.5700 8.35595   1
   4  13   3 -13.410 7.69432   1
   5  13   3 6.74851 8.28427   1
  -2  14   3 13.4595 15.6632   1
  -1  14   3 0.12732 8.94864   1
   0  14   3 -10.223 8.42661   1
   1  14   3 -4.1049 9.16752   1
  15   0   4 13.9582 11.8409  -2
 -16   0   4 13.9582 11.8409   1
  14   0   4 11.4310 8.91426  -2
 -15   0   4 11.4310 8.91426   1
  13   0   4 -7.5760 7.35211  -2
 -14   0   4 -7.5760 7.35211   1
  12   0   4 13.3576 7.64365  -2
 -13   0   4 13.3576 7.64365   1
  11   0   4 235.149 15.9812  -2
 -12   0   4 235.149 15.9812   1
  10   0   4 85.8812 7.05727  -2
 -11   0   4 85.8812 7.05727   1
   9   0   4 235.255 9.72603  -2
 -10   0   4 235.255 9.72603   1
   8   0   4 142.771 7.60252  -2
  -9   0   4 142.771 7.60252   1
   7   0   4 324.721 12.8963  -2
  -8   0   4 324.721 12.8963   1
   6   0   4 123.786 4.99808  -2
  -7   0   4 123.786 4.99808   1
   5   0   4 135.762 6.40619  -2
  -6   0   4 135.762 6.40619   1
   4   0   4 259.117 8.67156  -2
  -5   0   4 259.117 8.67156   1
   3   0   4 712.069 19.0753  -2
  -4   0   4 712.069 19.0753   1
   2   0   4 115.488 3.79007  -2
  -3   0   4 115.488 3.79007   1
   1   0   4 906.608 30.4217  -2
  -2   0   4 906.608 30.4217   1
   0   0   4 3418.21 126.511  -2
  -1   0   4 3418.21 126.511   1
  -1   0   4 4727.68 171.514  -2
   0   0   4 4727.68 171.514   1
  -2   0   4 1185.67 38.3507  -2
   1   0   4 1185.67 38.3507   1
  -3   0   4 131.840 4.99608  -2
   2   0   4 131.840 4.99608   1
  -4   0   4 990.276 29.1725  -2
   3   0   4 990.276 29.1725   1
  -5   0   4 249.911 8.46272  -2
   4   0   4 249.911 8.46272   1
  -6   0   4 105.163 5.06263  -2
   5   0   4 105.163 5.06263   1
  -7   0   4 164.591 7.34656  -2
   6   0   4 164.591 7.34656   1
  -8   0   4 281.621 11.1384  -2
   7   0   4 281.621 11.1384   1
  -9   0   4 152.158 6.92420  -2
   8   0   4 152.158 6.92420   1
 -10   0   4 279.240 11.1756  -2
   9   0   4 279.240 11.1756   1
 -11   0   4 121.442 7.77240  -2
  10   0   4 121.442 7.77240   1
 -12   0   4 247.045 11.1454  -2
  11   0   4 247.045 11.1454   1
 -13   0   4 7.38463 5.76916  -2
  12   0   4 7.38463 5.76916   1
 -14   0   4 11.2909 8.68725  -2
  13   0   4 11.2909 8.68725   1
 -15   0   4 8.60333 9.42202  -2
  14   0   4 8.60333 9.42202   1
 -16   0   4 25.1208 18.1268  -2
  15   0   4 25.1208 18.1268   1
  15   1   4 -15.528 9.92880  -2
 -16   1   4 -15.528 9.92880   1
  14   1   4 6.41844 6.44639  -2
 -15   1   4 6.41844 6.44639   1
  13   1   4 25.2833 5.63763  -2
 -14   1   4 25.2833 5.63763   1
  12   1   4 53.3465 5.51538  -2
 -13   1   4 53.3465 5.51538   1
  11   1   4 15.2032 4.55282  -2
 -12   1   4 15.2032 4.55282   1
  10   1   4 228.454 7.62642  -2
 -11   1   4 228.454 7.62642   1
   9   1   4 92.4673 4.45472  -2
 -10   1   4 92.4673 4.45472   1
   8   1   4 227.154 6.61668  -2
  -9   1   4 227.154 6.61668   1
   7   1   4 123.834 4.64244  -2
  -8   1   4 123.834 4.64244   1
   6   1   4 65.2809 2.88274  -2
  -7   1   4 65.2809 2.88274   1
   5   1   4 76.2678 2.61337  -2
  -6   1   4 76.2678 2.61337   1
   4   1   4 462.172 10.3924  -2
  -5   1   4 462.172 10.3924   1
   3   1   4 125.751 3.08999  -2
  -4   1   4 125.751 3.08999   1
   2   1   4 177.055 3.84172  -2
  -3   1   4 177.055 3.84172   1
   1   1   4 106.058 3.06875  -2
  -2   1   4 106.058 3.06875   1
   0   1   4 1004.87 24.6249  -2
  -1   1   4 1004.87 24.6249   1
  -1   1   4 984.655 24.0741  -2
   0   1   4 984.655 24.0741   1
  -2   1   4 156.913 4.51882  -2
   1   1   4 156.913 4.51882   1
  -3   1   4 264.664 6.29354  -2
   2   1   4 264.664 6.29354   1
  -4   1   4 123.378 3.44350  -2
   3   1   4 123.378 3.44350   1
  -5   1   4 491.581 10.6794  -2
   4   1   4 491.581 10.6794   1
  -6   1   4 101.341 3.72616  -2
   5   1   4 101.341 3.72616   1
  -7   1   4 98.1592 3.50039  -2
   6   1   4 98.1592 3.50039   1
  -8   1   4 170.312 5.19907  -2
   7   1   4 170.312 5.19907   1
  -9   1   4 220.824 6.70862  -2
   8   1   4 220.824 6.70862   1
 -10   1   4 128.879 4.82551  -2
   9   1   4 128.879 4.82551   1
 -11   1   4 290.306 8.76906  -2
  10   1   4 290.306 8.76906   1
 -12   1   4 22.4414 4.00571  -2
  11   1   4 22.4414 4.00571   1
 -13   1   4 39.0639 4.38303  -2
  12   1   4 39.0639 4.38303   1
 -14   1   4 13.5358 4.81911  -2
  13   1   4 13.5358 4.81911   1
 -15   1   4 -3.8666 7.84427  -2
  14   1   4 -3.8666 7.84427   1
 -16   1   4 12.3799 10.8072  -2
  15   1   4 12.3799 10.8072   1
  15   2   4 19.6883 12.6885  -2
 -16   2   4 19.6883 12.6885   1
  14   2   4 14.2268 8.18338  -2
 -15   2   4 14.2268 8.18338   1
  13   2   4 35.9362 6.60654  -2
 -14   2   4 35.9362 6.60654   1
  12   2   4 18.1061 5.61339  -2
 -13   2   4 18.1061 5.61339   1
  11   2   4 36.8236 5.09661  -2
 -12   2   4 36.8236 5.09661   1
  10   2   4 32.9666 4.02656  -2
 -11   2   4 32.9666 4.02656   1
   9   2   4 212.312 7.05854  -2
 -10   2   4 212.312 7.05854   1
   8   2   4 96.1629 4.00307  -2
  -9   2   4 96.1629 4.00307   1
   7   2   4 95.2180 3.87666  -2
  -8   2   4 95.2180 3.87666   1
   6   2   4 109.672 3.54537  -2
  -7   2   4 109.672 3.54537   1
   5   2   4 313.151 7.21421  -2
  -6   2   4 313.151 7.21421   1
   4   2   4 360.389 7.62783  -2
  -5   2   4 360.389 7.62783   1
   3   2   4 111.527 3.23451  -2
  -4   2   4 111.527 3.23451   1
   2   2   4 52.9044 2.33618  -2
  -3   2   4 52.9044 2.33618   1
   1   2   4 181.721 4.45801  -2
  -2   2   4 181.721 4.45801   1
   0   2   4 268.970 6.15968  -2
  -1   2   4 268.970 6.15968   1
  -1   2   4 306.796 7.75604  -2
   0   2   4 306.796 7.75604   1
  -2   2   4 268.247 7.39924  -2
   1   2   4 268.247 7.39924   1
  -3   2   4 48.4206 2.39225  -2
   2   2   4 48.4206 2.39225   1
  -4   2   4 142.176 4.33889  -2
   3   2   4 142.176 4.33889   1
  -5   2   4 421.600 10.3345  -2
   4   2   4 421.600 10.3345   1
  -6   2   4 442.766 11.9485  -2
   5   2   4 442.766 11.9485   1
  -7   2   4 186.816 5.38457  -2
   6   2   4 186.816 5.38457   1
  -8   2   4 121.699 4.76924  -2
   7   2   4 121.699 4.76924   1
  -9   2   4 136.975 4.72256  -2
   8   2   4 136.975 4.72256   1
 -10   2   4 248.866 7.96354  -2
   9   2   4 248.866 7.96354   1
 -11   2   4 28.5938 3.62732  -2
  10   2   4 28.5938 3.62732   1
 -12   2   4 29.0500 4.05500  -2
  11   2   4 29.0500 4.05500   1
 -13   2   4 39.5143 4.45232  -2
  12   2   4 39.5143 4.45232   1
 -14   2   4 30.8804 5.35542  -2
  13   2   4 30.8804 5.35542   1
 -15   2   4 16.3711 8.06421  -2
  14   2   4 16.3711 8.06421   1
 -16   2   4 8.23487 10.0918  -2
  15   2   4 8.23487 10.0918   1
  15   3   4 -37.179 21.6166  -2
 -16   3   4 -37.179 21.6166   1
  14   3   4 52.6749 10.9518  -2
 -15   3   4 52.6749 10.9518   1
  13   3   4 4.66965 7.29251  -2
 -14   3   4 4.66965 7.29251   1
  12   3   4 18.4441 5.50311  -2
 -13   3   4 18.4441 5.50311   1
  11   3   4 55.2121 5.75495  -2
 -12   3   4 55.2121 5.75495   1
  10   3   4 29.2027 3.82881  -2
 -11   3   4 29.2027 3.82881   1
   9   3   4 20.3160 3.04946  -2
 -10   3   4 20.3160 3.04946   1
   8   3   4 129.927 4.69141  -2
  -9   3   4 129.927 4.69141   1
   7   3   4 79.8506 3.55016  -2
  -8   3   4 79.8506 3.55016   1
   6   3   4 314.459 7.53196  -2
  -7   3   4 314.459 7.53196   1
   5   3   4 139.516 4.19534  -2
  -6   3   4 139.516 4.19534   1
   4   3   4 337.029 7.68525  -2
  -5   3   4 337.029 7.68525   1
   3   3   4 203.904 5.02450  -2
  -4   3   4 203.904 5.02450   1
   2   3   4 58.9773 2.42780  -2
  -3   3   4 58.9773 2.42780   1
   1   3   4 174.245 4.45907  -2
  -2   3   4 174.245 4.45907   1
   0   3   4 472.501 11.3023  -2
  -1   3   4 472.501 11.3023   1
  -1   3   4 511.069 12.1071  -2
   0   3   4 511.069 12.1071   1
  -2   3   4 213.417 6.09186  -2
   1   3   4 213.417 6.09186   1
  -3   3   4 87.6312 3.20376  -2
   2   3   4 87.6312 3.20376   1
  -4   3   4 240.691 6.81097  -2
   3   3   4 240.691 6.81097   1
  -5   3   4 502.240 13.6539  -2
   4   3   4 502.240 13.6539   1
  -6   3   4 214.327 6.17568  -2
   5   3   4 214.327 6.17568   1
  -7   3   4 454.221 11.3383  -2
   6   3   4 454.221 11.3383   1
  -8   3   4 96.6646 4.37183  -2
   7   3   4 96.6646 4.37183   1
  -9   3   4 169.196 6.12563  -2
   8   3   4 169.196 6.12563   1
 -10   3   4 43.9516 4.05473  -2
   9   3   4 43.9516 4.05473   1
 -11   3   4 22.4072 3.80667  -2
  10   3   4 22.4072 3.80667   1
 -12   3   4 54.8769 4.59285  -2
  11   3   4 54.8769 4.59285   1
 -13   3   4 19.9188 4.47711  -2
  12   3   4 19.9188 4.47711   1
 -14   3   4 27.1617 6.74482  -2
  13   3   4 27.1617 6.74482   1
 -15   3   4 27.8254 8.51317  -2
  14   3   4 27.8254 8.51317   1
 -16   3   4 -2.2153 9.49418  -2
  15   3   4 -2.2153 9.49418   1
  14   4   4 8.61832 22.1040  -2
 -15   4   4 8.61832 22.1040   1
  13   4   4 62.8073 9.96200  -2
 -14   4   4 62.8073 9.96200   1
  12   4   4 72.9954 8.44243  -2
 -13   4   4 72.9954 8.44243   1
  11   4   4 10.6121 4.86949  -2
 -12   4   4 10.6121 4.86949   1
  10   4   4 64.6537 4.63915  -2
 -11   4   4 64.6537 4.63915   1
   9   4   4 7.08807 3.29880  -2
 -10   4   4 7.08807 3.29880   1
   8   4   4 20.5567 3.01805  -2
  -9   4   4 20.5567 3.01805   1
   7   4   4 229.279 6.63497  -2
  -8   4   4 229.279 6.63497   1
   6   4   4 145.645 4.31500  -2
  -7   4   4 145.645 4.31500   1
   5   4   4 227.883 7.35730  -2
  -6   4   4 227.883 7.35730   1
   4   4   4 100.374 3.35974  -2
  -5   4   4 100.374 3.35974   1
   3   4   4 339.582 8.58465  -2
  -4   4   4 339.582 8.58465   1
   2   4   4 300.902 7.39357  -2
  -3   4   4 300.902 7.39357   1
   1   4   4 308.603 7.78480  -2
  -2   4   4 308.603 7.78480   1
   0   4   4 292.205 7.33496  -2
  -1   4   4 292.205 7.33496   1
  -1   4   4 373.028 10.1418  -2
   0   4   4 373.028 10.1418   1
  -2   4   4 254.689 7.89813  -2
   1   4   4 254.689 7.89813   1
  -3   4   4 387.999 11.6761  -2
   2   4   4 387.999 11.6761   1
  -4   4   4 365.186 9.94327  -2
   3   4   4 365.186 9.94327   1
  -5   4   4 144.910 4.82469  -2
   4   4   4 144.910 4.82469   1
  -6   4   4 344.087 9.21845  -2
   5   4   4 344.087 9.21845   1
  -7   4   4 184.914 5.66593  -2
   6   4   4 184.914 5.66593   1
  -8   4   4 343.285 9.59315  -2
   7   4   4 343.285 9.59315   1
  -9   4   4 20.9598 3.39989  -2
   8   4   4 20.9598 3.39989   1
 -10   4   4 2.73173 3.56579  -2
   9   4   4 2.73173 3.56579   1
 -11   4   4 77.6271 5.07081  -2
  10   4   4 77.6271 5.07081   1
 -12   4   4 13.4247 3.96779  -2
  11   4   4 13.4247 3.96779   1
 -13   4   4 57.4872 5.60679  -2
  12   4   4 57.4872 5.60679   1
 -14   4   4 45.0160 5.78135  -2
  13   4   4 45.0160 5.78135   1
 -15   4   4 27.6025 9.21516  -2
  14   4   4 27.6025 9.21516   1
  14   5   4 36.1332 23.8530  -2
 -15   5   4 36.1332 23.8530   1
  13   5   4 41.3428 19.3265  -2
 -14   5   4 41.3428 19.3265   1
  12   5   4 35.2125 8.41721  -2
 -13   5   4 35.2125 8.41721   1
  11   5   4 56.6943 6.19002  -2
 -12   5   4 56.6943 6.19002   1
  10   5   4 25.1296 4.93564  -2
 -11   5   4 25.1296 4.93564   1
   9   5   4 54.0368 4.40333  -2
 -10   5   4 54.0368 4.40333   1
   8   5   4 11.7332 3.55927  -2
  -9   5   4 11.7332 3.55927   1
   7   5   4 49.7886 3.93537  -2
  -8   5   4 49.7886 3.93537   1
   6   5   4 173.009 6.30239  -2
  -7   5   4 173.009 6.30239   1
   5   5   4 -160.14 90.7804  -2
  -6   5   4 -160.14 90.7804   1
   4   5   4 129.956 4.42455  -2
  -5   5   4 129.956 4.42455   1
   3   5   4 166.783 6.53008  -2
  -4   5   4 166.783 6.53008   1
   2   5   4 187.469 5.64910  -2
  -3   5   4 187.469 5.64910   1
   1   5   4 231.531 6.66138  -2
  -2   5   4 231.531 6.66138   1
   0   5   4 214.039 6.55705  -2
  -1   5   4 214.039 6.55705   1
  -1   5   4 175.726 6.01992  -2
   0   5   4 175.726 6.01992   1
  -2   5   4 286.131 9.93248  -2
   1   5   4 286.131 9.93248   1
  -3   5   4 234.042 9.42001  -2
   2   5   4 234.042 9.42001   1
  -4   5   4 241.483 8.28519  -2
   3   5   4 241.483 8.28519   1
  -5   5   4 196.592 5.96065  -2
   4   5   4 196.592 5.96065   1
  -6   5   4 101.382 3.97257  -2
   5   5   4 101.382 3.97257   1
  -7   5   4 246.609 7.23763  -2
   6   5   4 246.609 7.23763   1
  -8   5   4 66.5012 4.43068  -2
   7   5   4 66.5012 4.43068   1
  -9   5   4 14.0986 3.74008  -2
   8   5   4 14.0986 3.74008   1
 -10   5   4 64.6884 4.92413  -2
   9   5   4 64.6884 4.92413   1
 -11   5   4 32.1822 4.25898  -2
  10   5   4 32.1822 4.25898   1
 -12   5   4 62.2992 4.72592  -2
  11   5   4 62.2992 4.72592   1
 -13   5   4 45.2914 5.42276  -2
  12   5   4 45.2914 5.42276   1
 -14   5   4 17.9398 5.57389  -2
  13   5   4 17.9398 5.57389   1
 -15   5   4 17.5675 7.30048  -2
  14   5   4 17.5675 7.30048   1
  13   6   4 47.6634 24.2792  -2
 -14   6   4 47.6634 24.2792   1
  12   6   4 6.62493 6.06811  -2
 -13   6   4 6.62493 6.06811   1
  11   6   4 45.0717 6.56070  -2
 -12   6   4 45.0717 6.56070   1
  10   6   4 34.0860 5.62755  -2
 -11   6   4 34.0860 5.62755   1
   9   6   4 44.9873 5.46573  -2
 -10   6   4 44.9873 5.46573   1
   8   6   4 45.0238 5.27057  -2
  -9   6   4 45.0238 5.27057   1
   7   6   4 1.10847 3.56233  -2
  -8   6   4 1.10847 3.56233   1
   6   6   4 38.7891 4.32325  -2
  -7   6   4 38.7891 4.32325   1
   5   6   4 84.5936 5.00085  -2
  -6   6   4 84.5936 5.00085   1
   4   6   4 188.089 7.24685  -2
  -5   6   4 188.089 7.24685   1
   3   6   4 209.288 7.15494  -2
  -4   6   4 209.288 7.15494   1
   2   6   4 123.334 4.35002  -2
  -3   6   4 123.334 4.35002   1
   1   6   4 43.7043 3.14656  -2
  -2   6   4 43.7043 3.14656   1
   0   6   4 110.785 4.58987  -2
  -1   6   4 110.785 4.58987   1
  -1   6   4 106.468 4.68040  -2
   0   6   4 106.468 4.68040   1
  -2   6   4 71.5654 3.62099  -2
   1   6   4 71.5654 3.62099   1
  -3   6   4 137.912 6.18140  -2
   2   6   4 137.912 6.18140   1
  -4   6   4 177.820 7.86839  -2
   3   6   4 177.820 7.86839   1
  -5   6   4 214.605 7.99699  -2
   4   6   4 214.605 7.99699   1
  -6   6   4 113.833 4.85880  -2
   5   6   4 113.833 4.85880   1
  -7   6   4 45.2442 3.78671  -2
   6   6   4 45.2442 3.78671   1
  -8   6   4 4.17917 3.65991  -2
   7   6   4 4.17917 3.65991   1
  -9   6   4 66.1364 4.93818  -2
   8   6   4 66.1364 4.93818   1
 -10   6   4 54.4786 5.06043  -2
   9   6   4 54.4786 5.06043   1
 -11   6   4 35.6146 4.96084  -2
  10   6   4 35.6146 4.96084   1
 -12   6   4 51.9074 4.88849  -2
  11   6   4 51.9074 4.88849   1
 -13   6   4 46.5264 5.51239  -2
  12   6   4 46.5264 5.51239   1
 -14   6   4 16.6184 7.39247  -2
  13   6   4 16.6184 7.39247   1
  14   6   4 15.7934 5.05618   1
  13   7   4 4.44890 22.3385  -2
 -14   7   4 4.44890 22.3385   1
  12   7   4 17.2829 7.14938  -2
 -13   7   4 17.2829 7.14938   1
  11   7   4 27.0280 6.68515  -2
 -12   7   4 27.0280 6.68515   1
  10   7   4 65.9528 7.38525  -2
 -11   7   4 65.9528 7.38525   1
   9   7   4 29.7130 5.43327  -2
 -10   7   4 29.7130 5.43327   1
   8   7   4 46.5439 5.67784  -2
  -9   7   4 46.5439 5.67784   1
   7   7   4 61.7841 6.31846  -2
  -8   7   4 61.7841 6.31846   1
   6   7   4 -0.3258 4.36598  -2
  -7   7   4 -0.3258 4.36598   1
   5   7   4 64.9959 5.15145  -2
  -6   7   4 64.9959 5.15145   1
   4   7   4 83.4348 4.66888  -2
  -5   7   4 83.4348 4.66888   1
   3   7   4 82.0555 4.30953  -2
  -4   7   4 82.0555 4.30953   1
   2   7   4 60.1514 3.79838  -2
  -3   7   4 60.1514 3.79838   1
   1   7   4 40.9466 2.97219  -2
  -2   7   4 40.9466 2.97219   1
   0   7   4 90.2598 4.69914  -2
  -1   7   4 90.2598 4.69914   1
  -1   7   4 120.785 4.59605  -2
   0   7   4 120.785 4.59605   1
  -2   7   4 33.7551 3.70979  -2
   1   7   4 33.7551 3.70979   1
  -3   7   4 49.5749 4.84977  -2
   2   7   4 49.5749 4.84977   1
  -4   7   4 106.223 5.62883  -2
   3   7   4 106.223 5.62883   1
  -5   7   4 96.2868 5.07513  -2
   4   7   4 96.2868 5.07513   1
  -6   7   4 86.9705 5.24000  -2
   5   7   4 86.9705 5.24000   1
  -7   7   4 2.76434 3.91967  -2
   6   7   4 2.76434 3.91967   1
  -8   7   4 41.1378 5.94935  -2
   7   7   4 41.1378 5.94935   1
  -9   7   4 63.9970 5.52114  -2
   8   7   4 63.9970 5.52114   1
 -10   7   4 43.0157 5.14116  -2
   9   7   4 43.0157 5.14116   1
 -11   7   4 64.1143 5.87151  -2
  10   7   4 64.1143 5.87151   1
 -12   7   4 32.7882 6.02910  -2
  11   7   4 32.7882 6.02910   1
 -13   7   4 17.3344 6.85120  -2
  12   7   4 17.3344 6.85120   1
 -14   7   4 22.2236 8.44409  -2
  13   7   4 22.2236 8.44409   1
  12   8   4 5.81196 8.42962  -2
 -13   8   4 5.81196 8.42962   1
  11   8   4 22.8022 7.26362  -2
 -12   8   4 22.8022 7.26362   1
  10   8   4 15.1353 7.13069  -2
 -11   8   4 15.1353 7.13069   1
   9   8   4 30.4105 6.94019  -2
 -10   8   4 30.4105 6.94019   1
   8   8   4 44.5976 5.84244  -2
  -9   8   4 44.5976 5.84244   1
   7   8   4 5.86576 5.26183  -2
  -8   8   4 5.86576 5.26183   1
   6   8   4 82.0255 6.65711  -2
  -7   8   4 82.0255 6.65711   1
   5   8   4 2.08516 4.56511  -2
  -6   8   4 2.08516 4.56511   1
   4   8   4 24.1167 4.40433  -2
  -5   8   4 24.1167 4.40433   1
   3   8   4 48.4992 4.72255  -2
  -4   8   4 48.4992 4.72255   1
   2   8   4 47.4183 4.28172  -2
  -3   8   4 47.4183 4.28172   1
   1   8   4 47.3564 3.61496  -2
  -2   8   4 47.3564 3.61496   1
   0   8   4 11.9620 3.33239  -2
  -1   8   4 11.9620 3.33239   1
  -1   8   4 11.6812 3.74506  -2
   0   8   4 11.6812 3.74506   1
  -2   8   4 51.2130 4.76095  -2
   1   8   4 51.2130 4.76095   1
  -3   8   4 60.0579 5.20081  -2
   2   8   4 60.0579 5.20081   1
  -4   8   4 46.1833 4.41934  -2
   3   8   4 46.1833 4.41934   1
  -5   8   4 40.7592 4.32576  -2
   4   8   4 40.7592 4.32576   1
  -6   8   4 -4.7462 4.08199  -2
   5   8   4 -4.7462 4.08199   1
  -7   8   4 120.886 7.00331  -2
   6   8   4 120.886 7.00331   1
  -8   8   4 29.0938 5.19047  -2
   7   8   4 29.0938 5.19047   1
  -9   8   4 42.8958 5.33656  -2
   8   8   4 42.8958 5.33656   1
 -10   8   4 62.3812 5.74524  -2
   9   8   4 62.3812 5.74524   1
 -11   8   4 24.8619 5.50647  -2
  10   8   4 24.8619 5.50647   1
 -12   8   4 10.4777 6.08303  -2
  11   8   4 10.4777 6.08303   1
 -13   8   4 -2.8931 8.88238  -2
  12   8   4 -2.8931 8.88238   1
  10   9   4 9.44311 7.55165  -2
 -11   9   4 9.44311 7.55165   1
   9   9   4 16.8495 7.39385  -2
 -10   9   4 16.8495 7.39385   1
   8   9   4 24.5354 5.51728  -2
  -9   9   4 24.5354 5.51728   1
   7   9   4 40.6053 6.02089  -2
  -8   9   4 40.6053 6.02089   1
   6   9   4 12.8371 5.57726  -2
  -7   9   4 12.8371 5.57726   1
   5   9   4 30.0963 5.70343  -2
  -6   9   4 30.0963 5.70343   1
   4   9   4 1.94692 4.42852  -2
  -5   9   4 1.94692 4.42852   1
   3   9   4 24.4686 4.61207  -2
  -4   9   4 24.4686 4.61207   1
   2   9   4 34.2342 4.75289  -2
  -3   9   4 34.2342 4.75289   1
   1   9   4 13.6523 4.51410  -2
  -2   9   4 13.6523 4.51410   1
   0   9   4 13.3927 4.43363  -2
  -1   9   4 13.3927 4.43363   1
  -1   9   4 13.0507 4.29764  -2
   0   9   4 13.0507 4.29764   1
  -2   9   4 23.6713 4.70388  -2
   1   9   4 23.6713 4.70388   1
  -3   9   4 29.5514 4.84023  -2
   2   9   4 29.5514 4.84023   1
  -4   9   4 18.1363 4.21620  -2
   3   9   4 18.1363 4.21620   1
  -5   9   4 2.63588 4.29677  -2
   4   9   4 2.63588 4.29677   1
  -6   9   4 23.3902 4.77889  -2
   5   9   4 23.3902 4.77889   1
  -7   9   4 9.00386 4.85052  -2
   6   9   4 9.00386 4.85052   1
  -8   9   4 61.2521 6.53872  -2
   7   9   4 61.2521 6.53872   1
  -9   9   4 33.3715 5.61022  -2
   8   9   4 33.3715 5.61022   1
 -10   9   4 9.46326 5.30768  -2
   9   9   4 9.46326 5.30768   1
 -11   9   4 14.5065 6.02219  -2
  10   9   4 14.5065 6.02219   1
 -12   9   4 15.2361 10.0129  -2
  11   9   4 15.2361 10.0129   1
  10  10   4 -1.8123 9.84431  -2
 -11  10   4 -1.8123 9.84431   1
   9  10   4 1.56912 7.20785  -2
 -10  10   4 1.56912 7.20785   1
   8  10   4 2.63433 6.17871  -2
  -9  10   4 2.63433 6.17871   1
   7  10   4 10.4737 6.01501  -2
  -8  10   4 10.4737 6.01501   1
   6  10   4 18.5657 5.95723  -2
  -7  10   4 18.5657 5.95723   1
   5  10   4 14.3608 5.96441  -2
  -6  10   4 14.3608 5.96441   1
   4  10   4 6.78055 5.20254  -2
  -5  10   4 6.78055 5.20254   1
   3  10   4 11.0856 5.80130  -2
  -4  10   4 11.0856 5.80130   1
   2  10   4 11.7260 5.41346  -2
  -3  10   4 11.7260 5.41346   1
   1  10   4 3.82262 4.82149  -2
  -2  10   4 3.82262 4.82149   1
   0  10   4 24.7386 5.12440  -2
  -1  10   4 24.7386 5.12440   1
  -1  10   4 31.7669 4.76087  -2
   0  10   4 31.7669 4.76087   1
  -2  10   4 10.7137 4.50236  -2
   1  10   4 10.7137 4.50236   1
  -3  10   4 9.37216 4.47508  -2
   2  10   4 9.37216 4.47508   1
  -4  10   4 7.68233 4.72207  -2
   3  10   4 7.68233 4.72207   1
  -5  10   4 16.7118 4.95412  -2
   4  10   4 16.7118 4.95412   1
  -6  10   4 15.4687 5.21030  -2
   5  10   4 15.4687 5.21030   1
  -7  10   4 20.1972 5.41000  -2
   6  10   4 20.1972 5.41000   1
  -8  10   4 26.3389 5.57884  -2
   7  10   4 26.3389 5.57884   1
  -9  10   4 23.0906 5.97487  -2
   8  10   4 23.0906 5.97487   1
 -10  10   4 23.2892 7.36497  -2
   9  10   4 23.2892 7.36497   1
 -11  10   4 -12.225 9.26908  -2
  10  10   4 -12.225 9.26908   1
   9  11   4 33.5879 19.1576  -2
 -10  11   4 33.5879 19.1576   1
   8  11   4 11.8876 9.35090  -2
  -9  11   4 11.8876 9.35090   1
   7  11   4 5.50378 8.21006  -2
  -8  11   4 5.50378 8.21006   1
   6  11   4 -23.041 10.1259  -2
  -7  11   4 -23.041 10.1259   1
   5  11   4 8.86988 7.02078  -2
  -6  11   4 8.86988 7.02078   1
   4  11   4 2.58670 6.53536  -2
  -5  11   4 2.58670 6.53536   1
   3  11   4 -6.3120 6.08107  -2
  -4  11   4 -6.3120 6.08107   1
   2  11   4 0.90245 5.79083  -2
  -3  11   4 0.90245 5.79083   1
   1  11   4 2.02727 4.89050  -2
  -2  11   4 2.02727 4.89050   1
   0  11   4 3.49451 5.33080  -2
  -1  11   4 3.49451 5.33080   1
  -1  11   4 4.12264 4.80668  -2
   0  11   4 4.12264 4.80668   1
  -2  11   4 12.3159 4.63281  -2
   1  11   4 12.3159 4.63281   1
  -3  11   4 6.21407 4.63373  -2
   2  11   4 6.21407 4.63373   1
  -4  11   4 -2.3370 4.95502  -2
   3  11   4 -2.3370 4.95502   1
  -5  11   4 14.4668 5.34099  -2
   4  11   4 14.4668 5.34099   1
  -6  11   4 17.1230 5.65807  -2
   5  11   4 17.1230 5.65807   1
  -7  11   4 13.8155 6.81684  -2
   6  11   4 13.8155 6.81684   1
  -8  11   4 11.8223 7.49419  -2
   7  11   4 11.8223 7.49419   1
  -9  11   4 16.4334 9.41438  -2
   8  11   4 16.4334 9.41438   1
 -10  11   4 11.5673 9.81541  -2
   9  11   4 11.5673 9.81541   1
   7  12   4 7.58833 11.5650  -2
  -8  12   4 7.58833 11.5650   1
   6  12   4 17.0742 11.6715  -2
  -7  12   4 17.0742 11.6715   1
   5  12   4 -9.2947 9.68967  -2
  -6  12   4 -9.2947 9.68967   1
   4  12   4 9.70863 8.82034  -2
  -5  12   4 9.70863 8.82034   1
   3  12   4 8.41071 6.98781  -2
  -4  12   4 8.41071 6.98781   1
   2  12   4 5.70824 5.73486  -2
  -3  12   4 5.70824 5.73486   1
   1  12   4 2.37093 5.34864  -2
  -2  12   4 2.37093 5.34864   1
   0  12   4 12.3839 5.76702  -2
  -1  12   4 12.3839 5.76702   1
  -1  12   4 7.86973 6.08854  -2
   0  12   4 7.86973 6.08854   1
  -2  12   4 3.57523 6.19028  -2
   1  12   4 3.57523 6.19028   1
  -3  12   4 8.78397 6.11269  -2
   2  12   4 8.78397 6.11269   1
  -4  12   4 6.71921 6.09434  -2
   3  12   4 6.71921 6.09434   1
  -5  12   4 10.7324 6.33583  -2
   4  12   4 10.7324 6.33583   1
  -6  12   4 0.63643 8.14916  -2
   5  12   4 0.63643 8.14916   1
  -7  12   4 4.75407 9.83823  -2
   6  12   4 4.75407 9.83823   1
  -8  12   4 -6.4164 12.4448  -2
   7  12   4 -6.4164 12.4448   1
   5  13   4 12.0247 12.0945  -2
  -6  13   4 12.0247 12.0945   1
   4  13   4 0.70953 12.4367  -2
  -5  13   4 0.70953 12.4367   1
   3  13   4 7.42162 9.94158  -2
  -4  13   4 7.42162 9.94158   1
   2  13   4 28.5149 7.71979  -2
  -3  13   4 28.5149 7.71979   1
   1  13   4 3.45106 7.58397  -2
  -2  13   4 3.45106 7.58397   1
   0  13   4 -4.0938 8.44268  -2
  -1  13   4 -4.0938 8.44268   1
  -1  13   4 0.10740 10.5125  -2
   0  13   4 0.10740 10.5125   1
  -2  13   4 15.6383 9.29504  -2
   1  13   4 15.6383 9.29504   1
  -3  13   4 0.36862 8.33840  -2
   2  13   4 0.36862 8.33840   1
  -4  13   4 6.01134 8.94041  -2
   3  13   4 6.01134 8.94041   1
  -5  13   4 5.50524 12.1128  -2
   4  13   4 5.50524 12.1128   1
  -6  13   4 3.84157 12.2678  -2
   5  13   4 3.84157 12.2678   1
  15   0   5 42.9641 21.1070  -2
 -16   0   5 42.9641 21.1070   1
  14   0   5 -5.8819 9.10828  -2
 -15   0   5 -5.8819 9.10828   1
  13   0   5 4.04966 7.89613  -2
 -14   0   5 4.04966 7.89613   1
  12   0   5 5.72368 7.39479  -2
 -13   0   5 5.72368 7.39479   1
  11   0   5 156.980 12.9990  -2
 -12   0   5 156.980 12.9990   1
  10   0   5 67.8806 8.22838  -2
 -11   0   5 67.8806 8.22838   1
   9   0   5 118.231 7.59780  -2
 -10   0   5 118.231 7.59780   1
   8   0   5 105.610 5.37684  -2
  -9   0   5 105.610 5.37684   1
   7   0   5 153.927 6.20756  -2
  -8   0   5 153.927 6.20756   1
   6   0   5 64.8038 3.41655  -2
  -7   0   5 64.8038 3.41655   1
   5   0   5 65.8567 3.30135  -2
  -6   0   5 65.8567 3.30135   1
   4   0   5 15.0593 2.16092  -2
  -5   0   5 15.0593 2.16092   1
   3   0   5 535.489 15.7384  -2
  -4   0   5 535.489 15.7384   1
   2   0   5 677.580 21.8700  -2
  -3   0   5 677.580 21.8700   1
   1   0   5 204.910 9.35817  -2
  -2   0   5 204.910 9.35817   1
   0   0   5 491.604 18.2994  -2
  -1   0   5 491.604 18.2994   1
  -1   0   5 422.738 14.6113  -2
   0   0   5 422.738 14.6113   1
  -2   0   5 211.071 7.92226  -2
   1   0   5 211.071 7.92226   1
  -3   0   5 488.881 16.9373  -2
   2   0   5 488.881 16.9373   1
  -4   0   5 789.242 23.6679  -2
   3   0   5 789.242 23.6679   1
  -5   0   5 16.4015 3.13303  -2
   4   0   5 16.4015 3.13303   1
  -6   0   5 76.0919 4.54832  -2
   5   0   5 76.0919 4.54832   1
  -7   0   5 104.579 5.73355  -2
   6   0   5 104.579 5.73355   1
  -8   0   5 176.097 7.65146  -2
   7   0   5 176.097 7.65146   1
  -9   0   5 144.660 7.20056  -2
   8   0   5 144.660 7.20056   1
 -10   0   5 188.327 8.63792  -2
   9   0   5 188.327 8.63792   1
 -11   0   5 84.0338 6.56517  -2
  10   0   5 84.0338 6.56517   1
 -12   0   5 167.283 9.62081  -2
  11   0   5 167.283 9.62081   1
 -13   0   5 13.3680 6.86412  -2
  12   0   5 13.3680 6.86412   1
 -14   0   5 28.6917 6.71842  -2
  13   0   5 28.6917 6.71842   1
 -15   0   5 25.4863 16.0491  -2
  14   0   5 25.4863 16.0491   1
 -16   0   5 9.67698 18.0610  -2
  15   0   5 9.67698 18.0610   1
  15   1   5 21.6207 14.7031  -2
 -16   1   5 21.6207 14.7031   1
  14   1   5 5.05123 7.82951  -2
 -15   1   5 5.05123 7.82951   1
  13   1   5 9.60905 5.59418  -2
 -14   1   5 9.60905 5.59418   1
  12   1   5 18.7652 5.83906  -2
 -13   1   5 18.7652 5.83906   1
  11   1   5 -1.6682 5.25429  -2
 -12   1   5 -1.6682 5.25429   1
  10   1   5 126.158 6.86007  -2
 -11   1   5 126.158 6.86007   1
   9   1   5 75.0567 4.00607  -2
 -10   1   5 75.0567 4.00607   1
   8   1   5 96.5561 4.09367  -2
  -9   1   5 96.5561 4.09367   1
   7   1   5 105.574 3.96984  -2
  -8   1   5 105.574 3.96984   1
   6   1   5 20.0683 2.30809  -2
  -7   1   5 20.0683 2.30809   1
   5   1   5 35.4833 2.27093  -2
  -6   1   5 35.4833 2.27093   1
   4   1   5 149.370 3.88353  -2
  -5   1   5 149.370 3.88353   1
   3   1   5 178.967 4.23029  -2
  -4   1   5 178.967 4.23029   1
   2   1   5 344.223 7.62557  -2
  -3   1   5 344.223 7.62557   1
   1   1   5 946.904 19.8962  -2
  -2   1   5 946.904 19.8962   1
   0   1   5 190.985 5.27756  -2
  -1   1   5 190.985 5.27756   1
  -1   1   5 308.246 8.27441  -2
   0   1   5 308.246 8.27441   1
  -2   1   5 985.727 21.0523  -2
   1   1   5 985.727 21.0523   1
  -3   1   5 498.632 11.0054  -2
   2   1   5 498.632 11.0054   1
  -4   1   5 148.291 4.04298  -2
   3   1   5 148.291 4.04298   1
  -5   1   5 125.814 3.81708  -2
   4   1   5 125.814 3.81708   1
  -6   1   5 44.4773 3.20612  -2
   5   1   5 44.4773 3.20612   1
  -7   1   5 33.7084 2.76906  -2
   6   1   5 33.7084 2.76906   1
  -8   1   5 120.638 4.67663  -2
   7   1   5 120.638 4.67663   1
  -9   1   5 136.674 5.03071  -2
   8   1   5 136.674 5.03071   1
 -10   1   5 105.589 4.83218  -2
   9   1   5 105.589 4.83218   1
 -11   1   5 187.925 6.79636  -2
  10   1   5 187.925 6.79636   1
 -12   1   5 21.5269 4.07734  -2
  11   1   5 21.5269 4.07734   1
 -13   1   5 27.9351 4.55526  -2
  12   1   5 27.9351 4.55526   1
 -14   1   5 2.87360 5.54535  -2
  13   1   5 2.87360 5.54535   1
 -15   1   5 -8.3838 8.76827  -2
  14   1   5 -8.3838 8.76827   1
 -16   1   5 11.1808 18.7314  -2
  15   1   5 11.1808 18.7314   1
  15   2   5 24.0993 22.4280  -2
 -16   2   5 24.0993 22.4280   1
  14   2   5 19.1365 10.1996  -2
 -15   2   5 19.1365 10.1996   1
  13   2   5 23.2311 7.49672  -2
 -14   2   5 23.2311 7.49672   1
  12   2   5 19.7695 5.64659  -2
 -13   2   5 19.7695 5.64659   1
  11   2   5 5.27761 4.36518  -2
 -12   2   5 5.27761 4.36518   1
  10   2   5 13.1946 3.60606  -2
 -11   2   5 13.1946 3.60606   1
   9   2   5 140.290 5.51401  -2
 -10   2   5 140.290 5.51401   1
   8   2   5 71.1360 3.69761  -2
  -9   2   5 71.1360 3.69761   1
   7   2   5 55.5387 3.12242  -2
  -8   2   5 55.5387 3.12242   1
   6   2   5 59.4695 3.04464  -2
  -7   2   5 59.4695 3.04464   1
   5   2   5 203.290 5.64728  -2
  -6   2   5 203.290 5.64728   1
   4   2   5 134.643 3.95669  -2
  -5   2   5 134.643 3.95669   1
   3   2   5 52.7467 2.35874  -2
  -4   2   5 52.7467 2.35874   1
   2   2   5 154.809 4.33657  -2
  -3   2   5 154.809 4.33657   1
   1   2   5 283.222 6.66850  -2
  -2   2   5 283.222 6.66850   1
   0   2   5 532.837 11.0215  -2
  -1   2   5 532.837 11.0215   1
  -1   2   5 384.839 9.54986  -2
   0   2   5 384.839 9.54986   1
  -2   2   5 423.482 11.2843  -2
   1   2   5 423.482 11.2843   1
  -3   2   5 196.448 5.47565  -2
   2   2   5 196.448 5.47565   1
  -4   2   5 65.7777 3.02384  -2
   3   2   5 65.7777 3.02384   1
  -5   2   5 138.171 4.34764  -2
   4   2   5 138.171 4.34764   1
  -6   2   5 297.712 9.07322  -2
   5   2   5 297.712 9.07322   1
  -7   2   5 90.1863 4.25418  -2
   6   2   5 90.1863 4.25418   1
  -8   2   5 83.3444 3.80028  -2
   7   2   5 83.3444 3.80028   1
  -9   2   5 90.8425 4.30426  -2
   8   2   5 90.8425 4.30426   1
 -10   2   5 178.730 6.42689  -2
   9   2   5 178.730 6.42689   1
 -11   2   5 8.49205 3.52684  -2
  10   2   5 8.49205 3.52684   1
 -12   2   5 18.8458 4.07853  -2
  11   2   5 18.8458 4.07853   1
 -13   2   5 13.7670 4.72562  -2
  12   2   5 13.7670 4.72562   1
 -14   2   5 16.5267 5.42170  -2
  13   2   5 16.5267 5.42170   1
 -15   2   5 16.4022 8.88709  -2
  14   2   5 16.4022 8.88709   1
 -16   2   5 -21.359 11.8121  -2
  15   2   5 -21.359 11.8121   1
 -16   3   5 4.46410 6.87864   1
  14   3   5 19.9227 11.5158  -2
 -15   3   5 19.9227 11.5158   1
  13   3   5 5.52320 8.93770  -2
 -14   3   5 5.52320 8.93770   1
  12   3   5 17.8408 9.43455  -2
 -13   3   5 17.8408 9.43455   1
  11   3   5 25.5634 4.41563  -2
 -12   3   5 25.5634 4.41563   1
  10   3   5 5.23390 4.12850  -2
 -11   3   5 5.23390 4.12850   1
   9   3   5 10.2166 3.46711  -2
 -10   3   5 10.2166 3.46711   1
   8   3   5 120.739 4.93279  -2
  -9   3   5 120.739 4.93279   1
   7   3   5 42.1187 2.86887  -2
  -8   3   5 42.1187 2.86887   1
   6   3   5 201.291 5.75078  -2
  -7   3   5 201.291 5.75078   1
   5   3   5 199.925 5.90126  -2
  -6   3   5 199.925 5.90126   1
   4   3   5 163.173 4.71739  -2
  -5   3   5 163.173 4.71739   1
   3   3   5 82.9770 2.93313  -2
  -4   3   5 82.9770 2.93313   1
   2   3   5 9.80318 1.86342  -2
  -3   3   5 9.80318 1.86342   1
   1   3   5 84.4624 2.80881  -2
  -2   3   5 84.4624 2.80881   1
   0   3   5 454.289 9.91505  -2
  -1   3   5 454.289 9.91505   1
  -1   3   5 532.743 11.5992  -2
   0   3   5 532.743 11.5992   1
  -2   3   5 92.0262 3.73538  -2
   1   3   5 92.0262 3.73538   1
  -3   3   5 15.7572 1.80019  -2
   2   3   5 15.7572 1.80019   1
  -4   3   5 110.188 3.98047  -2
   3   3   5 110.188 3.98047   1
  -5   3   5 244.439 7.37401  -2
   4   3   5 244.439 7.37401   1
  -6   3   5 270.658 8.32428  -2
   5   3   5 270.658 8.32428   1
  -7   3   5 301.535 8.47484  -2
   6   3   5 301.535 8.47484   1
  -8   3   5 45.7949 3.72982  -2
   7   3   5 45.7949 3.72982   1
  -9   3   5 173.126 6.99593  -2
   8   3   5 173.126 6.99593   1
 -10   3   5 19.8924 3.89468  -2
   9   3   5 19.8924 3.89468   1
 -11   3   5 0.45342 3.86553  -2
  10   3   5 0.45342 3.86553   1
 -12   3   5 37.2644 4.58548  -2
  11   3   5 37.2644 4.58548   1
 -13   3   5 20.2202 4.64176  -2
  12   3   5 20.2202 4.64176   1
 -14   3   5 0.65390 5.74321  -2
  13   3   5 0.65390 5.74321   1
 -15   3   5 18.6177 9.28224  -2
  14   3   5 18.6177 9.28224   1
  14   4   5 46.1781 22.9470  -2
 -15   4   5 46.1781 22.9470   1
  13   4   5 40.6568 10.8750  -2
 -14   4   5 40.6568 10.8750   1
  12   4   5 15.2838 8.38643  -2
 -13   4   5 15.2838 8.38643   1
  11   4   5 21.1482 4.84711  -2
 -12   4   5 21.1482 4.84711   1
  10   4   5 20.0025 6.83363  -2
 -11   4   5 20.0025 6.83363   1
   9   4   5 6.45294 4.08626  -2
 -10   4   5 6.45294 4.08626   1
   8   4   5 7.62937 3.32644  -2
  -9   4   5 7.62937 3.32644   1
   7   4   5 180.460 6.10453  -2
  -8   4   5 180.460 6.10453   1
   6   4   5 132.718 5.30811  -2
  -7   4   5 132.718 5.30811   1
   5   4   5 212.944 6.41503  -2
  -6   4   5 212.944 6.41503   1
   4   4   5 122.543 4.15185  -2
  -5   4   5 122.543 4.15185   1
   3   4   5 126.391 4.86828  -2
  -4   4   5 126.391 4.86828   1
   2   4   5 230.967 6.09760  -2
  -3   4   5 230.967 6.09760   1
   1   4   5 169.036 4.87066  -2
  -2   4   5 169.036 4.87066   1
   0   4   5 63.5196 3.02001  -2
  -1   4   5 63.5196 3.02001   1
  -1   4   5 105.403 3.73925  -2
   0   4   5 105.403 3.73925   1
  -2   4   5 126.873 4.64839  -2
   1   4   5 126.873 4.64839   1
  -3   4   5 295.352 8.20062  -2
   2   4   5 295.352 8.20062   1
  -4   4   5 169.349 5.79946  -2
   3   4   5 169.349 5.79946   1
  -5   4   5 174.017 6.79352  -2
   4   4   5 174.017 6.79352   1
  -6   4   5 319.903 10.3201  -2
   5   4   5 319.903 10.3201   1
  -7   4   5 169.095 5.46563  -2
   6   4   5 169.095 5.46563   1
  -8   4   5 267.312 8.23420  -2
   7   4   5 267.312 8.23420   1
  -9   4   5 12.6399 3.61202  -2
   8   4   5 12.6399 3.61202   1
 -10   4   5 0.68162 3.74916  -2
   9   4   5 0.68162 3.74916   1
 -11   4   5 61.1268 4.84257  -2
  10   4   5 61.1268 4.84257   1
 -12   4   5 7.33721 4.00617  -2
  11   4   5 7.33721 4.00617   1
 -13   4   5 30.4985 4.69270  -2
  12   4   5 30.4985 4.69270   1
 -14   4   5 28.6185 5.88396  -2
  13   4   5 28.6185 5.88396   1
 -15   4   5 5.17650 9.71291  -2
  14   4   5 5.17650 9.71291   1
  14   5   5 14.4545 24.3525  -2
 -15   5   5 14.4545 24.3525   1
  13   5   5 41.3494 21.2657  -2
 -14   5   5 41.3494 21.2657   1
  12   5   5 14.9133 13.2340  -2
 -13   5   5 14.9133 13.2340   1
  11   5   5 8.28704 5.20132  -2
 -12   5   5 8.28704 5.20132   1
  10   5   5 7.40142 4.78746  -2
 -11   5   5 7.40142 4.78746   1
   9   5   5 37.0763 5.73210  -2
 -10   5   5 37.0763 5.73210   1
   8   5   5 8.29287 4.20039  -2
  -9   5   5 8.29287 4.20039   1
   7   5   5 29.2045 3.78493  -2
  -8   5   5 29.2045 3.78493   1
   6   5   5 160.762 6.84697  -2
  -7   5   5 160.762 6.84697   1
   5   5   5 85.8122 4.52409  -2
  -6   5   5 85.8122 4.52409   1
   4   5   5 103.549 4.56562  -2
  -5   5   5 103.549 4.56562   1
   3   5   5 118.256 5.49056  -2
  -4   5   5 118.256 5.49056   1
   2   5   5 130.881 4.31813  -2
  -3   5   5 130.881 4.31813   1
   1   5   5 133.864 4.52911  -2
  -2   5   5 133.864 4.52911   1
   0   5   5 67.6994 3.15954  -2
  -1   5   5 67.6994 3.15954   1
  -1   5   5 49.6037 3.61487  -2
   0   5   5 49.6037 3.61487   1
  -2   5   5 186.703 7.48685  -2
   1   5   5 186.703 7.48685   1
  -3   5   5 154.271 7.19126  -2
   2   5   5 154.271 7.19126   1
  -4   5   5 144.994 5.67482  -2
   3   5   5 144.994 5.67482   1
  -5   5   5 174.721 6.89689  -2
   4   5   5 174.721 6.89689   1
  -6   5   5 118.040 5.14116  -2
   5   5   5 118.040 5.14116   1
  -7   5   5 223.549 7.11837  -2
   6   5   5 223.549 7.11837   1
  -8   5   5 27.0369 3.88266  -2
   7   5   5 27.0369 3.88266   1
  -9   5   5 4.59934 4.06294  -2
   8   5   5 4.59934 4.06294   1
 -10   5   5 45.7573 4.60041  -2
   9   5   5 45.7573 4.60041   1
 -11   5   5 29.0113 4.96101  -2
  10   5   5 29.0113 4.96101   1
 -12   5   5 23.8771 4.29279  -2
  11   5   5 23.8771 4.29279   1
 -13   5   5 32.2419 4.71427  -2
  12   5   5 32.2419 4.71427   1
 -14   5   5 11.6341 6.22262  -2
  13   5   5 11.6341 6.22262   1
 -15   5   5 10.4617 9.99060  -2
  14   5   5 10.4617 9.99060   1
  13   6   5 2.42228 21.0115  -2
 -14   6   5 2.42228 21.0115   1
  12   6   5 4.69035 8.38006  -2
 -13   6   5 4.69035 8.38006   1
  11   6   5 35.0980 6.37926  -2
 -12   6   5 35.0980 6.37926   1
  10   6   5 12.9712 5.73449  -2
 -11   6   5 12.9712 5.73449   1
   9   6   5 20.7080 5.14331  -2
 -10   6   5 20.7080 5.14331   1
   8   6   5 53.6635 5.64532  -2
  -9   6   5 53.6635 5.64532   1
   7   6   5 6.93410 4.30332  -2
  -8   6   5 6.93410 4.30332   1
   6   6   5 14.9122 4.57914  -2
  -7   6   5 14.9122 4.57914   1
   5   6   5 80.1411 5.65767  -2
  -6   6   5 80.1411 5.65767   1
   4   6   5 161.497 7.27978  -2
  -5   6   5 161.497 7.27978   1
   3   6   5 147.208 6.41691  -2
  -4   6   5 147.208 6.41691   1
   2   6   5 61.0665 3.84054  -2
  -3   6   5 61.0665 3.84054   1
   1   6   5 51.3001 3.04864  -2
  -2   6   5 51.3001 3.04864   1
   0   6   5 42.6653 3.56755  -2
  -1   6   5 42.6653 3.56755   1
  -1   6   5 118.245 6.17299  -2
   0   6   5 118.245 6.17299   1
  -2   6   5 -46.964 39.7535  -2
   1   6   5 -46.964 39.7535   1
  -3   6   5 79.0279 6.20942  -2
   2   6   5 79.0279 6.20942   1
  -4   6   5 151.703 7.71609  -2
   3   6   5 151.703 7.71609   1
  -5   6   5 233.936 8.93838  -2
   4   6   5 233.936 8.93838   1
  -6   6   5 111.021 5.33466  -2
   5   6   5 111.021 5.33466   1
  -7   6   5 9.41623 3.53876  -2
   6   6   5 9.41623 3.53876   1
  -8   6   5 5.90932 3.79553  -2
   7   6   5 5.90932 3.79553   1
  -9   6   5 74.4092 5.15775  -2
   8   6   5 74.4092 5.15775   1
 -10   6   5 57.9458 4.97560  -2
   9   6   5 57.9458 4.97560   1
 -11   6   5 19.7707 4.42529  -2
  10   6   5 19.7707 4.42529   1
 -12   6   5 21.6027 4.47184  -2
  11   6   5 21.6027 4.47184   1
 -13   6   5 26.9140 5.08031  -2
  12   6   5 26.9140 5.08031   1
 -14   6   5 15.7470 8.18455  -2
  13   6   5 15.7470 8.18455   1
  13   7   5 -2.0621 21.1027  -2
 -14   7   5 -2.0621 21.1027   1
  12   7   5 16.2805 9.51928  -2
 -13   7   5 16.2805 9.51928   1
  11   7   5 2.31349 6.16057  -2
 -12   7   5 2.31349 6.16057   1
  10   7   5 40.9477 6.64905  -2
 -11   7   5 40.9477 6.64905   1
   9   7   5 30.7064 5.45146  -2
 -10   7   5 30.7064 5.45146   1
   8   7   5 32.2388 5.62968  -2
  -9   7   5 32.2388 5.62968   1
   7   7   5 31.6131 5.09797  -2
  -8   7   5 31.6131 5.09797   1
   6   7   5 7.10180 4.38152  -2
  -7   7   5 7.10180 4.38152   1
   5   7   5 67.4975 5.45512  -2
  -6   7   5 67.4975 5.45512   1
   4   7   5 123.038 5.77758  -2
  -5   7   5 123.038 5.77758   1
   3   7   5 90.8706 4.98894  -2
  -4   7   5 90.8706 4.98894   1
   2   7   5 90.9583 4.02484  -2
  -3   7   5 90.9583 4.02484   1
   1   7   5 -29.717 8.84476  -2
  -2   7   5 -29.717 8.84476   1
   0   7   5 86.8650 5.50436  -2
  -1   7   5 86.8650 5.50436   1
  -1   7   5 174.171 6.68191  -2
   0   7   5 174.171 6.68191   1
  -2   7   5 35.7502 5.03397  -2
   1   7   5 35.7502 5.03397   1
  -3   7   5 103.385 5.92658  -2
   2   7   5 103.385 5.92658   1
  -4   7   5 102.371 5.86528  -2
   3   7   5 102.371 5.86528   1
  -5   7   5 112.215 6.29202  -2
   4   7   5 112.215 6.29202   1
  -6   7   5 108.165 5.86767  -2
   5   7   5 108.165 5.86767   1
  -7   7   5 12.0813 4.40862  -2
   6   7   5 12.0813 4.40862   1
  -8   7   5 42.5350 5.34434  -2
   7   7   5 42.5350 5.34434   1
  -9   7   5 57.0659 5.68398  -2
   8   7   5 57.0659 5.68398   1
 -10   7   5 24.8920 5.04675  -2
   9   7   5 24.8920 5.04675   1
 -11   7   5 38.0200 5.15091  -2
  10   7   5 38.0200 5.15091   1
 -12   7   5 26.3066 5.91246  -2
  11   7   5 26.3066 5.91246   1
 -13   7   5 10.1043 7.73415  -2
  12   7   5 10.1043 7.73415   1
 -14   7   5 -4.5321 8.92436  -2
  13   7   5 -4.5321 8.92436   1
  12   8   5 33.6098 11.3938  -2
 -13   8   5 33.6098 11.3938   1
  11   8   5 6.28628 7.24334  -2
 -12   8   5 6.28628 7.24334   1
  10   8   5 10.8018 6.20523  -2
 -11   8   5 10.8018 6.20523   1
   9   8   5 31.2410 5.84197  -2
 -10   8   5 31.2410 5.84197   1
   8   8   5 9.94823 5.45529  -2
  -9   8   5 9.94823 5.45529   1
   7   8   5 41.5115 7.48158  -2
  -8   8   5 41.5115 7.48158   1
   6   8   5 71.8865 6.80923  -2
  -7   8   5 71.8865 6.80923   1
   5   8   5 18.7525 5.52872  -2
  -6   8   5 18.7525 5.52872   1
   4   8   5 26.5763 5.08355  -2
  -5   8   5 26.5763 5.08355   1
   3   8   5 50.8805 4.56259  -2
  -4   8   5 50.8805 4.56259   1
   2   8   5 62.1554 4.30663  -2
  -3   8   5 62.1554 4.30663   1
   1   8   5 123.666 5.64835  -2
  -2   8   5 123.666 5.64835   1
   0   8   5 69.7053 5.05803  -2
  -1   8   5 69.7053 5.05803   1
  -1   8   5 59.4110 4.99522  -2
   0   8   5 59.4110 4.99522   1
  -2   8   5 140.153 6.80020  -2
   1   8   5 140.153 6.80020   1
  -3   8   5 92.5928 6.26850  -2
   2   8   5 92.5928 6.26850   1
  -4   8   5 65.3399 6.42495  -2
   3   8   5 65.3399 6.42495   1
  -5   8   5 28.9739 4.47151  -2
   4   8   5 28.9739 4.47151   1
  -6   8   5 21.9708 4.98906  -2
   5   8   5 21.9708 4.98906   1
  -7   8   5 107.126 6.71797  -2
   6   8   5 107.126 6.71797   1
  -8   8   5 26.0555 5.04234  -2
   7   8   5 26.0555 5.04234   1
  -9   8   5 17.4938 5.53551  -2
   8   8   5 17.4938 5.53551   1
 -10   8   5 36.0101 5.76551  -2
   9   8   5 36.0101 5.76551   1
 -11   8   5 34.5579 5.32882  -2
  10   8   5 34.5579 5.32882   1
 -12   8   5 27.1763 5.99509  -2
  11   8   5 27.1763 5.99509   1
 -13   8   5 7.38351 9.00096  -2
  12   8   5 7.38351 9.00096   1
  11   9   5 10.7161 11.7481  -2
 -12   9   5 10.7161 11.7481   1
  10   9   5 9.06954 8.01464  -2
 -11   9   5 9.06954 8.01464   1
   9   9   5 1.69184 6.33518  -2
 -10   9   5 1.69184 6.33518   1
   8   9   5 15.4269 5.45567  -2
  -9   9   5 15.4269 5.45567   1
   7   9   5 47.2280 6.50807  -2
  -8   9   5 47.2280 6.50807   1
   6   9   5 25.7651 6.12029  -2
  -7   9   5 25.7651 6.12029   1
   5   9   5 22.8938 6.00614  -2
  -6   9   5 22.8938 6.00614   1
   4   9   5 13.9690 4.80897  -2
  -5   9   5 13.9690 4.80897   1
   3   9   5 13.2534 4.98350  -2
  -4   9   5 13.2534 4.98350   1
   2   9   5 43.2989 4.77686  -2
  -3   9   5 43.2989 4.77686   1
   1   9   5 45.7095 4.77311  -2
  -2   9   5 45.7095 4.77311   1
   0   9   5 49.8785 4.96009  -2
  -1   9   5 49.8785 4.96009   1
  -1   9   5 63.3312 5.38641  -2
   0   9   5 63.3312 5.38641   1
  -2   9   5 57.3546 5.39244  -2
   1   9   5 57.3546 5.39244   1
  -3   9   5 63.7429 6.25377  -2
   2   9   5 63.7429 6.25377   1
  -4   9   5 24.2731 5.40363  -2
   3   9   5 24.2731 5.40363   1
  -5   9   5 9.02658 4.53158  -2
   4   9   5 9.02658 4.53158   1
  -6   9   5 34.5755 4.92842  -2
   5   9   5 34.5755 4.92842   1
  -7   9   5 31.9736 5.03180  -2
   6   9   5 31.9736 5.03180   1
  -8   9   5 54.3756 5.89122  -2
   7   9   5 54.3756 5.89122   1
  -9   9   5 4.71133 4.99685  -2
   8   9   5 4.71133 4.99685   1
 -10   9   5 7.84984 5.84653  -2
   9   9   5 7.84984 5.84653   1
 -11   9   5 15.6639 6.69173  -2
  10   9   5 15.6639 6.69173   1
 -12   9   5 -0.9147 8.40358  -2
  11   9   5 -0.9147 8.40358   1
  10  10   5 2.52155 11.7982  -2
 -11  10   5 2.52155 11.7982   1
   9  10   5 8.91716 7.45544  -2
 -10  10   5 8.91716 7.45544   1
   8  10   5 23.7202 6.81539  -2
  -9  10   5 23.7202 6.81539   1
   7  10   5 26.4124 6.27973  -2
  -8  10   5 26.4124 6.27973   1
   6  10   5 44.1288 6.31064  -2
  -7  10   5 44.1288 6.31064   1
   5  10   5 26.7025 6.63983  -2
  -6  10   5 26.7025 6.63983   1
   4  10   5 30.3155 8.37725  -2
  -5  10   5 30.3155 8.37725   1
   3  10   5 22.9775 7.57875  -2
  -4  10   5 22.9775 7.57875   1
   2  10   5 7.22143 5.13663  -2
  -3  10   5 7.22143 5.13663   1
   1  10   5 20.8193 4.99863  -2
  -2  10   5 20.8193 4.99863   1
   0  10   5 46.4338 5.57324  -2
  -1  10   5 46.4338 5.57324   1
  -1  10   5 67.2764 5.84791  -2
   0  10   5 67.2764 5.84791   1
  -2  10   5 31.3888 5.19613  -2
   1  10   5 31.3888 5.19613   1
  -3  10   5 14.1067 4.72303  -2
   2  10   5 14.1067 4.72303   1
  -4  10   5 13.1120 4.79288  -2
   3  10   5 13.1120 4.79288   1
  -5  10   5 18.4231 5.03239  -2
   4  10   5 18.4231 5.03239   1
  -6  10   5 32.6359 5.37926  -2
   5  10   5 32.6359 5.37926   1
  -7  10   5 20.0735 5.53499  -2
   6  10   5 20.0735 5.53499   1
  -8  10   5 24.6612 5.51228  -2
   7  10   5 24.6612 5.51228   1
  -9  10   5 46.7667 6.74070  -2
   8  10   5 46.7667 6.74070   1
 -10  10   5 -4.8996 7.28735  -2
   9  10   5 -4.8996 7.28735   1
 -11  10   5 17.7168 9.43165  -2
  10  10   5 17.7168 9.43165   1
   9  11   5 41.1657 16.8539  -2
 -10  11   5 41.1657 16.8539   1
   8  11   5 16.8047 11.3084  -2
  -9  11   5 16.8047 11.3084   1
   7  11   5 11.6474 9.19085  -2
  -8  11   5 11.6474 9.19085   1
   6  11   5 24.3118 8.90720  -2
  -7  11   5 24.3118 8.90720   1
   5  11   5 23.8719 7.51275  -2
  -6  11   5 23.8719 7.51275   1
   4  11   5 14.5767 7.80763  -2
  -5  11   5 14.5767 7.80763   1
   3  11   5 13.0577 6.34351  -2
  -4  11   5 13.0577 6.34351   1
   2  11   5 3.21072 5.66164  -2
  -3  11   5 3.21072 5.66164   1
   1  11   5 8.11115 5.29756  -2
  -2  11   5 8.11115 5.29756   1
   0  11   5 29.2274 5.57533  -2
  -1  11   5 29.2274 5.57533   1
  -1  11   5 21.2354 5.32841  -2
   0  11   5 21.2354 5.32841   1
  -2  11   5 15.7128 5.30875  -2
   1  11   5 15.7128 5.30875   1
  -3  11   5 7.86637 5.61728  -2
   2  11   5 7.86637 5.61728   1
  -4  11   5 8.47515 5.94736  -2
   3  11   5 8.47515 5.94736   1
  -5  11   5 18.5160 5.51048  -2
   4  11   5 18.5160 5.51048   1
  -6  11   5 10.7093 5.47337  -2
   5  11   5 10.7093 5.47337   1
  -7  11   5 24.7043 7.49631  -2
   6  11   5 24.7043 7.49631   1
  -8  11   5 -1.1343 8.05634  -2
   7  11   5 -1.1343 8.05634   1
  -9  11   5 -2.1076 9.38636  -2
   8  11   5 -2.1076 9.38636   1
 -10  11   5 -0.2258 9.60775  -2
   9  11   5 -0.2258 9.60775   1
   7  12   5 -0.7833 11.9620  -2
  -8  12   5 -0.7833 11.9620   1
   6  12   5 13.3802 17.1678  -2
  -7  12   5 13.3802 17.1678   1
   5  12   5 30.2512 10.8746  -2
  -6  12   5 30.2512 10.8746   1
   4  12   5 3.26937 9.02170  -2
  -5  12   5 3.26937 9.02170   1
   3  12   5 1.87977 7.48887  -2
  -4  12   5 1.87977 7.48887   1
   2  12   5 15.5650 7.04494  -2
  -3  12   5 15.5650 7.04494   1
   1  12   5 17.1040 5.80752  -2
  -2  12   5 17.1040 5.80752   1
   0  12   5 -5.9069 6.40258  -2
  -1  12   5 -5.9069 6.40258   1
  -1  12   5 15.1456 6.63765  -2
   0  12   5 15.1456 6.63765   1
  -2  12   5 7.31106 7.03649  -2
   1  12   5 7.31106 7.03649   1
  -3  12   5 21.9224 6.17202  -2
   2  12   5 21.9224 6.17202   1
  -4  12   5 6.12866 6.10712  -2
   3  12   5 6.12866 6.10712   1
  -5  12   5 -0.5353 6.77262  -2
   4  12   5 -0.5353 6.77262   1
  -6  12   5 10.9962 8.83854  -2
   5  12   5 10.9962 8.83854   1
  -7  12   5 9.36537 9.92780  -2
   6  12   5 9.36537 9.92780   1
  -8  12   5 -5.4890 10.1323  -2
   7  12   5 -5.4890 10.1323   1
   4  13   5 13.0783 12.8467  -2
  -5  13   5 13.0783 12.8467   1
   3  13   5 23.6429 13.1338  -2
  -4  13   5 23.6429 13.1338   1
   2  13   5 15.4812 9.44744  -2
  -3  13   5 15.4812 9.44744   1
   1  13   5 17.9569 10.7008  -2
  -2  13   5 17.9569 10.7008   1
   0  13   5 5.58923 8.58108  -2
  -1  13   5 5.58923 8.58108   1
  -1  13   5 0.42250 10.5780  -2
   0  13   5 0.42250 10.5780   1
  -2  13   5 14.2884 11.1692  -2
   1  13   5 14.2884 11.1692   1
  -3  13   5 -4.7368 9.19944  -2
   2  13   5 -4.7368 9.19944   1
  -4  13   5 16.7387 9.08986  -2
   3  13   5 16.7387 9.08986   1
  -5  13   5 -1.2318 10.3257  -2
   4  13   5 -1.2318 10.3257   1
 -16   0   6 -1.2640 6.96546   1
 -15   0   6 -2.7735 4.29476   1
 -14   0   6 0.12306 4.15343   1
 -13   0   6 2.25133 3.46921   1
 -12   0   6 -2.0041 3.45406   1
 -11   0   6 73.5554 5.81505   1
 -10   0   6 -0.3607 2.63760   1
  -9   0   6 33.5112 2.78079   1
  -8   0   6 -0.8912 1.57827   1
  -7   0   6 35.3663 2.43029   1
  -6   0   6 103.923 3.71140   1
  -5   0   6 3.78110 1.63636   1
  -4   0   6 119.613 4.36116   1
  -3   0   6 1036.77 33.1306   1
  -2   0   6 49.0859 2.85747   1
  -1   0   6 529.946 17.6258   1
   0   0   6 3971.97 229.474   1
   1   0   6 241.982 8.60799   1
   2   0   6 52.1235 3.06477   1
   3   0   6 647.515 18.7924   1
   4   0   6 7.47238 1.88434   1
   5   0   6 1.72779 1.77618   1
   6   0   6 113.852 5.45178   1
   7   0   6 107.134 5.68186   1
   8   0   6 134.968 6.65083   1
   9   0   6 104.158 7.07231   1
  10   0   6 44.6451 4.16982   1
  11   0   6 63.1785 5.41896   1
  12   0   6 0.71102 3.37820   1
  13   0   6 3.20996 3.58483   1
  14   0   6 -4.3769 7.31202   1
  15   0   6 11.0296 9.36876   1
 -16   1   6 8.26608 5.16850   1
 -15   1   6 2.38132 3.67962   1
 -14   1   6 3.21656 2.78324   1
 -13   1   6 3.20528 2.46873   1
 -12   1   6 17.1071 2.84526   1
 -11   1   6 1.88054 2.33229   1
 -10   1   6 22.3667 2.64986   1
  -9   1   6 -0.9073 1.49362   1
  -8   1   6 28.4345 1.73966   1
  -7   1   6 22.4727 1.54941   1
  -6   1   6 58.1260 2.16034   1
  -5   1   6 110.253 3.01049   1
  -4   1   6 86.9242 2.53416   1
  -3   1   6 127.056 3.31815   1
  -2   1   6 815.563 16.4489   1
  -1   1   6 538.458 12.6277   1
   0   1   6 265.442 8.24879   1
   1   1   6 690.642 14.7716   1
   2   1   6 607.004 13.4650   1
   3   1   6 32.4243 1.86884   1
   4   1   6 149.313 4.16143   1
   5   1   6 52.6299 2.38447   1
   6   1   6 42.8188 2.34028   1
   7   1   6 139.635 4.74677   1
   8   1   6 122.749 4.46734   1
   9   1   6 62.1027 3.67938   1
  10   1   6 120.387 4.95077   1
  11   1   6 4.09629 2.50725   1
  12   1   6 3.07942 2.28144   1
  13   1   6 -2.6115 2.94224   1
  14   1   6 -3.8722 4.96566   1
  15   1   6 2.84021 6.26497   1
 -16   2   6 -1.9080 5.00723   1
 -15   2   6 -3.3227 3.89769   1
 -14   2   6 -0.7833 3.21941   1
 -13   2   6 7.55862 2.56044   1
 -12   2   6 -2.5452 2.22304   1
 -11   2   6 1.66592 1.89632   1
 -10   2   6 3.80825 1.82280   1
  -9   2   6 47.9191 2.65244   1
  -8   2   6 35.8895 2.25176   1
  -7   2   6 34.4593 1.92471   1
  -6   2   6 58.6905 2.24518   1
  -5   2   6 339.415 7.21178   1
  -4   2   6 112.581 2.87154   1
  -3   2   6 138.379 3.51231   1
  -2   2   6 265.145 5.70833   1
  -1   2   6 532.788 11.3423   1
   0   2   6 142.308 5.01294   1
   1   2   6 728.506 17.5838   1
   2   2   6 143.828 4.40716   1
   3   2   6 55.1725 2.43864   1
   4   2   6 281.466 6.55851   1
   5   2   6 366.990 8.75453   1
   6   2   6 93.4959 3.30707   1
   7   2   6 77.9804 3.46688   1
   8   2   6 58.7441 3.16422   1
   9   2   6 105.397 4.79898   1
  10   2   6 9.48539 2.05454   1
  11   2   6 5.45913 2.36785   1
  12   2   6 7.59255 2.46189   1
  13   2   6 1.96485 2.91696   1
  14   2   6 -5.9533 5.13573   1
 -16   3   6 -15.971 11.1799   1
 -15   3   6 7.92237 4.87286   1
 -14   3   6 5.11289 3.82299   1
 -13   3   6 -4.1239 3.26522   1
 -12   3   6 -0.3221 2.27937   1
 -11   3   6 1.70745 1.87797   1
 -10   3   6 1.42028 1.75691   1
  -9   3   6 49.1976 2.82363   1
  -8   3   6 71.3006 3.03929   1
  -7   3   6 43.2488 2.24775   1
  -6   3   6 202.236 4.91131   1
  -5   3   6 86.1828 2.70034   1
  -4   3   6 161.885 4.08780   1
  -3   3   6 63.8634 2.24518   1
  -2   3   6 82.0473 2.52709   1
  -1   3   6 169.262 4.03149   1
   0   3   6 383.885 9.98372   1
   1   3   6 152.674 4.38346   1
   2   3   6 64.0830 2.45192   1
   3   3   6 321.076 8.55392   1
   4   3   6 336.132 8.62569   1
   5   3   6 228.113 6.30361   1
   6   3   6 205.215 6.70309   1
   7   3   6 28.7102 2.53193   1
   8   3   6 94.6068 4.70594   1
   9   3   6 1.24867 2.33075   1
  10   3   6 4.82206 2.10545   1
  11   3   6 8.07604 2.49771   1
  12   3   6 2.64459 2.96982   1
  13   3   6 2.70365 3.16075   1
  14   3   6 4.08540 4.51627   1
 -15   4   6 3.68037 9.94273   1
 -14   4   6 -2.1747 4.42898   1
 -13   4   6 6.47233 3.60402   1
 -12   4   6 2.01515 2.48849   1
 -11   4   6 3.98548 2.11622   1
 -10   4   6 12.6499 2.22499   1
  -9   4   6 3.52622 1.66445   1
  -8   4   6 32.2015 2.31745   1
  -7   4   6 163.554 4.74432   1
  -6   4   6 48.2251 2.45953   1
  -5   4   6 175.104 5.18014   1
  -4   4   6 47.1379 2.50006   1
  -3   4   6 124.925 3.61762   1
  -2   4   6 174.637 4.67952   1
  -1   4   6 9.91559 1.34048   1
   0   4   6 131.493 4.06958   1
   1   4   6 81.6404 2.91302   1
   2   4   6 244.825 5.90759   1
   3   4   6 283.689 7.77903   1
   4   4   6 302.853 8.03055   1
   5   4   6 250.076 6.87870   1
   6   4   6 90.5715 3.71333   1
   7   4   6 205.543 6.91891   1
   8   4   6 1.99523 1.93977   1
   9   4   6 11.3499 2.46566   1
  10   4   6 25.5982 3.32861   1
  11   4   6 6.75951 2.39843   1
  12   4   6 10.5663 2.70697   1
  13   4   6 7.22720 3.53031   1
  14   4   6 0.26335 4.83592   1
 -15   5   6 6.70137 9.31019   1
 -14   5   6 3.21113 10.3306   1
  12   5   6 0.59023 18.6572  -2
 -13   5   6 0.59023 18.6572   1
  11   5   6 0.33712 14.6809  -2
 -12   5   6 0.33712 14.6809   1
  10   5   6 -6.8537 31.9989  -2
 -11   5   6 -6.8537 31.9989   1
   9   5   6 47.1811 28.3859  -2
 -10   5   6 47.1811 28.3859   1
   8   5   6 59.8174 24.3735  -2
  -9   5   6 59.8174 24.3735   1
  -8   5   6 11.2512 2.16230   1
  -7   5   6 39.2738 3.14091   1
  -6   5   6 95.4158 4.26873   1
  -5   5   6 43.3112 2.48605   1
  -4   5   6 115.754 4.16694   1
  -3   5   6 178.798 4.82293   1
  -2   5   6 144.596 4.40966   1
  -1   5   6 58.3781 2.56802   1
   0   5   6 4.14358 1.51424   1
   1   5   6 167.261 5.08264   1
   2   5   6 206.067 6.14465   1
  -4   5   6 369.513 35.6806  -2
   3   5   6 369.513 35.6806   1
   4   5   6 146.437 5.15846   1
   5   5   6 69.0533 3.42022   1
   6   5   6 178.735 6.07472   1
  -8   5   6 42.1221 21.3714  -2
   7   5   6 42.1221 21.3714   1
   8   5   6 2.75629 2.24397   1
   9   5   6 16.1891 3.04120   1
  10   5   6 1.37293 2.41161   1
  11   5   6 12.3705 2.62953   1
  12   5   6 5.28153 2.59451   1
  13   5   6 3.51467 4.05633   1
 -14   6   6 3.13885 10.2689   1
  12   6   6 4.08795 20.2861  -2
 -13   6   6 4.08795 20.2861   1
  11   6   6 9.60008 15.3491  -2
 -12   6   6 9.60008 15.3491   1
  10   6   6 12.7939 13.1063  -2
 -11   6   6 12.7939 13.1063   1
   9   6   6 17.7970 14.4970  -2
 -10   6   6 17.7970 14.4970   1
   8   6   6 19.2983 27.9473  -2
  -9   6   6 19.2983 27.9473   1
   7   6   6 4.95381 25.6060  -2
  -8   6   6 4.95381 25.6060   1
   6   6   6 -1.4640 21.8735  -2
  -7   6   6 -1.4640 21.8735   1
   5   6   6 50.3061 20.4687  -2
  -6   6   6 50.3061 20.4687   1
   4   6   6 189.424 25.6222  -2
  -5   6   6 189.424 25.6222   1
  -4   6   6 167.172 5.90504   1
  -3   6   6 89.2802 3.41883   1
  -2   6   6 71.7246 3.30282   1
  -1   6   6 51.0500 3.06435   1
   0   6   6 138.618 5.41011   1
   1   6   6 70.4823 3.35807   1
   2   6   6 135.369 5.74568   1
  -4   6   6 327.807 33.6538  -2
   3   6   6 327.807 33.6538   1
   4   6   6 146.475 5.44893   1
  -6   6   6 102.842 23.1995  -2
   5   6   6 102.842 23.1995   1
  -7   6   6 16.0223 21.0668  -2
   6   6   6 16.0223 21.0668   1
  -8   6   6 -10.963 20.7576  -2
   7   6   6 -10.963 20.7576   1
  -9   6   6 66.2356 26.2149  -2
   8   6   6 66.2356 26.2149   1
   9   6   6 19.7139 2.83332   1
 -11   6   6 33.0661 28.3433  -2
  10   6   6 33.0661 28.3433   1
  11   6   6 9.48739 2.82670   1
  12   6   6 12.7516 3.00238   1
  13   6   6 7.12508 4.72385   1
 -14   7   6 0.23155 9.35009   1
 -13   7   6 -5.3941 5.25189   1
  11   7   6 5.54982 17.2958  -2
 -12   7   6 5.54982 17.2958   1
  10   7   6 77.5968 15.1732  -2
 -11   7   6 77.5968 15.1732   1
   9   7   6 -0.8527 14.0514  -2
 -10   7   6 -0.8527 14.0514   1
   8   7   6 60.6184 13.9930  -2
  -9   7   6 60.6184 13.9930   1
   7   7   6 -15.207 28.2756  -2
  -8   7   6 -15.207 28.2756   1
   6   7   6 4.33843 24.8387  -2
  -7   7   6 4.33843 24.8387   1
   5   7   6 -13.045 22.9260  -2
  -6   7   6 -13.045 22.9260   1
   4   7   6 144.569 25.7966  -2
  -5   7   6 144.569 25.7966   1
   3   7   6 127.082 21.9102  -2
  -4   7   6 127.082 21.9102   1
  -3   7   6 80.2615 3.75848   1
  -2   7   6 65.5763 3.10327   1
  -1   7   6 84.9426 4.15429   1
   0   7   6 185.556 6.45509   1
   1   7   6 102.884 5.67429   1
   2   7   6 39.2084 4.15454   1
  -4   7   6 108.334 22.0236  -2
   3   7   6 108.334 22.0236   1
  -5   7   6 131.454 24.7110  -2
   4   7   6 131.454 24.7110   1
  -6   7   6 60.3350 23.1147  -2
   5   7   6 60.3350 23.1147   1
  -7   7   6 13.4323 22.3392  -2
   6   7   6 13.4323 22.3392   1
  -8   7   6 37.9946 23.7136  -2
   7   7   6 37.9946 23.7136   1
  -9   7   6 42.6207 25.4341  -2
   8   7   6 42.6207 25.4341   1
 -10   7   6 29.4802 26.2101  -2
   9   7   6 29.4802 26.2101   1
 -11   7   6 64.0559 30.3506  -2
  10   7   6 64.0559 30.3506   1
  11   7   6 5.30475 2.96115   1
  12   7   6 10.8229 4.40968   1
  12   8   6 4.33143 25.3422  -2
 -13   8   6 4.33143 25.3422   1
  11   8   6 -3.6469 20.8463  -2
 -12   8   6 -3.6469 20.8463   1
  10   8   6 -19.915 15.2722  -2
 -11   8   6 -19.915 15.2722   1
   9   8   6 26.9920 14.5902  -2
 -10   8   6 26.9920 14.5902   1
   8   8   6 7.97930 13.0716  -2
  -9   8   6 7.97930 13.0716   1
   7   8   6 8.49196 13.4990  -2
  -8   8   6 8.49196 13.4990   1
   6   8   6 99.3005 31.9809  -2
  -7   8   6 99.3005 31.9809   1
   5   8   6 45.5652 12.6437  -2
  -6   8   6 45.5652 12.6437   1
   4   8   6 55.7015 26.3540  -2
  -5   8   6 55.7015 26.3540   1
   3   8   6 114.757 23.9070  -2
  -4   8   6 114.757 23.9070   1
   2   8   6 109.800 24.1863  -2
  -3   8   6 109.800 24.1863   1
  -2   8   6 81.7591 5.36112   1
  -1   8   6 105.626 4.91740   1
   0   8   6 60.2153 4.27569   1
   1   8   6 99.2689 5.33266   1
   2   8   6 58.5767 4.19094   1
  -4   8   6 78.8007 23.3875  -2
   3   8   6 78.8007 23.3875   1
  -5   8   6 12.7952 20.9071  -2
   4   8   6 12.7952 20.9071   1
  -6   8   6 81.1287 25.0384  -2
   5   8   6 81.1287 25.0384   1
  -7   8   6 107.483 26.1141  -2
   6   8   6 107.483 26.1141   1
  -8   8   6 34.9832 13.3163  -2
   7   8   6 34.9832 13.3163   1
   8   8   6 15.6073 3.35708   1
 -10   8   6 -6.8350 27.3372  -2
   9   8   6 -6.8350 27.3372   1
 -11   8   6 13.7540 31.9423  -2
  10   8   6 13.7540 31.9423   1
  11   8   6 -4.4706 3.71318   1
  12   8   6 -3.6847 6.23358   1
  11   9   6 42.2243 22.9978  -2
 -12   9   6 42.2243 22.9978   1
 -11   9   6 -8.2301 7.08464   1
 -10   9   6 0.24820 3.41320   1
  -9   9   6 7.16330 3.30543   1
   7   9   6 35.8737 14.4316  -2
  -8   9   6 35.8737 14.4316   1
   6   9   6 35.6994 14.6345  -2
  -7   9   6 35.6994 14.6345   1
   5   9   6 25.3417 33.9431  -2
  -6   9   6 25.3417 33.9431   1
   4   9   6 60.7367 32.0079  -2
  -5   9   6 60.7367 32.0079   1
  -4   9   6 -1.8816 2.75158   1
  -3   9   6 33.5941 3.67592   1
  -2   9   6 43.9353 4.04765   1
  -1   9   6 60.2629 4.47451   1
   0   9   6 57.9755 4.41126   1
   1   9   6 62.1478 4.72610   1
  -3   9   6 48.3000 23.0736  -2
   2   9   6 48.3000 23.0736   1
  -4   9   6 42.0073 22.8045  -2
   3   9   6 42.0073 22.8045   1
  -5   9   6 28.6709 10.7646  -2
   4   9   6 28.6709 10.7646   1
  -6   9   6 21.7917 11.9222  -2
   5   9   6 21.7917 11.9222   1
  -7   9   6 16.3594 12.0776  -2
   6   9   6 16.3594 12.0776   1
  -8   9   6 24.6087 12.1472  -2
   7   9   6 24.6087 12.1472   1
  -9   9   6 3.06094 10.9661  -2
   8   9   6 3.06094 10.9661   1
 -10   9   6 -3.7588 29.7639  -2
   9   9   6 -3.7588 29.7639   1
  10   9   6 2.08094 4.14592   1
  11   9   6 2.03345 4.91293   1
 -11  10   6 -4.0477 7.01030   1
 -10  10   6 -1.6455 4.72578   1
   8  10   6 18.0382 18.6810  -2
  -9  10   6 18.0382 18.6810   1
  -8  10   6 8.09177 4.04514   1
   6  10   6 -44.369 51.1682  -2
  -7  10   6 -44.369 51.1682   1
   5  10   6 20.8752 45.5269  -2
  -6  10   6 20.8752 45.5269   1
   4  10   6 -42.934 39.2467  -2
  -5  10   6 -42.934 39.2467   1
   3  10   6 14.5489 36.5654  -2
  -4  10   6 14.5489 36.5654   1
  -3  10   6 1.82650 2.89301   1
  -2  10   6 19.3951 3.78325   1
  -1  10   6 19.5749 3.72717   1
   0  10   6 78.3424 5.27258   1
  -2  10   6 34.9117 14.4422  -2
   1  10   6 34.9117 14.4422   1
  -3  10   6 34.0975 12.2904  -2
   2  10   6 34.0975 12.2904   1
  -4  10   6 31.8302 11.2237  -2
   3  10   6 31.8302 11.2237   1
  -5  10   6 19.5761 11.4780  -2
   4  10   6 19.5761 11.4780   1
  -6  10   6 27.6140 11.8119  -2
   5  10   6 27.6140 11.8119   1
  -7  10   6 12.0235 11.5553  -2
   6  10   6 12.0235 11.5553   1
  -8  10   6 13.1998 12.6655  -2
   7  10   6 13.1998 12.6655   1
  -9  10   6 40.9565 18.4788  -2
   8  10   6 40.9565 18.4788   1
 -10  10   6 33.3518 24.3023  -2
   9  10   6 33.3518 24.3023   1
  10  10   6 7.59788 6.06360   1
 -10  11   6 2.46073 8.80236   1
  -9  11   6 -4.9486 6.08710   1
  -8  11   6 -5.0192 5.47005   1
  -7  11   6 1.04333 4.77856   1
  -6  11   6 6.10562 3.99856   1
   4  11   6 16.1188 60.0571  -2
  -5  11   6 16.1188 60.0571   1
   3  11   6 104.815 52.3554  -2
  -4  11   6 104.815 52.3554   1
   2  11   6 -30.080 38.5725  -2
  -3  11   6 -30.080 38.5725   1
  -2  11   6 0.74191 3.41837   1
  -1  11   6 18.1964 3.76879   1
   0  11   6 6.34329 3.12737   1
  -2  11   6 32.6578 26.1195  -2
   1  11   6 32.6578 26.1195   1
  -3  11   6 4.06393 13.0171  -2
   2  11   6 4.06393 13.0171   1
  -4  11   6 44.7746 13.6891  -2
   3  11   6 44.7746 13.6891   1
  -5  11   6 -0.8833 13.4641  -2
   4  11   6 -0.8833 13.4641   1
  -6  11   6 23.1771 14.5800  -2
   5  11   6 23.1771 14.5800   1
  -7  11   6 24.6055 15.0875  -2
   6  11   6 24.6055 15.0875   1
  -8  11   6 -6.8329 13.9017  -2
   7  11   6 -6.8329 13.9017   1
  -9  11   6 36.3872 23.8511  -2
   8  11   6 36.3872 23.8511   1
  -8  12   6 13.9216 8.07286   1
  -7  12   6 2.43033 7.64442   1
  -6  12   6 -3.6561 6.54339   1
  -5  12   6 2.34841 5.26107   1
  -4  12   6 5.93868 4.73963   1
  -3  12   6 2.12867 4.37826   1
  -2  12   6 8.61984 4.37497   1
  -1  12   6 3.90310 4.17711   1
  -1  12   6 13.9342 30.2685  -2
   0  12   6 13.9342 30.2685   1
   1  12   6 7.22913 3.70906   1
  -3  12   6 36.1470 15.2418  -2
   2  12   6 36.1470 15.2418   1
  -4  12   6 3.28326 31.0300  -2
   3  12   6 3.28326 31.0300   1
   4  12   6 15.2721 4.74178   1
  -6  12   6 33.4887 21.7579  -2
   5  12   6 33.4887 21.7579   1
   6  12   6 3.57133 6.86462   1
  -5  13   6 -1.4453 8.36298   1
  -4  13   6 3.95176 8.12150   1
  -3  13   6 23.7230 7.37218   1
  -2  13   6 17.0133 6.29529   1
  -1  13   6 0.76522 6.06625   1
   0  13   6 3.50838 7.14036   1
   1  13   6 2.17446 8.68061   1
   2  13   6 7.95494 9.22291   1
   3  13   6 5.64422 7.77176   1
  -5  13   6 43.8992 22.1921  -2
   4  13   6 43.8992 22.1921   1
 -16   0   7 -9.1931 6.92189   1
 -15   0   7 10.0648 5.08876   1
 -14   0   7 -1.0640 3.99361   1
 -13   0   7 1.32467 3.38619   1
 -12   0   7 13.9683 3.94597   1
 -11   0   7 174.573 9.71481   1
 -10   0   7 45.1129 4.07475   1
  -9   0   7 124.383 6.04900   1
  -8   0   7 44.2360 3.71104   1
  -7   0   7 126.048 5.61448   1
  -6   0   7 85.5114 4.16697   1
  -5   0   7 24.7503 2.34014   1
  -4   0   7 354.860 10.5037   1
  -3   0   7 1139.46 33.7003   1
  -2   0   7 278.319 9.79968   1
  -1   0   7 663.274 20.7932   1
   0   0   7 971.249 33.1080   1
   1   0   7 788.357 26.4038   1
   2   0   7 147.871 5.72360   1
   3   0   7 421.158 13.1934   1
   4   0   7 7.89147 2.26456   1
   5   0   7 21.1121 2.49549   1
   6   0   7 66.5500 4.51560   1
   7   0   7 58.1538 4.28210   1
   8   0   7 49.7325 4.33520   1
   9   0   7 30.7963 3.31581   1
  10   0   7 14.7648 3.38041   1
  11   0   7 10.3047 3.49052   1
  12   0   7 4.29061 3.29294   1
  13   0   7 5.25290 4.60655   1
  14   0   7 -4.0114 8.33144   1
 -16   1   7 3.92836 5.22798   1
 -15   1   7 -0.6532 3.85573   1
 -14   1   7 1.45314 2.70304   1
 -13   1   7 4.60493 2.58593   1
 -12   1   7 35.6061 3.34348   1
 -11   1   7 26.5589 3.07056   1
 -10   1   7 149.361 5.21932   1
  -9   1   7 50.2155 2.51441   1
  -8   1   7 129.649 3.86619   1
  -7   1   7 113.431 3.53899   1
  -6   1   7 81.8340 2.60013   1
  -5   1   7 147.793 3.91371   1
  -4   1   7 346.864 7.45093   1
  -3   1   7 322.459 7.38178   1
  -2   1   7 1009.38 20.6063   1
  -1   1   7 532.165 12.7268   1
   0   1   7 786.748 19.4271   1
   1   1   7 409.430 9.32439   1
   2   1   7 632.110 14.7775   1
   3   1   7 10.7806 1.54783   1
   4   1   7 29.7664 2.17095   1
   5   1   7 13.7085 1.68777   1
   6   1   7 27.1202 2.06084   1
   7   1   7 76.8064 3.42442   1
   8   1   7 50.1442 3.38168   1
   9   1   7 19.1848 2.34290   1
  10   1   7 32.0599 2.70115   1
  11   1   7 -2.3052 2.15642   1
  12   1   7 -1.4494 2.50800   1
  13   1   7 0.45034 2.98269   1
  14   1   7 4.46042 6.86517   1
 -16   2   7 9.83672 7.78998   1
 -15   2   7 7.50164 4.49480   1
 -14   2   7 0.07051 3.20564   1
 -13   2   7 20.4070 2.81701   1
 -12   2   7 6.56976 2.51894   1
 -11   2   7 11.7363 2.35666   1
 -10   2   7 30.8387 2.80883   1
  -9   2   7 167.555 5.01963   1
  -8   2   7 120.017 3.88427   1
  -7   2   7 142.667 3.99974   1
  -6   2   7 140.936 3.85436   1
  -5   2   7 396.481 9.51774   1
  -4   2   7 166.024 4.20630   1
  -3   2   7 161.120 4.06184   1
  -2   2   7 301.062 6.98906   1
  -1   2   7 686.712 14.0277   1
   0   2   7 206.231 5.67595   1
   1   2   7 647.496 16.0846   1
   2   2   7 110.866 3.73140   1
   3   2   7 22.2663 2.02108   1
   4   2   7 133.301 3.85472   1
   5   2   7 227.873 5.93195   1
   6   2   7 27.0746 2.09045   1
   7   2   7 25.9459 2.30504   1
   8   2   7 14.9695 2.44371   1
   9   2   7 23.8045 2.77683   1
  10   2   7 5.60229 2.18117   1
  11   2   7 1.76123 2.35721   1
  12   2   7 1.50217 2.35463   1
  13   2   7 4.58330 3.14077   1
  14   2   7 -7.7707 4.60146   1
 -15   3   7 -1.4941 5.74758   1
 -14   3   7 18.7241 4.32303   1
 -13   3   7 7.70597 3.33785   1
 -12   3   7 2.37258 2.51568   1
 -11   3   7 7.61610 2.22985   1
 -10   3   7 8.12368 2.09387   1
  -9   3   7 88.1288 3.64924   1
  -8   3   7 179.700 4.94215   1
  -7   3   7 145.779 4.17869   1
  -6   3   7 440.231 9.72550   1
  -5   3   7 223.381 6.27108   1
  -4   3   7 392.903 9.33095   1
  -3   3   7 164.582 4.15395   1
  -2   3   7 52.8291 2.24911   1
  -1   3   7 175.264 4.46057   1
   0   3   7 353.233 8.63637   1
   1   3   7 88.4958 3.06033   1
   2   3   7 59.1260 2.76994   1
   3   3   7 356.011 9.02754   1
   4   3   7 266.620 7.26893   1
   5   3   7 199.557 6.47664   1
   6   3   7 165.825 5.38722   1
   7   3   7 13.5142 2.37023   1
   8   3   7 33.9679 3.18549   1
   9   3   7 5.25200 2.38516   1
  10   3   7 8.87390 2.32305   1
  11   3   7 0.03829 2.23020   1
  12   3   7 0.93345 2.58239   1
  13   3   7 5.42341 3.56872   1
  14   3   7 2.96797 4.78110   1
 -15   4   7 7.87262 10.0109   1
 -14   4   7 11.9941 7.50225   1
 -13   4   7 -7.0688 3.45876   1
 -12   4   7 10.3120 2.83265   1
 -11   4   7 7.42144 2.47853   1
 -10   4   7 30.9015 2.75860   1
  -9   4   7 7.24725 1.99492   1
  -8   4   7 97.6252 4.04163   1
  -7   4   7 362.457 8.76135   1
  -6   4   7 175.715 5.14547   1
  -5   4   7 350.924 9.32065   1
  -4   4   7 205.338 5.93480   1
  -3   4   7 269.819 6.53497   1
  -2   4   7 178.756 4.65705   1
  -1   4   7 25.4705 1.69894   1
   0   4   7 121.384 3.90928   1
   1   4   7 42.1161 2.44705   1
   2   4   7 212.906 5.97239   1
   3   4   7 260.942 7.29509   1
   4   4   7 215.454 6.46307   1
   5   4   7 271.499 7.29142   1
   6   4   7 46.4596 2.81173   1
   7   4   7 75.0210 3.94340   1
   8   4   7 4.04471 2.18905   1
   9   4   7 18.6623 2.66184   1
  10   4   7 10.2369 2.66368   1
  11   4   7 4.02772 2.49083   1
  12   4   7 3.33281 2.75499   1
  13   4   7 -2.4044 3.89422   1
  14   4   7 -5.1693 5.54552   1
 -15   5   7 -9.8194 8.03669   1
 -14   5   7 -4.0828 10.7445   1
 -13   5   7 8.07729 5.36149   1
 -12   5   7 8.79026 4.17411   1
 -11   5   7 26.5584 5.56904   1
 -10   5   7 14.8695 2.82242   1
  -9   5   7 26.6299 3.17352   1
  -8   5   7 20.8185 3.20725   1
  -7   5   7 106.683 4.54609   1
  -6   5   7 271.621 8.58535   1
  -5   5   7 102.671 3.84223   1
  -4   5   7 212.296 5.96857   1
  -3   5   7 205.586 5.49109   1
  -2   5   7 139.490 4.35753   1
  -1   5   7 80.5296 2.97424   1
   0   5   7 1.05457 1.35304   1
   1   5   7 164.160 5.10708   1
   2   5   7 203.874 5.73916   1
   3   5   7 202.654 6.62045   1
   4   5   7 150.691 5.46103   1
   5   5   7 47.6168 3.17753   1
   6   5   7 114.440 4.93733   1
   7   5   7 -0.6100 2.02175   1
   8   5   7 9.77991 2.50816   1
   9   5   7 5.83965 2.77050   1
  10   5   7 -4.4568 2.47927   1
  11   5   7 -4.8427 2.46354   1
  12   5   7 -0.6363 3.01415   1
  13   5   7 4.03711 4.49711   1
 -14   6   7 4.46377 10.6572   1
 -13   6   7 -5.0047 5.13428   1
 -12   6   7 19.5636 7.31699   1
 -11   6   7 12.4230 4.06039   1
 -10   6   7 30.0751 3.71681   1
  -9   6   7 41.5619 4.05334   1
  -8   6   7 39.3823 3.62479   1
  -7   6   7 3.01970 2.06720   1
  -6   6   7 64.4914 4.24149   1
  -5   6   7 183.244 6.19480   1
  -4   6   7 263.040 9.05992   1
  -3   6   7 114.467 3.95751   1
  -2   6   7 146.372 4.45120   1
  -1   6   7 96.1606 3.95707   1
   0   6   7 140.460 5.23355   1
   1   6   7 51.5536 3.57810   1
   2   6   7 85.8845 4.35409   1
   3   6   7 125.866 5.35882   1
   4   6   7 137.652 5.22726   1
   5   6   7 50.2746 3.28639   1
   6   6   7 -1.6436 1.87233   1
   7   6   7 -0.1978 2.36868   1
   8   6   7 11.8111 2.78915   1
   9   6   7 6.33174 2.50964   1
  10   6   7 -2.4235 2.51976   1
  11   6   7 -0.2942 2.74826   1
  12   6   7 0.64989 3.19319   1
  13   6   7 -9.1372 5.29728   1
 -14   7   7 0.04663 7.89814   1
 -13   7   7 -0.9067 5.99195   1
 -12   7   7 10.5686 8.61695   1
 -11   7   7 8.45692 4.39938   1
 -10   7   7 17.8143 3.51989   1
  -9   7   7 34.9522 4.86241   1
  -8   7   7 23.6194 3.49064   1
  -7   7   7 22.7937 3.31166   1
  -6   7   7 -2.4561 2.31426   1
  -5   7   7 164.814 6.25544   1
  -4   7   7 107.821 5.35650   1
  -3   7   7 132.927 5.07309   1
  -2   7   7 90.3005 4.10448   1
  -1   7   7 125.124 4.96994   1
   0   7   7 182.162 6.12648   1
   1   7   7 81.2207 4.71472   1
   2   7   7 56.6919 3.96340   1
   3   7   7 53.2442 3.94319   1
   4   7   7 21.4715 3.28149   1
   5   7   7 30.8598 3.47641   1
   6   7   7 15.7380 2.92552   1
   7   7   7 8.37524 2.70157   1
   8   7   7 10.6614 2.84649   1
   9   7   7 3.51723 2.74916   1
  10   7   7 -5.1846 2.92100   1
  11   7   7 5.20049 3.39261   1
  12   7   7 -2.9888 4.70140   1
 -13   8   7 3.22253 6.65586   1
 -12   8   7 8.85717 6.49556   1
 -11   8   7 24.7823 5.71576   1
 -10   8   7 14.4523 4.18243   1
  -9   8   7 6.06245 3.36508   1
  -8   8   7 18.2321 3.48112   1
  -7   8   7 20.1849 3.25087   1
  -6   8   7 81.7606 5.45821   1
  -5   8   7 -0.8393 2.45847   1
  -4   8   7 64.7331 4.13991   1
  -3   8   7 59.6250 4.17139   1
  -2   8   7 113.477 5.28819   1
  -1   8   7 120.582 6.41225   1
   0   8   7 87.9726 5.15900   1
   1   8   7 88.2220 5.16469   1
   2   8   7 49.7061 3.92514   1
   3   8   7 3.54922 2.89423   1
   4   8   7 5.64278 2.89622   1
   5   8   7 0.06784 2.37948   1
   6   8   7 40.9216 4.36087   1
   7   8   7 -0.1635 2.63782   1
   8   8   7 2.88057 3.02784   1
   9   8   7 2.77984 3.35477   1
  10   8   7 5.43984 3.64125   1
  11   8   7 3.31574 4.57314   1
 -12   9   7 15.0509 7.14302   1
 -11   9   7 5.27339 6.22536   1
 -10   9   7 4.74186 4.32525   1
  -9   9   7 9.38043 3.76100   1
  -8   9   7 18.9325 4.15086   1
  -7   9   7 30.6751 5.11690   1
   4   9   7 46.1256 39.2963  -2
  -6   9   7 46.1256 39.2963   1
   3   9   7 -13.060 36.0792  -2
  -5   9   7 -13.060 36.0792   1
   2   9   7 25.2005 31.9137  -2
  -4   9   7 25.2005 31.9137   1
  -3   9   7 47.6837 4.48859   1
   0   9   7 100.905 22.8909  -2
  -2   9   7 100.905 22.8909   1
  -1   9   7 70.2758 5.13386   1
   0   9   7 55.3096 4.40900   1
   1   9   7 49.3499 4.50321   1
   2   9   7 24.1371 3.49060   1
   3   9   7 9.17322 3.20375   1
   4   9   7 -3.8319 2.43419   1
   5   9   7 13.2249 2.91726   1
   6   9   7 9.59993 2.96476   1
   7   9   7 30.7729 4.12383   1
   8   9   7 0.08731 3.28165   1
   9   9   7 1.31052 3.21967   1
  10   9   7 2.32959 4.82079   1
 -11  10   7 -3.0717 9.23130   1
 -10  10   7 19.9005 8.82217   1
  -9  10   7 8.70478 5.21010   1
  -8  10   7 11.8507 5.30709   1
  -7  10   7 11.8767 4.94623   1
  -6  10   7 10.0870 4.11934   1
  -5  10   7 2.66499 3.40134   1
  -4  10   7 16.9452 3.49635   1
  -3  10   7 9.94761 3.66809   1
  -2  10   7 18.4538 3.67024   1
  -1  10   7 22.0751 3.83792   1
   0  10   7 55.0000 4.72372   1
   1  10   7 10.7176 3.21479   1
   2  10   7 9.79340 3.15439   1
   3  10   7 1.63821 2.73586   1
   4  10   7 9.06684 2.97571   1
  -6  10   7 -27.959 29.4043  -2
   5  10   7 -27.959 29.4043   1
   6  10   7 2.59782 3.42718   1
   7  10   7 9.63146 3.79465   1
   8  10   7 14.3049 6.07779   1
   9  10   7 0.95203 6.44220   1
  -9  11   7 12.4595 6.77868   1
  -8  11   7 4.32884 6.27328   1
  -7  11   7 11.3040 5.30704   1
  -6  11   7 15.5751 5.01411   1
  -5  11   7 11.4001 4.73999   1
  -4  11   7 8.62476 4.57433   1
  -3  11   7 7.44269 3.68569   1
  -2  11   7 6.17830 3.90076   1
  -1  11   7 17.1494 4.30583   1
   0  11   7 3.76168 3.07439   1
   1  11   7 18.2231 3.34927   1
   2  11   7 7.28264 3.21133   1
   3  11   7 6.44663 3.37869   1
   4  11   7 14.0144 3.52635   1
   5  11   7 -0.8273 3.61325   1
   6  11   7 10.5924 4.32302   1
   7  11   7 -3.8407 5.45418   1
   8  11   7 2.35506 6.85633   1
  -7  12   7 12.6998 8.41975   1
  -6  12   7 -1.7772 7.93160   1
  -5  12   7 3.33886 6.53763   1
  -4  12   7 7.87856 6.07108   1
  -3  12   7 7.37214 4.65855   1
  -2  12   7 14.3910 4.60629   1
  -1  12   7 -3.9311 4.02703   1
   0  12   7 3.65916 3.90513   1
   1  12   7 8.98324 4.09789   1
   2  12   7 15.1959 4.10984   1
   3  12   7 9.47357 4.44809   1
   4  12   7 -4.0445 4.75881   1
   5  12   7 15.3122 7.02102   1
   6  12   7 1.34498 6.88341   1
  -5  13   7 -3.7028 8.01404   1
  -4  13   7 9.05308 8.28028   1
  -3  13   7 8.04976 8.67035   1
  -2  13   7 5.55878 6.45995   1
  -1  13   7 -4.9896 7.14794   1
   0  13   7 5.77093 8.54229   1
   1  13   7 -2.2264 8.67135   1
   2  13   7 121.525 20.2888   1
   3  13   7 23.0801 11.3953   1
  14   0   8 48.7460 25.1698  -2
 -16   0   8 48.7460 25.1698   1
  13   0   8 8.01465 21.7633  -2
 -15   0   8 8.01465 21.7633   1
  12   0   8 40.5611 17.3422  -2
 -14   0   8 40.5611 17.3422   1
 -13   0   8 17.1807 8.73811   1
  10   0   8 72.4139 17.3280  -2
 -12   0   8 72.4139 17.3280   1
   9   0   8 408.395 36.2025  -2
 -11   0   8 408.395 36.2025   1
   8   0   8 94.9968 9.70124  -2
 -10   0   8 94.9968 9.70124   1
   7   0   8 253.828 15.6281  -2
  -9   0   8 253.828 15.6281   1
   6   0   8 123.824 15.5642  -2
  -8   0   8 123.824 15.5642   1
   5   0   8 165.426 10.9786  -2
  -7   0   8 165.426 10.9786   1
   4   0   8 139.427 10.2496  -2
  -6   0   8 139.427 10.2496   1
   3   0   8 116.069 8.81974  -2
  -5   0   8 116.069 8.81974   1
   2   0   8 214.976 13.8141  -2
  -4   0   8 214.976 13.8141   1
   1   0   8 1896.26 77.0712  -2
  -3   0   8 1896.26 77.0712   1
   0   0   8 1389.05 68.8788  -2
  -2   0   8 1389.05 68.8788   1
  -1   0   8 3906.84 190.937  -2
  -1   0   8 3906.84 190.937   1
  -2   0   8 1543.57 54.2738  -2
   0   0   8 1543.57 54.2738   1
  -3   0   8 1719.35 56.6738  -2
   1   0   8 1719.35 56.6738   1
  -4   0   8 173.045 7.78402  -2
   2   0   8 173.045 7.78402   1
  -5   0   8 195.946 8.11570  -2
   3   0   8 195.946 8.11570   1
  -6   0   8 183.572 7.29687  -2
   4   0   8 183.572 7.29687   1
  -7   0   8 153.906 7.29236  -2
   5   0   8 153.906 7.29236   1
  -8   0   8 107.791 6.47605  -2
   6   0   8 107.791 6.47605   1
  -9   0   8 175.561 8.67347  -2
   7   0   8 175.561 8.67347   1
 -10   0   8 87.9716 6.75505  -2
   8   0   8 87.9716 6.75505   1
 -11   0   8 288.594 12.3919  -2
   9   0   8 288.594 12.3919   1
 -12   0   8 45.6217 8.95323  -2
  10   0   8 45.6217 8.95323   1
 -13   0   8 3.94525 6.30470  -2
  11   0   8 3.94525 6.30470   1
 -14   0   8 24.3698 7.91609  -2
  12   0   8 24.3698 7.91609   1
  13   0   8 0.95935 5.04114   1
  14   0   8 11.9652 9.52978   1
  14   1   8 22.2155 26.0056  -2
 -16   1   8 22.2155 26.0056   1
  13   1   8 7.51668 14.8390  -2
 -15   1   8 7.51668 14.8390   1
  12   1   8 6.81028 11.9026  -2
 -14   1   8 6.81028 11.9026   1
  11   1   8 30.5529 11.5335  -2
 -13   1   8 30.5529 11.5335   1
  10   1   8 74.4462 12.0668  -2
 -12   1   8 74.4462 12.0668   1
   9   1   8 74.6181 8.61667  -2
 -11   1   8 74.6181 8.61667   1
   8   1   8 306.118 13.0540  -2
 -10   1   8 306.118 13.0540   1
   7   1   8 107.856 5.93016  -2
  -9   1   8 107.856 5.93016   1
   6   1   8 207.173 9.18034  -2
  -8   1   8 207.173 9.18034   1
   5   1   8 181.110 8.21713  -2
  -7   1   8 181.110 8.21713   1
   4   1   8 76.2120 4.17128  -2
  -6   1   8 76.2120 4.17128   1
   3   1   8 138.278 8.27266  -2
  -5   1   8 138.278 8.27266   1
   2   1   8 461.069 13.8861  -2
  -4   1   8 461.069 13.8861   1
   1   1   8 456.338 12.6278  -2
  -3   1   8 456.338 12.6278   1
   0   1   8 1974.93 60.9736  -2
  -2   1   8 1974.93 60.9736   1
  -1   1   8 1562.72 41.2066  -2
  -1   1   8 1562.72 41.2066   1
  -2   1   8 1927.59 57.3819  -2
   0   1   8 1927.59 57.3819   1
  -3   1   8 439.114 11.5650  -2
   1   1   8 439.114 11.5650   1
  -4   1   8 462.125 12.2679  -2
   2   1   8 462.125 12.2679   1
  -5   1   8 107.627 4.57430  -2
   3   1   8 107.627 4.57430   1
  -6   1   8 67.8666 3.89771  -2
   4   1   8 67.8666 3.89771   1
  -7   1   8 132.989 4.70290  -2
   5   1   8 132.989 4.70290   1
  -8   1   8 151.202 5.43322  -2
   6   1   8 151.202 5.43322   1
  -9   1   8 89.4231 4.79148  -2
   7   1   8 89.4231 4.79148   1
 -10   1   8 212.439 7.96372  -2
   8   1   8 212.439 7.96372   1
 -11   1   8 68.4951 4.94820  -2
   9   1   8 68.4951 4.94820   1
 -12   1   8 65.8509 6.14718  -2
  10   1   8 65.8509 6.14718   1
 -13   1   8 25.5538 5.36570  -2
  11   1   8 25.5538 5.36570   1
 -14   1   8 40.7711 8.46771  -2
  12   1   8 40.7711 8.46771   1
 -15   1   8 9.46214 11.6287  -2
  13   1   8 9.46214 11.6287   1
  14   1   8 -2.4860 6.63979   1
  13   2   8 41.5258 24.4885  -2
 -15   2   8 41.5258 24.4885   1
  12   2   8 28.3393 12.0658  -2
 -14   2   8 28.3393 12.0658   1
  11   2   8 64.9444 12.0492  -2
 -13   2   8 64.9444 12.0492   1
  10   2   8 65.2633 11.6242  -2
 -12   2   8 65.2633 11.6242   1
   9   2   8 27.5319 6.97895  -2
 -11   2   8 27.5319 6.97895   1
   8   2   8 84.9879 6.91033  -2
 -10   2   8 84.9879 6.91033   1
   7   2   8 292.749 10.9217  -2
  -9   2   8 292.749 10.9217   1
   6   2   8 139.166 5.41373  -2
  -8   2   8 139.166 5.41373   1
   5   2   8 199.808 8.24269  -2
  -7   2   8 199.808 8.24269   1
   4   2   8 271.657 7.55495  -2
  -6   2   8 271.657 7.55495   1
   3   2   8 444.277 14.4612  -2
  -5   2   8 444.277 14.4612   1
   2   2   8 349.035 11.3110  -2
  -4   2   8 349.035 11.3110   1
   1   2   8 441.200 13.0529  -2
  -3   2   8 441.200 13.0529   1
   0   2   8 561.927 14.3322  -2
  -2   2   8 561.927 14.3322   1
  -1   2   8 1386.70 34.7675  -2
  -1   2   8 1386.70 34.7675   1
  -2   2   8 426.160 12.0313  -2
   0   2   8 426.160 12.0313   1
  -3   2   8 587.979 14.8902  -2
   1   2   8 587.979 14.8902   1
  -4   2   8 275.214 8.00048  -2
   2   2   8 275.214 8.00048   1
  -5   2   8 300.947 9.21821  -2
   3   2   8 300.947 9.21821   1
  -6   2   8 189.949 6.68554  -2
   4   2   8 189.949 6.68554   1
  -7   2   8 176.401 5.91230  -2
   5   2   8 176.401 5.91230   1
  -8   2   8 124.042 5.51118  -2
   6   2   8 124.042 5.51118   1
  -9   2   8 239.476 8.31195  -2
   7   2   8 239.476 8.31195   1
 -10   2   8 52.3032 5.48851  -2
   8   2   8 52.3032 5.48851   1
 -11   2   8 22.8936 5.43767  -2
   9   2   8 22.8936 5.43767   1
 -12   2   8 46.5100 6.04369  -2
  10   2   8 46.5100 6.04369   1
 -13   2   8 62.7449 6.56403  -2
  11   2   8 62.7449 6.56403   1
 -14   2   8 27.0769 6.57186  -2
  12   2   8 27.0769 6.57186   1
 -15   2   8 14.6513 9.65972  -2
  13   2   8 14.6513 9.65972   1
  14   2   8 3.41103 6.37534   1
  13   3   8 17.1608 24.0268  -2
 -15   3   8 17.1608 24.0268   1
  12   3   8 20.3631 17.9546  -2
 -14   3   8 20.3631 17.9546   1
  11   3   8 27.2963 15.4693  -2
 -13   3   8 27.2963 15.4693   1
  10   3   8 92.9185 19.1845  -2
 -12   3   8 92.9185 19.1845   1
   9   3   8 43.7984 7.75662  -2
 -11   3   8 43.7984 7.75662   1
   8   3   8 13.2333 5.47874  -2
 -10   3   8 13.2333 5.47874   1
   7   3   8 126.223 6.68583  -2
  -9   3   8 126.223 6.68583   1
   6   3   8 323.038 12.1185  -2
  -8   3   8 323.038 12.1185   1
   5   3   8 177.289 7.69780  -2
  -7   3   8 177.289 7.69780   1
   4   3   8 521.117 14.9338  -2
  -6   3   8 521.117 14.9338   1
   3   3   8 412.626 13.1380  -2
  -5   3   8 412.626 13.1380   1
   2   3   8 400.227 13.5262  -2
  -4   3   8 400.227 13.5262   1
   1   3   8 209.321 6.62539  -2
  -3   3   8 209.321 6.62539   1
   0   3   8 282.816 9.68431  -2
  -2   3   8 282.816 9.68431   1
  -1   3   8 254.138 7.87493  -2
  -1   3   8 254.138 7.87493   1
  -2   3   8 399.957 12.6021  -2
   0   3   8 399.957 12.6021   1
  -3   3   8 173.884 5.28993  -2
   1   3   8 173.884 5.28993   1
  -4   3   8 294.072 8.50522  -2
   2   3   8 294.072 8.50522   1
  -5   3   8 371.938 10.6614  -2
   3   3   8 371.938 10.6614   1
  -6   3   8 414.182 11.4792  -2
   4   3   8 414.182 11.4792   1
  -7   3   8 154.960 6.45514  -2
   5   3   8 154.960 6.45514   1
  -8   3   8 268.103 9.53489  -2
   6   3   8 268.103 9.53489   1
  -9   3   8 100.626 6.16460  -2
   7   3   8 100.626 6.16460   1
 -10   3   8 14.1421 4.89923  -2
   8   3   8 14.1421 4.89923   1
 -11   3   8 36.0653 5.71988  -2
   9   3   8 36.0653 5.71988   1
 -12   3   8 54.7732 6.00196  -2
  10   3   8 54.7732 6.00196   1
 -13   3   8 12.1137 6.38351  -2
  11   3   8 12.1137 6.38351   1
 -14   3   8 49.1745 6.50406  -2
  12   3   8 49.1745 6.50406   1
 -15   3   8 20.5897 10.7926  -2
  13   3   8 20.5897 10.7926   1
  13   4   8 14.7257 23.8018  -2
 -15   4   8 14.7257 23.8018   1
  12   4   8 20.1017 20.0898  -2
 -14   4   8 20.1017 20.0898   1
  11   4   8 35.3624 17.5406  -2
 -13   4   8 35.3624 17.5406   1
  10   4   8 16.8494 9.25270  -2
 -12   4   8 16.8494 9.25270   1
   9   4   8 59.8507 9.76514  -2
 -11   4   8 59.8507 9.76514   1
   8   4   8 79.1896 8.72613  -2
 -10   4   8 79.1896 8.72613   1
   7   4   8 15.3821 4.67495  -2
  -9   4   8 15.3821 4.67495   1
   6   4   8 152.466 7.31208  -2
  -8   4   8 152.466 7.31208   1
   5   4   8 522.038 16.2440  -2
  -7   4   8 522.038 16.2440   1
   4   4   8 229.147 8.98530  -2
  -6   4   8 229.147 8.98530   1
   3   4   8 515.351 15.3237  -2
  -5   4   8 515.351 15.3237   1
   2   4   8 304.341 9.20477  -2
  -4   4   8 304.341 9.20477   1
   1   4   8 236.097 8.55835  -2
  -3   4   8 236.097 8.55835   1
   0   4   8 100.075 4.06415  -2
  -2   4   8 100.075 4.06415   1
  -1   4   8 0.26976 2.86608  -2
  -1   4   8 0.26976 2.86608   1
  -2   4   8 89.1332 4.05058  -2
   0   4   8 89.1332 4.05058   1
  -3   4   8 176.683 5.68730  -2
   1   4   8 176.683 5.68730   1
  -4   4   8 314.355 8.00213  -2
   2   4   8 314.355 8.00213   1
  -5   4   8 424.753 10.2916  -2
   3   4   8 424.753 10.2916   1
  -6   4   8 185.427 6.75416  -2
   4   4   8 185.427 6.75416   1
  -7   4   8 444.859 13.9228  -2
   5   4   8 444.859 13.9228   1
  -8   4   8 123.822 6.13755  -2
   6   4   8 123.822 6.13755   1
  -9   4   8 14.3395 4.83478  -2
   7   4   8 14.3395 4.83478   1
 -10   4   8 64.0670 5.98164  -2
   8   4   8 64.0670 5.98164   1
 -11   4   8 71.7270 6.48811  -2
   9   4   8 71.7270 6.48811   1
 -12   4   8 23.0719 5.92731  -2
  10   4   8 23.0719 5.92731   1
 -13   4   8 14.0938 5.85924  -2
  11   4   8 14.0938 5.85924   1
 -14   4   8 0.05703 6.72694  -2
  12   4   8 0.05703 6.72694   1
 -15   4   8 84.1395 25.0043  -2
  13   4   8 84.1395 25.0043   1
 -15   5   8 2.35193 17.9377   1
  12   5   8 49.1131 23.6422  -2
 -14   5   8 49.1131 23.6422   1
  11   5   8 15.0859 11.3720  -2
 -13   5   8 15.0859 11.3720   1
  10   5   8 16.7566 8.93566  -2
 -12   5   8 16.7566 8.93566   1
   9   5   8 37.1996 8.92408  -2
 -11   5   8 37.1996 8.92408   1
   8   5   8 7.82276 10.6892  -2
 -10   5   8 7.82276 10.6892   1
   7   5   8 18.0521 24.3945  -2
  -9   5   8 18.0521 24.3945   1
   6   5   8 37.7431 4.95432  -2
  -8   5   8 37.7431 4.95432   1
   5   5   8 134.830 6.85056  -2
  -7   5   8 134.830 6.85056   1
   4   5   8 360.286 12.9363  -2
  -6   5   8 360.286 12.9363   1
   3   5   8 205.557 7.14122  -2
  -5   5   8 205.557 7.14122   1
   2   5   8 334.841 10.9901  -2
  -4   5   8 334.841 10.9901   1
   1   5   8 311.751 8.46340  -2
  -3   5   8 311.751 8.46340   1
   0   5   8 115.501 4.57141  -2
  -2   5   8 115.501 4.57141   1
  -1   5   8 80.0371 4.55049  -2
  -1   5   8 80.0371 4.55049   1
  -2   5   8 88.7025 4.42092  -2
   0   5   8 88.7025 4.42092   1
  -3   5   8 275.073 8.17102  -2
   1   5   8 275.073 8.17102   1
  -4   5   8 304.772 8.96499  -2
   2   5   8 304.772 8.96499   1
  -5   5   8 231.114 10.3245  -2
   3   5   8 231.114 10.3245   1
  -6   5   8 285.336 10.3147  -2
   4   5   8 285.336 10.3147   1
  -7   5   8 108.676 6.41321  -2
   5   5   8 108.676 6.41321   1
  -8   5   8 43.0004 4.84966  -2
   6   5   8 43.0004 4.84966   1
  -9   5   8 51.6866 5.87987  -2
   7   5   8 51.6866 5.87987   1
 -10   5   8 57.1456 6.13893  -2
   8   5   8 57.1456 6.13893   1
 -11   5   8 42.2847 5.39071  -2
   9   5   8 42.2847 5.39071   1
 -12   5   8 18.9679 6.25381  -2
  10   5   8 18.9679 6.25381   1
 -13   5   8 2.70450 6.04085  -2
  11   5   8 2.70450 6.04085   1
 -14   5   8 19.8584 13.5548  -2
  12   5   8 19.8584 13.5548   1
  13   5   8 -10.462 4.86394   1
 -14   6   8 -0.5328 9.09077   1
  11   6   8 15.3440 11.8028  -2
 -13   6   8 15.3440 11.8028   1
  10   6   8 -8.8516 9.27492  -2
 -12   6   8 -8.8516 9.27492   1
   9   6   8 37.5268 8.96533  -2
 -11   6   8 37.5268 8.96533   1
   8   6   8 36.6595 10.2676  -2
 -10   6   8 36.6595 10.2676   1
   7   6   8 84.8644 10.0016  -2
  -9   6   8 84.8644 10.0016   1
   6   6   8 84.9170 9.25467  -2
  -8   6   8 84.9170 9.25467   1
   5   6   8 0.45356 5.40911  -2
  -7   6   8 0.45356 5.40911   1
   4   6   8 102.237 5.95628  -2
  -6   6   8 102.237 5.95628   1
   3   6   8 255.434 7.93200  -2
  -5   6   8 255.434 7.93200   1
   2   6   8 281.381 9.18047  -2
  -4   6   8 281.381 9.18047   1
   1   6   8 148.177 5.04933  -2
  -3   6   8 148.177 5.04933   1
   0   6   8 203.685 6.16430  -2
  -2   6   8 203.685 6.16430   1
  -1   6   8 72.4864 4.45145  -2
  -1   6   8 72.4864 4.45145   1
  -2   6   8 155.723 6.07449  -2
   0   6   8 155.723 6.07449   1
  -3   6   8 144.015 7.36146  -2
   1   6   8 144.015 7.36146   1
  -4   6   8 246.408 9.79101  -2
   2   6   8 246.408 9.79101   1
  -5   6   8 208.674 9.05041  -2
   3   6   8 208.674 9.05041   1
  -6   6   8 104.790 6.73934  -2
   4   6   8 104.790 6.73934   1
  -7   6   8 19.3198 6.17233  -2
   5   6   8 19.3198 6.17233   1
  -8   6   8 63.9013 6.19248  -2
   6   6   8 63.9013 6.19248   1
  -9   6   8 98.3725 6.19215  -2
   7   6   8 98.3725 6.19215   1
 -10   6   8 33.3172 5.40335  -2
   8   6   8 33.3172 5.40335   1
 -11   6   8 32.6017 5.41446  -2
   9   6   8 32.6017 5.41446   1
 -12   6   8 30.5443 6.34937  -2
  10   6   8 30.5443 6.34937   1
 -13   6   8 23.2710 6.81158  -2
  11   6   8 23.2710 6.81158   1
 -14   6   8 19.8810 15.1576  -2
  12   6   8 19.8810 15.1576   1
  11   7   8 11.2075 13.0558  -2
 -13   7   8 11.2075 13.0558   1
  10   7   8 33.8425 10.5392  -2
 -12   7   8 33.8425 10.5392   1
   9   7   8 38.8985 9.46233  -2
 -11   7   8 38.8985 9.46233   1
   8   7   8 65.2676 8.21041  -2
 -10   7   8 65.2676 8.21041   1
   7   7   8 58.5971 8.02434  -2
  -9   7   8 58.5971 8.02434   1
   6   7   8 78.4362 7.83132  -2
  -8   7   8 78.4362 7.83132   1
   5   7   8 24.0034 6.61965  -2
  -7   7   8 24.0034 6.61965   1
   4   7   8 15.0507 4.56997  -2
  -6   7   8 15.0507 4.56997   1
   3   7   8 161.723 9.02234  -2
  -5   7   8 161.723 9.02234   1
   2   7   8 95.1282 5.98737  -2
  -4   7   8 95.1282 5.98737   1
   1   7   8 122.062 8.25371  -2
  -3   7   8 122.062 8.25371   1
   0   7   8 148.219 6.50609  -2
  -2   7   8 148.219 6.50609   1
  -1   7   8 166.532 6.75255  -2
  -1   7   8 166.532 6.75255   1
  -2   7   8 176.056 8.61489  -2
   0   7   8 176.056 8.61489   1
  -3   7   8 110.891 7.06468  -2
   1   7   8 110.891 7.06468   1
  -4   7   8 88.1056 6.59030  -2
   2   7   8 88.1056 6.59030   1
  -5   7   8 136.333 7.79977  -2
   3   7   8 136.333 7.79977   1
  -6   7   8 8.60067 5.21218  -2
   4   7   8 8.60067 5.21218   1
  -7   7   8 16.7145 5.49134  -2
   5   7   8 16.7145 5.49134   1
  -8   7   8 85.4639 6.60861  -2
   6   7   8 85.4639 6.60861   1
  -9   7   8 39.2883 5.94767  -2
   7   7   8 39.2883 5.94767   1
 -10   7   8 51.3326 6.30830  -2
   8   7   8 51.3326 6.30830   1
 -11   7   8 35.0634 6.32327  -2
   9   7   8 35.0634 6.32327   1
 -12   7   8 25.5189 7.08557  -2
  10   7   8 25.5189 7.08557   1
 -13   7   8 19.3374 11.8572  -2
  11   7   8 19.3374 11.8572   1
  12   7   8 -3.7748 5.90497   1
  11   8   8 -6.4037 18.7612  -2
 -13   8   8 -6.4037 18.7612   1
  10   8   8 16.9227 12.4732  -2
 -12   8   8 16.9227 12.4732   1
   9   8   8 20.3651 10.7393  -2
 -11   8   8 20.3651 10.7393   1
   8   8   8 20.0162 10.0709  -2
 -10   8   8 20.0162 10.0709   1
   7   8   8 39.3283 7.78949  -2
  -9   8   8 39.3283 7.78949   1
   6   8   8 18.8179 6.52404  -2
  -8   8   8 18.8179 6.52404   1
   5   8   8 42.2668 6.71390  -2
  -7   8   8 42.2668 6.71390   1
   4   8   8 93.5259 7.59105  -2
  -6   8   8 93.5259 7.59105   1
   3   8   8 -9.7842 5.34081  -2
  -5   8   8 -9.7842 5.34081   1
   2   8   8 52.9986 6.46196  -2
  -4   8   8 52.9986 6.46196   1
   1   8   8 97.9220 7.37805  -2
  -3   8   8 97.9220 7.37805   1
   0   8   8 122.000 7.26576  -2
  -2   8   8 122.000 7.26576   1
  -1   8   8 128.982 6.77717  -2
  -1   8   8 128.982 6.77717   1
  -2   8   8 126.553 8.08782  -2
   0   8   8 126.553 8.08782   1
  -3   8   8 109.918 6.54378  -2
   1   8   8 109.918 6.54378   1
  -4   8   8 69.5124 6.13732  -2
   2   8   8 69.5124 6.13732   1
  -5   8   8 4.00526 6.03446  -2
   3   8   8 4.00526 6.03446   1
  -6   8   8 70.2449 6.70524  -2
   4   8   8 70.2449 6.70524   1
  -7   8   8 34.5093 5.58965  -2
   5   8   8 34.5093 5.58965   1
  -8   8   8 34.4847 6.00390  -2
   6   8   8 34.4847 6.00390   1
  -9   8   8 37.0906 6.34148  -2
   7   8   8 37.0906 6.34148   1
 -10   8   8 21.5276 6.51505  -2
   8   8   8 21.5276 6.51505   1
 -11   8   8 30.9835 7.35121  -2
   9   8   8 30.9835 7.35121   1
 -12   8   8 12.7373 9.54016  -2
  10   8   8 12.7373 9.54016   1
 -13   8   8 -6.6015 24.6385  -2
  11   8   8 -6.6015 24.6385   1
  10   9   8 33.0885 20.1588  -2
 -12   9   8 33.0885 20.1588   1
   9   9   8 19.6780 12.0013  -2
 -11   9   8 19.6780 12.0013   1
   8   9   8 23.1431 8.83222  -2
 -10   9   8 23.1431 8.83222   1
   7   9   8 -7.6735 12.3224  -2
  -9   9   8 -7.6735 12.3224   1
   6   9   8 17.5873 7.92281  -2
  -8   9   8 17.5873 7.92281   1
   5   9   8 71.8629 8.67349  -2
  -7   9   8 71.8629 8.67349   1
   4   9   8 25.9509 8.67983  -2
  -6   9   8 25.9509 8.67983   1
   3   9   8 26.4697 7.47510  -2
  -5   9   8 26.4697 7.47510   1
   2   9   8 -0.5293 5.86324  -2
  -4   9   8 -0.5293 5.86324   1
   1   9   8 55.2240 6.31133  -2
  -3   9   8 55.2240 6.31133   1
   0   9   8 72.5214 7.34097  -2
  -2   9   8 72.5214 7.34097   1
  -1   9   8 110.951 8.65381  -2
  -1   9   8 110.951 8.65381   1
  -2   9   8 59.3000 6.41627  -2
   0   9   8 59.3000 6.41627   1
  -3   9   8 59.4662 6.22770  -2
   1   9   8 59.4662 6.22770   1
  -4   9   8 8.76997 5.82029  -2
   2   9   8 8.76997 5.82029   1
  -5   9   8 13.1548 5.63063  -2
   3   9   8 13.1548 5.63063   1
  -6   9   8 7.69681 5.87363  -2
   4   9   8 7.69681 5.87363   1
  -7   9   8 54.4974 6.23233  -2
   5   9   8 54.4974 6.23233   1
  -8   9   8 30.9812 6.12695  -2
   6   9   8 30.9812 6.12695   1
  -9   9   8 21.6378 6.39667  -2
   7   9   8 21.6378 6.39667   1
 -10   9   8 22.2858 7.43652  -2
   8   9   8 22.2858 7.43652   1
 -11   9   8 19.1609 9.32371  -2
   9   9   8 19.1609 9.32371   1
 -12   9   8 6.05993 11.5664  -2
  10   9   8 6.05993 11.5664   1
 -11  10   8 -9.5573 16.8507   1
   8  10   8 31.0700 20.6030  -2
 -10  10   8 31.0700 20.6030   1
   7  10   8 8.13789 10.4491  -2
  -9  10   8 8.13789 10.4491   1
   6  10   8 44.4123 10.7384  -2
  -8  10   8 44.4123 10.7384   1
   5  10   8 26.9687 9.61320  -2
  -7  10   8 26.9687 9.61320   1
   4  10   8 47.4790 10.1601  -2
  -6  10   8 47.4790 10.1601   1
   3  10   8 -10.045 14.5579  -2
  -5  10   8 -10.045 14.5579   1
   2  10   8 12.9382 6.64739  -2
  -4  10   8 12.9382 6.64739   1
   1  10   8 8.87940 9.15341  -2
  -3  10   8 8.87940 9.15341   1
   0  10   8 36.1508 7.90797  -2
  -2  10   8 36.1508 7.90797   1
  -1  10   8 11.9907 6.42898  -2
  -1  10   8 11.9907 6.42898   1
  -2  10   8 59.1351 6.93981  -2
   0  10   8 59.1351 6.93981   1
  -3  10   8 -7.4087 6.43832  -2
   1  10   8 -7.4087 6.43832   1
  -4  10   8 1.97869 7.05883  -2
   2  10   8 1.97869 7.05883   1
  -5  10   8 26.7319 6.27508  -2
   3  10   8 26.7319 6.27508   1
  -6  10   8 22.5474 6.30130  -2
   4  10   8 22.5474 6.30130   1
  -7  10   8 30.2787 6.26471  -2
   5  10   8 30.2787 6.26471   1
  -8  10   8 43.3412 7.15198  -2
   6  10   8 43.3412 7.15198   1
  -9  10   8 5.74382 8.71195  -2
   7  10   8 5.74382 8.71195   1
 -10  10   8 21.4193 9.57306  -2
   8  10   8 21.4193 9.57306   1
   9  10   8 3.51765 5.49446   1
   7  11   8 7.78199 13.5664  -2
  -9  11   8 7.78199 13.5664   1
   6  11   8 2.62814 13.3149  -2
  -8  11   8 2.62814 13.3149   1
   5  11   8 28.2613 12.4123  -2
  -7  11   8 28.2613 12.4123   1
   4  11   8 28.9993 18.1095  -2
  -6  11   8 28.9993 18.1095   1
   3  11   8 14.5099 17.0059  -2
  -5  11   8 14.5099 17.0059   1
   2  11   8 -5.3435 16.5007  -2
  -4  11   8 -5.3435 16.5007   1
   1  11   8 13.8376 8.07675  -2
  -3  11   8 13.8376 8.07675   1
   0  11   8 11.6865 8.98506  -2
  -2  11   8 11.6865 8.98506   1
  -1  11   8 13.7446 7.45992  -2
  -1  11   8 13.7446 7.45992   1
  -2  11   8 -9.4794 8.26925  -2
   0  11   8 -9.4794 8.26925   1
  -3  11   8 18.4457 7.31038  -2
   1  11   8 18.4457 7.31038   1
  -4  11   8 28.2291 6.63978  -2
   2  11   8 28.2291 6.63978   1
  -5  11   8 13.8903 6.33846  -2
   3  11   8 13.8903 6.33846   1
  -6  11   8 24.9979 6.91578  -2
   4  11   8 24.9979 6.91578   1
  -7  11   8 -2.5501 8.03286  -2
   5  11   8 -2.5501 8.03286   1
  -8  11   8 19.1872 9.88928  -2
   6  11   8 19.1872 9.88928   1
  -9  11   8 11.6568 13.1540  -2
   7  11   8 11.6568 13.1540   1
   5  12   8 19.2672 15.2464  -2
  -7  12   8 19.2672 15.2464   1
   4  12   8 10.9235 15.6022  -2
  -6  12   8 10.9235 15.6022   1
   3  12   8 10.9169 14.6907  -2
  -5  12   8 10.9169 14.6907   1
   2  12   8 -5.2481 24.3269  -2
  -4  12   8 -5.2481 24.3269   1
   1  12   8 -2.1003 13.3647  -2
  -3  12   8 -2.1003 13.3647   1
   0  12   8 -8.1341 11.6344  -2
  -2  12   8 -8.1341 11.6344   1
  -1  12   8 14.9095 8.43377  -2
  -1  12   8 14.9095 8.43377   1
  -2  12   8 -1.8816 8.01708  -2
   0  12   8 -1.8816 8.01708   1
  -3  12   8 12.1340 7.61393  -2
   1  12   8 12.1340 7.61393   1
  -4  12   8 8.67033 8.11422  -2
   2  12   8 8.67033 8.11422   1
  -5  12   8 7.63888 8.47310  -2
   3  12   8 7.63888 8.47310   1
  -6  12   8 -11.310 10.2005  -2
   4  12   8 -11.310 10.2005   1
  -7  12   8 12.4868 15.3033  -2
   5  12   8 12.4868 15.3033   1
   2  13   8 16.3765 13.9225  -2
  -4  13   8 16.3765 13.9225   1
   1  13   8 22.2450 25.5287  -2
  -3  13   8 22.2450 25.5287   1
   0  13   8 3.44321 19.5054  -2
  -2  13   8 3.44321 19.5054   1
  -1  13   8 -2.2058 12.5931  -2
  -1  13   8 -2.2058 12.5931   1
  -2  13   8 -6.3611 14.4062  -2
   0  13   8 -6.3611 14.4062   1
  -3  13   8 25.0470 11.4093  -2
   1  13   8 25.0470 11.4093   1
  13   0   9 33.3419 14.2603  -2
 -15   0   9 33.3419 14.2603   1
  12   0   9 26.3042 7.97126  -2
 -14   0   9 26.3042 7.97126   1
  11   0   9 18.6016 7.78198  -2
 -13   0   9 18.6016 7.78198   1
  10   0   9 45.4641 8.31523  -2
 -12   0   9 45.4641 8.31523   1
   9   0   9 304.244 18.8416  -2
 -11   0   9 304.244 18.8416   1
   8   0   9 90.9875 6.83887  -2
 -10   0   9 90.9875 6.83887   1
   7   0   9 154.112 8.61771  -2
  -9   0   9 154.112 8.61771   1
   6   0   9 78.6532 5.74428  -2
  -8   0   9 78.6532 5.74428   1
   5   0   9 125.720 9.00736  -2
  -7   0   9 125.720 9.00736   1
   4   0   9 195.515 9.59599  -2
  -6   0   9 195.515 9.59599   1
   3   0   9 76.5404 4.82870  -2
  -5   0   9 76.5404 4.82870   1
   2   0   9 31.2686 3.51263  -2
  -4   0   9 31.2686 3.51263   1
   1   0   9 282.812 10.3248  -2
  -3   0   9 282.812 10.3248   1
   0   0   9 40.4038 4.28359  -2
  -2   0   9 40.4038 4.28359   1
  -1   0   9 18.2803 3.10964  -2
  -1   0   9 18.2803 3.10964   1
  -2   0   9 29.3361 4.20288  -2
   0   0   9 29.3361 4.20288   1
  -3   0   9 213.711 9.20008  -2
   1   0   9 213.711 9.20008   1
  -4   0   9 59.1461 3.55158  -2
   2   0   9 59.1461 3.55158   1
  -5   0   9 33.8585 3.38812  -2
   3   0   9 33.8585 3.38812   1
  -6   0   9 267.767 10.3242  -2
   4   0   9 267.767 10.3242   1
  -7   0   9 234.177 10.5251  -2
   5   0   9 234.177 10.5251   1
  -8   0   9 70.4748 4.89898  -2
   6   0   9 70.4748 4.89898   1
  -9   0   9 124.826 6.50848  -2
   7   0   9 124.826 6.50848   1
 -10   0   9 97.8758 6.40303  -2
   8   0   9 97.8758 6.40303   1
 -11   0   9 235.963 12.0295  -2
   9   0   9 235.963 12.0295   1
 -12   0   9 40.3099 5.86118  -2
  10   0   9 40.3099 5.86118   1
 -13   0   9 10.2583 3.76675  -2
  11   0   9 10.2583 3.76675   1
 -14   0   9 33.5098 5.60011  -2
  12   0   9 33.5098 5.60011   1
 -15   0   9 4.19324 5.38479  -2
  13   0   9 4.19324 5.38479   1
  13   1   9 12.7383 15.0437  -2
 -15   1   9 12.7383 15.0437   1
  12   1   9 13.2681 5.53794  -2
 -14   1   9 13.2681 5.53794   1
  11   1   9 29.5319 5.63826  -2
 -13   1   9 29.5319 5.63826   1
  10   1   9 70.7058 6.38525  -2
 -12   1   9 70.7058 6.38525   1
   9   1   9 87.7979 5.76436  -2
 -11   1   9 87.7979 5.76436   1
   8   1   9 284.226 10.7753  -2
 -10   1   9 284.226 10.7753   1
   7   1   9 99.0034 5.41100  -2
  -9   1   9 99.0034 5.41100   1
   6   1   9 137.909 5.44767  -2
  -8   1   9 137.909 5.44767   1
   5   1   9 87.2409 4.38814  -2
  -7   1   9 87.2409 4.38814   1
   4   1   9 54.9996 3.71598  -2
  -6   1   9 54.9996 3.71598   1
   3   1   9 70.6569 3.63698  -2
  -5   1   9 70.6569 3.63698   1
   2   1   9 10.8291 1.86130  -2
  -4   1   9 10.8291 1.86130   1
   1   1   9 -5.2731 1.72223  -2
  -3   1   9 -5.2731 1.72223   1
   0   1   9 64.8230 3.08297  -2
  -2   1   9 64.8230 3.08297   1
  -1   1   9 3.97381 2.20710  -2
  -1   1   9 3.97381 2.20710   1
  -2   1   9 47.3000 2.83340  -2
   0   1   9 47.3000 2.83340   1
  -3   1   9 5.96722 2.00467  -2
   1   1   9 5.96722 2.00467   1
  -4   1   9 10.2481 2.00984  -2
   2   1   9 10.2481 2.00984   1
  -5   1   9 104.002 3.54950  -2
   3   1   9 104.002 3.54950   1
  -6   1   9 77.0555 3.24498  -2
   4   1   9 77.0555 3.24498   1
  -7   1   9 104.913 3.59842  -2
   5   1   9 104.913 3.59842   1
  -8   1   9 139.914 5.14303  -2
   6   1   9 139.914 5.14303   1
  -9   1   9 88.5123 3.99937  -2
   7   1   9 88.5123 3.99937   1
 -10   1   9 222.113 7.91989  -2
   8   1   9 222.113 7.91989   1
 -11   1   9 76.2411 4.49692  -2
   9   1   9 76.2411 4.49692   1
 -12   1   9 67.3227 4.23707  -2
  10   1   9 67.3227 4.23707   1
 -13   1   9 50.0944 3.63728  -2
  11   1   9 50.0944 3.63728   1
 -14   1   9 22.9647 3.82094  -2
  12   1   9 22.9647 3.82094   1
 -15   1   9 26.2320 4.45138  -2
  13   1   9 26.2320 4.45138   1
  13   2   9 11.3909 14.7452  -2
 -15   2   9 11.3909 14.7452   1
  12   2   9 30.3114 6.89920  -2
 -14   2   9 30.3114 6.89920   1
  11   2   9 72.0235 7.88493  -2
 -13   2   9 72.0235 7.88493   1
  10   2   9 60.7339 6.13709  -2
 -12   2   9 60.7339 6.13709   1
   9   2   9 22.3442 4.26956  -2
 -11   2   9 22.3442 4.26956   1
   8   2   9 65.3563 4.86430  -2
 -10   2   9 65.3563 4.86430   1
   7   2   9 250.986 8.54582  -2
  -9   2   9 250.986 8.54582   1
   6   2   9 113.573 4.91120  -2
  -8   2   9 113.573 4.91120   1
   5   2   9 84.3137 4.25957  -2
  -7   2   9 84.3137 4.25957   1
   4   2   9 83.9289 4.09407  -2
  -6   2   9 83.9289 4.09407   1
   3   2   9 189.624 6.96870  -2
  -5   2   9 189.624 6.96870   1
   2   2   9 43.2819 3.00213  -2
  -4   2   9 43.2819 3.00213   1
   1   2   9 15.7865 2.04996  -2
  -3   2   9 15.7865 2.04996   1
   0   2   9 47.7407 2.79428  -2
  -2   2   9 47.7407 2.79428   1
  -1   2   9 44.0173 2.31863  -2
  -1   2   9 44.0173 2.31863   1
  -2   2   9 62.9680 2.88366  -2
   0   2   9 62.9680 2.88366   1
  -3   2   9 19.3380 2.19125  -2
   1   2   9 19.3380 2.19125   1
  -4   2   9 43.5453 2.65438  -2
   2   2   9 43.5453 2.65438   1
  -5   2   9 166.994 5.66371  -2
   3   2   9 166.994 5.66371   1
  -6   2   9 84.7588 3.16360  -2
   4   2   9 84.7588 3.16360   1
  -7   2   9 73.7599 3.47450  -2
   5   2   9 73.7599 3.47450   1
  -8   2   9 110.074 4.48442  -2
   6   2   9 110.074 4.48442   1
  -9   2   9 200.644 7.59537  -2
   7   2   9 200.644 7.59537   1
 -10   2   9 70.4994 5.05828  -2
   8   2   9 70.4994 5.05828   1
 -11   2   9 23.7695 3.79256  -2
   9   2   9 23.7695 3.79256   1
 -12   2   9 64.4951 4.27349  -2
  10   2   9 64.4951 4.27349   1
 -13   2   9 55.1531 4.37421  -2
  11   2   9 55.1531 4.37421   1
 -14   2   9 30.4115 3.81633  -2
  12   2   9 30.4115 3.81633   1
 -15   2   9 11.6157 4.49197  -2
  13   2   9 11.6157 4.49197   1
  13   3   9 -1.7251 10.5685  -2
 -15   3   9 -1.7251 10.5685   1
  12   3   9 29.0590 7.94810  -2
 -14   3   9 29.0590 7.94810   1
  11   3   9 37.1461 7.27532  -2
 -13   3   9 37.1461 7.27532   1
  10   3   9 60.4282 7.47657  -2
 -12   3   9 60.4282 7.47657   1
   9   3   9 41.2925 4.80842  -2
 -11   3   9 41.2925 4.80842   1
   8   3   9 4.43693 3.70141  -2
 -10   3   9 4.43693 3.70141   1
   7   3   9 107.759 5.18123  -2
  -9   3   9 107.759 5.18123   1
   6   3   9 218.658 7.24964  -2
  -8   3   9 218.658 7.24964   1
   5   3   9 79.5999 3.85289  -2
  -7   3   9 79.5999 3.85289   1
   4   3   9 289.627 9.04914  -2
  -6   3   9 289.627 9.04914   1
   3   3   9 145.233 5.32321  -2
  -5   3   9 145.233 5.32321   1
   2   3   9 125.120 5.55679  -2
  -4   3   9 125.120 5.55679   1
   1   3   9 34.7246 2.64605  -2
  -3   3   9 34.7246 2.64605   1
   0   3   9 55.7688 2.91585  -2
  -2   3   9 55.7688 2.91585   1
  -1   3   9 13.1792 2.06456  -2
  -1   3   9 13.1792 2.06456   1
  -2   3   9 53.5965 2.72073  -2
   0   3   9 53.5965 2.72073   1
  -3   3   9 49.6433 2.48881  -2
   1   3   9 49.6433 2.48881   1
  -4   3   9 107.321 4.38409  -2
   2   3   9 107.321 4.38409   1
  -5   3   9 89.4192 4.07241  -2
   3   3   9 89.4192 4.07241   1
  -6   3   9 197.878 6.87650  -2
   4   3   9 197.878 6.87650   1
  -7   3   9 65.0542 3.43966  -2
   5   3   9 65.0542 3.43966   1
  -8   3   9 165.437 6.09401  -2
   6   3   9 165.437 6.09401   1
  -9   3   9 93.1761 4.79104  -2
   7   3   9 93.1761 4.79104   1
 -10   3   9 14.4578 3.34433  -2
   8   3   9 14.4578 3.34433   1
 -11   3   9 54.3848 4.38575  -2
   9   3   9 54.3848 4.38575   1
 -12   3   9 45.1617 3.90914  -2
  10   3   9 45.1617 3.90914   1
 -13   3   9 29.7249 3.62623  -2
  11   3   9 29.7249 3.62623   1
 -14   3   9 37.8805 4.02610  -2
  12   3   9 37.8805 4.02610   1
 -15   3   9 6.88715 4.19700  -2
  13   3   9 6.88715 4.19700   1
  13   4   9 21.8701 14.2017  -2
 -15   4   9 21.8701 14.2017   1
  12   4   9 22.8373 12.4179  -2
 -14   4   9 22.8373 12.4179   1
  11   4   9 33.2284 7.89765  -2
 -13   4   9 33.2284 7.89765   1
  10   4   9 22.1421 5.22937  -2
 -12   4   9 22.1421 5.22937   1
   9   4   9 63.3153 5.87052  -2
 -11   4   9 63.3153 5.87052   1
   8   4   9 75.1885 6.03274  -2
 -10   4   9 75.1885 6.03274   1
   7   4   9 -1.3481 2.98802  -2
  -9   4   9 -1.3481 2.98802   1
   6   4   9 94.4777 4.52619  -2
  -8   4   9 94.4777 4.52619   1
   5   4   9 395.815 11.5321  -2
  -7   4   9 395.815 11.5321   1
   4   4   9 127.953 5.31902  -2
  -6   4   9 127.953 5.31902   1
   3   4   9 214.706 9.21151  -2
  -5   4   9 214.706 9.21151   1
   2   4   9 -35.603 39.0463  -2
  -4   4   9 -35.603 39.0463   1
   1   4   9 53.5723 2.93802  -2
  -3   4   9 53.5723 2.93802   1
   0   4   9 18.1079 2.10291  -2
  -2   4   9 18.1079 2.10291   1
  -1   4   9 67.4270 3.95766  -2
  -1   4   9 67.4270 3.95766   1
  -2   4   9 16.5485 2.66649  -2
   0   4   9 16.5485 2.66649   1
  -3   4   9 58.6468 3.21218  -2
   1   4   9 58.6468 3.21218   1
  -4   4   9 55.6970 3.24229  -2
   2   4   9 55.6970 3.24229   1
  -5   4   9 144.175 4.90646  -2
   3   4   9 144.175 4.90646   1
  -6   4   9 107.611 3.96789  -2
   4   4   9 107.611 3.96789   1
  -7   4   9 304.505 9.20043  -2
   5   4   9 304.505 9.20043   1
  -8   4   9 85.0038 4.27713  -2
   6   4   9 85.0038 4.27713   1
  -9   4   9 4.09397 2.75940  -2
   7   4   9 4.09397 2.75940   1
 -10   4   9 95.8504 4.83626  -2
   8   4   9 95.8504 4.83626   1
 -11   4   9 65.3061 4.39409  -2
   9   4   9 65.3061 4.39409   1
 -12   4   9 15.1243 3.60034  -2
  10   4   9 15.1243 3.60034   1
 -13   4   9 37.9358 4.68771  -2
  11   4   9 37.9358 4.68771   1
 -14   4   9 25.8291 3.89335  -2
  12   4   9 25.8291 3.89335   1
 -15   4   9 29.4632 5.93489  -2
  13   4   9 29.4632 5.93489   1
  12   5   9 13.7891 14.0959  -2
 -14   5   9 13.7891 14.0959   1
  11   5   9 1.09153 6.75305  -2
 -13   5   9 1.09153 6.75305   1
  10   5   9 4.66001 5.50177  -2
 -12   5   9 4.66001 5.50177   1
   9   5   9 46.3064 6.44977  -2
 -11   5   9 46.3064 6.44977   1
   8   5   9 67.3628 6.77560  -2
 -10   5   9 67.3628 6.77560   1
   7   5   9 58.1386 5.79764  -2
  -9   5   9 58.1386 5.79764   1
   6   5   9 2.73692 3.04924  -2
  -8   5   9 2.73692 3.04924   1
   5   5   9 107.419 5.18237  -2
  -7   5   9 107.419 5.18237   1
   4   5   9 267.584 9.13667  -2
  -6   5   9 267.584 9.13667   1
   3   5   9 49.3937 3.24205  -2
  -5   5   9 49.3937 3.24205   1
   2   5   9 134.358 5.48976  -2
  -4   5   9 134.358 5.48976   1
   1   5   9 57.7585 3.15218  -2
  -3   5   9 57.7585 3.15218   1
   0   5   9 42.9950 2.84445  -2
  -2   5   9 42.9950 2.84445   1
  -1   5   9 13.6461 2.18206  -2
  -1   5   9 13.6461 2.18206   1
  -2   5   9 40.9438 3.54050  -2
   0   5   9 40.9438 3.54050   1
  -3   5   9 39.3577 2.89142  -2
   1   5   9 39.3577 2.89142   1
  -4   5   9 110.756 4.28022  -2
   2   5   9 110.756 4.28022   1
  -5   5   9 46.8234 3.61053  -2
   3   5   9 46.8234 3.61053   1
  -6   5   9 208.023 6.71416  -2
   4   5   9 208.023 6.71416   1
  -7   5   9 101.386 4.80120  -2
   5   5   9 101.386 4.80120   1
  -8   5   9 3.25781 2.77788  -2
   6   5   9 3.25781 2.77788   1
  -9   5   9 56.5060 4.11308  -2
   7   5   9 56.5060 4.11308   1
 -10   5   9 54.0030 4.71818  -2
   8   5   9 54.0030 4.71818   1
 -11   5   9 40.1955 3.92594  -2
   9   5   9 40.1955 3.92594   1
 -12   5   9 23.3337 3.87976  -2
  10   5   9 23.3337 3.87976   1
 -13   5   9 16.0243 3.30247  -2
  11   5   9 16.0243 3.30247   1
 -14   5   9 28.6542 4.55873  -2
  12   5   9 28.6542 4.55873   1
  12   6   9 5.53653 12.5771  -2
 -14   6   9 5.53653 12.5771   1
  11   6   9 15.0601 8.09960  -2
 -13   6   9 15.0601 8.09960   1
  10   6   9 58.8011 6.94413  -2
 -12   6   9 58.8011 6.94413   1
   9   6   9 45.8705 6.53244  -2
 -11   6   9 45.8705 6.53244   1
   8   6   9 33.1234 5.24276  -2
 -10   6   9 33.1234 5.24276   1
   7   6   9 70.7885 6.32292  -2
  -9   6   9 70.7885 6.32292   1
   6   6   9 47.8621 4.92971  -2
  -8   6   9 47.8621 4.92971   1
   5   6   9 8.20733 3.27897  -2
  -7   6   9 8.20733 3.27897   1
   4   6   9 42.9627 3.83732  -2
  -6   6   9 42.9627 3.83732   1
   3   6   9 102.376 5.03924  -2
  -5   6   9 102.376 5.03924   1
   2   6   9 80.1401 4.40685  -2
  -4   6   9 80.1401 4.40685   1
   1   6   9 24.1313 2.69989  -2
  -3   6   9 24.1313 2.69989   1
   0   6   9 6.19607 2.54209  -2
  -2   6   9 6.19607 2.54209   1
  -1   6   9 3.40447 2.66470  -2
  -1   6   9 3.40447 2.66470   1
  -2   6   9 -8.6717 2.78683  -2
   0   6   9 -8.6717 2.78683   1
  -3   6   9 18.9415 2.80402  -2
   1   6   9 18.9415 2.80402   1
  -4   6   9 71.7279 4.64474  -2
   2   6   9 71.7279 4.64474   1
  -5   6   9 82.2472 5.02958  -2
   3   6   9 82.2472 5.02958   1
  -6   6   9 40.9568 4.39437  -2
   4   6   9 40.9568 4.39437   1
  -7   6   9 13.4403 4.16800  -2
   5   6   9 13.4403 4.16800   1
  -8   6   9 56.2625 4.76111  -2
   6   6   9 56.2625 4.76111   1
  -9   6   9 86.6282 5.73610  -2
   7   6   9 86.6282 5.73610   1
 -10   6   9 18.4949 4.27665  -2
   8   6   9 18.4949 4.27665   1
 -11   6   9 36.7838 4.45581  -2
   9   6   9 36.7838 4.45581   1
 -12   6   9 30.8242 4.99892  -2
  10   6   9 30.8242 4.99892   1
 -13   6   9 20.3639 4.53199  -2
  11   6   9 20.3639 4.53199   1
 -14   6   9 4.87505 6.39906  -2
  12   6   9 4.87505 6.39906   1
  11   7   9 15.7512 8.49531  -2
 -13   7   9 15.7512 8.49531   1
  10   7   9 34.5464 7.42198  -2
 -12   7   9 34.5464 7.42198   1
   9   7   9 13.0665 6.43729  -2
 -11   7   9 13.0665 6.43729   1
   8   7   9 40.4003 5.56474  -2
 -10   7   9 40.4003 5.56474   1
   7   7   9 25.9159 4.87072  -2
  -9   7   9 25.9159 4.87072   1
   6   7   9 88.2628 6.56873  -2
  -8   7   9 88.2628 6.56873   1
   5   7   9 9.93206 4.51361  -2
  -7   7   9 9.93206 4.51361   1
   4   7   9 -1.1336 3.27421  -2
  -6   7   9 -1.1336 3.27421   1
   3   7   9 98.9458 5.55727  -2
  -5   7   9 98.9458 5.55727   1
   2   7   9 10.6309 3.65892  -2
  -4   7   9 10.6309 3.65892   1
   1   7   9 14.8411 3.62182  -2
  -3   7   9 14.8411 3.62182   1
   0   7   9 4.54438 3.06681  -2
  -2   7   9 4.54438 3.06681   1
  -1   7   9 9.49929 3.34239  -2
  -1   7   9 9.49929 3.34239   1
  -2   7   9 12.9795 3.29514  -2
   0   7   9 12.9795 3.29514   1
  -3   7   9 12.4645 3.95807  -2
   1   7   9 12.4645 3.95807   1
  -4   7   9 31.4575 4.41920  -2
   2   7   9 31.4575 4.41920   1
  -5   7   9 82.3200 5.70488  -2
   3   7   9 82.3200 5.70488   1
  -6   7   9 8.90004 3.90828  -2
   4   7   9 8.90004 3.90828   1
  -7   7   9 -1.8377 3.95532  -2
   5   7   9 -1.8377 3.95532   1
  -8   7   9 96.2732 5.95651  -2
   6   7   9 96.2732 5.95651   1
  -9   7   9 26.4136 4.38665  -2
   7   7   9 26.4136 4.38665   1
 -10   7   9 42.2364 4.85146  -2
   8   7   9 42.2364 4.85146   1
 -11   7   9 26.5637 4.48492  -2
   9   7   9 26.5637 4.48492   1
 -12   7   9 22.6982 5.39018  -2
  10   7   9 22.6982 5.39018   1
 -13   7   9 23.4220 5.83065  -2
  11   7   9 23.4220 5.83065   1
  10   8   9 10.8794 7.70050  -2
 -12   8   9 10.8794 7.70050   1
   9   8   9 27.7261 7.61913  -2
 -11   8   9 27.7261 7.61913   1
   8   8   9 30.3287 5.83525  -2
 -10   8   9 30.3287 5.83525   1
   7   8   9 36.5530 5.37804  -2
  -9   8   9 36.5530 5.37804   1
   6   8   9 12.8647 4.46628  -2
  -8   8   9 12.8647 4.46628   1
   5   8   9 36.1644 4.78539  -2
  -7   8   9 36.1644 4.78539   1
   4   8   9 36.3012 4.85217  -2
  -6   8   9 36.3012 4.85217   1
   3   8   9 6.90974 3.83192  -2
  -5   8   9 6.90974 3.83192   1
   2   8   9 11.0588 4.54463  -2
  -4   8   9 11.0588 4.54463   1
   1   8   9 18.7795 4.45847  -2
  -3   8   9 18.7795 4.45847   1
   0   8   9 11.9467 4.11697  -2
  -2   8   9 11.9467 4.11697   1
  -1   8   9 28.2652 4.19893  -2
  -1   8   9 28.2652 4.19893   1
  -2   8   9 19.1446 4.22256  -2
   0   8   9 19.1446 4.22256   1
  -3   8   9 16.6272 4.30345  -2
   1   8   9 16.6272 4.30345   1
  -4   8   9 8.58601 4.47794  -2
   2   8   9 8.58601 4.47794   1
  -5   8   9 15.1907 4.38639  -2
   3   8   9 15.1907 4.38639   1
  -6   8   9 30.0650 4.67388  -2
   4   8   9 30.0650 4.67388   1
  -7   8   9 44.9745 4.60675  -2
   5   8   9 44.9745 4.60675   1
  -8   8   9 3.40969 4.03198  -2
   6   8   9 3.40969 4.03198   1
  -9   8   9 23.3419 4.62514  -2
   7   8   9 23.3419 4.62514   1
 -10   8   9 34.0570 4.94224  -2
   8   8   9 34.0570 4.94224   1
 -11   8   9 22.0162 5.35074  -2
   9   8   9 22.0162 5.35074   1
 -12   8   9 6.60007 5.78623  -2
  10   8   9 6.60007 5.78623   1
   9   9   9 7.44134 8.49817  -2
 -11   9   9 7.44134 8.49817   1
   8   9   9 8.59243 6.28493  -2
 -10   9   9 8.59243 6.28493   1
   7   9   9 17.0920 5.60982  -2
  -9   9   9 17.0920 5.60982   1
   6   9   9 14.9949 5.12621  -2
  -8   9   9 14.9949 5.12621   1
   5   9   9 35.9237 6.29962  -2
  -7   9   9 35.9237 6.29962   1
   4   9   9 21.2168 5.63578  -2
  -6   9   9 21.2168 5.63578   1
   3   9   9 -0.2593 4.88874  -2
  -5   9   9 -0.2593 4.88874   1
   2   9   9 1.21385 4.25939  -2
  -4   9   9 1.21385 4.25939   1
   1   9   9 13.0155 4.31920  -2
  -3   9   9 13.0155 4.31920   1
   0   9   9 12.2632 4.98311  -2
  -2   9   9 12.2632 4.98311   1
  -1   9   9 -1.8279 3.94581  -2
  -1   9   9 -1.8279 3.94581   1
  -2   9   9 4.37656 3.99412  -2
   0   9   9 4.37656 3.99412   1
  -3   9   9 -1.8166 4.81001  -2
   1   9   9 -1.8166 4.81001   1
  -4   9   9 7.38693 4.44085  -2
   2   9   9 7.38693 4.44085   1
  -5   9   9 5.87338 4.18070  -2
   3   9   9 5.87338 4.18070   1
  -6   9   9 24.7971 4.25166  -2
   4   9   9 24.7971 4.25166   1
  -7   9   9 29.6269 4.58966  -2
   5   9   9 29.6269 4.58966   1
  -8   9   9 13.1849 4.60003  -2
   6   9   9 13.1849 4.60003   1
  -9   9   9 15.1812 4.88453  -2
   7   9   9 15.1812 4.88453   1
 -10   9   9 28.3422 5.74209  -2
   8   9   9 28.3422 5.74209   1
 -11   9   9 19.4472 6.78559  -2
   9   9   9 19.4472 6.78559   1
   8  10   9 0.67501 15.3126  -2
 -10  10   9 0.67501 15.3126   1
   7  10   9 5.96394 8.42353  -2
  -9  10   9 5.96394 8.42353   1
   6  10   9 15.9620 7.67224  -2
  -8  10   9 15.9620 7.67224   1
   5  10   9 12.1612 6.44751  -2
  -7  10   9 12.1612 6.44751   1
   4  10   9 3.35593 5.87458  -2
  -6  10   9 3.35593 5.87458   1
   3  10   9 6.93707 7.34591  -2
  -5  10   9 6.93707 7.34591   1
   2  10   9 -5.5551 4.99789  -2
  -4  10   9 -5.5551 4.99789   1
   1  10   9 -7.4074 4.71767  -2
  -3  10   9 -7.4074 4.71767   1
   0  10   9 4.95209 4.81857  -2
  -2  10   9 4.95209 4.81857   1
  -1  10   9 1.28657 4.75776  -2
  -1  10   9 1.28657 4.75776   1
  -2  10   9 15.6051 4.40704  -2
   0  10   9 15.6051 4.40704   1
  -3  10   9 -1.3689 4.55825  -2
   1  10   9 -1.3689 4.55825   1
  -4  10   9 -0.4624 4.93345  -2
   2  10   9 -0.4624 4.93345   1
  -5  10   9 5.11533 4.00778  -2
   3  10   9 5.11533 4.00778   1
  -6  10   9 3.10042 4.15341  -2
   4  10   9 3.10042 4.15341   1
  -7  10   9 7.26743 4.60780  -2
   5  10   9 7.26743 4.60780   1
  -8  10   9 34.0020 5.75679  -2
   6  10   9 34.0020 5.75679   1
  -9  10   9 14.9629 6.56305  -2
   7  10   9 14.9629 6.56305   1
 -10  10   9 16.1788 7.18124  -2
   8  10   9 16.1788 7.18124   1
   7  11   9 22.0950 15.3479  -2
  -9  11   9 22.0950 15.3479   1
   6  11   9 17.5733 10.9557  -2
  -8  11   9 17.5733 10.9557   1
   5  11   9 17.3217 14.8482  -2
  -7  11   9 17.3217 14.8482   1
   4  11   9 20.5105 8.56222  -2
  -6  11   9 20.5105 8.56222   1
   3  11   9 2.01110 7.98320  -2
  -5  11   9 2.01110 7.98320   1
   2  11   9 13.9375 7.68317  -2
  -4  11   9 13.9375 7.68317   1
   1  11   9 -0.4249 5.25690  -2
  -3  11   9 -0.4249 5.25690   1
   0  11   9 2.40016 4.87036  -2
  -2  11   9 2.40016 4.87036   1
  -1  11   9 5.88880 5.00563  -2
  -1  11   9 5.88880 5.00563   1
  -2  11   9 7.39851 5.92479  -2
   0  11   9 7.39851 5.92479   1
  -3  11   9 4.86867 4.48691  -2
   1  11   9 4.86867 4.48691   1
  -4  11   9 0.05321 4.55710  -2
   2  11   9 0.05321 4.55710   1
  -5  11   9 12.0751 4.72291  -2
   3  11   9 12.0751 4.72291   1
  -6  11   9 7.04056 5.23620  -2
   4  11   9 7.04056 5.23620   1
  -7  11   9 -2.3486 5.94402  -2
   5  11   9 -2.3486 5.94402   1
  -8  11   9 7.25884 6.90398  -2
   6  11   9 7.25884 6.90398   1
  -9  11   9 41.0474 13.6318  -2
   7  11   9 41.0474 13.6318   1
   4  12   9 2.37822 11.3368  -2
  -6  12   9 2.37822 11.3368   1
   3  12   9 8.67586 10.9332  -2
  -5  12   9 8.67586 10.9332   1
   2  12   9 11.0734 10.1185  -2
  -4  12   9 11.0734 10.1185   1
   1  12   9 4.07133 6.79021  -2
  -3  12   9 4.07133 6.79021   1
   0  12   9 -1.8748 5.95049  -2
  -2  12   9 -1.8748 5.95049   1
  -1  12   9 3.07777 6.13847  -2
  -1  12   9 3.07777 6.13847   1
  -2  12   9 6.80432 7.29394  -2
   0  12   9 6.80432 7.29394   1
  -3  12   9 0.48560 6.62455  -2
   1  12   9 0.48560 6.62455   1
  -4  12   9 4.13991 6.32830  -2
   2  12   9 4.13991 6.32830   1
  -5  12   9 10.8162 6.56577  -2
   3  12   9 10.8162 6.56577   1
  -6  12   9 11.5732 8.21516  -2
   4  12   9 11.5732 8.21516   1
   0  13   9 8.09127 18.2120  -2
  -2  13   9 8.09127 18.2120   1
  -1  13   9 -39.253 17.1532  -2
  -1  13   9 -39.253 17.1532   1
  13   0  10 49.4124 26.0667  -2
 -15   0  10 49.4124 26.0667   1
  12   0  10 -30.408 19.5076  -2
 -14   0  10 -30.408 19.5076   1
  11   0  10 -8.1880 16.4695  -2
 -13   0  10 -8.1880 16.4695   1
  10   0  10 33.3433 16.2876  -2
 -12   0  10 33.3433 16.2876   1
   9   0  10 260.282 27.1154  -2
 -11   0  10 260.282 27.1154   1
   8   0  10 69.3386 9.92725  -2
 -10   0  10 69.3386 9.92725   1
   7   0  10 115.190 17.1001  -2
  -9   0  10 115.190 17.1001   1
   6   0  10 65.7030 8.34361  -2
  -8   0  10 65.7030 8.34361   1
   5   0  10 129.496 10.3342  -2
  -7   0  10 129.496 10.3342   1
   4   0  10 170.914 13.7588  -2
  -6   0  10 170.914 13.7588   1
   3   0  10 190.981 13.8442  -2
  -5   0  10 190.981 13.8442   1
   2   0  10 156.921 14.6253  -2
  -4   0  10 156.921 14.6253   1
   1   0  10 152.745 9.73672  -2
  -3   0  10 152.745 9.73672   1
   0   0  10 55.2058 6.58699  -2
  -2   0  10 55.2058 6.58699   1
  -1   0  10 -3.5171 5.50824  -2
  -1   0  10 -3.5171 5.50824   1
  -2   0  10 87.2588 12.1293  -2
   0   0  10 87.2588 12.1293   1
  -3   0  10 164.704 16.2077  -2
   1   0  10 164.704 16.2077   1
  -4   0  10 145.624 17.8431  -2
   2   0  10 145.624 17.8431   1
  -5   0  10 170.196 10.2414  -2
   3   0  10 170.196 10.2414   1
  -6   0  10 288.736 14.2607  -2
   4   0  10 288.736 14.2607   1
  -7   0  10 206.309 11.7382  -2
   5   0  10 206.309 11.7382   1
  -8   0  10 83.3018 8.59700  -2
   6   0  10 83.3018 8.59700   1
  -9   0  10 126.580 10.2919  -2
   7   0  10 126.580 10.2919   1
 -10   0  10 80.6732 8.26575  -2
   8   0  10 80.6732 8.26575   1
 -11   0  10 209.336 16.6798  -2
   9   0  10 209.336 16.6798   1
 -12   0  10 23.9072 7.82948  -2
  10   0  10 23.9072 7.82948   1
 -13   0  10 8.96686 12.5835  -2
  11   0  10 8.96686 12.5835   1
  12   0  10 8.67589 5.04651   1
  13   0  10 3.93229 5.99214   1
 -15   1  10 0.77669 9.15966   1
  12   1  10 15.0509 21.2009  -2
 -14   1  10 15.0509 21.2009   1
  11   1  10 57.5561 12.3846  -2
 -13   1  10 57.5561 12.3846   1
  10   1  10 51.7974 11.3161  -2
 -12   1  10 51.7974 11.3161   1
   9   1  10 76.6782 12.0744  -2
 -11   1  10 76.6782 12.0744   1
   8   1  10 202.671 10.7062  -2
 -10   1  10 202.671 10.7062   1
   7   1  10 56.5680 6.41271  -2
  -9   1  10 56.5680 6.41271   1
   6   1  10 94.7587 7.48373  -2
  -8   1  10 94.7587 7.48373   1
   5   1  10 82.6901 6.02022  -2
  -7   1  10 82.6901 6.02022   1
   4   1  10 103.334 6.68585  -2
  -6   1  10 103.334 6.68585   1
   3   1  10 158.955 8.37101  -2
  -5   1  10 158.955 8.37101   1
   2   1  10 47.8862 5.87951  -2
  -4   1  10 47.8862 5.87951   1
   1   1  10 11.2663 3.85962  -2
  -3   1  10 11.2663 3.85962   1
   0   1  10 61.2504 4.76989  -2
  -2   1  10 61.2504 4.76989   1
  -1   1  10 4.54601 3.93294  -2
  -1   1  10 4.54601 3.93294   1
  -2   1  10 44.7787 4.63856  -2
   0   1  10 44.7787 4.63856   1
  -3   1  10 37.4530 4.23599  -2
   1   1  10 37.4530 4.23599   1
  -4   1  10 63.6730 5.80201  -2
   2   1  10 63.6730 5.80201   1
  -5   1  10 173.063 8.86116  -2
   3   1  10 173.063 8.86116   1
  -6   1  10 148.816 7.22090  -2
   4   1  10 148.816 7.22090   1
  -7   1  10 119.339 5.24546  -2
   5   1  10 119.339 5.24546   1
  -8   1  10 117.762 5.94500  -2
   6   1  10 117.762 5.94500   1
  -9   1  10 80.9750 6.11594  -2
   7   1  10 80.9750 6.11594   1
 -10   1  10 149.169 8.43719  -2
   8   1  10 149.169 8.43719   1
 -11   1  10 82.1003 6.69936  -2
   9   1  10 82.1003 6.69936   1
 -12   1  10 26.3924 5.53763  -2
  10   1  10 26.3924 5.53763   1
 -13   1  10 21.6051 7.20690  -2
  11   1  10 21.6051 7.20690   1
  12   1  10 6.31591 3.48840   1
 -15   1  10 15.8769 14.2941  -2
  13   1  10 15.8769 14.2941   1
  13   2  10 -32.288 24.9815  -2
 -15   2  10 -32.288 24.9815   1
  12   2  10 21.9647 21.4899  -2
 -14   2  10 21.9647 21.4899   1
  11   2  10 6.29236 15.4380  -2
 -13   2  10 6.29236 15.4380   1
  10   2  10 65.5492 17.0742  -2
 -12   2  10 65.5492 17.0742   1
   9   2  10 23.7499 8.27565  -2
 -11   2  10 23.7499 8.27565   1
   8   2  10 27.7515 6.64807  -2
 -10   2  10 27.7515 6.64807   1
   7   2  10 164.964 11.1205  -2
  -9   2  10 164.964 11.1205   1
   6   2  10 97.8814 7.01358  -2
  -8   2  10 97.8814 7.01358   1
   5   2  10 55.6051 6.25129  -2
  -7   2  10 55.6051 6.25129   1
   4   2  10 39.1908 5.69282  -2
  -6   2  10 39.1908 5.69282   1
   3   2  10 -58.636 95.4467  -2
  -5   2  10 -58.636 95.4467   1
   2   2  10 135.026 8.46684  -2
  -4   2  10 135.026 8.46684   1
   1   2  10 45.2698 4.05966  -2
  -3   2  10 45.2698 4.05966   1
   0   2  10 86.6894 4.92442  -2
  -2   2  10 86.6894 4.92442   1
  -1   2  10 4.08661 3.82509  -2
  -1   2  10 4.08661 3.82509   1
  -2   2  10 86.9813 4.75418  -2
   0   2  10 86.9813 4.75418   1
  -3   2  10 40.3408 3.75326  -2
   1   2  10 40.3408 3.75326   1
  -4   2  10 208.492 7.38120  -2
   2   2  10 208.492 7.38120   1
  -5   2  10 145.271 6.28585  -2
   3   2  10 145.271 6.28585   1
  -6   2  10 68.5996 4.74103  -2
   4   2  10 68.5996 4.74103   1
  -7   2  10 67.5534 4.79304  -2
   5   2  10 67.5534 4.79304   1
  -8   2  10 125.107 7.33002  -2
   6   2  10 125.107 7.33002   1
  -9   2  10 153.778 8.43756  -2
   7   2  10 153.778 8.43756   1
 -10   2  10 35.0667 5.85393  -2
   8   2  10 35.0667 5.85393   1
 -11   2  10 25.5726 6.28144  -2
   9   2  10 25.5726 6.28144   1
 -12   2  10 40.9408 6.44921  -2
  10   2  10 40.9408 6.44921   1
 -13   2  10 41.6377 6.72331  -2
  11   2  10 41.6377 6.72331   1
 -14   2  10 29.1544 12.1099  -2
  12   2  10 29.1544 12.1099   1
  13   2  10 5.40857 4.36373   1
  13   3  10 8.44775 23.1009  -2
 -15   3  10 8.44775 23.1009   1
  12   3  10 4.13414 22.9660  -2
 -14   3  10 4.13414 22.9660   1
  11   3  10 17.6010 16.6949  -2
 -13   3  10 17.6010 16.6949   1
  10   3  10 10.3445 10.4579  -2
 -12   3  10 10.3445 10.4579   1
   9   3  10 59.1485 9.92505  -2
 -11   3  10 59.1485 9.92505   1
   8   3  10 22.1549 8.65198  -2
 -10   3  10 22.1549 8.65198   1
   7   3  10 34.1206 6.94584  -2
  -9   3  10 34.1206 6.94584   1
   6   3  10 142.564 9.39428  -2
  -8   3  10 142.564 9.39428   1
   5   3  10 63.4370 6.75754  -2
  -7   3  10 63.4370 6.75754   1
   4   3  10 115.588 9.87169  -2
  -6   3  10 115.588 9.87169   1
   3   3  10 61.8910 6.22282  -2
  -5   3  10 61.8910 6.22282   1
   2   3  10 -101.38 104.773  -2
  -4   3  10 -101.38 104.773   1
   1   3  10 71.5261 4.46520  -2
  -3   3  10 71.5261 4.46520   1
   0   3  10 -22.499 67.5760  -2
  -2   3  10 -22.499 67.5760   1
  -1   3  10 16.8804 5.10711  -2
  -1   3  10 16.8804 5.10711   1
  -2   3  10 57.0563 4.90927  -2
   0   3  10 57.0563 4.90927   1
  -3   3  10 48.5260 5.31156  -2
   1   3  10 48.5260 5.31156   1
  -4   3  10 139.785 6.79340  -2
   2   3  10 139.785 6.79340   1
  -5   3  10 73.9767 4.94665  -2
   3   3  10 73.9767 4.94665   1
  -6   3  10 94.3782 5.51172  -2
   4   3  10 94.3782 5.51172   1
  -7   3  10 66.7089 5.48352  -2
   5   3  10 66.7089 5.48352   1
  -8   3  10 134.436 8.70586  -2
   6   3  10 134.436 8.70586   1
  -9   3  10 78.6722 6.72035  -2
   7   3  10 78.6722 6.72035   1
 -10   3  10 24.8004 6.13095  -2
   8   3  10 24.8004 6.13095   1
 -11   3  10 42.7027 6.46948  -2
   9   3  10 42.7027 6.46948   1
 -12   3  10 49.2403 6.59631  -2
  10   3  10 49.2403 6.59631   1
 -13   3  10 32.2286 6.62345  -2
  11   3  10 32.2286 6.62345   1
 -14   3  10 47.2313 19.3602  -2
  12   3  10 47.2313 19.3602   1
 -15   3  10 5.79843 14.6103  -2
  13   3  10 5.79843 14.6103   1
 -15   4  10 8.53588 18.9555   1
  12   4  10 35.1270 22.8776  -2
 -14   4  10 35.1270 22.8776   1
  11   4  10 54.7427 18.6282  -2
 -13   4  10 54.7427 18.6282   1
  10   4  10 -9.6985 9.16425  -2
 -12   4  10 -9.6985 9.16425   1
   9   4  10 35.8702 9.51969  -2
 -11   4  10 35.8702 9.51969   1
   8   4  10 37.6137 9.26328  -2
 -10   4  10 37.6137 9.26328   1
   7   4  10 22.9204 7.10363  -2
  -9   4  10 22.9204 7.10363   1
   6   4  10 70.4698 7.76160  -2
  -8   4  10 70.4698 7.76160   1
   5   4  10 195.899 11.2107  -2
  -7   4  10 195.899 11.2107   1
   4   4  10 77.1671 8.76075  -2
  -6   4  10 77.1671 8.76075   1
   3   4  10 66.6184 6.86074  -2
  -5   4  10 66.6184 6.86074   1
   2   4  10 13.0386 4.14448  -2
  -4   4  10 13.0386 4.14448   1
   1   4  10 50.5528 4.61966  -2
  -3   4  10 50.5528 4.61966   1
   0   4  10 77.4053 6.29984  -2
  -2   4  10 77.4053 6.29984   1
  -1   4  10 167.314 7.48979  -2
  -1   4  10 167.314 7.48979   1
  -2   4  10 67.8440 5.04591  -2
   0   4  10 67.8440 5.04591   1
  -3   4  10 108.925 5.97566  -2
   1   4  10 108.925 5.97566   1
  -4   4  10 26.8622 6.86096  -2
   2   4  10 26.8622 6.86096   1
  -5   4  10 66.2663 6.87847  -2
   3   4  10 66.2663 6.87847   1
  -6   4  10 69.2018 5.62233  -2
   4   4  10 69.2018 5.62233   1
  -7   4  10 136.539 8.51994  -2
   5   4  10 136.539 8.51994   1
  -8   4  10 54.7800 6.88526  -2
   6   4  10 54.7800 6.88526   1
  -9   4  10 27.7441 6.09276  -2
   7   4  10 27.7441 6.09276   1
 -10   4  10 71.0093 7.06281  -2
   8   4  10 71.0093 7.06281   1
 -11   4  10 49.1189 6.57366  -2
   9   4  10 49.1189 6.57366   1
 -12   4  10 12.7422 6.30304  -2
  10   4  10 12.7422 6.30304   1
 -13   4  10 3.04411 6.68983  -2
  11   4  10 3.04411 6.68983   1
 -14   4  10 16.9364 8.57653  -2
  12   4  10 16.9364 8.57653   1
  12   5  10 8.61372 21.5059  -2
 -14   5  10 8.61372 21.5059   1
  11   5  10 24.7958 18.4207  -2
 -13   5  10 24.7958 18.4207   1
  10   5  10 38.3944 15.2707  -2
 -12   5  10 38.3944 15.2707   1
   9   5  10 36.0379 9.61252  -2
 -11   5  10 36.0379 9.61252   1
   8   5  10 40.4052 9.38948  -2
 -10   5  10 40.4052 9.38948   1
   7   5  10 66.2252 9.68140  -2
  -9   5  10 66.2252 9.68140   1
   6   5  10 32.3048 7.19273  -2
  -8   5  10 32.3048 7.19273   1
   5   5  10 78.6876 7.89550  -2
  -7   5  10 78.6876 7.89550   1
   4   5  10 100.686 8.31974  -2
  -6   5  10 100.686 8.31974   1
   3   5  10 5.67904 5.73657  -2
  -5   5  10 5.67904 5.73657   1
   2   5  10 22.4110 4.98990  -2
  -4   5  10 22.4110 4.98990   1
   1   5  10 15.2812 4.46360  -2
  -3   5  10 15.2812 4.46360   1
   0   5  10 133.772 7.54715  -2
  -2   5  10 133.772 7.54715   1
  -1   5  10 106.422 6.87366  -2
  -1   5  10 106.422 6.87366   1
  -2   5  10 178.522 10.5797  -2
   0   5  10 178.522 10.5797   1
  -3   5  10 26.7453 5.39232  -2
   1   5  10 26.7453 5.39232   1
  -4   5  10 27.6087 6.29322  -2
   2   5  10 27.6087 6.29322   1
  -5   5  10 11.3618 6.26275  -2
   3   5  10 11.3618 6.26275   1
  -6   5  10 96.4889 7.71145  -2
   4   5  10 96.4889 7.71145   1
  -7   5  10 75.6165 9.00858  -2
   5   5  10 75.6165 9.00858   1
  -8   5  10 15.9077 6.33589  -2
   6   5  10 15.9077 6.33589   1
  -9   5  10 72.8797 6.79466  -2
   7   5  10 72.8797 6.79466   1
 -10   5  10 63.7321 8.27784  -2
   8   5  10 63.7321 8.27784   1
 -11   5  10 27.0670 6.26518  -2
   9   5  10 27.0670 6.26518   1
 -12   5  10 23.9206 6.75998  -2
  10   5  10 23.9206 6.75998   1
 -13   5  10 3.26062 16.0692  -2
  11   5  10 3.26062 16.0692   1
 -14   5  10 59.0670 13.3142  -2
  12   5  10 59.0670 13.3142   1
 -14   6  10 7.43596 8.09538   1
  11   6  10 -1.6359 12.5556  -2
 -13   6  10 -1.6359 12.5556   1
  10   6  10 35.7645 10.2434  -2
 -12   6  10 35.7645 10.2434   1
   9   6  10 13.5694 9.08070  -2
 -11   6  10 13.5694 9.08070   1
   8   6  10 11.1155 12.6298  -2
 -10   6  10 11.1155 12.6298   1
   7   6  10 43.0979 8.53304  -2
  -9   6  10 43.0979 8.53304   1
   6   6  10 55.5121 9.13256  -2
  -8   6  10 55.5121 9.13256   1
   5   6  10 49.7305 8.64380  -2
  -7   6  10 49.7305 8.64380   1
   4   6  10 16.7351 6.59263  -2
  -6   6  10 16.7351 6.59263   1
   3   6  10 37.3011 8.01465  -2
  -5   6  10 37.3011 8.01465   1
   2   6  10 21.5245 6.08435  -2
  -4   6  10 21.5245 6.08435   1
   1   6  10 11.1284 5.99087  -2
  -3   6  10 11.1284 5.99087   1
   0   6  10 18.2658 5.36010  -2
  -2   6  10 18.2658 5.36010   1
  -1   6  10 53.7872 6.16090  -2
  -1   6  10 53.7872 6.16090   1
  -2   6  10 24.3455 5.46083  -2
   0   6  10 24.3455 5.46083   1
  -3   6  10 31.3863 5.81583  -2
   1   6  10 31.3863 5.81583   1
  -4   6  10 29.9664 6.41549  -2
   2   6  10 29.9664 6.41549   1
  -5   6  10 45.8398 6.97932  -2
   3   6  10 45.8398 6.97932   1
  -6   6  10 13.2195 5.65617  -2
   4   6  10 13.2195 5.65617   1
  -7   6  10 51.3771 7.61408  -2
   5   6  10 51.3771 7.61408   1
  -8   6  10 92.5219 7.80251  -2
   6   6  10 92.5219 7.80251   1
  -9   6  10 67.4433 7.41832  -2
   7   6  10 67.4433 7.41832   1
 -10   6  10 18.7726 6.73604  -2
   8   6  10 18.7726 6.73604   1
 -11   6  10 27.1547 7.51554  -2
   9   6  10 27.1547 7.51554   1
 -12   6  10 33.3037 9.03834  -2
  10   6  10 33.3037 9.03834   1
 -13   6  10 24.0539 11.6727  -2
  11   6  10 24.0539 11.6727   1
  11   7  10 49.9743 19.7153  -2
 -13   7  10 49.9743 19.7153   1
  10   7  10 29.1412 11.2825  -2
 -12   7  10 29.1412 11.2825   1
   9   7  10 38.2187 10.3022  -2
 -11   7  10 38.2187 10.3022   1
   8   7  10 31.7376 9.37399  -2
 -10   7  10 31.7376 9.37399   1
   7   7  10 17.4049 8.41793  -2
  -9   7  10 17.4049 8.41793   1
   6   7  10 76.1660 9.93267  -2
  -8   7  10 76.1660 9.93267   1
   5   7  10 12.7689 10.7848  -2
  -7   7  10 12.7689 10.7848   1
   4   7  10 47.5941 8.70752  -2
  -6   7  10 47.5941 8.70752   1
   3   7  10 17.2137 8.17771  -2
  -5   7  10 17.2137 8.17771   1
   2   7  10 13.3874 8.22571  -2
  -4   7  10 13.3874 8.22571   1
   1   7  10 11.7095 6.81980  -2
  -3   7  10 11.7095 6.81980   1
   0   7  10 -1.7163 5.44341  -2
  -2   7  10 -1.7163 5.44341   1
  -1   7  10 12.1716 5.99683  -2
  -1   7  10 12.1716 5.99683   1
  -2   7  10 1.93245 5.98085  -2
   0   7  10 1.93245 5.98085   1
  -3   7  10 21.4798 6.38365  -2
   1   7  10 21.4798 6.38365   1
  -4   7  10 21.9441 6.68807  -2
   2   7  10 21.9441 6.68807   1
  -5   7  10 27.2840 7.22029  -2
   3   7  10 27.2840 7.22029   1
  -6   7  10 47.6276 7.39526  -2
   4   7  10 47.6276 7.39526   1
  -7   7  10 8.97292 6.82375  -2
   5   7  10 8.97292 6.82375   1
  -8   7  10 97.4014 8.00490  -2
   6   7  10 97.4014 8.00490   1
  -9   7  10 15.1336 6.48809  -2
   7   7  10 15.1336 6.48809   1
 -10   7  10 19.6597 7.05642  -2
   8   7  10 19.6597 7.05642   1
 -11   7  10 24.7794 7.75449  -2
   9   7  10 24.7794 7.75449   1
 -12   7  10 25.6760 9.66330  -2
  10   7  10 25.6760 9.66330   1
 -13   7  10 34.0022 11.2857  -2
  11   7  10 34.0022 11.2857   1
 -12   8  10 -1.3684 22.0911   1
   9   8  10 21.4385 11.2432  -2
 -11   8  10 21.4385 11.2432   1
   8   8  10 21.1497 15.6888  -2
 -10   8  10 21.1497 15.6888   1
   7   8  10 31.2375 9.45007  -2
  -9   8  10 31.2375 9.45007   1
   6   8  10 3.58924 8.15726  -2
  -8   8  10 3.58924 8.15726   1
   5   8  10 25.7695 8.94496  -2
  -7   8  10 25.7695 8.94496   1
   4   8  10 24.0498 12.1471  -2
  -6   8  10 24.0498 12.1471   1
   3   8  10 70.4073 13.7414  -2
  -5   8  10 70.4073 13.7414   1
   2   8  10 26.3122 8.67168  -2
  -4   8  10 26.3122 8.67168   1
   1   8  10 -1.3551 8.23720  -2
  -3   8  10 -1.3551 8.23720   1
   0   8  10 3.72798 8.14840  -2
  -2   8  10 3.72798 8.14840   1
  -1   8  10 -4.0171 6.55878  -2
  -1   8  10 -4.0171 6.55878   1
  -2   8  10 5.72907 8.26996  -2
   0   8  10 5.72907 8.26996   1
  -3   8  10 14.6929 6.61171  -2
   1   8  10 14.6929 6.61171   1
  -4   8  10 28.9274 6.86578  -2
   2   8  10 28.9274 6.86578   1
  -5   8  10 80.8548 8.17881  -2
   3   8  10 80.8548 8.17881   1
  -6   8  10 25.5020 6.77431  -2
   4   8  10 25.5020 6.77431   1
  -7   8  10 35.5736 6.88991  -2
   5   8  10 35.5736 6.88991   1
  -8   8  10 -0.3220 6.17077  -2
   6   8  10 -0.3220 6.17077   1
  -9   8  10 6.44200 6.92574  -2
   7   8  10 6.44200 6.92574   1
 -10   8  10 22.2262 7.87750  -2
   8   8  10 22.2262 7.87750   1
 -11   8  10 18.2479 9.48514  -2
   9   8  10 18.2479 9.48514   1
 -12   8  10 17.3023 9.87479  -2
  10   8  10 17.3023 9.87479   1
   9   9  10 25.1599 22.5943  -2
 -11   9  10 25.1599 22.5943   1
   8   9  10 -4.8621 20.1720  -2
 -10   9  10 -4.8621 20.1720   1
   7   9  10 -4.5088 15.8809  -2
  -9   9  10 -4.5088 15.8809   1
   6   9  10 20.4220 14.7707  -2
  -8   9  10 20.4220 14.7707   1
   5   9  10 22.8972 13.6542  -2
  -7   9  10 22.8972 13.6542   1
   4   9  10 26.0894 12.8271  -2
  -6   9  10 26.0894 12.8271   1
   3   9  10 14.5602 11.9430  -2
  -5   9  10 14.5602 11.9430   1
   2   9  10 5.15160 9.04091  -2
  -4   9  10 5.15160 9.04091   1
   1   9  10 3.80263 8.50169  -2
  -3   9  10 3.80263 8.50169   1
   0   9  10 10.2002 7.28563  -2
  -2   9  10 10.2002 7.28563   1
  -1   9  10 -4.9331 6.29792  -2
  -1   9  10 -4.9331 6.29792   1
  -2   9  10 7.99610 7.07780  -2
   0   9  10 7.99610 7.07780   1
  -3   9  10 8.25631 7.01157  -2
   1   9  10 8.25631 7.01157   1
  -4   9  10 13.1856 7.00954  -2
   2   9  10 13.1856 7.00954   1
  -5   9  10 27.0555 7.34117  -2
   3   9  10 27.0555 7.34117   1
  -6   9  10 39.9534 7.14409  -2
   4   9  10 39.9534 7.14409   1
  -7   9  10 27.0147 6.76694  -2
   5   9  10 27.0147 6.76694   1
  -8   9  10 8.59921 7.03426  -2
   6   9  10 8.59921 7.03426   1
  -9   9  10 15.2109 7.73940  -2
   7   9  10 15.2109 7.73940   1
 -10   9  10 21.0850 9.60603  -2
   8   9  10 21.0850 9.60603   1
 -11   9  10 26.6285 10.6372  -2
   9   9  10 26.6285 10.6372   1
 -10  10  10 -16.657 17.0124   1
   7  10  10 28.9238 22.5013  -2
  -9  10  10 28.9238 22.5013   1
   6  10  10 50.7067 21.9961  -2
  -8  10  10 50.7067 21.9961   1
   5  10  10 -7.3088 16.5190  -2
  -7  10  10 -7.3088 16.5190   1
   4  10  10 -2.1007 14.4337  -2
  -6  10  10 -2.1007 14.4337   1
   3  10  10 8.37393 13.0618  -2
  -5  10  10 8.37393 13.0618   1
   2  10  10 -0.9828 10.1461  -2
  -4  10  10 -0.9828 10.1461   1
   1  10  10 10.1557 8.95229  -2
  -3  10  10 10.1557 8.95229   1
   0  10  10 -1.8545 6.48522  -2
  -2  10  10 -1.8545 6.48522   1
  -1  10  10 -2.8766 5.23438  -2
  -1  10  10 -2.8766 5.23438   1
  -2  10  10 -9.6405 6.96003  -2
   0  10  10 -9.6405 6.96003   1
  -3  10  10 13.5958 7.39450  -2
   1  10  10 13.5958 7.39450   1
  -4  10  10 5.86360 8.42015  -2
   2  10  10 5.86360 8.42015   1
  -5  10  10 20.4412 7.01737  -2
   3  10  10 20.4412 7.01737   1
  -6  10  10 10.4390 6.97763  -2
   4  10  10 10.4390 6.97763   1
  -7  10  10 24.1119 17.6331  -2
   5  10  10 24.1119 17.6331   1
  -8  10  10 17.1107 9.22351  -2
   6  10  10 17.1107 9.22351   1
  -9  10  10 23.0869 10.1407  -2
   7  10  10 23.0869 10.1407   1
   6  11  10 -17.703 21.5201  -2
  -8  11  10 -17.703 21.5201   1
   5  11  10 6.54565 20.2114  -2
  -7  11  10 6.54565 20.2114   1
   4  11  10 19.5399 20.0359  -2
  -6  11  10 19.5399 20.0359   1
   3  11  10 -7.4205 17.2673  -2
  -5  11  10 -7.4205 17.2673   1
   2  11  10 27.3593 15.2809  -2
  -4  11  10 27.3593 15.2809   1
   1  11  10 -12.566 10.5251  -2
  -3  11  10 -12.566 10.5251   1
   0  11  10 10.1065 12.8574  -2
  -2  11  10 10.1065 12.8574   1
  -1  11  10 3.07298 7.51827  -2
  -1  11  10 3.07298 7.51827   1
  -2  11  10 -5.8103 7.21825  -2
   0  11  10 -5.8103 7.21825   1
  -3  11  10 1.60990 8.30425  -2
   1  11  10 1.60990 8.30425   1
  -4  11  10 13.7806 7.31392  -2
   2  11  10 13.7806 7.31392   1
  -5  11  10 9.42446 8.06868  -2
   3  11  10 9.42446 8.06868   1
  -6  11  10 3.90580 8.49177  -2
   4  11  10 3.90580 8.49177   1
  -7  11  10 25.3648 10.0717  -2
   5  11  10 25.3648 10.0717   1
  -8  11  10 7.35767 10.2491  -2
   6  11  10 7.35767 10.2491   1
  -6  12  10 -3.5317 8.45155   1
   3  12  10 32.4787 21.3961  -2
  -5  12  10 32.4787 21.3961   1
   2  12  10 10.0673 19.6718  -2
  -4  12  10 10.0673 19.6718   1
   1  12  10 34.4403 18.8950  -2
  -3  12  10 34.4403 18.8950   1
   0  12  10 -8.9068 12.0775  -2
  -2  12  10 -8.9068 12.0775   1
  -1  12  10 16.6946 10.1167  -2
  -1  12  10 16.6946 10.1167   1
  -2  12  10 9.02786 8.20800  -2
   0  12  10 9.02786 8.20800   1
  -3  12  10 11.6102 8.86811  -2
   1  12  10 11.6102 8.86811   1
  -4  12  10 10.4408 13.4016  -2
   2  12  10 10.4408 13.4016   1
  -5  12  10 -7.8228 11.7705  -2
   3  12  10 -7.8228 11.7705   1
 -15   0  11 1.41659 7.72834   1
 -14   0  11 4.20291 5.75328   1
 -13   0  11 1.81945 4.87389   1
 -12   0  11 2.21866 4.83374   1
 -11   0  11 67.3102 6.26556   1
 -10   0  11 -2.9260 4.12285   1
  -9   0  11 8.40349 3.26815   1
  -8   0  11 -0.3809 2.81574   1
  -7   0  11 19.0276 3.45155   1
  -6   0  11 62.7036 5.22825   1
  -5   0  11 194.560 10.1452   1
  -4   0  11 50.0988 3.89865   1
  -3   0  11 12.3040 2.10646   1
  -2   0  11 56.8550 5.70819   1
  -1   0  11 21.3391 3.49251   1
   0   0  11 122.903 7.46059   1
   1   0  11 32.5562 4.51666   1
   2   0  11 72.1039 4.55537   1
   3   0  11 49.2116 4.17503   1
   4   0  11 162.230 7.36402   1
   5   0  11 140.774 7.09016   1
   6   0  11 61.4386 4.88045   1
   7   0  11 73.1274 5.57691   1
   8   0  11 86.0267 7.03371   1
   9   0  11 11.1484 3.92763   1
  10   0  11 3.30598 4.01232   1
  11   0  11 3.69556 4.32527   1
  12   0  11 4.16739 5.57241   1
  13   0  11 15.1160 6.75990   1
 -15   1  11 -7.6646 6.44126   1
 -14   1  11 6.01940 4.16134   1
 -13   1  11 -1.0121 3.29642   1
 -12   1  11 4.25850 3.27005   1
 -11   1  11 1.85418 2.66993   1
 -10   1  11 34.5114 3.40837   1
  -9   1  11 0.43375 2.18497   1
  -8   1  11 4.00927 2.16550   1
  -7   1  11 12.9050 2.43303   1
  -6   1  11 52.6051 3.40051   1
  -5   1  11 41.8115 3.59826   1
  -4   1  11 44.4294 2.60369   1
  -3   1  11 61.9342 3.10587   1
  -2   1  11 10.0601 1.80562   1
  -1   1  11 50.6146 3.22890   1
   0   1  11 40.8773 3.37235   1
   1   1  11 123.065 4.63869   1
   2   1  11 32.8890 2.58353   1
   3   1  11 104.118 4.50411   1
   4   1  11 106.960 4.14394   1
   5   1  11 124.178 4.79272   1
   6   1  11 78.4417 4.03662   1
   7   1  11 65.9238 3.79433   1
   8   1  11 28.4453 3.21297   1
   9   1  11 28.7672 3.33198   1
  10   1  11 4.52751 2.77351   1
  11   1  11 2.57135 3.02482   1
  12   1  11 6.49259 4.01298   1
  13   1  11 -3.9862 4.90063   1
 -15   2  11 12.5205 7.33488   1
 -14   2  11 1.09349 5.17900   1
 -13   2  11 3.50621 3.74198   1
 -12   2  11 0.17952 3.49697   1
 -11   2  11 4.88989 2.88400   1
 -10   2  11 1.83198 2.28397   1
  -9   2  11 23.5118 2.92551   1
  -8   2  11 3.33531 2.18409   1
  -7   2  11 8.73316 2.18438   1
  -6   2  11 10.3858 2.38402   1
  -5   2  11 3.08762 1.77881   1
  -4   2  11 60.6555 3.49588   1
  -3   2  11 141.207 4.83146   1
  -2   2  11 63.9136 3.43566   1
  -1   2  11 17.5704 1.88709   1
   0   2  11 101.184 4.06517   1
   1   2  11 58.4004 3.57162   1
   2   2  11 246.568 7.36229   1
   3   2  11 137.930 4.82405   1
   4   2  11 103.046 4.33100   1
   5   2  11 76.6336 3.81562   1
   6   2  11 99.0637 5.31107   1
   7   2  11 37.3796 3.33515   1
   8   2  11 22.0926 2.98859   1
   9   2  11 15.8976 3.28175   1
  10   2  11 14.7887 3.08480   1
  11   2  11 2.73133 2.72181   1
  12   2  11 2.57206 4.00333   1
 -15   3  11 0.98669 8.11276   1
 -14   3  11 0.05693 6.03532   1
 -13   3  11 5.52810 4.74145   1
 -12   3  11 0.90604 3.01274   1
 -11   3  11 1.89701 2.75629   1
 -10   3  11 26.9129 3.20459   1
  -9   3  11 -0.3074 2.26563   1
  -8   3  11 12.2092 2.64050   1
  -7   3  11 8.09006 2.47143   1
  -6   3  11 0.12341 2.20711   1
  -5   3  11 19.2996 2.43835   1
  -4   3  11 37.2533 2.90516   1
  -3   3  11 104.121 4.25882   1
  -2   3  11 141.985 5.14680   1
  -1   3  11 66.1221 3.47621   1
   0   3  11 58.0052 3.47766   1
   1   3  11 125.148 4.25050   1
   2   3  11 151.699 4.96896   1
   3   3  11 147.169 5.47007   1
   4   3  11 85.0253 3.92233   1
   5   3  11 90.2527 4.46455   1
   6   3  11 45.3677 3.60933   1
   7   3  11 27.4991 3.25391   1
   8   3  11 22.6198 3.30392   1
   9   3  11 11.0775 2.93159   1
  10   3  11 13.6318 3.00781   1
  11   3  11 1.19566 3.23411   1
  12   3  11 1.89731 3.96418   1
 -14   4  11 6.54671 6.56736   1
 -13   4  11 1.65668 5.86252   1
 -12   4  11 -1.9415 3.57139   1
 -11   4  11 1.88422 2.85807   1
 -10   4  11 2.87830 2.65105   1
  -9   4  11 50.3947 4.69485   1
  -8   4  11 -1.6849 2.23292   1
  -7   4  11 15.1944 2.88710   1
  -6   4  11 6.39846 2.33437   1
  -5   4  11 0.85191 1.75011   1
  -4   4  11 57.6657 3.41221   1
  -3   4  11 48.1038 2.91559   1
  -2   4  11 112.960 4.77165   1
  -1   4  11 201.527 7.33396   1
   0   4  11 110.513 4.60039   1
   1   4  11 165.266 5.88704   1
   2   4  11 44.4703 3.03768   1
   3   4  11 84.3795 4.04161   1
   4   4  11 167.191 5.83807   1
   5   4  11 39.6169 3.48488   1
   6   4  11 39.0299 3.26074   1
   7   4  11 24.4013 3.10827   1
   8   4  11 29.8549 3.35475   1
   9   4  11 12.2545 3.04338   1
  10   4  11 11.3135 2.86365   1
  11   4  11 12.9826 3.51390   1
  12   4  11 3.21673 4.50621   1
 -14   5  11 2.83458 7.27436   1
 -13   5  11 6.00704 4.71975   1
 -12   5  11 -1.0405 3.71820   1
 -11   5  11 2.14167 3.56897   1
 -10   5  11 5.27449 2.93146   1
  -9   5  11 5.97994 2.72009   1
  -8   5  11 41.8424 3.85003   1
  -7   5  11 -1.2134 2.22891   1
  -6   5  11 4.00922 2.43583   1
  -5   5  11 32.1562 3.05313   1
  -4   5  11 14.7296 2.42352   1
  -3   5  11 34.6999 2.94177   1
  -2   5  11 94.6598 5.53344   1
  -1   5  11 106.273 4.62422   1
   0   5  11 211.431 6.74897   1
   1   5  11 70.9843 3.73682   1
   2   5  11 63.2417 3.74377   1
   3   5  11 44.5647 3.58822   1
   4   5  11 67.6535 4.77753   1
   5   5  11 72.3705 4.76885   1
   6   5  11 20.0576 3.24907   1
   7   5  11 26.9666 3.34359   1
   8   5  11 14.8628 3.28529   1
   9   5  11 6.77419 3.57123   1
  10   5  11 7.05191 3.81072   1
  11   5  11 0.10841 4.59721   1
 -13   6  11 -3.4728 6.36591   1
 -12   6  11 -1.7515 3.87602   1
 -11   6  11 -0.8181 3.60570   1
 -10   6  11 5.60319 3.28876   1
  -9   6  11 0.08186 3.03657   1
  -8   6  11 1.67950 2.63463   1
  -7   6  11 55.6325 4.13326   1
  -6   6  11 10.2698 2.65415   1
  -5   6  11 -5.1162 1.85371   1
  -4   6  11 4.33057 2.18219   1
  -3   6  11 42.0779 4.43672   1
  -2   6  11 55.4661 3.69653   1
  -1   6  11 78.3763 4.62772   1
   0   6  11 62.5964 3.73000   1
   1   6  11 78.2490 4.11563   1
   2   6  11 45.9233 3.92988   1
   3   6  11 30.0957 3.83423   1
   4   6  11 13.3217 2.72236   1
   5   6  11 47.0534 4.37285   1
   6   6  11 48.1077 4.41436   1
   7   6  11 22.5879 3.56580   1
   8   6  11 15.5584 3.70521   1
   9   6  11 0.86660 3.77428   1
  10   6  11 -9.0845 4.16142   1
  11   6  11 8.51968 5.13172   1
 -13   7  11 -4.0556 20.1157   1
 -12   7  11 4.57292 4.59090   1
 -11   7  11 3.30167 4.18284   1
 -10   7  11 0.40062 3.26165   1
  -9   7  11 2.75806 3.42058   1
  -8   7  11 2.41829 3.02556   1
  -7   7  11 8.06412 2.79183   1
  -6   7  11 46.3032 4.73652   1
  -5   7  11 -0.8512 2.34350   1
  -4   7  11 10.9368 3.01081   1
  -3   7  11 12.5615 3.10226   1
  -2   7  11 40.8362 4.00586   1
  -1   7  11 28.6682 3.40309   1
   0   7  11 35.4747 4.43389   1
   1   7  11 48.4412 4.63767   1
   2   7  11 33.1902 3.88698   1
   3   7  11 15.0746 3.52064   1
   4   7  11 16.1055 3.34514   1
   5   7  11 5.51128 3.58582   1
   6   7  11 37.7638 4.30352   1
   7   7  11 19.2235 3.94270   1
   8   7  11 10.5684 4.04724   1
   9   7  11 3.50649 4.68272   1
  10   7  11 6.04929 4.72323   1
 -12   8  11 -4.2135 6.99650   1
 -11   8  11 1.02018 5.42636   1
 -10   8  11 -1.5787 3.77900   1
  -9   8  11 1.38734 3.47776   1
  -8   8  11 6.25759 3.69287   1
  -7   8  11 1.50339 3.36910   1
  -6   8  11 -2.9333 3.28693   1
  -5   8  11 29.3305 5.54597   1
  -4   8  11 11.4303 3.96915   1
  -3   8  11 5.79795 3.12402   1
  -2   8  11 0.36713 2.91332   1
  -1   8  11 4.32767 3.31806   1
   0   8  11 19.1621 3.92448   1
   1   8  11 24.5358 3.73827   1
   2   8  11 10.3674 3.74321   1
   3   8  11 11.4369 3.43230   1
   4   8  11 16.7136 3.46347   1
   5   8  11 22.4746 3.74173   1
   6   8  11 5.31026 3.15707   1
   7   8  11 11.3889 4.31477   1
   8   8  11 10.2019 4.45474   1
   9   8  11 9.40418 5.80078   1
 -11   9  11 -6.5789 10.7915   1
 -10   9  11 -8.8512 6.59005   1
  -9   9  11 5.13767 5.66611   1
  -8   9  11 -1.3495 4.98530   1
  -7   9  11 1.64626 4.02586   1
  -6   9  11 3.09944 3.49297   1
  -5   9  11 4.64258 3.89918   1
  -4   9  11 15.3353 3.12298   1
  -3   9  11 10.1755 3.60171   1
  -2   9  11 -1.2392 3.54560   1
  -1   9  11 0.01567 3.65605   1
   0   9  11 8.88712 3.63070   1
   1   9  11 10.3922 3.59550   1
   2   9  11 17.0689 4.26360   1
   3   9  11 8.59072 3.82622   1
   4   9  11 18.7202 3.45980   1
   5   9  11 9.15518 3.50241   1
   6   9  11 0.55346 4.05091   1
   7   9  11 9.79487 5.12342   1
   8   9  11 14.9734 6.05382   1
  -9  10  11 5.18673 7.29715   1
  -8  10  11 6.60543 7.00865   1
  -7  10  11 6.54117 6.48058   1
  -6  10  11 7.70126 5.16306   1
  -5  10  11 3.07332 5.09739   1
  -4  10  11 6.58950 4.85171   1
  -3  10  11 0.89614 3.73271   1
  -2  10  11 13.3652 4.16578   1
  -1  10  11 -1.2230 4.31498   1
   0  10  11 -0.4781 3.99418   1
   1  10  11 14.7092 4.29911   1
   2  10  11 10.7561 4.10363   1
   3  10  11 13.2094 3.18691   1
  -6  10  11 7.42054 42.1233  -2
   4  10  11 7.42054 42.1233   1
   5  10  11 0.40805 4.69901   1
   6  10  11 5.92642 5.57800   1
   7  10  11 10.2745 5.64487   1
  -7  11  11 -1.0779 8.44073   1
  -6  11  11 8.77184 8.97615   1
  -5  11  11 2.20239 7.76079   1
  -4  11  11 3.94889 6.03383   1
  -3  11  11 7.05478 5.68514   1
  -2  11  11 -0.1184 4.44638   1
  -1  11  11 3.06165 4.76602   1
   0  11  11 11.3092 5.40837   1
   1  11  11 12.7874 5.02115   1
   2  11  11 13.0249 4.45560   1
   3  11  11 1.93838 4.72827   1
   4  11  11 -4.1111 4.97172   1
   5  11  11 4.62956 6.46859   1
  -5  12  11 -0.1683 7.74255   1
  -4  12  11 -21.697 7.25443   1
  -3  12  11 21.7624 18.6098   1
  -2  12  11 5.08208 5.91929   1
  -1  12  11 5.17844 5.51473   1
   0  12  11 11.5048 5.39757   1
   1  12  11 5.17103 5.54422   1
   2  12  11 2.20906 5.56310   1
 -15   0  12 -12.087 7.23623   1
 -14   0  12 8.40138 5.70488   1
 -13   0  12 -2.1846 5.36098   1
 -12   0  12 -1.2358 4.64552   1
 -11   0  12 11.1340 5.03681   1
 -10   0  12 4.55327 3.72822   1
  -9   0  12 31.5041 4.79916   1
  -8   0  12 58.6715 7.09462   1
  -7   0  12 121.112 7.79403   1
  -6   0  12 179.835 9.61408   1
  -5   0  12 288.880 16.0408   1
   1   0  12 149.793 18.6036  -2
  -4   0  12 149.793 18.6036   1
  -3   0  12 12.9338 3.05675   1
  -1   0  12 166.453 20.8323  -2
  -2   0  12 166.453 20.8323   1
  -1   0  12 1.90171 26.3884   1
   0   0  12 303.359 18.6933   1
   1   0  12 -2.2133 8.08740   1
   2   0  12 87.9240 5.78153   1
   3   0  12 70.7799 4.80805   1
   4   0  12 66.7108 5.23915   1
   5   0  12 40.6715 4.29820   1
   6   0  12 18.7106 3.74815   1
   7   0  12 34.8591 6.57439   1
 -11   0  12 -9.6643 15.8341  -2
   8   0  12 -9.6643 15.8341   1
   9   0  12 17.8139 6.45258   1
  10   0  12 4.22918 3.91157   1
  11   0  12 8.24378 5.12158   1
  12   0  12 2.29361 6.40807   1
 -15   1  12 -10.066 5.53120   1
 -14   1  12 3.13687 4.54171   1
 -13   1  12 3.84903 3.81180   1
 -12   1  12 -1.2626 3.17675   1
 -11   1  12 5.66901 2.71609   1
 -10   1  12 -1.0421 2.46349   1
  -9   1  12 47.7741 3.82856   1
  -8   1  12 57.5823 4.01020   1
  -7   1  12 103.989 5.02209   1
  -6   1  12 189.814 7.65576   1
   2   1  12 198.530 21.1035  -2
  -5   1  12 198.530 21.1035   1
   1   1  12 327.830 29.9688  -2
  -4   1  12 327.830 29.9688   1
  -3   1  12 45.3173 3.33644   1
  -1   1  12 142.091 13.6494  -2
  -2   1  12 142.091 13.6494   1
  -1   1  12 112.066 5.36068   1
   0   1  12 50.3006 3.52089   1
   1   1  12 206.671 8.80897   1
   2   1  12 88.9800 3.76936   1
   3   1  12 77.4324 3.67617   1
   4   1  12 57.1460 3.35358   1
   5   1  12 45.3128 3.21292   1
   6   1  12 26.7438 3.07897   1
   7   1  12 29.5712 3.15480   1
   8   1  12 16.2617 3.18655   1
   9   1  12 9.42120 2.95502   1
  10   1  12 -8.5678 2.76069   1
  11   1  12 -4.7963 3.73846   1
  12   1  12 -5.0940 4.28233   1
 -15   2  12 -9.8260 7.96801   1
 -14   2  12 4.26927 5.75378   1
 -13   2  12 -2.9958 3.79028   1
 -12   2  12 -1.6609 3.16539   1
 -11   2  12 9.99119 3.26356   1
 -10   2  12 19.5501 3.08091   1
  -9   2  12 4.10500 2.36582   1
  -8   2  12 66.0986 4.23375   1
  -7   2  12 84.2233 5.09532   1
  -6   2  12 133.884 6.24889   1
   2   2  12 238.311 24.2168  -2
  -5   2  12 238.311 24.2168   1
   1   2  12 227.530 23.4679  -2
  -4   2  12 227.530 23.4679   1
   0   2  12 262.256 18.7211  -2
  -3   2  12 262.256 18.7211   1
  -1   2  12 193.620 15.9657  -2
  -2   2  12 193.620 15.9657   1
  -2   2  12 161.141 12.3218  -2
  -1   2  12 161.141 12.3218   1
  -3   2  12 240.294 19.2083  -2
   0   2  12 240.294 19.2083   1
  -4   2  12 218.453 18.1609  -2
   1   2  12 218.453 18.1609   1
  -5   2  12 356.433 26.5721  -2
   2   2  12 356.433 26.5721   1
  -6   2  12 202.967 14.2251  -2
   3   2  12 202.967 14.2251   1
  -7   2  12 116.188 13.0411  -2
   4   2  12 116.188 13.0411   1
   5   2  12 53.8496 3.92021   1
  -9   2  12 19.9599 28.1676  -2
   6   2  12 19.9599 28.1676   1
   7   2  12 6.13091 2.61156   1
   8   2  12 9.09999 2.78351   1
   9   2  12 0.96087 2.69319   1
  10   2  12 4.59966 2.59847   1
  11   2  12 2.53040 3.48412   1
  12   2  12 1.34358 4.51066   1
 -14   3  12 1.00525 6.92458   1
 -13   3  12 4.60079 5.82545   1
 -12   3  12 -0.6671 3.08518   1
 -11   3  12 7.46856 3.10010   1
 -10   3  12 44.4056 3.95467   1
  -9   3  12 16.6259 2.86146   1
  -8   3  12 5.36486 2.63228   1
  -7   3  12 79.0091 5.05090   1
  -6   3  12 49.8573 3.91265   1
   2   3  12 314.398 29.1180  -2
  -5   3  12 314.398 29.1180   1
   1   3  12 193.725 21.2492  -2
  -4   3  12 193.725 21.2492   1
   0   3  12 270.718 26.5023  -2
  -3   3  12 270.718 26.5023   1
  -1   3  12 190.094 11.9730  -2
  -2   3  12 190.094 11.9730   1
  -2   3  12 185.025 10.6310  -2
  -1   3  12 185.025 10.6310   1
  -3   3  12 270.012 20.7880  -2
   0   3  12 270.012 20.7880   1
  -4   3  12 204.519 26.1932  -2
   1   3  12 204.519 26.1932   1
  -5   3  12 323.338 33.5675  -2
   2   3  12 323.338 33.5675   1
  -6   3  12 284.946 32.7376  -2
   3   3  12 284.946 32.7376   1
  -7   3  12 127.648 15.1013  -2
   4   3  12 127.648 15.1013   1
  -8   3  12 54.7545 11.9830  -2
   5   3  12 54.7545 11.9830   1
  -9   3  12 45.3804 13.6816  -2
   6   3  12 45.3804 13.6816   1
 -10   3  12 256.187 41.0687  -2
   7   3  12 256.187 41.0687   1
 -11   3  12 22.2868 36.4816  -2
   8   3  12 22.2868 36.4816   1
 -12   3  12 24.7204 42.6837  -2
   9   3  12 24.7204 42.6837   1
  10   3  12 6.63662 3.14488   1
  11   3  12 0.42211 3.61400   1
  12   3  12 1.10783 5.38695   1
 -14   4  12 2.12064 6.13545   1
 -13   4  12 15.3131 6.67141   1
 -12   4  12 7.83185 4.10970   1
 -11   4  12 7.47677 3.04173   1
 -10   4  12 5.91873 2.71056   1
  -9   4  12 128.242 7.18200   1
  -8   4  12 16.3969 3.12034   1
  -7   4  12 -0.2596 2.48647   1
  -6   4  12 75.7696 5.06916   1
   2   4  12 -1.1064 14.6435  -2
  -5   4  12 -1.1064 14.6435   1
   1   4  12 287.135 27.8006  -2
  -4   4  12 287.135 27.8006   1
   0   4  12 197.395 22.1386  -2
  -3   4  12 197.395 22.1386   1
  -1   4  12 278.669 15.4213  -2
  -2   4  12 278.669 15.4213   1
  -2   4  12 272.197 21.0693  -2
  -1   4  12 272.197 21.0693   1
  -3   4  12 187.081 14.7974  -2
   0   4  12 187.081 14.7974   1
   1   4  12 179.131 6.13833   1
  -5   4  12 177.815 26.4623  -2
   2   4  12 177.815 26.4623   1
   3   4  12 129.282 5.27878   1
   4   4  12 150.613 5.99437   1
   5   4  12 20.8214 3.14982   1
  -9   4  12 116.907 16.2848  -2
   6   4  12 116.907 16.2848   1
   7   4  12 3.40817 2.81549   1
   8   4  12 2.74322 2.82899   1
   9   4  12 7.14690 3.44158   1
  10   4  12 0.05006 3.29652   1
  11   4  12 11.6156 5.07283   1
 -13   5  12 8.46966 7.30326   1
 -12   5  12 0.30586 4.16655   1
 -11   5  12 1.49618 3.53350   1
 -10   5  12 6.37194 3.01236   1
  -9   5  12 19.0252 3.13208   1
  -8   5  12 63.8152 5.40798   1
  -7   5  12 16.9334 3.16730   1
  -6   5  12 11.4655 2.75210   1
  -5   5  12 93.5279 5.21307   1
   1   5  12 13.8411 15.9678  -2
  -4   5  12 13.8411 15.9678   1
   0   5  12 200.413 23.5486  -2
  -3   5  12 200.413 23.5486   1
  -1   5  12 216.934 25.1447  -2
  -2   5  12 216.934 25.1447   1
  -2   5  12 223.559 25.9225  -2
  -1   5  12 223.559 25.9225   1
  -3   5  12 232.014 28.0422  -2
   0   5  12 232.014 28.0422   1
  -4   5  12 86.2905 17.3686  -2
   1   5  12 86.2905 17.3686   1
  -5   5  12 166.955 19.8328  -2
   2   5  12 166.955 19.8328   1
  -6   5  12 74.5862 28.0398  -2
   3   5  12 74.5862 28.0398   1
   4   5  12 45.4386 4.34056   1
  -8   5  12 145.311 34.6482  -2
   5   5  12 145.311 34.6482   1
   6   5  12 10.9405 2.79504   1
   7   5  12 8.21203 3.08099   1
   8   5  12 1.84582 3.25945   1
   9   5  12 6.59847 3.76601   1
  10   5  12 1.04838 3.77189   1
  11   5  12 3.61648 4.76183   1
 -13   6  12 7.34763 6.83723   1
 -12   6  12 0.08395 4.49779   1
 -11   6  12 1.98036 3.71446   1
 -10   6  12 14.7105 4.52375   1
  -9   6  12 5.23944 2.96805   1
  -8   6  12 11.7809 3.09324   1
  -7   6  12 80.4881 5.35906   1
  -6   6  12 33.3853 3.47565   1
  -5   6  12 12.3982 2.73093   1
  -4   6  12 21.3714 3.42545   1
   0   6  12 25.7162 18.2776  -2
  -3   6  12 25.7162 18.2776   1
  -1   6  12 166.555 24.7727  -2
  -2   6  12 166.555 24.7727   1
  -2   6  12 202.850 26.3567  -2
  -1   6  12 202.850 26.3567   1
  -3   6  12 156.757 15.1887  -2
   0   6  12 156.757 15.1887   1
  -4   6  12 103.382 13.7965  -2
   1   6  12 103.382 13.7965   1
  -5   6  12 111.992 24.9449  -2
   2   6  12 111.992 24.9449   1
  -6   6  12 14.7479 21.7224  -2
   3   6  12 14.7479 21.7224   1
  -7   6  12 127.309 34.1368  -2
   4   6  12 127.309 34.1368   1
  -8   6  12 107.562 21.2039  -2
   5   6  12 107.562 21.2039   1
   6   6  12 20.8128 3.57435   1
 -10   6  12 -29.654 39.8481  -2
   7   6  12 -29.654 39.8481   1
 -11   6  12 13.4082 44.5980  -2
   8   6  12 13.4082 44.5980   1
   9   6  12 3.21204 4.49751   1
  10   6  12 -5.5870 4.53050   1
 -12   7  12 2.94472 4.73673   1
 -11   7  12 -4.0230 4.33379   1
 -10   7  12 -4.8750 3.57666   1
  -9   7  12 -0.0925 3.41352   1
  -8   7  12 7.25936 3.48238   1
  -7   7  12 30.9848 4.19488   1
  -6   7  12 49.0260 4.29778   1
  -5   7  12 2.07856 2.76353   1
  -4   7  12 21.0401 3.87971   1
  -3   7  12 27.9061 4.29085   1
  -1   7  12 -24.970 22.3507  -2
  -2   7  12 -24.970 22.3507   1
  -2   7  12 139.742 25.3769  -2
  -1   7  12 139.742 25.3769   1
  -3   7  12 60.7022 11.8934  -2
   0   7  12 60.7022 11.8934   1
  -4   7  12 189.052 20.7050  -2
   1   7  12 189.052 20.7050   1
  -5   7  12 8.76857 23.4397  -2
   2   7  12 8.76857 23.4397   1
  -6   7  12 48.1537 24.2617  -2
   3   7  12 48.1537 24.2617   1
  -7   7  12 35.4314 26.8408  -2
   4   7  12 35.4314 26.8408   1
  -8   7  12 53.0133 21.6013  -2
   5   7  12 53.0133 21.6013   1
  -9   7  12 0.53030 22.7256  -2
   6   7  12 0.53030 22.7256   1
 -10   7  12 -20.918 45.1213  -2
   7   7  12 -20.918 45.1213   1
   8   7  12 11.4507 4.82378   1
   9   7  12 4.95331 5.59148   1
 -11   8  12 2.28092 5.47904   1
 -10   8  12 -6.2193 4.20765   1
  -9   8  12 1.89383 4.94276   1
  -8   8  12 0.10170 4.33018   1
  -7   8  12 -0.8846 3.92652   1
  -6   8  12 -0.4625 3.04387   1
  -5   8  12 31.8911 5.66397   1
  -4   8  12 11.2923 3.06642   1
  -3   8  12 15.8352 3.57431   1
  -2   8  12 19.2691 3.74117   1
  -2   8  12 12.3288 27.2342  -2
  -1   8  12 12.3288 27.2342   1
  -3   8  12 36.5784 27.1022  -2
   0   8  12 36.5784 27.1022   1
  -4   8  12 -3.5702 11.8821  -2
   1   8  12 -3.5702 11.8821   1
  -5   8  12 104.121 28.5569  -2
   2   8  12 104.121 28.5569   1
  -6   8  12 -16.115 25.8753  -2
   3   8  12 -16.115 25.8753   1
  -7   8  12 56.7210 27.7640  -2
   4   8  12 56.7210 27.7640   1
  -8   8  12 30.6008 23.0407  -2
   5   8  12 30.6008 23.0407   1
  -9   8  12 30.8415 29.6572  -2
   6   8  12 30.8415 29.6572   1
 -10   8  12 24.7259 34.3502  -2
   7   8  12 24.7259 34.3502   1
   8   8  12 10.3809 5.59487   1
   9   8  12 -3.1803 6.83228   1
 -10   9  12 -2.5691 7.16861   1
  -9   9  12 -4.6378 5.85648   1
  -8   9  12 -2.1923 5.29852   1
  -7   9  12 -5.0190 4.13814   1
  -6   9  12 8.07794 4.26606   1
  -5   9  12 10.3061 4.21205   1
  -4   9  12 10.2354 3.28691   1
  -3   9  12 1.42491 4.65890   1
  -2   9  12 9.03691 4.29411   1
  -2   9  12 -52.475 34.7109  -2
  -1   9  12 -52.475 34.7109   1
  -3   9  12 -15.716 24.2927  -2
   0   9  12 -15.716 24.2927   1
  -4   9  12 37.3599 13.8251  -2
   1   9  12 37.3599 13.8251   1
  -5   9  12 -0.2978 24.5586  -2
   2   9  12 -0.2978 24.5586   1
  -6   9  12 -3.9388 25.2121  -2
   3   9  12 -3.9388 25.2121   1
  -7   9  12 3.44111 25.2800  -2
   4   9  12 3.44111 25.2800   1
  -8   9  12 13.4936 13.9910  -2
   5   9  12 13.4936 13.9910   1
   6   9  12 3.78596 5.57755   1
   7   9  12 5.63837 5.77993   1
  -9  10  12 6.80337 6.69826   1
  -8  10  12 3.25078 7.36400   1
  -7  10  12 -7.7007 6.75177   1
  -6  10  12 -1.8657 6.37580   1
  -5  10  12 0.98172 5.74690   1
  -4  10  12 5.98346 5.67084   1
  -3  10  12 6.35896 4.70264   1
  -2  10  12 9.34321 4.29396   1
  -1  10  12 -1.2873 4.44342   1
   0  10  12 8.93470 4.72440   1
  -4  10  12 -14.207 17.9942  -2
   1  10  12 -14.207 17.9942   1
  -5  10  12 12.0643 31.7230  -2
   2  10  12 12.0643 31.7230   1
   3  10  12 7.94503 4.17446   1
   4  10  12 -0.1943 4.38472   1
   5  10  12 9.48475 5.42651   1
   6  10  12 -3.8694 7.55106   1
  -7  11  12 -6.7060 7.57440   1
  -6  11  12 5.14491 7.89311   1
  -5  11  12 4.78236 8.12392   1
  -4  11  12 2.42891 7.90314   1
   0  11  12 21.7754 28.7467  -2
  -3  11  12 21.7754 28.7467   1
  -2  11  12 11.1256 6.01652   1
  -1  11  12 6.62688 5.57965   1
   0  11  12 3.15167 6.07535   1
   1  11  12 7.80189 4.92819   1
   2  11  12 22.7695 5.51027   1
   3  11  12 7.29345 5.17931   1
   4  11  12 14.5536 5.72340   1
  -1  12  12 -9.9910 18.5926  -2
  -2  12  12 -9.9910 18.5926   1
  -1  12  12 9.75376 12.7932   1
   0  12  12 20.3210 8.66118   1
  11   0  13 17.8338 12.0924  -2
 -14   0  13 17.8338 12.0924   1
  10   0  13 4.67338 9.99535  -2
 -13   0  13 4.67338 9.99535   1
   9   0  13 10.0397 9.55282  -2
 -12   0  13 10.0397 9.55282   1
   8   0  13 12.4381 7.65220  -2
 -11   0  13 12.4381 7.65220   1
   7   0  13 6.56325 6.97179  -2
 -10   0  13 6.56325 6.97179   1
   6   0  13 20.1544 6.88500  -2
  -9   0  13 20.1544 6.88500   1
   5   0  13 33.2606 10.7550  -2
  -8   0  13 33.2606 10.7550   1
   4   0  13 17.3857 6.60545  -2
  -7   0  13 17.3857 6.60545   1
   3   0  13 36.2001 6.76448  -2
  -6   0  13 36.2001 6.76448   1
   2   0  13 115.800 9.20123  -2
  -5   0  13 115.800 9.20123   1
   1   0  13 134.261 8.42593  -2
  -4   0  13 134.261 8.42593   1
   0   0  13 394.811 15.2314  -2
  -3   0  13 394.811 15.2314   1
  -1   0  13 335.494 15.7224  -2
  -2   0  13 335.494 15.7224   1
  -2   0  13 338.637 16.1646  -2
  -1   0  13 338.637 16.1646   1
  -3   0  13 491.626 22.2170  -2
   0   0  13 491.626 22.2170   1
  -4   0  13 137.182 7.68931  -2
   1   0  13 137.182 7.68931   1
  -5   0  13 95.6969 6.76285  -2
   2   0  13 95.6969 6.76285   1
  -6   0  13 34.6867 5.35548  -2
   3   0  13 34.6867 5.35548   1
  -7   0  13 22.6612 5.50702  -2
   4   0  13 22.6612 5.50702   1
  -8   0  13 21.8156 5.16758  -2
   5   0  13 21.8156 5.16758   1
  -9   0  13 4.86349 5.40658  -2
   6   0  13 4.86349 5.40658   1
 -10   0  13 7.93911 6.35613  -2
   7   0  13 7.93911 6.35613   1
 -11   0  13 14.8302 6.88502  -2
   8   0  13 14.8302 6.88502   1
 -12   0  13 13.2108 6.71391  -2
   9   0  13 13.2108 6.71391   1
 -13   0  13 -8.9299 7.27469  -2
  10   0  13 -8.9299 7.27469   1
 -14   0  13 26.0543 9.45123  -2
  11   0  13 26.0543 9.45123   1
  11   1  13 2.33465 8.49678  -2
 -14   1  13 2.33465 8.49678   1
  10   1  13 10.0049 7.28136  -2
 -13   1  13 10.0049 7.28136   1
   9   1  13 4.37109 6.17776  -2
 -12   1  13 4.37109 6.17776   1
   8   1  13 14.5266 4.86034  -2
 -11   1  13 14.5266 4.86034   1
   7   1  13 18.7794 4.63917  -2
 -10   1  13 18.7794 4.63917   1
   6   1  13 45.0931 4.75849  -2
  -9   1  13 45.0931 4.75849   1
   5   1  13 9.43957 4.24943  -2
  -8   1  13 9.43957 4.24943   1
   4   1  13 32.6124 4.94124  -2
  -7   1  13 32.6124 4.94124   1
   3   1  13 52.3877 5.25710  -2
  -6   1  13 52.3877 5.25710   1
   2   1  13 93.4025 5.88823  -2
  -5   1  13 93.4025 5.88823   1
   1   1  13 180.396 7.60872  -2
  -4   1  13 180.396 7.60872   1
   0   1  13 200.975 6.87853  -2
  -3   1  13 200.975 6.87853   1
  -1   1  13 363.398 11.8258  -2
  -2   1  13 363.398 11.8258   1
  -2   1  13 395.879 12.9154  -2
  -1   1  13 395.879 12.9154   1
  -3   1  13 222.577 7.69639  -2
   0   1  13 222.577 7.69639   1
  -4   1  13 205.263 7.39161  -2
   1   1  13 205.263 7.39161   1
  -5   1  13 70.8338 4.21470  -2
   2   1  13 70.8338 4.21470   1
  -6   1  13 43.2800 4.06950  -2
   3   1  13 43.2800 4.06950   1
  -7   1  13 22.2258 3.74791  -2
   4   1  13 22.2258 3.74791   1
  -8   1  13 10.8340 3.55467  -2
   5   1  13 10.8340 3.55467   1
  -9   1  13 43.2561 4.74964  -2
   6   1  13 43.2561 4.74964   1
 -10   1  13 13.6410 4.87535  -2
   7   1  13 13.6410 4.87535   1
 -11   1  13 22.9886 4.78484  -2
   8   1  13 22.9886 4.78484   1
 -12   1  13 5.73027 4.71879  -2
   9   1  13 5.73027 4.71879   1
 -13   1  13 -5.0180 5.42436  -2
  10   1  13 -5.0180 5.42436   1
 -14   1  13 17.3619 6.50874  -2
  11   1  13 17.3619 6.50874   1
  11   2  13 6.79624 13.7618  -2
 -14   2  13 6.79624 13.7618   1
  10   2  13 -3.2875 9.33633  -2
 -13   2  13 -3.2875 9.33633   1
   9   2  13 16.4346 6.33125  -2
 -12   2  13 16.4346 6.33125   1
   8   2  13 32.9616 5.46816  -2
 -11   2  13 32.9616 5.46816   1
   7   2  13 29.8513 4.93155  -2
 -10   2  13 29.8513 4.93155   1
   6   2  13 18.4070 4.21757  -2
  -9   2  13 18.4070 4.21757   1
   5   2  13 42.2689 4.92181  -2
  -8   2  13 42.2689 4.92181   1
   4   2  13 30.8524 4.29949  -2
  -7   2  13 30.8524 4.29949   1
   3   2  13 41.0587 5.21357  -2
  -6   2  13 41.0587 5.21357   1
   2   2  13 80.3736 5.38723  -2
  -5   2  13 80.3736 5.38723   1
   1   2  13 142.268 6.63204  -2
  -4   2  13 142.268 6.63204   1
   0   2  13 147.267 6.18523  -2
  -3   2  13 147.267 6.18523   1
  -1   2  13 189.149 6.76458  -2
  -2   2  13 189.149 6.76458   1
  -2   2  13 172.111 5.88532  -2
  -1   2  13 172.111 5.88532   1
  -3   2  13 142.946 5.34903  -2
   0   2  13 142.946 5.34903   1
  -4   2  13 151.963 6.13363  -2
   1   2  13 151.963 6.13363   1
  -5   2  13 93.8450 5.00038  -2
   2   2  13 93.8450 5.00038   1
  -6   2  13 34.9629 3.80390  -2
   3   2  13 34.9629 3.80390   1
  -7   2  13 25.2912 3.89556  -2
   4   2  13 25.2912 3.89556   1
  -8   2  13 31.1914 4.33359  -2
   5   2  13 31.1914 4.33359   1
  -9   2  13 24.2340 4.40711  -2
   6   2  13 24.2340 4.40711   1
 -10   2  13 10.3255 4.48930  -2
   7   2  13 10.3255 4.48930   1
 -11   2  13 14.4279 4.60170  -2
   8   2  13 14.4279 4.60170   1
 -12   2  13 18.4239 4.79180  -2
   9   2  13 18.4239 4.79180   1
 -13   2  13 5.83628 5.34464  -2
  10   2  13 5.83628 5.34464   1
 -14   2  13 -4.4356 6.84504  -2
  11   2  13 -4.4356 6.84504   1
  11   3  13 -12.159 13.8744  -2
 -14   3  13 -12.159 13.8744   1
  10   3  13 3.18070 10.3142  -2
 -13   3  13 3.18070 10.3142   1
   9   3  13 10.3491 6.32675  -2
 -12   3  13 10.3491 6.32675   1
   8   3  13 17.2784 5.43995  -2
 -11   3  13 17.2784 5.43995   1
   7   3  13 36.9072 5.09522  -2
 -10   3  13 36.9072 5.09522   1
   6   3  13 11.1894 4.18538  -2
  -9   3  13 11.1894 4.18538   1
   5   3  13 16.1231 4.34691  -2
  -8   3  13 16.1231 4.34691   1
   4   3  13 15.8973 4.38536  -2
  -7   3  13 15.8973 4.38536   1
   3   3  13 47.6447 4.90487  -2
  -6   3  13 47.6447 4.90487   1
   2   3  13 36.7962 6.17369  -2
  -5   3  13 36.7962 6.17369   1
   1   3  13 54.1301 5.28277  -2
  -4   3  13 54.1301 5.28277   1
   0   3  13 75.6955 7.03522  -2
  -3   3  13 75.6955 7.03522   1
  -1   3  13 51.0308 3.81945  -2
  -2   3  13 51.0308 3.81945   1
  -2   3  13 45.9102 3.91201  -2
  -1   3  13 45.9102 3.91201   1
  -3   3  13 100.841 5.14653  -2
   0   3  13 100.841 5.14653   1
  -4   3  13 56.3278 4.01046  -2
   1   3  13 56.3278 4.01046   1
  -5   3  13 75.4815 4.53390  -2
   2   3  13 75.4815 4.53390   1
  -6   3  13 49.5923 4.12367  -2
   3   3  13 49.5923 4.12367   1
  -7   3  13 16.8526 3.33126  -2
   4   3  13 16.8526 3.33126   1
  -8   3  13 10.1492 3.61003  -2
   5   3  13 10.1492 3.61003   1
  -9   3  13 13.2930 4.13745  -2
   6   3  13 13.2930 4.13745   1
 -10   3  13 35.4725 4.68357  -2
   7   3  13 35.4725 4.68357   1
 -11   3  13 25.7642 4.48081  -2
   8   3  13 25.7642 4.48081   1
 -12   3  13 8.93680 4.85466  -2
   9   3  13 8.93680 4.85466   1
 -13   3  13 1.70182 5.51239  -2
  10   3  13 1.70182 5.51239   1
 -14   3  13 9.48052 8.50134  -2
  11   3  13 9.48052 8.50134   1
  11   4  13 0.88653 11.0438  -2
 -14   4  13 0.88653 11.0438   1
  10   4  13 -2.3696 10.5543  -2
 -13   4  13 -2.3696 10.5543   1
   9   4  13 7.92181 7.07829  -2
 -12   4  13 7.92181 7.07829   1
   8   4  13 9.95485 5.49127  -2
 -11   4  13 9.95485 5.49127   1
   7   4  13 3.14198 4.74983  -2
 -10   4  13 3.14198 4.74983   1
   6   4  13 52.7506 5.24941  -2
  -9   4  13 52.7506 5.24941   1
   5   4  13 23.4702 5.11900  -2
  -8   4  13 23.4702 5.11900   1
   4   4  13 32.3586 4.56638  -2
  -7   4  13 32.3586 4.56638   1
   3   4  13 36.0348 5.33072  -2
  -6   4  13 36.0348 5.33072   1
   2   4  13 19.6895 4.38321  -2
  -5   4  13 19.6895 4.38321   1
   1   4  13 99.6659 8.49699  -2
  -4   4  13 99.6659 8.49699   1
   0   4  13 15.6146 3.80485  -2
  -3   4  13 15.6146 3.80485   1
  -1   4  13 34.8943 4.01323  -2
  -2   4  13 34.8943 4.01323   1
  -2   4  13 37.0631 4.48454  -2
  -1   4  13 37.0631 4.48454   1
  -3   4  13 10.9546 3.51042  -2
   0   4  13 10.9546 3.51042   1
  -4   4  13 73.1993 4.68173  -2
   1   4  13 73.1993 4.68173   1
  -5   4  13 17.1871 3.69274  -2
   2   4  13 17.1871 3.69274   1
  -6   4  13 34.6554 3.95492  -2
   3   4  13 34.6554 3.95492   1
  -7   4  13 47.9118 4.85459  -2
   4   4  13 47.9118 4.85459   1
  -8   4  13 1.53739 4.82094  -2
   5   4  13 1.53739 4.82094   1
  -9   4  13 57.0013 5.38804  -2
   6   4  13 57.0013 5.38804   1
 -10   4  13 17.7174 4.83245  -2
   7   4  13 17.7174 4.83245   1
 -11   4  13 24.4906 5.21804  -2
   8   4  13 24.4906 5.21804   1
 -12   4  13 23.9198 6.18803  -2
   9   4  13 23.9198 6.18803   1
 -13   4  13 -1.2155 7.43106  -2
  10   4  13 -1.2155 7.43106   1
 -14   4  13 29.0880 13.8202  -2
  11   4  13 29.0880 13.8202   1
  10   5  13 -0.9270 10.7485  -2
 -13   5  13 -0.9270 10.7485   1
   9   5  13 -8.4413 7.42270  -2
 -12   5  13 -8.4413 7.42270   1
   8   5  13 -3.8877 6.34616  -2
 -11   5  13 -3.8877 6.34616   1
   7   5  13 12.6127 5.11739  -2
 -10   5  13 12.6127 5.11739   1
   6   5  13 9.40296 4.79798  -2
  -9   5  13 9.40296 4.79798   1
   5   5  13 41.5331 5.47908  -2
  -8   5  13 41.5331 5.47908   1
   4   5  13 12.1088 4.27633  -2
  -7   5  13 12.1088 4.27633   1
   3   5  13 2.54567 4.48629  -2
  -6   5  13 2.54567 4.48629   1
   2   5  13 46.4317 5.61251  -2
  -5   5  13 46.4317 5.61251   1
   1   5  13 10.5980 4.55698  -2
  -4   5  13 10.5980 4.55698   1
   0   5  13 5.07319 3.96070  -2
  -3   5  13 5.07319 3.96070   1
  -1   5  13 23.4531 3.77543  -2
  -2   5  13 23.4531 3.77543   1
  -2   5  13 28.2794 3.89572  -2
  -1   5  13 28.2794 3.89572   1
  -3   5  13 22.9446 3.99415  -2
   0   5  13 22.9446 3.99415   1
  -4   5  13 7.49541 3.68887  -2
   1   5  13 7.49541 3.68887   1
  -5   5  13 40.9730 4.32845  -2
   2   5  13 40.9730 4.32845   1
  -6   5  13 4.49483 4.33569  -2
   3   5  13 4.49483 4.33569   1
  -7   5  13 7.03440 4.91269  -2
   4   5  13 7.03440 4.91269   1
  -8   5  13 43.5402 5.28667  -2
   5   5  13 43.5402 5.28667   1
  -9   5  13 19.5052 5.13706  -2
   6   5  13 19.5052 5.13706   1
 -10   5  13 17.3942 5.36025  -2
   7   5  13 17.3942 5.36025   1
 -11   5  13 4.50524 5.60971  -2
   8   5  13 4.50524 5.60971   1
 -12   5  13 -0.9421 8.05399  -2
   9   5  13 -0.9421 8.05399   1
 -13   5  13 8.37139 7.96446  -2
  10   5  13 8.37139 7.96446   1
   9   6  13 -3.3773 7.95484  -2
 -12   6  13 -3.3773 7.95484   1
   8   6  13 4.30789 8.81348  -2
 -11   6  13 4.30789 8.81348   1
   7   6  13 15.2940 6.46026  -2
 -10   6  13 15.2940 6.46026   1
   6   6  13 13.1426 5.22648  -2
  -9   6  13 13.1426 5.22648   1
   5   6  13 16.4446 4.83143  -2
  -8   6  13 16.4446 4.83143   1
   4   6  13 37.9029 5.72611  -2
  -7   6  13 37.9029 5.72611   1
   3   6  13 11.1181 4.94559  -2
  -6   6  13 11.1181 4.94559   1
   2   6  13 14.7659 4.93281  -2
  -5   6  13 14.7659 4.93281   1
   1   6  13 12.4457 4.89216  -2
  -4   6  13 12.4457 4.89216   1
   0   6  13 25.6947 4.69894  -2
  -3   6  13 25.6947 4.69894   1
  -1   6  13 35.3742 4.25844  -2
  -2   6  13 35.3742 4.25844   1
  -2   6  13 47.5489 4.59887  -2
  -1   6  13 47.5489 4.59887   1
  -3   6  13 27.5968 4.48761  -2
   0   6  13 27.5968 4.48761   1
  -4   6  13 8.11864 4.73905  -2
   1   6  13 8.11864 4.73905   1
  -5   6  13 6.63230 4.97022  -2
   2   6  13 6.63230 4.97022   1
  -6   6  13 -3.9555 5.11239  -2
   3   6  13 -3.9555 5.11239   1
  -7   6  13 25.9690 5.10979  -2
   4   6  13 25.9690 5.10979   1
  -8   6  13 34.7018 5.95979  -2
   5   6  13 34.7018 5.95979   1
  -9   6  13 30.6340 8.24788  -2
   6   6  13 30.6340 8.24788   1
 -10   6  13 20.0897 6.23163  -2
   7   6  13 20.0897 6.23163   1
 -11   6  13 6.53512 6.78712  -2
   8   6  13 6.53512 6.78712   1
 -12   6  13 -5.7829 8.54470  -2
   9   6  13 -5.7829 8.54470   1
  10   6  13 -2.1620 6.10185   1
   9   7  13 -3.4303 10.4418  -2
 -12   7  13 -3.4303 10.4418   1
   8   7  13 3.12902 10.4222  -2
 -11   7  13 3.12902 10.4222   1
   7   7  13 6.44694 6.63423  -2
 -10   7  13 6.44694 6.63423   1
   6   7  13 13.4694 7.91886  -2
  -9   7  13 13.4694 7.91886   1
   5   7  13 24.2776 8.10153  -2
  -8   7  13 24.2776 8.10153   1
   4   7  13 14.7336 7.65158  -2
  -7   7  13 14.7336 7.65158   1
   3   7  13 38.7746 7.96974  -2
  -6   7  13 38.7746 7.96974   1
   2   7  13 -5.9962 4.59656  -2
  -5   7  13 -5.9962 4.59656   1
   1   7  13 14.5300 5.35472  -2
  -4   7  13 14.5300 5.35472   1
   0   7  13 12.1951 4.83819  -2
  -3   7  13 12.1951 4.83819   1
  -1   7  13 10.5072 6.57243  -2
  -2   7  13 10.5072 6.57243   1
  -2   7  13 36.8241 4.98919  -2
  -1   7  13 36.8241 4.98919   1
  -3   7  13 32.4359 6.12375  -2
   0   7  13 32.4359 6.12375   1
  -4   7  13 25.8493 6.36899  -2
   1   7  13 25.8493 6.36899   1
  -5   7  13 2.94237 6.11831  -2
   2   7  13 2.94237 6.11831   1
  -6   7  13 13.5089 5.13157  -2
   3   7  13 13.5089 5.13157   1
  -7   7  13 31.0884 6.23099  -2
   4   7  13 31.0884 6.23099   1
  -8   7  13 5.74300 5.35639  -2
   5   7  13 5.74300 5.35639   1
  -9   7  13 26.9157 6.36934  -2
   6   7  13 26.9157 6.36934   1
 -10   7  13 14.5477 7.47290  -2
   7   7  13 14.5477 7.47290   1
 -11   7  13 1.04052 8.40123  -2
   8   7  13 1.04052 8.40123   1
 -12   7  13 7.86768 8.86940  -2
   9   7  13 7.86768 8.86940   1
   8   8  13 3.26417 12.6592  -2
 -11   8  13 3.26417 12.6592   1
   7   8  13 6.51325 8.58661  -2
 -10   8  13 6.51325 8.58661   1
   6   8  13 2.56677 7.28388  -2
  -9   8  13 2.56677 7.28388   1
   5   8  13 11.3042 8.86933  -2
  -8   8  13 11.3042 8.86933   1
   4   8  13 14.4775 8.03171  -2
  -7   8  13 14.4775 8.03171   1
   3   8  13 15.1691 5.99267  -2
  -6   8  13 15.1691 5.99267   1
   2   8  13 24.4472 6.09244  -2
  -5   8  13 24.4472 6.09244   1
   1   8  13 23.9909 5.19027  -2
  -4   8  13 23.9909 5.19027   1
   0   8  13 14.8276 5.75414  -2
  -3   8  13 14.8276 5.75414   1
  -1   8  13 20.7163 6.81629  -2
  -2   8  13 20.7163 6.81629   1
  -2   8  13 18.7878 6.56304  -2
  -1   8  13 18.7878 6.56304   1
  -3   8  13 35.7126 6.32580  -2
   0   8  13 35.7126 6.32580   1
  -4   8  13 14.6829 5.44809  -2
   1   8  13 14.6829 5.44809   1
  -5   8  13 33.2210 6.36793  -2
   2   8  13 33.2210 6.36793   1
  -6   8  13 10.3886 5.59581  -2
   3   8  13 10.3886 5.59581   1
  -7   8  13 15.4103 5.87737  -2
   4   8  13 15.4103 5.87737   1
  -8   8  13 3.39384 6.48496  -2
   5   8  13 3.39384 6.48496   1
  -9   8  13 16.1384 7.91052  -2
   6   8  13 16.1384 7.91052   1
 -10   8  13 18.9480 9.70665  -2
   7   8  13 18.9480 9.70665   1
 -11   8  13 4.18820 8.74735  -2
   8   8  13 4.18820 8.74735   1
   7   9  13 -6.2116 26.0782  -2
 -10   9  13 -6.2116 26.0782   1
   6   9  13 -13.075 9.50041  -2
  -9   9  13 -13.075 9.50041   1
   5   9  13 16.1125 8.30466  -2
  -8   9  13 16.1125 8.30466   1
   4   9  13 14.3995 7.48523  -2
  -7   9  13 14.3995 7.48523   1
   3   9  13 10.9382 8.68277  -2
  -6   9  13 10.9382 8.68277   1
   2   9  13 29.7335 10.8085  -2
  -5   9  13 29.7335 10.8085   1
   1   9  13 63.3734 12.7983  -2
  -4   9  13 63.3734 12.7983   1
   0   9  13 55.7701 12.0017  -2
  -3   9  13 55.7701 12.0017   1
  -1   9  13 12.5033 6.49757  -2
  -2   9  13 12.5033 6.49757   1
  -2   9  13 21.1495 8.30258  -2
  -1   9  13 21.1495 8.30258   1
  -3   9  13 17.4944 7.00359  -2
   0   9  13 17.4944 7.00359   1
  -4   9  13 28.9083 6.27321  -2
   1   9  13 28.9083 6.27321   1
  -5   9  13 25.6846 6.07594  -2
   2   9  13 25.6846 6.07594   1
  -6   9  13 33.6952 6.62842  -2
   3   9  13 33.6952 6.62842   1
  -7   9  13 14.2773 6.57585  -2
   4   9  13 14.2773 6.57585   1
  -8   9  13 8.79857 8.53373  -2
   5   9  13 8.79857 8.53373   1
  -9   9  13 2.67572 9.57151  -2
   6   9  13 2.67572 9.57151   1
   7   9  13 7.56577 7.23535   1
   5  10  13 -7.9559 11.7458  -2
  -8  10  13 -7.9559 11.7458   1
   4  10  13 35.1083 13.1680  -2
  -7  10  13 35.1083 13.1680   1
   3  10  13 18.0440 12.9450  -2
  -6  10  13 18.0440 12.9450   1
   2  10  13 5.77546 12.4664  -2
  -5  10  13 5.77546 12.4664   1
   1  10  13 17.6765 8.95198  -2
  -4  10  13 17.6765 8.95198   1
   0  10  13 0.93864 7.96931  -2
  -3  10  13 0.93864 7.96931   1
  -1  10  13 0.24196 6.62970  -2
  -2  10  13 0.24196 6.62970   1
  -2  10  13 3.35630 7.60583  -2
  -1  10  13 3.35630 7.60583   1
  -3  10  13 -1.4629 7.17981  -2
   0  10  13 -1.4629 7.17981   1
  -4  10  13 24.5606 9.48725  -2
   1  10  13 24.5606 9.48725   1
  -5  10  13 22.7166 7.74329  -2
   2  10  13 22.7166 7.74329   1
  -6  10  13 16.8678 7.33543  -2
   3  10  13 16.8678 7.33543   1
  -7  10  13 9.84674 9.13952  -2
   4  10  13 9.84674 9.13952   1
  -8  10  13 19.7775 9.61300  -2
   5  10  13 19.7775 9.61300   1
   2  11  13 17.6969 13.2464  -2
  -5  11  13 17.6969 13.2464   1
   1  11  13 -8.4222 10.9389  -2
  -4  11  13 -8.4222 10.9389   1
   0  11  13 5.82265 10.5838  -2
  -3  11  13 5.82265 10.5838   1
  -1  11  13 9.46000 10.1915  -2
  -2  11  13 9.46000 10.1915   1
  -2  11  13 10.7129 9.42770  -2
  -1  11  13 10.7129 9.42770   1
  -3  11  13 17.5369 8.64910  -2
   0  11  13 17.5369 8.64910   1
  -4  11  13 -1.1766 8.53885  -2
   1  11  13 -1.1766 8.53885   1
  -5  11  13 26.2919 8.47022  -2
   2  11  13 26.2919 8.47022   1
   3  11  13 15.8319 11.8372   1
 -14   0  14 7.27122 8.41085   1
 -13   0  14 -4.3871 8.11305   1
 -12   0  14 8.40532 8.01736   1
   8   0  14 2.78114 14.3753  -2
 -11   0  14 2.78114 14.3753   1
   7   0  14 42.0388 13.4719  -2
 -10   0  14 42.0388 13.4719   1
   6   0  14 22.3321 10.8772  -2
  -9   0  14 22.3321 10.8772   1
   5   0  14 43.5190 10.6694  -2
  -8   0  14 43.5190 10.6694   1
   4   0  14 71.3158 9.02959  -2
  -7   0  14 71.3158 9.02959   1
   3   0  14 53.5374 8.35301  -2
  -6   0  14 53.5374 8.35301   1
   2   0  14 81.3967 8.97468  -2
  -5   0  14 81.3967 8.97468   1
   1   0  14 75.4270 8.04361  -2
  -4   0  14 75.4270 8.04361   1
   0   0  14 235.253 10.7315  -2
  -3   0  14 235.253 10.7315   1
  -1   0  14 202.015 9.89068  -2
  -2   0  14 202.015 9.89068   1
  -2   0  14 212.401 12.0738  -2
  -1   0  14 212.401 12.0738   1
  -3   0  14 338.285 16.8875  -2
   0   0  14 338.285 16.8875   1
  -4   0  14 72.4342 6.71659  -2
   1   0  14 72.4342 6.71659   1
  -5   0  14 60.6758 6.51124  -2
   2   0  14 60.6758 6.51124   1
  -6   0  14 31.1188 6.05184  -2
   3   0  14 31.1188 6.05184   1
  -7   0  14 51.3754 6.78384  -2
   4   0  14 51.3754 6.78384   1
  -8   0  14 80.6682 7.43970  -2
   5   0  14 80.6682 7.43970   1
  -9   0  14 31.5279 6.57626  -2
   6   0  14 31.5279 6.57626   1
 -10   0  14 30.1177 8.20541  -2
   7   0  14 30.1177 8.20541   1
 -11   0  14 18.2409 7.51140  -2
   8   0  14 18.2409 7.51140   1
 -12   0  14 14.5269 8.20753  -2
   9   0  14 14.5269 8.20753   1
 -13   0  14 13.9257 9.33889  -2
  10   0  14 13.9257 9.33889   1
 -14   0  14 3.79077 10.1694  -2
  11   0  14 3.79077 10.1694   1
 -14   1  14 11.6286 6.69995   1
 -13   1  14 8.46695 5.66248   1
 -12   1  14 4.00392 4.38791   1
   8   1  14 31.8522 9.62735  -2
 -11   1  14 31.8522 9.62735   1
   7   1  14 22.8908 8.72536  -2
 -10   1  14 22.8908 8.72536   1
   6   1  14 110.724 10.4774  -2
  -9   1  14 110.724 10.4774   1
   5   1  14 46.3618 5.75098  -2
  -8   1  14 46.3618 5.75098   1
   4   1  14 98.7922 7.05914  -2
  -7   1  14 98.7922 7.05914   1
   3   1  14 63.4633 6.20303  -2
  -6   1  14 63.4633 6.20303   1
   2   1  14 41.8139 5.55609  -2
  -5   1  14 41.8139 5.55609   1
   1   1  14 140.118 7.38096  -2
  -4   1  14 140.118 7.38096   1
   0   1  14 104.467 5.59401  -2
  -3   1  14 104.467 5.59401   1
  -1   1  14 178.266 7.11631  -2
  -2   1  14 178.266 7.11631   1
  -2   1  14 195.248 7.48980  -2
  -1   1  14 195.248 7.48980   1
  -3   1  14 97.4101 5.54137  -2
   0   1  14 97.4101 5.54137   1
  -4   1  14 137.982 6.39441  -2
   1   1  14 137.982 6.39441   1
  -5   1  14 35.6345 4.31540  -2
   2   1  14 35.6345 4.31540   1
  -6   1  14 47.4149 4.51547  -2
   3   1  14 47.4149 4.51547   1
  -7   1  14 79.5651 5.12968  -2
   4   1  14 79.5651 5.12968   1
  -8   1  14 50.8914 5.14942  -2
   5   1  14 50.8914 5.14942   1
  -9   1  14 48.6930 5.44502  -2
   6   1  14 48.6930 5.44502   1
 -10   1  14 30.8032 5.25061  -2
   7   1  14 30.8032 5.25061   1
 -11   1  14 13.5572 5.13889  -2
   8   1  14 13.5572 5.13889   1
 -12   1  14 -11.265 5.50639  -2
   9   1  14 -11.265 5.50639   1
 -13   1  14 9.62967 6.64072  -2
  10   1  14 9.62967 6.64072   1
 -14   1  14 22.0119 7.41632  -2
  11   1  14 22.0119 7.41632   1
 -14   2  14 2.61098 8.98203   1
 -13   2  14 6.48548 5.65051   1
 -12   2  14 14.2328 5.84082   1
   8   2  14 -6.4015 11.6272  -2
 -11   2  14 -6.4015 11.6272   1
   7   2  14 29.9718 9.00300  -2
 -10   2  14 29.9718 9.00300   1
   6   2  14 25.3291 8.11871  -2
  -9   2  14 25.3291 8.11871   1
   5   2  14 39.6633 6.51750  -2
  -8   2  14 39.6633 6.51750   1
   4   2  14 101.132 7.09258  -2
  -7   2  14 101.132 7.09258   1
   3   2  14 83.7191 6.76949  -2
  -6   2  14 83.7191 6.76949   1
   2   2  14 94.8213 8.09970  -2
  -5   2  14 94.8213 8.09970   1
   1   2  14 132.401 8.10403  -2
  -4   2  14 132.401 8.10403   1
   0   2  14 85.2528 6.16264  -2
  -3   2  14 85.2528 6.16264   1
  -1   2  14 111.726 5.80832  -2
  -2   2  14 111.726 5.80832   1
  -2   2  14 76.5822 5.03174  -2
  -1   2  14 76.5822 5.03174   1
  -3   2  14 58.6043 4.68891  -2
   0   2  14 58.6043 4.68891   1
  -4   2  14 131.265 5.78782  -2
   1   2  14 131.265 5.78782   1
  -5   2  14 103.397 5.45564  -2
   2   2  14 103.397 5.45564   1
  -6   2  14 71.6129 4.84259  -2
   3   2  14 71.6129 4.84259   1
  -7   2  14 77.0892 5.25277  -2
   4   2  14 77.0892 5.25277   1
  -8   2  14 35.7014 4.92431  -2
   5   2  14 35.7014 4.92431   1
  -9   2  14 25.1175 5.21323  -2
   6   2  14 25.1175 5.21323   1
 -10   2  14 26.0177 5.07720  -2
   7   2  14 26.0177 5.07720   1
 -11   2  14 26.5995 5.58872  -2
   8   2  14 26.5995 5.58872   1
 -12   2  14 12.0759 5.57320  -2
   9   2  14 12.0759 5.57320   1
 -13   2  14 0.11471 7.23587  -2
  10   2  14 0.11471 7.23587   1
 -14   2  14 2.24498 7.79096  -2
  11   2  14 2.24498 7.79096   1
 -13   3  14 12.8604 10.6320   1
   9   3  14 -17.921 13.9010  -2
 -12   3  14 -17.921 13.9010   1
   8   3  14 46.4846 11.4907  -2
 -11   3  14 46.4846 11.4907   1
   7   3  14 44.9076 7.54910  -2
 -10   3  14 44.9076 7.54910   1
   6   3  14 21.4926 8.35352  -2
  -9   3  14 21.4926 8.35352   1
   5   3  14 18.3228 5.61087  -2
  -8   3  14 18.3228 5.61087   1
   4   3  14 78.1404 6.71676  -2
  -7   3  14 78.1404 6.71676   1
   3   3  14 137.179 9.24549  -2
  -6   3  14 137.179 9.24549   1
   2   3  14 106.809 8.44308  -2
  -5   3  14 106.809 8.44308   1
   1   3  14 80.4517 6.26157  -2
  -4   3  14 80.4517 6.26157   1
   0   3  14 84.0959 6.34654  -2
  -3   3  14 84.0959 6.34654   1
  -1   3  14 11.9200 4.29472  -2
  -2   3  14 11.9200 4.29472   1
  -2   3  14 0.96759 4.06117  -2
  -1   3  14 0.96759 4.06117   1
  -3   3  14 71.8378 5.15196  -2
   0   3  14 71.8378 5.15196   1
  -4   3  14 54.7138 5.56921  -2
   1   3  14 54.7138 5.56921   1
  -5   3  14 123.694 6.23848  -2
   2   3  14 123.694 6.23848   1
  -6   3  14 132.879 6.68897  -2
   3   3  14 132.879 6.68897   1
  -7   3  14 58.5419 5.44575  -2
   4   3  14 58.5419 5.44575   1
  -8   3  14 18.6750 5.49218  -2
   5   3  14 18.6750 5.49218   1
  -9   3  14 15.1589 4.94120  -2
   6   3  14 15.1589 4.94120   1
 -10   3  14 10.7519 5.37022  -2
   7   3  14 10.7519 5.37022   1
 -11   3  14 12.1241 6.10108  -2
   8   3  14 12.1241 6.10108   1
 -12   3  14 14.0519 7.08076  -2
   9   3  14 14.0519 7.08076   1
 -13   3  14 4.13465 7.96614  -2
  10   3  14 4.13465 7.96614   1
 -13   4  14 5.24579 9.68887   1
   9   4  14 13.2742 12.9694  -2
 -12   4  14 13.2742 12.9694   1
   8   4  14 15.3197 8.07143  -2
 -11   4  14 15.3197 8.07143   1
   7   4  14 36.9337 8.90850  -2
 -10   4  14 36.9337 8.90850   1
   6   4  14 58.0841 7.60213  -2
  -9   4  14 58.0841 7.60213   1
   5   4  14 25.5969 6.31544  -2
  -8   4  14 25.5969 6.31544   1
   4   4  14 67.2305 6.59160  -2
  -7   4  14 67.2305 6.59160   1
   3   4  14 87.4797 6.99191  -2
  -6   4  14 87.4797 6.99191   1
   2   4  14 66.1141 6.40634  -2
  -5   4  14 66.1141 6.40634   1
   1   4  14 175.795 10.8541  -2
  -4   4  14 175.795 10.8541   1
   0   4  14 27.4423 5.78974  -2
  -3   4  14 27.4423 5.78974   1
  -1   4  14 3.39113 4.51176  -2
  -2   4  14 3.39113 4.51176   1
  -2   4  14 10.3130 4.59588  -2
  -1   4  14 10.3130 4.59588   1
  -3   4  14 24.0299 4.59969  -2
   0   4  14 24.0299 4.59969   1
  -4   4  14 135.237 6.59755  -2
   1   4  14 135.237 6.59755   1
  -5   4  14 50.4174 4.96575  -2
   2   4  14 50.4174 4.96575   1
  -6   4  14 96.6806 6.34191  -2
   3   4  14 96.6806 6.34191   1
  -7   4  14 80.2201 6.33533  -2
   4   4  14 80.2201 6.33533   1
  -8   4  14 28.7009 6.67248  -2
   5   4  14 28.7009 6.67248   1
  -9   4  14 44.7218 6.70145  -2
   6   4  14 44.7218 6.70145   1
 -10   4  14 30.1589 5.85557  -2
   7   4  14 30.1589 5.85557   1
 -11   4  14 26.2690 6.58761  -2
   8   4  14 26.2690 6.58761   1
 -12   4  14 20.5005 7.82477  -2
   9   4  14 20.5005 7.82477   1
 -13   4  14 2.95369 7.85934  -2
  10   4  14 2.95369 7.85934   1
 -13   5  14 -4.2263 6.29513   1
   9   5  14 -0.7823 14.3578  -2
 -12   5  14 -0.7823 14.3578   1
   8   5  14 2.68220 11.2258  -2
 -11   5  14 2.68220 11.2258   1
 -10   5  14 24.4849 5.67622   1
   6   5  14 43.9217 9.07106  -2
  -9   5  14 43.9217 9.07106   1
   5   5  14 46.4136 9.00000  -2
  -8   5  14 46.4136 9.00000   1
   4   5  14 26.5328 5.57566  -2
  -7   5  14 26.5328 5.57566   1
   3   5  14 35.0314 6.65439  -2
  -6   5  14 35.0314 6.65439   1
   2   5  14 56.6245 6.36257  -2
  -5   5  14 56.6245 6.36257   1
   1   5  14 25.9450 5.46765  -2
  -4   5  14 25.9450 5.46765   1
   0   5  14 30.0875 5.82365  -2
  -3   5  14 30.0875 5.82365   1
  -1   5  14 32.2948 4.81653  -2
  -2   5  14 32.2948 4.81653   1
  -2   5  14 21.5412 4.69428  -2
  -1   5  14 21.5412 4.69428   1
  -3   5  14 39.5353 5.86671  -2
   0   5  14 39.5353 5.86671   1
  -4   5  14 22.8831 5.57810  -2
   1   5  14 22.8831 5.57810   1
  -5   5  14 50.5037 5.81571  -2
   2   5  14 50.5037 5.81571   1
  -6   5  14 33.9850 5.14875  -2
   3   5  14 33.9850 5.14875   1
  -7   5  14 20.0418 5.48471  -2
   4   5  14 20.0418 5.48471   1
  -8   5  14 32.4351 6.30235  -2
   5   5  14 32.4351 6.30235   1
  -9   5  14 19.4563 5.82166  -2
   6   5  14 19.4563 5.82166   1
 -10   5  14 5.93185 6.19411  -2
   7   5  14 5.93185 6.19411   1
 -11   5  14 7.25238 8.09686  -2
   8   5  14 7.25238 8.09686   1
 -12   5  14 20.4453 8.93340  -2
   9   5  14 20.4453 8.93340   1
   9   6  14 8.16683 15.3742  -2
 -12   6  14 8.16683 15.3742   1
   8   6  14 6.50141 13.1141  -2
 -11   6  14 6.50141 13.1141   1
   7   6  14 25.4799 12.3491  -2
 -10   6  14 25.4799 12.3491   1
   6   6  14 28.5049 10.9180  -2
  -9   6  14 28.5049 10.9180   1
   5   6  14 37.7440 7.49367  -2
  -8   6  14 37.7440 7.49367   1
   4   6  14 31.8007 7.27531  -2
  -7   6  14 31.8007 7.27531   1
   3   6  14 19.5324 6.81705  -2
  -6   6  14 19.5324 6.81705   1
   2   6  14 27.6774 5.56145  -2
  -5   6  14 27.6774 5.56145   1
   1   6  14 15.9157 5.07435  -2
  -4   6  14 15.9157 5.07435   1
   0   6  14 50.8020 7.06131  -2
  -3   6  14 50.8020 7.06131   1
  -1   6  14 39.0345 6.60628  -2
  -2   6  14 39.0345 6.60628   1
  -2   6  14 36.6223 5.78729  -2
  -1   6  14 36.6223 5.78729   1
  -3   6  14 53.3782 6.26594  -2
   0   6  14 53.3782 6.26594   1
  -4   6  14 25.9346 5.81420  -2
   1   6  14 25.9346 5.81420   1
  -5   6  14 12.7355 5.77500  -2
   2   6  14 12.7355 5.77500   1
  -6   6  14 20.9192 5.67031  -2
   3   6  14 20.9192 5.67031   1
  -7   6  14 29.3885 6.43188  -2
   4   6  14 29.3885 6.43188   1
  -8   6  14 29.3264 6.81901  -2
   5   6  14 29.3264 6.81901   1
  -9   6  14 12.4649 6.38875  -2
   6   6  14 12.4649 6.38875   1
 -10   6  14 7.14343 7.37288  -2
   7   6  14 7.14343 7.37288   1
 -11   6  14 18.4651 8.68349  -2
   8   6  14 18.4651 8.68349   1
 -12   6  14 25.3283 9.24639  -2
   9   6  14 25.3283 9.24639   1
   8   7  14 15.6943 16.8416  -2
 -11   7  14 15.6943 16.8416   1
   7   7  14 9.57921 11.0397  -2
 -10   7  14 9.57921 11.0397   1
   6   7  14 9.90252 12.6285  -2
  -9   7  14 9.90252 12.6285   1
   5   7  14 30.6572 12.7377  -2
  -8   7  14 30.6572 12.7377   1
   4   7  14 7.15287 11.3034  -2
  -7   7  14 7.15287 11.3034   1
   3   7  14 29.2998 11.4695  -2
  -6   7  14 29.2998 11.4695   1
   2   7  14 -7.7451 7.44186  -2
  -5   7  14 -7.7451 7.44186   1
   1   7  14 26.8595 5.58365  -2
  -4   7  14 26.8595 5.58365   1
   0   7  14 34.5949 6.88614  -2
  -3   7  14 34.5949 6.88614   1
  -1   7  14 54.7964 8.36482  -2
  -2   7  14 54.7964 8.36482   1
  -2   7  14 40.4675 6.25384  -2
  -1   7  14 40.4675 6.25384   1
  -3   7  14 33.6410 6.67761  -2
   0   7  14 33.6410 6.67761   1
  -4   7  14 39.5051 6.52777  -2
   1   7  14 39.5051 6.52777   1
  -5   7  14 28.2694 6.66568  -2
   2   7  14 28.2694 6.66568   1
  -6   7  14 14.3212 5.62398  -2
   3   7  14 14.3212 5.62398   1
  -7   7  14 24.1077 6.72363  -2
   4   7  14 24.1077 6.72363   1
  -8   7  14 18.4165 6.21329  -2
   5   7  14 18.4165 6.21329   1
  -9   7  14 17.1321 7.54092  -2
   6   7  14 17.1321 7.54092   1
 -10   7  14 7.70979 9.36751  -2
   7   7  14 7.70979 9.36751   1
 -11   7  14 17.1336 8.79481  -2
   8   7  14 17.1336 8.79481   1
   7   8  14 11.4858 16.9249  -2
 -10   8  14 11.4858 16.9249   1
   6   8  14 5.49475 11.6099  -2
  -9   8  14 5.49475 11.6099   1
   5   8  14 20.3485 15.8279  -2
  -8   8  14 20.3485 15.8279   1
   4   8  14 19.7479 14.1693  -2
  -7   8  14 19.7479 14.1693   1
   3   8  14 19.2309 12.3059  -2
  -6   8  14 19.2309 12.3059   1
   2   8  14 32.1091 12.4225  -2
  -5   8  14 32.1091 12.4225   1
   1   8  14 38.3484 11.7585  -2
  -4   8  14 38.3484 11.7585   1
   0   8  14 51.9406 13.0658  -2
  -3   8  14 51.9406 13.0658   1
  -1   8  14 16.3166 7.26949  -2
  -2   8  14 16.3166 7.26949   1
  -2   8  14 22.0712 7.17590  -2
  -1   8  14 22.0712 7.17590   1
  -3   8  14 40.0883 7.67910  -2
   0   8  14 40.0883 7.67910   1
  -4   8  14 13.4778 6.57539  -2
   1   8  14 13.4778 6.57539   1
  -5   8  14 8.75354 6.59196  -2
   2   8  14 8.75354 6.59196   1
  -6   8  14 13.9883 6.11010  -2
   3   8  14 13.9883 6.11010   1
  -7   8  14 19.0812 7.15772  -2
   4   8  14 19.0812 7.15772   1
  -8   8  14 13.5384 7.54623  -2
   5   8  14 13.5384 7.54623   1
  -9   8  14 11.9510 9.43887  -2
   6   8  14 11.9510 9.43887   1
 -10   8  14 7.56671 9.48167  -2
   7   8  14 7.56671 9.48167   1
   6   9  14 -3.4516 16.5549  -2
  -9   9  14 -3.4516 16.5549   1
   5   9  14 2.00560 13.2934  -2
  -8   9  14 2.00560 13.2934   1
   4   9  14 -7.0924 13.0216  -2
  -7   9  14 -7.0924 13.0216   1
   3   9  14 28.6088 12.7150  -2
  -6   9  14 28.6088 12.7150   1
   2   9  14 11.2156 13.8259  -2
  -5   9  14 11.2156 13.8259   1
   1   9  14 15.1088 12.9545  -2
  -4   9  14 15.1088 12.9545   1
   0   9  14 28.0066 9.47485  -2
  -3   9  14 28.0066 9.47485   1
  -1   9  14 28.4361 12.4993  -2
  -2   9  14 28.4361 12.4993   1
  -2   9  14 33.1967 12.2082  -2
  -1   9  14 33.1967 12.2082   1
  -3   9  14 10.1889 12.3885  -2
   0   9  14 10.1889 12.3885   1
  -4   9  14 2.87745 6.89805  -2
   1   9  14 2.87745 6.89805   1
  -5   9  14 20.9614 6.80918  -2
   2   9  14 20.9614 6.80918   1
  -6   9  14 12.4769 8.59600  -2
   3   9  14 12.4769 8.59600   1
  -7   9  14 9.23943 7.71401  -2
   4   9  14 9.23943 7.71401   1
  -8   9  14 15.6796 9.27596  -2
   5   9  14 15.6796 9.27596   1
  -9   9  14 3.15551 10.5202  -2
   6   9  14 3.15551 10.5202   1
   4  10  14 -3.0394 13.1321  -2
  -7  10  14 -3.0394 13.1321   1
   3  10  14 30.6031 14.5345  -2
  -6  10  14 30.6031 14.5345   1
   2  10  14 15.1070 14.1654  -2
  -5  10  14 15.1070 14.1654   1
   1  10  14 21.7893 14.3206  -2
  -4  10  14 21.7893 14.3206   1
   0  10  14 -8.9105 12.8015  -2
  -3  10  14 -8.9105 12.8015   1
  -1  10  14 8.86370 9.11619  -2
  -2  10  14 8.86370 9.11619   1
  -2  10  14 -3.3759 7.64631  -2
  -1  10  14 -3.3759 7.64631   1
  -3  10  14 12.8518 8.10213  -2
   0  10  14 12.8518 8.10213   1
  -4  10  14 15.9314 8.07197  -2
   1  10  14 15.9314 8.07197   1
  -5  10  14 4.71069 10.2228  -2
   2  10  14 4.71069 10.2228   1
  -6  10  14 19.3209 7.97955  -2
   3  10  14 19.3209 7.97955   1
  -7  10  14 -9.0502 10.2048  -2
   4  10  14 -9.0502 10.2048   1
  -4  11  14 -5.2328 9.03715   1
   0  11  14 23.3109 14.9739  -2
  -3  11  14 23.3109 14.9739   1
  -1  11  14 -1.1992 15.2126  -2
  -2  11  14 -1.1992 15.2126   1
  -2  11  14 -7.6998 25.2441  -2
  -1  11  14 -7.6998 25.2441   1
  -3  11  14 9.95605 8.79775  -2
   0  11  14 9.95605 8.79775   1
 -13   0  15 11.1322 6.97552   1
 -12   0  15 19.9732 7.16237   1
 -11   0  15 5.44125 5.05645   1
 -10   0  15 26.7036 4.96546   1
  -9   0  15 38.2788 5.59905   1
  -8   0  15 55.7055 6.52090   1
  -7   0  15 15.8636 5.28860   1
  -6   0  15 12.0148 4.64513   1
  -5   0  15 2.23758 3.30975   1
  -4   0  15 6.86469 3.85348   1
  -3   0  15 14.9641 3.66002   1
  -2   0  15 9.53167 3.41695   1
  -1   0  15 43.0638 5.79442   1
   0   0  15 134.552 7.84742   1
   1   0  15 32.1385 5.04283   1
   2   0  15 15.1531 3.95670   1
   3   0  15 7.82312 3.70471   1
   4   0  15 10.8575 3.99974   1
  -8   0  15 -4.5938 15.3692  -2
   5   0  15 -4.5938 15.3692   1
   6   0  15 2.98567 4.15282   1
   7   0  15 -2.5259 4.28153   1
   8   0  15 1.57050 4.71417   1
   9   0  15 11.3981 5.38860   1
  10   0  15 4.53812 6.79705   1
 -13   1  15 6.85627 5.56756   1
 -12   1  15 1.65455 4.50422   1
 -11   1  15 12.4079 3.23250   1
 -10   1  15 8.50159 2.88731   1
  -9   1  15 38.0538 4.14815   1
  -8   1  15 17.0827 3.21369   1
  -7   1  15 21.5499 3.55472   1
  -6   1  15 15.6245 3.57298   1
  -5   1  15 4.10795 2.79968   1
  -4   1  15 7.55202 2.80483   1
  -3   1  15 6.10161 2.40738   1
  -2   1  15 18.0786 3.03727   1
  -1   1  15 37.2183 3.17841   1
   0   1  15 0.14139 2.26496   1
   1   1  15 9.39426 2.55656   1
   2   1  15 9.67207 2.60431   1
   3   1  15 16.4527 2.84123   1
   4   1  15 0.10406 2.60885   1
   5   1  15 -1.8701 2.70590   1
  -9   1  15 61.3168 19.0032  -2
   6   1  15 61.3168 19.0032   1
 -10   1  15 79.5467 21.5749  -2
   7   1  15 79.5467 21.5749   1
   8   1  15 11.0828 3.89590   1
   9   1  15 14.5285 4.71401   1
  10   1  15 5.15005 4.65729   1
 -13   2  15 2.48550 5.66348   1
 -12   2  15 7.91087 4.27103   1
 -11   2  15 20.2339 3.67666   1
 -10   2  15 22.5214 3.54009   1
  -9   2  15 15.8195 3.30586   1
  -8   2  15 13.3424 3.08718   1
  -7   2  15 22.3942 3.52161   1
  -6   2  15 53.9213 4.72165   1
  -5   2  15 8.98837 3.05036   1
  -4   2  15 12.0874 3.00335   1
  -3   2  15 9.48635 2.44886   1
  -2   2  15 29.6429 3.43032   1
  -1   2  15 0.93982 2.43087   1
   0   2  15 2.30243 2.44329   1
   1   2  15 3.84676 2.65463   1
   2   2  15 13.1644 2.49304   1
   3   2  15 7.71538 2.30044   1
   4   2  15 -1.4026 2.17640   1
   5   2  15 5.02976 2.52663   1
  -9   2  15 0.09314 15.9907  -2
   6   2  15 0.09314 15.9907   1
   7   2  15 9.26150 3.50926   1
 -11   2  15 4.37763 17.9593  -2
   8   2  15 4.37763 17.9593   1
   9   2  15 2.52571 4.28204   1
  10   2  15 -2.6296 5.19554   1
 -13   3  15 4.77789 7.65382   1
 -12   3  15 14.1393 4.53754   1
 -11   3  15 14.6253 3.92773   1
 -10   3  15 18.3432 3.41804   1
  -9   3  15 15.9715 3.34037   1
  -8   3  15 24.5679 3.73386   1
  -7   3  15 24.3495 3.59530   1
  -6   3  15 30.3095 3.74044   1
  -5   3  15 52.7588 5.06579   1
  -4   3  15 15.9488 3.12733   1
  -3   3  15 38.0066 3.95498   1
  -2   3  15 2.27287 2.29227   1
  -1   3  15 -1.7411 2.41300   1
   0   3  15 4.96709 2.59684   1
   1   3  15 -2.1609 2.38754   1
   2   3  15 7.74514 2.54400   1
   3   3  15 14.9791 2.88157   1
   4   3  15 -0.9582 2.51260   1
   5   3  15 -2.7739 3.07121   1
   6   3  15 0.88133 3.31774   1
 -10   3  15 3.96514 15.9786  -2
   7   3  15 3.96514 15.9786   1
 -11   3  15 34.4871 15.3890  -2
   8   3  15 34.4871 15.3890   1
   9   3  15 0.24717 4.68687   1
  10   3  15 3.01250 5.58609   1
 -13   4  15 -1.5412 6.56096   1
 -12   4  15 6.85000 4.90341   1
 -11   4  15 10.7711 3.59850   1
 -10   4  15 11.3800 3.09498   1
  -9   4  15 29.5007 3.73943   1
  -8   4  15 22.1995 3.49529   1
  -7   4  15 9.82274 2.93388   1
  -6   4  15 34.0034 4.21427   1
  -5   4  15 56.2919 5.25561   1
  -4   4  15 84.5139 6.29000   1
  -3   4  15 2.53317 3.09476   1
  -2   4  15 -3.9896 2.47100   1
  -1   4  15 5.37330 2.72973   1
   0   4  15 0.92173 2.86373   1
   1   4  15 3.18009 2.76528   1
   2   4  15 5.40703 2.48172   1
   3   4  15 14.4498 3.00968   1
   4   4  15 13.7632 3.76036   1
   5   4  15 -4.1625 3.20748   1
   6   4  15 5.24892 3.19016   1
 -10   4  15 54.2538 18.2463  -2
   7   4  15 54.2538 18.2463   1
   8   4  15 9.42470 4.81238   1
   9   4  15 -0.2173 4.93797   1
 -12   5  15 9.74491 5.33632   1
 -11   5  15 -1.1965 4.19654   1
 -10   5  15 17.1644 3.76476   1
  -9   5  15 14.1727 3.24641   1
  -8   5  15 13.2893 3.31865   1
  -7   5  15 11.2731 3.25884   1
  -6   5  15 11.3401 3.52295   1
  -5   5  15 30.2539 4.05229   1
  -4   5  15 5.38788 3.11037   1
  -3   5  15 8.78941 3.43590   1
  -2   5  15 1.99501 2.85764   1
  -1   5  15 0.37240 2.71775   1
   0   5  15 3.34409 2.72803   1
   1   5  15 5.49477 2.89552   1
   2   5  15 8.08791 3.01053   1
   3   5  15 3.49360 3.12189   1
   4   5  15 5.10962 3.47828   1
   5   5  15 5.07151 3.59564   1
   6   5  15 6.77882 3.74788   1
   7   5  15 -3.4960 4.64149   1
   8   5  15 -2.3658 5.30156   1
   9   5  15 1.71541 5.18070   1
 -11   6  15 6.66709 5.49252   1
 -10   6  15 15.6305 4.06800   1
  -9   6  15 10.7991 4.30117   1
  -8   6  15 9.88179 3.24689   1
  -7   6  15 22.2979 4.04774   1
  -6   6  15 9.94457 3.45828   1
  -5   6  15 6.63875 3.23977   1
  -4   6  15 -1.5582 2.72214   1
  -3   6  15 17.5525 3.76439   1
  -2   6  15 14.5314 3.60411   1
  -1   6  15 6.87085 3.07040   1
   0   6  15 11.3764 3.21773   1
   1   6  15 5.45592 3.44366   1
   2   6  15 -1.9118 3.09134   1
   3   6  15 -6.6018 3.04593   1
   4   6  15 5.17894 3.53676   1
   5   6  15 -1.3570 3.81616   1
   6   6  15 -2.3876 4.66263   1
 -10   6  15 5.00680 23.0922  -2
   7   6  15 5.00680 23.0922   1
   8   6  15 2.23788 5.82724   1
 -11   7  15 -3.6834 10.2016   1
 -10   7  15 -4.4141 5.77145   1
  -9   7  15 14.1260 5.49737   1
  -8   7  15 3.50144 4.61332   1
  -7   7  15 11.0355 3.88268   1
  -6   7  15 -1.2617 3.13842   1
  -5   7  15 1.76068 2.89620   1
  -4   7  15 1.50135 2.96388   1
  -3   7  15 -0.9721 3.37481   1
  -2   7  15 16.3631 4.23174   1
  -1   7  15 7.69821 4.88186   1
   0   7  15 1.31319 3.92907   1
   1   7  15 12.5544 4.85879   1
   2   7  15 -0.9613 2.97698   1
   3   7  15 1.55783 3.84364   1
   4   7  15 2.75342 4.35130   1
  -8   7  15 9.04014 13.8733  -2
   5   7  15 9.04014 13.8733   1
  -9   7  15 6.54591 16.4362  -2
   6   7  15 6.54591 16.4362   1
   7   7  15 -1.1612 6.09009   1
  -9   8  15 11.4738 6.00682   1
  -8   8  15 2.08623 5.19189   1
  -7   8  15 5.39727 4.68201   1
  -6   8  15 4.59163 3.70245   1
  -5   8  15 3.10716 3.42444   1
  -4   8  15 -0.6752 3.04675   1
  -3   8  15 1.86652 3.04038   1
  -2   8  15 -0.1637 3.99606   1
  -1   8  15 3.77168 4.75275   1
   0   8  15 -1.9803 3.98360   1
   1   8  15 -0.2265 4.46366   1
   2   8  15 2.45816 3.51863   1
   3   8  15 6.37979 4.48849   1
  -7   8  15 23.5262 19.6609  -2
   4   8  15 23.5262 19.6609   1
  -8   8  15 27.7574 16.8538  -2
   5   8  15 27.7574 16.8538   1
  -9   8  15 0.09745 17.1405  -2
   6   8  15 0.09745 17.1405   1
  -8   9  15 1.86458 6.17194   1
  -7   9  15 -0.4368 5.53872   1
  -6   9  15 -8.2207 5.67835   1
  -5   9  15 -0.3392 7.47707   1
  -4   9  15 15.1626 5.41382   1
  -3   9  15 4.65689 6.50518   1
  -2   9  15 -6.8937 4.68503   1
  -1   9  15 12.4983 5.32042   1
   0   9  15 -2.7235 5.09002   1
   1   9  15 1.54183 4.64518   1
   2   9  15 -7.9745 5.02359   1
  -6   9  15 -42.646 20.3360  -2
   3   9  15 -42.646 20.3360   1
  -7   9  15 -7.9262 28.6319  -2
   4   9  15 -7.9262 28.6319   1
  -6  10  15 -4.7286 7.48171   1
  -5  10  15 10.7784 8.01235   1
  -4  10  15 3.62207 8.49069   1
  -3  10  15 10.8237 8.56166   1
  -2  10  15 9.09938 5.37616   1
  -1  10  15 16.0539 6.60120   1
   0  10  15 1.10421 6.97582   1
   1  10  15 -2.6956 5.87737   1
  -5  10  15 -20.915 29.0129  -2
   2  10  15 -20.915 29.0129   1
 -13   0  16 -10.141 8.43388   1
 -12   0  16 1.51580 9.18636   1
 -11   0  16 -8.0959 5.10911   1
 -10   0  16 10.7487 5.13175   1
  -9   0  16 16.3738 5.09388   1
  -8   0  16 26.8687 5.73094   1
  -7   0  16 -0.9597 3.97985   1
  -6   0  16 5.82374 4.38561   1
  -5   0  16 4.62090 4.04524   1
  -4   0  16 2.76149 3.93813   1
  -3   0  16 -1.1063 3.41582   1
  -2   0  16 6.51268 3.45080   1
  -1   0  16 9.31374 3.10166   1
   0   0  16 47.9037 5.41297   1
   1   0  16 45.7808 5.28176   1
   2   0  16 28.9438 4.63372   1
   3   0  16 23.7598 4.53292   1
   4   0  16 20.5412 4.44217   1
   5   0  16 7.49208 4.35661   1
   6   0  16 6.29448 4.83828   1
   7   0  16 5.24795 4.84193   1
   8   0  16 -3.3663 5.35500   1
   9   0  16 -6.6670 6.43132   1
 -13   1  16 7.97895 6.65311   1
 -12   1  16 -0.3836 4.99696   1
 -11   1  16 9.05142 3.54124   1
 -10   1  16 8.23302 3.04247   1
  -9   1  16 16.9179 3.74316   1
  -8   1  16 9.18414 3.36373   1
  -7   1  16 7.91408 3.39778   1
  -6   1  16 -6.5048 2.59761   1
  -5   1  16 -2.3195 2.68709   1
  -4   1  16 -0.9473 2.57232   1
  -3   1  16 8.01707 2.58699   1
  -2   1  16 6.66909 2.49496   1
  -1   1  16 8.35088 2.54877   1
   0   1  16 7.62976 2.31584   1
   1   1  16 5.06022 2.26732   1
   2   1  16 20.2940 3.06305   1
   3   1  16 31.5911 3.40918   1
   4   1  16 18.1985 3.25365   1
   5   1  16 6.73248 2.97485   1
   6   1  16 2.71475 3.23062   1
   7   1  16 2.03076 3.53638   1
   8   1  16 4.81648 4.13231   1
   9   1  16 12.6776 5.01081   1
 -13   2  16 1.73331 5.93146   1
 -12   2  16 8.73076 4.90927   1
 -11   2  16 6.40997 3.57714   1
 -10   2  16 18.8896 3.38133   1
  -9   2  16 8.03421 2.93723   1
  -8   2  16 9.81833 3.10771   1
  -7   2  16 14.6638 3.51827   1
  -6   2  16 13.7209 3.29160   1
  -5   2  16 2.99932 3.00262   1
  -4   2  16 -3.3006 2.48372   1
  -3   2  16 -2.1138 2.42359   1
  -2   2  16 -1.2478 2.60720   1
  -1   2  16 7.84265 2.71063   1
   0   2  16 23.1320 3.36056   1
   1   2  16 -0.2444 2.31834   1
   2   2  16 -3.5181 2.51405   1
   3   2  16 8.57730 2.61701   1
   4   2  16 9.71438 2.70120   1
   5   2  16 5.19498 2.91058   1
   6   2  16 0.73647 3.39673   1
   7   2  16 5.21659 4.10377   1
   8   2  16 9.39732 5.75738   1
   9   2  16 1.54572 6.08218   1
 -12   3  16 -2.0758 4.72127   1
 -11   3  16 2.65102 3.73830   1
 -10   3  16 4.32453 3.04672   1
  -9   3  16 5.43907 2.95541   1
  -8   3  16 7.09115 3.28257   1
  -7   3  16 10.8790 3.37350   1
  -6   3  16 12.1082 3.58659   1
  -5   3  16 12.4574 3.84277   1
  -4   3  16 -2.0920 2.76905   1
  -3   3  16 5.00451 2.66167   1
  -2   3  16 13.0681 3.15383   1
  -1   3  16 17.1138 3.21814   1
   0   3  16 0.17501 2.60231   1
   1   3  16 8.50103 2.60807   1
   2   3  16 -0.0240 2.40394   1
   3   3  16 -1.6438 2.45254   1
   4   3  16 3.72784 2.79082   1
   5   3  16 -0.9441 3.96302   1
   6   3  16 10.9713 3.85627   1
   7   3  16 10.1025 4.52401   1
   8   3  16 6.06853 5.55495   1
   9   3  16 10.6868 6.19773   1
 -12   4  16 8.56897 5.63448   1
 -11   4  16 3.91892 3.93451   1
 -10   4  16 4.93710 3.24353   1
  -9   4  16 2.55357 2.90008   1
  -8   4  16 3.95973 2.78113   1
  -7   4  16 10.4752 3.16843   1
  -6   4  16 11.3007 3.38842   1
  -5   4  16 15.4594 3.64749   1
  -4   4  16 21.7817 4.78258   1
  -3   4  16 3.19699 3.36193   1
  -2   4  16 10.0294 3.14679   1
  -1   4  16 3.86931 2.79402   1
   0   4  16 5.05242 2.80892   1
   1   4  16 -2.0926 2.64130   1
   2   4  16 1.26858 2.59378   1
   3   4  16 0.22750 2.96714   1
   4   4  16 0.22512 3.28497   1
   5   4  16 5.40302 3.63253   1
   6   4  16 4.02363 3.90404   1
   7   4  16 18.5531 7.94358   1
   8   4  16 9.89409 5.81317   1
 -11   5  16 2.15508 5.12883   1
 -10   5  16 6.07740 3.89865   1
  -9   5  16 2.22837 3.18387   1
  -8   5  16 2.57457 3.04968   1
  -7   5  16 3.51736 3.23888   1
  -6   5  16 4.31549 3.31277   1
  -5   5  16 1.04144 2.80500   1
  -4   5  16 3.45387 2.83350   1
  -3   5  16 -6.0887 2.96781   1
  -2   5  16 5.26551 3.30173   1
  -3   5  16 -2.9012 24.5225  -2
  -1   5  16 -2.9012 24.5225   1
   0   5  16 2.78681 2.87303   1
   1   5  16 4.51959 3.07027   1
   2   5  16 1.39837 2.66896   1
   3   5  16 3.47819 3.22188   1
   4   5  16 13.2881 3.71485   1
   5   5  16 10.7133 4.25875   1
   6   5  16 3.83363 4.81367   1
   7   5  16 10.7605 6.00469   1
   8   5  16 0.96915 6.08255   1
 -11   6  16 -1.3474 6.76553   1
 -10   6  16 0.66949 5.84558   1
  -9   6  16 2.13369 4.59294   1
  -8   6  16 3.66060 3.81189   1
  -7   6  16 4.84469 3.23764   1
  -6   6  16 -0.0310 3.40442   1
  -5   6  16 0.28163 2.73185   1
  -4   6  16 0.46234 2.74746   1
  -3   6  16 -2.6103 3.11233   1
  -2   6  16 -1.5559 3.14532   1
  -3   6  16 -56.372 29.7433  -2
  -1   6  16 -56.372 29.7433   1
   0   6  16 1.45864 3.55168   1
   1   6  16 -4.3336 3.62947   1
   2   6  16 5.53640 3.23417   1
   3   6  16 6.54569 3.76704   1
   4   6  16 11.8650 4.60364   1
   5   6  16 -5.0623 4.43988   1
   6   6  16 0.48331 5.68686   1
   7   6  16 11.3310 6.41034   1
 -10   7  16 1.95691 6.94724   1
  -9   7  16 0.55078 5.70321   1
  -8   7  16 5.58567 5.48212   1
  -7   7  16 1.16547 3.80916   1
  -6   7  16 6.34809 3.50379   1
  -5   7  16 3.66634 3.23872   1
  -4   7  16 1.09971 3.24345   1
  -3   7  16 -2.4873 2.69696   1
  -2   7  16 4.54414 3.81167   1
  -1   7  16 -7.3932 4.77674   1
   0   7  16 -12.262 4.46159   1
   1   7  16 0.78464 4.23184   1
   2   7  16 -0.1170 3.42202   1
   3   7  16 10.7283 4.44289   1
   4   7  16 -0.4972 5.33496   1
   5   7  16 -2.6974 5.71450   1
   6   7  16 -4.9344 6.03302   1
  -8   8  16 -1.9809 5.56406   1
  -7   8  16 1.91046 5.44531   1
  -6   8  16 -2.1391 4.19890   1
  -5   8  16 3.71333 3.81817   1
  -4   8  16 9.47814 4.53314   1
  -3   8  16 -4.5577 3.47553   1
  -2   8  16 -1.5301 4.89968   1
  -1   8  16 0.87889 4.71481   1
   0   8  16 4.76295 5.04597   1
   1   8  16 12.7826 4.06410   1
   2   8  16 -1.2641 4.83359   1
   3   8  16 9.12305 5.44760   1
   4   8  16 9.46297 5.54543   1
   5   8  16 3.44000 5.96375   1
  -7   9  16 3.98175 8.35383   1
  -6   9  16 5.56731 8.31844   1
  -5   9  16 13.0006 9.42578   1
  -4   9  16 1.51402 5.56039   1
  -3   9  16 -5.2975 4.70242   1
  -2   9  16 -4.8984 4.25495   1
  -1   9  16 -0.3921 5.93272   1
   0   9  16 -1.7583 6.01726   1
   1   9  16 -0.8990 5.60513   1
   2   9  16 0.18655 6.32310   1
   3   9  16 -2.6987 5.62133   1
  -3  10  16 10.6005 8.72796   1
  -2  10  16 5.88394 9.17298   1
  -1  10  16 -2.6119 17.7664   1
   0  10  16 29.2755 18.7325   1
   8   0  17 2.01700 14.3365  -2
 -12   0  17 2.01700 14.3365   1
   7   0  17 3.21854 12.2896  -2
 -11   0  17 3.21854 12.2896   1
   6   0  17 17.6680 9.16792  -2
 -10   0  17 17.6680 9.16792   1
   5   0  17 28.1612 9.41908  -2
  -9   0  17 28.1612 9.41908   1
   4   0  17 30.2897 8.13095  -2
  -8   0  17 30.2897 8.13095   1
   3   0  17 28.7514 9.00244  -2
  -7   0  17 28.7514 9.00244   1
   2   0  17 44.4256 9.35299  -2
  -6   0  17 44.4256 9.35299   1
   1   0  17 51.5909 9.65764  -2
  -5   0  17 51.5909 9.65764   1
   0   0  17 21.6377 8.61830  -2
  -4   0  17 21.6377 8.61830   1
  -1   0  17 -7.3532 6.37811  -2
  -3   0  17 -7.3532 6.37811   1
  -2   0  17 -4.0185 5.87281  -2
  -2   0  17 -4.0185 5.87281   1
  -3   0  17 10.0080 5.75848  -2
  -1   0  17 10.0080 5.75848   1
  -4   0  17 32.9257 6.27128  -2
   0   0  17 32.9257 6.27128   1
  -5   0  17 68.7278 8.21219  -2
   1   0  17 68.7278 8.21219   1
  -6   0  17 82.1329 8.65954  -2
   2   0  17 82.1329 8.65954   1
  -7   0  17 51.2981 8.20240  -2
   3   0  17 51.2981 8.20240   1
  -8   0  17 26.0730 8.53312  -2
   4   0  17 26.0730 8.53312   1
  -9   0  17 32.9691 9.36050  -2
   5   0  17 32.9691 9.36050   1
 -10   0  17 -0.4249 9.94577  -2
   6   0  17 -0.4249 9.94577   1
 -11   0  17 -2.7316 11.0752  -2
   7   0  17 -2.7316 11.0752   1
 -12   0  17 -24.203 12.7577  -2
   8   0  17 -24.203 12.7577   1
   8   1  17 -4.6480 14.8519  -2
 -12   1  17 -4.6480 14.8519   1
   7   1  17 8.87545 8.38363  -2
 -11   1  17 8.87545 8.38363   1
   6   1  17 7.34089 6.71455  -2
 -10   1  17 7.34089 6.71455   1
   5   1  17 22.6316 5.77778  -2
  -9   1  17 22.6316 5.77778   1
   4   1  17 14.6387 5.31245  -2
  -8   1  17 14.6387 5.31245   1
   3   1  17 42.2391 6.11194  -2
  -7   1  17 42.2391 6.11194   1
   2   1  17 28.7621 6.16395  -2
  -6   1  17 28.7621 6.16395   1
   1   1  17 16.3146 6.20678  -2
  -5   1  17 16.3146 6.20678   1
   0   1  17 18.2420 5.55415  -2
  -4   1  17 18.2420 5.55415   1
  -1   1  17 -1.6542 4.69495  -2
  -3   1  17 -1.6542 4.69495   1
  -2   1  17 2.70349 4.50119  -2
  -2   1  17 2.70349 4.50119   1
  -3   1  17 -0.9640 4.75106  -2
  -1   1  17 -0.9640 4.75106   1
  -4   1  17 7.65426 4.74502  -2
   0   1  17 7.65426 4.74502   1
  -5   1  17 19.6567 5.02671  -2
   1   1  17 19.6567 5.02671   1
  -6   1  17 49.9624 5.43352  -2
   2   1  17 49.9624 5.43352   1
  -7   1  17 55.3240 5.56710  -2
   3   1  17 55.3240 5.56710   1
  -8   1  17 40.0471 6.09567  -2
   4   1  17 40.0471 6.09567   1
  -9   1  17 33.6161 5.59650  -2
   5   1  17 33.6161 5.59650   1
 -10   1  17 18.5844 7.83186  -2
   6   1  17 18.5844 7.83186   1
 -11   1  17 11.4925 9.29989  -2
   7   1  17 11.4925 9.29989   1
 -12   1  17 0.98438 11.0681  -2
   8   1  17 0.98438 11.0681   1
   8   2  17 -2.1163 16.6089  -2
 -12   2  17 -2.1163 16.6089   1
   7   2  17 15.8728 8.37904  -2
 -11   2  17 15.8728 8.37904   1
   6   2  17 3.41434 7.57966  -2
 -10   2  17 3.41434 7.57966   1
   5   2  17 9.96318 5.68184  -2
  -9   2  17 9.96318 5.68184   1
   4   2  17 6.15985 5.86681  -2
  -8   2  17 6.15985 5.86681   1
   3   2  17 23.5503 6.41274  -2
  -7   2  17 23.5503 6.41274   1
   2   2  17 10.8922 6.02304  -2
  -6   2  17 10.8922 6.02304   1
   1   2  17 13.3162 5.85920  -2
  -5   2  17 13.3162 5.85920   1
   0   2  17 22.1252 5.88568  -2
  -4   2  17 22.1252 5.88568   1
  -1   2  17 2.80679 4.95180  -2
  -3   2  17 2.80679 4.95180   1
  -2   2  17 2.20614 4.58138  -2
  -2   2  17 2.20614 4.58138   1
  -3   2  17 14.1515 5.24717  -2
  -1   2  17 14.1515 5.24717   1
  -4   2  17 35.5992 5.14508  -2
   0   2  17 35.5992 5.14508   1
  -5   2  17 9.21644 4.83625  -2
   1   2  17 9.21644 4.83625   1
  -6   2  17 21.2259 4.93372  -2
   2   2  17 21.2259 4.93372   1
  -7   2  17 42.3668 5.52179  -2
   3   2  17 42.3668 5.52179   1
  -8   2  17 22.1667 5.81416  -2
   4   2  17 22.1667 5.81416   1
  -9   2  17 13.2425 7.26624  -2
   5   2  17 13.2425 7.26624   1
 -10   2  17 16.5577 7.42806  -2
   6   2  17 16.5577 7.42806   1
 -11   2  17 18.5849 10.8819  -2
   7   2  17 18.5849 10.8819   1
 -12   2  17 20.7063 11.7196  -2
   8   2  17 20.7063 11.7196   1
   8   3  17 -7.7336 16.0090  -2
 -12   3  17 -7.7336 16.0090   1
   7   3  17 10.0128 7.94750  -2
 -11   3  17 10.0128 7.94750   1
   6   3  17 5.37558 7.98653  -2
 -10   3  17 5.37558 7.98653   1
   5   3  17 3.43133 5.82550  -2
  -9   3  17 3.43133 5.82550   1
   4   3  17 2.79012 6.06024  -2
  -8   3  17 2.79012 6.06024   1
   3   3  17 5.70045 5.69708  -2
  -7   3  17 5.70045 5.69708   1
   2   3  17 4.44086 5.00877  -2
  -6   3  17 4.44086 5.00877   1
   1   3  17 25.4055 5.95021  -2
  -5   3  17 25.4055 5.95021   1
   0   3  17 18.8637 5.79470  -2
  -4   3  17 18.8637 5.79470   1
  -1   3  17 21.8302 6.64900  -2
  -3   3  17 21.8302 6.64900   1
  -2   3  17 30.7163 6.40885  -2
  -2   3  17 30.7163 6.40885   1
  -3   3  17 42.3537 6.18086  -2
  -1   3  17 42.3537 6.18086   1
  -4   3  17 15.4347 5.95294  -2
   0   3  17 15.4347 5.95294   1
  -5   3  17 48.4415 5.41788  -2
   1   3  17 48.4415 5.41788   1
  -6   3  17 18.7371 5.27120  -2
   2   3  17 18.7371 5.27120   1
  -7   3  17 9.37396 5.78111  -2
   3   3  17 9.37396 5.78111   1
  -8   3  17 13.5912 8.38365  -2
   4   3  17 13.5912 8.38365   1
  -9   3  17 35.2391 8.26567  -2
   5   3  17 35.2391 8.26567   1
 -10   3  17 43.8116 8.26427  -2
   6   3  17 43.8116 8.26427   1
 -11   3  17 22.2071 10.1013  -2
   7   3  17 22.2071 10.1013   1
 -12   3  17 0.64803 11.8234  -2
   8   3  17 0.64803 11.8234   1
   7   4  17 11.6159 12.9405  -2
 -11   4  17 11.6159 12.9405   1
   6   4  17 18.2638 8.14533  -2
 -10   4  17 18.2638 8.14533   1
   5   4  17 29.5994 6.40723  -2
  -9   4  17 29.5994 6.40723   1
   4   4  17 6.83073 6.59402  -2
  -8   4  17 6.83073 6.59402   1
   3   4  17 2.56068 5.61852  -2
  -7   4  17 2.56068 5.61852   1
   2   4  17 9.82293 5.79538  -2
  -6   4  17 9.82293 5.79538   1
   1   4  17 -1.3338 5.62886  -2
  -5   4  17 -1.3338 5.62886   1
   0   4  17 26.4920 5.90976  -2
  -4   4  17 26.4920 5.90976   1
  -1   4  17 35.0175 5.65354  -2
  -3   4  17 35.0175 5.65354   1
  -2   4  17 61.7043 7.92314  -2
  -2   4  17 61.7043 7.92314   1
  -3   4  17 44.9511 6.70404  -2
  -1   4  17 44.9511 6.70404   1
  -4   4  17 42.5908 6.39398  -2
   0   4  17 42.5908 6.39398   1
  -5   4  17 25.5355 5.33840  -2
   1   4  17 25.5355 5.33840   1
  -6   4  17 23.4551 6.52174  -2
   2   4  17 23.4551 6.52174   1
  -7   4  17 0.98698 6.72411  -2
   3   4  17 0.98698 6.72411   1
  -8   4  17 3.36463 7.57539  -2
   4   4  17 3.36463 7.57539   1
  -9   4  17 39.4274 8.54355  -2
   5   4  17 39.4274 8.54355   1
 -10   4  17 41.9911 9.92731  -2
   6   4  17 41.9911 9.92731   1
 -11   4  17 14.7313 10.3160  -2
   7   4  17 14.7313 10.3160   1
   7   5  17 -5.4847 16.3830  -2
 -11   5  17 -5.4847 16.3830   1
   6   5  17 -6.1130 10.1415  -2
 -10   5  17 -6.1130 10.1415   1
   5   5  17 20.1010 7.14901  -2
  -9   5  17 20.1010 7.14901   1
   4   5  17 -0.3995 7.62776  -2
  -8   5  17 -0.3995 7.62776   1
   3   5  17 3.24119 7.37217  -2
  -7   5  17 3.24119 7.37217   1
   2   5  17 5.77935 5.85414  -2
  -6   5  17 5.77935 5.85414   1
   1   5  17 11.3511 5.61204  -2
  -5   5  17 11.3511 5.61204   1
   0   5  17 10.8518 6.24647  -2
  -4   5  17 10.8518 6.24647   1
  -1   5  17 26.3321 6.46413  -2
  -3   5  17 26.3321 6.46413   1
  -2   5  17 25.1192 7.53790  -2
  -2   5  17 25.1192 7.53790   1
  -3   5  17 35.8511 7.51005  -2
  -1   5  17 35.8511 7.51005   1
  -4   5  17 29.4737 6.16220  -2
   0   5  17 29.4737 6.16220   1
  -5   5  17 8.92619 6.59421  -2
   1   5  17 8.92619 6.59421   1
  -6   5  17 8.80940 6.30410  -2
   2   5  17 8.80940 6.30410   1
  -7   5  17 7.75000 7.49858  -2
   3   5  17 7.75000 7.49858   1
  -8   5  17 7.68892 8.56741  -2
   4   5  17 7.68892 8.56741   1
  -9   5  17 -1.7444 8.93431  -2
   5   5  17 -1.7444 8.93431   1
 -10   5  17 19.8982 11.1246  -2
   6   5  17 19.8982 11.1246   1
 -11   5  17 -12.294 14.0258  -2
   7   5  17 -12.294 14.0258   1
   6   6  17 5.39110 16.9133  -2
 -10   6  17 5.39110 16.9133   1
   5   6  17 12.7099 12.9792  -2
  -9   6  17 12.7099 12.9792   1
   4   6  17 3.12305 7.79068  -2
  -8   6  17 3.12305 7.79068   1
   3   6  17 13.6065 7.71655  -2
  -7   6  17 13.6065 7.71655   1
   2   6  17 -2.7546 6.77948  -2
  -6   6  17 -2.7546 6.77948   1
   1   6  17 2.14564 5.60304  -2
  -5   6  17 2.14564 5.60304   1
   0   6  17 9.07991 6.17506  -2
  -4   6  17 9.07991 6.17506   1
  -1   6  17 5.58468 7.24532  -2
  -3   6  17 5.58468 7.24532   1
  -2   6  17 18.4802 7.55609  -2
  -2   6  17 18.4802 7.55609   1
  -3   6  17 24.7682 9.63762  -2
  -1   6  17 24.7682 9.63762   1
  -4   6  17 19.0745 8.39037  -2
   0   6  17 19.0745 8.39037   1
  -5   6  17 3.49164 6.89073  -2
   1   6  17 3.49164 6.89073   1
  -6   6  17 -0.6639 7.81676  -2
   2   6  17 -0.6639 7.81676   1
  -7   6  17 8.20550 8.56297  -2
   3   6  17 8.20550 8.56297   1
  -8   6  17 26.4059 9.43002  -2
   4   6  17 26.4059 9.43002   1
  -9   6  17 15.3758 10.8457  -2
   5   6  17 15.3758 10.8457   1
 -10   6  17 4.11649 10.9465  -2
   6   6  17 4.11649 10.9465   1
   5   7  17 -8.3900 12.8354  -2
  -9   7  17 -8.3900 12.8354   1
   4   7  17 -25.457 14.4784  -2
  -8   7  17 -25.457 14.4784   1
   3   7  17 11.8017 8.80041  -2
  -7   7  17 11.8017 8.80041   1
   2   7  17 15.9413 7.83529  -2
  -6   7  17 15.9413 7.83529   1
   1   7  17 5.45543 6.56149  -2
  -5   7  17 5.45543 6.56149   1
   0   7  17 11.7259 6.36905  -2
  -4   7  17 11.7259 6.36905   1
  -1   7  17 -0.8204 7.54450  -2
  -3   7  17 -0.8204 7.54450   1
  -2   7  17 25.1087 11.4638  -2
  -2   7  17 25.1087 11.4638   1
  -3   7  17 -0.5752 10.3414  -2
  -1   7  17 -0.5752 10.3414   1
  -4   7  17 12.2570 9.65841  -2
   0   7  17 12.2570 9.65841   1
  -5   7  17 -12.895 7.89574  -2
   1   7  17 -12.895 7.89574   1
  -6   7  17 14.5774 9.71214  -2
   2   7  17 14.5774 9.71214   1
  -7   7  17 15.7050 10.6795  -2
   3   7  17 15.7050 10.6795   1
  -8   7  17 2.21550 10.5443  -2
   4   7  17 2.21550 10.5443   1
  -9   7  17 0.08492 10.6280  -2
   5   7  17 0.08492 10.6280   1
   3   8  17 -9.6817 14.1188  -2
  -7   8  17 -9.6817 14.1188   1
   2   8  17 2.25630 11.6480  -2
  -6   8  17 2.25630 11.6480   1
   1   8  17 6.47578 9.77586  -2
  -5   8  17 6.47578 9.77586   1
   0   8  17 3.23249 8.25166  -2
  -4   8  17 3.23249 8.25166   1
  -1   8  17 3.88269 7.50299  -2
  -3   8  17 3.88269 7.50299   1
  -2   8  17 6.59268 7.74141  -2
  -2   8  17 6.59268 7.74141   1
  -3   8  17 16.2916 11.7703  -2
  -1   8  17 16.2916 11.7703   1
  -4   8  17 -19.226 9.82139  -2
   0   8  17 -19.226 9.82139   1
  -5   8  17 -2.5906 9.21919  -2
   1   8  17 -2.5906 9.21919   1
  -6   8  17 12.6668 11.2335  -2
   2   8  17 12.6668 11.2335   1
  -7   8  17 18.6084 12.6417  -2
   3   8  17 18.6084 12.6417   1
   1   9  17 -1.5312 24.0843  -2
  -5   9  17 -1.5312 24.0843   1
   0   9  17 2.81004 13.4305  -2
  -4   9  17 2.81004 13.4305   1
  -1   9  17 5.63660 9.30982  -2
  -3   9  17 5.63660 9.30982   1
  -2   9  17 23.1001 15.1779  -2
  -2   9  17 23.1001 15.1779   1
  -3   9  17 -1.6128 16.5905  -2
  -1   9  17 -1.6128 16.5905   1
  -4   9  17 12.2823 14.4102  -2
   0   9  17 12.2823 14.4102   1
  -5   9  17 7.94347 10.8001  -2
   1   9  17 7.94347 10.8001   1
 -12   0  18 15.4310 11.7183   1
   7   0  18 18.2470 10.4987  -2
 -11   0  18 18.2470 10.4987   1
   6   0  18 15.3022 9.39489  -2
 -10   0  18 15.3022 9.39489   1
   5   0  18 -8.2840 8.15135  -2
  -9   0  18 -8.2840 8.15135   1
   4   0  18 6.29340 6.79146  -2
  -8   0  18 6.29340 6.79146   1
   3   0  18 47.4630 8.90705  -2
  -7   0  18 47.4630 8.90705   1
   2   0  18 97.6502 10.0830  -2
  -6   0  18 97.6502 10.0830   1
   1   0  18 118.986 11.0827  -2
  -5   0  18 118.986 11.0827   1
   0   0  18 52.9238 8.69147  -2
  -4   0  18 52.9238 8.69147   1
  -1   0  18 26.3239 7.63324  -2
  -3   0  18 26.3239 7.63324   1
  -2   0  18 11.2655 5.41196  -2
  -2   0  18 11.2655 5.41196   1
  -3   0  18 19.1663 5.15070  -2
  -1   0  18 19.1663 5.15070   1
  -4   0  18 30.6663 5.33253  -2
   0   0  18 30.6663 5.33253   1
  -5   0  18 104.932 7.06661  -2
   1   0  18 104.932 7.06661   1
  -6   0  18 76.5771 6.56521  -2
   2   0  18 76.5771 6.56521   1
  -7   0  18 49.6367 6.68100  -2
   3   0  18 49.6367 6.68100   1
  -8   0  18 41.6151 6.88524  -2
   4   0  18 41.6151 6.88524   1
  -9   0  18 -16.126 27.0119  -2
   5   0  18 -16.126 27.0119   1
 -10   0  18 13.1648 7.24006  -2
   6   0  18 13.1648 7.24006   1
 -11   0  18 -0.2889 14.2366  -2
   7   0  18 -0.2889 14.2366   1
   7   1  18 6.57347 8.31765  -2
 -11   1  18 6.57347 8.31765   1
   6   1  18 1.14907 6.21992  -2
 -10   1  18 1.14907 6.21992   1
   5   1  18 9.47950 5.58075  -2
  -9   1  18 9.47950 5.58075   1
   4   1  18 15.7436 5.03481  -2
  -8   1  18 15.7436 5.03481   1
   3   1  18 31.2507 5.51690  -2
  -7   1  18 31.2507 5.51690   1
   2   1  18 70.1543 6.67009  -2
  -6   1  18 70.1543 6.67009   1
   1   1  18 49.7624 6.21491  -2
  -5   1  18 49.7624 6.21491   1
   0   1  18 71.8614 6.65840  -2
  -4   1  18 71.8614 6.65840   1
  -1   1  18 46.8076 5.64646  -2
  -3   1  18 46.8076 5.64646   1
  -2   1  18 9.91370 3.68747  -2
  -2   1  18 9.91370 3.68747   1
  -3   1  18 34.9945 3.71634  -2
  -1   1  18 34.9945 3.71634   1
  -4   1  18 67.6012 4.50515  -2
   0   1  18 67.6012 4.50515   1
  -5   1  18 57.2989 4.61124  -2
   1   1  18 57.2989 4.61124   1
  -6   1  18 64.9172 4.87668  -2
   2   1  18 64.9172 4.87668   1
  -7   1  18 25.5180 4.22234  -2
   3   1  18 25.5180 4.22234   1
  -8   1  18 11.4542 4.11191  -2
   4   1  18 11.4542 4.11191   1
  -9   1  18 -0.3765 5.24078  -2
   5   1  18 -0.3765 5.24078   1
 -10   1  18 12.9777 6.81599  -2
   6   1  18 12.9777 6.81599   1
 -11   1  18 20.7305 8.16509  -2
   7   1  18 20.7305 8.16509   1
   7   2  18 0.46961 8.20899  -2
 -11   2  18 0.46961 8.20899   1
   6   2  18 11.6320 6.46386  -2
 -10   2  18 11.6320 6.46386   1
   5   2  18 7.84677 8.18400  -2
  -9   2  18 7.84677 8.18400   1
   4   2  18 12.9423 5.23010  -2
  -8   2  18 12.9423 5.23010   1
   3   2  18 22.3177 5.51989  -2
  -7   2  18 22.3177 5.51989   1
   2   2  18 12.2985 4.87014  -2
  -6   2  18 12.2985 4.87014   1
   1   2  18 38.3585 5.72394  -2
  -5   2  18 38.3585 5.72394   1
   0   2  18 78.1507 6.94930  -2
  -4   2  18 78.1507 6.94930   1
  -1   2  18 75.3808 6.42545  -2
  -3   2  18 75.3808 6.42545   1
  -2   2  18 21.2961 3.99930  -2
  -2   2  18 21.2961 3.99930   1
  -3   2  18 78.6042 5.27147  -2
  -1   2  18 78.6042 5.27147   1
  -4   2  18 106.894 5.80800  -2
   0   2  18 106.894 5.80800   1
  -5   2  18 36.9122 4.27134  -2
   1   2  18 36.9122 4.27134   1
  -6   2  18 14.4359 3.87677  -2
   2   2  18 14.4359 3.87677   1
  -7   2  18 22.3878 4.32085  -2
   3   2  18 22.3878 4.32085   1
  -8   2  18 26.4491 4.86782  -2
   4   2  18 26.4491 4.86782   1
  -9   2  18 11.5958 5.63593  -2
   5   2  18 11.5958 5.63593   1
 -10   2  18 5.57931 7.71544  -2
   6   2  18 5.57931 7.71544   1
 -11   2  18 -2.1150 7.91653  -2
   7   2  18 -2.1150 7.91653   1
   7   3  18 7.13715 10.3766  -2
 -11   3  18 7.13715 10.3766   1
   6   3  18 9.35489 6.49918  -2
 -10   3  18 9.35489 6.49918   1
   5   3  18 -0.7294 6.53635  -2
  -9   3  18 -0.7294 6.53635   1
   4   3  18 12.0740 5.68984  -2
  -8   3  18 12.0740 5.68984   1
   3   3  18 12.7167 5.32434  -2
  -7   3  18 12.7167 5.32434   1
   2   3  18 5.81348 5.07207  -2
  -6   3  18 5.81348 5.07207   1
   1   3  18 50.5328 7.00968  -2
  -5   3  18 50.5328 7.00968   1
   0   3  18 47.6613 5.92083  -2
  -4   3  18 47.6613 5.92083   1
  -1   3  18 74.5941 6.11541  -2
  -3   3  18 74.5941 6.11541   1
  -2   3  18 106.223 7.31445  -2
  -2   3  18 106.223 7.31445   1
  -3   3  18 72.0735 6.59529  -2
  -1   3  18 72.0735 6.59529   1
  -4   3  18 45.3672 4.42465  -2
   0   3  18 45.3672 4.42465   1
  -5   3  18 26.8128 4.42775  -2
   1   3  18 26.8128 4.42775   1
  -6   3  18 10.6216 4.07046  -2
   2   3  18 10.6216 4.07046   1
  -7   3  18 17.6791 4.30567  -2
   3   3  18 17.6791 4.30567   1
  -8   3  18 10.6870 5.60936  -2
   4   3  18 10.6870 5.60936   1
  -9   3  18 31.8795 6.08850  -2
   5   3  18 31.8795 6.08850   1
 -10   3  18 11.2582 8.41971  -2
   6   3  18 11.2582 8.41971   1
 -11   3  18 10.9493 8.87266  -2
   7   3  18 10.9493 8.87266   1
   6   4  18 17.6027 7.32774  -2
 -10   4  18 17.6027 7.32774   1
   5   4  18 8.80008 6.48217  -2
  -9   4  18 8.80008 6.48217   1
   4   4  18 6.55246 5.92136  -2
  -8   4  18 6.55246 5.92136   1
   3   4  18 7.50270 5.40177  -2
  -7   4  18 7.50270 5.40177   1
   2   4  18 14.5858 5.21595  -2
  -6   4  18 14.5858 5.21595   1
   1   4  18 18.9442 5.23257  -2
  -5   4  18 18.9442 5.23257   1
   0   4  18 33.2515 5.57658  -2
  -4   4  18 33.2515 5.57658   1
  -1   4  18 69.1482 7.46729  -2
  -3   4  18 69.1482 7.46729   1
  -2   4  18 45.6898 5.33876  -2
  -2   4  18 45.6898 5.33876   1
  -3   4  18 67.2664 6.68167  -2
  -1   4  18 67.2664 6.68167   1
  -4   4  18 25.4689 4.29756  -2
   0   4  18 25.4689 4.29756   1
  -5   4  18 13.9655 5.11928  -2
   1   4  18 13.9655 5.11928   1
  -6   4  18 16.7380 4.76747  -2
   2   4  18 16.7380 4.76747   1
  -7   4  18 12.0582 4.96399  -2
   3   4  18 12.0582 4.96399   1
  -8   4  18 20.9634 6.27713  -2
   4   4  18 20.9634 6.27713   1
  -9   4  18 26.3147 6.84102  -2
   5   4  18 26.3147 6.84102   1
 -10   4  18 9.13029 7.40677  -2
   6   4  18 9.13029 7.40677   1
   6   5  18 1.90964 10.7514  -2
 -10   5  18 1.90964 10.7514   1
   5   5  18 0.00556 7.03237  -2
  -9   5  18 0.00556 7.03237   1
   4   5  18 15.3942 5.93908  -2
  -8   5  18 15.3942 5.93908   1
   3   5  18 8.85221 5.80659  -2
  -7   5  18 8.85221 5.80659   1
   2   5  18 15.0736 5.57503  -2
  -6   5  18 15.0736 5.57503   1
   1   5  18 26.2829 5.63414  -2
  -5   5  18 26.2829 5.63414   1
   0   5  18 27.8413 5.41694  -2
  -4   5  18 27.8413 5.41694   1
  -1   5  18 45.6304 5.59654  -2
  -3   5  18 45.6304 5.59654   1
  -2   5  18 38.2153 4.88677  -2
  -2   5  18 38.2153 4.88677   1
  -3   5  18 44.6306 6.03301  -2
  -1   5  18 44.6306 6.03301   1
  -4   5  18 30.3587 4.70046  -2
   0   5  18 30.3587 4.70046   1
  -5   5  18 37.6033 5.01991  -2
   1   5  18 37.6033 5.01991   1
  -6   5  18 3.76894 5.12093  -2
   2   5  18 3.76894 5.12093   1
  -7   5  18 12.1566 5.96727  -2
   3   5  18 12.1566 5.96727   1
  -8   5  18 13.9441 6.70400  -2
   4   5  18 13.9441 6.70400   1
  -9   5  18 13.8229 7.62283  -2
   5   5  18 13.8229 7.62283   1
 -10   5  18 20.4515 8.60569  -2
   6   5  18 20.4515 8.60569   1
   5   6  18 -3.7962 10.8408  -2
  -9   6  18 -3.7962 10.8408   1
   4   6  18 -0.8473 10.5014  -2
  -8   6  18 -0.8473 10.5014   1
   3   6  18 5.06722 6.44761  -2
  -7   6  18 5.06722 6.44761   1
   2   6  18 7.37543 5.90628  -2
  -6   6  18 7.37543 5.90628   1
   1   6  18 9.49970 5.73690  -2
  -5   6  18 9.49970 5.73690   1
   0   6  18 22.0070 5.40688  -2
  -4   6  18 22.0070 5.40688   1
  -1   6  18 9.36197 5.74391  -2
  -3   6  18 9.36197 5.74391   1
  -2   6  18 19.7013 7.14426  -2
  -2   6  18 19.7013 7.14426   1
  -3   6  18 24.8457 6.84725  -2
  -1   6  18 24.8457 6.84725   1
  -4   6  18 10.2462 5.87799  -2
   0   6  18 10.2462 5.87799   1
  -5   6  18 8.14145 5.38483  -2
   1   6  18 8.14145 5.38483   1
  -6   6  18 21.7646 6.20811  -2
   2   6  18 21.7646 6.20811   1
  -7   6  18 9.55354 6.97130  -2
   3   6  18 9.55354 6.97130   1
  -8   6  18 14.1414 7.50765  -2
   4   6  18 14.1414 7.50765   1
  -9   6  18 -1.7046 7.40752  -2
   5   6  18 -1.7046 7.40752   1
  -8   7  18 6.91213 7.44180   1
   3   7  18 2.42581 9.84955  -2
  -7   7  18 2.42581 9.84955   1
   2   7  18 3.60762 7.33151  -2
  -6   7  18 3.60762 7.33151   1
   1   7  18 18.0630 6.34730  -2
  -5   7  18 18.0630 6.34730   1
   0   7  18 0.66346 6.91951  -2
  -4   7  18 0.66346 6.91951   1
  -1   7  18 3.30137 8.18453  -2
  -3   7  18 3.30137 8.18453   1
  -2   7  18 7.46810 6.97751  -2
  -2   7  18 7.46810 6.97751   1
  -3   7  18 17.7110 8.26938  -2
  -1   7  18 17.7110 8.26938   1
  -4   7  18 6.44215 6.35215  -2
   0   7  18 6.44215 6.35215   1
  -5   7  18 -1.4275 6.75318  -2
   1   7  18 -1.4275 6.75318   1
  -6   7  18 18.7493 9.09203  -2
   2   7  18 18.7493 9.09203   1
  -7   7  18 -1.1514 7.75575  -2
   3   7  18 -1.1514 7.75575   1
  -6   8  18 12.2066 14.5359   1
   1   8  18 1.44858 14.1380  -2
  -5   8  18 1.44858 14.1380   1
   0   8  18 -2.5413 8.01823  -2
  -4   8  18 -2.5413 8.01823   1
  -1   8  18 10.5081 9.16882  -2
  -3   8  18 10.5081 9.16882   1
  -2   8  18 -8.4486 9.07349  -2
  -2   8  18 -8.4486 9.07349   1
  -3   8  18 -0.0148 7.10897  -2
  -1   8  18 -0.0148 7.10897   1
  -4   8  18 5.08368 7.41410  -2
   0   8  18 5.08368 7.41410   1
  -5   8  18 8.20167 8.76059  -2
   1   8  18 8.20167 8.76059   1
 -11   0  19 -9.2834 8.51812   1
   6   0  19 73.6956 22.1021  -2
 -10   0  19 73.6956 22.1021   1
  -9   0  19 0.27013 5.81876   1
  -8   0  19 6.16760 5.92224   1
   3   0  19 51.3728 18.4499  -2
  -7   0  19 51.3728 18.4499   1
   2   0  19 71.4092 17.4332  -2
  -6   0  19 71.4092 17.4332   1
   1   0  19 87.6613 18.5630  -2
  -5   0  19 87.6613 18.5630   1
   0   0  19 133.312 20.7332  -2
  -4   0  19 133.312 20.7332   1
  -1   0  19 63.8408 18.5067  -2
  -3   0  19 63.8408 18.5067   1
  -2   0  19 59.9073 18.3624  -2
  -2   0  19 59.9073 18.3624   1
  -3   0  19 20.2378 11.8556  -2
  -1   0  19 20.2378 11.8556   1
  -4   0  19 49.7656 10.7269  -2
   0   0  19 49.7656 10.7269   1
  -5   0  19 68.1116 11.6205  -2
   1   0  19 68.1116 11.6205   1
  -6   0  19 62.5340 11.4768  -2
   2   0  19 62.5340 11.4768   1
  -7   0  19 63.3338 12.3392  -2
   3   0  19 63.3338 12.3392   1
  -8   0  19 8.08595 14.8975  -2
   4   0  19 8.08595 14.8975   1
  -9   0  19 -5.2732 18.1717  -2
   5   0  19 -5.2732 18.1717   1
 -10   0  19 38.6864 22.6067  -2
   6   0  19 38.6864 22.6067   1
 -11   1  19 2.15153 6.32734   1
   6   1  19 -28.810 23.2145  -2
 -10   1  19 -28.810 23.2145   1
   5   1  19 -3.8452 19.5019  -2
  -9   1  19 -3.8452 19.5019   1
   4   1  19 28.4686 13.0320  -2
  -8   1  19 28.4686 13.0320   1
   3   1  19 54.9978 17.9539  -2
  -7   1  19 54.9978 17.9539   1
   2   1  19 52.7164 12.1687  -2
  -6   1  19 52.7164 12.1687   1
   1   1  19 76.1584 13.1175  -2
  -5   1  19 76.1584 13.1175   1
   0   1  19 107.282 13.9002  -2
  -4   1  19 107.282 13.9002   1
  -1   1  19 57.9523 12.4439  -2
  -3   1  19 57.9523 12.4439   1
  -2   1  19 26.1673 9.73546  -2
  -2   1  19 26.1673 9.73546   1
  -3   1  19 15.7788 10.1574  -2
  -1   1  19 15.7788 10.1574   1
  -4   1  19 89.3373 8.83914  -2
   0   1  19 89.3373 8.83914   1
  -5   1  19 60.3723 7.90325  -2
   1   1  19 60.3723 7.90325   1
  -6   1  19 56.0875 7.19959  -2
   2   1  19 56.0875 7.19959   1
  -7   1  19 24.6482 7.16298  -2
   3   1  19 24.6482 7.16298   1
  -8   1  19 12.8733 8.98283  -2
   4   1  19 12.8733 8.98283   1
  -9   1  19 27.7803 13.8289  -2
   5   1  19 27.7803 13.8289   1
 -10   1  19 14.2904 16.0174  -2
   6   1  19 14.2904 16.0174   1
   6   2  19 -3.5324 16.2844  -2
 -10   2  19 -3.5324 16.2844   1
   5   2  19 35.4195 21.9268  -2
  -9   2  19 35.4195 21.9268   1
   4   2  19 25.0412 20.3794  -2
  -8   2  19 25.0412 20.3794   1
   3   2  19 34.9660 12.8692  -2
  -7   2  19 34.9660 12.8692   1
   2   2  19 17.6017 11.6705  -2
  -6   2  19 17.6017 11.6705   1
   1   2  19 52.7134 12.5763  -2
  -5   2  19 52.7134 12.5763   1
   0   2  19 76.0582 13.1818  -2
  -4   2  19 76.0582 13.1818   1
  -1   2  19 75.9206 13.5612  -2
  -3   2  19 75.9206 13.5612   1
  -2   2  19 20.0789 12.0678  -2
  -2   2  19 20.0789 12.0678   1
  -3   2  19 74.1045 9.05354  -2
  -1   2  19 74.1045 9.05354   1
  -4   2  19 77.9686 7.99218  -2
   0   2  19 77.9686 7.99218   1
  -5   2  19 52.5532 7.19103  -2
   1   2  19 52.5532 7.19103   1
  -6   2  19 38.1213 6.81056  -2
   2   2  19 38.1213 6.81056   1
  -7   2  19 10.9460 7.54319  -2
   3   2  19 10.9460 7.54319   1
  -8   2  19 31.7009 8.86421  -2
   4   2  19 31.7009 8.86421   1
  -9   2  19 8.06715 10.8282  -2
   5   2  19 8.06715 10.8282   1
 -10   2  19 8.41880 12.2658  -2
   6   2  19 8.41880 12.2658   1
 -10   3  19 0.23338 5.40967   1
   5   3  19 31.0539 15.3623  -2
  -9   3  19 31.0539 15.3623   1
   4   3  19 -11.137 20.5092  -2
  -8   3  19 -11.137 20.5092   1
   3   3  19 31.0904 18.8949  -2
  -7   3  19 31.0904 18.8949   1
   2   3  19 35.7053 13.4725  -2
  -6   3  19 35.7053 13.4725   1
   1   3  19 46.1850 13.3022  -2
  -5   3  19 46.1850 13.3022   1
   0   3  19 43.1729 13.1892  -2
  -4   3  19 43.1729 13.1892   1
  -1   3  19 31.9548 12.3757  -2
  -3   3  19 31.9548 12.3757   1
  -2   3  19 89.3578 14.0059  -2
  -2   3  19 89.3578 14.0059   1
  -3   3  19 73.3300 8.74828  -2
  -1   3  19 73.3300 8.74828   1
  -4   3  19 31.8481 7.13811  -2
   0   3  19 31.8481 7.13811   1
  -5   3  19 36.8244 7.94927  -2
   1   3  19 36.8244 7.94927   1
  -6   3  19 12.8009 7.78666  -2
   2   3  19 12.8009 7.78666   1
  -7   3  19 17.8794 7.95894  -2
   3   3  19 17.8794 7.95894   1
  -8   3  19 0.56599 8.81847  -2
   4   3  19 0.56599 8.81847   1
  -9   3  19 9.63362 9.75272  -2
   5   3  19 9.63362 9.75272   1
 -10   3  19 97.2451 16.1214  -2
   6   3  19 97.2451 16.1214   1
   5   4  19 -5.2864 25.1763  -2
  -9   4  19 -5.2864 25.1763   1
   4   4  19 39.7757 24.4336  -2
  -8   4  19 39.7757 24.4336   1
   3   4  19 19.1863 21.0837  -2
  -7   4  19 19.1863 21.0837   1
   2   4  19 5.54416 19.6781  -2
  -6   4  19 5.54416 19.6781   1
   1   4  19 34.5771 14.0805  -2
  -5   4  19 34.5771 14.0805   1
   0   4  19 21.0416 13.3654  -2
  -4   4  19 21.0416 13.3654   1
  -1   4  19 47.3925 13.5614  -2
  -3   4  19 47.3925 13.5614   1
  -2   4  19 55.5307 13.1724  -2
  -2   4  19 55.5307 13.1724   1
  -3   4  19 53.9072 10.4960  -2
  -1   4  19 53.9072 10.4960   1
  -4   4  19 37.0199 9.89411  -2
   0   4  19 37.0199 9.89411   1
  -5   4  19 28.1018 7.19554  -2
   1   4  19 28.1018 7.19554   1
  -6   4  19 16.5592 7.31083  -2
   2   4  19 16.5592 7.31083   1
  -7   4  19 33.0106 12.1845  -2
   3   4  19 33.0106 12.1845   1
  -8   4  19 10.8345 11.2365  -2
   4   4  19 10.8345 11.2365   1
  -9   4  19 33.5523 10.8844  -2
   5   4  19 33.5523 10.8844   1
  -9   5  19 1.79060 8.05393   1
   4   5  19 30.5744 24.4622  -2
  -8   5  19 30.5744 24.4622   1
  -7   5  19 15.0202 4.74863   1
   2   5  19 5.67417 23.1401  -2
  -6   5  19 5.67417 23.1401   1
   1   5  19 23.5528 15.9081  -2
  -5   5  19 23.5528 15.9081   1
   0   5  19 60.7464 22.0805  -2
  -4   5  19 60.7464 22.0805   1
  -1   5  19 22.9477 14.9535  -2
  -3   5  19 22.9477 14.9535   1
  -2   5  19 50.0777 14.6322  -2
  -2   5  19 50.0777 14.6322   1
  -3   5  19 23.6544 10.4776  -2
  -1   5  19 23.6544 10.4776   1
  -4   5  19 25.4803 10.2617  -2
   0   5  19 25.4803 10.2617   1
  -5   5  19 21.0152 7.05743  -2
   1   5  19 21.0152 7.05743   1
  -6   5  19 3.04540 7.90574  -2
   2   5  19 3.04540 7.90574   1
  -7   5  19 23.6033 10.0732  -2
   3   5  19 23.6033 10.0732   1
  -8   5  19 20.7300 10.5602  -2
   4   5  19 20.7300 10.5602   1
  -7   6  19 5.46503 5.15492   1
   2   6  19 29.6214 27.2434  -2
  -6   6  19 29.6214 27.2434   1
   1   6  19 38.1408 17.7371  -2
  -5   6  19 38.1408 17.7371   1
   0   6  19 27.7982 18.1088  -2
  -4   6  19 27.7982 18.1088   1
  -1   6  19 33.1870 17.2362  -2
  -3   6  19 33.1870 17.2362   1
  -2   6  19 24.5144 16.2991  -2
  -2   6  19 24.5144 16.2991   1
  -3   6  19 -0.1790 15.3262  -2
  -1   6  19 -0.1790 15.3262   1
  -4   6  19 25.1033 8.39688  -2
   0   6  19 25.1033 8.39688   1
  -5   6  19 16.0797 10.5763  -2
   1   6  19 16.0797 10.5763   1
  -6   6  19 19.2877 13.1845  -2
   2   6  19 19.2877 13.1845   1
  -7   6  19 8.55373 13.5547  -2
   3   6  19 8.55373 13.5547   1
  -6   7  19 24.1416 8.20755   1
   1   7  19 53.2783 24.6798  -2
  -5   7  19 53.2783 24.6798   1
   0   7  19 48.1058 25.7755  -2
  -4   7  19 48.1058 25.7755   1
  -1   7  19 16.5268 23.9965  -2
  -3   7  19 16.5268 23.9965   1
  -2   7  19 2.15409 22.4991  -2
  -2   7  19 2.15409 22.4991   1
  -3   7  19 28.5910 14.5440  -2
  -1   7  19 28.5910 14.5440   1
  -4   7  19 32.3655 14.7855  -2
   0   7  19 32.3655 14.7855   1
  -5   7  19 14.8086 10.2188  -2
   1   7  19 14.8086 10.2188   1
 -10   0  20 2.46670 9.03543   1
  -9   0  20 -0.6047 7.06955   1
  -8   0  20 7.15993 7.62421   1
  -7   0  20 11.1411 7.21810   1
  -6   0  20 12.3002 6.32947   1
  -5   0  20 12.4077 6.46681   1
  -4   0  20 7.77702 5.30449   1
  -3   0  20 22.6213 5.36860   1
  -2   0  20 0.36657 4.49450   1
  -1   0  20 -3.3882 4.57170   1
   0   0  20 3.01231 4.19305   1
   1   0  20 2.35524 4.46270   1
   2   0  20 4.57744 4.09092   1
   3   0  20 0.07069 4.38382   1
   4   0  20 1.18871 5.75651   1
   5   0  20 -10.075 12.8497   1
 -10   1  20 11.7584 6.55083   1
  -9   1  20 14.7058 5.39864   1
  -8   1  20 1.62307 4.98555   1
  -7   1  20 6.30100 4.45791   1
  -6   1  20 11.8102 4.64306   1
  -5   1  20 14.4220 4.68065   1
  -4   1  20 14.4274 4.06236   1
  -3   1  20 7.58466 3.62035   1
  -2   1  20 7.09339 3.60356   1
  -1   1  20 3.84887 3.28280   1
   0   1  20 -3.0695 2.91647   1
   1   1  20 0.52539 2.93256   1
   2   1  20 2.79848 2.96362   1
   3   1  20 4.32556 3.79162   1
   4   1  20 -0.5916 4.34411   1
   5   1  20 -0.3113 5.70077   1
  -9   2  20 2.39019 5.42442   1
  -8   2  20 14.5524 5.59850   1
  -7   2  20 9.54906 4.83761   1
  -6   2  20 6.74069 4.45140   1
  -5   2  20 5.31362 4.27557   1
  -4   2  20 14.8093 5.04796   1
  -3   2  20 9.12648 3.49558   1
  -2   2  20 7.19591 3.27853   1
  -1   2  20 8.47039 3.21144   1
   0   2  20 1.61351 2.94596   1
   1   2  20 0.25299 2.87811   1
   2   2  20 3.49530 3.09190   1
   3   2  20 5.50015 3.43787   1
   4   2  20 4.87040 4.92587   1
   5   2  20 1.37989 5.46443   1
  -9   3  20 8.13459 5.16638   1
  -8   3  20 3.26064 5.05558   1
  -7   3  20 2.46832 4.56434   1
  -6   3  20 5.05780 4.64947   1
  -5   3  20 -0.1684 4.27926   1
  -4   3  20 8.47554 4.26503   1
  -3   3  20 6.12407 4.06159   1
  -2   3  20 15.0546 3.51193   1
  -1   3  20 -0.0356 3.18417   1
   0   3  20 9.92507 3.11374   1
   1   3  20 4.30103 3.00479   1
   2   3  20 1.66022 4.45801   1
   3   3  20 -4.7750 5.51932   1
   4   3  20 2.52164 6.35150   1
  -8   4  20 -0.6794 4.85069   1
  -7   4  20 5.47894 4.92678   1
  -6   4  20 7.91508 4.74614   1
  -5   4  20 7.37717 4.65527   1
  -4   4  20 2.77824 4.46968   1
  -3   4  20 16.6482 4.79281   1
  -2   4  20 9.89321 3.92700   1
  -1   4  20 0.13482 3.76694   1
   0   4  20 12.5112 3.59828   1
   1   4  20 -7.9277 4.32125   1
   2   4  20 -4.1718 4.65273   1
   3   4  20 7.12650 6.93469   1
   4   4  20 -3.6565 8.57063   1
  -7   5  20 0.20941 4.55632   1
  -6   5  20 -0.9328 4.60440   1
  -5   5  20 8.43714 4.84019   1
  -4   5  20 9.80430 4.92593   1
  -3   5  20 8.10423 4.62441   1
  -2   5  20 4.26860 4.04649   1
  -1   5  20 7.04185 4.68878   1
   0   5  20 4.35152 4.58991   1
   1   5  20 -0.7817 6.04046   1
   2   5  20 3.80349 6.58692   1
  -5   6  20 4.25619 4.82396   1
  -4   6  20 -2.4328 5.17739   1
  -3   6  20 6.73296 5.91890   1
  -2   6  20 3.79419 5.00940   1
  -1   6  20 2.78745 5.59330   1
   0   6  20 3.82079 5.46048   1
   1   6  20 3.75301 7.40894   1
   3   0  21 1.66516 17.1583  -2
  -8   0  21 1.66516 17.1583   1
   2   0  21 0.21286 15.0971  -2
  -7   0  21 0.21286 15.0971   1
  -6   0  21 -5.9067 6.96561   1
  -5   0  21 2.31549 7.17913   1
  -4   0  21 0.51558 6.54092   1
  -3   0  21 6.93149 6.63150   1
  -2   0  21 -6.6648 5.42725   1
  -1   0  21 -1.6032 5.47836   1
   0   0  21 -7.0754 5.91524   1
   1   0  21 0.02730 5.05562   1
   2   0  21 -1.4767 5.25472   1
   3   0  21 9.89008 6.62617   1
   3   1  21 -2.9823 12.0230  -2
  -8   1  21 -2.9823 12.0230   1
  -7   1  21 5.19686 5.43908   1
   1   1  21 11.8817 17.1746  -2
  -6   1  21 11.8817 17.1746   1
  -5   1  21 -0.0593 5.08816   1
  -4   1  21 7.82118 4.92439   1
  -3   1  21 1.93481 4.24190   1
  -2   1  21 7.62969 4.25584   1
  -1   1  21 2.15449 4.28820   1
   0   1  21 4.17642 3.94359   1
   1   1  21 -6.0399 3.52923   1
   2   1  21 -1.3186 3.83854   1
   3   1  21 4.46215 5.23253   1
   3   2  21 11.0632 14.3408  -2
  -8   2  21 11.0632 14.3408   1
   2   2  21 4.95993 14.4387  -2
  -7   2  21 4.95993 14.4387   1
   1   2  21 -18.441 16.3572  -2
  -6   2  21 -18.441 16.3572   1
  -5   2  21 0.84685 5.09618   1
  -1   2  21 10.5437 15.6844  -2
  -4   2  21 10.5437 15.6844   1
  -3   2  21 -2.8999 4.55832   1
  -2   2  21 -2.4341 4.41199   1
  -1   2  21 -3.1788 3.99893   1
   0   2  21 4.37320 4.16739   1
   1   2  21 2.36702 4.03717   1
   2   2  21 0.47840 4.33808   1
   3   2  21 7.53542 5.86911   1
   2   3  21 70.1077 16.6697  -2
  -7   3  21 70.1077 16.6697   1
   1   3  21 -12.927 16.0243  -2
  -6   3  21 -12.927 16.0243   1
   0   3  21 2.07059 16.5631  -2
  -5   3  21 2.07059 16.5631   1
  -4   3  21 1.45836 4.95751   1
  -3   3  21 3.34330 4.50843   1
  -2   3  21 2.18402 4.34493   1
  -1   3  21 2.00320 4.19820   1
   0   3  21 2.75918 4.21748   1
   1   3  21 2.42167 4.80584   1
   2   3  21 2.59519 5.99881   1
   1   4  21 -20.413 15.3693  -2
  -6   4  21 -20.413 15.3693   1
   0   4  21 15.0010 16.0134  -2
  -5   4  21 15.0010 16.0134   1
  -4   4  21 -1.9584 4.53530   1
  -3   4  21 1.84069 5.09485   1
  -2   4  21 -1.6518 4.26937   1
  -1   4  21 7.92408 4.53340   1
   0   4  21 2.86231 5.05755   1
   1   4  21 -5.8419 4.99663   1
  -5   5  21 14.9200 8.91879   1
  -4   5  21 -2.1289 4.59747   1
  -3   5  21 1.46061 4.99221   1
  -2   5  21 12.0739 5.58780   1
  -1   5  21 -0.8514 5.10566   1
   0   5  21 7.71562 7.57795   1
   1   0  22 -12.387 10.6358  -2
  -6   0  22 -12.387 10.6358   1
   0   0  22 7.42798 10.8696  -2
  -5   0  22 7.42798 10.8696   1
  -1   0  22 -6.0879 11.1086  -2
  -4   0  22 -6.0879 11.1086   1
  -2   0  22 -10.377 9.75622  -2
  -3   0  22 -10.377 9.75622   1
  -3   0  22 -1.6906 10.9462  -2
  -2   0  22 -1.6906 10.9462   1
  -4   0  22 8.58678 12.1444  -2
  -1   0  22 8.58678 12.1444   1
  -5   0  22 -8.6611 10.3777  -2
   0   0  22 -8.6611 10.3777   1
  -6   0  22 -2.4443 10.4202  -2
   1   0  22 -2.4443 10.4202   1
   1   1  22 12.9498 7.39414  -2
  -6   1  22 12.9498 7.39414   1
   0   1  22 6.36046 7.86295  -2
  -5   1  22 6.36046 7.86295   1
  -1   1  22 5.05173 8.65065  -2
  -4   1  22 5.05173 8.65065   1
  -2   1  22 2.19593 6.65521  -2
  -3   1  22 2.19593 6.65521   1
  -3   1  22 8.65293 7.35755  -2
  -2   1  22 8.65293 7.35755   1
  -4   1  22 7.79748 7.96281  -2
  -1   1  22 7.79748 7.96281   1
  -5   1  22 1.13119 7.58589  -2
   0   1  22 1.13119 7.58589   1
   0   2  22 8.42399 7.56434  -2
  -5   2  22 8.42399 7.56434   1
  -1   2  22 1.72720 7.11969  -2
  -4   2  22 1.72720 7.11969   1
  -2   2  22 -6.9000 6.60037  -2
  -3   2  22 -6.9000 6.60037   1
  -3   2  22 0.97763 6.84006  -2
  -2   2  22 0.97763 6.84006   1
  -4   2  22 -2.9101 7.46627  -2
  -1   2  22 -2.9101 7.46627   1
  -5   2  22 0.05925 7.38999  -2
   0   2  22 0.05925 7.38999   1
  -1   3  22 -5.5621 6.59180  -2
  -4   3  22 -5.5621 6.59180   1
  -2   3  22 -1.8444 6.98876  -2
  -3   3  22 -1.8444 6.98876   1
  -3   3  22 1.42165 7.21416  -2
  -2   3  22 1.42165 7.21416   1
  -4   3  22 -9.4158 9.99129  -2
  -1   3  22 -9.4158 9.99129   1
   0   0   0    0.00    0.00   0
;
_shelx_hkl_checksum                96385
_shelx_fab_file
;
    1    0    0    -62.02      0.00
    2    0    0     22.61      0.00
    3    0    0     21.81      0.00
    4    0    0     -0.44      0.00
    5    0    0     -0.66      0.00
    6    0    0      2.71      0.00
    7    0    0      0.17      0.00
    8    0    0     -0.27      0.00
    9    0    0      1.42      0.00
   10    0    0     -1.24      0.00
   11    0    0      0.53      0.00
   12    0    0     -0.10      0.00
   13    0    0     -4.13      0.00
   14    0    0      1.56      0.00
   15    0    0      0.12      0.00
   16    0    0      2.33      0.00
    0    1    0    -81.66      0.00
    1    1    0   -113.96      0.00
    2    1    0    -32.87      0.00
    3    1    0     20.05      0.00
    4    1    0     -4.57      0.00
    5    1    0     -5.53      0.00
    6    1    0     -0.30      0.00
    7    1    0     -1.70      0.00
    8    1    0     -0.11      0.00
    9    1    0      0.98      0.00
   10    1    0     -0.58      0.00
   11    1    0     -0.55      0.00
   12    1    0      1.81      0.00
   13    1    0     -0.51      0.00
   14    1    0      1.95      0.00
   15    1    0      2.12      0.00
   16    1    0     -6.03      0.00
    0    2    0     50.94      0.00
    1    2    0    -33.07      0.00
    2    2    0      3.53      0.00
    3    2    0     27.63      0.00
    4    2    0     -0.49      0.00
    5    2    0     -3.60      0.00
    6    2    0      2.32      0.00
    7    2    0      0.48      0.00
    8    2    0      0.80      0.00
    9    2    0      1.50      0.00
   10    2    0     -0.30      0.00
   11    2    0     -0.90      0.00
   12    2    0     -0.51      0.00
   13    2    0      1.23      0.00
   14    2    0     -3.96      0.00
   15    2    0      1.82      0.00
   16    2    0      1.81      0.00
    0    3    0     49.83      0.00
    1    3    0      8.99      0.00
    2    3    0      0.77      0.00
    3    3    0     15.38      0.00
    4    3    0     -2.05      0.00
    5    3    0     -9.73      0.00
    6    3    0      0.34      0.00
    7    3    0      0.87      0.00
    8    3    0      0.15      0.00
    9    3    0      1.23      0.00
   10    3    0     -1.82      0.00
   11    3    0     -0.09      0.00
   12    3    0      0.16      0.00
   13    3    0      0.04      0.00
   14    3    0      0.88      0.00
   15    3    0      0.85      0.00
    0    4    0      5.48      0.00
    1    4    0    -14.96      0.00
    2    4    0     -7.82      0.00
    3    4    0     -0.20      0.00
    4    4    0      3.69      0.00
    5    4    0     -7.64      0.00
    6    4    0      2.03      0.00
    7    4    0      1.18      0.00
    8    4    0     -0.26      0.00
    9    4    0      0.70      0.00
   10    4    0     -0.64      0.00
   11    4    0      0.18      0.00
   12    4    0      1.61      0.00
   13    4    0      1.01      0.00
   14    4    0     -0.93      0.00
   15    4    0     -0.15      0.00
    0    5    0     -0.76      0.00
    1    5    0    -10.46      0.00
    2    5    0      3.71      0.00
    3    5    0      5.12      0.00
    4    5    0     -1.31      0.00
    5    5    0     -5.77      0.00
    6    5    0      0.45      0.00
    7    5    0      2.01      0.00
    8    5    0      0.42      0.00
    9    5    0     -1.03      0.00
   10    5    0     -1.36      0.00
   11    5    0     -0.36      0.00
   12    5    0     -1.94      0.00
   13    5    0      0.03      0.00
   14    5    0      0.43      0.00
   15    5    0     -3.31      0.00
    0    6    0     12.11      0.00
    1    6    0      3.67      0.00
    2    6    0      1.23      0.00
    3    6    0      0.09      0.00
    4    6    0      1.08      0.00
    5    6    0     -1.33      0.00
    6    6    0      1.08      0.00
    7    6    0      3.15      0.00
    8    6    0     -0.38      0.00
    9    6    0     -0.46      0.00
   10    6    0      0.16      0.00
   11    6    0     -0.72      0.00
   12    6    0      1.29      0.00
   13    6    0      0.82      0.00
   14    6    0     -0.04      0.00
    0    7    0     -0.13      0.00
    1    7    0     -0.94      0.00
    2    7    0     -0.18      0.00
    3    7    0     -6.25      0.00
    4    7    0      1.93      0.00
    5    7    0      0.23      0.00
    6    7    0      0.05      0.00
    7    7    0      2.00      0.00
    8    7    0     -1.46      0.00
    9    7    0     -1.10      0.00
   10    7    0     -0.01      0.00
   11    7    0      1.43      0.00
   12    7    0      1.47      0.00
   13    7    0     -0.13      0.00
   14    7    0      1.85      0.00
    0    8    0     -1.13      0.00
    1    8    0      1.24      0.00
    2    8    0     -0.49      0.00
    3    8    0     -0.16      0.00
    4    8    0      1.76      0.00
    5    8    0      2.59      0.00
    6    8    0      0.86      0.00
    7    8    0      0.00      0.00
    8    8    0     -0.47      0.00
    9    8    0      1.15      0.00
   10    8    0     -0.28      0.00
   11    8    0     -0.60      0.00
   12    8    0     -1.92      0.00
   13    8    0      1.50      0.00
    0    9    0     -1.05      0.00
    1    9    0     -2.72      0.00
    2    9    0     -1.46      0.00
    3    9    0     -0.67      0.00
    4    9    0     -1.22      0.00
    5    9    0     -0.79      0.00
    6    9    0     -0.76      0.00
    7    9    0     -2.73      0.00
    8    9    0     -2.07      0.00
    9    9    0     -0.15      0.00
   10    9    0      3.19      0.00
   11    9    0     -2.14      0.00
   12    9    0      0.73      0.00
    0   10    0      0.35      0.00
    1   10    0      1.11      0.00
    2   10    0      2.39      0.00
    3   10    0      0.50      0.00
    4   10    0      1.21      0.00
    5   10    0      0.28      0.00
    6   10    0      0.01      0.00
    7   10    0      1.34      0.00
    8   10    0     -0.56      0.00
    9   10    0      1.04      0.00
   10   10    0      0.33      0.00
   11   10    0     -0.62      0.00
    0   11    0      1.46      0.00
    1   11    0     -1.28      0.00
    2   11    0      0.42      0.00
    3   11    0     -0.18      0.00
    4   11    0      1.31      0.00
    5   11    0     -1.02      0.00
    6   11    0     -0.72      0.00
    7   11    0      0.00      0.00
    8   11    0     -0.20      0.00
    9   11    0     -0.51      0.00
   10   11    0     -1.39      0.00
    0   12    0     -1.65      0.00
    1   12    0      1.53      0.00
    2   12    0      0.99      0.00
    3   12    0     -2.56      0.00
    4   12    0      1.47      0.00
    5   12    0      0.68      0.00
    6   12    0     -1.04      0.00
    7   12    0      0.06      0.00
    8   12    0      1.52      0.00
    0   13    0     -0.39      0.00
    1   13    0      0.06      0.00
    2   13    0      0.33      0.00
    3   13    0     -4.58      0.00
    4   13    0      0.67      0.00
    5   13    0      0.30      0.00
    6   13    0     -0.23      0.00
    0   14    0      0.27      0.00
    1   14    0      0.53      0.00
    2   14    0      1.43      0.00
  -16    0    1      3.86      0.00
  -15    0    1      7.71      0.00
  -14    0    1      2.04      0.00
  -13    0    1     -7.00      0.00
  -12    0    1     -1.09      0.00
  -11    0    1      2.07      0.00
  -10    0    1      3.58      0.00
   -9    0    1     -1.77      0.00
   -8    0    1     -1.61      0.00
   -7    0    1     -1.81      0.00
   -6    0    1      1.00      0.00
   -5    0    1     -7.95      0.00
   -4    0    1     13.38      0.00
   -3    0    1      3.45      0.00
   -2    0    1      4.05      0.00
   -1    0    1     -5.95      0.00
    0    0    1    184.95      0.00
    1    0    1    -38.84      0.00
    2    0    1     -7.27      0.00
    3    0    1     -7.52      0.00
    4    0    1      3.58      0.00
    5    0    1      0.43      0.00
    6    0    1     -1.81      0.00
    7    0    1     -0.20      0.00
    8    0    1      0.80      0.00
    9    0    1     -0.13      0.00
   10    0    1     -0.13      0.00
   11    0    1     -0.32      0.00
   12    0    1     -1.49      0.00
   13    0    1      0.74      0.00
   14    0    1      2.80      0.00
   15    0    1     -0.46      0.00
   16    0    1     -0.06      0.00
  -16    1    1    -12.25      0.00
  -15    1    1      3.47      0.00
  -14    1    1      0.69      0.00
  -13    1    1     -2.10      0.00
  -12    1    1      1.78      0.00
  -11    1    1     -1.43      0.00
  -10    1    1      2.23      0.00
   -9    1    1     -1.40      0.00
   -8    1    1     -1.68      0.00
   -7    1    1      0.98      0.00
   -6    1    1      3.47      0.00
   -5    1    1      0.12      0.00
   -4    1    1      8.56      0.00
   -3    1    1    -19.15      0.00
   -2    1    1    -11.53      0.00
   -1    1    1      2.18      0.00
    0    1    1    -42.32      0.00
    1    1    1      0.88      0.00
    2    1    1    -11.17      0.00
    3    1    1     17.49      0.00
    4    1    1      0.96      0.00
    5    1    1     -2.76      0.00
    6    1    1      0.58      0.00
    7    1    1      0.67      0.00
    8    1    1      0.14      0.00
    9    1    1     -0.62      0.00
   10    1    1     -0.17      0.00
   11    1    1     -0.58      0.00
   12    1    1      0.90      0.00
   13    1    1     -0.88      0.00
   14    1    1      0.28      0.00
   15    1    1     -3.01      0.00
   16    1    1      3.27      0.00
  -16    2    1      2.49      0.00
  -15    2    1     -0.98      0.00
  -14    2    1     -0.69      0.00
  -13    2    1      1.79      0.00
  -12    2    1      0.66      0.00
  -11    2    1     -0.71      0.00
  -10    2    1      0.96      0.00
   -9    2    1     -1.93      0.00
   -8    2    1      2.79      0.00
   -7    2    1     -0.80      0.00
   -6    2    1     -0.94      0.00
   -5    2    1     -9.10      0.00
   -4    2    1      4.97      0.00
   -3    2    1      6.74      0.00
   -2    2    1     -5.40      0.00
   -1    2    1     -7.90      0.00
    0    2    1    -43.92      0.00
    1    2    1    -10.24      0.00
    2    2    1     -1.34      0.00
    3    2    1      3.82      0.00
    4    2    1      0.83      0.00
    5    2    1     -4.56      0.00
    6    2    1     -0.02      0.00
    7    2    1      0.47      0.00
    8    2    1     -0.07      0.00
    9    2    1      1.10      0.00
   10    2    1     -0.09      0.00
   11    2    1      0.14      0.00
   12    2    1      0.09      0.00
   13    2    1      1.26      0.00
   14    2    1     -1.91      0.00
   15    2    1      0.14      0.00
   16    2    1     -1.86      0.00
  -16    3    1      1.39      0.00
  -15    3    1     -3.79      0.00
  -14    3    1      3.37      0.00
  -13    3    1     -2.70      0.00
  -12    3    1     -0.89      0.00
  -11    3    1      0.00      0.00
  -10    3    1      0.47      0.00
   -9    3    1     -0.02      0.00
   -8    3    1      0.84      0.00
   -7    3    1      1.71      0.00
   -6    3    1      2.00      0.00
   -5    3    1     -1.09      0.00
   -4    3    1      6.32      0.00
   -3    3    1      5.66      0.00
   -2    3    1     -2.50      0.00
   -1    3    1     25.39      0.00
    0    3    1      8.31      0.00
    1    3    1     23.24      0.00
    2    3    1     -2.28      0.00
    3    3    1      2.32      0.00
    4    3    1      3.56      0.00
    5    3    1     -3.48      0.00
    6    3    1      0.01      0.00
    7    3    1      0.79      0.00
    8    3    1      0.88      0.00
    9    3    1      0.42      0.00
   10    3    1     -0.62      0.00
   11    3    1      0.63      0.00
   12    3    1      0.06      0.00
   13    3    1      0.72      0.00
   14    3    1      1.06      0.00
   15    3    1      2.39      0.00
  -15    4    1      1.51      0.00
  -14    4    1      0.65      0.00
  -13    4    1     -1.34      0.00
  -12    4    1      1.67      0.00
  -11    4    1     -0.22      0.00
  -10    4    1     -1.33      0.00
   -9    4    1     -1.33      0.00
   -8    4    1     -0.32      0.00
   -7    4    1     -0.13      0.00
   -6    4    1     -0.74      0.00
   -5    4    1     -6.54      0.00
   -4    4    1     -0.99      0.00
   -3    4    1      0.53      0.00
   -2    4    1     -5.24      0.00
   -1    4    1      3.70      0.00
    0    4    1     -8.00      0.00
    1    4    1      4.00      0.00
    2    4    1      0.40      0.00
    3    4    1     -1.60      0.00
    4    4    1     -1.17      0.00
    5    4    1     -2.71      0.00
    6    4    1     -0.70      0.00
    7    4    1      0.87      0.00
    8    4    1      1.33      0.00
    9    4    1     -0.54      0.00
   10    4    1     -1.06      0.00
   11    4    1     -0.27      0.00
   12    4    1     -0.23      0.00
   13    4    1      0.09      0.00
   14    4    1     -0.10      0.00
   15    4    1     -1.44      0.00
  -15    5    1     -9.64      0.00
  -14    5    1      2.22      0.00
  -13    5    1      4.45      0.00
  -12    5    1     -3.45      0.00
  -11    5    1      2.49      0.00
  -10    5    1      0.56      0.00
   -9    5    1     -0.73      0.00
   -8    5    1      1.03      0.00
   -7    5    1      1.58      0.00
   -6    5    1     -1.82      0.00
   -5    5    1     -1.57      0.00
   -4    5    1      0.01      0.00
   -3    5    1      2.70      0.00
   -2    5    1     -3.76      0.00
   -1    5    1     -2.71      0.00
    0    5    1    -13.81      0.00
    1    5    1     -1.56      0.00
    2    5    1     -1.62      0.00
    3    5    1      0.66      0.00
    4    5    1     -0.41      0.00
    5    5    1     -0.35      0.00
    6    5    1      0.01      0.00
    7    5    1      0.42      0.00
    8    5    1     -0.50      0.00
    9    5    1     -0.51      0.00
   10    5    1     -1.97      0.00
   11    5    1     -0.54      0.00
   12    5    1      1.51      0.00
   13    5    1     -4.07      0.00
   14    5    1      0.56      0.00
   15    5    1      1.36      0.00
  -14    6    1     -1.82      0.00
  -13    6    1     -1.19      0.00
  -12    6    1      1.16      0.00
  -11    6    1     -0.31      0.00
  -10    6    1     -1.23      0.00
   -9    6    1     -0.89      0.00
   -8    6    1      0.99      0.00
   -7    6    1      1.49      0.00
   -6    6    1     -0.11      0.00
   -5    6    1      1.15      0.00
   -4    6    1     -0.71      0.00
   -3    6    1      4.27      0.00
   -2    6    1      4.44      0.00
   -1    6    1      8.88      0.00
    0    6    1      6.50      0.00
    1    6    1      6.40      0.00
    2    6    1      2.38      0.00
    3    6    1      0.64      0.00
    4    6    1     -2.09      0.00
    5    6    1      0.25      0.00
    6    6    1      1.04      0.00
    7    6    1      1.43      0.00
    8    6    1      0.35      0.00
    9    6    1     -0.64      0.00
   10    6    1      0.12      0.00
   11    6    1      0.28      0.00
   12    6    1      1.65      0.00
   13    6    1      1.11      0.00
   14    6    1      0.53      0.00
  -14    7    1      4.75      0.00
  -13    7    1     -3.01      0.00
  -12    7    1     -3.03      0.00
  -11    7    1      2.49      0.00
  -10    7    1      0.44      0.00
   -9    7    1     -0.16      0.00
   -8    7    1     -0.24      0.00
   -7    7    1      0.50      0.00
   -6    7    1      0.02      0.00
   -5    7    1      0.69      0.00
   -4    7    1      0.98      0.00
   -3    7    1    -13.23      0.00
   -2    7    1     -0.21      0.00
   -1    7    1      0.58      0.00
    0    7    1     -2.32      0.00
    1    7    1     -0.97      0.00
    2    7    1     -4.21      0.00
    3    7    1      3.15      0.00
    4    7    1     -0.80      0.00
    5    7    1     -0.14      0.00
    6    7    1      0.87      0.00
    7    7    1      0.64      0.00
    8    7    1      0.60      0.00
    9    7    1     -0.55      0.00
   10    7    1      0.93      0.00
   11    7    1      0.06      0.00
   12    7    1      1.19      0.00
   13    7    1      3.32      0.00
   14    7    1     -1.20      0.00
  -13    8    1      3.92      0.00
  -12    8    1      0.66      0.00
  -11    8    1     -1.15      0.00
  -10    8    1     -0.20      0.00
   -9    8    1     -1.82      0.00
   -8    8    1      0.65      0.00
   -7    8    1     -2.01      0.00
   -6    8    1      4.51      0.00
   -5    8    1      0.67      0.00
   -4    8    1      0.43      0.00
   -3    8    1      1.67      0.00
   -2    8    1     -1.28      0.00
   -1    8    1     -2.35      0.00
    0    8    1     -1.63      0.00
    1    8    1     -2.39      0.00
    2    8    1     -1.30      0.00
    3    8    1      0.10      0.00
    4    8    1     -0.85      0.00
    5    8    1      0.02      0.00
    6    8    1     -0.82      0.00
    7    8    1      1.40      0.00
    8    8    1     -0.33      0.00
    9    8    1     -1.43      0.00
   10    8    1      0.15      0.00
   11    8    1      0.34      0.00
   12    8    1     -1.71      0.00
   13    8    1     -2.01      0.00
  -12    9    1     -3.30      0.00
  -11    9    1      0.16      0.00
  -10    9    1      8.82      0.00
   -9    9    1     -0.99      0.00
   -8    9    1     -3.00      0.00
   -7    9    1     -0.64      0.00
   -6    9    1     -0.33      0.00
   -5    9    1      0.45      0.00
   -4    9    1      1.06      0.00
   -3    9    1      1.91      0.00
   -2    9    1      1.88      0.00
   -1    9    1      2.37      0.00
    0    9    1      0.32      0.00
    1    9    1     -0.45      0.00
    2    9    1      1.12      0.00
    3    9    1      1.42      0.00
    4    9    1      0.36      0.00
    5    9    1     -0.57      0.00
    6    9    1      1.11      0.00
    7    9    1     -1.61      0.00
    8    9    1      0.78      0.00
    9    9    1     -0.08      0.00
   10    9    1     -2.15      0.00
   11    9    1      0.17      0.00
   12    9    1      1.39      0.00
  -11   10    1     -3.54      0.00
  -10   10    1     -2.98      0.00
   -9   10    1      0.91      0.00
   -8   10    1      0.79      0.00
   -7   10    1     -0.43      0.00
   -6   10    1     -3.06      0.00
   -5   10    1      0.00      0.00
   -4   10    1     -1.78      0.00
   -3   10    1     -1.71      0.00
   -2   10    1     -0.97      0.00
   -1   10    1     -1.58      0.00
    0   10    1      1.06      0.00
    1   10    1     -0.32      0.00
    2   10    1     -0.31      0.00
    3   10    1     -0.39      0.00
    4   10    1      0.73      0.00
    5   10    1      0.06      0.00
    6   10    1      0.15      0.00
    7   10    1     -1.83      0.00
    8   10    1     -0.78      0.00
    9   10    1      0.10      0.00
   10   10    1      1.98      0.00
   11   10    1     -0.44      0.00
  -10   11    1      1.06      0.00
   -9   11    1     -8.53      0.00
   -8   11    1      2.54      0.00
   -7   11    1      6.09      0.00
   -6   11    1     -0.15      0.00
   -5   11    1     -1.89      0.00
   -4   11    1      3.74      0.00
   -3   11    1      0.40      0.00
   -2   11    1     -0.08      0.00
   -1   11    1      0.56      0.00
    0   11    1      1.10      0.00
    1   11    1     -0.97      0.00
    2   11    1      1.55      0.00
    3   11    1      0.37      0.00
    4   11    1      0.24      0.00
    5   11    1     -0.09      0.00
    6   11    1      1.34      0.00
    7   11    1     -0.44      0.00
    8   11    1     -1.40      0.00
    9   11    1      3.10      0.00
   10   11    1     -0.35      0.00
   -8   12    1      1.84      0.00
   -7   12    1     -4.12      0.00
   -6   12    1     -2.78      0.00
   -5   12    1      3.43      0.00
   -4   12    1     -2.11      0.00
   -3   12    1     -1.52      0.00
   -2   12    1     -0.19      0.00
   -1   12    1      0.38      0.00
    0   12    1     -1.12      0.00
    1   12    1      0.78      0.00
    2   12    1     -1.52      0.00
    3   12    1     -0.23      0.00
    4   12    1     -0.60      0.00
    5   12    1     -2.13      0.00
    6   12    1     -0.17      0.00
    7   12    1     -0.13      0.00
    8   12    1      0.16      0.00
   -6   13    1     -4.06      0.00
   -5   13    1      3.64      0.00
   -4   13    1     -0.08      0.00
   -3   13    1     -0.17      0.00
   -2   13    1      0.76      0.00
   -1   13    1      4.47      0.00
    0   13    1     -0.69      0.00
    1   13    1     -0.76      0.00
    2   13    1     -0.29      0.00
    3   13    1      0.58      0.00
    4   13    1     -0.49      0.00
    5   13    1      0.55      0.00
    6   13    1      2.37      0.00
   -2   14    1     -2.53      0.00
   -1   14    1     -2.10      0.00
    0   14    1     -3.00      0.00
    1   14    1      1.17      0.00
    2   14    1      5.36      0.00
  -16    0    2      2.01      0.00
  -15    0    2      2.08      0.00
  -14    0    2      1.43      0.00
  -13    0    2     -3.11      0.00
  -12    0    2     -2.13      0.00
  -11    0    2      1.01      0.00
  -10    0    2      1.98      0.00
   -9    0    2      0.18      0.00
   -8    0    2     -2.85      0.00
   -7    0    2      5.85      0.00
   -6    0    2     -0.14      0.00
   -5    0    2      1.92      0.00
   -4    0    2      3.89      0.00
   -3    0    2     -0.24      0.00
   -2    0    2     22.09      0.00
   -1    0    2     38.78      0.00
    0    0    2    -58.34      0.00
    1    0    2     11.78      0.00
    2    0    2      6.23      0.00
    3    0    2    -21.16      0.00
    4    0    2      5.26      0.00
    5    0    2      1.40      0.00
    6    0    2      1.75      0.00
    7    0    2     -0.73      0.00
    8    0    2     -2.34      0.00
    9    0    2      2.24      0.00
   10    0    2      1.55      0.00
   11    0    2     -0.52      0.00
   12    0    2     -3.55      0.00
   13    0    2      0.98      0.00
   14    0    2     -0.50      0.00
   15    0    2      4.18      0.00
   16    0    2     -0.64      0.00
  -16    1    2      0.55      0.00
  -15    1    2     -1.16      0.00
  -14    1    2      1.30      0.00
  -13    1    2      0.20      0.00
  -12    1    2      0.48      0.00
  -11    1    2     -0.16      0.00
  -10    1    2      1.86      0.00
   -9    1    2     -0.23      0.00
   -8    1    2     -4.88      0.00
   -7    1    2      0.52      0.00
   -6    1    2     -2.90      0.00
   -5    1    2      0.81      0.00
   -4    1    2     -3.97      0.00
   -3    1    2    -13.03      0.00
   -2    1    2     -3.76      0.00
   -1    1    2    -15.60      0.00
    0    1    2     17.67      0.00
    1    1    2      2.55      0.00
    2    1    2      6.95      0.00
    3    1    2     -6.97      0.00
    4    1    2      5.67      0.00
    5    1    2     -0.23      0.00
    6    1    2      1.27      0.00
    7    1    2      0.16      0.00
    8    1    2     -2.91      0.00
    9    1    2      1.05      0.00
   10    1    2     -0.42      0.00
   11    1    2     -1.53      0.00
   12    1    2      1.78      0.00
   13    1    2      0.02      0.00
   14    1    2     -0.78      0.00
   15    1    2     -0.38      0.00
  -16    2    2     -1.79      0.00
  -15    2    2     -5.12      0.00
  -14    2    2      0.19      0.00
  -13    2    2      1.98      0.00
  -12    2    2     -2.05      0.00
  -11    2    2      0.12      0.00
  -10    2    2      1.01      0.00
   -9    2    2      0.76      0.00
   -8    2    2     -0.55      0.00
   -7    2    2      2.68      0.00
   -6    2    2      3.48      0.00
   -5    2    2      0.91      0.00
   -4    2    2      5.23      0.00
   -3    2    2     -3.84      0.00
   -2    2    2     21.22      0.00
   -1    2    2     -0.69      0.00
    0    2    2     -6.12      0.00
    1    2    2      5.29      0.00
    2    2    2     12.47      0.00
    3    2    2     -2.36      0.00
    4    2    2      0.75      0.00
    5    2    2     -2.54      0.00
    6    2    2      1.15      0.00
    7    2    2     -0.96      0.00
    8    2    2     -0.37      0.00
    9    2    2      2.35      0.00
   10    2    2     -0.67      0.00
   11    2    2     -0.97      0.00
   12    2    2      1.94      0.00
   13    2    2      0.25      0.00
   14    2    2     -1.60      0.00
   15    2    2     -0.33      0.00
  -16    3    2      3.11      0.00
  -15    3    2     -1.67      0.00
  -14    3    2      3.19      0.00
  -13    3    2      1.51      0.00
  -12    3    2     -1.02      0.00
  -11    3    2     -1.66      0.00
  -10    3    2     -0.83      0.00
   -9    3    2      0.39      0.00
   -8    3    2     -0.76      0.00
   -7    3    2      1.19      0.00
   -6    3    2     -0.49      0.00
   -5    3    2     -2.61      0.00
   -4    3    2     -1.15      0.00
   -3    3    2     -6.36      0.00
   -2    3    2     -0.12      0.00
   -1    3    2    -17.69      0.00
    0    3    2     -5.96      0.00
    1    3    2     -9.24      0.00
    2    3    2     -7.42      0.00
    3    3    2     -7.98      0.00
    4    3    2      1.07      0.00
    5    3    2     -1.49      0.00
    6    3    2      0.20      0.00
    7    3    2     -0.44      0.00
    8    3    2      0.42      0.00
    9    3    2      1.30      0.00
   10    3    2      0.49      0.00
   11    3    2      0.42      0.00
   12    3    2      1.71      0.00
   13    3    2     -1.10      0.00
   14    3    2      0.15      0.00
   15    3    2      2.77      0.00
  -15    4    2     -0.30      0.00
  -14    4    2     -1.84      0.00
  -13    4    2     -0.09      0.00
  -12    4    2      1.40      0.00
  -11    4    2     -0.26      0.00
  -10    4    2     -0.66      0.00
   -9    4    2      0.82      0.00
   -8    4    2     -0.82      0.00
   -7    4    2     -0.90      0.00
   -6    4    2      1.46      0.00
   -5    4    2     -0.29      0.00
   -4    4    2     -1.63      0.00
   -3    4    2      3.22      0.00
   -2    4    2      8.65      0.00
   -1    4    2     -0.62      0.00
    0    4    2     10.71      0.00
    1    4    2      2.30      0.00
    2    4    2      6.76      0.00
    3    4    2      5.02      0.00
    4    4    2     -3.16      0.00
    5    4    2      5.10      0.00
    6    4    2     -0.29      0.00
    7    4    2      0.07      0.00
    8    4    2      0.04      0.00
    9    4    2      0.09      0.00
   10    4    2     -0.70      0.00
   11    4    2     -1.45      0.00
   12    4    2     -1.25      0.00
   13    4    2     -1.17      0.00
   14    4    2      0.99      0.00
   15    4    2      0.22      0.00
  -15    5    2     -1.41      0.00
  -14    5    2      1.13      0.00
  -13    5    2      2.69      0.00
  -12    5    2     -2.03      0.00
  -11    5    2      1.64      0.00
  -10    5    2     -0.80      0.00
   -9    5    2      0.21      0.00
   -8    5    2     -1.26      0.00
   -7    5    2      0.28      0.00
   -6    5    2     -0.26      0.00
   -5    5    2     -1.29      0.00
   -4    5    2      2.35      0.00
   -3    5    2     -0.84      0.00
   -2    5    2     -1.47      0.00
   -1    5    2     -2.17      0.00
    0    5    2     -4.01      0.00
    1    5    2      1.44      0.00
    2    5    2     -1.07      0.00
    3    5    2     -2.39      0.00
    4    5    2     -1.31      0.00
    5    5    2      0.21      0.00
    6    5    2     -1.57      0.00
    7    5    2     -0.38      0.00
    8    5    2     -1.70      0.00
    9    5    2     -1.26      0.00
   10    5    2     -0.40      0.00
   11    5    2      0.01      0.00
   12    5    2      2.48      0.00
   13    5    2     -1.54      0.00
   14    5    2      0.44      0.00
  -14    6    2     -2.80      0.00
  -13    6    2     -1.75      0.00
  -12    6    2      1.13      0.00
  -11    6    2     -1.03      0.00
  -10    6    2     -0.11      0.00
   -9    6    2      1.49      0.00
   -8    6    2      0.66      0.00
   -7    6    2     -0.42      0.00
   -6    6    2      0.70      0.00
   -5    6    2     -0.31      0.00
   -4    6    2      0.20      0.00
   -3    6    2     -0.59      0.00
   -2    6    2      5.12      0.00
   -1    6    2      1.87      0.00
    0    6    2      2.69      0.00
    1    6    2      2.11      0.00
    2    6    2      2.93      0.00
    3    6    2      0.58      0.00
    4    6    2     -2.29      0.00
    5    6    2      3.98      0.00
    6    6    2      0.30      0.00
    7    6    2      0.85      0.00
    8    6    2      0.43      0.00
    9    6    2     -0.68      0.00
   10    6    2      1.00      0.00
   11    6    2     -0.24      0.00
   12    6    2      1.25      0.00
   13    6    2     -1.26      0.00
   14    6    2      0.39      0.00
  -14    7    2      1.93      0.00
  -13    7    2     -1.25      0.00
  -12    7    2     -0.40      0.00
  -11    7    2     -0.94      0.00
  -10    7    2      2.36      0.00
   -9    7    2     -0.52      0.00
   -8    7    2      0.51      0.00
   -7    7    2     -1.16      0.00
   -6    7    2     -0.58      0.00
   -5    7    2     -1.45      0.00
   -4    7    2      0.61      0.00
   -3    7    2     -4.37      0.00
   -2    7    2      2.59      0.00
   -1    7    2     -1.73      0.00
    0    7    2      1.81      0.00
    1    7    2     -3.11      0.00
    2    7    2     -0.18      0.00
    3    7    2     -2.65      0.00
    4    7    2     -0.02      0.00
    5    7    2      0.13      0.00
    6    7    2     -0.56      0.00
    7    7    2      0.81      0.00
    8    7    2     -1.47      0.00
    9    7    2      3.94      0.00
   10    7    2     -1.26      0.00
   11    7    2      0.67      0.00
   12    7    2     -0.86      0.00
   13    7    2      2.36      0.00
  -13    8    2     -0.85      0.00
  -12    8    2      2.76      0.00
  -11    8    2      0.62      0.00
  -10    8    2      0.48      0.00
   -9    8    2     -2.32      0.00
   -8    8    2      1.38      0.00
   -7    8    2     -0.50      0.00
   -6    8    2      1.51      0.00
   -5    8    2      1.01      0.00
   -4    8    2     -0.10      0.00
   -3    8    2      1.36      0.00
   -2    8    2      0.54      0.00
   -1    8    2    -11.03      0.00
    0    8    2      0.43      0.00
    1    8    2     -1.81      0.00
    2    8    2      0.72      0.00
    3    8    2     -0.48      0.00
    4    8    2     -1.12      0.00
    5    8    2     -0.55      0.00
    6    8    2     -0.11      0.00
    7    8    2      1.68      0.00
    8    8    2     -0.42      0.00
    9    8    2     -1.02      0.00
   10    8    2      1.95      0.00
   11    8    2     -1.69      0.00
   12    8    2     -0.33      0.00
   13    8    2     -2.83      0.00
  -12    9    2     -1.29      0.00
  -11    9    2      2.06      0.00
  -10    9    2     -2.90      0.00
   -9    9    2      0.20      0.00
   -8    9    2      3.26      0.00
   -7    9    2      0.33      0.00
   -6    9    2     -0.78      0.00
   -5    9    2     -1.02      0.00
   -4    9    2      1.80      0.00
   -3    9    2      0.25      0.00
   -2    9    2     -0.53      0.00
   -1    9    2      1.97      0.00
    0    9    2      2.02      0.00
    1    9    2      0.78      0.00
    2    9    2      0.65      0.00
    3    9    2      1.25      0.00
    4    9    2      1.04      0.00
    5    9    2      2.13      0.00
    6    9    2     -0.68      0.00
    7    9    2     -2.50      0.00
    8    9    2      0.14      0.00
    9    9    2     -2.61      0.00
   10    9    2      0.70      0.00
   11    9    2      1.83      0.00
   12    9    2     -0.12      0.00
  -11   10    2     -2.30      0.00
  -10   10    2     -4.01      0.00
   -9   10    2     -0.93      0.00
   -8   10    2      4.29      0.00
   -7   10    2     -6.76      0.00
   -6   10    2     -0.97      0.00
   -5   10    2      6.80      0.00
   -4   10    2     -3.90      0.00
   -3   10    2      0.33      0.00
   -2   10    2      0.20      0.00
   -1   10    2      0.46      0.00
    0   10    2      5.13      0.00
    1   10    2     -0.09      0.00
    2   10    2     -0.44      0.00
    3   10    2     -1.20      0.00
    4   10    2      0.45      0.00
    5   10    2     -1.19      0.00
    6   10    2      3.08      0.00
    7   10    2     -0.69      0.00
    8   10    2     -0.86      0.00
    9   10    2      1.09      0.00
   10   10    2     -0.46      0.00
   11   10    2     -0.87      0.00
  -10   11    2     -0.49      0.00
   -9   11    2      0.09      0.00
   -8   11    2      1.23      0.00
   -7   11    2     -0.31      0.00
   -6   11    2      2.54      0.00
   -5   11    2     -2.00      0.00
   -4   11    2      2.45      0.00
   -3   11    2     -1.65      0.00
   -2   11    2     -0.51      0.00
   -1   11    2     -2.46      0.00
    0   11    2     -0.84      0.00
    1   11    2     -0.55      0.00
    2   11    2     -2.62      0.00
    3   11    2     -0.02      0.00
    4   11    2      1.74      0.00
    5   11    2     -1.35      0.00
    6   11    2     -3.79      0.00
    7   11    2      0.21      0.00
    8   11    2      1.88      0.00
    9   11    2      0.43      0.00
   10   11    2      0.43      0.00
   -8   12    2      0.06      0.00
   -7   12    2     -4.14      0.00
   -6   12    2     -0.35      0.00
   -5   12    2     -1.24      0.00
   -4   12    2     -7.34      0.00
   -3   12    2      4.38      0.00
   -2   12    2      1.75      0.00
   -1   12    2     -0.97      0.00
    0   12    2      3.21      0.00
    1   12    2     -2.25      0.00
    2   12    2     -0.24      0.00
    3   12    2     -1.66      0.00
    4   12    2      1.91      0.00
    5   12    2     -0.18      0.00
    6   12    2      2.19      0.00
    7   12    2     -1.66      0.00
    8   12    2      0.89      0.00
   -6   13    2      0.97      0.00
   -5   13    2      3.97      0.00
   -4   13    2      0.87      0.00
   -3   13    2      2.05      0.00
   -2   13    2     -0.14      0.00
   -1   13    2     -1.05      0.00
    0   13    2     -1.33      0.00
    1   13    2     -0.40      0.00
    2   13    2     -0.86      0.00
    3   13    2      4.11      0.00
    4   13    2     -2.30      0.00
    5   13    2      1.74      0.00
    6   13    2      0.81      0.00
   -2   14    2     -0.73      0.00
   -1   14    2      1.65      0.00
    0   14    2      0.63      0.00
    1   14    2      0.95      0.00
    2   14    2      7.13      0.00
  -16    0    3      2.77      0.00
  -15    0    3     -0.12      0.00
  -14    0    3     -1.43      0.00
  -13    0    3      2.14      0.00
  -12    0    3      2.63      0.00
  -11    0    3      1.05      0.00
  -10    0    3     -1.28      0.00
   -9    0    3      0.62      0.00
   -8    0    3     -5.18      0.00
   -7    0    3     -1.60      0.00
   -6    0    3     -3.55      0.00
   -5    0    3     -4.03      0.00
   -4    0    3      1.71      0.00
   -3    0    3     -7.49      0.00
   -2    0    3    -27.84      0.00
   -1    0    3      0.59      0.00
    0    0    3     34.57      0.00
    1    0    3      6.54      0.00
    2    0    3      9.72      0.00
    3    0    3     -6.49      0.00
    4    0    3     -7.79      0.00
    5    0    3      3.76      0.00
    6    0    3      0.44      0.00
    7    0    3     -1.74      0.00
    8    0    3     -0.78      0.00
    9    0    3      0.55      0.00
   10    0    3     -0.04      0.00
   11    0    3      0.05      0.00
   12    0    3     -3.54      0.00
   13    0    3      2.06      0.00
   14    0    3     -0.06      0.00
   15    0    3      0.06      0.00
  -16    1    3      0.95      0.00
  -15    1    3     -1.76      0.00
  -14    1    3     -0.02      0.00
  -13    1    3      0.36      0.00
  -12    1    3     -2.13      0.00
  -11    1    3     -0.39      0.00
  -10    1    3      0.38      0.00
   -9    1    3      1.52      0.00
   -8    1    3      2.76      0.00
   -7    1    3      1.93      0.00
   -6    1    3      5.39      0.00
   -5    1    3     -7.06      0.00
   -4    1    3      1.63      0.00
   -3    1    3     28.23      0.00
   -2    1    3     -2.21      0.00
   -1    1    3     -4.48      0.00
    0    1    3      6.15      0.00
    1    1    3    -35.56      0.00
    2    1    3      3.99      0.00
    3    1    3      0.67      0.00
    4    1    3     -0.06      0.00
    5    1    3      5.34      0.00
    6    1    3      1.52      0.00
    7    1    3     -3.16      0.00
    8    1    3      0.61      0.00
    9    1    3      1.33      0.00
   10    1    3     -0.24      0.00
   11    1    3     -0.11      0.00
   12    1    3     -0.95      0.00
   13    1    3      1.34      0.00
   14    1    3      1.75      0.00
   15    1    3     -2.84      0.00
  -16    2    3      0.38      0.00
  -15    2    3      0.17      0.00
  -14    2    3      0.35      0.00
  -13    2    3      0.59      0.00
  -12    2    3     -0.91      0.00
  -11    2    3     -0.86      0.00
  -10    2    3     -0.11      0.00
   -9    2    3      0.73      0.00
   -8    2    3     -2.15      0.00
   -7    2    3     -0.67      0.00
   -6    2    3     -0.80      0.00
   -5    2    3     -2.20      0.00
   -4    2    3      0.83      0.00
   -3    2    3     -4.71      0.00
   -2    2    3     -8.25      0.00
   -1    2    3    -12.56      0.00
    0    2    3     21.51      0.00
    1    2    3      1.00      0.00
    2    2    3      7.62      0.00
    3    2    3      7.81      0.00
    4    2    3     -6.15      0.00
    5    2    3      1.66      0.00
    6    2    3     -0.16      0.00
    7    2    3     -2.97      0.00
    8    2    3      0.98      0.00
    9    2    3      1.02      0.00
   10    2    3      0.51      0.00
   11    2    3     -0.56      0.00
   12    2    3     -1.12      0.00
   13    2    3      1.01      0.00
   14    2    3     -0.86      0.00
   15    2    3      0.60      0.00
  -16    3    3     -1.47      0.00
  -15    3    3      0.28      0.00
  -14    3    3     -0.96      0.00
  -13    3    3      0.87      0.00
  -12    3    3      0.66      0.00
  -11    3    3     -0.12      0.00
  -10    3    3      0.19      0.00
   -9    3    3     -1.42      0.00
   -8    3    3      0.01      0.00
   -7    3    3      0.66      0.00
   -6    3    3      3.15      0.00
   -5    3    3     -1.20      0.00
   -4    3    3     -1.70      0.00
   -3    3    3      7.57      0.00
   -2    3    3      4.89      0.00
   -1    3    3      0.33      0.00
    0    3    3      4.60      0.00
    1    3    3     -6.63      0.00
    2    3    3     -4.46      0.00
    3    3    3     -2.63      0.00
    4    3    3     -3.60      0.00
    5    3    3      1.25      0.00
    6    3    3     -0.16      0.00
    7    3    3     -1.84      0.00
    8    3    3      0.73      0.00
    9    3    3      0.98      0.00
   10    3    3      1.06      0.00
   11    3    3     -0.61      0.00
   12    3    3      1.01      0.00
   13    3    3     -1.34      0.00
   14    3    3      0.02      0.00
   15    3    3      0.13      0.00
  -15    4    3     -2.38      0.00
  -14    4    3      0.58      0.00
  -13    4    3      2.81      0.00
  -12    4    3      0.87      0.00
  -11    4    3     -1.84      0.00
  -10    4    3     -0.34      0.00
   -9    4    3      0.22      0.00
   -8    4    3      1.67      0.00
   -7    4    3      0.65      0.00
   -6    4    3     -0.85      0.00
   -5    4    3     -0.37      0.00
   -4    4    3     -8.66      0.00
   -3    4    3      1.40      0.00
   -2    4    3     -6.63      0.00
   -1    4    3     -7.10      0.00
    0    4    3     -3.88      0.00
    1    4    3     -4.66      0.00
    2    4    3      0.66      0.00
    3    4    3      2.39      0.00
    4    4    3     -1.89      0.00
    5    4    3      2.56      0.00
    6    4    3      0.30      0.00
    7    4    3     -0.58      0.00
    8    4    3      0.44      0.00
    9    4    3      0.29      0.00
   10    4    3     -0.69      0.00
   11    4    3      0.37      0.00
   12    4    3      0.39      0.00
   13    4    3      0.17      0.00
   14    4    3     -0.07      0.00
   15    4    3     -1.11      0.00
  -15    5    3      3.19      0.00
  -14    5    3      0.12      0.00
  -13    5    3     -2.20      0.00
  -12    5    3     -1.78      0.00
  -11    5    3     -0.13      0.00
  -10    5    3      0.97      0.00
   -9    5    3     -1.30      0.00
   -8    5    3     -0.15      0.00
   -7    5    3      0.03      0.00
   -6    5    3      1.53      0.00
   -5    5    3      3.07      0.00
   -4    5    3     -0.72      0.00
   -3    5    3      5.54      0.00
   -2    5    3      1.48      0.00
   -1    5    3      6.36      0.00
    0    5    3      3.40      0.00
    1    5    3      5.58      0.00
    2    5    3      4.49      0.00
    3    5    3     -0.78      0.00
    4    5    3     -0.15      0.00
    5    5    3      0.35      0.00
    6    5    3      1.60      0.00
    7    5    3     -1.04      0.00
    8    5    3     -1.80      0.00
    9    5    3     -0.66      0.00
   10    5    3     -0.83      0.00
   11    5    3     -0.55      0.00
   12    5    3     -0.93      0.00
   13    5    3      1.44      0.00
   14    5    3      1.38      0.00
  -14    6    3      2.85      0.00
  -13    6    3     -0.18      0.00
  -12    6    3      1.77      0.00
  -11    6    3      0.80      0.00
  -10    6    3      1.08      0.00
   -9    6    3     -0.78      0.00
   -8    6    3     -1.13      0.00
   -7    6    3     -1.28      0.00
   -6    6    3     -0.32      0.00
   -5    6    3     -0.24      0.00
   -4    6    3     -1.33      0.00
   -3    6    3     -0.12      0.00
   -2    6    3     -0.69      0.00
   -1    6    3      3.08      0.00
    0    6    3     -5.59      0.00
    1    6    3     -1.19      0.00
    2    6    3     -0.76      0.00
    3    6    3     -3.38      0.00
    4    6    3     -1.60      0.00
    5    6    3      1.22      0.00
    6    6    3      1.60      0.00
    7    6    3     -0.12      0.00
    8    6    3      0.53      0.00
    9    6    3     -0.04      0.00
   10    6    3      1.22      0.00
   11    6    3      0.98      0.00
   12    6    3      1.03      0.00
   13    6    3     -1.04      0.00
   14    6    3     -0.39      0.00
  -14    7    3     -2.19      0.00
  -13    7    3     -2.26      0.00
  -12    7    3     -2.62      0.00
  -11    7    3     -1.35      0.00
  -10    7    3      1.47      0.00
   -9    7    3      0.27      0.00
   -8    7    3      1.08      0.00
   -7    7    3     -0.85      0.00
   -6    7    3      0.53      0.00
   -5    7    3      0.02      0.00
   -4    7    3     -1.81      0.00
   -3    7    3      4.21      0.00
   -2    7    3     -0.37      0.00
   -1    7    3     -1.29      0.00
    0    7    3     -0.47      0.00
    1    7    3     -0.54      0.00
    2    7    3      9.07      0.00
    3    7    3     -4.09      0.00
    4    7    3      2.14      0.00
    5    7    3     -0.96      0.00
    6    7    3      0.32      0.00
    7    7    3      0.78      0.00
    8    7    3     -4.84      0.00
    9    7    3      7.95      0.00
   10    7    3     -5.55      0.00
   11    7    3     -1.05      0.00
   12    7    3     -0.65      0.00
   13    7    3     -0.86      0.00
  -13    8    3      0.73      0.00
  -12    8    3      3.66      0.00
  -11    8    3      4.30      0.00
  -10    8    3      0.53      0.00
   -9    8    3      0.34      0.00
   -8    8    3     -1.34      0.00
   -7    8    3      0.77      0.00
   -6    8    3     -1.90      0.00
   -5    8    3      1.12      0.00
   -4    8    3     -2.25      0.00
   -3    8    3      2.15      0.00
   -2    8    3      0.49      0.00
   -1    8    3     -1.86      0.00
    0    8    3     -0.61      0.00
    1    8    3     -1.11      0.00
    2    8    3     -0.53      0.00
    3    8    3     -4.13      0.00
    4    8    3      0.81      0.00
    5    8    3      1.84      0.00
    6    8    3      1.26      0.00
    7    8    3     -2.58      0.00
    8    8    3      0.50      0.00
    9    8    3      0.72      0.00
   10    8    3      1.85      0.00
   11    8    3     -0.18      0.00
   12    8    3      1.89      0.00
   13    8    3     -1.24      0.00
  -12    9    3     -0.46      0.00
  -11    9    3      1.07      0.00
  -10    9    3     -9.27      0.00
   -9    9    3      0.83      0.00
   -8    9    3      5.27      0.00
   -7    9    3     -1.09      0.00
   -6    9    3     -0.57      0.00
   -5    9    3      0.27      0.00
   -4    9    3      0.51      0.00
   -3    9    3      1.85      0.00
   -2    9    3     -8.18      0.00
   -1    9    3     -0.81      0.00
    0    9    3      1.56      0.00
    1    9    3      1.08      0.00
    2    9    3     -0.35      0.00
    3    9    3      1.35      0.00
    4    9    3     -0.11      0.00
    5    9    3      0.88      0.00
    6    9    3     -0.22      0.00
    7    9    3     -3.52      0.00
    8    9    3      2.46      0.00
    9    9    3     -0.98      0.00
   10    9    3      1.67      0.00
   11    9    3     -1.32      0.00
   12    9    3     -0.29      0.00
  -11   10    3     -2.86      0.00
  -10   10    3     -0.26      0.00
   -9   10    3     -3.10      0.00
   -8   10    3      4.85      0.00
   -7   10    3     -3.88      0.00
   -6   10    3      3.02      0.00
   -5   10    3      8.46      0.00
   -4   10    3     -8.71      0.00
   -3   10    3      1.39      0.00
   -2   10    3     -1.85      0.00
   -1   10    3      4.64      0.00
    0   10    3      3.15      0.00
    1   10    3     -1.26      0.00
    2   10    3      1.11      0.00
    3   10    3     -0.95      0.00
    4   10    3     -0.65      0.00
    5   10    3     -2.71      0.00
    6   10    3      3.84      0.00
    7   10    3     -1.68      0.00
    8   10    3      0.28      0.00
    9   10    3     -2.28      0.00
   10   10    3     -1.86      0.00
   11   10    3      1.67      0.00
  -10   11    3      1.41      0.00
   -9   11    3      5.36      0.00
   -8   11    3     -1.83      0.00
   -7   11    3     -7.29      0.00
   -6   11    3     -2.69      0.00
   -5   11    3      3.31      0.00
   -4   11    3      2.88      0.00
   -3   11    3      1.55      0.00
   -2   11    3      1.23      0.00
   -1   11    3      0.98      0.00
    0   11    3      1.13      0.00
    1   11    3     -0.32      0.00
    2   11    3     -3.43      0.00
    3   11    3      4.47      0.00
    4   11    3      1.32      0.00
    5   11    3      0.50      0.00
    6   11    3     -4.39      0.00
    7   11    3     -1.51      0.00
    8   11    3      3.43      0.00
    9   11    3      2.09      0.00
   -8   12    3      0.35      0.00
   -7   12    3      2.78      0.00
   -6   12    3     -0.41      0.00
   -5   12    3     -3.06      0.00
   -4   12    3     -7.51      0.00
   -3   12    3      2.72      0.00
   -2   12    3     -0.17      0.00
   -1   12    3     -3.72      0.00
    0   12    3      1.16      0.00
    1   12    3     -9.24      0.00
    2   12    3      0.63      0.00
    3   12    3     -4.32      0.00
    4   12    3      0.22      0.00
    5   12    3      4.17      0.00
    6   12    3     -1.31      0.00
    7   12    3      2.68      0.00
    8   12    3      2.38      0.00
   -6   13    3      1.04      0.00
   -5   13    3      3.16      0.00
   -4   13    3     -0.23      0.00
   -3   13    3      1.36      0.00
   -2   13    3      1.96      0.00
   -1   13    3      0.26      0.00
    0   13    3      4.14      0.00
    1   13    3     -1.10      0.00
    2   13    3      6.90      0.00
    3   13    3      2.72      0.00
    4   13    3     -3.62      0.00
    5   13    3      2.31      0.00
   -2   14    3     -4.20      0.00
   -1   14    3      1.02      0.00
    0   14    3      1.21      0.00
    1   14    3     -2.66      0.00
  -16    0    4      2.18      0.00
  -15    0    4      2.63      0.00
  -14    0    4     -3.71      0.00
  -13    0    4     -0.96      0.00
  -12    0    4     -0.51      0.00
  -11    0    4     -0.13      0.00
  -10    0    4      0.86      0.00
   -9    0    4      1.28      0.00
   -8    0    4     -0.40      0.00
   -7    0    4     -0.39      0.00
   -6    0    4     -2.64      0.00
   -5    0    4     -3.38      0.00
   -4    0    4      3.69      0.00
   -3    0    4      0.93      0.00
   -2    0    4    -17.51      0.00
   -1    0    4    -20.31      0.00
    0    0    4     58.26      0.00
    1    0    4    -41.03      0.00
    2    0    4     -3.81      0.00
    3    0    4     -3.17      0.00
    4    0    4     -4.22      0.00
    5    0    4      2.80      0.00
    6    0    4     -1.80      0.00
    7    0    4      1.68      0.00
    8    0    4      0.37      0.00
    9    0    4     -0.71      0.00
   10    0    4     -1.34      0.00
   11    0    4      0.25      0.00
   12    0    4      0.79      0.00
   13    0    4     -0.84      0.00
   14    0    4     -1.10      0.00
   15    0    4     -1.85      0.00
  -16    1    4     -5.26      0.00
  -15    1    4      0.67      0.00
  -14    1    4      1.60      0.00
  -13    1    4      1.98      0.00
  -12    1    4     -0.74      0.00
  -11    1    4      0.24      0.00
  -10    1    4     -0.18      0.00
   -9    1    4      0.25      0.00
   -8    1    4     -0.14      0.00
   -7    1    4     -1.27      0.00
   -6    1    4      4.58      0.00
   -5    1    4     -2.99      0.00
   -4    1    4      4.80      0.00
   -3    1    4      2.92      0.00
   -2    1    4     -4.78      0.00
   -1    1    4     18.56      0.00
    0    1    4    -14.95      0.00
    1    1    4      4.12      0.00
    2    1    4      9.88      0.00
    3    1    4      6.10      0.00
    4    1    4     -3.53      0.00
    5    1    4      3.33      0.00
    6    1    4      0.20      0.00
    7    1    4     -0.40      0.00
    8    1    4      1.66      0.00
    9    1    4     -0.04      0.00
   10    1    4     -1.20      0.00
   11    1    4      0.68      0.00
   12    1    4      0.29      0.00
   13    1    4     -0.05      0.00
   14    1    4      2.73      0.00
   15    1    4     -0.91      0.00
  -16    2    4      2.35      0.00
  -15    2    4      0.02      0.00
  -14    2    4      0.19      0.00
  -13    2    4     -1.35      0.00
  -12    2    4      0.74      0.00
  -11    2    4     -0.28      0.00
  -10    2    4      0.70      0.00
   -9    2    4     -0.82      0.00
   -8    2    4     -0.35      0.00
   -7    2    4      1.83      0.00
   -6    2    4     -1.85      0.00
   -5    2    4     -2.60      0.00
   -4    2    4      2.83      0.00
   -3    2    4      2.41      0.00
   -2    2    4     -1.35      0.00
   -1    2    4     -3.38      0.00
    0    2    4     -5.11      0.00
    1    2    4     -5.11      0.00
    2    2    4      1.51      0.00
    3    2    4      3.24      0.00
    4    2    4     -4.18      0.00
    5    2    4      1.85      0.00
    6    2    4     -2.95      0.00
    7    2    4     -0.55      0.00
    8    2    4     -0.97      0.00
    9    2    4     -0.36      0.00
   10    2    4      1.22      0.00
   11    2    4      0.77      0.00
   12    2    4     -2.14      0.00
   13    2    4     -0.56      0.00
   14    2    4     -0.79      0.00
   15    2    4     -0.28      0.00
  -16    3    4     -3.19      0.00
  -15    3    4      0.30      0.00
  -14    3    4     -0.31      0.00
  -13    3    4     -1.18      0.00
  -12    3    4     -0.67      0.00
  -11    3    4      0.48      0.00
  -10    3    4     -0.64      0.00
   -9    3    4     -0.70      0.00
   -8    3    4      0.20      0.00
   -7    3    4     -0.25      0.00
   -6    3    4      1.84      0.00
   -5    3    4     -2.74      0.00
   -4    3    4     -2.24      0.00
   -3    3    4      0.39      0.00
   -2    3    4      0.68      0.00
   -1    3    4      2.69      0.00
    0    3    4      0.26      0.00
    1    3    4      5.37      0.00
    2    3    4     -0.14      0.00
    3    3    4     -2.61      0.00
    4    3    4     -2.79      0.00
    5    3    4      3.78      0.00
    6    3    4     -1.64      0.00
    7    3    4      0.27      0.00
    8    3    4      0.72      0.00
    9    3    4     -1.01      0.00
   10    3    4      0.52      0.00
   11    3    4      0.30      0.00
   12    3    4      1.34      0.00
   13    3    4     -2.17      0.00
   14    3    4      1.59      0.00
   15    3    4      3.66      0.00
  -15    4    4     -0.53      0.00
  -14    4    4      0.78      0.00
  -13    4    4      1.25      0.00
  -12    4    4     -0.06      0.00
  -11    4    4      0.70      0.00
  -10    4    4      0.47      0.00
   -9    4    4     -0.51      0.00
   -8    4    4     -0.73      0.00
   -7    4    4      1.36      0.00
   -6    4    4      1.86      0.00
   -5    4    4     -0.48      0.00
   -4    4    4     -2.01      0.00
   -3    4    4     -0.91      0.00
   -2    4    4      1.25      0.00
   -1    4    4      1.46      0.00
    0    4    4     -4.84      0.00
    1    4    4      2.44      0.00
    2    4    4      0.79      0.00
    3    4    4     -1.02      0.00
    4    4    4     -0.06      0.00
    5    4    4     -0.74      0.00
    6    4    4     -0.57      0.00
    7    4    4      1.08      0.00
    8    4    4      1.57      0.00
    9    4    4     -0.62      0.00
   10    4    4      0.01      0.00
   11    4    4      0.88      0.00
   12    4    4      0.36      0.00
   13    4    4      0.12      0.00
   14    4    4     -3.06      0.00
  -15    5    4      0.17      0.00
  -14    5    4     -0.23      0.00
  -13    5    4      0.29      0.00
  -12    5    4      0.96      0.00
  -11    5    4     -2.18      0.00
  -10    5    4      0.32      0.00
   -9    5    4      0.26      0.00
   -8    5    4      0.49      0.00
   -7    5    4      0.97      0.00
   -6    5    4     -0.74      0.00
   -5    5    4     -0.28      0.00
   -4    5    4     -1.29      0.00
   -3    5    4      0.08      0.00
   -2    5    4      1.36      0.00
   -1    5    4     -4.30      0.00
    0    5    4      0.53      0.00
    1    5    4      0.52      0.00
    2    5    4     -0.57      0.00
    3    5    4     -1.24      0.00
    4    5    4     -1.23      0.00
    5    5    4      2.02      0.00
    6    5    4      0.99      0.00
    7    5    4     -0.27      0.00
    8    5    4     -0.53      0.00
    9    5    4     -1.56      0.00
   10    5    4     -0.71      0.00
   11    5    4      0.38      0.00
   12    5    4      0.05      0.00
   13    5    4      2.22      0.00
   14    5    4      1.43      0.00
  -14    6    4      3.42      0.00
  -13    6    4     -2.92      0.00
  -12    6    4      0.34      0.00
  -11    6    4      0.42      0.00
  -10    6    4     -0.14      0.00
   -9    6    4     -0.99      0.00
   -8    6    4     -1.38      0.00
   -7    6    4      0.88      0.00
   -6    6    4      1.03      0.00
   -5    6    4      0.63      0.00
   -4    6    4     -0.02      0.00
   -3    6    4     -0.40      0.00
   -2    6    4      2.31      0.00
   -1    6    4      0.80      0.00
    0    6    4      0.54      0.00
    1    6    4     -1.51      0.00
    2    6    4     -1.04      0.00
    3    6    4      1.23      0.00
    4    6    4      0.62      0.00
    5    6    4     -0.74      0.00
    6    6    4     -1.13      0.00
    7    6    4      0.72      0.00
    8    6    4      0.93      0.00
    9    6    4     -0.87      0.00
   10    6    4      0.57      0.00
   11    6    4     -0.53      0.00
   12    6    4     -0.83      0.00
   13    6    4      1.00      0.00
   14    6    4     -2.75      0.00
  -14    7    4     -0.85      0.00
  -13    7    4     -0.04      0.00
  -12    7    4      0.16      0.00
  -11    7    4      1.63      0.00
  -10    7    4      0.31      0.00
   -9    7    4      0.41      0.00
   -8    7    4     -0.59      0.00
   -7    7    4     -1.49      0.00
   -6    7    4     -0.02      0.00
   -5    7    4      0.37      0.00
   -4    7    4      1.05      0.00
   -3    7    4      0.80      0.00
   -2    7    4      2.58      0.00
   -1    7    4     -0.12      0.00
    0    7    4     -2.19      0.00
    1    7    4      0.08      0.00
    2    7    4      3.47      0.00
    3    7    4      1.10      0.00
    4    7    4     -0.19      0.00
    5    7    4      1.05      0.00
    6    7    4     -0.21      0.00
    7    7    4      2.85      0.00
    8    7    4     -2.59      0.00
    9    7    4      2.60      0.00
   10    7    4     -1.63      0.00
   11    7    4     -0.60      0.00
   12    7    4     -0.03      0.00
   13    7    4     -2.24      0.00
  -13    8    4     -1.19      0.00
  -12    8    4      1.20      0.00
  -11    8    4      0.18      0.00
  -10    8    4     -0.54      0.00
   -9    8    4      0.66      0.00
   -8    8    4     -0.71      0.00
   -7    8    4      0.29      0.00
   -6    8    4      0.37      0.00
   -5    8    4     -0.52      0.00
   -4    8    4     -0.75      0.00
   -3    8    4     -1.61      0.00
   -2    8    4      0.06      0.00
   -1    8    4      0.72      0.00
    0    8    4     -0.12      0.00
    1    8    4      1.63      0.00
    2    8    4     -1.13      0.00
    3    8    4     -1.57      0.00
    4    8    4     -0.39      0.00
    5    8    4      0.57      0.00
    6    8    4     -2.01      0.00
    7    8    4     -1.93      0.00
    8    8    4      0.25      0.00
    9    8    4     -1.41      0.00
   10    8    4      0.58      0.00
   11    8    4      1.64      0.00
   12    8    4      2.75      0.00
  -11    9    4      0.13      0.00
  -10    9    4      0.40      0.00
   -9    9    4      1.44      0.00
   -8    9    4      0.67      0.00
   -7    9    4     -0.62      0.00
   -6    9    4      0.20      0.00
   -5    9    4      0.19      0.00
   -4    9    4     -0.06      0.00
   -3    9    4     -0.41      0.00
   -2    9    4     -1.77      0.00
   -1    9    4     -1.26      0.00
    0    9    4      0.49      0.00
    1    9    4      0.48      0.00
    2    9    4     -0.95      0.00
    3    9    4      1.94      0.00
    4    9    4     -0.13      0.00
    5    9    4     -0.25      0.00
    6    9    4      1.28      0.00
    7    9    4      1.23      0.00
    8    9    4      0.46      0.00
    9    9    4      0.91      0.00
   10    9    4      1.26      0.00
   11    9    4     -3.16      0.00
  -11   10    4     -3.81      0.00
  -10   10    4     -0.31      0.00
   -9   10    4     -2.42      0.00
   -8   10    4      0.76      0.00
   -7   10    4      0.00      0.00
   -6   10    4      0.92      0.00
   -5   10    4      0.90      0.00
   -4   10    4     -1.65      0.00
   -3   10    4      0.13      0.00
   -2   10    4     -0.43      0.00
   -1   10    4      0.45      0.00
    0   10    4     -1.57      0.00
    1   10    4      0.11      0.00
    2   10    4     -0.07      0.00
    3   10    4     -1.12      0.00
    4   10    4     -1.14      0.00
    5   10    4     -1.05      0.00
    6   10    4     -0.35      0.00
    7   10    4     -1.36      0.00
    8   10    4      2.65      0.00
    9   10    4     -3.18      0.00
   10   10    4      2.33      0.00
  -10   11    4      2.07      0.00
   -9   11    4      0.42      0.00
   -8   11    4     -0.41      0.00
   -7   11    4     -1.52      0.00
   -6   11    4     -0.71      0.00
   -5   11    4      0.92      0.00
   -4   11    4      3.52      0.00
   -3   11    4     -1.61      0.00
   -2   11    4     -0.15      0.00
   -1   11    4      2.74      0.00
    0   11    4      0.71      0.00
    1   11    4      0.21      0.00
    2   11    4     -2.08      0.00
    3   11    4      4.44      0.00
    4   11    4     -0.52      0.00
    5   11    4     -0.94      0.00
    6   11    4      0.94      0.00
    7   11    4     -1.59      0.00
    8   11    4     -2.55      0.00
    9   11    4      0.80      0.00
   -8   12    4      0.07      0.00
   -7   12    4      2.42      0.00
   -6   12    4     -0.66      0.00
   -5   12    4     -2.38      0.00
   -4   12    4      0.65      0.00
   -3   12    4      0.26      0.00
   -2   12    4      1.50      0.00
   -1   12    4     -0.81      0.00
    0   12    4     -0.48      0.00
    1   12    4     -1.96      0.00
    2   12    4      0.50      0.00
    3   12    4     -1.57      0.00
    4   12    4     -1.24      0.00
    5   12    4      4.62      0.00
    6   12    4     -0.39      0.00
    7   12    4      3.59      0.00
   -6   13    4     -1.93      0.00
   -5   13    4     -0.72      0.00
   -4   13    4     -0.77      0.00
   -3   13    4     -0.88      0.00
   -2   13    4      0.86      0.00
   -1   13    4      1.71      0.00
    0   13    4     -0.29      0.00
    1   13    4     -2.14      0.00
    2   13    4      3.56      0.00
    3   13    4      0.16      0.00
    4   13    4     -1.98      0.00
    5   13    4     -1.26      0.00
  -16    0    5     -2.28      0.00
  -15    0    5      4.70      0.00
  -14    0    5     -0.93      0.00
  -13    0    5     -0.66      0.00
  -12    0    5      0.71      0.00
  -11    0    5      0.58      0.00
  -10    0    5      0.44      0.00
   -9    0    5     -1.20      0.00
   -8    0    5      0.04      0.00
   -7    0    5     -0.06      0.00
   -6    0    5      0.61      0.00
   -5    0    5     -0.03      0.00
   -4    0    5     -6.61      0.00
   -3    0    5      0.43      0.00
   -2    0    5      0.62      0.00
   -1    0    5      4.48      0.00
[truncated: 159,495 more chars]
