# Supplementary material for: Pillararene incorporated metal–organic frameworks for supramolecular recognition and selective separation
Source: Nat Commun. 2023 Aug 15;14:4927. doi: 10.1038/s41467-023-40594-2 (PMC10427641; doi:10.1038/s41467-023-40594-2)
Supplement: Supplementary file 4 — Supplementary Data 1 [file 41467_2023_40594_MOESM4_ESM.zip › Supplementary Data 1/MeP5-MOF-4.cif]

data_a
_audit_creation_date               2022-11-03
_audit_creation_method
;
Olex2 1.5
(compiled 2022.04.07 svn.rca3783a0 for OlexSys, GUI svn.r6498)
;
_shelx_SHELXL_version_number       '2019/2'
_audit_contact_author_address      ?
_audit_contact_author_email        ?
_audit_contact_author_name         ''
_audit_contact_author_phone        ?
_publ_contact_author_id_orcid      ?
_publ_section_references
;
Dolomanov, O.V., Bourhis, L.J., Gildea, R.J, Howard, J.A.K. & Puschmann, H.
 (2009), J. Appl. Cryst. 42, 339-341.

Sheldrick, G.M. (2015). Acta Cryst. A71, 3-8.

Sheldrick, G.M. (2015). Acta Cryst. C71, 3-8.
;
_chemical_name_common              ?
_chemical_name_systematic          ?
_chemical_formula_moiety           'C58 H36 N2 O8 Zn2'
_chemical_formula_sum              'C58 H36 N2 O8 Zn2'
_chemical_formula_weight           1019.63
_chemical_melting_point            ?
loop_
  _atom_type_symbol
  _atom_type_description
  _atom_type_scat_dispersion_real
  _atom_type_scat_dispersion_imag
  _atom_type_scat_source
 'C' 'C' 0.0137 0.0067 'International Tables Vol C Tables 4.2.6.8 and 6.1.1.4'
 'H' 'H' 0.0000 0.0000 'International Tables Vol C Tables 4.2.6.8 and 6.1.1.4'
 'N' 'N' 0.0241 0.0134 'International Tables Vol C Tables 4.2.6.8 and 6.1.1.4'
 'O' 'O' 0.0389 0.0241 'International Tables Vol C Tables 4.2.6.8 and 6.1.1.4'
 'Zn' 'Zn' -2.7473 0.5279
 'International Tables Vol C Tables 4.2.6.8 and 6.1.1.4'

_shelx_space_group_comment
;
The symmetry employed for this shelxl refinement is uniquely defined
by the following loop, which should always be used as a source of
symmetry information in preference to the above space-group names.
They are only intended as comments.
;
_space_group_crystal_system        'monoclinic'
_space_group_IT_number             10
_space_group_name_H-M_alt          'P 1 2/m 1'
_space_group_name_Hall             '-P 2y'
loop_
  _space_group_symop_operation_xyz
 'x, y, z'
 '-x, y, -z'
 '-x, -y, -z'
 'x, -y, z'

_cell_length_a                     13.1993(9)
_cell_length_b                     11.4758(7)
_cell_length_c                     26.8418(19)
_cell_angle_alpha                  90
_cell_angle_beta                   95.824(4)
_cell_angle_gamma                  90
_cell_volume                       4044.8(5)
_cell_formula_units_Z              1
_cell_measurement_reflns_used      9475
_cell_measurement_temperature      193.00
_cell_measurement_theta_max        55.90
_cell_measurement_theta_min        2.88
_shelx_estimated_absorpt_T_max     0.967
_shelx_estimated_absorpt_T_min     0.958
_exptl_absorpt_coefficient_mu      0.333
_exptl_absorpt_correction_T_max    0.7517
_exptl_absorpt_correction_T_min    0.4427
_exptl_absorpt_correction_type     multi-scan
_exptl_absorpt_process_details
;
SADABS-2016/2 (Bruker,2016/2) was used for absorption correction.
wR2(int) was 0.1202 before and 0.0745 after correction.
The Ratio of minimum to maximum transmission is 0.5889.
The \l/2 correction factor is Not present.
;
_exptl_absorpt_special_details     ?
_exptl_crystal_colour              ?
_exptl_crystal_density_diffrn      0.419
_exptl_crystal_density_meas        ?
_exptl_crystal_density_method      ?
_exptl_crystal_description         block
_exptl_crystal_F_000               522
_exptl_crystal_size_max            0.13
_exptl_crystal_size_mid            0.12
_exptl_crystal_size_min            0.1
_exptl_transmission_factor_max     ?
_exptl_transmission_factor_min     ?
_diffrn_reflns_av_R_equivalents    0.0826
_diffrn_reflns_av_unetI/netI       0.0784
_diffrn_reflns_Laue_measured_fraction_full  0.981
_diffrn_reflns_Laue_measured_fraction_max  0.981
_diffrn_reflns_limit_h_max         15
_diffrn_reflns_limit_h_min         -15
_diffrn_reflns_limit_k_max         11
_diffrn_reflns_limit_k_min         -13
_diffrn_reflns_limit_l_max         32
_diffrn_reflns_limit_l_min         -24
_diffrn_reflns_number              22366
_diffrn_reflns_point_group_measured_fraction_full  0.981
_diffrn_reflns_point_group_measured_fraction_max  0.981
_diffrn_reflns_theta_full          53.594
_diffrn_reflns_theta_max           53.902
_diffrn_reflns_theta_min           1.439
_diffrn_ambient_temperature        193.00
_diffrn_detector                   CPAD
_diffrn_detector_area_resol_mean   7.41
_diffrn_detector_type              'Bruker PHOTON II'
_diffrn_measured_fraction_theta_full  0.981
_diffrn_measured_fraction_theta_max  0.981
_diffrn_measurement_device         'four-circle diffractometer'
_diffrn_measurement_device_type    'Bruker D8 VENTURE Metaljet PHOTON II'
_diffrn_measurement_method         '\w and \f shutterless scans'
_diffrn_measurement_specimen_support  'nylon loop'
_diffrn_radiation_monochromator    'Helios Multi-layer Optic'
_diffrn_radiation_probe            X-ray
_diffrn_radiation_type             GaK\a
_diffrn_radiation_wavelength       1.34139
_diffrn_source                     MetalJet
_diffrn_source_current             2.23
_diffrn_source_power               0.1554533
_diffrn_source_type                'Liquid Metal source'
_diffrn_source_voltage             69.71
_diffrn_standards_number           0
_reflns_Friedel_coverage           0.000
_reflns_Friedel_fraction_full      .
_reflns_Friedel_fraction_max       .
_reflns_number_gt                  4824
_reflns_number_total               7649
_reflns_special_details
;
 Reflections were merged by SHELXL according to the crystal
 class for the calculation of statistics and refinement.
 
 Structure factors included contributions from the .fab file.
 
 _reflns_Friedel_fraction is defined as the number of unique
 Friedel pairs measured divided by the number that would be
 possible theoretically, ignoring centric projections and
 systematic absences.
;
_reflns_threshold_expression       'I > 2\s(I)'
_computing_cell_refinement         'SAINT V8.40B (Bruker, 2019)'
_computing_data_collection         'APEX4 V2022.1-1 (Bruker, 2022)'
_computing_data_reduction          'SAINT V8.40B (Bruker, 2019)'
_computing_molecular_graphics      'Olex2 1.5 (Dolomanov et al., 2009)'
_computing_publication_material    'Olex2 1.5 (Dolomanov et al., 2009)'
_computing_structure_refinement    'SHELXL 2019/2 (Sheldrick, 2015)'
_computing_structure_solution      'SHELXT 2018/2 (Sheldrick, 2018)'
_refine_diff_density_max           2.139
_refine_diff_density_min           -1.136
_refine_diff_density_rms           0.089
_refine_ls_extinction_coef         .
_refine_ls_extinction_method       none
_refine_ls_goodness_of_fit_ref     1.143
_refine_ls_hydrogen_treatment      constr
_refine_ls_matrix_type             full
_refine_ls_number_parameters       339
_refine_ls_number_reflns           7649
_refine_ls_number_restraints       514
_refine_ls_R_factor_all            0.1806
_refine_ls_R_factor_gt             0.1498
_refine_ls_restrained_S_all        1.121
_refine_ls_shift/su_max            0.001
_refine_ls_shift/su_mean           0.000
_refine_ls_structure_factor_coef   Fsqd
_refine_ls_weighting_details      
 'w=1/[\s^2^(Fo^2^)+(0.0500P)^2^+15.0000P] where P=(Fo^2^+2Fc^2^)/3'
_refine_ls_weighting_scheme        calc
_refine_ls_wR_factor_gt            0.3265
_refine_ls_wR_factor_ref           0.3435
_refine_special_details            ?
_olex2_refinement_description
;
1. Fixed Uiso
 At 1.2 times of:
  All C(H) groups
2. Restrained distances
 C3-C12 = C24-C15 = C27-C34 = C39-C31
 1.53 with sigma of 0.005
 C26-C34 \\sim C28-C34
 with sigma of 0.02
 C14-C24 \\sim C10-C24
 with sigma of 0.02
 C2-C12 \\sim C4-C12
 with sigma of 0.02
 C13-C3 \\sim C11-C3
 with sigma of 0.02
 C29-C15 \\sim C25-C15
 with sigma of 0.02
3. Restrained planarity
 C2, C3, C4, C12
 with sigma of 0.1
4. Uiso/Uaniso restraints and constraints
C10 \\sim C14 \\sim C15 \\sim C24 \\sim C25 \\sim C26 \\sim C27 \\sim C28 \\sim
C29 \\sim C30 \\sim C31 \\sim C32 \\sim C33 \\sim C34 \\sim C35 \\sim C36 \\sim
N2 \\sim C37 \\sim C38 \\sim C39 \\sim C40 \\sim N1 \\sim C1 \\sim C2 \\sim C3
\\sim C4 \\sim C5 \\sim C11 \\sim C12 \\sim C13: within 2A with sigma of 0.01
and sigma for terminal atoms of 0.02 within 2A
C7 \\sim C8 \\sim C16 \\sim C17 \\sim C18 \\sim C19 \\sim C20 \\sim C21 \\sim
C22 \\sim C23: within 2A with sigma of 0.01 and sigma for terminal atoms of
0.02 within 2A
Uanis(N1) \\sim Ueq, Uanis(C1) \\sim Ueq, Uanis(C2) \\sim Ueq, Uanis(C3) \\sim
Ueq, Uanis(C4) \\sim Ueq, Uanis(C5) \\sim Ueq, Uanis(C10) \\sim Ueq, Uanis(C11)
\\sim Ueq, Uanis(C12) \\sim Ueq, Uanis(C13) \\sim Ueq, Uanis(C14) \\sim Ueq,
Uanis(C15) \\sim Ueq, Uanis(C24) \\sim Ueq, Uanis(C25) \\sim Ueq, Uanis(C26)
\\sim Ueq, Uanis(C27) \\sim Ueq, Uanis(C28) \\sim Ueq, Uanis(C29) \\sim Ueq,
Uanis(C30) \\sim Ueq, Uanis(C31) \\sim Ueq, Uanis(C32) \\sim Ueq, Uanis(C33)
\\sim Ueq, Uanis(C34) \\sim Ueq, Uanis(C35) \\sim Ueq, Uanis(C36) \\sim Ueq,
Uanis(N2) \\sim Ueq, Uanis(C37) \\sim Ueq, Uanis(C38) \\sim Ueq, Uanis(C39)
\\sim Ueq, Uanis(C40) \\sim Ueq: with sigma of 0.01 and sigma for terminal
atoms of 0.02
5. Others
 Fixed Sof: N1(0.25) C1(0.25) H1(0.25) C2(0.25) H2(0.25) C3(0.25) C4(0.25)
 H4(0.25) C5(0.25) H5(0.25) C10(0.25) H10(0.25) C11(0.25) H11(0.25) C12(0.25)
 C13(0.25) H13(0.25) C14(0.25) H14(0.25) C15(0.25) C16(0.5) H16(0.5) C17(0.5)
 H17(0.5) C18(0.5) H18(0.5) C19(0.5) H19(0.5) C20(0.5) H20(0.5) C21(0.5)
 H21(0.5) C22(0.5) H22(0.5) C23(0.5) H23(0.5) C24(0.25) C25(0.25) H25(0.25)
 C26(0.25) H26(0.25) C27(0.25) C28(0.25) H28(0.25) C29(0.25) H29(0.25)
 C30(0.25) H30(0.25) C31(0.25) C32(0.25) H32(0.25) C33(0.25) H33(0.25)
 C34(0.25) C35(0.25) H35(0.25) C36(0.25) H36(0.25) N2(0.25) C37(0.25) H37(0.25)
 C38(0.25) H38(0.25) C39(0.25) C40(0.25) H40(0.25)
6.a Aromatic/amide H refined with riding coordinates:
 C1(H1), C2(H2), C4(H4), C5(H5), C10(H10), C11(H11), C13(H13), C14(H14),
 C16(H16), C17(H17), C18(H18), C19(H19), C20(H20), C21(H21), C22(H22), C23(H23),
  C25(H25), C26(H26), C28(H28), C29(H29), C30(H30), C32(H32), C33(H33),
 C35(H35), C36(H36), C37(H37), C38(H38), C40(H40)
6.b Fitted hexagon refined as free rotating group:
 N1(C1,C2,C3,C4,C5), C10(C11,C12,C13,C14,C15), C24(C25,C26,C27,C28,C29),
 C30(C31,C32,C33,C34,C35), C36(N2,C37,C38,C39,C40)
;
_atom_sites_solution_hydrogens     geom
_atom_sites_solution_primary       dual
_atom_sites_solution_secondary     ?
loop_
  _atom_site_label
  _atom_site_type_symbol
  _atom_site_fract_x
  _atom_site_fract_y
  _atom_site_fract_z
  _atom_site_U_iso_or_equiv
  _atom_site_adp_type
  _atom_site_occupancy
  _atom_site_site_symmetry_order
  _atom_site_calc_flag
  _atom_site_refinement_flags_posn
  _atom_site_refinement_flags_adp
  _atom_site_refinement_flags_occupancy
  _atom_site_disorder_assembly
  _atom_site_disorder_group
 Zn1 Zn 0.48967(9) 0.500000 1.44533(5) 0.0568(4) Uani 1 2 d S T P . .
 N1 N 0.515(2) 0.512(3) 0.6287(5) 0.093(6) Uani 0.25 1 d G U P A -1
 C1 C 0.4599(18) 0.431(2) 0.6535(6) 0.098(6) Uani 0.25 1 d G U P A -1
 H1 H 0.421214 0.373105 0.635093 0.118 Uiso 0.25 1 calc R U P A -1
 C2 C 0.4613(16) 0.4360(18) 0.7053(6) 0.110(6) Uani 0.25 1 d DG U P A -1
 H2 H 0.423551 0.380859 0.722317 0.132 Uiso 0.25 1 calc R U P A -1
 C3 C 0.5179(16) 0.5214(18) 0.7323(5) 0.118(6) Uani 0.25 1 d DG U P A -1
 C4 C 0.5731(17) 0.602(2) 0.7075(7) 0.111(7) Uani 0.25 1 d DG U P A -1
 H4 H 0.611826 0.660397 0.725955 0.134 Uiso 0.25 1 calc R U P A -1
 C5 C 0.572(2) 0.597(2) 0.6557(7) 0.098(7) Uani 0.25 1 d G U P A -1
 H5 H 0.609490 0.652644 0.638732 0.118 Uiso 0.25 1 calc R U P A -1
 C6 C 1.000000 0.0566(7) 1.500000 0.072(3) Uani 1 2 d S T P . .
 O1 O 0.6017(4) 0.3782(5) 1.4620(2) 0.1057(19) Uani 1 1 d . . . . .
 O2 O 0.6163(4) 0.3756(5) 1.5423(2) 0.1048(19) Uani 1 1 d . . . . .
 C7 C 0.7304(5) 0.2661(6) 1.5022(3) 0.0764(17) Uani 1 1 d . U . . .
 C8 C 0.9042(4) 0.1276(5) 1.5009(3) 0.0740(17) Uani 1 1 d . U . . .
 C9 C 0.6388(5) 0.3473(6) 1.5019(3) 0.0665(17) Uani 1 1 d . . . . .
 C10 C 0.5943(12) 0.533(2) 0.8740(5) 0.130(6) Uani 0.25 1 d DG U P A -1
 H10 H 0.654306 0.531158 0.896768 0.156 Uiso 0.25 1 calc R U P A -1
 C11 C 0.6013(12) 0.528(2) 0.8228(6) 0.127(6) Uani 0.25 1 d DG U P A -1
 H11 H 0.666204 0.523507 0.810441 0.152 Uiso 0.25 1 calc R U P A -1
 C12 C 0.5135(14) 0.531(2) 0.7895(5) 0.124(6) Uani 0.25 1 d DG U P A -1
 C13 C 0.4186(12) 0.538(2) 0.8075(5) 0.128(6) Uani 0.25 1 d DG U P A -1
 H13 H 0.358586 0.539375 0.784757 0.154 Uiso 0.25 1 calc R U P A -1
 C14 C 0.4115(12) 0.542(2) 0.8588(6) 0.131(6) Uani 0.25 1 d DG U P A -1
 H14 H 0.346686 0.547026 0.871084 0.157 Uiso 0.25 1 calc R U P A -1
 C15 C 0.4994(14) 0.540(2) 0.8920(4) 0.129(6) Uani 0.25 1 d DG U P A -1
 C16 C 0.7636(9) 0.1960(12) 1.5421(6) 0.081(3) Uani 0.5 1 d . U P B 2
 H16 H 0.728608 0.197269 1.571374 0.097 Uiso 0.5 1 calc R U P B 2
 C17 C 0.8080(10) 0.2696(12) 1.5411(7) 0.084(3) Uani 0.5 1 d . U P B 1
 H17 H 0.801777 0.322499 1.567842 0.101 Uiso 0.5 1 calc R U P B 1
 C18 C 0.7444(10) 0.1935(12) 1.4635(6) 0.081(3) Uani 0.5 1 d . U P B 1
 H18 H 0.694078 0.190005 1.435630 0.097 Uiso 0.5 1 calc R U P B 1
 C19 C 0.7847(9) 0.2704(12) 1.4619(6) 0.081(2) Uani 0.5 1 d . U P B 2
 H19 H 0.763414 0.318839 1.434141 0.097 Uiso 0.5 1 calc R U P B 2
 C20 C 0.8286(9) 0.1259(11) 1.4639(6) 0.078(2) Uani 0.5 1 d . U P B 1
 H20 H 0.834071 0.074787 1.436436 0.093 Uiso 0.5 1 calc R U P B 1
 C21 C 0.8949(10) 0.1990(12) 1.5430(7) 0.083(3) Uani 0.5 1 d . U P B 1
 H21 H 0.944856 0.199230 1.571138 0.100 Uiso 0.5 1 calc R U P B 1
 C22 C 0.8770(10) 0.1989(12) 1.4620(6) 0.084(3) Uani 0.5 1 d . U P B 2
 H22 H 0.917362 0.202879 1.434697 0.100 Uiso 0.5 1 calc R U P B 2
 C23 C 0.8444(10) 0.1260(12) 1.5404(6) 0.086(3) Uani 0.5 1 d . U P B 2
 H23 H 0.861377 0.073351 1.567279 0.103 Uiso 0.5 1 calc R U P B 2
 C24 C 0.4867(18) 0.5417(18) 0.9485(4) 0.129(5) Uani 0.25 1 d DG U P A -1
 C25 C 0.5400(17) 0.6221(16) 0.9798(6) 0.128(6) Uani 0.25 1 d DG U P A -1
 H25 H 0.581405 0.679146 0.966123 0.153 Uiso 0.25 1 calc R U P A -1
 C26 C 0.5327(17) 0.6190(16) 1.0310(5) 0.123(6) Uani 0.25 1 d DG U P A -1
 H26 H 0.569070 0.673940 1.052446 0.148 Uiso 0.25 1 calc R U P A -1
 C27 C 0.4721(18) 0.5355(18) 1.0510(4) 0.119(5) Uani 0.25 1 d DG U P A -1
 C28 C 0.4188(16) 0.4551(17) 1.0197(5) 0.128(6) Uani 0.25 1 d DG U P A -1
 H28 H 0.377433 0.397981 1.033358 0.154 Uiso 0.25 1 calc R U P A -1
 C29 C 0.4262(17) 0.4581(17) 0.9684(5) 0.131(6) Uani 0.25 1 d DG U P A -1
 H29 H 0.389767 0.403185 0.947033 0.158 Uiso 0.25 1 calc R U P A -1
 C30 C 0.4280(17) 0.4210(19) 1.1812(7) 0.104(5) Uani 0.25 1 d G U P A -1
 H30 H 0.394948 0.358296 1.195992 0.125 Uiso 0.25 1 calc R U P A -1
 C31 C 0.4704(17) 0.511(2) 1.2108(4) 0.099(4) Uani 0.25 1 d DG U P A -1
 C32 C 0.5187(16) 0.603(2) 1.1891(7) 0.107(5) Uani 0.25 1 d G U P A -1
 H32 H 0.547640 0.664929 1.209412 0.129 Uiso 0.25 1 calc R U P A -1
 C33 C 0.5246(16) 0.6047(19) 1.1377(7) 0.113(5) Uani 0.25 1 d G U P A -1
 H33 H 0.557650 0.667410 1.122879 0.136 Uiso 0.25 1 calc R U P A -1
 C34 C 0.4822(17) 0.514(2) 1.1080(4) 0.113(5) Uani 0.25 1 d DG U P A -1
 C35 C 0.4339(16) 0.4225(18) 1.1297(7) 0.106(5) Uani 0.25 1 d G U P A -1
 H35 H 0.404958 0.360778 1.109457 0.128 Uiso 0.25 1 calc R U P A -1
 C36 C 0.5082(14) 0.607(2) 1.3489(6) 0.062(5) Uani 0.25 1 d G U P A -1
 H36 H 0.526161 0.674350 1.368366 0.074 Uiso 0.25 1 calc R U P A -1
 N2 N 0.4876(13) 0.503(3) 1.3725(4) 0.053(4) Uani 0.25 1 d G U P A -1
 C37 C 0.4613(16) 0.404(2) 1.3440(7) 0.065(5) Uani 0.25 1 d G U P A -1
 H37 H 0.447224 0.333068 1.360100 0.078 Uiso 0.25 1 calc R U P A -1
 C38 C 0.4555(17) 0.4095(19) 1.2921(7) 0.081(5) Uani 0.25 1 d G U P A -1
 H38 H 0.437481 0.342050 1.272652 0.097 Uiso 0.25 1 calc R U P A -1
 C39 C 0.4760(15) 0.514(2) 1.2686(4) 0.089(4) Uani 0.25 1 d DG U P A -1
 C40 C 0.5024(14) 0.6122(19) 1.2970(7) 0.075(5) Uani 0.25 1 d G U P A -1
 H40 H 0.516417 0.683332 1.280916 0.090 Uiso 0.25 1 calc R U P A -1

loop_
  _atom_site_aniso_label
  _atom_site_aniso_U_11
  _atom_site_aniso_U_22
  _atom_site_aniso_U_33
  _atom_site_aniso_U_23
  _atom_site_aniso_U_13
  _atom_site_aniso_U_12
 Zn1 0.0466(7) 0.0430(6) 0.0849(9) 0.000 0.0274(6) 0.000
 N1 0.093(8) 0.092(9) 0.096(8) 0.015(7) 0.014(6) -0.007(7)
 C1 0.099(8) 0.101(8) 0.095(8) 0.004(6) 0.009(6) -0.008(6)
 C2 0.112(8) 0.114(8) 0.105(8) 0.003(6) 0.013(6) -0.008(6)
 C3 0.124(7) 0.118(8) 0.113(7) -0.002(6) 0.018(6) -0.003(6)
 C4 0.112(8) 0.115(9) 0.108(8) 0.004(6) 0.017(6) -0.011(6)
 C5 0.093(9) 0.103(9) 0.099(8) 0.011(6) 0.015(6) -0.011(6)
 C6 0.033(4) 0.040(4) 0.147(9) 0.000 0.025(5) 0.000
 O1 0.103(4) 0.120(5) 0.098(4) 0.005(3) 0.030(3) 0.062(4)
 O2 0.096(4) 0.123(5) 0.099(4) -0.001(3) 0.024(3) 0.057(4)
 C7 0.042(3) 0.056(3) 0.136(5) -0.004(3) 0.029(3) -0.005(3)
 C8 0.032(3) 0.044(3) 0.151(5) -0.001(3) 0.032(3) -0.010(2)
 C9 0.061(4) 0.059(4) 0.084(5) 0.002(4) 0.028(4) -0.013(3)
 C10 0.133(8) 0.131(9) 0.126(8) 0.003(6) 0.013(6) 0.000(6)
 C11 0.128(8) 0.127(9) 0.126(8) 0.001(6) 0.015(6) -0.001(6)
 C12 0.128(7) 0.126(8) 0.120(7) 0.000(6) 0.015(6) -0.001(6)
 C13 0.133(8) 0.130(8) 0.122(8) -0.003(6) 0.019(6) -0.003(6)
 C14 0.136(8) 0.131(8) 0.126(8) -0.002(6) 0.017(6) -0.006(6)
 C15 0.133(7) 0.130(8) 0.125(7) 0.003(6) 0.016(6) 0.002(6)
 C16 0.050(4) 0.058(5) 0.139(6) 0.000(5) 0.037(5) -0.001(4)
 C17 0.053(5) 0.054(5) 0.147(6) -0.007(5) 0.025(5) 0.001(4)
 C18 0.046(4) 0.060(5) 0.141(6) -0.007(5) 0.028(5) 0.001(4)
 C19 0.052(4) 0.059(5) 0.138(6) -0.002(5) 0.043(4) -0.004(4)
 C20 0.038(4) 0.054(5) 0.145(6) -0.009(5) 0.031(4) -0.003(4)
 C21 0.049(4) 0.056(5) 0.149(6) -0.004(5) 0.030(5) 0.001(4)
 C22 0.048(4) 0.061(5) 0.146(6) -0.001(5) 0.027(5) -0.006(4)
 C23 0.054(5) 0.060(5) 0.149(6) 0.001(5) 0.031(5) 0.012(4)
 C24 0.131(7) 0.133(7) 0.124(7) 0.003(6) 0.016(6) -0.004(6)
 C25 0.128(8) 0.132(8) 0.124(8) 0.001(7) 0.013(6) 0.001(6)
 C26 0.125(8) 0.126(8) 0.118(8) 0.000(7) 0.015(6) 0.001(6)
 C27 0.121(7) 0.123(7) 0.113(7) 0.000(6) 0.016(6) -0.005(6)
 C28 0.134(8) 0.129(8) 0.122(8) 0.000(6) 0.020(6) -0.009(6)
 C29 0.139(8) 0.133(8) 0.123(8) 0.001(6) 0.020(6) -0.010(6)
 C30 0.110(7) 0.103(8) 0.100(7) -0.003(6) 0.011(6) -0.005(6)
 C31 0.108(6) 0.096(7) 0.093(6) 0.001(6) 0.009(5) -0.005(6)
 C32 0.114(8) 0.109(8) 0.099(7) 0.005(6) 0.010(6) -0.006(6)
 C33 0.118(8) 0.117(8) 0.104(7) 0.004(6) 0.010(6) -0.005(6)
 C34 0.119(7) 0.114(7) 0.106(7) 0.000(6) 0.014(6) -0.005(6)
 C35 0.113(8) 0.105(8) 0.102(7) 0.000(6) 0.013(6) -0.002(6)
 C36 0.059(7) 0.065(7) 0.063(7) -0.003(6) 0.015(6) -0.002(6)
 N2 0.056(6) 0.049(6) 0.057(6) -0.003(7) 0.016(5) -0.004(7)
 C37 0.070(7) 0.061(7) 0.064(7) 0.006(6) 0.011(6) -0.010(6)
 C38 0.089(8) 0.078(7) 0.077(7) 0.005(6) 0.012(6) -0.011(6)
 C39 0.101(6) 0.084(7) 0.084(6) 0.006(6) 0.013(5) -0.007(6)
 C40 0.079(7) 0.077(7) 0.070(7) 0.001(6) 0.008(6) -0.004(6)

_geom_special_details
;
 All esds (except the esd in the dihedral angle between two l.s. planes)
 are estimated using the full covariance matrix.  The cell esds are taken
 into account individually in the estimation of esds in distances, angles
 and torsion angles; correlations between esds in cell parameters are only
 used when they are defined by crystal symmetry.  An approximate (isotropic)
 treatment of cell esds is used for estimating esds involving l.s. planes.
;
loop_
  _geom_bond_atom_site_label_1
  _geom_bond_atom_site_label_2
  _geom_bond_distance
  _geom_bond_site_symmetry_2
  _geom_bond_publ_flag
 Zn1 Zn1 2.920(3) 3_668 ?
 Zn1 O1 2.052(5) 4_565 ?
 Zn1 O1 2.052(5) . ?
 Zn1 O2 2.048(5) 3_668 ?
 Zn1 O2 2.048(5) 2_658 ?
 Zn1 N2 1.954(10) . ?
 N1 C1 1.3900 . ?
 N1 C5 1.3900 . ?
 C1 H1 0.9500 . ?
 C1 C2 1.3900 . ?
 C2 H2 0.9500 . ?
 C2 C3 1.3900 . ?
 C3 C4 1.3900 . ?
 C3 C12 1.545(5) . ?
 C4 H4 0.9500 . ?
 C4 C5 1.3900 . ?
 C5 H5 0.9500 . ?
 C6 C6 1.300(16) 3_758 ?
 C6 C8 1.506(7) . ?
 C6 C8 1.506(7) 2_758 ?
 O1 C9 1.185(8) . ?
 O2 C9 1.197(7) . ?
 C7 C9 1.526(9) . ?
 C7 C16 1.376(16) . ?
 C7 C17 1.387(17) . ?
 C7 C18 1.358(16) . ?
 C7 C19 1.356(14) . ?
 C8 C20 1.336(16) . ?
 C8 C21 1.412(16) . ?
 C8 C22 1.346(17) . ?
 C8 C23 1.384(15) . ?
 C10 H10 0.9500 . ?
 C10 C11 1.3900 . ?
 C10 C15 1.3900 . ?
 C11 H11 0.9500 . ?
 C11 C12 1.3900 . ?
 C12 C13 1.3900 . ?
 C13 H13 0.9500 . ?
 C13 C14 1.3900 . ?
 C14 H14 0.9500 . ?
 C14 C15 1.3900 . ?
 C15 C24 1.540(5) . ?
 C16 H16 0.9500 . ?
 C16 C23 1.341(17) . ?
 C17 H17 0.9500 . ?
 C17 C21 1.401(17) . ?
 C18 H18 0.9500 . ?
 C18 C20 1.354(16) . ?
 C19 H19 0.9500 . ?
 C19 C22 1.468(17) . ?
 C20 H20 0.9500 . ?
 C21 H21 0.9500 . ?
 C22 H22 0.9500 . ?
 C23 H23 0.9500 . ?
 C24 C25 1.3900 . ?
 C24 C29 1.3900 . ?
 C25 H25 0.9500 . ?
 C25 C26 1.3900 . ?
 C26 H26 0.9500 . ?
 C26 C27 1.3900 . ?
 C27 C28 1.3900 . ?
 C27 C34 1.542(5) . ?
 C28 H28 0.9500 . ?
 C28 C29 1.3900 . ?
 C29 H29 0.9500 . ?
 C30 H30 0.9500 . ?
 C30 C31 1.3900 . ?
 C30 C35 1.3900 . ?
 C31 C32 1.3900 . ?
 C31 C39 1.544(5) . ?
 C32 H32 0.9500 . ?
 C32 C33 1.3900 . ?
 C33 H33 0.9500 . ?
 C33 C34 1.3900 . ?
 C34 C35 1.3900 . ?
 C35 H35 0.9500 . ?
 C36 H36 0.9500 . ?
 C36 N2 1.3900 . ?
 C36 C40 1.3900 . ?
 N2 C37 1.3900 . ?
 C37 H37 0.9500 . ?
 C37 C38 1.3900 . ?
 C38 H38 0.9500 . ?
 C38 C39 1.3900 . ?
 C39 C40 1.3900 . ?
 C40 H40 0.9500 . ?

loop_
  _geom_angle_atom_site_label_1
  _geom_angle_atom_site_label_2
  _geom_angle_atom_site_label_3
  _geom_angle
  _geom_angle_site_symmetry_1
  _geom_angle_site_symmetry_3
  _geom_angle_publ_flag
 O1 Zn1 Zn1 77.79(16) 4_565 3_668 ?
 O1 Zn1 Zn1 77.79(16) . 3_668 ?
 O1 Zn1 O1 85.9(4) . 4_565 ?
 O2 Zn1 Zn1 80.35(16) 2_658 3_668 ?
 O2 Zn1 Zn1 80.35(16) 3_668 3_668 ?
 O2 Zn1 O1 158.1(2) 2_658 4_565 ?
 O2 Zn1 O1 88.8(3) 2_658 . ?
 O2 Zn1 O1 158.1(2) 3_668 . ?
 O2 Zn1 O1 88.8(3) 3_668 4_565 ?
 O2 Zn1 O2 88.3(4) 2_658 3_668 ?
 N2 Zn1 Zn1 175.4(6) . 3_668 ?
 N2 Zn1 O1 99.6(7) . . ?
 N2 Zn1 O1 98.3(7) . 4_565 ?
 N2 Zn1 O2 103.5(8) . 2_658 ?
 N2 Zn1 O2 102.2(7) . 3_668 ?
 C1 N1 C5 120.0 . . ?
 N1 C1 H1 120.0 . . ?
 C2 C1 N1 120.0 . . ?
 C2 C1 H1 120.0 . . ?
 C1 C2 H2 120.0 . . ?
 C1 C2 C3 120.0 . . ?
 C3 C2 H2 120.0 . . ?
 C2 C3 C12 119.6(7) . . ?
 C4 C3 C2 120.0 . . ?
 C4 C3 C12 120.3(7) . . ?
 C3 C4 H4 120.0 . . ?
 C3 C4 C5 120.0 . . ?
 C5 C4 H4 120.0 . . ?
 N1 C5 H5 120.0 . . ?
 C4 C5 N1 120.0 . . ?
 C4 C5 H5 120.0 . . ?
 C6 C6 C8 122.7(3) 3_758 . ?
 C6 C6 C8 122.7(3) 3_758 2_758 ?
 C8 C6 C8 114.5(7) 2_758 . ?
 C9 O1 Zn1 128.6(5) . . ?
 C9 O2 Zn1 125.0(5) . 3_668 ?
 C16 C7 C9 123.3(8) . . ?
 C17 C7 C9 120.6(8) . . ?
 C18 C7 C9 122.7(9) . . ?
 C18 C7 C17 116.5(10) . . ?
 C19 C7 C9 117.2(9) . . ?
 C19 C7 C16 119.3(10) . . ?
 C20 C8 C6 123.0(8) . . ?
 C20 C8 C21 119.1(9) . . ?
 C21 C8 C6 117.9(8) . . ?
 C22 C8 C6 118.3(7) . . ?
 C22 C8 C23 118.3(10) . . ?
 C23 C8 C6 123.3(8) . . ?
 O1 C9 O2 128.1(7) . . ?
 O1 C9 C7 116.1(6) . . ?
 O2 C9 C7 115.6(7) . . ?
 C11 C10 H10 120.0 . . ?
 C11 C10 C15 120.0 . . ?
 C15 C10 H10 120.0 . . ?
 C10 C11 H11 120.0 . . ?
 C12 C11 C10 120.0 . . ?
 C12 C11 H11 120.0 . . ?
 C11 C12 C3 121.6(7) . . ?
 C13 C12 C3 118.4(7) . . ?
 C13 C12 C11 120.0 . . ?
 C12 C13 H13 120.0 . . ?
 C12 C13 C14 120.0 . . ?
 C14 C13 H13 120.0 . . ?
 C13 C14 H14 120.0 . . ?
 C15 C14 C13 120.0 . . ?
 C15 C14 H14 120.0 . . ?
 C10 C15 C24 122.3(7) . . ?
 C14 C15 C10 120.0 . . ?
 C14 C15 C24 117.7(7) . . ?
 C7 C16 H16 119.5 . . ?
 C23 C16 C7 121.0(13) . . ?
 C23 C16 H16 119.5 . . ?
 C7 C17 H17 118.3 . . ?
 C7 C17 C21 123.4(14) . . ?
 C21 C17 H17 118.3 . . ?
 C7 C18 H18 119.3 . . ?
 C20 C18 C7 121.4(15) . . ?
 C20 C18 H18 119.3 . . ?
 C7 C19 H19 120.5 . . ?
 C7 C19 C22 118.9(14) . . ?
 C22 C19 H19 120.5 . . ?
 C8 C20 C18 123.2(14) . . ?
 C8 C20 H20 118.4 . . ?
 C18 C20 H20 118.4 . . ?
 C8 C21 H21 121.9 . . ?
 C17 C21 C8 116.3(14) . . ?
 C17 C21 H21 121.9 . . ?
 C8 C22 C19 119.8(12) . . ?
 C8 C22 H22 120.1 . . ?
 C19 C22 H22 120.1 . . ?
 C8 C23 H23 118.8 . . ?
 C16 C23 C8 122.4(14) . . ?
 C16 C23 H23 118.8 . . ?
 C25 C24 C15 120.3(7) . . ?
 C25 C24 C29 120.0 . . ?
 C29 C24 C15 119.6(7) . . ?
 C24 C25 H25 120.0 . . ?
 C24 C25 C26 120.0 . . ?
 C26 C25 H25 120.0 . . ?
 C25 C26 H26 120.0 . . ?
 C27 C26 C25 120.0 . . ?
 C27 C26 H26 120.0 . . ?
 C26 C27 C28 120.0 . . ?
 C26 C27 C34 119.7(8) . . ?
 C28 C27 C34 118.9(8) . . ?
 C27 C28 H28 120.0 . . ?
 C29 C28 C27 120.0 . . ?
 C29 C28 H28 120.0 . . ?
 C24 C29 H29 120.0 . . ?
 C28 C29 C24 120.0 . . ?
 C28 C29 H29 120.0 . . ?
 C31 C30 H30 120.0 . . ?
 C31 C30 C35 120.0 . . ?
 C35 C30 H30 120.0 . . ?
 C30 C31 C32 120.0 . . ?
 C30 C31 C39 124.3(18) . . ?
 C32 C31 C39 115.5(18) . . ?
 C31 C32 H32 120.0 . . ?
 C33 C32 C31 120.0 . . ?
 C33 C32 H32 120.0 . . ?
 C32 C33 H33 120.0 . . ?
 C32 C33 C34 120.0 . . ?
 C34 C33 H33 120.0 . . ?
 C33 C34 C27 116.2(12) . . ?
 C35 C34 C27 122.6(12) . . ?
 C35 C34 C33 120.0 . . ?
 C30 C35 H35 120.0 . . ?
 C34 C35 C30 120.0 . . ?
 C34 C35 H35 120.0 . . ?
 N2 C36 H36 120.0 . . ?
 N2 C36 C40 120.0 . . ?
 C40 C36 H36 120.0 . . ?
 C36 N2 Zn1 119.1(14) . . ?
 C37 N2 Zn1 120.9(14) . . ?
 C37 N2 C36 120.0 . . ?
 N2 C37 H37 120.0 . . ?
 C38 C37 N2 120.0 . . ?
 C38 C37 H37 120.0 . . ?
 C37 C38 H38 120.0 . . ?
 C39 C38 C37 120.0 . . ?
 C39 C38 H38 120.0 . . ?
 C38 C39 C31 116.8(18) . . ?
 C38 C39 C40 120.0 . . ?
 C40 C39 C31 123.2(18) . . ?
 C36 C40 H40 120.0 . . ?
 C39 C40 C36 120.0 . . ?
 C39 C40 H40 120.0 . . ?

loop_
  _geom_torsion_atom_site_label_1
  _geom_torsion_atom_site_label_2
  _geom_torsion_atom_site_label_3
  _geom_torsion_atom_site_label_4
  _geom_torsion
  _geom_torsion_site_symmetry_1
  _geom_torsion_site_symmetry_2
  _geom_torsion_site_symmetry_3
  _geom_torsion_site_symmetry_4
  _geom_torsion_publ_flag
 Zn1 O1 C9 O2 4.1(12) . . . . ?
 Zn1 O1 C9 C7 -172.4(4) . . . . ?
 Zn1 O2 C9 O1 -5.2(12) 3_668 . . . ?
 Zn1 O2 C9 C7 171.3(4) 3_668 . . . ?
 Zn1 N2 C37 C38 176.9(13) . . . . ?
 N1 C1 C2 C3 0.0 . . . . ?
 C1 N1 C5 C4 0.0 . . . . ?
 C1 C2 C3 C4 0.0 . . . . ?
 C1 C2 C3 C12 176.1(15) . . . . ?
 C2 C3 C4 C5 0.0 . . . . ?
 C2 C3 C12 C11 125.6(15) . . . . ?
 C2 C3 C12 C13 -52.2(19) . . . . ?
 C3 C4 C5 N1 0.0 . . . . ?
 C3 C12 C13 C14 177.8(17) . . . . ?
 C4 C3 C12 C11 -58.3(18) . . . . ?
 C4 C3 C12 C13 123.9(15) . . . . ?
 C5 N1 C1 C2 0.0 . . . . ?
 C6 C6 C8 C20 -64.0(9) 3_758 . . . ?
 C6 C6 C8 C21 116.1(7) 3_758 . . . ?
 C6 C6 C8 C22 -118.3(8) 3_758 . . . ?
 C6 C6 C8 C23 63.8(10) 3_758 . . . ?
 C6 C8 C20 C18 -176.9(10) . . . . ?
 C6 C8 C21 C17 175.9(10) . . . . ?
 C6 C8 C22 C19 -179.3(10) . . . . ?
 C6 C8 C23 C16 175.1(11) . . . . ?
 C7 C16 C23 C8 6(2) . . . . ?
 C7 C17 C21 C8 4.2(19) . . . . ?
 C7 C18 C20 C8 -2(2) . . . . ?
 C7 C19 C22 C8 2(2) . . . . ?
 C8 C6 C8 C20 116.0(9) 2_758 . . . ?
 C8 C6 C8 C21 -63.9(7) 2_758 . . . ?
 C8 C6 C8 C22 61.7(8) 2_758 . . . ?
 C8 C6 C8 C23 -116.2(10) 2_758 . . . ?
 C9 C7 C16 C23 179.9(11) . . . . ?
 C9 C7 C17 C21 -178.7(11) . . . . ?
 C9 C7 C18 C20 177.2(10) . . . . ?
 C9 C7 C19 C22 176.3(10) . . . . ?
 C10 C11 C12 C3 -177.8(17) . . . . ?
 C10 C11 C12 C13 0.0 . . . . ?
 C10 C15 C24 C25 53(2) . . . . ?
 C10 C15 C24 C29 -123.4(16) . . . . ?
 C11 C10 C15 C14 0.0 . . . . ?
 C11 C10 C15 C24 178.3(17) . . . . ?
 C11 C12 C13 C14 0.0 . . . . ?
 C12 C3 C4 C5 -176.1(15) . . . . ?
 C12 C13 C14 C15 0.0 . . . . ?
 C13 C14 C15 C10 0.0 . . . . ?
 C13 C14 C15 C24 -178.3(16) . . . . ?
 C14 C15 C24 C25 -128.7(15) . . . . ?
 C14 C15 C24 C29 54.9(19) . . . . ?
 C15 C10 C11 C12 0.0 . . . . ?
 C15 C24 C25 C26 -176.4(18) . . . . ?
 C15 C24 C29 C28 176.4(18) . . . . ?
 C16 C7 C9 O1 -160.3(10) . . . . ?
 C16 C7 C9 O2 22.7(12) . . . . ?
 C16 C7 C19 C22 0.6(18) . . . . ?
 C17 C7 C9 O1 147.7(10) . . . . ?
 C17 C7 C9 O2 -29.3(11) . . . . ?
 C17 C7 C18 C20 1.7(18) . . . . ?
 C18 C7 C9 O1 -27.6(11) . . . . ?
 C18 C7 C9 O2 155.5(9) . . . . ?
 C18 C7 C17 C21 -3.1(18) . . . . ?
 C19 C7 C9 O1 24.2(12) . . . . ?
 C19 C7 C9 O2 -152.8(9) . . . . ?
 C19 C7 C16 C23 -4.7(19) . . . . ?
 C20 C8 C21 C17 -4.0(16) . . . . ?
 C21 C8 C20 C18 3.0(18) . . . . ?
 C22 C8 C23 C16 -3(2) . . . . ?
 C23 C8 C22 C19 -1.2(18) . . . . ?
 C24 C25 C26 C27 0.0 . . . . ?
 C25 C24 C29 C28 0.0 . . . . ?
 C25 C26 C27 C28 0.0 . . . . ?
 C25 C26 C27 C34 166(2) . . . . ?
 C26 C27 C28 C29 0.0 . . . . ?
 C26 C27 C34 C33 21(2) . . . . ?
 C26 C27 C34 C35 -171.5(13) . . . . ?
 C27 C28 C29 C24 0.0 . . . . ?
 C27 C34 C35 C30 -167(2) . . . . ?
 C28 C27 C34 C33 -172.0(13) . . . . ?
 C28 C27 C34 C35 -5(2) . . . . ?
 C29 C24 C25 C26 0.0 . . . . ?
 C30 C31 C32 C33 0.0 . . . . ?
 C30 C31 C39 C38 13(2) . . . . ?
 C30 C31 C39 C40 -168.6(12) . . . . ?
 C31 C30 C35 C34 0.0 . . . . ?
 C31 C32 C33 C34 0.0 . . . . ?
 C31 C39 C40 C36 -178.5(19) . . . . ?
 C32 C31 C39 C38 -162.0(12) . . . . ?
 C32 C31 C39 C40 17(2) . . . . ?
 C32 C33 C34 C27 167.4(18) . . . . ?
 C32 C33 C34 C35 0.0 . . . . ?
 C33 C34 C35 C30 0.0 . . . . ?
 C34 C27 C28 C29 -167(2) . . . . ?
 C35 C30 C31 C32 0.0 . . . . ?
 C35 C30 C31 C39 -175(2) . . . . ?
 C36 N2 C37 C38 0.0 . . . . ?
 N2 C36 C40 C39 0.0 . . . . ?
 N2 C37 C38 C39 0.0 . . . . ?
 C37 C38 C39 C31 178.6(17) . . . . ?
 C37 C38 C39 C40 0.0 . . . . ?
 C38 C39 C40 C36 0.0 . . . . ?
 C39 C31 C32 C33 175.1(19) . . . . ?
 C40 C36 N2 Zn1 -177.0(12) . . . . ?
 C40 C36 N2 C37 0.0 . . . . ?

_smtbx_masks_special_details       ?
loop_
  _smtbx_masks_void_nr
  _smtbx_masks_void_average_x
  _smtbx_masks_void_average_y
  _smtbx_masks_void_average_z
  _smtbx_masks_void_volume
  _smtbx_masks_void_count_electrons
  _smtbx_masks_void_content
 1 -0.138 -0.471 -0.538 2977.0 816.4 ?

_smtbx_masks_void_probe_radius     1.2
_smtbx_masks_void_truncation_radius  1.2
_shelx_res_file
;
TITL a_a.res in P2/m
    a.res
    created by SHELXL-2019/2 at 20:43:05 on 03-Nov-2022
REM Old TITL A in P2
REM SHELXT solution in P2/m: R1 0.381, Rweak 0.064, Alpha 0.149
REM <I/s> 0.000 for 0 systematic absences, Orientation as input
REM Formula found by SHELXT: C63 N35 O10 I2
CELL 1.34139 13.1993 11.4758 26.8418 90 95.824 90
ZERR 1 0.0009 0.0007 0.0019 0 0.004 0
LATT 1
SYMM -X,+Y,-Z
SFAC C H N O Zn
DISP C 0.0137 0.0067 57.1
DISP H 0 0 0.6
DISP N 0.0241 0.0134 109.9
DISP O 0.0389 0.0241 193.4
DISP Zn -2.7473 0.5279 4188.7
UNIT 58 36 2 8 2
DFIX 1.53 0.005 C3 C12 C24 C15 C27 C34 C39 C31
SADI C26 C34 C28 C34
SADI C14 C24 C10 C24
SADI C2 C12 C4 C12
SADI C13 C3 C11 C3
FLAT C2 C3 C4 C12
SADI C29 C15 C25 C15
SIMU 0.01 0.02 2 C10 C14 C15 C24 C25 C26 C27 C28 C29 C30 C31 C32 C33 C34 =
 C35 C36 N2 C37 C38 C39 C40 N1 C1 C2 C3 C4 C5 C11 C12 C13
ISOR 0.01 0.02 N1 C1 C2 C3 C4 C5 C10 C11 C12 C13 C14 C15 C24 C25 C26 C27 =
 C28 C29 C30 C31 C32 C33 C34 C35 C36 N2 C37 C38 C39 C40
SIMU 0.01 0.02 2 C7 C8 C16 C17 C18 C19 C20 C21 C22 C23

L.S. 10 0 0
PLAN  50
SIZE 0.1 0.12 0.13
TEMP -80.15
CONF
list 4
MORE -1
ABIN
BOND $H
fmap 2 53
acta
SIZE 0.1 0.12 0.13
SHEL 999 0.83
OMIT -2 0 4
REM <olex2.extras>
REM <HklSrc "%.\\A.hkl">
REM </olex2.extras>

WGHT    0.050000   15.000000
FVAR       0.50840
ZN1   5    0.489666    0.500000    1.445333    10.50000    0.04663    0.04304 =
         0.08490    0.00000    0.02736    0.00000
PART -1
AFIX  66
N1    3    0.515132    0.512145    0.628711    10.25000    0.09258    0.09211 =
         0.09616    0.01456    0.01410   -0.00700
C1    1    0.459907    0.431423    0.653537    10.25000    0.09889    0.10098 =
         0.09524    0.00432    0.00870   -0.00795
AFIX  43
H1    2    0.421214    0.373105    0.635093    10.25000   -1.20000
AFIX  65
C2    1    0.461295    0.436029    0.705349    10.25000    0.11152    0.11395 =
         0.10499    0.00304    0.01274   -0.00795
AFIX  43
H2    2    0.423551    0.380859    0.722317    10.25000   -1.20000
AFIX  65
C3    1    0.517908    0.521357    0.732336    10.25000    0.12406    0.11835 =
         0.11323   -0.00164    0.01789   -0.00265
C4    1    0.573133    0.602079    0.707511    10.25000    0.11226    0.11478 =
         0.10845    0.00368    0.01681   -0.01106
AFIX  43
H4    2    0.611826    0.660397    0.725955    10.25000   -1.20000
AFIX  65
C5    1    0.571746    0.597474    0.655699    10.25000    0.09296    0.10309 =
         0.09934    0.01076    0.01464   -0.01098
AFIX  43
H5    2    0.609490    0.652644    0.638732    10.25000   -1.20000
AFIX   0
PART 0
C6    1    1.000000    0.056649    1.500000    10.50000    0.03307    0.03959 =
         0.14654    0.00000    0.02519    0.00000
O1    4    0.601734    0.378155    1.462049    11.00000    0.10311    0.12020 =
         0.09776    0.00516    0.03011    0.06184
O2    4    0.616250    0.375647    1.542263    11.00000    0.09602    0.12256 =
         0.09883   -0.00121    0.02424    0.05669
C7    1    0.730424    0.266082    1.502163    11.00000    0.04167    0.05570 =
         0.13605   -0.00402    0.02904   -0.00454
C8    1    0.904198    0.127621    1.500906    11.00000    0.03163    0.04398 =
         0.15114   -0.00108    0.03201   -0.00953
C9    1    0.638834    0.347283    1.501932    11.00000    0.06079    0.05921 =
         0.08384    0.00180    0.02815   -0.01307
PART -1
AFIX  66
C10   1    0.594277    0.532826    0.874031    10.25000    0.13327    0.13058 =
         0.12609    0.00323    0.01305   -0.00027
AFIX  43
H10   2    0.654306    0.531158    0.896768    10.25000   -1.20000
AFIX  65
C11   1    0.601345    0.528281    0.822751    10.25000    0.12846    0.12685 =
         0.12564    0.00116    0.01509   -0.00074
AFIX  43
H11   2    0.666204    0.523507    0.810441    10.25000   -1.20000
AFIX  65
C12   1    0.513514    0.530722    0.789483    10.25000    0.12800    0.12558 =
         0.11957   -0.00020    0.01484   -0.00082
C13   1    0.418615    0.537707    0.807495    10.25000    0.13313    0.12961 =
         0.12247   -0.00331    0.01899   -0.00315
AFIX  43
H13   2    0.358586    0.539375    0.784757    10.25000   -1.20000
AFIX  65
C14   1    0.411545    0.542252    0.858774    10.25000    0.13570    0.13073 =
         0.12641   -0.00245    0.01744   -0.00559
AFIX  43
H14   2    0.346686    0.547026    0.871084    10.25000   -1.20000
AFIX  65
C15   1    0.499376    0.539811    0.892043    10.25000    0.13311    0.13010 =
         0.12450    0.00271    0.01606    0.00170
AFIX   0
PART 2
C16   1    0.763557    0.196015    1.542133    10.50000    0.05004    0.05788 =
         0.13931    0.00045    0.03744   -0.00105
AFIX  43
H16   2    0.728608    0.197269    1.571374    10.50000   -1.20000
AFIX   0
PART 1
C17   1    0.807958    0.269565    1.541108    10.50000    0.05310    0.05432 =
         0.14709   -0.00672    0.02453    0.00114
AFIX  43
H17   2    0.801777    0.322499    1.567842    10.50000   -1.20000
AFIX   0
C18   1    0.744419    0.193471    1.463518    10.50000    0.04611    0.06021 =
         0.14079   -0.00714    0.02803    0.00056
AFIX  43
H18   2    0.694078    0.190005    1.435630    10.50000   -1.20000
AFIX   0
PART 2
C19   1    0.784735    0.270357    1.461930    10.50000    0.05198    0.05851 =
         0.13805   -0.00221    0.04315   -0.00352
AFIX  43
H19   2    0.763414    0.318839    1.434141    10.50000   -1.20000
AFIX   0
PART 1
C20   1    0.828555    0.125908    1.463867    10.50000    0.03803    0.05392 =
         0.14535   -0.00925    0.03139   -0.00278
AFIX  43
H20   2    0.834071    0.074787    1.436436    10.50000   -1.20000
AFIX   0
C21   1    0.894915    0.199025    1.543039    10.50000    0.04852    0.05602 =
         0.14854   -0.00383    0.02954    0.00108
AFIX  43
H21   2    0.944856    0.199230    1.571138    10.50000   -1.20000
AFIX   0
PART 2
C22   1    0.877003    0.198864    1.462006    10.50000    0.04822    0.06073 =
         0.14569   -0.00076    0.02703   -0.00611
AFIX  43
H22   2    0.917362    0.202879    1.434697    10.50000   -1.20000
AFIX   0
C23   1    0.844448    0.126000    1.540408    10.50000    0.05362    0.05976 =
         0.14894    0.00137    0.03136    0.01191
AFIX  43
H23   2    0.861377    0.073351    1.567279    10.50000   -1.20000
AFIX  66
PART -1
C24   1    0.486746    0.541656    0.948462    10.25000    0.13135    0.13278 =
         0.12401    0.00308    0.01638   -0.00393
C25   1    0.540000    0.622072    0.979771    10.25000    0.12772    0.13150 =
         0.12414    0.00106    0.01261    0.00134
AFIX  43
H25   2    0.581405    0.679146    0.966123    10.25000   -1.20000
AFIX  65
C26   1    0.532673    0.618980    1.031048    10.25000    0.12491    0.12646 =
         0.11818   -0.00008    0.01482    0.00061
AFIX  43
H26   2    0.569070    0.673940    1.052446    10.25000   -1.20000
AFIX  65
C27   1    0.472092    0.535471    1.051018    10.25000    0.12127    0.12276 =
         0.11259   -0.00008    0.01592   -0.00510
C28   1    0.418837    0.455055    1.019709    10.25000    0.13444    0.12946 =
         0.12204   -0.00037    0.01991   -0.00912
AFIX  43
H28   2    0.377433    0.397981    1.033358    10.25000   -1.20000
AFIX  65
C29   1    0.426164    0.458146    0.968431    10.25000    0.13923    0.13312 =
         0.12308    0.00108    0.01983   -0.01002
AFIX  43
H29   2    0.389767    0.403185    0.947033    10.25000   -1.20000
AFIX  66
C30   1    0.427975    0.421043    1.181151    10.25000    0.11020    0.10338 =
         0.09981   -0.00324    0.01106   -0.00507
AFIX  43
H30   2    0.394948    0.358296    1.195992    10.25000   -1.20000
AFIX  65
C31   1    0.470353    0.511379    1.210838    10.25000    0.10801    0.09642 =
         0.09256    0.00104    0.00890   -0.00469
C32   1    0.518677    0.603189    1.189122    10.25000    0.11444    0.10876 =
         0.09852    0.00489    0.00956   -0.00579
AFIX  43
H32   2    0.547640    0.664929    1.209412    10.25000   -1.20000
AFIX  65
C33   1    0.524623    0.604663    1.137720    10.25000    0.11798    0.11671 =
         0.10420    0.00374    0.00988   -0.00456
AFIX  43
H33   2    0.557650    0.667410    1.122879    10.25000   -1.20000
AFIX  65
C34   1    0.482245    0.514328    1.108032    10.25000    0.11865    0.11408 =
         0.10581    0.00031    0.01376   -0.00523
C35   1    0.433921    0.422518    1.129747    10.25000    0.11287    0.10452 =
         0.10200    0.00006    0.01255   -0.00247
AFIX  43
H35   2    0.404958    0.360778    1.109457    10.25000   -1.20000
AFIX  66
C36   1    0.508159    0.606896    1.348937    10.25000    0.05950    0.06548 =
         0.06256   -0.00274    0.01491   -0.00226
AFIX  43
H36   2    0.526161    0.674350    1.368366    10.25000   -1.20000
AFIX  65
N2    3    0.487609    0.502864    1.372455    10.25000    0.05551    0.04918 =
         0.05691   -0.00267    0.01580   -0.00403
C37   1    0.461270    0.404169    1.344027    10.25000    0.07047    0.06138 =
         0.06427    0.00573    0.01132   -0.01048
AFIX  43
H37   2    0.447224    0.333068    1.360100    10.25000   -1.20000
AFIX  65
C38   1    0.455482    0.409504    1.292081    10.25000    0.08947    0.07752 =
         0.07672    0.00450    0.01154   -0.01086
AFIX  43
H38   2    0.437481    0.342050    1.272652    10.25000   -1.20000
AFIX  65
C39   1    0.476033    0.513535    1.268563    10.25000    0.10071    0.08430 =
         0.08361    0.00578    0.01307   -0.00708
C40   1    0.502371    0.612232    1.296990    10.25000    0.07918    0.07700 =
         0.07015    0.00064    0.00820   -0.00376
AFIX  43
H40   2    0.516417    0.683332    1.280916    10.25000   -1.20000
AFIX   0
HKLF 4


REM  a_a.res in P2/m
REM wR2 = 0.3435, GooF = S = 1.143, Restrained GooF = 1.121 for all data
REM R1 = 0.1498 for 4824 Fo > 4sig(Fo) and 0.1806 for all 7649 data
REM 339 parameters refined using 514 restraints

END

WGHT      0.2000      0.0000

REM Highest difference peak  2.139,  deepest hole -1.136,  1-sigma level  0.089
Q1    1   0.4864  0.5000  1.4017  10.50000  0.05    2.14
Q2    1   0.5000  0.5000  1.5000  10.25000  0.05    2.11
Q3    1   0.4197  0.5000  1.4419  10.50000  0.05    1.01
Q4    1   0.5597  0.5000  1.4423  10.50000  0.05    0.77
Q5    1   0.6611  0.3436  1.4534  11.00000  0.05    0.64
Q6    1   0.3276  0.5000  0.9551  10.50000  0.05    0.52
Q7    1   0.5789  0.5595  0.6513  11.00000  0.05    0.50
Q8    1   0.5891  0.5000  0.6195  10.50000  0.05    0.47
Q9    1   0.5050  0.6025  1.3984  11.00000  0.05    0.43
Q10   1   0.8009  0.2769  1.5021  11.00000  0.05    0.42
Q11   1   0.6598  0.5000  0.6743  10.50000  0.05    0.40
Q12   1   0.7368  0.2799  1.5443  11.00000  0.05    0.39
Q13   1   0.8014  0.0505  1.5577  11.00000  0.05    0.39
Q14   1   1.0071  0.1228  1.5619  11.00000  0.05    0.38
Q15   1   0.4548  0.5000  0.8771  10.50000  0.05    0.38
Q16   1   0.9046  0.1359  1.5436  11.00000  0.05    0.37
Q17   1   0.4550  0.3004  1.3133  11.00000  0.05    0.37
Q18   1   0.3307  0.5000  0.9035  10.50000  0.05    0.37
Q19   1   0.9709  0.2060  1.5743  11.00000  0.05    0.35
Q20   1   0.6693  0.3395  1.5399  11.00000  0.05    0.34
Q21   1   0.7359  0.2765  1.4545  11.00000  0.05    0.34
Q22   1   0.9113  0.1327  1.4519  11.00000  0.05    0.34
Q23   1   0.6165  0.5000  0.7153  10.50000  0.05    0.33
Q24   1   0.5804  0.3493  1.4983  11.00000  0.05    0.33
Q25   1   0.7183  0.2994  1.4258  11.00000  0.05    0.32
Q26   1   0.5346  0.7333  1.0239  11.00000  0.05    0.32
Q27   1   0.8298  0.1187  1.4993  11.00000  0.05    0.32
Q28   1   0.2982  0.5611  0.8625  11.00000  0.05    0.31
Q29   1   0.9547  0.2150  1.4300  11.00000  0.05    0.30
Q30   1   0.3240  0.5000  1.0164  10.50000  0.05    0.30
Q31   1   0.6734  0.5225  0.8547  11.00000  0.05    0.30
Q32   1   0.7619  0.2852  1.5703  11.00000  0.05    0.28
Q33   1   0.9048  0.1804  1.4179  11.00000  0.05    0.28
Q34   1   0.6225  0.3934  1.4987  11.00000  0.05    0.28
Q35   1   0.8955  0.2124  1.5862  11.00000  0.05    0.28
Q36   1   0.4978  0.5000  1.0588  10.50000  0.05    0.27
Q37   1   0.7579  0.3654  1.4563  11.00000  0.05    0.27
Q38   1   0.3171  0.4075  1.0252  11.00000  0.05    0.27
Q39   1   0.6541  0.2366  1.5399  11.00000  0.05    0.26
Q40   1   0.6915  0.5000  0.8058  10.50000  0.05    0.26
Q41   1   0.3385  0.6179  0.8610  11.00000  0.05    0.25
Q42   1   0.4776  0.4533  0.6555  11.00000  0.05    0.25
Q43   1   0.4213  0.3350  1.2443  11.00000  0.05    0.24
Q44   1   0.6091  0.2666  1.4970  11.00000  0.05    0.24
Q45   1   0.3617  0.4057  1.1210  11.00000  0.05    0.24
Q46   1   0.4571  0.5000  0.6588  10.50000  0.05    0.23
Q47   1   0.5007  0.7318  1.2830  11.00000  0.05    0.23
Q48   1   0.5604  0.3550  1.4598  11.00000  0.05    0.23
Q49   1   0.6587  0.1655  1.4810  11.00000  0.05    0.22
Q50   1   0.5860  0.3444  1.5388  11.00000  0.05    0.22
;
_shelx_res_checksum                59869
_shelx_hkl_file
;
   0  -1   0 1990.50  115.29
   0  -1   0 1805.02  115.19
   0   1   0 1939.51  115.29
   0  -2   0 2039.90  115.99
   0   2   0 1795.92  115.79
   0  -3   0 4739.43  271.97
   0  -3   0 4293.37  272.57
   0  -4   0   17.70    4.00
   0  -4   0   16.20    1.60
   0   4   0   11.80    3.10
   0  -5   0  170.88   14.10
   0  -5   0  191.48   11.40
   0  -6   0  255.37   20.10
   0  -6   0  284.37   16.80
   0  -7   0  443.56   27.10
   0  -8   0  722.53   44.00
   0  -9   0  238.68   15.20
   0 -10   0  103.39    7.60
   0 -11   0   43.70    4.70
   0 -12   0   13.90    2.90
   0 -13   0  126.49    9.20
   0 -14   0   15.10    3.00
   1 -14   0    7.10    2.50
   1 -13   0   11.30    2.80
   1 -12   0   87.69    6.90
   1 -11   0   19.70    3.40
   1 -10   0  107.49    7.80
   1  -9   0  176.18   11.50
   1  -8   0  345.57   21.40
   1  -7   0  449.06   27.50
   1  -6   0  441.16   25.10
   1  -6   0  372.66   28.10
   1  -5   0   76.59    8.80
   1  -5   0   91.49    5.70
   1  -4   0   25.00    4.20
   1  -4   0   30.60    2.40
   1  -3   0  597.14   33.10
   1  -3   0  485.85   34.00
   1  -3   0  553.24   33.90
   1  -2   0 4251.87  262.07
   1  -2   0 4443.66  262.27
   1  -1   0 2587.64  169.58
   1  -1   0 3043.30  170.08
  -1   0   0 1586.44   96.29
   1   0   0 1600.94   96.29
  -1  -1   0 2548.45  154.48
   1   1   0 2572.34  154.48
  -1  -2   0 4459.25  271.97
   1   2   0 4562.24  271.97
  -1  -3   0  511.25   30.30
  -1  -3   0  511.55   31.40
   1   3   0  479.55   31.30
  -1  -4   0   33.80    2.20
  -1  -4   0   30.40    2.40
  -1  -4   0   33.30    5.70
   1   4   0   25.90    4.40
  -1  -5   0   87.39    5.30
  -1  -5   0   73.79    5.00
  -1  -5   0   91.29    9.10
   1   5   0   64.49    7.70
  -1  -6   0  405.26   22.70
  -1  -6   0  397.06   25.80
  -1  -6   0  338.07   22.40
   1   6   0  343.87   24.90
  -1  -7   0  428.96   23.90
  -1  -7   0  348.07   23.50
  -1  -8   0  337.97   19.50
  -1  -8   0  286.97   19.00
  -1  -9   0  196.88   12.80
  -1 -10   0  110.09    8.00
  -1 -11   0   25.90    4.10
  -1 -12   0   77.89    6.60
  -1 -13   0   18.20    3.30
   2 -14   0    5.80    2.50
   2 -13   0    2.80    2.30
   2 -12   0   32.40    4.00
   2 -11   0  118.29    8.50
   2 -10   0  100.59    7.40
   2  -9   0  100.49    7.10
   2  -8   0  250.47   15.70
   2  -6   0  374.96   27.60
   2  -5   0  344.27   21.10
   2  -5   0  296.47   21.90
   2  -5   0  308.97   22.80
   2  -4   0   50.99    7.50
   2  -4   0   69.69    4.30
   2  -4   0   57.39    6.30
   2  -3   0 1160.58   71.09
   2  -3   0 1175.58   71.69
   2  -2   0 9486.65  586.74
   2  -2   0 9999.00  587.44
  -2   1   0 3227.68  193.88
   2  -1   0 3245.18  193.88
   2  -1   0 3138.99  193.18
  -2   0   0 2710.83  156.58
   2   0   0 2655.23  156.58
   2   0   0 2395.96  155.98
  -2  -1   0 2776.42  174.38
   2   1   0 2993.90  174.38
  -2  -2   0 8965.40  566.84
   2   2   0 9850.42  566.94
  -2  -3   0 1095.69   69.89
  -2  -3   0 1168.58   68.99
   2   3   0 1165.08   69.99
  -2  -4   0   60.49    3.80
  -2  -4   0   59.59    7.10
  -2  -4   0   51.59    3.70
   2   4   0   48.10    7.30
  -2  -5   0  280.27   19.00
  -2  -5   0  329.97   21.70
  -2  -5   0  338.87   19.20
   2   5   0  305.77   21.40
  -2  -6   0  409.66   26.90
  -2  -6   0  358.66   23.10
  -2  -6   0  408.16   23.40
   2   6   0  351.96   25.60
  -2  -7   0  336.27   21.90
  -2  -7   0  383.56   22.20
  -2  -8   0  240.28   14.30
  -2  -8   0  210.18   13.80
  -2  -9   0   63.39    4.40
  -2 -10   0  105.09    7.90
  -2 -11   0  149.99   10.50
  -2 -12   0   36.20    4.30
  -2 -13   0    4.60    2.50
   3 -13   0   13.80    2.80
   3 -12   0    3.80    2.30
   3 -11   0   42.90    4.30
   3 -10   0  130.19    9.00
   3  -9   0   49.50    4.40
   3  -8   0  268.57   16.80
   3  -7   0  -13.90   13.20
   3  -6   0  230.38   16.60
   3  -5   0  646.74   39.60
   3  -5   0  614.74   40.90
   3  -4   0  533.15   35.60
   3  -4   0  562.44   35.30
   3  -4   0  527.55   33.80
   3  -3   0 1731.53  106.89
   3  -3   0 1824.82  106.59
   3  -3   0 1666.13  105.59
   3  -2   0 2030.90  121.49
   3  -2   0 1944.41  120.29
  -3   1   0 1879.71  114.09
   3  -1   0 1861.31  113.99
   3  -1   0 1859.31  113.09
  -3   0   0 6636.34  387.66
   3   0   0 6634.84  387.66
   3   0   0 5992.90  386.86
  -3  -1   0 1673.03  104.29
   3   1   0 1746.83  104.29
  -3  -2   0 1760.32  107.89
   3   2   0 1783.52  107.89
  -3  -3   0 1740.23  101.09
  -3  -3   0 1568.64  102.19
   3   3   0 1717.63  102.29
  -3  -4   0  450.45   30.80
  -3  -4   0  511.45   32.80
  -3  -4   0  547.25   31.00
   3   4   0  534.05   32.80
  -3  -5   0  557.24   36.90
  -3  -5   0  568.64   39.00
  -3  -5   0  666.73   37.10
   3   5   0  652.63   39.40
  -3  -6   0  234.08   13.40
  -3  -6   0  209.28   13.20
   3   6   0  188.78   17.80
  -3  -7   0   33.20    3.00
  -3  -7   0   39.60    3.50
  -3  -8   0  243.18   15.70
  -3  -8   0  267.57   16.20
  -3  -9   0   59.19    4.40
  -3  -9   0   59.79    5.20
  -3 -10   0  154.88   10.70
  -3 -11   0   56.89    5.50
  -3 -12   0    7.60    2.80
   4 -13   0    3.80    2.30
   4 -12   0   44.40    4.40
   4 -11   0   14.40    2.60
   4 -10   0   75.19    5.90
   4  -9   0  240.98   15.40
   4  -8   0   56.89    4.50
   4  -7   0  118.79    7.80
   4  -7   0  116.29   11.60
   4  -6   0  129.59    8.10
   4  -6   0  112.09   10.70
   4  -5   0  559.24   38.70
   4  -5   0  619.04   34.80
   4  -5   0  556.44   36.00
   4  -5   0  541.55   39.20
   4  -4   0 2602.64  163.78
   4  -4   0 2666.53  165.68
   4  -4   0 2843.62  165.38
   4  -3   0  512.95   35.00
   4  -3   0  533.85   32.80
  -4   2   0  534.95   35.90
   4  -2   0  543.25   33.70
   4  -2   0  542.85   35.70
  -4   1   0  699.43   45.00
   4  -1   0  703.73   43.50
   4  -1   0  705.53   45.00
  -4   0   0  879.41   52.59
   4   0   0  799.72   51.09
   4   0   0  829.52   52.49
  -4  -1   0  660.73   42.10
   4   1   0  662.03   42.10
  -4  -2   0  466.55   30.70
   4   2   0  474.75   30.40
  -4  -3   0  484.75   32.70
  -4  -3   0  518.55   30.60
   4   3   0  502.25   32.50
  -4  -4   0 2340.17  147.89
  -4  -4   0 2313.17  145.99
   4   4   0 2622.24  147.99
  -4  -5   0  555.04   31.00
  -4  -5   0  482.25   30.80
  -4  -5   0  465.35   34.10
   4   5   0  527.95   34.00
  -4  -6   0  105.19    7.00
  -4  -6   0  111.69    7.20
  -4  -7   0  110.19    7.30
  -4  -7   0  102.19    7.00
  -4  -8   0   59.39    4.90
  -4  -8   0   57.99    4.60
  -4  -9   0  224.78   15.30
  -4  -9   0  248.68   14.90
  -4 -10   0  112.29    7.50
  -4 -10   0  108.29    8.10
   5 -13   0    3.70    2.70
   5 -12   0    5.40    2.30
   5 -11   0   53.59    4.70
   5 -10   0   97.49    7.10
   5  -9   0   29.80    3.50
   5  -8   0  130.09   12.20
   5  -8   0  105.89    7.80
   5  -7   0   50.29    4.10
   5  -7   0   48.20    9.10
   5  -6   0  287.87   17.70
   5  -6   0  281.87   19.90
   5  -5   0  287.87   19.90
   5  -5   0  259.77   25.30
   5  -5   0  304.87   17.90
   5  -4   0  926.51   60.19
   5  -4   0 1034.10   56.19
   5  -4   0  843.22   60.29
   5  -4   0  886.31   57.29
   5  -3   0 1714.63  108.99
   5  -3   0 1996.00  107.99
   5  -3   0 1645.84  111.19
  -5   2   0  284.37   24.10
   5  -2   0  323.97   20.60
   5  -2   0  318.77   23.80
  -5   1   0   63.39   11.40
   5  -1   0   62.89    7.00
   5  -1   0   62.59   10.90
  -5   0   0  165.98   15.00
   5   0   0  158.08   11.40
   5   0   0  164.28   14.80
  -5  -1   0   53.99    9.90
   5   1   0   47.50    7.80
  -5  -2   0  291.27   22.00
   5   2   0  309.57   22.20
  -5  -3   0 1407.36   92.79
   5   3   0 1585.54   92.69
  -5  -4   0  714.93   47.10
  -5  -4   0  807.52   47.30
  -5  -4   0  754.42   50.49
   5   4   0  844.22   50.09
  -5  -5   0  249.58   16.00
  -5  -5   0  272.17   16.30
   5   5   0  264.17   22.90
  -5  -6   0  235.48   15.10
  -5  -6   0  247.58   15.20
  -5  -7   0   52.39    4.40
  -5  -7   0   53.49    4.40
  -5  -8   0  116.99    7.80
  -5  -8   0  115.89    8.20
  -5  -9   0   30.60    4.00
  -5  -9   0   31.70    3.60
  -5 -10   0  150.08    9.10
  -5 -10   0  122.39    9.50
  -5 -11   0   84.29    6.40
  -5 -12   0   -1.90    1.30
   6 -12   0   16.70    3.00
   6 -11   0   50.79    4.60
   6 -10   0   45.40    4.20
   6  -9   0   75.89    5.80
   6  -8   0   77.99    5.90
   6  -7   0  106.39   11.90
   6  -7   0   96.89    7.00
   6  -6   0  185.38   11.80
   6  -6   0  184.28   14.90
   6  -5   0  402.76   27.50
   6  -5   0  423.16   25.40
   6  -4   0  277.47   26.60
   6  -4   0  295.57   18.30
   6  -4   0  280.07   27.20
   6  -4   0  308.57   20.40
   6  -3   0  210.18   13.30
   6  -3   0  209.78   15.80
   6  -3   0  212.98   22.40
  -6   2   0 1147.29   76.99
   6  -2   0 1247.58   73.89
   6  -2   0 1200.78   77.09
  -6   1   0  155.48   10.00
  -6   1   0  162.58   17.70
   6  -1   0  185.38   18.50
   6  -1   0  163.28   12.50
  -6   0   0   67.39   11.00
   6   0   0   45.80    6.50
  -6  -1   0  169.08   17.50
   6   1   0  160.68   12.00
   6   1   0  176.88   17.40
  -6  -2   0 1054.69   70.79
   6   2   0 1178.18   71.19
  -6  -3   0  176.48   10.90
   6   3   0  174.98   17.80
  -6  -4   0  246.28   23.40
  -6  -4   0  256.67   15.40
   6   4   0  239.18   22.10
  -6  -5   0  361.06   22.10
  -6  -6   0  180.18   11.40
  -6  -7   0   97.89    6.80
  -6  -8   0   91.89    6.60
  -6  -9   0  111.69    7.80
  -6 -10   0   77.19    6.30
  -6 -11   0   93.49    6.90
  -6 -12   0   59.09    5.10
   7 -11   0   22.50    3.10
   7 -10   0   45.40    4.20
   7  -9   0   25.70    3.30
   7  -8   0  118.19    8.20
   7  -7   0   77.29   11.70
   7  -7   0   62.29    5.10
   7  -6   0  161.48   13.70
   7  -6   0  136.79    9.50
   7  -5   0  101.89   11.30
   7  -5   0  106.59    7.20
   7  -4   0  161.78   13.60
   7  -4   0  174.28   26.90
   7  -4   0  161.18   10.50
   7  -3   0  146.99   21.10
   7  -3   0  154.38    9.70
   7  -3   0  137.49   12.80
  -7   2   0  267.17   29.10
   7  -2   0  324.67   21.10
   7  -2   0  301.07   29.80
  -7   1   0  481.75   30.90
  -7   1   0  500.45   38.20
   7  -1   0  530.35   32.70
   7  -1   0  533.15   38.80
  -7   0   0  296.97   26.80
  -7   0   0  312.67   18.90
   7   0   0  314.97   20.70
   7   0   0  307.67   27.50
  -7  -1   0  476.75   35.60
  -7  -1   0  474.55   29.00
   7   1   0  537.05   36.50
   7   1   0  442.86   30.40
  -7  -2   0  243.48   25.60
  -7  -2   0  292.97   17.20
   7   2   0  314.87   26.00
   7   2   0  267.57   19.10
  -7  -3   0  138.09    8.60
  -7  -3   0  141.59   20.40
   7   3   0  111.89   20.50
  -7  -4   0  143.39    9.10
  -7  -5   0  102.99    6.90
  -7  -6   0  142.39    9.30
  -7  -7   0   90.59    6.40
  -7  -8   0  149.69   10.00
  -7  -9   0   48.40    5.50
  -7 -10   0   82.59    7.00
  -7 -11   0   56.59    5.40
  -7 -12   0   32.60    4.00
   8 -10   0   32.30    3.50
   8  -9   0   63.79    5.10
   8  -8   0   49.80    9.80
   8  -8   0   35.00    4.10
   8  -7   0  146.49    9.80
   8  -6   0  107.59    7.90
   8  -6   0  133.99   13.10
   8  -5   0    6.60    6.10
   8  -5   0    6.00    2.10
   8  -4   0   83.09    6.10
   8  -4   0   87.89   10.80
   8  -3   0  158.18   13.90
   8  -3   0  167.08   10.70
   8  -3   0  154.08   27.70
  -8   2   0  131.49   23.70
   8  -2   0  119.89   11.40
   8  -2   0  140.89   23.20
  -8   1   0  281.57   31.60
  -8   1   0  287.37   17.70
   8  -1   0  277.37   20.00
   8  -1   0  343.07   33.20
  -8   0   0  733.03   54.59
  -8   0   0  770.02   45.50
   8   0   0  780.52   55.09
   8   0   0  723.53   47.10
  -8  -1   0  268.77   29.80
  -8  -1   0  279.27   16.80
   8   1   0  299.07   31.50
   8   1   0  258.17   18.70
  -8  -2   0  133.59    8.00
   8   2   0  109.29   10.30
   8   2   0  114.09   27.10
  -8  -3   0  167.18   10.50
  -8  -4   0   76.79    5.50
  -8  -5   0   11.60    2.30
  -8  -6   0  151.38    9.80
  -8  -7   0  176.48   11.60
  -8  -8   0   49.99    5.10
  -8  -9   0  107.09    7.90
  -8 -10   0   72.79    6.50
  -8 -11   0   30.50    3.80
  -8 -12   0   14.60    2.80
   9  -9   0   36.80    3.60
   9  -8   0  107.69    7.60
   9  -7   0   36.80    9.10
   9  -7   0   21.30    3.20
   9  -6   0   39.50    3.90
   9  -5   0   78.09   11.50
   9  -5   0   64.59    5.30
   9  -4   0   35.90    3.80
   9  -4   0   37.30    7.10
   9  -3   0   39.70    4.10
   9  -3   0   50.49    7.50
   9  -2   0  196.68   33.70
   9  -2   0  158.58   13.80
  -9   1   0  253.27   40.10
  -9   1   0  290.37   17.70
   9  -1   0  309.27   43.70
   9  -1   0  286.07   20.40
  -9   0   0  202.68   12.80
   9   0   0  200.08   15.40
  -9  -1   0  306.37   18.80
   9   1   0  299.57   21.00
  -9  -2   0  185.88   11.10
   9   2   0  161.18   13.70
  -9  -3   0   49.20    4.10
   9   3   0   38.70    6.30
  -9  -4   0   48.30    4.30
   9   4   0   41.10    6.80
  -9  -5   0   82.99    6.40
  -9  -6   0   56.89    5.10
  -9  -7   0   33.90    4.40
  -9  -8   0  153.18   10.40
  -9  -9   0   75.29    6.20
  -9 -10   0   39.80    4.40
  -9 -11   0   11.90    3.30
  10  -8   0   40.00    3.80
  10  -7   0   28.60    3.40
  10  -6   0   28.50    3.50
  10  -5   0   70.39   12.00
  10  -5   0   60.29    5.10
  10  -4   0   41.70    4.20
  10  -4   0   51.79    8.10
  10  -3   0   37.70    4.10
  10  -3   0   46.50    8.00
  10  -2   0  102.59    7.70
  10  -2   0  128.19   11.90
 -10   1   0   88.39    5.90
  10  -1   0   80.09   10.00
 -10   0   0  201.08   12.90
  10   0   0  202.28   16.10
 -10  -1   0   95.49    6.80
  10   1   0   85.89   10.40
 -10  -2   0  131.59    9.30
  10   2   0  137.69   12.60
 -10  -3   0   54.79    5.00
  10   3   0   54.69    9.10
 -10  -4   0   58.99    5.10
  10   4   0   50.49    9.50
 -10  -5   0   83.79    6.40
  10   5   0   67.39   10.60
 -10  -6   0   49.50    5.00
  10   6   0   34.40    7.40
 -10  -7   0   58.79    5.20
 -10  -8   0   76.09    6.30
 -10  -9   0   49.90    5.00
 -10 -10   0   12.10    3.00
  11  -8   0   -2.80    8.40
  11  -7   0   40.90    3.90
  11  -6   0   51.19    4.60
  11  -6   0   72.69   12.30
  11  -5   0   16.60    7.40
  11  -4   0   50.69    4.60
  11  -3   0   43.60    4.40
  11  -3   0   57.19   10.60
  11  -2   0   55.29    5.10
  11  -2   0   74.79   10.80
  11  -1   0  127.09   13.20
 -11   0   0    3.80    2.30
  11   0   0   -3.60    5.40
 -11  -1   0  135.49    8.90
  11   1   0  115.09   13.10
 -11  -2   0   92.39    6.90
  11   2   0   71.79   11.00
 -11  -3   0   66.49    5.50
  11   3   0   54.09   10.20
 -11  -4   0   91.59    6.60
  11   4   0   70.09   11.40
 -11  -5   0   20.60    3.60
  11   5   0   10.90    6.10
 -11  -6   0   90.89    6.80
  11   6   0   75.59   12.20
 -11  -7   0   83.99    6.20
  11   7   0   58.59    9.70
 -11  -8   0   20.00    3.30
  11   8   0    4.10    7.00
 -11  -9   0   16.20    3.10
  11   9   0    6.10    7.50
 -11 -10   0   22.30    3.30
 -11 -11   0    5.90    2.50
  12  -8   0   25.90    9.70
  12  -7   0   24.80    8.60
  12  -6   0   22.00    3.20
  12  -6   0   38.20    8.70
  12  -5   0   36.60    3.70
  12  -4   0   13.80    7.70
  12  -3   0   35.60    3.90
  12  -2   0   33.90    3.90
  12  -2   0   48.40    8.30
  12  -1   0   10.60    6.80
 -12   0   0   81.89    6.00
  12   0   0   69.29   11.40
 -12  -1   0    8.10    2.70
  12   1   0    9.70    6.20
 -12  -2   0   65.49    5.80
  12   2   0   46.30    7.90
 -12  -3   0   66.49    5.50
  12   3   0   46.90    8.00
 -12  -4   0   23.30    3.60
  12   4   0   12.80    6.60
 -12  -5   0   80.19    6.40
  12   5   0   57.09   11.50
 -12  -6   0   76.59    6.50
 -12  -7   0   34.30    3.80
 -12  -8   0   24.70    3.60
  12   8   0   13.00    7.80
 -12  -9   0    0.60    2.90
 -12 -10   0    1.90    2.50
  13  -6   0   17.30    8.30
  13  -5   0   16.90    8.00
  13  -4   0   28.30    3.40
  13  -3   0   10.60    7.00
  13  -2   0    1.90    1.90
  13  -1   0   25.70    3.40
 -13   0   0   48.00    4.50
  13   0   0   39.80    8.40
 -13  -1   0   56.29    5.00
  13   1   0   41.50    8.50
 -13  -2   0    2.30    2.60
  13   2   0   -0.50    6.20
 -13  -3   0   19.60    3.20
  13   3   0   12.70    6.60
 -13  -4   0   87.59    6.50
  13   4   0   58.79   11.80
 -13  -5   0   37.40    4.60
 -13  -6   0   37.10    4.80
  13   7   0    6.40    7.70
 -13  -8   0   12.90    3.20
 -13  -9   0    8.30    2.80
  14  -5   0    6.60    8.70
  14  -4   0   16.90    8.20
  14  -3   0    5.30    8.10
  14  -2   0   10.80    8.20
  14  -2   0    7.40    2.20
  14  -1   0   14.50    8.30
  14   0   0    6.80    7.40
 -14  -1   0   21.00    2.90
  14   1   0    8.50    7.70
 -14  -2   0   35.00    4.20
  14   2   0   32.60    8.50
 -14  -3   0    4.40    2.70
  14   3   0   11.70    7.10
 -14  -4   0   31.30    3.80
  14   4   0   17.70    8.20
  14   5   0   22.50    8.20
 -14  -6   0   12.40    3.20
 -14  -7   0   11.10    3.10
 -14  -8   0    6.00    2.90
  15  -2   0    8.50   10.20
  15  -1   0    5.60    9.20
  15  -1   0    3.30    2.40
  15   0   0    5.00    8.70
  15   0   0    1.70    1.80
  15   1   0   10.10    8.60
 -15  -2   0   22.90    2.90
  15   2   0   16.40    8.40
 -15  -3   0   29.30    4.00
 -15  -4   0    3.90    2.50
 -15  -6   0   16.40    3.10
  16   2   1    1.60    2.50
 -15  -5  -1    6.30    2.80
 -15  -4  -1    4.90    2.90
 -15  -3  -1   15.60    3.00
  15   2   1    9.60   12.00
 -15  -2  -1   10.70    2.50
  15   1   1    0.70    8.90
  15   1   1    0.30    1.70
  15   0   1   -4.00    9.10
  15   0   1   -0.80    1.70
  15  -1   1    1.20   10.50
  15  -1   1   -0.90    1.60
 -14  -8  -1    3.20    2.90
 -14  -7  -1    5.30    3.20
 -14  -6  -1    8.80    3.20
  14   5   1    1.10    7.70
 -14  -5  -1   17.30    3.70
  14   4   1    1.20    6.90
 -14  -4  -1   12.80    3.30
  14   3   1    4.20    7.30
 -14  -3  -1   10.60    2.90
  14   2   1   13.70    7.90
 -14  -2  -1   22.80    3.30
  14   1   1   -0.20    7.50
 -14  -1  -1   13.10    2.60
  14   0   1    0.60    7.30
  14   0   1    0.10    1.80
  14  -1   1   14.50    8.00
  14  -2   1   10.00    8.40
  14  -3   1   20.40    8.40
  14  -4   1   -1.20    7.80
 -13  -9  -1    2.40    2.80
 -13  -8  -1   10.10    3.20
  13   7   1    5.90    8.50
 -13  -7  -1    3.20    3.30
  13   6   1    6.40    7.20
  13   5   1   11.00    6.90
 -13  -5  -1   17.60    3.50
 -13  -4  -1   50.69    5.30
  13   3   1   -2.50    6.50
 -13  -3  -1    6.90    3.30
  13   2   1    8.10    6.60
 -13  -2  -1    4.40    3.20
  13   1   1   31.70    8.00
 -13  -1  -1   38.30    4.10
  13   0   1    6.20    6.80
  13  -1   1   26.20    7.70
  13  -1   1   17.10    3.20
  13  -2   1    0.10    7.00
  13  -2   1    2.70    2.10
  13  -3   1    0.40    1.90
  13  -3   1    3.50    7.00
  13  -4   1   15.30    7.60
  13  -4   1    6.30    2.20
  13  -5   1   11.50    7.70
  13  -6   1  -11.90    8.00
 -12 -10  -1    1.70    2.60
 -12  -9  -1    2.00    2.60
  12   8   1    9.60    7.60
 -12  -8  -1   12.50    3.30
  12   7   1    7.20    7.10
 -12  -7  -1   13.10    3.50
  12   6   1    9.30    6.70
 -12  -5  -1   49.70    5.60
  12   4   1   -3.40    5.80
 -12  -4  -1   10.30    3.50
  12   3   1   20.10    6.60
 -12  -2  -1   30.20    4.00
  12   1   1    6.20    6.30
 -12  -1  -1    8.40    3.00
  12   0   1   30.60    7.20
 -12   0  -1   48.10    4.50
  12  -1   1    7.30    6.40
  12  -2   1   17.60    7.30
  12  -3   1   25.00    7.90
  12  -4   1   -1.50    1.90
  12  -4   1   -9.20    6.60
  12  -5   1    6.10    2.10
  12  -5   1   13.70    7.40
  12  -6   1    0.60    1.80
  12  -6   1   -3.40    7.30
  12  -7   1    0.40    8.30
 -11 -10  -1   12.80    3.10
  11   9   1   -9.40    7.50
 -11  -9  -1    6.80    3.00
  11   8   1   -2.50    6.90
 -11  -8  -1    6.40    2.80
 -11  -7  -1   49.40    5.30
  11   6   1   34.40    8.00
 -11  -6  -1   55.69    5.40
  11   5   1   -7.00    5.10
 -11  -5  -1    6.50    3.30
 -11  -4  -1   52.79    5.50
  11   2   1   22.40    6.30
  11   1   1   62.39   10.90
 -11  -1  -1   90.89    6.70
  11   0   1    7.10    6.20
 -11   0  -1    8.80    2.90
  11  -1   1   69.49   11.00
 -11   1  -1   79.79    5.90
  11  -2   1   11.60    2.60
  11  -3   1   20.40    7.30
  11  -4   1   16.60    7.20
  11  -5   1    5.90    7.00
  11  -6   1   19.90    7.40
  11  -6   1   11.60    2.40
  11  -7   1   38.80    9.20
  11  -8   1   -5.20    8.50
  11  -8   1    1.00    1.90
 -10 -11  -1   17.40    3.10
 -10 -10  -1    0.40    2.70
 -10  -9  -1   25.30    3.70
 -10  -8  -1   46.30    5.00
 -10  -7  -1   21.20    3.70
  10   6   1   11.10    6.10
 -10  -6  -1   16.80    3.60
 -10  -5  -1   44.60    4.80
  10   4   1   17.80    6.00
 -10  -4  -1   19.40    3.20
  10   3   1   18.10    5.80
 -10  -3  -1   28.60    3.80
  10   2   1   70.29    9.80
 -10  -2  -1   83.69    6.40
 -10  -1  -1   43.20    4.40
  10   0   1   95.29   11.20
 -10   0  -1  119.39    7.50
 -10   1  -1   36.80    3.60
  10  -2   1   31.90    3.80
  10  -3   1   19.70    6.80
  10  -4   1   10.00    6.40
  10  -5   1   25.60    7.30
  10  -6   1    5.90    7.00
  10  -7   1    4.10    2.10
  10  -7   1   10.70    7.60
  10  -8   1   42.70    9.50
  10  -9   1    3.00    1.90
  -9 -11  -1    2.50    2.90
  -9 -10  -1   20.00    3.30
  -9  -9  -1   43.90    4.90
  -9  -8  -1   76.99    6.60
  -9  -7  -1   16.10    3.40
  -9  -6  -1   18.80    3.10
  -9  -5  -1   33.90    4.00
  -9  -4  -1   26.90    3.70
   9   3   1   30.50    5.60
  -9  -3  -1   41.70    4.00
   9   2   1   79.09    9.40
  -9  -2  -1   98.49    6.40
  -9  -1  -1  215.28   13.40
  -9   0  -1  135.69    8.80
   9  -1   1  168.28   14.30
   9  -1   1  152.48   31.00
  -9   1  -1  187.08   11.20
   9  -2   1   76.99   31.90
   9  -2   1   77.79    9.90
  -9   2  -1   52.79   31.30
   9  -3   1   28.30    6.70
   9  -3   1   16.10    2.70
   9  -4   1   14.50    6.00
   9  -5   1   13.10    2.50
   9  -6   1   13.00    6.90
   9  -7   1    2.90    7.00
   9  -7   1    0.00    2.10
   9  -8   1   31.00    3.60
   9  -9   1    7.90    2.20
   9 -10   1    3.80    1.80
  -8 -12  -1    8.30    2.80
  -8 -11  -1    9.80    2.80
  -8 -10  -1   30.60    4.10
  -8  -9  -1   57.79    6.20
  -8  -8  -1   14.20    3.40
  -8  -7  -1   95.69    7.10
  -8  -6  -1   43.60    4.30
  -8  -5  -1   16.60    2.30
  -8  -4  -1   37.90    3.60
  -8  -3  -1   55.89    4.40
   8   2   1   51.29    7.60
   8   2   1   56.99   19.50
  -8  -2  -1   68.79    4.60
   8   1   1  146.39   12.50
   8   1   1  154.78   21.90
  -8  -1  -1  180.48   10.30
  -8  -1  -1  145.29   25.80
   8   0   1  576.74   44.90
   8   0   1  545.65   35.90
  -8   0  -1  490.95   43.30
  -8   0  -1  617.94   34.20
   8  -1   1  158.48   12.90
   8  -1   1  160.78   28.30
  -8   1  -1  149.49   26.90
  -8   1  -1  166.28   10.20
   8  -2   1   56.39   21.10
   8  -2   1   52.79    8.30
  -8   2  -1   48.60   20.20
   8  -3   1   57.09   22.50
   8  -3   1   33.50    3.90
   8  -4   1   19.20    3.10
   8  -4   1   26.80    5.80
   8  -5   1    5.70    2.30
   8  -5   1    8.60    6.00
   8  -6   1   22.80    3.40
   8  -7   1   60.19    5.00
   8  -8   1   16.00    8.30
   8  -9   1   22.20    3.20
   8 -10   1    6.40    2.20
   8 -11   1    2.40    2.00
  -7 -12  -1   21.50    3.10
  -7 -11  -1   31.80    4.00
  -7 -10  -1   41.10    4.50
  -7  -9  -1   11.00    3.20
  -7  -8  -1   65.89    5.60
  -7  -7  -1   25.10    3.50
  -7  -6  -1   74.89    5.60
  -7  -5  -1   36.70    3.40
  -7  -4  -1   68.49    5.00
   7   3   1   72.29   15.20
  -7  -3  -1   69.19    5.00
   7   2   1  101.79    8.80
   7   2   1   77.29   14.90
  -7  -2  -1   69.59   13.40
   7   1   1  266.07   18.50
   7   1   1  311.27   25.70
  -7  -1  -1  258.27   25.40
   7   0   1  151.08   20.70
   7   0   1  146.89   11.60
  -7   0  -1  144.09   19.70
   7  -1   1  300.37   20.70
   7  -1   1  294.57   28.00
  -7   1  -1  321.07   18.60
  -7   1  -1  286.67   27.10
   7  -2   1  109.79   10.20
   7  -2   1  112.89   18.10
  -7   2  -1   81.69   17.00
   7  -3   1   50.39    4.40
   7  -3   1   49.80    8.80
   7  -3   1   71.49   16.80
   7  -4   1   60.39    8.50
   7  -4   1   45.80   24.10
   7  -4   1   45.20    4.20
   7  -5   1   30.00    6.00
   7  -5   1   22.00    3.10
   7  -6   1   65.29    9.80
   7  -6   1   50.29    4.60
   7  -7   1   11.50    2.50
   7  -7   1   24.40    7.00
   7  -8   1   32.60    3.80
   7  -9   1    3.40    2.10
   7 -10   1   15.40    2.60
   7 -11   1    5.10    2.20
  -6 -12  -1   42.60    4.20
  -6 -11  -1   52.49    5.00
  -6 -10  -1   28.60    3.90
  -6  -9  -1   48.00    4.70
  -6  -8  -1   33.60    4.40
  -6  -7  -1   46.80    4.10
  -6  -6  -1   82.09    5.80
  -6  -5  -1  210.48   13.10
   6   4   1  151.58   18.70
  -6  -4  -1  174.28   10.60
   6   3   1  100.89   14.70
  -6  -3  -1   83.99   12.70
   6   2   1  450.65   31.50
  -6  -2  -1  433.16   31.80
   6   1   1   78.19   13.80
   6   1   1   70.29    7.00
  -6  -1  -1   69.09   13.00
   6   0   1    2.10    8.40
   6   0   1    6.30    3.10
  -6   0  -1   16.20    8.10
   6  -1   1   78.19    8.50
   6  -1   1   87.99   14.50
  -6   1  -1   93.09   14.50
   6  -2   1  475.15   35.90
   6  -2   1  524.95   31.80
  -6   2  -1  474.05   36.10
   6  -3   1  100.69   15.00
   6  -3   1  112.89   10.70
   6  -4   1  166.78   11.00
   6  -4   1  180.98   13.60
   6  -4   1  176.88   22.10
   6  -4   1  158.38   21.50
   6  -6   1   58.29    4.70
   6  -7   1   34.80    3.70
   6  -7   1   44.30    7.10
   6  -8   1   19.70    3.20
   6  -8   1   27.40    6.30
   6  -9   1   26.50    3.40
   6 -10   1   13.90    2.50
   6 -11   1   27.20    3.50
   6 -12   1    5.30    2.30
  -5 -12  -1   -0.80    1.30
  -5 -11  -1   45.30    4.40
  -5 -10  -1   86.79    6.60
  -5  -9  -1    7.60    2.90
  -5  -9  -1    3.20    2.50
  -5  -8  -1   35.60    4.00
  -5  -8  -1   45.70    3.90
  -5  -7  -1   27.30    3.30
  -5  -7  -1   30.10    3.20
  -5  -6  -1  212.98   12.10
  -5  -6  -1  175.28   12.30
   5   5   1  166.08   17.90
  -5  -5  -1  176.48   10.90
  -5  -5  -1  173.48   11.10
   5   4   1  343.37   24.50
  -5  -4  -1  314.07   25.20
   5   3   1 1007.40   61.09
  -5  -3  -1  924.61   61.29
   5   2   1  128.89   12.30
  -5  -2  -1  121.69   13.40
   5   1   1   19.70    6.60
  -5  -1  -1   16.00    6.30
   5   0   1    4.60    2.70
   5   0   1   13.40    6.30
  -5   0  -1    7.90    6.60
   5  -1   1   15.70    6.90
  -5   1  -1   11.60    7.30
   5  -2   1  148.89   11.40
   5  -2   1  145.59   15.30
  -5   2  -1  144.29   15.90
   5  -3   1 1041.90   69.69
   5  -3   1 1073.79   67.29
   5  -3   1 1163.38   66.29
   5  -4   1  398.26   29.60
   5  -4   1  405.26   25.90
   5  -4   1  399.66   24.50
   5  -4   1  383.86   30.10
   5  -5   1  158.38   18.90
   5  -5   1  178.08   13.50
   5  -5   1  176.58   11.10
   5  -6   1  189.28   12.90
   5  -6   1  222.38   15.50
   5  -7   1   20.70    3.00
   5  -7   1   30.80    6.10
   5  -8   1   36.10    3.80
   5  -9   1    1.60    2.10
   5 -10   1   46.30    4.50
   5 -11   1   22.80    3.30
   5 -12   1    1.30    2.00
   5 -13   1    2.20    2.00
  -4 -11  -1    5.40    2.40
  -4 -10  -1   49.50    4.20
  -4 -10  -1   43.10    4.90
  -4  -9  -1  182.58   12.50
  -4  -9  -1  195.88   12.10
  -4  -8  -1   22.40    3.20
  -4  -8  -1   22.00    2.80
  -4  -7  -1   63.39    4.50
  -4  -7  -1   61.69    4.70
  -4  -6  -1   58.99    4.00
  -4  -6  -1   53.49    4.20
   4   5   1  417.16   28.60
  -4  -5  -1  390.26   28.90
  -4  -5  -1  409.36   24.90
  -4  -5  -1  418.26   25.10
   4   4   1 1801.42  108.79
  -4  -4  -1 1862.31  106.89
  -4  -4  -1 1647.04  108.89
   4   3   1  423.56   27.60
  -4  -3  -1  378.56   27.80
  -4  -3  -1  449.76   25.60
   4   2   1  218.48   15.80
  -4  -2  -1  214.38   16.30
   4   1   1  159.18   13.60
  -4  -1  -1  167.88   13.80
   4   0   1  304.97   20.00
   4   0   1  317.97   21.90
  -4   0  -1  321.27   22.00
   4  -1   1  154.88   11.70
   4  -1   1  148.89   13.60
  -4   1  -1  174.38   14.30
   4  -2   1  267.37   16.60
   4  -2   1  231.88   18.80
  -4   2  -1  247.68   19.50
   4  -3   1  439.26   28.30
   4  -3   1  459.45   30.70
   4  -4   1 1803.32  115.69
   4  -4   1 1970.50  115.49
   4  -4   1 1838.42  113.69
   4  -5   1  437.26   28.30
   4  -5   1  440.06   31.30
   4  -5   1  445.06   27.00
   4  -6   1   57.99    7.70
   4  -6   1   56.29    4.30
   4  -7   1   57.39    4.50
   4  -7   1   57.79    7.40
   4  -8   1   17.40    2.90
   4  -9   1  151.18   10.20
   4 -10   1   28.90    3.80
   4 -11   1    2.20    2.20
   4 -12   1   27.40    3.60
   4 -13   1    3.70    2.30
  -3 -12  -1    4.30    2.50
  -3 -11  -1   33.30    4.30
  -3  -9  -1   51.79    4.30
  -3  -9  -1   53.69    5.00
  -3  -8  -1  159.28   10.40
  -3  -8  -1  170.28   10.80
  -3  -7  -1   36.20    3.40
  -3  -7  -1   31.00    3.00
   3   6   1  151.38   16.40
  -3  -6  -1  165.58   10.60
  -3  -6  -1  181.58   10.80
   3   5   1  432.76   28.30
  -3  -5  -1  394.56   25.10
  -3  -5  -1  395.16   27.80
  -3  -5  -1  436.46   25.30
   3   4   1  449.95   29.40
  -3  -4  -1  473.75   27.30
  -3  -4  -1  418.26   29.10
   3   3   1 1118.09   65.69
  -3  -3  -1 1009.40   65.59
   3   2   1  274.57   19.00
  -3  -2  -1  305.17   17.40
  -3  -2  -1  262.07   19.10
   3   1   1 1136.89   70.79
  -3  -1  -1 1167.08   70.89
   3  -1   1 1347.47   78.99
   3  -1   1 1247.68   79.89
  -3   1  -1 1303.37   80.09
   3  -2   1  313.47   22.30
   3  -2   1  346.87   20.70
   3  -2   1  303.27   19.80
  -3   2  -1  334.77   22.90
   3  -3   1 1135.19   69.49
   3  -3   1 1147.99   70.99
   3  -4   1  464.45   31.20
   3  -4   1  441.66   29.90
   3  -4   1  523.45   29.10
   3  -5   1  432.76   30.40
   3  -5   1  436.76   31.00
   3  -5   1  439.96   28.80
   3  -5   1  490.95   27.60
   3  -6   1  193.88   14.30
   3  -6   1  186.68   11.90
   3  -7   1  -21.80   13.20
   3  -8   1  147.29    9.70
   3  -9   1   43.90    4.20
   3 -10   1   77.99    6.00
   3 -11   1   22.10    3.40
   3 -12   1    0.60    2.20
   3 -13   1    3.50    2.40
   3 -14   1    2.90    3.50
  -2 -12  -1   20.00    3.50
  -2 -11  -1   92.69    7.30
  -2 -10  -1   68.19    5.90
  -2  -9  -1   31.10    2.60
  -2  -8  -1  106.29    7.20
  -2  -8  -1  119.89    8.10
  -2  -7  -1  308.67   20.70
  -2  -7  -1  370.26   21.00
   2   6   1  309.87   22.80
  -2  -6  -1  339.57   24.30
  -2  -6  -1  303.77   19.70
  -2  -6  -1  346.27   20.00
   2   5   1  261.37   18.90
  -2  -5  -1  249.18   16.00
  -2  -5  -1  271.77   19.30
  -2  -5  -1  269.37   16.10
   2   4   1   91.69    9.30
  -2  -4  -1   90.59    9.20
  -2  -4  -1   97.59    6.10
   2   3   1  426.76   25.60
  -2  -3  -1  398.46   25.50
  -2  -3  -1  366.76   24.00
   2   2   1 2379.26  140.09
  -2  -2  -1 2180.38  139.99
  -2  -2  -1 2372.46  139.19
   2   1   1  164.38   11.60
  -2  -1  -1  166.88   11.70
   2   0   1  194.18   13.10
  -2   0  -1  194.88   13.20
   2  -1   1  164.18   10.90
   2  -1   1  157.58   12.10
  -2   1  -1  186.28   12.60
   2  -2   1 2315.67  144.09
   2  -2   1 2460.35  145.79
   2  -3   1  434.36   26.60
   2  -3   1  417.56   27.30
   2  -4   1   91.59   10.20
   2  -4   1   92.89    9.50
   2  -4   1  112.09    6.60
   2  -4   1  102.59    8.30
   2  -5   1  248.68   20.80
   2  -5   1  321.07   17.70
   2  -5   1  295.07   19.30
   2  -5   1  270.67   20.10
   2  -6   1  280.47   20.80
   2  -6   1  303.27   22.50
   2  -8   1  105.19    7.20
   2  -9   1   51.19    4.40
   2 -10   1   54.69    5.10
   2 -11   1   71.69    6.00
   2 -12   1   15.60    2.80
   2 -13   1   -0.70    2.10
   2 -14   1    4.00    2.50
  -1 -13  -1    5.90    2.80
  -1 -12  -1   77.59    6.50
  -1 -11  -1    6.90    2.60
  -1 -10  -1   51.89    4.80
  -1  -9  -1  142.39    9.50
  -1  -8  -1  205.38   14.10
  -1  -8  -1  258.07   14.70
  -1  -7  -1  302.07   20.00
  -1  -7  -1  358.36   20.40
   1   6   1  229.38   18.20
  -1  -6  -1  236.88   14.90
  -1  -6  -1  277.57   19.40
   1   5   1   40.00    6.70
  -1  -5  -1   49.30    3.20
  -1  -5  -1   45.70    3.40
  -1  -5  -1   44.10    8.10
   1   4   1   39.70    6.40
  -1  -4  -1   45.20    3.10
  -1  -4  -1   39.80    6.40
   1   3   1  787.22   46.80
  -1  -3  -1  716.83   45.70
  -1  -3  -1  767.92   46.80
   1   2   1  579.94   34.90
  -1  -2  -1  548.55   34.80
   1   1   1  908.91   54.39
  -1  -1  -1  882.91   54.39
   1   0   1  362.86   22.10
  -1   0  -1  355.26   22.10
   1  -1   1  919.81   59.09
  -1   1  -1 1036.40   59.49
   1  -2   1  581.44   34.70
   1  -2   1  565.84   34.40
   1  -2   1  528.35   34.20
   1  -3   1  780.62   46.40
   1  -3   1  731.83   46.50
   1  -4   1   53.79    3.40
   1  -4   1   42.30    3.10
   1  -4   1   46.10    6.20
   1  -4   1   45.60    4.70
   1  -5   1   49.00    3.50
   1  -5   1   39.80    7.10
   1  -6   1  297.47   17.40
   1  -6   1  252.27   21.20
   1  -6   1  284.77   21.00
   1  -8   1  241.48   15.20
   1  -9   1  133.19    9.00
   1 -10   1   36.70    3.90
   1 -11   1    5.80    2.50
   1 -12   1   74.99    6.20
   1 -13   1    7.90    2.60
   1 -14   1    1.30    2.20
   0 -13  -1   92.99    7.50
   0 -12  -1    5.50    2.60
   0 -11  -1   15.70    2.90
   0 -10  -1   71.49    6.00
   0  -9  -1  130.39    8.90
   0  -8  -1  456.35   28.00
   0  -7  -1  424.16   26.00
   0  -6  -1  260.07   15.60
   0  -6  -1  239.48   19.30
   0  -5  -1  210.78   12.40
   0  -5  -1  183.88   15.10
   0   4   1    9.60    3.10
   0  -4  -1    7.00    3.50
   0   3   1  135.59    9.80
   0  -3  -1  138.19    8.50
   0   2   1  183.08   11.90
   0  -2  -1  180.88   11.90
   0  -2  -1  176.48   11.80
   0   1   1  617.84   36.90
   0  -1  -1  580.54   36.80
   0  -1  -1  625.14   37.00
   0   0  -1  395.56   24.00
   0  -2   1  183.38   11.20
   0   2  -1  164.18   11.10
   0  -3   1  145.99    9.60
   0  -3   1  175.78   11.00
   0   3  -1  147.69   10.50
   0  -4   1   16.40    1.80
   0  -4   1   13.50    3.60
   0   4  -1   14.60    3.10
   0  -5   1  197.78   13.60
   0   5  -1  154.38   12.60
   0  -6   1  263.77   15.90
   0  -6   1  245.88   19.10
   0  -7   1  423.86   26.00
   0  -8   1  448.86   27.60
   0  -9   1  130.09    8.80
   0 -10   1   54.29    4.90
   0 -11   1   20.60    3.10
   0 -12   1    2.10    2.50
   0 -13   1   91.29    7.30
   0 -14   1    9.70    2.90
   1 -14  -1    2.50    2.20
   1 -13  -1    5.80    2.60
   1 -12  -1   81.49    6.70
   1 -11  -1    9.10    2.70
   1 -10  -1   68.69    5.50
   1  -9  -1  164.48   10.80
   1  -8  -1  307.77   19.10
   1  -7  -1  455.05   27.80
   1  -6  -1  247.28   21.20
   1  -6  -1  308.47   17.50
  -1   5   1   79.79    9.20
   1  -5  -1   84.59    9.40
   1  -5  -1  102.99    6.00
  -1   4   1   30.70    5.80
   1  -4  -1   34.40    5.80
   1  -4  -1   35.70    2.70
   1  -4  -1   45.90    5.70
   1  -3  -1 1018.60   60.29
   1  -3  -1 1019.30   60.99
   1  -3  -1  959.00   61.29
  -1   2   1  810.12   52.29
   1  -2  -1  889.41   52.09
   1  -2  -1  866.41   52.29
   1  -1  -1 1545.55   90.49
   1  -1  -1 1445.06   90.29
  -1   0   1  531.05   32.30
   1   0  -1  539.05   32.30
   1   0  -1  515.45   32.00
  -1  -1   1 1530.65   91.09
   1   1  -1 1486.85   91.09
  -1  -2   1  853.31   53.49
   1   2  -1  907.71   53.49
  -1  -3   1  956.30   55.89
   1   3  -1  870.31   55.69
  -1  -4   1   33.60    5.30
  -1  -4   1   37.60    2.60
  -1  -4   1   32.20    2.30
   1   4  -1   29.60    4.10
  -1  -5   1  100.99    6.00
  -1  -5   1   84.09    5.70
  -1  -5   1  102.39    9.10
   1   5  -1   77.89    8.00
  -1  -6   1  280.17   15.40
  -1  -6   1  231.78   15.10
   1   6  -1  226.88   17.50
  -1  -8   1  237.78   14.50
  -1  -9   1  155.08   10.30
  -1 -10   1   67.79    5.70
  -1 -11   1    5.60    2.60
  -1 -12   1   79.19    6.60
  -1 -13   1   11.90    3.00
  -1 -14   1    3.10    2.40
   2 -14  -1    6.30    2.70
   2 -13  -1    1.50    2.10
   2 -12  -1   27.20    3.70
   2 -11  -1  111.19    8.10
   2 -10  -1   71.59    5.80
   2  -9  -1   71.69    5.50
   2  -8  -1  165.08   10.70
   2  -6  -1  409.26   23.90
   2  -6  -1  385.66   25.40
   2  -6  -1  371.46   28.30
   2  -5  -1  418.16   26.60
   2  -5  -1  445.16   25.10
   2  -5  -1  366.76   27.30
   2  -4  -1   85.39    5.50
   2  -4  -1   87.89    7.40
   2  -4  -1   78.69    8.70
   2  -3  -1  708.63   47.70
   2  -3  -1  829.42   46.10
   2  -3  -1  749.03   46.80
   2  -3  -1  760.02   47.50
   2  -2  -1 4442.06  262.87
   2  -2  -1 4210.38  262.27
   2  -2  -1 4399.46  263.07
  -2   1   1  360.56   22.10
   2  -1  -1  341.47   20.90
   2  -1  -1  302.97   21.70
  -2   0   1  647.74   39.20
   2   0  -1  635.44   38.60
   2   0  -1  617.14   39.10
  -2  -1   1  316.57   20.60
   2   1  -1  332.67   20.70
  -2  -2   1 3990.00  242.38
  -2  -2   1 4077.49  242.48
  -2  -2   1 3938.21  243.08
   2   2  -1 4105.29  243.08
  -2  -3   1  737.73   41.50
  -2  -3   1  658.53   42.30
  -2  -3   1  610.84   41.40
   2   3  -1  743.13   42.50
  -2  -4   1   76.59    7.40
  -2  -4   1   77.69    5.10
   2   4  -1   81.89    7.70
  -2  -5   1  403.26   23.10
  -2  -5   1  391.56   25.00
  -2  -5   1  340.97   22.90
   2   5  -1  379.46   24.80
  -2  -6   1  351.56   23.80
  -2  -6   1  318.67   20.70
  -2  -6   1  379.06   21.00
   2   6  -1  313.77   23.00
  -2  -7   1  355.66   23.40
  -2  -7   1  414.96   23.70
  -2  -8   1  134.49    9.00
  -2  -8   1  153.88    9.50
  -2  -9   1   48.80    3.50
  -2 -10   1   79.69    6.50
  -2 -11   1  123.99    9.10
  -2 -12   1   27.80    3.80
  -2 -13   1    2.00    2.40
   3 -13  -1   10.70    2.70
   3 -12  -1    7.20    2.30
   3 -11  -1   39.50    4.20
   3 -10  -1  126.89    8.80
   3  -9  -1   43.40    4.10
   3  -8  -1  236.48   14.90
   3  -7  -1   33.10    6.30
   3  -7  -1   34.10    3.20
   3  -6  -1  208.28   15.60
   3  -6  -1  216.98   13.30
   3  -5  -1  556.84   39.00
   3  -5  -1  575.24   38.10
   3  -5  -1  606.14   36.60
   3  -4  -1  453.75   32.70
   3  -4  -1  493.15   30.70
   3  -4  -1  516.65   32.30
   3  -3  -1 1584.74   98.59
   3  -3  -1 1585.14   97.29
   3  -3  -1 1635.54   98.19
   3  -2  -1  928.91   57.19
   3  -2  -1  898.91   55.89
  -3   1   1  302.27   20.70
   3  -1  -1  301.47   18.80
   3  -1  -1  260.97   20.20
  -3   0   1 1436.16   84.79
   3   0  -1 1259.47   83.79
   3   0  -1 1454.35   84.79
  -3  -1   1  249.38   17.40
   3   1  -1  245.98   17.40
  -3  -2   1  959.80   52.39
  -3  -2   1  809.32   53.49
   3   2  -1  827.02   53.39
  -3  -3   1 1632.24   92.19
  -3  -3   1 1393.76   93.19
   3   3  -1 1556.44   93.29
  -3  -4   1  472.05   29.80
  -3  -4   1  410.26   28.00
  -3  -4   1  489.95   28.10
   3   4  -1  482.55   29.80
  -3  -5   1  564.54   37.00
  -3  -5   1  618.94   35.00
  -3  -5   1  536.45   34.80
   3   5  -1  580.74   36.90
  -3  -6   1  193.78   11.50
  -3  -6   1  181.28   11.30
   3   6  -1  163.18   15.60
  -3  -7   1   32.80    3.10
  -3  -7   1   30.70    2.70
  -3  -8   1  237.28   14.30
  -3  -8   1  207.38   13.70
  -3  -9   1   44.50    4.50
  -3  -9   1   47.60    3.80
  -3 -10   1  130.79    9.30
  -3 -12   1    7.80    2.80
   4 -13  -1    4.10    2.30
   4 -12  -1   48.50    4.60
   4 -11  -1   15.00    2.60
   4 -10  -1   62.19    5.20
   4  -9  -1  203.48   13.10
   4  -8  -1   42.30    3.80
   4  -7  -1   78.59   10.00
   4  -7  -1   82.19    5.70
   4  -6  -1   97.89    9.90
   4  -6  -1  109.19    7.00
   4  -5  -1  623.54   38.90
   4  -5  -1  688.83   37.60
   4  -5  -1  553.74   41.30
   4  -5  -1  590.34   42.20
   4  -4  -1 2355.66  146.59
   4  -4  -1 2340.17  144.69
   4  -4  -1 2456.15  146.19
   4  -3  -1  659.43   41.50
   4  -3  -1  690.33   43.30
   4  -3  -1  658.43   43.60
   4  -2  -1  467.15   33.30
   4  -2  -1  470.35   31.40
   4  -2  -1  560.74   30.50
  -4   1   1  349.07   23.90
   4  -1  -1  333.27   23.70
  -4   0   1  305.67   20.50
  -4   0   1  365.36   23.50
   4   0  -1  328.07   21.60
   4   0  -1  371.06   23.40
  -4  -1   1  300.07   21.10
   4   1  -1  313.57   21.40
  -4  -2   1  419.26   27.50
  -4  -2   1  372.96   25.20
   4   2  -1  465.65   27.60
  -4  -3   1  672.73   39.20
  -4  -3   1  606.44   41.10
   4   3  -1  659.83   40.90
  -4  -4   1 2169.08  143.69
  -4  -4   1 2508.05  142.09
   4   4  -1 2385.96  143.59
  -4  -5   1  612.74   34.70
  -4  -5   1  549.15   37.30
  -4  -5   1  527.45   34.40
   4   5  -1  587.54   37.20
  -4  -6   1   95.79    6.50
  -4  -6   1   94.79    6.20
  -4  -7   1   69.89    5.40
  -4  -7   1   78.39    5.20
  -4  -8   1   41.30    3.50
  -4  -8   1   41.60    4.20
  -4  -9   1  209.48   13.70
  -4  -9   1  208.58   13.20
  -4 -10   1   80.09    5.40
  -4 -10   1   63.59    6.10
  -4 -12   1   52.19    5.00
   5 -12  -1    6.30    2.30
   5 -11  -1   47.40    4.50
   5 -10  -1  109.99    7.70
   5  -9  -1   25.50    3.20
   5  -8  -1   82.29   10.30
   5  -8  -1   71.89    5.50
   5  -7  -1   26.30    2.90
   5  -7  -1   27.50    6.20
   5  -6  -1  341.87   23.60
   5  -6  -1  356.06   21.50
   5  -5  -1  252.37   25.40
   5  -5  -1  300.97   17.30
   5  -5  -1  254.37   25.30
   5  -5  -1  281.97   19.30
   5  -4  -1  721.93   49.10
   5  -4  -1  750.72   46.50
   5  -4  -1  679.13   49.60
   5  -4  -1  806.72   45.10
   5  -3  -1 1970.10  119.39
   5  -3  -1 1918.81  121.29
   5  -3  -1 1814.52  121.49
   5  -3  -1 2128.29  118.29
  -5   2   1  292.47   22.60
   5  -2  -1  263.77   22.00
   5  -2  -1  286.47   18.80
  -5   1   1   26.90    2.10
   5  -1  -1   22.80    4.50
   5  -1  -1   28.90    7.30
  -5   0   1   24.90    7.20
  -5   0   1   18.20    1.70
   5   0  -1   11.90    3.00
   5   0  -1   18.70    6.70
  -5  -1   1   29.70    2.40
  -5  -1   1   39.60    7.30
   5   1  -1   33.40    7.50
  -5  -2   1  225.48   15.30
  -5  -2   1  264.67   19.20
   5   2  -1  281.17   19.50
  -5  -3   1 1603.64   98.69
  -5  -3   1 1434.96   96.19
   5   3  -1 1756.92   98.59
  -5  -4   1  646.34   38.30
  -5  -4   1  599.84   38.10
  -5  -4   1  619.84   41.60
   5   4  -1  655.53   41.10
  -5  -5   1  249.88   15.30
  -5  -5   1  240.38   15.00
   5   5  -1  245.08   24.00
  -5  -6   1  306.67   19.30
  -5  -6   1  324.27   19.60
  -5  -7   1   26.70    2.70
  -5  -7   1   19.30    2.90
  -5  -8   1   71.29    5.10
  -5  -8   1   67.39    5.60
  -5  -9   1   20.10    3.70
  -5  -9   1   27.60    3.20
  -5 -10   1  105.69    8.70
  -5 -10   1  133.09    8.20
  -5 -11   1   75.39    5.70
  -5 -12   1   -0.60    1.20
   6 -12  -1   13.80    4.20
   6 -11  -1   63.99    5.30
   6 -10  -1   46.90    4.30
   6  -9  -1   79.19    6.00
   6  -8  -1   91.39    6.60
   6  -8  -1  101.89   13.50
   6  -7  -1   85.69    6.20
   6  -7  -1   98.59   11.60
   6  -6  -1  189.48   14.90
   6  -6  -1  184.08   11.80
   6  -5  -1  429.76   28.60
   6  -5  -1  434.76   26.50
   6  -4  -1  379.16   21.30
   6  -4  -1  313.07   28.90
   6  -4  -1  343.77   23.30
   6  -4  -1  312.97   29.90
   6  -3  -1  329.67   27.00
   6  -3  -1  295.27   21.40
   6  -3  -1  323.67   19.50
  -6   2   1 1143.29   74.59
   6  -2  -1 1131.39   71.49
   6  -2  -1 1211.68   74.79
  -6   1   1  197.38   19.50
  -6   1   1  183.98   12.30
   6  -1  -1  227.78   19.70
   6  -1  -1  210.78   14.60
  -6   0   1  126.29   14.80
  -6   0   1  113.39    7.30
   6   0  -1  119.19    9.50
   6   0  -1  104.49   15.20
  -6  -1   1  209.88   18.20
  -6  -1   1  176.78   11.90
   6   1  -1  222.48   18.60
   6   1  -1  191.58   13.60
  -6  -2   1 1083.89   67.79
  -6  -2   1 1009.30   63.99
   6   2  -1 1094.89   67.89
  -6  -3   1  282.87   21.80
  -6  -3   1  238.88   15.70
   6   3  -1  263.67   21.50
  -6  -4   1  285.77   18.60
  -6  -4   1  318.77   26.40
   6   4  -1  323.47   24.20
  -6  -5   1  344.57   21.10
  -6  -6   1  157.58   10.00
  -6  -6   1  157.98   10.30
  -6  -7   1   76.89    6.00
  -6  -7   1   83.19    5.80
  -6  -8   1   81.89    6.50
  -6  -8   1   91.09    6.20
  -6  -9   1  100.09    7.40
  -6 -10   1   67.69    5.60
  -6 -11   1  115.99    8.20
  -6 -12   1   60.39    5.10
   7 -11  -1   21.30    3.20
   7 -10  -1   57.29    4.80
   7  -9  -1   35.40    3.70
   7  -8  -1  126.39    8.60
   7  -7  -1   62.59   11.40
   7  -7  -1   53.29    4.50
   7  -6  -1  162.88   13.90
   7  -6  -1  141.09    9.70
   7  -5  -1  130.79   12.30
   7  -5  -1  121.29    8.30
   7  -4  -1  191.98   12.60
   7  -4  -1  219.58   29.70
   7  -4  -1  211.88   15.70
   7  -4  -1  171.98   27.50
   7  -3  -1  215.28   13.90
   7  -3  -1  208.88   27.60
   7  -3  -1  229.38   16.70
  -7   2   1  273.37   28.10
   7  -2  -1  281.57   28.50
   7  -2  -1  286.27   19.60
  -7   1   1  583.84   37.20
  -7   1   1  610.74   43.80
   7  -1  -1  615.84   38.90
   7  -1  -1  669.63   45.30
  -7   0   1  465.05   30.30
  -7   0   1  524.55   37.40
   7   0  -1  553.94   37.90
   7   0  -1  483.85   31.90
  -7  -1   1  568.74   40.70
  -7  -1   1  530.95   34.50
   7   1  -1  622.24   41.20
   7   1  -1  571.64   35.90
  -7  -2   1  250.17   15.80
  -7  -2   1  244.98   24.60
   7   2  -1  284.77   25.10
   7   2  -1  258.17   17.80
  -7  -3   1  190.08   11.70
   7   3  -1  184.18   22.10
  -7  -4   1  142.99    9.10
  -7  -5   1  113.69    7.40
  -7  -6   1  128.79    8.50
  -7  -7   1   51.99    4.60
  -7  -8   1  152.28   10.10
  -7  -9   1   50.59    4.70
  -7 -10   1   87.79    6.60
  -7 -11   1   71.59    5.80
  -7 -12   1   40.60    4.20
   8 -10  -1   42.10    3.90
   8  -9  -1   88.59    6.40
   8  -8  -1   60.59   10.20
   8  -8  -1   47.10    4.30
   8  -7  -1  169.48   11.10
   8  -6  -1  108.39    7.40
   8  -5  -1   10.30    6.00
   8  -4  -1  120.29   12.30
   8  -4  -1  116.49    8.00
   8  -3  -1  149.69   26.80
   8  -3  -1  164.78   10.90
   8  -3  -1  181.28   14.40
   8  -2  -1  180.68   14.20
   8  -2  -1  173.08   32.10
  -8   1   1  254.67   29.90
  -8   1   1  297.77   17.60
   8  -1  -1  293.77   31.80
   8  -1  -1  287.47   20.00
  -8   0   1  898.31   59.69
  -8   0   1 1032.40   68.19
   8   0  -1 1095.69   68.59
   8   0  -1  959.70   61.19
  -8  -1   1  257.57   30.00
  -8  -1   1  288.97   17.50
   8   1  -1  285.77   19.50
   8   1  -1  292.77   31.10
  -8  -2   1  171.78   10.80
   8   2  -1  172.88   13.00
  -8  -3   1  154.58    9.50
   8   3  -1  141.89   12.30
  -8  -4   1  110.69    7.30
  -8  -5   1    7.00    2.20
  -8  -6   1  119.99    8.20
  -8  -7   1  174.88   11.40
  -8  -8   1   53.29    5.00
  -8  -9   1  112.59    8.00
  -8 -10   1   83.69    6.40
  -8 -11   1   42.70    4.50
  -8 -12   1   23.90    3.10
   9  -9  -1   43.30    4.20
   9  -8  -1  138.09    9.30
   9  -7  -1   29.00    3.40
   9  -6  -1   69.79   12.60
   9  -6  -1   58.19    4.80
   9  -5  -1   87.09   12.00
   9  -5  -1   79.39    6.00
   9  -4  -1   60.69   10.30
   9  -4  -1   48.00    4.30
   9  -3  -1   50.89    9.60
   9  -3  -1   53.69    4.50
   9  -2  -1  180.78   14.90
   9  -2  -1  205.08   33.70
  -9   1   1  324.97   21.40
  -9   1   1  363.16   45.20
   9  -1  -1  369.36   24.10
   9  -1  -1  369.06   44.20
  -9   0   1  297.07   17.70
   9   0  -1  274.57   20.10
  -9  -1   1  345.97   21.10
   9   1  -1  338.27   23.40
  -9  -2   1  200.48   12.30
   9   2  -1  186.88   14.80
  -9  -3   1   60.09    4.60
   9   3  -1   56.59    8.40
  -9  -4   1   46.80    4.20
   9   4  -1   46.40    6.90
  -9  -5   1   69.79    5.50
  -9  -6   1   62.89    5.30
  -9  -7   1   33.90    4.30
  -9  -8   1  170.88   11.30
  -9  -9   1   79.79    6.30
  -9 -10   1   48.10    4.70
  -9 -11   1   16.60    3.40
  -9 -12   1   26.30    3.70
  10  -8  -1   47.60    4.90
  10  -7  -1   66.09   12.60
  10  -7  -1   42.10    4.00
  10  -6  -1   45.10    4.10
  10  -5  -1   78.49    6.10
  10  -5  -1  105.79   13.20
  10  -4  -1   67.29    5.40
  10  -4  -1   77.59   11.30
  10  -3  -1   63.99   10.70
  10  -3  -1   53.59    4.70
  10  -2  -1  136.59   12.60
  10  -2  -1  116.99    8.40
 -10   1   1  119.39    8.00
  10  -1  -1  122.49   11.60
 -10   0   1  226.98   15.00
  10   0  -1  252.77   18.30
 -10  -1   1  142.09    8.90
  10   1  -1  128.99   12.60
 -10  -2   1  160.68    9.80
  10   2  -1  133.49   13.10
 -10  -3   1   65.59    5.40
  10   3  -1   62.79    9.60
 -10  -4   1   90.79    6.50
  10   4  -1   73.09   10.30
 -10  -5   1  108.39    7.40
  10   5  -1   87.39   11.50
 -10  -6   1   51.29    5.20
  10   6  -1   53.29   10.60
 -10  -7   1   62.79    5.70
 -10  -8   1  105.79    7.40
 -10  -9   1   59.29    5.30
 -10 -10   1   15.20    3.00
 -10 -11   1   33.60    3.80
  11  -8  -1   19.00    8.90
  11  -7  -1   75.39   13.40
  11  -6  -1   89.89    6.60
  11  -6  -1  106.19   13.70
  11  -5  -1   20.00    7.80
  11  -5  -1   13.60    2.40
  11  -4  -1   96.89   12.90
  11  -4  -1   80.29    6.20
  11  -3  -1   67.09    5.40
  11  -3  -1   73.59   12.30
  11  -2  -1   78.89    6.20
  11  -2  -1  104.59   12.00
  11  -1  -1  146.49   14.10
 -11   0   1    5.60    2.40
  11   0  -1    2.60    5.70
 -11  -1   1  147.79    9.90
  11   1  -1  150.28   13.90
 -11  -2   1  120.99    8.20
  11   2  -1  115.19   12.60
 -11  -3   1   93.19    7.00
  11   3  -1   92.29   11.60
 -11  -4   1  125.19    8.20
  11   4  -1   94.09   12.40
 -11  -5   1   27.80    3.70
 -11  -6   1  121.69    8.30
  11   6  -1  104.99   13.40
 -11  -7   1  103.79    7.60
  11   7  -1   92.99   13.30
 -11  -8   1   29.30    3.50
  11   8  -1   19.10    7.80
 -11  -9   1   20.50    3.30
  11   9  -1   26.40    8.40
 -11 -10   1   30.40    3.90
 -11 -11   1    5.60    2.60
  12  -8  -1   18.60    9.50
  12  -7  -1   44.70   10.00
  12  -6  -1   65.69   12.60
  12  -5  -1   61.09    5.00
  12  -5  -1   81.49   12.70
  12  -4  -1    6.70    2.30
  12  -4  -1   18.70    8.10
  12  -3  -1   62.59    5.20
  12  -3  -1   76.09   11.90
  12  -2  -1   65.89   11.50
  12  -2  -1   55.39    4.90
  12  -1  -1   13.00    6.60
 -12   0   1  102.99    7.30
  12   0  -1  108.29   12.60
 -12  -1   1   14.70    3.10
  12   1  -1   13.40    6.60
 -12  -2   1   86.69    6.30
  12   2  -1   78.69   11.40
 -12  -3   1   99.39    7.50
  12   3  -1   78.19   11.70
 -12  -4   1   27.00    3.60
  12   4  -1   15.90    6.90
 -12  -5   1  111.19    7.70
  12   5  -1   89.89   12.80
 -12  -6   1   88.49    7.00
  12   6  -1   82.29   12.10
 -12  -7   1   47.90    4.30
  12   7  -1   35.20    8.50
 -12  -8   1   35.00    4.20
  12   8  -1   20.40    8.00
 -12  -9   1    4.40    2.90
 -12 -10   1    1.90    2.50
  13  -7  -1   14.50   11.80
  13  -5  -1   22.60    8.10
  13  -4  -1   38.00    5.10
  13  -3  -1   28.50    8.10
  13  -2  -1    0.50    6.70
  13  -2  -1    0.40    1.80
  13  -1  -1   35.70    3.80
 -13   0   1   67.09    5.30
  13   0  -1   64.49    9.80
 -13  -1   1   68.39    5.60
  13   1  -1   58.29   11.80
 -13  -2   1    3.80    2.80
  13   2  -1    5.10    6.50
 -13  -3   1   34.10    4.70
  13   3  -1   28.30    7.30
  13   4  -1  102.09   13.10
 -13  -5   1   53.19    4.90
  13   5  -1   40.90    8.20
 -13  -6   1   56.79    5.10
  13   6  -1   42.50    8.70
 -13  -7   1   33.70    3.80
  13   7  -1   20.00    7.80
 -13  -8   1   20.20    3.40
 -13  -9   1    6.40    2.80
  14  -5  -1   14.20    8.40
  14  -4  -1   19.40    8.20
  14  -3  -1    5.80    7.90
  14  -2  -1   11.40    2.30
  14  -1  -1   20.50    8.10
  14  -1  -1    8.80    2.40
  14   0  -1   21.90    8.20
 -14  -1   1   31.70    3.80
  14   1  -1   27.20    8.20
 -14  -2   1   47.10    4.50
  14   2  -1   32.10    8.50
 -14  -3   1    2.10    2.60
  14   3  -1   -9.90    6.20
 -14  -4   1   45.80    4.60
  14   5  -1   39.20    8.80
 -14  -6   1   20.60    3.50
 -14  -7   1   24.10    3.50
 -14  -8   1   11.80    2.90
  15  -2  -1   22.10    9.30
  15  -1  -1   14.10    8.80
  15   0  -1   15.40    8.50
  15   1  -1   19.00    7.90
 -15  -2   1   27.80    3.60
  15   2  -1   21.10    8.80
 -15  -3   1   48.20    4.50
 -15  -4   1   -1.00    2.30
 -15  -5   1   20.00    3.50
 -15  -6   1   29.10    3.70
  16   2   2    0.10    2.40
  16   1   2   -1.00    2.00
 -15  -6  -2    1.50    3.00
 -15  -5  -2    6.40    2.80
 -15  -4  -2   12.70    3.40
 -15  -3  -2    4.30    2.70
 -15  -2  -2    4.00    2.40
  15   1   2    3.30   13.70
  15   0   2   -0.60    1.70
  15   0   2    2.60   12.80
  15  -1   2    0.20    1.70
  15  -2   2    0.40    1.60
 -14  -8  -2    1.30    3.00
 -14  -7  -2    3.50    3.10
 -14  -6  -2    7.20    3.20
  14   5   2    8.90    8.40
 -14  -5  -2    3.00    3.30
  14   4   2    1.00    7.50
 -14  -4  -2    7.40    3.10
  14   3   2    8.80    8.10
 -14  -3  -2   11.40    3.20
  14   2   2   13.20    7.90
 -14  -2  -2   16.00    3.20
  14   1   2   12.30    7.80
 -14  -1  -2    8.30    2.90
  14   0   2    0.00    1.80
  14   0   2   -3.30    7.50
  14  -1   2    7.00    8.30
  14  -2   2    0.30    8.10
  14  -2   2    1.70    2.10
  14  -3   2   18.40    8.40
  14  -4   2    8.10    8.70
 -13  -9  -2   -1.90    2.70
 -13  -8  -2    1.20    3.10
  13   7   2   -0.20   13.20
 -13  -7  -2    3.50    3.20
  13   6   2   -4.20    7.20
 -13  -6  -2    5.10    3.40
  13   5   2    2.10    6.90
 -13  -5  -2    6.40    3.50
  13   4   2    8.00    6.70
 -13  -4  -2   12.20    3.50
  13   3   2    6.10    6.50
 -13  -3  -2    4.30    3.60
  13   2   2   -1.50    6.60
 -13  -2  -2   10.20    3.20
  13   1   2   15.40    7.40
 -13  -1  -2   26.40    3.50
  13   0   2   10.10    6.80
 -13   0  -2    9.70    2.60
  13  -1   2    9.50    7.20
  13  -2   2    4.50    7.40
  13  -2   2    3.00    2.10
  13  -3   2    6.50    7.30
  13  -4   2   -0.50    7.40
  13  -4   2   -2.30    1.80
  13  -5   2   -0.60    1.60
  13  -5   2   -4.00    7.50
  13  -6   2    1.30    9.00
 -12 -10  -2   -0.40    2.60
 -12  -9  -2    3.40    3.00
  12   8   2    4.50    7.30
 -12  -8  -2    6.10    3.30
  12   7   2   -3.80    6.80
 -12  -7  -2    1.40    3.40
  12   6   2    7.80    6.90
 -12  -6  -2    7.90    3.80
  12   5   2    9.10    6.30
 -12  -5  -2   18.40    3.80
  12   4   2    2.40    6.50
 -12  -4  -2    7.10    3.50
  12   3   2   -3.80    6.00
 -12  -3  -2   15.50    3.40
  12   2   2   -1.10    6.00
 -12  -2  -2   14.80    3.50
  12   1   2   12.00    6.50
 -12  -1  -2   14.30    3.50
  12   0   2    7.30    6.40
 -12   0  -2   12.00    3.10
  12  -1   2    2.20    6.30
  12  -2   2    6.50    6.70
  12  -3   2   -2.60    6.60
  12  -3   2   -1.30    2.00
  12  -4   2    4.00    7.00
  12  -4   2    0.80    2.00
  12  -5   2   -5.80    6.70
  12  -5   2   -0.60    1.90
  12  -6   2   -0.90    7.20
  12  -6   2   -0.50    1.80
  12  -7   2    9.50    8.70
 -11 -10  -2    7.80    2.90
  11   9   2   -2.30    7.70
 -11  -9  -2    1.90    2.90
  11   8   2    3.80    7.30
 -11  -8  -2    8.00    3.40
  11   7   2   20.50    7.40
 -11  -7  -2   22.40    4.00
  11   6   2    5.90    6.60
 -11  -6  -2   16.00    3.50
  11   5   2    2.90    5.90
 -11  -5  -2    5.50    3.40
  11   4   2   10.90    6.00
 -11  -4  -2   22.30    3.60
  11   3   2    3.10    6.00
 -11  -3  -2   12.20    3.20
  11   2   2    3.40    5.70
 -11  -2  -2   15.80    3.50
  11   1   2   41.10    7.60
 -11  -1  -2   61.89    5.40
  11   0   2   26.00    7.00
 -11   0  -2   34.50    4.40
  11  -1   2   52.29   10.50
 -11   1  -2   63.89    5.30
  11  -2   2    0.10    2.20
  11  -2   2    2.20    6.00
  11  -3   2   -1.00    2.10
  11  -3   2    2.80    6.40
  11  -4   2    8.40    7.00
  11  -5   2    0.50    2.10
  11  -5   2   -2.40    6.10
  11  -6   2    5.60    6.80
  11  -7   2    0.40    1.90
  11  -7   2    3.70    7.70
  11  -8   2   -0.70    8.60
  11  -8   2   -0.30    1.60
 -10 -11  -2    6.80    2.80
 -10 -10  -2    1.40    2.80
 -10  -9  -2    6.70    3.30
 -10  -8  -2   13.90    3.80
 -10  -7  -2    8.30    3.40
  10   6   2    2.20    5.70
 -10  -6  -2    4.80    3.20
  10   5   2    0.10    5.50
 -10  -5  -2    8.90    3.00
  10   4   2    7.70    5.60
 -10  -4  -2    4.70    3.00
  10   3   2   19.40    6.00
 -10  -3  -2   23.90    3.20
  10   2   2   48.70    9.10
 -10  -2  -2   71.29    5.70
  10   1   2    2.50    5.10
 -10  -1  -2    3.80    2.30
 -10   0  -2   54.59    4.80
  10  -1   2    5.20    5.20
 -10   1  -2    5.50    2.20
  10  -3   2   17.00    6.50
  10  -4   2   -0.10    2.10
  10  -4   2   -7.50    5.80
  10  -5   2    8.90    7.00
  10  -6   2    6.90    6.70
  10  -7   2    7.80    7.40
  10  -8   2   -1.80    1.80
  10  -8   2   -4.30    7.80
  10  -9   2   -0.50    1.60
  -9 -11  -2    3.80    2.70
  -9 -10  -2    3.10    2.90
  -9  -9  -2   17.20    3.50
  -9  -8  -2   30.50    4.20
  -9  -7  -2    2.50    3.10
  -9  -6  -2    7.70    2.90
  -9  -5  -2   14.10    2.70
   9   4   2    7.20    5.10
  -9  -4  -2    9.40    2.30
   9   3   2   15.80    5.00
  -9  -3  -2   26.80    3.60
   9   2   2   40.80    7.90
  -9  -2  -2   55.99    4.70
  -9  -1  -2  104.59    7.30
   9   0   2   56.99   26.00
   9   0   2   20.50    5.10
  -9   0  -2   16.80   24.20
   9  -1   2   75.49   28.70
   9  -1   2   68.19    9.10
  -9   1  -2   16.70   26.00
   9  -2   2   31.20    6.30
   9  -3   2   17.50    6.30
   9  -4   2    8.10    6.00
   9  -5   2   11.20    6.30
   9  -6   2   -4.40    6.00
   9  -6   2   -0.20    2.10
   9  -7   2    4.80    7.10
   9  -7   2    1.00    2.10
   9  -8   2    8.20    2.20
   9  -8   2   21.70    8.10
   9  -9   2    0.70    1.90
   9 -10   2    0.60    1.60
  -8 -12  -2    6.40    2.90
  -8 -11  -2    4.80    2.90
  -8 -10  -2    4.90    3.00
  -8  -9  -2   21.00    3.80
  -8  -8  -2    8.80    3.30
  -8  -7  -2   48.50    4.90
  -8  -6  -2   12.90    2.70
  -8  -5  -2   15.10    2.50
  -8  -4  -2    9.20    2.10
  -8  -3  -2   43.10    3.90
   8   2   2   -6.30   17.90
   8   2   2   10.40    3.80
  -8  -2  -2    7.40   21.50
   8   1   2   98.49   19.60
   8   1   2  100.49    9.40
   8   0   2  278.77   19.30
   8   0   2  281.47   31.90
   8  -1   2   79.49   20.40
   8  -1   2  103.59   10.30
  -8   1  -2  119.69    7.30
   8  -2   2    5.20    4.30
   8  -2   2   17.90   20.80
  -8   2  -2   -2.60   19.60
   8  -3   2    9.10    2.50
   8  -3   2    6.30   22.30
   8  -4   2    0.20    2.00
   8  -4   2    4.10    4.90
   8  -5   2    4.10    2.40
   8  -5   2    8.20    5.60
   8  -6   2   10.80    6.20
   8  -8   2   10.10    7.80
   8  -9   2    3.40    2.20
   8 -10   2    0.20    1.90
   8 -11   2    0.10    1.60
  -7 -12  -2    8.70    2.70
  -7 -11  -2    9.90    3.20
  -7 -10  -2   12.50    3.10
  -7  -9  -2    5.50    3.20
  -7  -8  -2   30.00    4.20
  -7  -7  -2    8.80    2.70
  -7  -6  -2   34.50    3.50
  -7  -5  -2   10.10    2.00
  -7  -4  -2   31.30    3.30
   7   3   2    4.40   13.60
  -7  -3  -2   21.00   14.00
   7   2   2   10.00   12.10
  -7  -2  -2   17.20   11.90
   7   1   2   67.79   13.80
  -7  -1  -2   55.69   13.20
   7   0   2   27.40   11.90
  -7   0  -2    6.60   11.10
   7  -1   2  106.99   10.00
   7  -1   2  126.79   19.30
   7  -2   2   26.30   13.60
  -7   2  -2   13.80   14.10
   7  -3   2   11.30    5.30
   7  -3   2   13.80   14.50
  -7   3  -2   22.40   18.60
   7  -4   2   10.80    4.60
   7  -4   2    6.10   17.50
   7  -5   2    7.90    4.90
   7  -6   2    8.20    2.30
   7  -6   2   19.20    5.90
   7  -7   2    6.80    6.30
   7  -8   2   24.20    7.30
   7  -9   2   -0.80    2.10
   7 -10   2    4.60    2.20
   7 -11   2    0.80    1.90
   7 -12   2    2.10    1.80
  -6 -12  -2   28.90    3.80
  -6 -11  -2   21.30    3.20
  -6 -10  -2    6.10    3.30
  -6  -9  -2    9.10    3.00
  -6  -8  -2   27.50    3.80
  -6  -7  -2   28.20    3.50
  -6  -6  -2   31.10    3.30
  -6  -5  -2  119.99    7.90
   6   4   2   33.00   11.40
  -6  -4  -2   48.30   12.30
   6   3   2   18.10    9.50
  -6  -3  -2    9.80   10.10
   6   2   2  312.67   23.90
  -6  -2  -2  285.87   24.40
   6   1   2   17.30    3.30
   6   1   2   17.20    8.70
   6   0   2   10.70    3.30
   6   0   2   15.70    8.90
  -6   0  -2   16.70    8.90
   6  -1   2   18.00    4.40
   6  -1   2   33.80   10.10
  -6   1  -2   25.10    9.40
   6  -2   2  369.46   22.90
   6  -2   2  333.07   27.20
  -6   2  -2  308.97   27.90
   6  -3   2   16.30   11.30
   6  -3   2   11.90    4.70
  -6   3  -2   16.70   13.20
   6  -4   2   74.29    8.50
   6  -4   2   50.99   14.50
   6  -4   2   55.89    4.80
   6  -5   2   84.19    6.30
   6  -6   2   12.40    2.20
   6  -7   2   23.10    6.20
   6  -7   2   11.80    2.50
   6  -8   2    6.70    2.50
   6  -9   2    1.20    2.20
   6 -10   2   -0.80    2.00
   6 -11   2    3.60    2.10
   6 -12   2    1.10    2.00
   6 -13   2   -0.70    2.50
  -5 -12  -2   -2.70    1.40
  -5 -11  -2    9.70    2.60
  -5 -10  -2   21.80    3.30
  -5  -9  -2    7.70    3.20
  -5  -8  -2   15.40    2.60
  -5  -7  -2    7.60    1.80
  -5  -6  -2   86.69    5.90
   5   5   2   72.99   12.40
   5   4   2  234.08   19.00
  -5  -4  -2  190.18   18.80
   5   3   2  567.24   37.30
  -5  -3  -2  551.74   37.70
   5   2   2   40.30    7.40
   5   1   2   20.50    6.80
  -5  -1  -2   20.30    7.20
   5   0   2   17.40    3.10
   5   0   2   22.20    6.90
  -5   0  -2   12.60    6.40
   5  -1   2   16.30    3.80
   5  -1   2   16.60    7.20
  -5   1  -2   22.30    7.40
   5  -2   2   46.70    8.80
   5  -2   2   52.19    6.80
  -5   2  -2   48.70   10.20
   5  -3   2  643.94   38.10
   5  -3   2  599.84   41.00
   5  -3   2  571.44   37.00
  -5   3  -2  617.14   42.30
   5  -4   2  281.27   19.00
   5  -4   2  276.67   23.90
   5  -5   2   61.99    4.80
   5  -6   2   49.40    4.20
   5  -7   2    9.90    5.10
   5  -7   2    3.60    2.00
   5  -8   2    5.60    2.20
   5  -9   2    0.80    2.10
   5 -10   2    5.20    2.30
   5 -11   2    2.00    2.20
   5 -12   2    0.50    1.90
   5 -13   2    0.50    1.90
  -4 -11  -2    0.00    0.90
  -4 -10  -2   11.40    2.60
  -4 -10  -2    4.50    2.60
  -4  -9  -2   95.99    7.30
  -4  -9  -2  100.29    7.00
  -4  -8  -2    9.10    2.20
  -4  -8  -2   13.80    2.20
  -4  -7  -2   21.90    3.00
  -4  -7  -2   20.40    2.90
  -4  -6  -2   16.50    2.40
   4   5   2  230.38   18.90
  -4  -5  -2  188.78   19.00
  -4  -5  -2  228.28   13.70
   4   4   2 1151.28   70.69
  -4  -4  -2 1196.08   68.49
  -4  -4  -2 1044.80   70.79
   4   3   2  214.88   16.30
  -4  -3  -2  213.98   16.60
   4   2   2   89.29    9.90
  -4  -2  -2  103.59   10.70
   4   1   2  103.39   10.30
  -4  -1  -2   87.89   10.40
   4   0   2  470.85   32.60
   4   0   2  564.74   34.40
  -4   0  -2  554.84   34.50
   4  -1   2   97.49   10.50
   4  -1   2   81.19    8.00
  -4   1  -2   98.29   11.20
   4  -2   2   99.49   11.40
   4  -2   2  114.39    8.70
  -4   2  -2   91.89   12.50
   4  -3   2  234.18   18.40
   4  -3   2  234.48   15.60
   4  -4   2 1192.68   71.69
   4  -4   2 1179.78   76.49
   4  -4   2 1181.58   74.29
   4  -4   2 1176.98   72.39
   4  -5   2  209.98   19.80
   4  -5   2  212.38   14.00
   4  -5   2  226.98   20.50
   4  -5   2  239.18   15.60
   4  -6   2   13.80    2.50
   4  -6   2   -1.80   11.30
   4  -7   2   13.70    3.80
   4  -7   2   11.30    2.20
   4  -8   2    3.30    2.10
   4  -9   2   51.19    4.60
   4 -10   2    2.60    2.30
   4 -11   2    0.30    2.10
   4 -12   2    2.30    2.30
   4 -13   2    1.50    2.20
  -3 -11  -2    9.20    2.90
  -3  -9  -2   41.90    4.30
  -3  -9  -2   41.10    3.70
  -3  -8  -2   52.99    4.50
  -3  -8  -2   50.69    4.40
  -3  -7  -2    4.40    1.60
  -3  -7  -2    2.70    1.50
   3   6   2  110.89   14.90
  -3  -6  -2  117.29    7.30
  -3  -6  -2  112.79    7.50
   3   5   2  236.38   19.60
  -3  -5  -2  237.28   19.00
  -3  -5  -2  270.57   15.60
   3   4   2  286.17   20.30
  -3  -4  -2  266.37   19.90
  -3  -4  -2  300.07   17.50
   3   3   2  747.83   46.80
   3   2   2  465.85   29.90
  -3  -2  -2  468.75   30.10
   3   1   2  185.28   13.80
  -3  -1  -2  173.08   13.90
   3  -1   2  187.88   14.40
  -3   1  -2  186.38   15.00
   3  -2   2  509.65   32.80
   3  -2   2  561.74   32.20
   3  -2   2  499.45   34.00
  -3   2  -2  547.35   34.70
   3  -3   2  818.52   48.20
   3  -3   2  771.42   48.70
   3  -4   2  301.47   19.20
   3  -4   2  271.57   20.80
   3  -4   2  293.47   21.40
   3  -4   2  316.57   18.30
   3  -5   2  251.87   20.70
   3  -5   2  278.47   17.70
   3  -5   2  260.67   16.20
   3  -5   2  244.88   19.70
   3  -6   2  107.99    7.80
   3  -6   2  135.39   10.50
   3  -7   2    1.60    1.70
   3  -7   2   -5.30   12.60
   3  -8   2   40.00    3.80
   3  -9   2   32.50    3.70
   3 -10   2   23.10    3.30
   3 -11   2    5.40    2.40
   3 -12   2    0.10    2.10
   3 -13   2    1.20    2.20
   3 -14   2    0.90    2.20
  -2 -12  -2    7.60    2.70
  -2 -11  -2   40.00    4.50
  -2 -10  -2   14.80    2.80
  -2  -9  -2   14.50    1.90
  -2  -9  -2   21.00    3.20
  -2  -8  -2   47.80    4.00
  -2  -8  -2   44.80    3.50
  -2  -7  -2  238.88   14.60
  -2  -7  -2  228.88   14.40
   2   6   2  234.68   19.90
  -2  -6  -2  230.28   14.70
  -2  -6  -2  255.87   15.00
  -2  -6  -2  239.88   20.40
   2   5   2  183.98   16.00
  -2  -5  -2  198.68   12.10
  -2  -5  -2  196.48   16.10
   2   4   2   28.10    5.80
  -2  -4  -2   25.40    5.30
  -2  -4  -2   24.20    2.20
   2   3   2  357.26   23.50
  -2  -3  -2  359.66   21.90
  -2  -3  -2  363.36   23.60
   2   2   2 1380.16   83.49
  -2  -2  -2 1433.96   82.49
  -2  -2  -2 1286.77   83.39
   2   0   2  145.39   10.70
  -2   0  -2  151.08   10.90
   2  -2   2 1397.76   90.49
  -2   2  -2 1595.94   91.59
   2  -3   2  336.37   22.50
   2  -3   2  381.26   23.80
   2  -3   2  362.56   23.50
   2  -4   2   20.70    5.00
   2  -4   2   33.80    5.00
   2  -4   2   25.60    5.60
   2  -4   2   25.40    2.40
   2  -4   2   24.00    2.10
   2  -5   2  190.48   16.00
   2  -5   2  223.68   14.40
   2  -5   2  181.58   15.30
   2  -6   2  231.88   19.80
   2  -6   2  250.27   15.20
   2  -8   2   41.10    3.80
   2  -9   2   16.00    2.90
   2 -10   2    6.70    2.40
   2 -11   2   26.10    3.80
   2 -12   2    3.70    2.40
   2 -13   2    0.70    2.20
   2 -14   2    4.30    2.40
  -1 -13  -2    2.70    2.20
  -1 -12  -2   37.00    4.40
  -1 -11  -2    2.10    2.40
  -1 -10  -2   10.40    2.60
  -1  -9  -2   44.50    4.20
  -1  -8  -2   90.19    6.20
  -1  -8  -2  104.69    6.80
  -1  -7  -2  304.37   17.50
  -1  -7  -2  258.77   17.10
   1   6   2  145.89   14.50
  -1  -6  -2  165.78   15.30
  -1  -6  -2  170.68   10.30
  -1  -6  -2  160.68   10.00
   1   5   2   60.99    7.70
  -1  -5  -2   66.39    9.20
  -1  -5  -2   62.59    4.30
   1   4   2   56.89    7.40
  -1  -4  -2   58.59    3.90
  -1  -4  -2   59.59    7.40
   1   3   2  579.14   36.00
  -1  -3  -2  572.74   36.00
  -1  -3  -2  568.74   34.70
   1   2   2  235.28   15.50
  -1  -2  -2  224.88   15.30
   1   1   2  817.32   48.90
  -1  -1  -2  786.62   48.90
   1   0   2  236.28   14.80
  -1   0  -2  236.28   14.80
   1  -1   2  743.53   45.00
   1  -2   2  239.98   15.50
   1  -2   2  221.78   14.70
   1  -3   2  584.64   36.20
   1  -3   2  570.64   36.50
   1  -3   2  597.84   36.00
   1  -4   2   62.89    6.80
   1  -4   2   56.89    4.10
   1  -4   2   71.79    4.30
   1  -4   2   63.59    7.90
   1  -5   2   66.59    4.50
   1  -5   2   55.59    9.20
   1  -5   2   65.49    4.20
   1  -6   2  176.28   10.50
   1  -6   2  166.38   14.80
   1  -6   2  141.29   14.70
   1  -8   2   91.39    6.50
   1  -9   2   40.00    4.00
   1 -10   2   12.00    2.50
   1 -11   2    1.00    2.20
   1 -12   2   26.30    3.80
   1 -13   2    5.90    2.50
   1 -14   2    5.10    2.30
   0 -13  -2   72.79    6.20
   0 -12  -2    0.90    2.20
   0 -11  -2    2.40    2.40
   0 -10  -2   14.40    2.70
   0  -9  -2   70.79    5.40
   0  -8  -2  282.27   17.60
   0  -7  -2  262.37   16.30
   0   6   2  100.59   12.00
   0  -6  -2  117.29    7.10
   0  -6  -2   91.89   12.30
   0   5   2  175.78   14.40
   0  -5  -2  200.48   15.10
   0  -5  -2  196.98   11.80
   0   4   2   42.50    5.70
   0  -4  -2   41.00    2.90
   0  -4  -2   38.40    6.60
   0   3   2   89.29    6.90
   0  -3  -2   72.79    5.00
   0   2   2  149.09   10.60
   0  -2  -2  157.38   10.80
   0  -2  -2  151.08   10.30
   0   1   2  490.35   28.70
   0  -1  -2  495.65   28.70
   0  -1  -2  420.36   28.40
   0  -3   2   89.79    6.30
   0  -3   2  113.99    7.60
   0  -4   2   53.69    6.20
   0  -4   2   45.80    3.10
   0  -4   2   48.50    3.30
   0  -4   2   39.70    2.90
   0  -5   2  170.68   10.40
   0  -6   2   93.29   11.10
   0  -6   2  109.89    6.90
   0  -7   2  211.18   20.30
   0  -7   2  255.47   15.00
   0  -9   2   57.29    4.70
   0 -10   2   11.00    2.50
   0 -11   2    2.90    2.40
   0 -12   2    1.00    2.30
   0 -13   2   48.10    5.20
   0 -14   2    9.60    3.00
   1 -13  -2    4.30    2.50
   1 -12  -2   42.10    4.70
   1 -11  -2    0.00    2.10
   1 -10  -2   18.90    3.30
   1  -9  -2   59.09    4.90
   1  -8  -2  134.69    8.90
   1  -7  -2  349.07   21.50
  -1   6   2  192.98   16.90
   1  -6  -2  194.58   17.60
   1  -6  -2  223.28   12.90
   1  -5  -2   25.90    2.30
   1  -5  -2   23.80    5.30
  -1   4   2   48.90    6.80
   1  -4  -2   49.10    6.80
   1  -4  -2   61.99    3.80
  -1   3   2  350.06   24.30
   1  -3  -2  364.66   24.40
   1  -3  -2  424.36   24.10
  -1   2   2  204.58   13.70
   1  -2  -2  204.28   13.70
   1  -2  -2  208.58   13.40
  -1   1   2  582.34   35.90
   1  -1  -2  565.54   35.60
   1  -1  -2  610.44   35.90
   1   0  -2  339.07   21.20
   1   0  -2  352.16   21.10
  -1  -3   2  383.46   22.40
  -1  -3   2  357.46   21.60
  -1  -3   2  328.17   21.50
   1   3  -2  358.46   22.20
  -1  -4   2   52.09    3.60
  -1  -4   2   60.39    5.70
  -1  -4   2   60.69    3.80
   1   4  -2   53.19    5.10
  -1  -5   2   30.60    2.70
  -1  -5   2   33.10    2.30
  -1  -5   2   26.60    5.20
  -1  -6   2  173.18   11.20
  -1  -6   2  199.68   15.20
   1   6  -2  184.28   13.90
  -1  -8   2  102.49    6.90
  -1  -8   2  120.69    7.60
  -1  -9   2   57.19    4.80
  -1 -10   2   17.40    2.90
  -1 -11   2    0.70    2.40
  -1 -12   2   36.80    4.60
  -1 -13   2    7.30    2.70
  -1 -14   2    2.70    2.40
   2 -13  -2    0.20    2.10
   2 -12  -2   14.10    2.80
   2 -11  -2   62.29    5.30
   2 -10  -2   30.80    3.70
   2  -9  -2   30.80    3.50
   2  -8  -2   83.49    5.90
   2  -6  -2  420.16   27.20
   2  -6  -2  423.46   25.70
   2  -5  -2  173.68   14.70
   2  -5  -2  191.28   11.50
   2  -4  -2   55.79    3.70
   2  -4  -2   51.29    8.00
   2  -4  -2   56.19    5.90
   2  -3  -2  259.67   16.60
   2  -3  -2  249.68   17.50
   2  -2  -2 1666.93   99.79
   2  -2  -2 1629.04  100.39
   2  -1  -2  244.48   15.70
   2  -1  -2  252.77   17.10
  -2   0   2  370.56   23.20
   2   0  -2  343.17   23.30
   2   0  -2  382.36   22.60
  -2  -1   2  251.97   17.10
   2   1  -2  279.07   17.20
  -2  -2   2 1373.06   90.59
  -2  -2   2 1637.84   91.29
  -2  -3   2  211.18   13.60
  -2  -3   2  234.08   14.90
  -2  -3   2  214.98   13.70
   2   3  -2  243.38   14.90
  -2  -4   2   47.00    5.40
  -2  -4   2   45.30    3.10
  -2  -4   2   48.40    3.30
   2   4  -2   48.40    5.90
  -2  -5   2  173.68   10.50
  -2  -5   2  177.48   12.70
  -2  -5   2  178.08   10.80
   2   5  -2  157.98   12.10
  -2  -6   2  356.96   23.20
  -2  -6   2  347.57   20.70
   2   6  -2  317.67   22.60
  -2  -7   2  345.77   19.90
  -2  -7   2  296.47   19.50
  -2  -8   2   72.79    5.10
  -2  -8   2   80.49    5.60
  -2  -9   2   28.70    2.50
  -2  -9   2   34.50    3.90
  -2 -10   2   31.30    4.20
  -2 -11   2   57.89    5.60
  -2 -12   2   14.20    3.00
  -2 -13   2    1.80    2.30
   3 -12  -2    1.50    2.20
   3 -11  -2   21.30    3.40
   3 -10  -2   74.79    5.90
   3  -9  -2   28.70    3.30
   3  -8  -2  119.89    8.00
   3  -7  -2   12.50    2.10
   3  -7  -2   10.10    4.00
   3  -6  -2  255.17   15.80
   3  -6  -2  256.87   18.10
   3  -5  -2  382.56   30.60
   3  -5  -2  435.56   27.80
   3  -5  -2  470.85   26.40
   3  -5  -2  427.96   29.70
   3  -4  -2  418.96   27.20
   3  -4  -2  397.56   29.40
   3  -4  -2  468.75   26.10
   3  -4  -2  422.06   28.70
   3  -3  -2 1424.56   79.79
   3  -3  -2 1301.77   81.49
   3  -3  -2 1271.27   81.79
   3  -3  -2 1287.17   80.49
   3  -2  -2  249.78   16.10
   3  -2  -2  219.18   17.70
   3  -2  -2  253.87   17.40
  -3   1   2  501.45   31.30
   3  -1  -2  477.95   29.70
   3  -1  -2  445.16   30.90
  -3  -1   2  425.26   25.70
  -3  -1   2  353.36   23.70
   3   1  -2  405.26   25.60
  -3  -2   2  225.18   15.30
  -3  -2   2  215.78   13.20
   3   2  -2  213.88   15.20
  -3  -3   2 1240.68   77.59
  -3  -3   2 1293.77   76.59
   3   3  -2 1272.47   77.49
  -3  -4   2  411.56   23.80
  -3  -4   2  394.06   25.30
  -3  -4   2  355.86   23.60
   3   4  -2  401.06   25.30
  -3  -5   2  383.66   24.40
  -3  -5   2  392.96   26.60
  -3  -5   2  434.96   24.60
   3   5  -2  396.16   26.50
  -3  -6   2  214.98   13.50
  -3  -6   2  236.88   13.80
   3   6  -2  200.88   16.90
  -3  -7   2   14.00    1.70
  -3  -7   2   12.30    2.00
  -3  -8   2  107.89    7.20
  -3  -8   2  117.19    7.70
  -3  -9   2   30.60    2.90
  -3  -9   2   31.00    3.70
  -3 -10   2   69.69    6.10
  -3 -12   2    1.90    2.50
  -3 -13   2   12.90    2.80
   4 -13  -2    0.80    3.50
   4 -12  -2   34.30    4.00
   4 -11  -2    3.80    2.10
   4 -10  -2   37.50    3.90
   4  -9  -2  160.18   10.50
   4  -8  -2    6.80    1.90
   4  -7  -2   66.19    9.30
   4  -7  -2   64.39    4.70
   4  -6  -2   74.19    5.00
   4  -6  -2   65.29    8.70
   4  -5  -2  334.87   29.10
   4  -5  -2  417.86   23.50
   4  -5  -2  389.86   25.00
   4  -5  -2  376.36   28.00
   4  -4  -2 1950.60  127.79
   4  -4  -2 2038.30  125.89
   4  -4  -2 2143.89  127.69
   4  -4  -2 2152.08  124.99
   4  -3  -2  484.05   31.80
   4  -3  -2  490.55   34.10
   4  -3  -2  527.15   30.80
   4  -3  -2  523.75   33.60
   4  -2  -2  271.07   16.00
   4  -2  -2  256.57   17.30
   4  -2  -2  255.47   19.80
   4  -1  -2   66.89    7.40
  -4   0   2  120.89   11.30
   4   0  -2  106.79   11.30
   4   1  -2   79.99    9.50
  -4  -2   2  239.38   17.30
   4   2  -2  246.48   17.20
  -4  -3   2  501.35   29.20
  -4  -3   2  469.95   31.20
   4   3  -2  468.55   30.80
  -4  -4   2 1887.21  114.39
  -4  -4   2 1670.43  112.49
  -4  -4   2 2013.90  112.69
   4   4  -2 1899.21  114.09
  -4  -5   2  358.56   21.50
  -4  -5   2  335.77   21.30
  -4  -5   2  365.66   25.00
   4   5  -2  346.07   24.30
  -4  -6   2   63.09    4.60
  -4  -6   2   61.19    4.40
  -4  -7   2   62.89    4.70
  -4  -7   2   56.89    4.20
  -4  -8   2    6.40    2.00
  -4  -8   2   11.20    2.00
  -4  -9   2  158.48   10.90
  -4  -9   2  158.68   10.10
  -4 -10   2   40.20    4.60
  -4 -10   2   44.10    3.80
  -4 -11   2    3.50    2.60
  -4 -12   2   30.30    4.30
   5 -12  -2    2.90    2.00
   5 -11  -2   32.70    3.70
   5 -10  -2   67.09    5.30
   5  -9  -2    6.50    2.10
   5  -8  -2   43.40    3.90
   5  -8  -2   45.00    8.90
   5  -7  -2   19.90    2.60
   5  -7  -2   24.20    6.20
   5  -6  -2  168.08   14.00
   5  -6  -2  183.58   11.20
   5  -5  -2  227.08   13.90
   5  -5  -2  229.88   23.60
   5  -5  -2  232.38   16.30
   5  -5  -2  189.98   22.60
   5  -4  -2  681.83   40.90
   5  -4  -2  638.24   44.50
   5  -4  -2  618.74   43.40
   5  -3  -2 1223.68   70.19
   5  -3  -2 1082.79   73.79
   5  -3  -2 1158.18   71.49
   5  -3  -2 1176.58   73.69
   5  -2  -2  187.18   13.60
   5  -2  -2  195.68   17.60
  -5   1   2   14.10    7.90
   5  -1  -2    6.80    3.50
   5  -1  -2   12.60    6.20
  -5   0   2   91.39   11.70
  -5   0   2   91.69    5.80
   5   0  -2   86.09    7.80
   5   0  -2  107.99   11.70
  -5  -1   2   13.20    1.60
  -5  -1   2   17.50    6.70
   5   1  -2   12.00    6.40
   5   1  -2   11.30    3.20
  -5  -2   2  152.28   10.00
  -5  -2   2  172.38   14.30
   5   2  -2  178.28   15.10
  -5  -3   2  913.51   62.09
  -5  -3   2 1056.89   64.79
  -5  -3   2 1070.79   62.29
   5   3  -2 1084.59   64.59
  -5  -4   2  524.15   35.70
  -5  -4   2  604.74   39.20
  -5  -4   2  627.64   35.90
   5   4  -2  607.34   38.50
  -5  -5   2  191.38   12.30
  -5  -5   2  206.78   12.60
  -5  -6   2  158.68   10.40
  -5  -6   2  164.58   10.10
  -5  -7   2   25.90    3.20
  -5  -7   2   21.60    2.80
  -5  -8   2   44.00    3.90
  -5  -8   2   38.10    4.10
  -5  -9   2   10.10    2.10
  -5  -9   2    8.10    2.40
  -5 -10   2   63.99    6.00
  -5 -10   2   74.89    5.40
  -5 -11   2   29.60    4.20
  -5 -12   2    0.20    1.20
   6 -11  -2   49.40    4.40
   6 -10  -2   27.60    3.30
   6  -9  -2   43.20    4.00
   6  -8  -2   64.19    9.90
   6  -8  -2   50.39    4.30
   6  -7  -2   61.09   10.60
   6  -7  -2   58.99    4.60
   6  -6  -2  108.39    7.20
   6  -5  -2  344.37   23.10
   6  -5  -2  344.07   20.60
   6  -5  -2  292.97   31.90
   6  -4  -2  257.57   26.70
   6  -4  -2  254.77   25.30
   6  -4  -2  298.47   19.60
   6  -4  -2  286.47   17.30
   6  -3  -2  153.98    9.80
   6  -3  -2  159.78   12.70
   6  -3  -2  144.49   19.10
   6  -2  -2  714.23   48.90
   6  -2  -2  728.53   45.20
  -6   1   2  105.59    6.80
  -6   1   2  126.49   15.50
   6  -1  -2  100.89   16.10
   6  -1  -2  107.99    9.80
  -6   0   2    8.90    8.60
  -6   0   2    8.70    1.40
   6   0  -2    4.20    3.30
   6   0  -2   20.60    8.70
  -6  -1   2  105.99    7.10
  -6  -1   2  109.99   14.60
   6   1  -2  119.19    9.10
   6   1  -2  123.89   15.30
  -6  -2   2  714.73   44.90
  -6  -2   2  634.14   40.90
   6   2  -2  690.93   44.80
  -6  -3   2  124.59   15.60
  -6  -3   2  142.69    8.80
   6   3  -2  155.58   15.90
  -6  -4   2  230.48   14.10
   6   4  -2  226.78   20.00
  -6  -5   2  307.87   18.90
  -6  -5   2  299.47   18.60
  -6  -6   2   89.59    6.10
  -6  -6   2   85.79    6.20
  -6  -7   2   49.40    4.50
  -6  -7   2   50.09    4.20
  -6  -8   2   48.50    4.70
  -6  -8   2   50.79    4.20
  -6  -9   2   41.90    4.60
  -6  -9   2   53.79    4.70
  -6 -10   2   42.80    4.60
  -6 -11   2   80.69    6.20
  -6 -12   2   45.70    4.30
   7 -10  -2   35.10    3.70
   7  -9  -2   17.00    2.60
   7  -8  -2   89.39    6.40
   7  -7  -2   34.30    3.50
   7  -7  -2   45.80    8.60
   7  -6  -2  117.59   12.40
   7  -6  -2  104.49    7.30
   7  -5  -2   68.69    5.20
   7  -5  -2   91.29   10.40
   7  -4  -2  107.89   19.00
   7  -4  -2  126.79    8.60
   7  -4  -2  151.08   12.40
   7  -3  -2  113.29   17.40
   7  -3  -2   96.59    6.90
   7  -3  -2  113.99   19.00
   7  -2  -2  292.07   20.40
   7  -2  -2  308.57   29.50
  -7   1   2  592.44   40.50
  -7   1   2  499.65   33.60
   7  -1  -2  552.54   35.50
   7  -1  -2  613.34   41.90
  -7   0   2  167.58   10.80
  -7   0   2  161.08   20.90
   7   0  -2  189.88   13.20
   7   0  -2  167.88   21.20
  -7  -1   2  524.65   33.60
  -7  -1   2  589.04   40.20
   7   1  -2  529.45   35.10
   7   1  -2  603.64   40.40
  -7  -2   2  260.77   17.20
  -7  -2   2  309.37   26.20
   7   2  -2  278.37   19.10
   7   2  -2  303.87   25.20
  -7  -3   2  118.19    7.30
   7   3  -2   94.99   17.70
  -7  -4   2  124.99    8.00
  -7  -5   2   79.49    5.50
  -7  -6   2  101.69    7.00
  -7  -7   2   39.40    3.90
  -7  -8   2  112.39    7.90
  -7  -9   2   27.00    3.70
  -7 -10   2   66.79    5.80
  -7 -11   2   47.70    4.30
  -7 -12   2   29.80    3.60
   8  -9  -2   67.99    5.30
   8  -8  -2   41.80    9.10
   8  -8  -2   25.20    3.20
   8  -7  -2  152.58   10.00
   8  -6  -2  116.19   13.10
   8  -6  -2   97.49    7.00
   8  -5  -2    1.80    1.70
   8  -5  -2    1.60    5.20
   8  -4  -2  102.09    7.00
   8  -3  -2  172.48   27.20
   8  -3  -2  154.58   10.50
   8  -3  -2  171.48   14.00
   8  -3  -2  181.78   32.20
   8  -2  -2  146.19   12.10
   8  -2  -2  120.29   23.90
  -8   1   2  290.97   31.60
  -8   1   2  253.97   16.70
   8  -1  -2  285.77   19.20
   8  -1  -2  282.87   33.00
  -8   0   2  854.01   58.19
  -8   0   2  748.83   49.70
   8   0  -2  845.02   51.39
   8   0  -2  862.01   59.09
  -8  -1   2  275.87   17.20
  -8  -1   2  285.97   30.40
   8   1  -2  285.87   30.10
   8   1  -2  282.87   19.40
  -8  -2   2  134.49    8.60
   8   2  -2  134.59   11.00
  -8  -3   2  159.18    9.80
   8   3  -2  148.99   12.70
  -8  -4   2   96.49    6.70
  -8  -5   2    6.10    1.90
  -8  -6   2   99.39    7.00
  -8  -7   2  160.98   10.60
  -8  -8   2   41.40    4.30
  -8  -9   2   93.19    7.40
  -8 -10   2   73.49    5.80
  -8 -11   2   30.30    4.20
  -8 -12   2   19.90    3.00
   9  -9  -2   67.99   12.10
   9  -8  -2  115.49    7.90
   9  -7  -2   17.60    2.80
   9  -6  -2   46.00    4.20
   9  -6  -2   67.59   12.00
   9  -5  -2   67.09   11.10
   9  -5  -2   59.49    4.80
   9  -4  -2   35.10    6.70
   9  -4  -2   26.60    3.20
   9  -3  -2   49.50    9.40
   9  -3  -2   41.40    3.90
   9  -2  -2  116.09   35.60
   9  -2  -2  172.08   14.00
  -9   1   2  323.37   20.80
   9  -1  -2  313.07   45.40
   9  -1  -2  369.46   23.50
  -9   0   2  269.07   16.80
   9   0  -2  279.07   19.50
  -9  -1   2  326.57   21.20
   9   1  -2  367.26   23.50
  -9  -2   2  172.38   10.80
   9   2  -2  168.68   13.70
  -9  -3   2   57.19    4.50
   9   3  -2   52.29    8.10
  -9  -4   2   30.90    3.60
   9   4  -2   32.70    6.40
  -9  -5   2   67.49    5.20
  -9  -6   2   74.19    5.60
  -9  -7   2   33.80    4.20
  -9  -8   2  164.38   10.70
  -9  -9   2   74.79    6.00
  -9 -10   2   42.30    4.40
  -9 -11   2   15.00    3.30
  -9 -12   2   24.40    3.30
  10  -9  -2   41.00    9.90
  10  -8  -2   88.19   15.50
  10  -7  -2   28.80    3.40
  10  -6  -2   33.10    3.40
  10  -5  -2   64.99    5.10
  10  -4  -2   66.69   11.10
  10  -4  -2   50.39    4.50
  10  -3  -2   58.59   10.30
  10  -3  -2   44.90    4.20
  10  -2  -2  122.19   11.90
  10  -2  -2   94.79    7.10
 -10   1   2  101.59    7.10
  10  -1  -2  124.99   11.20
 -10   0   2  231.68   15.60
  10   0  -2  273.57   18.90
 -10  -1   2  107.89    7.60
  10   1  -2  115.49   11.30
 -10  -2   2  136.39    8.60
  10   2  -2  119.99   12.20
 -10  -3   2   65.69    5.20
  10   3  -2   61.09    9.30
 -10  -4   2   70.69    5.70
  10   4  -2   72.09   10.20
 -10  -5   2   71.59    6.00
  10   5  -2   75.69   11.00
 -10  -6   2   45.30    4.70
  10   6  -2   41.40    7.50
 -10  -7   2   49.10    5.00
  10   7  -2   60.29    9.00
 -10  -8   2   90.59    6.90
 -10  -9   2   55.29    5.00
 -10 -10   2   13.10    2.90
  10  10  -2   10.30    8.70
 -10 -11   2   31.60    3.70
  11  -8  -2   14.10    8.70
  11  -7  -2  107.19   14.70
  11  -6  -2  104.99   14.10
  11  -5  -2   21.50    7.80
  11  -5  -2   10.90    2.20
  11  -4  -2   65.09    5.20
  11  -3  -2   59.79    4.90
  11  -2  -2   69.39    5.60
  11  -2  -2   85.99   11.40
  11  -1  -2  127.59   13.10
 -11   0   2    8.80    2.50
  11   0  -2    4.00    5.90
 -11  -1   2  119.79    8.70
  11   1  -2  145.09   13.20
 -11  -2   2   91.09    7.00
  11   2  -2   93.19   11.30
 -11  -3   2   89.49    6.70
  11   3  -2   90.09   11.40
 -11  -4   2   93.69    6.80
  11   4  -2   81.19   11.40
 -11  -5   2   23.80    3.40
  11   5  -2   19.40    6.70
 -11  -6   2  112.49    7.90
  11   6  -2  110.09   13.10
 -11  -7   2  102.79    7.60
  11   7  -2   97.69   13.70
 -11  -8   2   24.40    3.00
  11   8  -2   19.40    7.90
 -11  -9   2   20.10    3.10
  11   9  -2    9.70    8.30
 -11 -10   2   31.20    3.80
 -11 -11   2    2.20    2.50
  12  -8  -2   38.40   10.20
  12  -7  -2   27.10    9.00
  12  -6  -2   81.89   13.20
  12  -5  -2  100.59   13.50
  12  -4  -2   19.00    7.40
  12  -3  -2   53.19    4.50
  12  -2  -2   48.70    4.40
  12  -1  -2    8.70    6.70
 -12   0   2  102.29    7.30
  12   0  -2  108.59   12.30
 -12  -1   2    9.30    2.50
  12   1  -2   12.40    6.30
 -12  -2   2   86.19    6.40
  12   2  -2   90.19   11.80
 -12  -3   2   92.89    6.80
  12   3  -2   86.19   11.60
 -12  -4   2   24.90    3.40
  12   4  -2   20.20    6.70
 -12  -5   2  112.99    8.10
 -12  -6   2   90.09    7.00
  12   6  -2   92.39   12.80
 -12  -7   2   45.50    4.50
  12   7  -2   33.00    8.50
 -12  -8   2   35.20    4.20
  12   8  -2   23.70    7.80
 -12  -9   2    4.40    2.80
 -12 -10   2    5.10    2.50
  13  -7  -2   20.30    9.60
  13  -6  -2   24.00    8.20
  13  -5  -2   39.10    8.80
  13  -4  -2   85.19   13.80
  13  -3  -2   22.70    8.70
  13  -3  -2    9.30    2.50
  13  -2  -2    1.20    1.80
  13  -2  -2    2.70    7.00
  13  -1  -2   31.40    3.60
 -13   0   2   60.29    5.00
  13   0  -2   61.19    9.60
 -13  -1   2   61.49    5.50
  13   1  -2   66.99   12.20
 -13  -2   2    4.20    2.50
  13   2  -2   -2.70    6.10
 -13  -3   2   28.70    3.80
  13   3  -2   23.00    7.30
 -13  -4   2  125.79    8.30
  13   4  -2  101.59   13.70
 -13  -5   2   59.09    5.70
  13   5  -2   47.30    8.70
 -13  -6   2   52.99    5.00
  13   6  -2   36.60    8.30
 -13  -7   2   33.30    3.90
  13   7  -2   30.10    8.50
 -13  -8   2   21.80    3.30
 -13  -9   2    8.40    2.70
  14  -5  -2   40.40    9.00
  14  -4  -2   30.70    8.90
  14  -3  -2    1.30    7.50
  14  -2  -2   47.90   10.20
  14  -1  -2   10.90    2.30
  14   0  -2   21.00    7.70
 -14  -1   2   35.80    3.80
  14   1  -2   36.50    8.70
 -14  -2   2   63.59    5.40
 -14  -3   2    4.60    2.90
  14   3  -2    9.70    7.00
 -14  -4   2   46.70    4.50
  14   4  -2   37.10    8.30
  14   5  -2   50.99    9.00
 -14  -6   2   20.90    3.40
 -14  -7   2   24.30    3.40
 -14  -8   2   11.50    2.80
  15  -2  -2   18.50    9.30
  15  -1  -2   12.70    8.70
  15   0  -2   11.70    8.70
  15   1  -2   14.70    8.40
 -15  -2   2   42.00    4.00
  15   2  -2   30.50    8.80
 -15  -3   2   57.79    5.00
 -15  -4   2    0.10    2.40
 -15  -5   2   18.80    2.90
  16   2   3    0.30    2.30
  16   1   3   -0.10    2.00
  16   0   3    1.80    2.50
 -15  -5  -3    4.30    3.10
 -15  -4  -3   15.40    3.20
 -15  -3  -3   -0.90    2.40
 -15  -2  -3   15.80    2.90
  15   1   3   -0.40    1.70
  15   0   3    0.80    1.80
  15  -1   3   -1.10    1.70
  15  -2   3    0.80    1.70
  15  -3   3    1.50    1.90
 -14  -7  -3    1.00    3.20
 -14  -6  -3    2.80    3.40
 -14  -5  -3    2.70    3.30
  14   4   3    0.60    8.00
 -14  -4  -3    2.20    3.10
  14   3   3   13.90    8.90
 -14  -3  -3   17.80    3.50
  14   2   3   12.50    8.40
 -14  -2  -3   13.60    3.00
  14   1   3  -13.30    7.80
 -14  -1  -3    0.50    2.50
  14   0   3   -5.00    7.90
  14   0   3   -0.10    1.90
  14  -1   3    1.10    2.00
  14  -1   3   -4.20    8.40
  14  -2   3    2.30    2.10
  14  -2   3    2.40    8.30
  14  -3   3   12.00    8.60
  14  -4   3    1.00    1.60
 -13  -9  -3   -0.20    2.90
 -13  -8  -3    1.00    3.10
 -13  -7  -3    5.60    3.50
  13   6   3    2.60    7.40
 -13  -6  -3   -1.30    3.50
  13   5   3    3.50    7.10
 -13  -5  -3    4.60    4.10
  13   4   3    8.90    7.10
 -13  -4  -3   -0.90    3.60
  13   3   3    7.90    6.80
 -13  -3  -3    6.00    3.90
  13   2   3   14.60    7.20
 -13  -2  -3   14.30    3.20
  13   1   3    7.30    7.40
 -13  -1  -3   17.30    3.30
  13   0   3    5.80    6.80
 -13   0  -3    3.80    2.40
  13  -1   3   12.40    7.40
  13  -2   3   14.70    8.00
  13  -3   3   26.10    8.40
  13  -4   3   10.50    7.40
  13  -5   3    5.60    8.00
  13  -6   3   -0.10    1.50
 -12 -10  -3   -0.90    2.70
 -12  -9  -3    0.10    3.00
  12   8   3   10.50    7.90
 -12  -8  -3    1.50    3.30
  12   7   3   -1.50    6.60
 -12  -7  -3    1.20    3.80
  12   6   3   -0.30    6.70
 -12  -6  -3    7.00    4.00
  12   5   3    2.30    6.50
 -12  -5  -3    3.90    3.90
  12   4   3   10.90    6.40
 -12  -4  -3    5.10    3.70
  12   3   3   -2.60    6.40
 -12  -3  -3    5.50    3.40
  12   2   3    4.40    6.40
 -12  -2  -3    5.40    3.40
 -12  -1  -3   22.70    3.90
  12   0   3    4.50    6.30
 -12   0  -3    5.10    3.00
  12  -1   3   19.70    6.80
  12  -2   3    0.10    2.20
  12  -2   3   -0.50    6.40
  12  -3   3    6.80    6.90
  12  -4   3    6.60    7.10
  12  -5   3   -1.20    1.80
  12  -5   3   -7.20    6.40
  12  -6   3   13.70    8.00
  12  -7   3   13.20    9.60
 -11 -10  -3    1.30    2.80
  11   9   3    3.00    7.90
 -11  -9  -3    2.50    3.20
  11   8   3    0.10    7.00
 -11  -8  -3    3.80    3.50
  11   7   3    3.10    6.60
 -11  -7  -3    2.10    3.80
  11   6   3    0.90    6.00
 -11  -6  -3    2.60    3.90
  11   5   3    7.90    6.30
 -11  -5  -3    7.10    3.60
  11   4   3    4.80    6.10
 -11  -4  -3   11.40    3.50
  11   3   3    2.40    5.70
 -11  -3  -3    4.60    4.00
  11   2   3    7.70    5.90
 -11  -2  -3    7.50    3.00
  11   1   3   38.80    7.80
 -11  -1  -3   59.59    5.30
  11   0   3   69.99   11.20
 -11   0  -3   71.19    6.20
  11  -1   3   22.80    6.70
  11  -2   3    0.30    2.20
  11  -2   3    2.40    6.30
  11  -3   3    5.80    6.60
  11  -4   3    8.90    6.70
  11  -5   3    6.80    6.70
  11  -6   3    0.50    1.80
  11  -6   3   -4.10    6.60
  11  -7   3    8.20    8.30
  11  -8   3    1.10    1.70
  11  -9   3    1.70    2.30
 -10 -11  -3    3.50    3.00
 -10 -10  -3    1.00    2.90
 -10  -9  -3   -1.20    3.20
 -10  -8  -3    3.10    3.70
 -10  -7  -3    1.50    3.50
  10   6   3   10.10    6.00
 -10  -6  -3   13.80    3.70
  10   5   3    5.20    5.50
 -10  -5  -3    1.90    3.20
  10   4   3    5.50    5.40
 -10  -4  -3    5.70    3.00
  10   3   3   -0.60    4.90
 -10  -3  -3    5.60    3.10
  10   2   3   18.30    5.60
 -10  -1  -3   11.90    2.80
  10   0   3    2.80    5.10
 -10   0  -3    7.50    2.50
  10  -1   3   19.60    6.00
 -10   1  -3   10.80    2.70
  10  -2   3   19.80    6.50
  10  -3   3    0.40    2.30
  10  -3   3   -0.20    5.90
  10  -4   3    2.00    2.30
  10  -4   3    0.90    6.10
  10  -5   3   -0.50    2.30
  10  -5   3    3.50    6.10
  10  -6   3    9.50    6.80
  10  -7   3    1.90    2.10
  10  -7   3    2.50    7.60
  10  -8   3    0.40    1.80
  10  -8   3    4.10    8.00
  10  -9   3    1.40    1.70
  10 -10   3    0.10    1.90
  -9 -11  -3    5.10    2.80
  -9 -10  -3    0.00    2.90
  -9  -9  -3    3.60    3.70
  -9  -8  -3    5.10    3.60
  -9  -7  -3    6.10    3.30
  -9  -6  -3    8.50    3.10
  -9  -5  -3    7.60    2.70
   9   4   3    3.20    4.70
  -9  -4  -3    2.40    2.50
   9   3   3   24.50    5.60
  -9  -3  -3   36.10    4.00
  -9  -2  -3   57.59    5.20
   9   1   3    2.60    4.10
   9   0   3    5.60   28.70
   9   0   3    6.40    4.40
  -9   0  -3  -23.50   22.30
   9  -1   3   47.30   28.90
  -9   1  -3    1.10   27.60
   9  -2   3   28.30    6.10
   9  -3   3    9.80    2.90
   9  -4   3   -3.00    5.30
   9  -4   3    0.10    2.20
   9  -5   3    9.20    6.20
   9  -6   3    3.30    2.30
   9  -6   3    7.90    6.20
   9  -7   3    1.70    6.90
   9  -7   3    1.40    2.20
   9  -8   3    7.10    7.50
   9  -9   3   -1.00    1.80
   9 -10   3   -0.40    1.60
  -8 -12  -3    2.80    2.70
  -8 -11  -3   -0.20    3.10
  -8 -10  -3    0.80    3.50
  -8  -9  -3    7.10    3.60
  -8  -8  -3    3.90    3.20
  -8  -7  -3   10.50    3.00
  -8  -6  -3    7.10    2.60
  -8  -5  -3   16.60    2.60
  -8  -4  -3   10.60    2.40
   8   2   3  -21.90   18.50
  -8  -2  -3   -7.00   19.40
   8   1   3   56.39   18.00
   8   1   3   43.90    7.10
  -8  -1  -3   30.80   17.20
   8   0   3   33.50   17.50
  -8   0  -3   43.10   16.50
   8  -1   3   33.30   18.80
   8  -1   3   41.40    7.70
  -8   1  -3   39.90   18.40
   8  -2   3    5.30    4.50
   8  -2   3   28.40   21.50
  -8   2  -3    1.00   20.30
   8  -3   3    8.50    5.20
   8  -3   3    3.50    2.40
   8  -3   3   12.50   23.50
  -8   3  -3    6.90   27.30
   8  -4   3   11.50    5.30
   8  -5   3   15.30    5.90
   8  -6   3   -5.00    5.50
   8  -6   3    0.50    2.20
   8  -7   3   -0.90    2.20
   8  -7   3    3.00    6.40
   8  -8   3    0.30    2.20
   8  -8   3   -2.90    6.60
   8  -9   3    0.40    2.00
   8 -10   3    0.70    1.80
   8 -11   3    0.40    1.70
  -7 -12  -3    8.30    2.70
  -7 -11  -3    7.30    3.30
  -7 -10  -3   10.80    3.40
  -7  -9  -3   15.20    4.00
  -7  -8  -3   13.40    3.20
  -7  -7  -3   11.10    2.80
  -7  -6  -3    9.20    2.30
  -7  -5  -3    5.00    2.10
   7   3   3   33.80   15.00
  -7  -3  -3   -6.90   14.20
   7   2   3  -13.80   12.40
  -7  -2  -3    5.40   11.90
   7   1   3   20.40   12.60
   7   1   3    9.70    3.40
  -7  -1  -3    7.20   11.00
   7   0   3   -1.20   11.90
   7   0   3    2.10    3.60
  -7   0  -3    9.30   11.80
   7  -1   3    5.40   12.30
   7  -1   3   10.30    4.20
  -7   1  -3    2.50   12.30
   7  -2   3    5.50    4.30
   7  -2   3    3.20   12.90
  -7   2  -3   11.80   15.40
   7  -3   3   16.40   14.90
   7  -3   3   27.10    5.50
   7  -3   3   16.40    2.90
  -7   3  -3   -3.60   19.30
   7  -4   3   25.60    3.70
   7  -5   3    5.30    4.90
   7  -6   3    7.30    5.40
   7  -6   3   -0.70    2.10
   7  -7   3    3.60    2.30
   7  -7   3    7.30    6.00
   7  -8   3    3.20    2.40
   7  -9   3    1.40    2.20
   7 -10   3    1.00    2.10
   7 -11   3    0.50    1.90
   7 -12   3    0.60    1.80
  -6 -12  -3   14.10    2.70
  -6 -11  -3    3.80    2.80
  -6 -10  -3    3.60    3.20
  -6  -9  -3   -1.50    3.30
  -6  -8  -3   47.50    4.70
  -6  -7  -3   31.10    4.20
  -6  -6  -3    9.70    2.30
   6   4   3   23.00   11.60
  -6  -4  -3   13.80   12.70
   6   3   3   33.00   10.80
  -6  -3  -3   14.70   10.90
   6   2   3   82.29   15.10
  -6  -2  -3   91.89   16.50
   6   1   3   21.20    9.00
   6   1   3   11.50    3.10
  -6  -1  -3   23.80    9.40
   6   0   3   65.89    7.10
   6   0   3   70.09   11.20
  -6   0  -3   61.99   11.90
   6  -1   3   23.10    9.60
   6  -1   3   11.80    4.10
  -6   1  -3    5.20    9.30
   6  -2   3  113.99   16.90
   6  -2   3  124.89   10.60
   6  -3   3   13.00    4.10
   6  -3   3   13.60   11.50
  -6   3  -3    6.10   13.50
   6  -4   3    3.70    2.00
   6  -4   3  -13.40   12.50
   6  -5   3   -3.50   16.10
   6  -6   3    4.50    4.60
   6  -6   3    0.80    2.00
   6  -7   3   11.80    2.60
   6  -8   3   20.00    3.60
   6  -9   3    0.10    2.10
   6 -10   3   -0.20    2.10
   6 -11   3    0.00    2.00
   6 -12   3    0.70    1.90
   6 -13   3   -0.50    2.00
  -5 -11  -3    5.30    2.50
  -5 -10  -3    5.30    2.90
  -5  -9  -3   25.20    3.40
  -5  -8  -3    9.60    2.60
  -5  -7  -3    8.50    2.20
  -5  -6  -3   90.69    6.30
   5   5   3   12.90   10.80
   5   4   3   66.29   10.90
  -5  -4  -3   50.49   10.10
   5   3   3  190.58   17.10
  -5  -3  -3  216.38   18.90
   5   2   3   84.09   11.80
  -5  -2  -3   78.49   12.80
   5   1   3   68.39   11.10
  -5  -1  -3   80.69   12.10
   5   0   3   49.80    5.70
   5   0   3   48.50    8.10
  -5   0  -3   49.80    8.60
   5  -1   3   84.99   12.00
   5  -1   3   89.59    8.20
  -5   1  -3   87.59   12.80
   5  -2   3   65.79    7.40
   5  -2   3   74.29   12.30
  -5   2  -3   67.99   10.70
   5  -3   3  166.28   11.70
   5  -3   3  196.98   17.90
  -5   3  -3  209.18   20.60
   5  -4   3   93.89    8.60
   5  -4   3   69.79   12.70
   5  -5   3   25.00    3.30
   5  -6   3   43.30    4.10
   5  -7   3   10.50    5.10
   5  -8   3    1.10    2.20
   5  -9   3    7.40    2.50
   5 -10   3   -1.10    2.00
   5 -11   3    0.80    2.00
   5 -12   3    0.00    1.90
   5 -13   3    0.60    1.90
  -4 -11  -3   -0.40    0.90
  -4 -10  -3    6.50    2.50
  -4  -9  -3   65.39    5.20
  -4  -9  -3   57.59    5.30
  -4  -8  -3   14.60    2.50
  -4  -8  -3   17.80    2.50
  -4  -7  -3    5.00    1.90
  -4  -7  -3    4.00    1.80
  -4  -6  -3   24.60    2.70
   4   5   3  137.39   16.20
  -4  -5  -3  123.99   16.80
  -4  -5  -3  161.18    9.60
   4   4   3  761.12   47.10
  -4  -4  -3  697.33   47.20
   4   3   3   67.89    9.60
  -4  -3  -3   66.59   10.30
   4   2   3    7.70    5.20
  -4  -2  -3   11.70    5.20
   4   1   3   73.19    9.80
  -4  -1  -3   94.49   10.40
   4   0   3  386.46   25.70
   4   0   3  361.46   23.90
  -4   0  -3  400.06   26.20
   4  -1   3   74.99    9.40
   4  -1   3   55.09    6.70
  -4   1  -3   69.09   10.50
   4  -2   3   10.20    3.20
   4  -2   3   11.90    5.70
  -4   2  -3    6.30    6.20
   4  -3   3   82.19    6.80
   4  -3   3   63.19   10.80
   4  -3   3   65.09    5.20
  -4   3  -3   70.79   11.00
   4  -4   3  778.42   45.50
   4  -4   3  709.43   47.70
   4  -4   3  715.73   44.80
   4  -5   3  142.89   16.30
   4  -5   3  125.59   14.30
   4  -5   3  118.99    8.30
   4  -6   3   21.50    4.50
   4  -6   3   15.40    2.60
   4  -6   3   -0.60   11.50
   4  -7   3    0.40    1.80
   4  -8   3    3.60    2.20
   4  -9   3   29.40    3.70
   4 -10   3    1.20    2.30
   4 -11   3   -0.10    2.10
   4 -12   3   -1.40    2.00
   4 -13   3   -0.40    2.00
  -3 -11  -3    8.40    2.50
  -3 -10  -3    8.60    2.80
  -3  -9  -3   44.20    4.60
  -3  -9  -3   52.39    4.20
  -3  -8  -3    5.60    2.00
  -3  -8  -3    9.20    2.20
  -3  -7  -3    6.80    1.70
  -3  -7  -3    4.60    1.60
   3   6   3   39.20   11.20
  -3  -6  -3   60.69    4.40
   3   5   3   76.49   12.90
  -3  -5  -3   92.49    6.00
  -3  -5  -3   90.59   12.00
   3   4   3  283.67   20.70
  -3  -4  -3  298.77   17.60
  -3  -4  -3  269.47   20.50
   3   3   3  236.78   16.80
  -3  -3  -3  225.08   16.70
   3   2   3  378.66   24.10
  -3  -2  -3  352.26   24.30
   3   1   3  354.56   23.40
  -3  -1  -3  358.86   23.70
   3   0   3  420.36   27.00
  -3   0  -3  406.86   27.20
   3  -1   3  370.76   25.80
  -3   1  -3  419.76   26.50
   3  -2   3  357.26   26.00
   3  -2   3  403.26   24.50
  -3   2  -3  414.76   26.60
   3  -3   3  253.87   14.90
   3  -3   3  200.18   13.70
   3  -3   3  226.48   14.20
   3  -4   3  302.27   21.40
   3  -4   3  293.77   18.10
   3  -4   3  277.47   20.70
   3  -4   3  295.17   18.90
   3  -5   3   95.89   11.90
   3  -5   3   90.79   11.60
   3  -5   3   76.89    5.80
   3  -5   3   84.99    5.40
   3  -6   3   51.79    4.30
   3  -6   3   65.99    6.30
   3  -6   3   34.90   10.20
   3  -7   3    1.70    1.70
   3  -7   3   -5.20   12.70
   3  -8   3    2.70    2.00
   3  -9   3   32.00    3.90
   3 -10   3    4.10    2.40
   3 -11   3    4.90    2.30
   3 -12   3   -1.00    2.00
   3 -13   3   -0.40    2.10
   3 -14   3    0.50    2.00
  -2 -12  -3    4.70    2.60
  -2 -11  -3   14.20    3.00
  -2 -10  -3    3.60    2.40
  -2  -9  -3    3.20    2.20
  -2  -8  -3   17.00    3.00
  -2  -8  -3   19.30    2.40
  -2  -7  -3  150.88    9.70
  -2  -7  -3  155.78    9.90
   2   6   3  127.19   16.30
  -2  -6  -3  152.88   16.70
  -2  -6  -3  149.09    9.30
   2   5   3   98.39   12.00
  -2  -5  -3   85.59    5.90
  -2  -5  -3  104.69   12.20
   2   4   3   17.40    5.60
  -2  -4  -3   11.20    1.70
  -2  -4  -3    9.90    4.90
   2   3   3  474.25   30.00
  -2  -3  -3  468.95   30.10
  -2  -3  -3  458.45   28.30
   2   2   3  765.62   46.40
  -2  -2  -3  727.33   46.40
   2   1   3  283.57   18.00
  -2  -1  -3  256.17   18.00
   2  -1   3  276.87   20.50
   2  -1   3  319.77   18.80
  -2   1  -3  304.27   20.30
   2  -2   3  787.52   49.20
   2  -2   3  841.62   48.10
   2  -2   3  754.82   48.40
   2  -3   3  443.96   28.30
   2  -3   3  473.85   29.50
   2  -4   3   11.50    2.00
   2  -4   3    8.50    4.40
   2  -4   3    7.70    4.90
   2  -4   3   12.90    1.60
   2  -4   3    9.60    2.90
   2  -5   3   96.69    6.50
   2  -5   3   82.79   10.10
   2  -5   3   96.19   11.00
   2  -5   3  100.99    6.10
   2  -6   3  141.39   14.50
   2  -6   3  116.19    8.10
   2  -6   3  140.19    8.50
   2  -8   3   10.40    2.10
   2  -9   3    0.40    2.10
   2 -10   3    0.80    2.20
   2 -11   3   11.10    2.60
   2 -12   3    3.30    2.40
   2 -13   3   -0.10    2.20
   2 -14   3    0.70    2.30
  -1 -12  -3   17.80    3.00
  -1 -11  -3    1.00    2.30
  -1 -10  -3    1.70    2.30
  -1  -9  -3   12.10    2.50
  -1  -8  -3   46.90    4.10
  -1  -8  -3   45.60    3.40
  -1  -7  -3  157.08    9.90
  -1  -7  -3  152.58    9.60
   1   6   3   77.69   12.10
  -1  -6  -3   92.39    5.90
  -1  -6  -3   77.89   12.70
   1   5   3   61.09   10.10
  -1  -5  -3   59.19    9.50
  -1  -5  -3   55.69    4.00
   1   4   3   30.90    5.50
  -1  -4  -3   32.30    2.50
  -1  -4  -3   39.70    6.90
   1   3   3  323.07   20.30
  -1  -3  -3  293.27   18.40
  -1  -3  -3  293.27   20.10
   1   1   3  640.44   38.90
  -1  -1  -3  622.34   38.90
   1  -1   3  678.53   41.50
   1  -2   3  216.08   13.70
   1  -2   3  210.38   14.30
   1  -3   3  283.97   18.20
   1  -3   3  266.67   17.20
   1  -3   3  308.57   18.70
   1  -3   3  277.47   17.80
   1  -4   3   34.10    5.80
   1  -4   3   36.20    2.70
   1  -4   3   33.30    2.60
   1  -4   3   32.80    6.30
   1  -5   3   62.19    4.40
   1  -5   3   51.69    7.20
   1  -5   3   66.09    4.10
   1  -6   3   73.09   11.00
   1  -6   3   72.59    5.10
   1  -6   3   80.39   11.10
   1  -6   3   85.99    5.40
   1  -7   3  117.69   16.10
   1  -7   3  148.29    9.20
   1  -8   3   36.10    3.60
   1  -9   3    8.10    2.30
   1 -10   3    2.20    2.20
   1 -11   3    2.10    2.30
   1 -12   3    7.70    2.70
   1 -13   3    1.40    2.40
   1 -14   3   -0.40    2.30
   0 -13  -3   34.10    4.30
   0 -12  -3   -1.50    2.20
   0 -11  -3    0.60    2.20
   0 -10  -3    1.30    2.20
   0  -9  -3   21.10    3.20
   0  -8  -3  140.99    9.20
   0  -7  -3  102.89    6.80
   0   6   3   60.69   11.60
   0  -6  -3   76.19   11.80
   0  -6  -3   76.79    5.10
   0   5   3   99.39   10.30
   0  -5  -3   95.89   10.60
   0  -5  -3  100.09    6.40
   0   4   3   36.80    6.00
   0  -4  -3   37.70    2.60
   0  -4  -3   28.90    5.20
   0   3   3  336.07   20.60
   0  -3  -3  282.27   18.80
   0  -3  -3  303.77   19.60
   0  -3  -3  324.87   20.50
   0   2   3   74.49    7.20
   0  -2  -3   75.39    7.20
   0  -2  -3   79.39    6.60
   0   1   3   90.89    6.40
   0  -1  -3   75.09    5.70
   0  -1  -3   91.09    6.30
   0   0  -3  543.95   33.10
   0  -3   3  346.57   20.70
   0  -3   3  333.57   20.60
   0  -4   3   44.80    2.90
   0  -4   3   38.50    2.70
   0  -4   3   42.30    3.00
   0  -5   3  112.19    6.70
   0  -5   3  114.89    9.40
   0  -5   3   91.79    6.30
   0  -5   3   98.59    6.40
   0  -6   3   63.49    4.00
   0  -6   3   60.49    4.10
   0  -7   3   79.29    5.60
   0  -7   3   97.89    6.20
   0  -8   3  114.29    7.80
   0  -9   3   19.30    3.10
   0 -10   3    1.30    2.20
   0 -11   3    0.40    2.20
   0 -12   3   -0.60    2.30
   0 -13   3   33.20    4.40
   0 -14   3    2.50    2.40
   1 -13  -3    1.10    2.30
   1 -12  -3   18.20    3.00
   1 -11  -3    1.30    2.30
   1 -10  -3    1.40    2.20
   1  -9  -3   18.50    3.00
   1  -8  -3   45.70    3.80
   1  -7  -3  168.48   10.70
  -1   6   3  116.49   13.40
   1  -6  -3  122.69    7.40
   1  -6  -3   92.59   13.20
  -1   5   3   98.49   10.70
   1  -5  -3  108.19    8.40
   1  -5  -3   94.39   11.50
   1  -5  -3  102.59    6.60
  -1   4   3   19.80    4.40
   1  -4  -3   17.80    4.20
   1  -4  -3   20.80    1.80
  -1   3   3  481.95   31.80
   1  -3  -3  486.95   31.80
   1  -3  -3  544.15   31.40
  -1   2   3   50.99    6.30
   1  -2  -3   66.89    5.80
   1  -2  -3   59.49    6.70
  -1   1   3  992.30   59.49
   1  -1  -3 1022.00   59.19
   1  -1  -3  914.91   59.39
   1   0  -3   38.40    3.10
  -1  -3   3  445.26   29.40
  -1  -3   3  529.45   29.50
  -1  -4   3   26.80    2.40
  -1  -4   3   24.10    1.90
  -1  -4   3   23.70    1.90
  -1  -5   3  100.19    6.30
  -1  -5   3   90.29    5.90
  -1  -7   3  170.28    9.80
  -1  -7   3  134.89    9.30
  -1  -8   3   45.90    3.80
  -1  -8   3   36.00    2.80
  -1  -9   3   18.30    2.70
  -1 -10   3    0.50    2.20
  -1 -11   3    0.40    2.30
  -1 -12   3   24.00    3.90
  -1 -13   3    2.80    2.40
  -1 -14   3    2.30    2.40
   2 -13  -3    2.20    2.10
   2 -12  -3    4.80    2.40
   2 -11  -3   26.70    3.70
   2 -10  -3    2.50    2.10
   2  -9  -3    7.20    2.10
   2  -8  -3   30.40    3.10
   2  -7  -3  204.18   12.80
   2  -6  -3  242.48   15.00
   2  -5  -3  210.78   13.60
   2  -5  -3  235.88   15.50
   2  -4  -3   13.10    4.50
   2  -4  -3   18.40    3.20
   2  -4  -3   17.10    1.70
  -2   3   3  507.65   33.50
   2  -3  -3  544.85   32.80
   2  -3  -3  536.45   33.60
   2  -2  -3 1414.66   88.19
   2  -2  -3 1496.45   88.89
   2  -1  -3  150.98   10.40
   2  -1  -3  163.48   11.40
   2   0  -3  484.55   31.30
   2   0  -3  536.85   32.00
  -2  -1   3  177.38   12.40
   2   1  -3  180.98   12.40
  -2  -2   3 1405.26   79.89
  -2  -2   3 1253.27   79.19
  -2  -2   3 1289.17   79.29
  -2  -3   3  461.15   28.90
  -2  -3   3  495.15   29.00
  -2  -4   3   17.70    1.70
  -2  -4   3   19.60    1.90
  -2  -5   3  185.58   11.80
  -2  -5   3  199.48   12.00
  -2  -6   3  195.78   12.00
  -2  -7   3  207.58   11.90
  -2  -7   3  166.18   11.40
  -2  -8   3   24.70    2.40
  -2  -8   3   29.20    3.10
  -2  -9   3   14.70    1.60
  -2 -10   3    4.00    2.40
  -2 -11   3   25.50    4.00
  -2 -12   3    8.30    2.70
  -2 -13   3    0.60    2.50
  -2 -14   3    0.20    2.00
   3 -13  -3    1.60    2.10
   3 -12  -3    2.10    2.20
   3 -11  -3    8.30    2.40
   3 -10  -3   32.70    3.70
   3  -9  -3   29.80    3.40
   3  -8  -3   51.49    4.20
   3  -7  -3    3.70    1.50
   3  -7  -3   -0.90   15.80
   3  -7  -3    0.70    2.90
   3  -6  -3  134.99    8.80
   3  -6  -3  146.69   11.70
   3  -5  -3  336.67   20.20
   3  -5  -3  301.47   18.40
   3  -5  -3  258.97   22.30
   3  -5  -3  292.27   23.50
   3  -4  -3  344.77   21.90
   3  -4  -3  389.56   23.30
   3  -4  -3  355.66   24.70
   3  -4  -3  352.46   25.60
   3  -3  -3  890.41   55.79
   3  -3  -3  879.61   55.39
   3  -2  -3  289.17   20.60
   3  -2  -3  327.27   19.70
   3  -2  -3  296.27   21.50
   3  -1  -3  384.36   26.90
   3  -1  -3  428.56   25.70
   3   0  -3  201.28   15.10
  -3  -1   3  354.96   21.50
   3   1  -3  356.36   23.40
  -3  -2   3  226.98   14.70
  -3  -2   3  261.57   16.40
  -3  -2   3  248.48   14.60
   3   2  -3  227.38   16.10
  -3  -3   3  870.11   49.00
  -3  -3   3  730.13   47.70
  -3  -3   3  815.62   47.80
   3   3  -3  752.42   48.60
  -3  -4   3  342.77   20.50
  -3  -4   3  313.57   20.30
  -3  -4   3  345.27   22.20
   3   4  -3  344.37   21.80
  -3  -5   3  270.67   17.40
  -3  -5   3  300.67   17.60
  -3  -6   3  135.19    8.50
  -3  -6   3  126.79    8.20
  -3  -7   3    3.30    1.60
  -3  -7   3    4.10    1.30
  -3  -8   3   54.49    4.50
  -3  -8   3   54.19    3.90
  -3  -9   3   29.80    2.90
  -3  -9   3   28.10    3.70
  -3 -10   3   32.10    4.30
  -3 -11   3   11.10    2.90
  -3 -12   3    0.60    2.40
  -3 -13   3    2.60    2.70
   4 -12  -3   11.00    2.70
   4 -11  -3    1.20    2.00
   4 -10  -3   14.30    2.50
   4  -9  -3  114.99    7.90
   4  -8  -3    8.40    1.90
   4  -7  -3   38.90    3.30
   4  -7  -3   39.00    6.30
   4  -6  -3   44.10    7.80
   4  -6  -3   33.90   13.20
   4  -6  -3   49.10    3.60
   4  -5  -3  400.86   31.90
   4  -5  -3  384.06   30.60
   4  -5  -3  465.15   26.20
   4  -5  -3  444.76   27.70
   4  -4  -3 1936.61  114.69
   4  -4  -3 1823.72  116.59
   4  -4  -3 1886.21  113.59
   4  -4  -3 1885.31  116.39
   4  -3  -3  309.47   20.30
   4  -3  -3  323.57   19.00
   4  -3  -3  287.87   22.90
   4  -3  -3  323.07   22.50
   4  -2  -3   75.09    7.10
   4  -2  -3   73.49   10.60
   4  -2  -3   74.89    9.80
   4  -1  -3  152.58   11.60
   4  -1  -3  168.98   14.20
  -4   0   3  396.16   25.40
  -4   0   3  446.56   28.00
   4   0  -3  423.26   26.40
   4   0  -3  420.26   28.10
  -4  -1   3  161.48   12.50
  -4  -1   3  137.29    8.80
   4   1  -3  137.09   12.20
  -4  -2   3   70.29    8.50
  -4  -2   3   59.29    4.00
  -4  -2   3   55.29    4.00
  -4  -2   3   69.09    4.20
   4   2  -3   59.69    8.40
  -4  -3   3  286.17   19.50
  -4  -3   3  260.77   17.00
   4   3  -3  298.37   19.20
  -4  -4   3 1823.32  107.69
  -4  -4   3 1852.01  106.09
  -4  -4   3 1592.14  105.89
   4   4  -3 1766.82  107.39
  -4  -5   3  447.56   24.90
  -4  -5   3  385.06   24.70
  -4  -5   3  404.56   27.70
   4   5  -3  385.56   27.10
  -4  -6   3   47.30    3.80
  -4  -6   3   45.40    3.40
  -4  -7   3   41.00    3.10
  -4  -7   3   35.90    3.60
  -4  -8   3    6.90    1.90
  -4  -9   3  102.89    8.00
  -4  -9   3  109.29    7.10
  -4 -10   3   16.90    3.20
  -4 -10   3   19.70    2.70
  -4 -11   3    2.20    2.50
  -4 -12   3   16.50    3.10
   5 -11  -3    8.80    2.40
   5 -10  -3   26.30    3.50
   5  -9  -3    3.10    1.90
   5  -8  -3   37.70    7.90
   5  -8  -3   22.90    3.00
   5  -7  -3    6.30    1.70
   5  -7  -3   11.00    5.30
   5  -6  -3  177.98   14.00
   5  -6  -3  173.38   11.00
   5  -5  -3  219.88   15.50
   5  -5  -3  190.68   21.90
   5  -5  -3  191.58   23.10
   5  -5  -3  210.98   13.00
   5  -4  -3  320.87   25.90
   5  -4  -3  334.47   26.50
   5  -4  -3  326.77   21.40
   5  -4  -3  301.37   19.50
   5  -3  -3  937.81   64.79
   5  -3  -3 1022.70   64.29
   5  -3  -3 1057.39   62.29
   5  -2  -3  135.69   14.40
   5  -2  -3  115.49   10.00
  -5   1   3   10.60    7.50
  -5   1   3   12.30    1.40
   5  -1  -3    8.50    6.60
   5  -1  -3    7.30    3.50
  -5   0   3   41.40    2.80
   5   0  -3   36.60    5.50
  -5  -1   3   14.90    1.70
  -5  -1   3   16.80    6.80
   5   1  -3    8.70    6.10
  -5  -2   3  103.59    6.90
  -5  -2   3  118.69   12.10
   5   2  -3  120.99   12.50
  -5  -3   3  789.72   54.09
  -5  -3   3  977.10   54.39
  -5  -3   3  914.81   56.69
   5   3  -3  905.31   56.39
  -5  -4   3  295.67   17.50
  -5  -4   3  258.37   17.30
  -5  -4   3  304.27   21.90
   5   4  -3  281.07   20.60
  -5  -5   3  201.68   12.40
  -5  -6   3  172.78   11.00
  -5  -6   3  169.78   10.70
  -5  -7   3   11.30    1.70
  -5  -7   3    6.90    1.90
  -5  -8   3   25.30    3.60
  -5  -8   3   32.40    3.40
  -5  -9   3    7.40    2.00
  -5  -9   3    2.70    2.40
  -5 -10   3   29.00    4.20
  -5 -10   3   33.30    3.60
  -5 -11   3   10.30    2.90
  -5 -12   3    0.10    1.30
   6 -11  -3   18.00    4.20
   6 -10  -3    9.70    2.30
   6  -9  -3   18.90    2.90
   6  -8  -3   21.60    7.60
   6  -8  -3   20.00    2.90
   6  -7  -3   38.50    3.50
   6  -7  -3   43.90    7.30
   6  -6  -3   74.09    9.70
   6  -6  -3   78.29    5.40
   6  -5  -3  303.47   20.70
   6  -5  -3  287.67   30.90
   6  -5  -3  282.47   17.90
   6  -4  -3  132.79   22.40
   6  -4  -3  156.18   10.00
   6  -4  -3  152.58   20.50
   6  -4  -3  172.38   12.90
   6  -3  -3   76.89   13.30
   6  -3  -3   86.99    9.10
   6  -3  -3   82.49   13.60
   6  -3  -3   75.79    5.30
   6  -2  -3  585.94   40.10
   6  -2  -3  548.05   35.80
  -6   1   3   27.10    2.30
  -6   1   3   37.60   10.60
   6  -1  -3   26.70    5.00
   6  -1  -3   33.10   10.20
  -6   0   3   15.30    8.80
   6   0  -3    3.40    3.20
   6   0  -3    5.20    8.20
  -6  -1   3   33.90    9.50
  -6  -1   3   35.80    2.70
   6   1  -3   34.40    9.50
   6   1  -3   33.30    5.50
  -6  -2   3  504.35   35.30
  -6  -2   3  478.95   30.60
   6   2  -3  542.15   35.40
  -6  -3   3   57.99   10.50
  -6  -3   3   69.29    4.70
   6   3  -3   80.19   11.00
  -6  -4   3  146.29    8.90
   6   4  -3  124.19   17.60
  -6  -5   3  270.17   17.00
  -6  -5   3  285.77   17.30
  -6  -6   3   81.29    5.40
  -6  -6   3   77.09    5.70
  -6  -7   3   45.50    3.70
  -6  -7   3   36.70    4.10
  -6  -8   3   19.40    3.00
  -6  -8   3   25.40    3.00
  -6  -9   3   26.40    3.30
  -6  -9   3   24.80    3.80
  -6 -10   3   17.00    2.50
  -6 -10   3   12.60    3.00
  -6 -11   3   50.39    4.60
  -6 -12   3   24.30    3.10
   7 -10  -3   15.20    3.50
   7  -9  -3    4.80    2.00
   7  -9  -3    3.40    8.00
   7  -8  -3   51.79    4.20
   7  -7  -3   18.80    2.80
   7  -7  -3   22.00    7.20
   7  -6  -3   63.39    4.80
   7  -6  -3   74.89   10.70
   7  -5  -3   65.79    9.60
   7  -5  -3   63.79    4.70
   7  -4  -3   84.29    6.00
   7  -4  -3   96.29   20.40
   7  -4  -3   86.29   18.50
   7  -4  -3   96.19   10.30
   7  -3  -3   75.19   17.20
   7  -3  -3   78.39    9.60
   7  -3  -3   77.69    5.50
   7  -3  -3   82.79   16.40
   7  -2  -3   56.09   15.50
   7  -2  -3   80.69    8.80
  -7   1   3  239.08   23.70
  -7   1   3  192.88   13.20
   7  -1  -3  223.08   24.70
   7  -1  -3  235.38   15.80
  -7   0   3  122.39    7.80
  -7   0   3  126.09   19.30
   7   0  -3  121.79   10.40
   7   0  -3  135.39   19.90
  -7  -1   3  212.98   13.10
  -7  -1   3  235.88   23.10
   7   1  -3  188.48   22.80
   7   1  -3  212.78   15.00
  -7  -2   3   70.39   13.60
  -7  -2   3   64.69    4.70
   7   2  -3   71.69   14.00
   7   2  -3   72.89    7.30
  -7  -3   3   81.59    5.40
  -7  -4   3   90.19    6.00
  -7  -5   3   62.99    4.50
  -7  -6   3   70.29    5.10
  -7  -7   3   22.90    3.20
  -7  -8   3   58.09    4.80
  -7  -9   3    9.80    2.50
  -7 -10   3   33.10    3.70
  -7 -11   3   35.50    4.20
  -7 -12   3   22.90    3.20
   8  -9  -3   70.79   14.10
   8  -8  -3   23.00    8.90
   8  -8  -3    8.70    2.10
   8  -7  -3  106.19    7.30
   8  -6  -3   61.09    4.70
   8  -5  -3    1.10    1.50
   8  -5  -3    3.00    5.60
   8  -4  -3   28.30    3.10
   8  -4  -3   38.70   29.10
   8  -3  -3   84.99   22.60
   8  -3  -3   67.59   24.30
   8  -3  -3  117.69   10.90
   8  -3  -3   95.49    6.70
   8  -2  -3   64.09    8.70
   8  -2  -3   77.79   21.80
  -8   1   3  153.18   10.10
   8  -1  -3  181.18   13.30
   8  -1  -3  154.28   23.40
  -8   0   3  692.63   48.20
  -8   0   3  601.14   38.80
   8   0  -3  655.83   40.70
   8   0  -3  631.84   49.10
  -8  -1   3  167.38   10.60
   8   1  -3  133.59   25.00
   8   1  -3  179.08   13.10
  -8  -2   3   70.09    4.90
   8   2  -3   71.69    7.90
  -8  -3   3  113.89    7.30
   8   3  -3  110.59   10.60
  -8  -4   3   48.40    3.90
  -8  -5   3    5.50    2.00
  -8  -6   3   64.39    5.10
  -8  -7   3  138.29    9.00
  -8  -8   3   20.50    2.90
  -8  -9   3   57.99    4.90
  -8 -10   3   39.10    4.10
  -8 -11   3   19.60    3.30
  -8 -12   3   13.40    2.90
   9  -9  -3   52.59   10.80
   9  -8  -3  119.59   16.20
   9  -7  -3   17.50    7.50
   9  -7  -3    9.00    2.10
   9  -6  -3   21.70    3.00
   9  -5  -3   49.90    7.90
   9  -5  -3   36.80    3.60
   9  -4  -3   19.00    6.40
   9  -4  -3   13.50    2.20
   9  -3  -3   26.40    3.10
   9  -2  -3  129.69   11.90
   9  -2  -3  119.89   36.40
  -9   1   3  239.38   15.70
   9  -1  -3  280.57   19.00
  -9   0   3  164.88   11.20
   9   0  -3  198.08   14.30
  -9  -1   3  250.57   16.00
   9   1  -3  266.77   18.60
  -9  -2   3  126.89    8.20
   9   2  -3  126.59   11.40
  -9  -3   3   49.50    4.10
   9   3  -3   38.80    7.70
  -9  -4   3   22.70    2.80
   9   4  -3   17.40    5.00
  -9  -5   3   48.60    4.20
  -9  -6   3   38.70    4.10
  -9  -7   3   15.80    2.80
  -9  -8   3  108.99    7.80
  -9  -9   3   44.60    4.40
  -9 -11   3    7.90    2.90
  -9 -12   3   16.90    3.10
  10  -9  -3   37.80    9.90
  10  -8  -3   76.19   11.50
  10  -7  -3   34.30    8.40
  10  -6  -3   13.80    2.40
  10  -5  -3   36.20    3.60
  10  -4  -3   22.10    3.10
  10  -3  -3   26.10    3.20
  10  -3  -3   32.20    7.10
  10  -2  -3   70.79    5.40
 -10   1   3   86.79    6.10
  10  -1  -3   95.39   10.20
 -10   0   3  159.78   10.90
  10   0  -3  186.88   14.50
 -10  -1   3   98.59    6.70
  10   1  -3   92.09   10.80
 -10  -2   3  112.79    8.20
  10   2  -3  121.39   11.60
 -10  -3   3   41.20    3.90
  10   3  -3   35.10    6.80
 -10  -4   3   43.60    4.20
  10   4  -3   34.90    6.30
 -10  -5   3   63.49    5.40
  10   5  -3   63.79   10.60
 -10  -6   3   35.80    4.30
  10   6  -3   30.90    7.50
 -10  -7   3   41.80    4.40
  10   7  -3   35.80    7.80
 -10  -8   3   69.79    5.80
  10   8  -3   72.69   12.60
 -10  -9   3   43.20    4.40
  10   9  -3   42.30    8.70
 -10 -10   3    8.40    2.60
  10  10  -3    1.20    8.50
 -10 -11   3   25.90    3.50
  11  -9  -3   10.40    8.50
  11  -8  -3   17.30    8.20
  11  -7  -3   71.19   10.20
  11  -6  -3   77.59   12.90
  11  -5  -3   15.80    7.10
  11  -4  -3   42.00    3.90
  11  -3  -3   25.30    3.30
  11  -2  -3   50.89    4.50
  11  -2  -3   68.39   10.60
  11  -1  -3  119.39   12.80
 -11   0   3    6.40    2.00
  11   0  -3    2.50    5.60
 -11  -1   3  119.49    8.10
  11   1  -3  117.39   12.60
 -11  -2   3   76.59    6.30
  11   2  -3   85.59   10.80
 -11  -3   3   54.39    5.40
  11   3  -3   52.99   10.00
 -11  -4   3   78.89    6.20
  11   4  -3   75.19   10.90
 -11  -5   3   16.10    3.10
  11   5  -3   15.80    6.40
 -11  -6   3   89.49    6.80
  11   6  -3   83.39   12.50
 -11  -7   3   82.49    6.20
  11   7  -3   71.99   12.50
 -11  -8   3   16.30    3.00
  11   8  -3   13.50    7.40
  11   9  -3    1.90    7.90
 -11 -10   3   26.20    3.30
 -11 -11   3    5.00    2.50
  12  -8  -3   12.00    9.20
  12  -7  -3   37.00    9.50
  12  -6  -3   52.29    9.20
  12  -5  -3   64.19   12.10
  12  -4  -3   14.10    7.20
  12  -3  -3   38.90    3.80
  12  -2  -3   24.70    3.40
  12  -1  -3    3.40    6.40
  12  -1  -3    1.50    1.90
 -12   0   3   72.89    5.50
  12   0  -3   78.29   11.40
 -12  -1   3    5.80    2.40
  12   1  -3    5.70    5.90
 -12  -2   3   66.79    5.50
  12   2  -3   57.09   11.00
 -12  -3   3   83.29    6.00
  12   3  -3   67.39    9.80
 -12  -4   3   22.90    3.20
  12   4  -3   17.20    7.10
 -12  -5   3   94.59    6.70
  12   5  -3   72.09   12.00
 -12  -6   3   65.69    5.60
  12   6  -3   66.69   12.10
 -12  -7   3   53.59    4.70
  12   7  -3   38.70    8.30
 -12  -8   3   30.70    4.00
  12   8  -3   25.00    8.50
 -12  -9   3    7.60    2.70
 -12 -10   3    1.20    2.40
  13  -7  -3   24.60    9.20
  13  -6  -3   26.50    8.10
  13  -5  -3   41.70    8.90
  13  -4  -3   95.09   14.20
  13  -3  -3   15.30    7.40
  13  -2  -3    1.90    6.50
  13  -2  -3   -0.40    1.80
  13  -1  -3   19.50    3.10
 -13   0   3   53.99    4.60
  13   0  -3   51.99    9.10
 -13  -1   3   55.29    4.80
  13   1  -3   60.89    9.70
 -13  -2   3    3.70    2.50
  13   2  -3   -1.10    6.40
 -13  -3   3   30.10    3.80
  13   3  -3   27.90    7.60
 -13  -4   3  113.99    7.70
  13   4  -3   95.99   13.10
 -13  -5   3   49.60    4.80
  13   5  -3   41.60    8.30
 -13  -6   3   44.90    4.50
  13   6  -3   36.40    8.40
  13   7  -3    0.10    7.40
 -13  -8   3   16.50    3.00
 -13  -9   3   10.10    2.70
  14  -5  -3   27.00    8.60
  14  -4  -3   19.70    8.00
  14  -3  -3    4.40    7.00
  14  -2  -3   21.20    8.40
  14  -1  -3   26.00    7.90
  14   0  -3   21.70    7.80
 -14  -1   3   29.60    3.60
  14   1  -3   46.50    8.90
 -14  -2   3   39.40    4.20
  14   2  -3   41.80    8.80
 -14  -3   3    5.10    2.40
  14   3  -3   -5.80    6.40
 -14  -4   3   43.30    4.20
  14   4  -3   34.80    8.30
 -14  -5   3   55.69    4.80
  14   5  -3   37.80    8.90
 -14  -6   3   18.40    3.20
 -14  -7   3   17.90    3.20
 -14  -8   3   12.30    2.80
  15  -3  -3   14.00   11.90
  15  -2  -3   15.90    8.60
 -15   1   3   24.30    3.70
  15  -1  -3   17.80    8.30
  15   0  -3   29.70    8.60
  15   1  -3   11.40    7.80
 -15  -2   3   33.00    3.60
  15   2  -3   36.00    9.20
 -15  -3   3   66.59    5.30
 -15  -4   3    2.50    2.20
 -15  -5   3   21.50    2.90
  16   2   4    0.10    2.00
  16   1   4    1.80    2.10
 -15  -5  -4    3.20    3.20
 -15  -4  -4   19.80    3.70
 -15  -3  -4    5.30    2.90
 -15  -2  -4    4.30    2.40
  15   1   4    0.80    1.90
  15   0   4   -0.20    1.80
  15  -1   4    0.10    1.80
  15  -2   4    1.40    1.80
  15  -3   4   -0.50    1.50
 -14  -7  -4   14.80    3.60
 -14  -6  -4    2.90    3.60
 -14  -5  -4    5.90    4.00
  14   4   4    2.20    8.60
 -14  -4  -4    6.50    3.90
  14   3   4   14.00    9.20
 -14  -3  -4   23.50    3.50
  14   2   4   27.00    9.20
 -14  -2  -4   17.10    3.50
  14   1   4   -7.30    7.90
 -14  -1  -4    1.00    2.50
  14   0   4   -5.40    8.60
  14   0   4   -1.50    1.80
  14  -1   4    5.80    9.20
  14  -2   4   14.60    9.50
  14  -3   4    1.20    2.10
  14  -4   4    0.20    1.80
  14  -5   4    1.20    1.60
 -13  -9  -4    2.40    2.90
 -13  -8  -4   -1.10    3.40
 -13  -7  -4    5.20    3.60
  13   6   4    4.80    8.10
 -13  -6  -4    4.10    3.80
  13   5   4   16.00    7.70
 -13  -5  -4    9.90    4.20
  13   4   4    8.20    7.60
 -13  -4  -4    4.40    3.70
  13   3   4    9.90    7.30
 -13  -3  -4   16.90    4.40
  13   2   4   29.30    8.20
 -13  -2  -4   37.10    4.80
  13   1   4    6.90    7.40
 -13  -1  -4   15.70    3.40
  13   0   4    2.10    7.10
 -13   0  -4   -0.80    2.40
  13  -1   4   15.00    7.60
  13  -2   4   13.40    8.20
  13  -3   4   20.80    8.20
  13  -4   4    4.60    7.60
  13  -4   4    0.80    1.90
  13  -5   4   -0.50    1.80
  13  -6   4   -0.20    1.60
 -12 -10  -4    1.30    2.80
 -12  -9  -4    1.40    3.30
  12   8   4    8.20   13.00
 -12  -8  -4    3.90    3.50
  12   7   4    9.90    7.50
 -12  -7  -4    7.90    4.20
  12   6   4    4.60    7.30
 -12  -6  -4   16.90    4.30
  12   5   4    4.50    6.50
 -12  -5  -4    4.20    3.90
  12   4   4    5.30    6.70
 -12  -4  -4   11.70    3.90
  12   3   4    9.70    6.60
 -12  -3  -4    4.30    3.50
  12   2   4    6.90    6.50
 -12  -2  -4    7.20    4.10
  12   1   4   28.40    7.50
 -12  -1  -4   36.00    5.00
  12   0   4    1.00    6.20
 -12   0  -4   13.50    3.30
  12  -1   4   21.60    7.20
 -12   1  -4   21.10    3.10
  12  -2   4    8.40    7.00
  12  -3   4    5.10    6.80
  12  -3   4    1.10    2.30
  12  -4   4   15.80    7.30
  12  -5   4    1.20    2.00
  12  -5   4    1.00    6.90
  12  -6   4  -14.30    8.10
  12  -6   4    0.90    2.00
  12  -7   4   -0.10    1.70
  12  -8   4    0.10    1.50
 -11 -10  -4    1.30    2.80
  11   9   4    4.30    8.60
 -11  -9  -4    5.20    3.50
  11   8   4   10.00    7.70
 -11  -8  -4   12.90    4.10
  11   7   4   -0.10    7.00
 -11  -7  -4    4.10    3.90
  11   6   4    6.70    6.50
 -11  -6  -4    3.90    3.80
 -11  -5  -4   29.70    4.30
  11   4   4   11.50    6.00
 -11  -4  -4   10.20    3.70
  11   3   4    0.80    5.80
 -11  -3  -4    6.80    3.30
  11   2   4   -0.10    5.60
 -11  -2  -4    2.80    3.50
  11   1   4   31.30    7.40
 -11  -1  -4   49.80    4.60
  11   0   4  113.99   12.90
 -11   0  -4  125.99    8.90
  11  -1   4   27.70    7.50
 -11   1  -4   40.90    4.70
  11  -2   4   -9.60    6.00
  11  -2   4    0.90    2.40
  11  -3   4    3.00    6.20
  11  -3   4    0.10    2.40
  11  -4   4    5.60    6.50
  11  -4   4    3.40    2.50
  11  -5   4   22.70    7.00
  11  -6   4   20.70    7.50
  11  -7   4   -2.70    7.90
  11  -7   4    0.40    1.80
  11  -8   4    2.50    1.90
  11  -9   4   -0.50    1.50
 -10 -11  -4    1.30    2.70
 -10 -10  -4    1.10    2.90
 -10  -9  -4   -1.50    3.50
 -10  -8  -4    8.40    4.00
 -10  -7  -4   10.30    3.90
  10   6   4   15.30    6.50
 -10  -6  -4   22.10    4.10
  10   5   4    2.90    5.40
 -10  -5  -4    5.00    3.30
  10   4   4   16.60    6.10
 -10  -4  -4   16.70    3.30
  10   3   4   10.00    5.70
 -10  -3  -4    6.90    3.00
 -10  -2  -4   46.20    4.80
  10   1   4   53.09    9.60
 -10  -1  -4   61.89    5.10
  10   0   4    4.20    5.50
 -10   0  -4    5.50    2.90
  10  -1   4   54.29    9.50
 -10   1  -4   58.29    5.00
  10  -2   4   28.10    6.60
  10  -3   4    7.90    6.30
  10  -4   4   12.30    6.50
  10  -4   4    6.10    2.70
  10  -5   4    1.40    2.40
  10  -5   4    6.40    6.40
  10  -6   4   12.60    6.60
  10  -7   4    3.80    2.20
  10  -7   4    8.60    7.40
  10  -8   4    1.10    1.90
  10  -9   4    0.60    1.80
  10 -10   4    0.80    1.50
  -9 -11  -4    8.70    3.30
  -9 -10  -4    3.60    3.30
  -9  -9  -4    2.80    3.70
  -9  -8  -4   -0.20    3.20
  -9  -7  -4    9.70    3.40
  -9  -6  -4   22.20    3.50
  -9  -5  -4   11.90    3.10
   9   4   4   -2.60    4.80
  -9  -4  -4    6.90    2.90
   9   3   4   24.90    5.90
  -9  -3  -4   41.40    4.20
   9   2   4   62.79    8.60
   9   1   4    0.20    4.20
  -9   0  -4    1.50   25.30
   9  -1   4    1.70    4.30
   9  -2   4   53.19    9.10
   9  -3   4   14.40    3.20
   9  -3   4   21.80    6.10
   9  -4   4   -0.60    2.40
   9  -4   4   -3.20    5.40
   9  -5   4    3.20    2.50
   9  -5   4    8.40    6.10
   9  -6   4   13.60    6.20
   9  -6   4    6.50    2.70
   9  -7   4    7.90    6.90
   9  -8   4    1.00    2.00
   9  -9   4    0.30    1.90
   9 -10   4   -0.10    1.70
   9 -11   4    0.40    1.60
  -8 -12  -4    3.00    2.80
  -8 -11  -4    2.80    3.00
  -8 -10  -4    6.90    3.90
  -8  -9  -4    8.00    3.70
  -8  -8  -4    6.60    3.40
  -8  -7  -4    0.50    2.90
  -8  -6  -4   10.10    2.90
  -8  -5  -4   17.60    2.80
   8   2   4   -2.90   19.30
  -8  -2  -4   -2.80   21.60
   8   1   4   39.50    6.90
   8   1   4   40.20   19.60
  -8  -1  -4   34.50   17.70
   8   0   4   10.10    4.50
   8   0   4   12.00   18.70
  -8   0  -4    5.40   17.60
   8  -1   4   49.10   21.00
   8  -1   4   47.30    8.10
  -8   1  -4   36.90   18.30
   8  -2   4   21.30   22.00
   8  -2   4   17.40    5.40
  -8   2  -4    3.40   23.20
   8  -3   4   14.60    5.10
   8  -3   4   14.60    3.00
   8  -4   4   16.00    5.50
   8  -4   4    6.70    2.60
   8  -5   4   11.60    5.70
   8  -6   4    4.40    2.50
   8  -6   4    2.80    5.50
   8  -7   4   -8.90    5.90
   8  -7   4   -0.20    2.20
   8  -8   4    2.50    2.40
   8  -9   4   -0.30    2.10
   8 -10   4    2.50    2.10
   8 -11   4    0.10    1.80
  -7 -12  -4    3.10    2.60
  -7 -11  -4    2.00    3.20
  -7 -10  -4    8.20    3.50
  -7  -9  -4   32.10    4.70
  -7  -8  -4    7.90    3.60
  -7  -7  -4   12.30    2.80
  -7  -6  -4    0.70    2.50
   7   3   4   47.10   16.10
  -7  -3  -4   25.00   16.70
   7   2   4   32.20   13.90
  -7  -2  -4   13.70   14.10
   7   1   4    6.10   12.90
   7   1   4    3.20    3.30
  -7  -1  -4    0.50   12.20
   7   0   4    3.80    3.80
   7   0   4   11.30   12.40
  -7   0  -4   -3.30   12.50
   7  -1   4   19.60   13.70
  -7   1  -4   13.40   13.10
   7  -2   4   17.80   14.70
   7  -2   4    8.00    4.60
  -7   2  -4    7.20   15.40
   7  -3   4  -15.80   15.00
  -7   3  -4   -0.10   19.80
   7  -4   4  108.49   10.10
   7  -4   4   82.89    7.00
   7  -5   4    4.00    2.40
   7  -5   4    7.70    4.80
   7  -6   4   -4.10    4.70
   7  -6   4    0.00    2.20
   7  -7   4   13.20    6.40
   7  -8   4    2.10    2.40
   7  -9   4    4.70    2.60
   7 -10   4    0.70    2.10
   7 -11   4   -0.80    1.90
  -6 -12  -4   15.30    2.70
  -6 -11  -4    0.70    2.80
  -6 -10  -4    4.40    3.30
  -6  -9  -4    0.10    3.10
  -6  -8  -4   78.79    6.30
  -6  -7  -4   32.30    3.90
   6   4   4   16.50   12.70
  -6  -4  -4   13.50   14.20
   6   3   4   47.30   12.10
  -6  -3  -4   59.29   13.40
   6   2   4  101.89   15.40
  -6  -2  -4   68.39   12.80
   6   1   4   17.50    3.50
   6   1   4   16.60    8.70
  -6  -1  -4   21.30   10.80
   6   0   4   22.40    4.10
   6   0   4   30.70   10.00
  -6   0  -4   34.70    9.90
   6  -1   4   12.60    4.20
   6  -1   4   15.30    9.50
  -6   1  -4   10.60    9.90
   6  -2   4   96.59   16.20
   6  -2   4  106.39    9.60
   6  -3   4   64.29   13.10
   6  -3   4   62.59    7.70
   6  -3   4   55.29    5.10
  -6   3  -4   47.60   15.30
   6  -4   4   12.70    4.30
   6  -4   4   13.50    2.80
   6  -4   4   13.50   13.00
   6  -5   4   16.90    2.80
   6  -6   4    4.20    2.30
   6  -6   4   10.70    4.80
   6  -7   4    7.80    2.60
   6  -8   4   36.80    4.30
   6  -9   4    1.20    2.30
   6 -10   4    1.70    2.20
   6 -11   4   -0.60    2.00
   6 -12   4   -0.20    1.90
   6 -13   4    1.40    1.80
  -5 -11  -4    3.20    2.50
  -5 -10  -4    1.50    3.00
  -5  -9  -4   22.60    3.80
  -5  -8  -4    3.00    2.80
  -5  -7  -4   32.50    3.70
   5   5   4    1.60   11.50
   5   4   4   52.49   10.90
  -5  -4  -4   54.09   11.00
   5   3   4   28.30    8.20
  -5  -3  -4   22.70    8.30
   5   2   4  180.58   16.50
  -5  -2  -4  167.28   17.20
   5   1   4   22.10    7.10
  -5  -1  -4   14.20    7.80
   5   0   4   43.40    5.50
   5   0   4   35.40    7.50
  -5   0  -4   40.10    8.30
   5  -1   4   19.30    4.20
   5  -1   4   21.70    7.60
  -5   1  -4   21.20    8.10
   5  -2   4  201.48   13.80
   5  -2   4  177.78   17.30
  -5   2  -4  191.68   18.60
   5  -3   4   26.00    9.10
  -5   3  -4    8.20   11.60
   5  -4   4  107.19   19.80
   5  -4   4  103.19    9.10
   5  -5   4    9.90    3.80
   5  -5   4    8.40   12.00
   5  -6   4   41.80    4.10
   5  -7   4   18.70    3.40
   5  -7   4   24.20    4.60
   5  -8   4    1.00    2.10
   5  -9   4   10.30    2.70
   5 -10   4    0.70    2.20
   5 -11   4    0.20    2.10
   5 -12   4    0.20    2.10
   5 -13   4    0.50    1.90
  -4 -11  -4   -0.90    0.90
  -4 -10  -4    7.60    2.80
  -4  -9  -4   24.10    3.40
  -4  -8  -4   34.40    3.80
  -4  -8  -4   40.60    3.90
  -4  -7  -4    5.60    1.90
  -4  -7  -4    8.50    2.10
   4   5   4   65.29   11.30
  -4  -5  -4   56.59   11.40
   4   4   4  139.29   15.40
  -4  -4  -4  171.58   16.40
   4   3   4   12.50    6.00
  -4  -3  -4   25.70    7.00
   4   2   4   13.00    5.40
  -4  -2  -4   15.30    6.30
   4   1   4   18.60    5.40
  -4  -1  -4   27.80    6.60
   4   0   4  104.29    8.00
   4   0   4  108.39   10.80
  -4   0  -4  108.99   11.60
   4  -1   4   17.30    3.80
   4  -1   4   28.90    6.30
  -4   1  -4   22.40    6.70
   4  -2   4    7.80    5.80
   4  -2   4    9.30    3.10
  -4   2  -4    6.10    6.90
   4  -3   4   20.90    3.40
   4  -3   4   17.70    3.00
  -4   3  -4   17.90    9.60
   4  -4   4  179.48   12.40
   4  -4   4  182.28   16.60
   4  -4   4  172.98   10.90
   4  -5   4   38.50    3.70
   4  -6   4   60.79    5.10
   4  -6   4   79.49    8.10
   4  -7   4    1.90    1.80
   4  -8   4   18.80    3.20
   4  -9   4    3.80    2.50
   4 -10   4    1.00    2.30
   4 -11   4    1.50    2.20
   4 -12   4    0.30    2.10
   4 -13   4    1.00    2.00
  -3 -10  -4    0.60    0.80
  -3 -10  -4    2.10    2.20
  -3  -9  -4   57.29    4.70
  -3  -9  -4   54.59    5.10
  -3  -8  -4    4.80    2.00
  -3  -8  -4    7.40    2.20
  -3  -7  -4   33.70    3.30
  -3  -7  -4   38.00    3.50
   3   6   4   25.10   11.50
  -3  -6  -4   36.90    3.20
   3   5   4   27.30    9.00
  -3  -5  -4   29.20    2.80
  -3  -5  -4   25.80    7.40
   3   4   4  177.38   15.20
  -3  -4  -4  172.98   15.10
  -3  -4  -4  174.18   10.90
   3   3   4   87.99    9.50
  -3  -3  -4   70.19    9.40
   3   2   4  435.96   28.70
  -3  -2  -4  451.75   29.20
   3   1   4   83.09    8.50
  -3  -1  -4   76.99    9.10
   3   0   4  262.97   18.00
   3   0   4  295.97   19.50
  -3   0  -4  302.07   19.90
   3  -1   4   74.19    6.80
   3  -1   4   80.59    5.00
   3  -1   4   85.69    8.90
  -3   1  -4   69.89    9.50
   3  -2   4  447.16   28.20
   3  -2   4  449.66   28.60
  -3   2  -4  497.55   30.80
   3  -3   4   81.29    5.40
   3  -3   4   92.19    9.60
   3  -3   4   90.89    6.90
  -3   3  -4   69.49   11.90
   3  -4   4  167.48   14.50
   3  -4   4  167.88   10.80
   3  -4   4  187.78   11.90
   3  -4   4  162.08   10.40
   3  -4   4  155.38   14.40
   3  -5   4    8.40    6.70
   3  -5   4   19.50    2.60
   3  -5   4   16.90    7.70
   3  -6   4   25.20    3.00
   3  -6   4   31.40   10.00
   3  -7   4   14.10   13.40
   3  -7   4   22.20    2.80
   3  -8   4    0.90    2.00
   3  -9   4   26.90    3.80
   3 -10   4    0.10    2.20
   3 -11   4    2.90    2.40
   3 -12   4    1.50    2.30
   3 -13   4    0.70    2.10
   3 -14   4    0.90    2.00
  -2 -11  -4    6.30    2.80
  -2 -10  -4    4.50    2.50
  -2  -9  -4    4.00    2.20
  -2  -9  -4    5.40    1.50
  -2  -8  -4   24.00    2.80
  -2  -8  -4   23.30    3.20
  -2  -7  -4   52.79    4.00
  -2  -7  -4   47.00    3.90
   2   6   4   70.29   11.80
  -2  -6  -4   86.89    5.80
   2   5   4   85.39   12.20
  -2  -5  -4   64.59   11.90
  -2  -5  -4   62.29    4.60
   2   4   4   37.70    6.90
  -2  -4  -4   30.90    6.30
  -2  -4  -4   32.70    2.70
   2   3   4  471.75   31.10
  -2  -3  -4  481.05   31.20
  -2  -3  -4  491.85   29.30
   2   2   4  283.27   18.90
  -2  -2  -4  274.87   19.00
   2   1   4  350.66   23.10
  -2  -1  -4  359.96   23.40
   2   0   4  536.65   35.90
  -2   0  -4  616.24   36.30
   2  -1   4  418.46   23.80
   2  -1   4  358.86   23.40
  -2   1  -4  384.56   25.40
   2  -2   4  267.37   16.50
   2  -2   4  257.47   16.90
   2  -2   4  281.67   18.30
   2  -2   4  273.27   17.10
  -2   2  -4  288.07   19.10
   2  -3   4  458.25   28.00
   2  -3   4  404.86   27.30
   2  -3   4  455.55   29.00
   2  -3   4  489.85   27.60
   2  -4   4   40.40    5.30
   2  -4   4   30.50    2.90
   2  -4   4   31.80    5.80
   2  -4   4   33.90    2.60
   2  -4   4   23.70    4.80
   2  -5   4   58.79    8.60
   2  -5   4   56.29    4.30
   2  -5   4   54.59    9.40
   2  -6   4   72.79   12.20
   2  -6   4   66.19    5.10
   2  -6   4   70.79    4.60
   2  -8   4   17.50    3.00
   2  -9   4   -0.50    2.10
   2 -10   4    2.90    2.40
   2 -11   4    4.20    2.40
   2 -12   4    4.90    2.40
   2 -13   4    1.70    2.30
   2 -14   4   -0.50    2.20
  -1 -12  -4    4.30    2.60
  -1 -11  -4    1.20    2.40
  -1 -10  -4    1.70    2.40
  -1  -9  -4    7.50    2.40
  -1  -8  -4   25.60    3.20
  -1  -7  -4   34.20    3.20
  -1  -7  -4   42.60    3.10
   1   6   4   25.90    8.10
  -1  -6  -4   35.40    3.00
   1   5   4  187.28   16.00
  -1  -5  -4  183.08   11.10
  -1  -5  -4  163.98   15.20
   1   4   4   52.99    8.10
  -1  -4  -4   46.10    7.50
  -1  -4  -4   40.40    3.00
   1   3   4  270.17   17.90
  -1  -3  -4  251.37   15.70
  -1  -3  -4  252.67   17.70
   1   2   4  749.13   44.60
  -1  -2  -4  681.33   44.50
   1   1   4  583.64   36.40
  -1  -1  -4  588.74   36.50
   1  -1   4  571.64   36.90
  -1   1  -4  633.34   37.20
   1  -2   4  647.04   39.70
   1  -2   4  640.24   40.10
   1  -2   4  687.33   40.50
   1  -3   4  243.28   15.80
   1  -3   4  228.38   14.50
   1  -3   4  247.08   15.60
   1  -4   4   47.60    3.60
   1  -4   4   53.99    3.40
   1  -4   4   38.70    5.80
   1  -5   4  143.99   12.80
   1  -5   4  156.68   10.00
   1  -5   4  178.78   10.30
   1  -6   4   37.80    2.70
   1  -6   4   34.30    3.10
   1  -6   4   23.10    7.00
   1  -7   4   24.60    9.60
   1  -7   4   32.80    3.20
   1  -7   4   31.90    2.70
   1  -8   4  -10.00   13.60
   1  -9   4    4.00    2.20
   1 -10   4    2.40    2.20
   1 -11   4    1.00    2.30
   1 -12   4    2.50    2.40
   1 -13   4    1.80    2.40
   1 -14   4    1.40    2.10
   0 -12  -4    0.50    2.30
   0 -11  -4    0.20    2.20
   0 -10  -4    1.60    2.30
   0  -9  -4   12.90    2.40
   0  -8  -4   61.09    4.70
   0  -7  -4   24.70    2.80
   0   6   4   22.10    7.90
   0  -6  -4   10.20    6.90
   0  -6  -4   21.00    2.30
   0   5   4   33.30    6.30
   0  -5  -4   38.30    2.80
   0  -5  -4   27.00    6.60
   0   4   4   21.80    4.30
   0  -4  -4   31.70    2.30
   0  -4  -4   28.70    5.40
   0   3   4   50.29    7.20
   0  -3  -4   48.20    4.50
   0  -3  -4   40.10    6.50
   0   2   4  904.01   54.79
   0  -2  -4  885.21   54.19
   0  -2  -4  880.51   54.69
   0   1   4  229.18   13.90
   0  -1  -4  210.38   13.80
   0  -1  -4  192.98   13.10
   0   0  -4 1814.52  109.69
   0  -2   4 1160.28   70.09
   0  -3   4   43.40    3.00
   0  -3   4   44.10    2.90
   0  -4   4   30.30    2.60
   0  -4   4   32.50    2.20
   0  -4   4   31.40    2.40
   0  -5   4   40.90    2.90
   0  -5   4   42.90    3.50
   0  -5   4   49.30    3.20
   0  -6   4   21.90    1.80
   0  -7   4   18.20    2.70
   0  -7   4   19.70    2.00
   0  -8   4   53.49    4.40
   0  -9   4   10.00    2.30
   0 -10   4    1.20    2.20
   0 -11   4    0.50    2.20
   0 -12   4    0.50    2.10
   0 -13   4   11.90    3.00
   0 -14   4    1.90    2.40
   1 -12  -4    7.40    2.50
   1 -11  -4    1.50    2.30
   1 -10  -4    0.80    2.20
   1  -9  -4    7.10    2.10
   1  -8  -4   32.10    3.30
   1  -7  -4   81.59    5.60
   1  -6  -4   43.10    3.30
  -1   5   4   94.99   11.00
   1  -5  -4   85.69    5.90
   1  -5  -4  100.09    7.80
   1  -5  -4   89.69   11.40
  -1   4   4   71.59    8.10
   1  -4  -4   61.09    8.10
   1  -4  -4   81.89    7.00
   1  -4  -4   65.29    4.40
  -1   3   4  353.76   24.40
   1  -3  -4  408.86   23.80
   1  -3  -4  367.36   24.40
  -1   2   4  495.85   32.70
   1  -2  -4  528.15   32.70
   1  -2  -4  539.15   32.20
  -1   1   4  512.45   32.40
   1  -1  -4  520.15   32.40
   1  -1  -4  537.55   32.00
  -1   0   4   31.00    3.20
   1   0  -4   27.50    3.40
  -1  -3   4  386.16   22.60
  -1  -3   4  367.26   22.50
  -1  -3   4  363.46   22.50
  -1  -4   4   65.39    4.30
  -1  -4   4   66.59    4.40
  -1  -4   4   73.59    4.60
  -1  -5   4  111.29    6.60
  -1  -5   4  105.99    6.60
  -1  -5   4  101.59    6.90
  -1  -6   4   47.60    4.00
  -1  -6   4   58.49    3.70
  -1  -6   4   57.29    3.60
  -1  -7   4   84.89    5.80
  -1  -7   4   80.39    5.20
  -1  -8   4   31.30    3.30
  -1  -8   4   29.30    2.30
  -1  -9   4    5.10    2.10
  -1 -10   4    2.40    2.30
  -1 -11   4    1.10    2.30
  -1 -12   4    4.90    2.60
  -1 -13   4    2.60    2.50
  -1 -14   4   -1.00    2.20
   2 -13  -4    1.20    2.00
   2 -12  -4    4.30    2.30
   2 -11  -4   15.70    2.80
   2 -10  -4    1.40    2.10
   2  -9  -4    1.60    1.90
   2  -8  -4   13.80    2.40
   2  -7  -4  143.89    9.20
   2  -6  -4   87.59   13.40
   2  -6  -4  108.99    6.80
  -2   5   4  104.99   12.70
   2  -5  -4  138.69   10.20
   2  -5  -4  123.39    7.60
   2  -5  -4   95.89   12.20
  -2   4   4   10.40    4.80
   2  -4  -4   13.70    4.60
   2  -4  -4   13.70    1.50
   2  -4  -4   15.80    3.20
  -2   3   4  419.36   28.00
   2  -3  -4  442.16   27.20
   2  -3  -4  443.76   28.30
  -2   2   4  631.14   40.00
   2  -2  -4  647.14   39.30
   2  -2  -4  640.14   39.90
   2  -1  -4   92.49    7.10
   2  -1  -4   94.49    8.40
   2   0  -4  525.65   34.10
   2   0  -4  588.64   34.60
   2   0  -4  537.65   33.70
   2   1  -4   96.69    8.50
  -2  -2   4  608.14   34.60
  -2  -2   4  539.65   34.70
  -2  -3   4  412.36   24.50
  -2  -3   4  413.36   24.40
  -2  -3   4  387.86   24.40
  -2  -4   4   16.10    1.90
  -2  -4   4   19.60    1.70
  -2  -4   4   20.90    1.70
  -2  -5   4  110.29    7.00
  -2  -5   4  106.19    6.80
  -2  -6   4  109.39    6.90
  -2  -6   4  101.39    6.60
  -2  -7   4  142.99    8.60
  -2  -7   4  117.39    8.10
  -2  -8   4   14.30    2.30
  -2  -8   4   15.40    1.60
  -2 -10   4    1.20    2.10
  -2 -11   4   13.50    3.00
  -2 -12   4    3.60    2.50
  -2 -13   4    1.70    2.40
  -2 -14   4    0.70    2.40
   3 -12  -4    1.50    2.10
   3 -11  -4    9.10    2.50
   3 -10  -4    7.70    2.40
   3  -9  -4   42.30    4.00
   3  -8  -4   11.70    2.00
   3  -7  -4    2.20    2.90
   3  -7  -4   -2.10   16.50
   3  -7  -4    1.20    1.40
   3  -6  -4   26.20   11.90
   3  -6  -4   28.10    8.70
   3  -6  -4   52.29    7.50
   3  -6  -4   44.20    3.30
   3  -5  -4  120.99   14.20
   3  -5  -4  130.69   10.70
   3  -5  -4  141.29    8.50
   3  -4  -4  207.48   17.60
   3  -4  -4  239.78   15.40
   3  -4  -4  224.08   13.80
   3  -3  -4  183.18   12.30
   3  -3  -4  179.88   15.10
   3  -3  -4  174.38   14.40
   3  -2  -4  341.67   24.50
   3  -2  -4  379.66   22.80
   3  -2  -4  355.16   23.90
   3  -1  -4  173.08   11.80
   3  -1  -4  176.18   13.00
   3  -1  -4  157.98   13.70
   3   0  -4  115.59    9.10
   3   0  -4  133.19   11.10
  -3  -1   4  176.68   12.50
  -3  -1   4  157.88    9.80
   3   1  -4  150.68   12.30
  -3  -2   4  310.77   19.30
  -3  -2   4  354.26   20.90
  -3  -2   4  292.77   19.40
  -3  -2   4  326.57   19.30
   3   2  -4  315.67   20.80
  -3  -3   4  163.78    9.90
  -3  -3   4  164.98   10.10
  -3  -3   4  160.78   10.00
  -3  -4   4  221.98   13.00
  -3  -4   4  199.38   12.90
  -3  -5   4  129.99    8.10
  -3  -5   4  122.69    7.90
  -3  -6   4   38.50    3.00
  -3  -6   4   42.40    3.30
  -3  -7   4    2.90    1.20
  -3  -7   4    3.00    1.60
  -3  -8   4    9.30    2.20
  -3  -8   4   15.00    1.70
  -3  -9   4   40.40    3.30
  -3  -9   4   40.20    4.40
  -3 -10   4   11.30    2.70
  -3 -11   4   10.40    2.80
  -3 -12   4    2.50    2.50
  -3 -13   4    0.30    2.30
   4 -12  -4    3.00    2.20
   4 -11  -4   -1.40    2.00
   4 -10  -4    4.80    2.20
   4  -9  -4   68.49    5.30
   4  -8  -4    3.10    1.70
   4  -8  -4    5.80    4.80
   4  -7  -4    7.90    1.70
   4  -7  -4   11.50    5.10
   4  -6  -4    6.10    4.50
   4  -6  -4   -6.10   13.60
   4  -6  -4   -0.30   10.10
   4  -5  -4  184.08   19.90
   4  -5  -4  177.48   11.10
   4  -4  -4  912.91   52.29
   4  -4  -4  767.12   54.09
   4  -4  -4  903.71   54.99
   4  -4  -4  793.82   50.99
   4  -3  -4  120.59    9.20
   4  -3  -4  106.19   12.60
   4  -3  -4  124.69   13.60
   4  -2  -4   42.80    5.60
   4  -2  -4   38.40    6.70
   4  -1  -4   45.30    5.90
   4  -1  -4   29.50    6.50
  -4   0   4  239.08   16.10
  -4   0   4  280.87   19.40
   4   0  -4  295.17   19.70
   4   0  -4  263.57   17.30
  -4  -1   4   52.39    8.40
  -4  -1   4   53.09    3.50
   4   1  -4   51.49    8.30
  -4  -2   4   35.50    2.90
  -4  -2   4   49.40    7.80
  -4  -2   4   40.20    2.70
  -4  -3   4  125.49   10.60
  -4  -3   4  111.09    7.10
  -4  -3   4  101.89    6.90
  -4  -3   4  122.59    6.80
   4   3  -4   91.79    9.70
  -4  -4   4  748.83   45.20
  -4  -5   4  169.08   10.80
  -4  -5   4  175.38   10.60
  -4  -6   4   16.10    2.00
  -4  -7   4   11.70    1.60
  -4  -7   4   10.50    2.00
  -4  -8   4    7.80    1.80
  -4  -9   4   74.49    5.20
  -4  -9   4   70.09    6.00
  -4 -10   4    7.40    1.90
  -4 -10   4    0.90    2.30
  -4 -11   4    0.90    0.80
  -4 -11   4    0.50    2.50
  -4 -12   4    2.60    2.80
  -4 -13   4    0.80    2.10
   5 -11  -4    5.50    2.20
   5 -10  -4    6.50    2.30
   5  -9  -4    3.70    1.90
   5  -8  -4   19.10    6.70
   5  -8  -4   11.10    2.00
   5  -7  -4    1.20    1.40
   5  -7  -4    1.60    5.30
   5  -6  -4  112.29   10.60
   5  -6  -4  104.29    7.00
   5  -5  -4   76.39   13.90
   5  -5  -4  110.09    9.80
   5  -5  -4   94.19    6.20
   5  -5  -4   82.39   15.20
   5  -4  -4  270.67   18.40
   5  -4  -4  275.57   24.40
   5  -4  -4  282.47   23.80
   5  -4  -4  253.27   16.40
   5  -3  -4  608.64   39.60
   5  -3  -4  692.23   41.20
   5  -3  -4  646.14   44.20
   5  -3  -4  672.13   43.50
   5  -2  -4   33.50    2.70
  -5   1   4   28.10    2.10
   5  -1  -4   23.70    4.20
   5  -1  -4   30.10    8.00
  -5   0   4   40.40    8.30
  -5   0   4   39.60    2.70
   5   0  -4   27.90    5.40
  -5  -1   4   31.00    2.40
  -5  -1   4   38.30    7.70
   5   1  -4   31.00    5.00
   5   1  -4   25.00    7.00
  -5  -2   4   53.99    9.00
  -5  -2   4   66.19    4.20
  -5  -3   4  572.74   36.80
  -5  -3   4  665.83   37.00
  -5  -3   4  579.94   36.80
  -5  -3   4  642.54   39.70
   5   3  -4  587.84   39.20
  -5  -4   4  259.67   16.10
  -5  -4   4  276.87   16.40
  -5  -4   4  278.97   20.90
   5   4  -4  240.78   19.40
  -5  -5   4   99.29    6.30
  -5  -5   4   97.49    6.60
  -5  -6   4  112.09    7.20
  -5  -6   4  112.09    7.60
  -5  -7   4    2.40    1.80
  -5  -7   4    1.10    1.90
  -5  -8   4   18.00    2.20
  -5  -8   4   17.70    3.20
  -5  -9   4    7.80    2.00
  -5  -9   4    5.50    2.40
  -5 -10   4   11.10    2.80
  -5 -11   4    9.10    2.90
  -5 -11   4   11.20    2.20
  -5 -12   4   -2.80    1.30
  -5 -12   4    0.40    2.30
   6 -10  -4    5.10    2.00
   6  -9  -4    4.90    1.90
   6  -8  -4   23.20    7.80
   6  -8  -4   13.70    2.60
   6  -7  -4   21.50    2.70
   6  -7  -4   31.90    7.40
   6  -6  -4   26.90    2.60
   6  -6  -4   23.20    5.40
   6  -5  -4  126.99   20.10
   6  -5  -4  136.09   20.80
   6  -5  -4  129.79    8.70
   6  -5  -4  153.58   12.30
   6  -4  -4   95.29    6.60
   6  -4  -4  124.79   20.40
   6  -4  -4  115.79   21.10
   6  -4  -4  108.99   10.00
   6  -3  -4   34.10   11.80
   6  -3  -4   43.20    7.70
   6  -3  -4   40.00   10.80
   6  -3  -4   36.30    2.90
   6  -2  -4  318.77   26.30
   6  -2  -4  313.17   21.40
   6  -2  -4  330.77   27.30
  -6   1   4   42.30    3.00
   6  -1  -4   38.30   10.60
   6  -1  -4   42.00    7.00
  -6   0   4   45.70   10.50
  -6   0   4   34.50    2.70
   6   0  -4   23.40    9.00
   6   0  -4   38.00    6.00
  -6  -1   4   42.20    9.70
  -6  -1   4   49.10    3.40
   6   1  -4   41.30    5.90
  -6  -2   4  321.57   23.90
  -6  -2   4  293.37   18.10
   6   2  -4  280.57   23.70
  -6  -3   4   38.30    3.20
  -6  -3   4   41.50   11.40
  -6  -3   4   49.00    3.20
   6   3  -4   40.40    9.30
  -6  -4   4  102.09    6.60
  -6  -4   4   92.09    6.30
  -6  -5   4  130.29    8.50
  -6  -5   4  128.29    8.20
  -6  -6   4   30.80    2.80
  -6  -6   4   24.80    3.00
  -6  -7   4   31.50    3.60
  -6  -7   4   35.00    3.10
  -6  -8   4   19.60    3.60
  -6  -8   4   28.30    3.00
  -6  -9   4    5.60    2.70
  -6  -9   4   11.20    2.20
  -6 -10   4    4.10    2.30
  -6 -10   4    2.30    2.50
  -6 -11   4   27.50    3.20
  -6 -12   4   18.40    2.80
   7  -9  -4    2.50    2.00
   7  -9  -4    1.20    7.00
   7  -8  -4   30.40    8.50
   7  -8  -4   21.40    2.90
   7  -7  -4    7.40    1.90
   7  -7  -4   11.40    6.90
   7  -6  -4   34.00    6.90
   7  -6  -4   28.80    2.90
   7  -5  -4  -14.50   23.40
   7  -4  -4    7.90    1.60
   7  -4  -4   14.10    4.90
   7  -4  -4   21.60   17.00
   7  -4  -4   14.50   18.60
   7  -3  -4   35.50    3.10
   7  -3  -4   42.90    8.10
   7  -3  -4   60.09   17.40
   7  -3  -4   39.80   15.60
   7  -2  -4   55.79    7.90
   7  -2  -4   71.19   16.50
   7  -2  -4   62.09   15.40
  -7   1   4  219.28   14.00
   7  -1  -4  234.18   16.50
   7  -1  -4  244.48   25.80
  -7   0   4   49.99   12.90
  -7   0   4   34.40    2.90
   7   0  -4   41.20   12.80
   7   0  -4   42.70    6.70
  -7  -1   4  221.38   13.90
  -7  -1   4  211.28   23.30
   7   1  -4  229.88   15.90
   7   1  -4  251.17   23.60
  -7  -2   4   61.99    4.30
  -7  -2   4   67.09   14.20
   7   2  -4   71.19   13.90
   7   2  -4   58.99    7.10
  -7  -3   4   43.60    3.40
  -7  -4   4   28.50    2.70
  -7  -5   4   22.70    2.60
  -7  -6   4   33.00    3.20
  -7  -7   4   16.30    2.50
  -7  -8   4   35.20    3.70
  -7  -9   4    4.60    2.20
  -7 -10   4   21.90    3.20
  -7 -11   4   14.60    2.70
  -7 -12   4   12.90    2.80
   8  -9  -4   39.50   10.40
   8  -8  -4   10.60    7.90
   8  -7  -4   63.29    4.80
   8  -6  -4   25.30    2.80
   8  -5  -4    3.40    1.50
   8  -5  -4    4.90    5.50
   8  -4  -4   17.80    5.60
   8  -4  -4   -0.40   26.50
   8  -4  -4   13.50   28.10
   8  -4  -4   15.50    2.30
   8  -3  -4   18.90   25.00
   8  -3  -4   76.69   23.10
   8  -3  -4   54.69    8.70
   8  -3  -4   43.50    3.60
   8  -2  -4    0.60   19.70
   8  -2  -4   25.50    5.40
   8  -2  -4   42.70   21.20
  -8   1   4   90.19    6.40
   8  -1  -4  126.39   21.90
   8  -1  -4  111.49   10.20
  -8   0   4  390.56   24.40
  -8   0   4  342.87   36.90
   8   0  -4  432.86   26.70
   8   0  -4  422.56   37.70
  -8  -1   4  108.99    6.90
   8   1  -4  105.39    9.90
  -8  -2   4   32.30    2.90
   8   2  -4   33.00    6.60
  -8  -3   4   49.90    3.70
  -8  -3   4   39.90    3.70
   8   3  -4   52.79    7.20
  -8  -4   4   18.60    2.40
  -8  -5   4    6.70    1.90
  -8  -6   4   32.00    3.60
  -8  -7   4   67.79    5.30
  -8  -8   4    9.30    2.50
  -8  -9   4   34.30    4.50
  -8 -10   4   19.00    2.90
  -8 -11   4    8.10    2.40
  -8 -12   4   11.10    2.90
   9  -9  -4   31.10    9.00
   9  -8  -4   71.49   11.40
   9  -7  -4    7.20    7.80
   9  -6  -4    9.10    7.10
   9  -6  -4    4.10    1.80
   9  -5  -4   20.10    2.70
   9  -5  -4   30.50    7.10
   9  -4  -4    8.20    5.90
   9  -4  -4    4.40    1.70
   9  -3  -4   16.40    6.20
   9  -3  -4   13.20    2.40
   9  -2  -4   63.39    4.80
   9  -2  -4   73.39    9.40
  -9   1   4  158.98   10.70
   9  -1  -4  192.48   14.60
  -9   0   4  109.99    7.20
   9   0  -4  116.59   10.90
  -9  -1   4  168.08   11.20
   9   1  -4  194.08   14.20
  -9  -2   4   82.79    5.80
   9   2  -4   90.39    9.40
  -9  -3   4   25.60    2.90
   9   3  -4   18.70    4.80
   9   4  -4    4.20    4.40
  -9  -5   4   33.90    3.60
   9   5  -4   40.20    6.80
  -9  -6   4    8.60    2.50
  -9  -7   4    3.30    2.50
  -9  -8   4   69.39    5.20
  -9  -9   4   31.60    3.90
  -9 -10   4   15.20    2.80
  -9 -11   4    4.20    2.40
  10  -9  -4   27.80    9.80
  10  -8  -4   48.50   10.80
  10  -7  -4   22.10    8.80
  10  -6  -4   12.30    7.90
  10  -5  -4   34.00    8.40
  10  -5  -4   21.90    3.60
  10  -4  -4    9.90    2.00
  10  -3  -4   21.30    6.50
  10  -3  -4    8.70    2.00
  10  -2  -4   47.60    4.10
 -10   1   4   56.29    4.40
  10  -1  -4   62.39    9.00
 -10   0   4  130.79    9.10
  10   0  -4  155.38   13.10
 -10  -1   4   63.59    4.60
  10   1  -4   64.09    9.30
 -10  -2   4   93.49    6.30
  10   2  -4   83.99   10.40
 -10  -3   4   23.90    3.20
  10   3  -4   18.20    5.60
 -10  -4   4   22.00    2.90
  10   4  -4   22.50    5.80
 -10  -5   4   54.79    4.90
 -10  -6   4   17.30    2.50
  10   6  -4   11.70    6.50
 -10  -7   4   20.30    3.10
  10   7  -4   31.10    7.50
 -10  -8   4   45.20    3.90
  10   8  -4   37.00    8.80
 -10  -9   4   30.60    3.70
  10   9  -4   25.20    8.60
 -10 -10   4    1.60    2.40
  10  10  -4    8.30    9.00
 -10 -11   4   21.20    3.20
  11  -9  -4    1.00    8.40
  11  -8  -4   15.30    8.30
  11  -7  -4   57.89   10.10
  11  -6  -4   62.69   10.30
  11  -5  -4   -1.00    6.70
  11  -4  -4   35.60    7.80
  11  -3  -4   35.20    7.70
  11  -2  -4   18.70    3.00
  11  -1  -4  112.49   12.60
 -11   0   4   10.10    2.40
  11   0  -4    5.90    5.80
 -11  -1   4  106.69    7.40
  11   1  -4  112.19   12.50
 -11  -2   4   60.39    4.30
 -11  -2   4   47.10    5.20
  11   2  -4   56.69   10.10
 -11  -3   4   37.80    4.70
  11   3  -4   34.70    7.30
 -11  -4   4   58.99    4.90
  11   4  -4   41.60    8.00
 -11  -5   4    7.40    2.60
  11   5  -4    4.60    5.80
 -11  -6   4   55.89    5.00
  11   6  -4   57.99    9.20
 -11  -7   4   63.99    5.40
  11   7  -4   63.59   11.90
 -11  -8   4    8.70    2.80
  11   8  -4   14.20    7.70
 -11  -9   4    8.80    2.70
  11   9  -4   -2.50    7.70
 -11 -10   4   19.60    2.90
 -11 -11   4    2.90    2.50
  12  -8  -4   -5.10    8.40
  12  -7  -4   10.50    7.50
  12  -6  -4   29.40    8.20
  12  -5  -4   56.49    9.60
  12  -4  -4    6.20    6.60
  12  -3  -4   54.59    9.10
  12  -2  -4   56.19    9.30
  12  -1  -4    5.30    6.70
 -12   0   4   55.59    4.70
  12   0  -4   58.69   10.50
 -12  -1   4    1.80    2.30
  12   1  -4    4.90    5.80
 -12  -2   4   48.00    4.70
  12   2  -4   51.79    8.40
 -12  -3   4   68.39    6.00
  12   3  -4   60.79   11.00
 -12  -4   4    7.40    2.60
  12   4  -4   11.20    6.40
 -12  -5   4   66.69    5.60
  12   5  -4   58.19   11.10
 -12  -6   4   48.50    4.60
  12   6  -4   39.90    8.50
 -12  -7   4   28.30    3.50
  12   7  -4   23.60    7.70
 -12  -8   4   16.70    3.00
  12   8  -4   11.60    7.40
 -12  -9   4    2.20    2.60
 -12 -10   4    5.00    2.40
  13  -7  -4   -0.90    8.50
  13  -6  -4   23.90    8.70
  13  -5  -4   17.20    7.40
  13  -4  -4   65.49   12.70
  13  -3  -4   12.90    7.50
  13  -2  -4   -5.70    6.50
  13  -1  -4   44.60    9.00
 -13   0   4   37.20    3.80
  13   0  -4   46.60    8.60
 -13  -1   4   45.40    4.20
  13   1  -4   51.49    9.10
 -13  -2   4    2.00    2.50
  13   2  -4   -4.30    6.00
 -13  -3   4   18.50    2.80
  13   3  -4   12.40    6.80
 -13  -4   4   79.09    6.40
  13   4  -4   64.09   11.90
 -13  -5   4   34.50    4.10
  13   5  -4   25.70    7.90
 -13  -6   4   36.40    4.00
  13   6  -4   30.00    8.50
 -13  -7   4   17.70    3.00
  13   7  -4   10.10    6.90
 -13  -8   4   10.50    2.80
 -13  -9   4    6.20    2.50
  14  -5  -4    8.10    8.10
  14  -4  -4   26.00    8.40
  14  -3  -4    5.30    7.50
  14  -2  -4   14.40    7.80
  14  -1  -4   23.90    8.40
 -14   0   4   20.60    3.10
  14   0  -4   14.40    7.90
 -14  -1   4   22.80    3.20
  14   1  -4   14.70    7.90
 -14  -2   4   34.70    3.80
  14   2  -4   24.40    8.60
 -14  -3   4    4.90    2.40
  14   3  -4    5.30    6.70
  14   4  -4   30.20    8.40
 -14  -5   4   47.10    4.40
  14   5  -4   33.70    8.10
 -14  -6   4   12.40    2.90
 -14  -7   4   14.40    3.00
 -14  -8   4    7.60    2.70
  15  -3  -4   15.60    9.50
  15  -2  -4   31.40    9.40
 -15   1   4   13.90    3.30
  15  -1  -4   13.20    8.60
  15   1  -4    8.60    7.70
 -15  -2   4   23.40    2.80
  15   2  -4   15.60    8.50
 -15  -3   4   48.30    4.40
 -15  -4   4    2.00    2.40
 -15  -5   4   17.40    3.00
  16   1   5    0.40    2.70
 -15  -5  -5    4.50    3.00
 -15  -4  -5   17.50    3.20
 -15  -3  -5    9.00    2.90
  15   1   5    0.90    1.90
  15   0   5   -0.70    1.90
  15  -1   5    1.30    1.90
  15  -2   5   -0.50    1.80
  15  -3   5    1.40    1.70
 -14  -7  -5   -3.70    3.10
 -14  -6  -5    5.30    3.60
 -14  -5  -5    9.40    3.80
 -14  -4  -5   10.50    3.60
  14   3   5   12.60   10.50
 -14  -3  -5   27.90    4.40
  14   2   5   22.20    9.50
 -14  -2  -5   16.40    3.70
  14   1   5   17.20    8.90
 -14  -1  -5    6.90    2.70
  14   0   5    0.10    1.90
  14  -1   5    0.70    2.00
  14  -2   5    1.80    2.10
  14  -3   5    1.90    2.20
  14  -4   5    0.90    1.90
  14  -5   5    1.40    1.70
 -13  -9  -5    2.20    3.00
 -13  -8  -5    2.40    3.40
 -13  -7  -5   12.60    4.10
  13   6   5    5.80    8.70
 -13  -6  -5   12.00    4.50
  13   5   5    7.40    8.30
 -13  -5  -5   10.10    4.20
  13   4   5    8.00    7.90
 -13  -4  -5   16.30    4.40
  13   3   5    9.40    7.50
 -13  -3  -5   22.80    4.30
  13   2   5   23.40    8.60
 -13  -2  -5   36.00    5.00
  13   1   5   12.70    7.80
 -13  -1  -5   17.60    3.60
  13   0   5   -1.00    7.30
 -13   0  -5   -0.30    2.90
  13  -1   5   28.20    8.40
  13  -2   5    2.50    2.40
  13  -2   5    5.40    7.80
  13  -3   5    4.10    2.40
  13  -4   5    1.30    2.10
  13  -5   5   -0.30    1.80
  13  -6   5    0.20    1.80
  13  -7   5    1.30    1.60
 -12 -10  -5    1.50    3.10
 -12  -9  -5    1.30    3.30
 -12  -8  -5    3.90    4.00
  12   7   5    4.70    8.00
 -12  -7  -5   17.00    4.50
  12   6   5   21.00    7.90
 -12  -6  -5   29.20    4.80
  12   5   5    5.50    6.90
 -12  -5  -5    5.40    4.10
  12   4   5    2.20    6.80
 -12  -4  -5   17.70    4.00
  12   3   5   14.80    7.00
 -12  -3  -5   16.00    4.00
  12   2   5    6.50    6.30
  12   1   5   26.50    7.80
 -12  -1  -5   35.40    4.80
  12   0   5   -4.60    6.30
 -12   0  -5    2.40    3.20
  12  -1   5   21.90    7.00
 -12   1  -5   21.30    3.30
  12  -2   5   21.90    7.40
  12  -3   5   -2.70    6.90
  12  -3   5    1.70    2.30
  12  -4   5    1.90    2.30
  12  -4   5   -3.10    6.50
  12  -5   5   10.20    7.30
  12  -6   5    0.40    2.00
  12  -7   5    1.10    1.80
  12  -8   5    0.10    1.50
 -11 -10  -5    0.60    2.90
 -11  -9  -5    1.60    3.60
  11   8   5   11.50    8.00
 -11  -8  -5   26.80    4.50
  11   7   5   17.50    7.30
 -11  -7  -5   16.90    4.20
  11   6   5   17.40    7.10
 -11  -6  -5   19.40    4.30
  11   5   5   24.30    7.20
 -11  -5  -5   37.20    4.80
  11   4   5   17.60    6.80
 -11  -4  -5   11.30    3.90
  11   3   5    1.20    5.90
 -11  -3  -5    2.70    3.30
  11   2   5    9.10    6.00
 -11  -2  -5    8.10    3.70
  11   1   5   34.30    7.40
 -11  -1  -5   56.79    5.40
 -11   0  -5  174.28   11.80
  11  -1   5   34.20    7.40
 -11   1  -5   50.99    5.10
  11  -2   5   -1.80    6.30
  11  -2   5    2.00    2.40
  11  -3   5   16.10    6.20
  11  -4   5    2.80    2.50
  11  -4   5    4.10    6.00
  11  -5   5    3.60    2.60
  11  -6   5    5.10    6.90
  11  -6   5    2.50    2.40
  11  -7   5    9.70   11.50
  11  -8   5    1.40    2.00
  11  -9   5    0.10    1.50
 -10 -11  -5    1.60    2.70
 -10 -10  -5    5.60    3.30
 -10  -9  -5    3.90    4.00
 -10  -8  -5   12.90    4.10
 -10  -7  -5   29.50    4.30
  10   6   5   14.60    6.70
 -10  -6  -5   28.10    4.20
  10   5   5    6.90    6.00
 -10  -5  -5   10.10    3.50
  10   4   5   25.20    6.60
  10   3   5    9.30    5.80
 -10  -3  -5   11.10    3.40
  10   2   5   29.00    6.40
  10   1   5   94.09   11.30
 -10  -1  -5  110.89    7.60
  10   0   5   26.70    6.30
 -10   0  -5   26.30    3.70
  10  -1   5   91.29   11.20
 -10   1  -5   98.99    7.20
  10  -2   5   11.30    3.10
  10  -3   5    8.70    6.10
  10  -5   5   14.20    5.90
  10  -6   5    5.30    2.60
  10  -7   5   -8.60    6.70
  10  -7   5    3.70    2.50
  10  -8   5    2.20    2.10
  10  -9   5    0.70    1.80
  10 -10   5   -1.20    1.50
  -9 -11  -5   11.00    3.10
  -9 -10  -5    2.70    3.40
  -9  -9  -5    7.30    3.80
  -9  -8  -5   12.40    3.90
  -9  -7  -5   20.20    3.90
  -9  -6  -5   39.00    5.00
  -9  -5  -5   19.60    3.40
   9   4   5    8.10    5.20
  -9  -4  -5    5.70    3.00
   9   3   5   58.99    8.80
   9   2   5  134.09   12.00
   9   1   5   14.60    4.90
   9   0   5   50.69    8.00
   9  -1   5   18.50    5.40
   9  -2   5  121.59   11.90
   9  -3   5   27.30    4.00
   9  -4   5   -0.20    2.50
   9  -4   5   -2.00    5.30
   9  -5   5   16.60    6.00
   9  -5   5    7.00    3.00
   9  -7   5    3.50    2.60
   9  -7   5    1.40    6.20
   9  -8   5    2.00    2.30
   9  -9   5    1.70    2.10
   9 -10   5   -0.60    1.80
   9 -11   5    1.30    1.80
  -8 -12  -5    3.00    2.70
  -8 -11  -5    4.40    2.80
  -8 -10  -5   24.70    4.30
  -8  -9  -5   11.90    4.60
  -8  -8  -5   11.80    3.60
  -8  -7  -5    9.30    3.20
  -8  -6  -5   35.10    4.60
   8   2   5   55.09    7.30
   8   2   5   62.99   22.80
  -8  -2  -5   14.10   23.40
   8   1   5   83.79    8.70
   8   1   5   70.99   21.70
   8   0   5   17.30   20.50
  -8   0  -5    9.60   19.90
   8  -1   5   52.39   22.70
  -8   1  -5   18.50   20.00
   8  -2   5   14.90   23.10
  -8   2  -5   -3.80   24.70
   8  -3   5   46.40    5.10
   8  -4   5   15.70    3.00
   8  -5   5   13.50    5.30
   8  -5   5    8.10    2.90
   8  -6   5   19.70    6.30
   8  -6   5   12.50    3.10
   8  -7   5    2.90    2.50
   8  -7   5   -4.30    6.20
   8  -8   5    1.60    2.40
   8  -9   5    2.20    2.30
   8 -10   5    2.90    2.30
   8 -11   5    0.00    1.90
   8 -12   5    1.80    2.30
  -7 -12  -5    7.50    2.70
  -7 -11  -5    7.60    3.20
  -7 -10  -5   15.40    3.90
  -7  -9  -5   47.90    5.90
  -7  -8  -5    7.00    3.30
  -7  -7  -5   13.10    3.10
  -7  -6  -5    1.30    2.70
   7   3   5   18.90   16.90
  -7  -3  -5   54.49   19.00
   7   2   5   47.40    7.10
   7   2   5   43.10   15.10
  -7  -2  -5   57.39   17.10
   7   1   5   48.70   14.90
   7   1   5   30.80    6.10
  -7  -1  -5   37.50   14.30
   7   0   5   34.10    5.00
   7   0   5   44.10   13.90
  -7   0  -5   20.70   14.00
   7  -1   5   39.50    7.20
   7  -1   5   23.10   14.80
  -7   1  -5   32.90   15.50
   7  -2   5   46.50   15.50
   7  -2   5   54.99    8.00
  -7   2  -5   53.49   17.00
   7  -3   5   48.70    7.60
   7  -3   5   39.30    4.40
  -7   3  -5   32.90   21.30
   7  -4   5  104.49    7.90
   7  -5   5   19.30    3.10
   7  -5   5   18.60    5.00
   7  -6   5    1.20    2.30
   7  -6   5   10.60    5.20
   7  -7   5   10.50    5.90
   7  -8   5    3.90    2.60
   7  -9   5    8.30    2.90
   7 -10   5    1.20    2.20
   7 -11   5    0.50    2.00
   7 -12   5    0.40    1.90
  -6 -12  -5   14.50    2.60
  -6 -11  -5    1.00    2.90
  -6 -10  -5   13.00    3.50
  -6  -9  -5    5.70    3.30
  -6  -8  -5   89.09    7.00
  -6  -7  -5   24.60    3.40
   6   4   5   42.40   13.90
  -6  -4  -5   -0.40   15.40
   6   3   5   93.99   14.40
  -6  -3  -5   80.59   15.20
   6   2   5   34.60   11.10
  -6  -2  -5   43.90   12.30
   6   1   5   47.50    6.40
   6   1   5   44.00   10.40
  -6  -1  -5   65.69   13.00
   6   0   5   94.99   15.60
   6   0   5   90.69    8.20
  -6   0  -5   74.79   13.00
   6  -1   5   41.00    7.10
   6  -1   5   58.19   10.90
  -6   1  -5   41.90   11.90
   6  -2   5   45.00    7.20
   6  -2   5   31.70   11.20
  -6   2  -5   33.40   11.70
   6  -3   5  105.79    9.50
   6  -3   5  134.79   18.50
   6  -3   5   94.99    7.40
  -6   3  -5   64.99   17.70
   6  -5   5   70.59    7.90
   6  -5   5   70.29    5.70
   6  -6   5   16.10    3.00
   6  -6   5   25.70    5.20
   6  -7   5    8.50    2.60
   6  -8   5   26.90    4.40
   6  -9   5    2.70    2.40
   6 -10   5    2.60    2.30
   6 -11   5    0.90    2.10
   6 -12   5    1.00    2.00
   6 -13   5   -0.40    2.00
  -5 -11  -5    7.10    2.60
  -5 -10  -5    6.40    3.50
  -5  -9  -5   35.00    4.50
  -5  -8  -5    6.00    2.70
  -5  -7  -5   72.59    5.70
   5   5   5   -8.20   13.90
   5   4   5  134.99   17.90
  -5  -4  -5  159.18   19.20
   5   3   5    8.20    8.20
  -5  -3  -5   18.60    9.20
   5   2   5  174.98   17.30
  -5  -2  -5  194.18   18.60
   5   1   5  128.59   14.10
  -5  -1  -5  127.89   15.30
   5   0   5   27.70    5.30
   5   0   5   42.00    8.00
  -5   0  -5   18.80    8.90
   5  -1   5  126.29   14.10
   5  -1   5  130.69   10.40
  -5   1  -5  144.39   15.70
   5  -2   5  190.58   17.40
   5  -2   5  196.98   13.50
  -5   2  -5  168.38   18.90
   5  -3   5   10.60    3.40
   5  -3   5    8.50    8.50
  -5   3  -5    2.40   11.90
   5  -4   5  169.68   11.90
   5  -4   5  146.19   10.50
   5  -5   5   -1.50   12.30
   5  -5   5   11.80    2.50
   5  -5   5   13.70    4.00
   5  -6   5   52.79    5.00
   5  -6   5   68.69    7.90
   5  -7   5   46.50    4.60
   5  -8   5    0.90    2.30
   5  -9   5    8.40    2.80
   5 -10   5    2.50    2.30
   5 -11   5    0.70    2.10
   5 -12   5    0.20    2.10
   5 -13   5   -0.40    2.00
  -4 -11  -5    1.00    1.00
  -4 -10  -5   15.80    3.40
  -4  -9  -5    8.90    3.10
  -4  -8  -5   63.29    5.20
   4   5   5   91.99   13.40
  -4  -5  -5   80.09   13.80
   4   4   5   23.90    8.80
  -4  -4  -5   31.50    9.00
   4   3   5   46.80    8.00
  -4  -3  -5   52.09    9.00
   4   2   5  103.29   11.70
  -4  -2  -5  110.59   12.60
   4   1   5  108.09   11.40
  -4  -1  -5  112.39   12.50
   4   0   5    4.50    2.50
   4   0   5   11.70    5.40
  -4   0  -5    3.60    6.20
   4  -1   5   97.59    6.60
   4  -1   5  118.09   11.40
   4  -1   5  114.09    8.60
  -4   1  -5  103.69   12.50
   4  -2   5  105.79   11.00
   4  -2   5   97.49    7.80
   4  -2   5   86.39    5.90
  -4   2  -5   99.59   13.20
   4  -3   5   47.90    4.40
   4  -3   5   51.79    3.60
   4  -3   5   55.49    5.80
  -4   3  -5   49.10   10.90
   4  -4   5   56.69    3.90
   4  -4   5   55.19    6.20
   4  -5   5   77.79    4.90
   4  -5   5   79.69    7.60
   4  -5   5   68.49    5.50
   4  -5   5   58.49   11.50
   4  -6   5   99.09    7.70
   4  -6   5  127.89    9.30
   4  -7   5   22.40    3.30
   4  -8   5   30.30    4.00
   4  -9   5    2.60    2.30
   4 -10   5    1.40    2.40
   4 -11   5    1.40    2.30
   4 -12   5    0.80    2.10
   4 -13   5    1.30    2.20
  -3  -9  -5   70.49    5.50
  -3  -9  -5   66.89    5.80
  -3  -8  -5    9.90    2.20
  -3  -7  -5   73.79    5.40
   3   6   5   88.89   16.50
  -3  -6  -5  108.89    7.10
   3   5   5   53.49   10.60
  -3  -5  -5   59.19   10.20
  -3  -5  -5   57.69    4.30
   3   4   5  141.49   14.90
  -3  -4  -5  172.88   15.30
   3   3   5   26.60    6.50
  -3  -3  -5   24.20    5.90
   3   2   5  249.38   17.80
  -3  -2  -5  253.77   18.20
   3   1   5   64.79    8.00
  -3  -1  -5   70.59    9.00
   3   0   5   94.19    7.70
   3   0   5  103.09    6.40
   3   0   5  121.49    9.60
   3  -1   5   49.00    5.00
  -3   1  -5   59.39    9.10
   3  -2   5  244.88   15.70
   3  -2   5  251.17   15.00
  -3   2  -5  245.38   18.80
   3  -3   5   16.70    2.60
   3  -3   5   22.80    5.80
  -3   3  -5   24.90    8.10
   3  -4   5  149.19    9.00
   3  -4   5  138.99   13.40
   3  -4   5  125.59    9.50
   3  -4   5  164.48   10.50
   3  -5   5   58.19    5.80
   3  -5   5   50.69    4.50
   3  -5   5   46.00    9.10
   3  -5   5   62.39    3.90
   3  -5   5   50.29    8.70
   3  -6   5   84.49    5.20
   3  -6   5   74.39    5.80
   3  -6   5   66.79   12.00
   3  -7   5    2.20   14.10
   3  -8   5    6.20    2.30
   3  -9   5   35.60    4.10
   3 -10   5    0.30    2.30
   3 -11   5    2.10    2.40
   3 -12   5    1.40    2.30
   3 -13   5   -1.00    2.10
   3 -14   5   -0.40    2.10
  -2 -10  -5    3.70    2.40
  -2  -9  -5    9.20    2.40
  -2  -8  -5   64.59    4.90
  -2  -8  -5   60.49    5.00
  -2  -7  -5   36.80    3.40
   2   6   5   34.20   11.20
  -2  -6  -5   31.30   10.80
  -2  -6  -5   33.30    3.10
   2   5   5   60.79   10.00
  -2  -5  -5   55.39    9.90
  -2  -5  -5   61.49    4.30
   2   4   5  179.88   16.40
  -2  -4  -5  220.28   16.70
  -2  -4  -5  202.68   12.50
   2   3   5  191.78   15.30
  -2  -3  -5  215.58   15.80
   2   2   5  289.37   19.60
  -2  -2  -5  286.47   19.80
   2   1   5  145.39   11.80
  -2  -1  -5  172.28   12.50
   2   0   5  653.53   41.50
  -2   0  -5  681.83   41.80
   2  -1   5  141.89    9.10
  -2   1  -5  157.98   11.90
   2  -2   5  257.67   16.40
   2  -2   5  280.27   16.10
   2  -2   5  252.77   16.50
   2  -2   5  269.27   17.80
   2  -3   5  193.38   12.00
   2  -3   5  185.58   12.30
   2  -3   5  195.28   14.20
   2  -3   5  196.98   12.80
  -2   3  -5  226.58   15.70
   2  -4   5  173.98   13.80
   2  -4   5  189.18   11.30
   2  -4   5  172.58   11.00
   2  -4   5  180.18   13.50
   2  -5   5   39.90    7.40
   2  -5   5   46.70    3.90
   2  -5   5   39.60    6.40
   2  -5   5   50.29    3.40
   2  -6   5   20.20    8.40
   2  -6   5   28.50    2.40
   2  -6   5   24.40    2.90
   2  -7   5   30.40    3.30
   2  -7   5   27.30    2.60
   2  -8   5   39.00    3.80
   2  -9   5    5.70    2.30
   2 -10   5    3.00    2.40
   2 -11   5    1.10    2.30
   2 -12   5    3.80    2.70
   2 -13   5    1.50    2.40
   2 -14   5    1.20    2.20
  -1 -11  -5    4.50    2.50
  -1 -10  -5    2.70    2.40
  -1  -9  -5   14.10    2.60
  -1  -8  -5   40.90    3.20
  -1  -8  -5   36.10    3.70
  -1  -7  -5   18.90    2.60
   1   6   5   32.90    8.90
  -1  -6  -5   17.60    7.90
  -1  -6  -5   27.00    2.70
   1   5   5  176.48   16.70
  -1  -5  -5  172.68   15.80
  -1  -5  -5  185.18   11.30
   1   4   5   51.89    9.50
  -1  -4  -5   50.19    3.60
   1   3   5  183.98   13.20
  -1  -3  -5  166.18   12.80
  -1  -3  -5  154.78   10.20
   1   2   5  322.37   20.70
  -1  -2  -5  288.47   20.30
   1   1   5 1142.39   70.99
  -1  -1  -5 1180.98   71.19
  -1   0  -5  876.11   53.69
   1  -1   5 1093.89   70.79
  -1   1  -5 1237.48   71.09
   1  -2   5  271.07   18.40
   1  -2   5  275.67   17.50
   1  -2   5  300.17   17.70
  -1   2  -5  308.97   19.20
   1  -3   5  156.28   11.40
   1  -3   5  169.38   10.00
   1  -3   5  162.28   10.10
   1  -3   5  167.48   10.30
   1  -4   5   48.30    3.20
   1  -4   5   52.39    3.80
   1  -4   5   48.30    3.40
   1  -5   5  165.78   10.20
   1  -5   5  154.28    9.90
   1  -6   5   23.30    2.70
   1  -6   5   16.30    6.60
   1  -6   5   26.00    2.30
   1  -7   5    4.30    8.80
   1  -7   5   14.90    1.90
   1  -7   5   13.00    2.10
   1  -8   5   26.40    3.10
   1  -9   5    7.50    2.40
   1 -10   5    1.20    2.20
   1 -11   5    5.80    2.40
   1 -12   5    1.90    2.30
   1 -13   5    0.40    2.30
   1 -14   5    1.40    2.30
   0 -12  -5    2.60    2.30
   0 -11  -5   -0.20    2.30
   0 -10  -5   16.30    2.90
   0  -9  -5    3.80    2.20
   0  -8  -5   11.00    2.10
   0  -7  -5    3.40    1.60
   0   6   5   33.30    9.30
   0  -6  -5   23.50    7.80
   0  -6  -5   35.70    2.90
   0   5   5   20.40    6.10
   0  -5  -5   18.20    2.00
   0  -5  -5   10.10    6.00
   0   4   5  214.18   15.60
   0  -4  -5  202.68   15.90
   0  -4  -5  219.08   13.10
   0  -3  -5   63.89    4.30
   0  -3  -5   68.69    5.40
   0   2   5  690.43   40.50
   0  -2  -5  647.94   40.30
   0  -2  -5  600.64   39.50
   0   1   5  132.59    9.70
   0  -1  -5  110.49    8.10
   0  -1  -5  126.09    9.50
   0  -3   5   84.19    5.40
   0  -3   5   80.69    5.10
   0  -3   5   81.39    5.20
   0  -4   5  198.98   12.10
   0  -4   5  197.58   12.00
   0  -5   5   30.20    2.30
   0  -5   5   37.50    2.70
   0  -6   5   30.60    2.50
   0  -6   5   30.10    2.20
   0  -6   5   26.60    2.80
   0  -7   5    2.10    1.10
   0  -7   5    1.60    1.60
   0  -7   5    3.00    0.90
   0  -8   5    9.40    2.10
   0  -8   5   10.30    1.40
   0  -9   5    1.50    2.10
   0 -10   5   10.40    2.60
   0 -11   5    0.80    2.30
   0 -12   5    1.30    2.40
   0 -13   5    2.20    2.60
   0 -14   5   -0.20    2.10
   1 -12  -5    1.00    2.20
   1 -11  -5    3.40    2.30
   1 -10  -5    2.10    2.30
   1  -9  -5    4.20    2.10
   1  -8  -5   20.90    2.90
   1  -7  -5   41.50    3.50
  -1   6   5   15.50    9.00
   1  -6  -5   10.40    7.40
   1  -6  -5   17.70    2.10
  -1   5   5  166.98   15.50
   1  -5  -5  170.78   15.60
   1  -5  -5  182.08   10.90
   1  -5  -5  178.08   12.50
  -1   4   5   61.49    8.50
   1  -4  -5   58.19    8.70
   1  -4  -5   53.49    3.70
   1  -4  -5   65.49    6.40
  -1   3   5  355.36   23.80
   1  -3  -5  384.56   22.90
   1  -3  -5  344.57   23.60
  -1   2   5  422.46   27.10
   1  -2  -5  413.76   27.00
   1  -2  -5  435.26   26.40
  -1   1   5 1001.00   61.29
   1  -1  -5  991.90   60.79
   1  -1  -5 1015.30   61.29
  -1   0   5  427.66   25.10
   1   0  -5  417.16   24.70
   1   0  -5  362.36   24.90
  -1  -2   5  453.35   25.80
  -1  -2   5  408.86   25.70
  -1  -2   5  415.96   25.70
  -1  -3   5  350.46   22.20
  -1  -3   5  342.47   22.20
  -1  -3   5  410.86   22.40
  -1  -4   5   60.39    3.90
  -1  -4   5   60.79    4.20
  -1  -4   5   57.09    3.80
  -1  -5   5  178.08   11.00
  -1  -5   5  167.18   11.00
  -1  -5   5  196.08   11.30
  -1  -6   5   20.70    1.80
  -1  -6   5   16.40    2.00
  -1  -7   5   38.90    3.40
  -1  -7   5   31.60    2.70
  -1  -7   5   32.70    2.50
  -1  -8   5   19.60    2.80
  -1  -8   5   19.10    1.90
  -1  -8   5   21.20    2.00
  -1  -9   5    2.70    2.10
  -1 -10   5    2.80    2.30
  -1 -11   5    2.40    2.40
  -1 -12   5    1.00    2.50
  -1 -13   5    2.00    2.50
  -1 -14   5   -0.70    2.00
   2 -12  -5    8.00    2.60
   2 -11  -5    5.30    2.50
   2 -10  -5    4.80    2.30
   2  -9  -5    1.30    1.90
   2  -8  -5   31.70    3.10
   2  -7  -5   36.90    3.20
   2  -6  -5   27.10    9.90
   2  -6  -5   42.00    3.20
   2  -5  -5   17.90    6.20
   2  -5  -5   24.90    2.20
   2  -4  -5   54.69    3.60
  -2   3   5  385.96   26.00
   2  -3  -5  409.96   24.90
   2  -3  -5  392.46   26.00
  -2   2   5  410.16   26.60
   2  -2  -5  407.16   26.50
   2  -2  -5  420.76   25.70
  -2   1   5  148.19   11.20
   2  -1  -5  148.39   10.00
   2  -1  -5  140.29   10.70
   2   0  -5  585.24   38.60
   2   0  -5  665.73   38.40
  -2  -1   5  145.89    9.00
  -2  -1   5  141.29    9.00
   2   1  -5  143.79   10.00
   2   1  -5  159.88   10.90
  -2  -2   5  395.96   23.20
  -2  -2   5  391.96   23.20
  -2  -2   5  364.76   23.30
  -2  -3   5  333.17   22.00
  -2  -3   5  391.06   21.90
  -2  -4   5  106.59    6.10
  -2  -4   5   87.39    6.20
  -2  -5   5   40.60    3.20
  -2  -6   5   53.49    3.40
  -2  -6   5   43.50    3.80
  -2  -7   5   33.60    2.60
  -2  -7   5   34.00    3.40
  -2  -8   5   30.30    3.40
  -2  -8   5   35.20    2.60
  -2 -10   5    4.90    2.40
  -2 -11   5    5.70    2.60
  -2 -12   5    5.70    2.70
  -2 -13   5    4.10    2.50
  -2 -14   5   -1.20    2.30
   3 -12  -5    2.70    2.20
   3 -11  -5    8.10    2.50
   3 -10  -5    2.80    2.10
   3  -9  -5   46.20    4.20
   3  -8  -5    4.10    1.70
   3  -7  -5  -22.50   19.50
   3  -6  -5   61.39    7.80
   3  -6  -5   50.89    3.80
   3  -5  -5    6.00    3.60
   3  -5  -5    2.00    1.10
   3  -5  -5   -0.40    6.70
   3  -4  -5  165.18   14.70
   3  -4  -5  147.99    9.40
   3  -3  -5  138.79   11.90
   3  -3  -5  126.29    9.60
   3  -2  -5  434.66   28.70
   3  -2  -5  445.46   27.50
   3  -1  -5   97.69    7.60
   3  -1  -5   85.19   10.30
   3  -1  -5   87.39    8.70
  -3   0   5  167.88   10.20
   3   0  -5  161.38   11.40
   3   0  -5  170.38   12.40
   3   0  -5  166.38   13.00
  -3  -1   5   94.89    5.50
  -3  -1   5   84.69    5.50
   3   1  -5   77.39    8.40
  -3  -2   5  382.06   24.30
  -3  -2   5  375.66   24.30
  -3  -2   5  391.66   24.30
  -3  -2   5  429.96   25.60
   3   2  -5  436.96   25.80
  -3  -3   5  130.69    7.90
  -3  -3   5  129.89    7.70
  -3  -3   5  116.69    7.80
  -3  -4   5  163.48   10.40
  -3  -4   5  169.38   10.20
  -3  -5   5    3.80    1.40
  -3  -6   5   52.49    3.70
  -3  -6   5   53.59    4.00
  -3  -7   5   25.60    2.30
  -3  -7   5   24.00    2.90
  -3  -8   5    3.80    1.90
  -3  -8   5    6.20    1.50
  -3  -9   5   48.90    4.60
  -3  -9   5   45.40    3.70
  -3 -10   5    3.90    2.50
  -3 -10   5    1.30    1.00
  -3 -11   5    5.70    2.90
  -3 -12   5    1.40    2.50
  -3 -13   5    1.10    2.40
   4 -11  -5    0.20    2.00
   4 -10  -5    4.70    2.20
   4  -9  -5   33.20    3.50
   4  -8  -5   13.90    5.40
   4  -8  -5   17.70    2.60
   4  -7  -5    1.60    4.60
   4  -7  -5    0.10    1.30
   4  -6  -5   26.20    2.50
   4  -6  -5   39.20    7.30
   4  -6  -5   -1.80   14.10
   4  -6  -5   18.40   10.90
   4  -5  -5   98.59   17.60
   4  -5  -5   75.59    8.50
   4  -5  -5   76.99    5.00
   4  -5  -5   58.39   11.10
   4  -4  -5  377.66   22.70
   4  -4  -5  381.06   28.50
   4  -4  -5  376.56   24.30
   4  -4  -5  357.56   27.00
   4  -3  -5   80.29   11.80
   4  -3  -5   83.89   13.00
   4  -3  -5   77.09    7.30
   4  -2  -5   55.99    6.10
   4  -2  -5   46.30    8.00
   4  -2  -5   51.39    8.90
  -4   1   5   93.69    6.00
   4  -1  -5  103.99   10.30
   4  -1  -5   87.69   10.90
   4  -1  -5  100.99    8.20
  -4   0   5   48.30    3.30
   4   0  -5   50.29    5.60
  -4  -1   5   85.69    5.80
  -4  -1   5   94.09   10.00
  -4  -1   5   95.79    5.70
   4   1  -5   91.39    7.30
   4   1  -5   87.69   10.10
  -4  -2   5   55.29    3.70
  -4  -2   5   51.89    3.80
  -4  -2   5   59.99    3.70
  -4  -2   5   49.50    8.10
   4   2  -5   51.39    8.60
  -4  -3   5   80.19    9.10
  -4  -3   5   73.59    4.80
  -4  -3   5   76.69    4.80
   4   3  -5   65.99    8.00
  -4  -4   5  396.66   22.60
  -4  -4   5  342.67   22.40
  -4  -5   5   77.39    5.20
  -4  -5   5   74.29    5.00
  -4  -6   5   35.20    3.40
  -4  -6   5   37.90    2.90
  -4  -7   5    1.90    1.30
  -4  -7   5    0.50    1.60
  -4  -8   5   22.70    3.30
  -4  -8   5   27.80    2.60
  -4  -9   5   36.20    3.30
  -4  -9   5   33.30    4.20
  -4 -10   5    4.20    2.70
  -4 -10   5    6.20    1.80
  -4 -11   5    1.70    2.60
  -4 -12   5    0.60    2.50
  -4 -13   5   -0.10    2.10
   5 -10  -5    2.80    2.00
   5  -9  -5    5.90    2.00
   5  -8  -5    6.00    6.20
   5  -8  -5    3.40    1.70
   5  -7  -5   10.40    5.30
   5  -7  -5    7.60    1.60
   5  -5  -5   29.50   12.90
   5  -5  -5   29.10   14.40
   5  -5  -5   31.60    2.60
   5  -4  -5  122.99   17.90
   5  -4  -5  111.59   16.90
   5  -4  -5   86.39    6.10
   5  -4  -5  105.79    9.30
   5  -3  -5  247.18   16.90
   5  -3  -5  232.18   20.40
   5  -3  -5  229.48   21.70
   5  -2  -5  161.18   15.60
   5  -2  -5  156.88   16.80
   5  -2  -5  163.18   12.10
  -5   1   5   44.40    3.10
   5  -1  -5   57.99   10.50
   5  -1  -5   45.60    6.50
   5  -1  -5   39.30    8.60
   5   0  -5   17.00    6.60
   5   0  -5   17.50    3.40
  -5  -1   5   59.29   10.30
  -5  -1   5   48.70    3.30
   5   1  -5   45.20    5.50
  -5  -2   5  163.28   14.20
  -5  -2   5  156.08    9.40
  -5  -2   5  140.69    9.40
  -5  -2   5  159.88    9.60
   5   2  -5  134.19   14.90
  -5  -3   5  250.17   18.50
  -5  -3   5  233.38   14.40
  -5  -3   5  237.08   14.10
  -5  -3   5  216.38   14.20
  -5  -4   5  105.89    6.70
  -5  -4   5  103.49   14.00
  -5  -4   5  103.99    6.90
  -5  -5   5   45.00    3.20
  -5  -5   5   38.40    3.40
  -5  -6   5   52.39    4.30
  -5  -6   5   51.99    3.80
  -5  -7   5    9.00    2.10
  -5  -8   5    0.10    2.10
  -5  -8   5    3.10    1.70
  -5  -9   5   14.60    2.10
  -5  -9   5   10.90    2.80
  -5 -10   5    1.10    2.40
  -5 -10   5    2.90    2.00
  -5 -11   5    0.90    2.00
  -5 -11   5    2.90    2.50
  -5 -12   5   -2.00    1.20
  -5 -12   5    1.00    2.10
   6  -9  -5    2.90    1.90
   6  -8  -5   17.90    2.80
   6  -7  -5   23.20    6.60
   6  -7  -5   14.70    2.40
   6  -6  -5    7.20    4.40
   6  -6  -5    3.90    1.40
   6  -5  -5   56.99   17.80
   6  -5  -5   75.99    9.10
   6  -5  -5   65.89    4.60
   6  -5  -5   83.29   19.80
   6  -4  -5   13.40   14.30
   6  -4  -5   42.30   15.50
   6  -4  -5   20.80    2.10
   6  -3  -5   49.10   13.10
   6  -3  -5   34.40    2.90
   6  -3  -5   45.90   11.30
   6  -3  -5   46.80    7.80
   6  -2  -5  245.68   21.90
   6  -2  -5  235.98   17.00
   6  -2  -5  245.78   23.70
  -6   1   5   46.60    3.20
   6  -1  -5   44.60    7.00
   6  -1  -5   27.20   10.30
  -6   0   5   31.50    2.40
   6   0  -5   21.00    4.20
   6   0  -5   17.70    9.50
  -6  -1   5   36.20    9.80
  -6  -1   5   48.80    3.40
   6   1  -5   44.20    6.30
  -6  -2   5  231.58   13.90
  -6  -2   5  222.38   20.40
   6   2  -5  237.78   15.80
   6   2  -5  197.88   19.80
  -6  -3   5   51.89    3.90
  -6  -3   5   40.10   11.10
  -6  -3   5   60.49    3.90
  -6  -4   5   36.50    3.30
  -6  -5   5   80.89    5.70
  -6  -5   5   76.19    5.30
  -6  -6   5    8.70    1.90
  -6  -7   5   32.60    3.10
  -6  -7   5   24.60    3.60
  -6  -8   5   27.80    4.20
  -6  -8   5   42.40    3.50
  -6  -9   5    2.70    2.40
  -6  -9   5    5.80    2.00
  -6 -10   5    2.10    2.40
  -6 -10   5    1.30    2.20
  -6 -11   5    6.60    2.30
  -6 -11   5    3.50    2.20
  -6 -12   5    9.50    2.30
   7  -9  -5  -11.30    7.40
   7  -8  -5   10.90    2.80
   7  -8  -5   17.70    7.80
   7  -7  -5    6.70    1.70
   7  -7  -5    7.70    6.50
   7  -6  -5    5.50    1.60
   7  -6  -5   13.00    6.10
   7  -5  -5    5.00    5.00
   7  -5  -5   24.20   27.30
   7  -4  -5    9.70    4.90
   7  -4  -5   36.10   19.50
   7  -4  -5   14.80   19.90
   7  -4  -5   10.20    1.90
   7  -3  -5   40.40   17.90
   7  -3  -5   21.20    2.20
   7  -3  -5   22.90    5.40
   7  -3  -5   28.20   15.40
   7  -2  -5    8.30    1.50
   7  -2  -5   11.80   14.60
   7  -2  -5   10.90    4.00
   7  -2  -5    7.60   13.10
  -7   1   5  113.79    7.30
   7  -1  -5  141.89   22.60
   7  -1  -5  118.29   10.40
  -7   0   5   43.50    3.30
   7   0  -5   51.69    6.90
   7   0  -5   52.99   13.70
  -7  -1   5  119.79    8.10
  -7  -1   5  126.39   18.80
   7   1  -5  143.59   10.70
   7   1  -5  134.19   19.60
  -7  -2   5   14.40   13.60
   7   2  -5   13.10    3.80
   7   2  -5    8.10   12.30
  -7  -3   5   25.70    2.70
  -7  -3   5   32.50    2.70
  -7  -4   5   37.30    3.20
  -7  -5   5    4.10    1.60
  -7  -6   5   17.10    2.40
  -7  -7   5    9.60    2.40
  -7  -7   5   14.80    2.10
  -7  -8   5   17.20    2.90
  -7  -8   5   20.90    2.60
  -7  -9   5    3.00    2.30
  -7 -10   5    9.80    2.40
  -7 -11   5    6.00    2.60
  -7 -12   5    7.60    2.70
   8  -9  -5   13.10    8.20
   8  -8  -5    7.70    8.20
   8  -7  -5   52.69    9.60
   8  -6  -5    4.70    1.70
   8  -6  -5    7.80    7.00
   8  -5  -5   10.10    5.80
   8  -5  -5    4.90    1.50
   8  -4  -5   39.30   30.20
   8  -4  -5   13.30   28.50
   8  -3  -5  -17.20   20.90
   8  -3  -5    7.90    5.10
   8  -3  -5   13.50   25.50
   8  -3  -5    8.10    1.60
   8  -2  -5   34.60   22.20
   8  -2  -5   22.90   20.40
  -8   1   5   83.09    5.50
   8  -1  -5   86.99    9.60
   8  -1  -5   87.49   21.90
  -8   0   5  227.38   14.60
   8   0  -5  254.77   30.70
   8   0  -5  246.68   17.40
  -8  -1   5   95.39    6.10
   8   1  -5   88.79    9.30
  -8  -2   5    6.50    1.60
   8   2  -5    5.50    3.70
  -8  -3   5   17.10    2.10
  -8  -3   5   16.50    2.10
   8   3  -5   14.40    4.30
  -8  -4   5   11.30    1.80
  -8  -5   5   14.30    2.20
  -8  -6   5   10.60    2.00
  -8  -7   5   31.90    3.60
  -8  -8   5    5.90    2.50
  -8  -9   5   19.40    2.80
  -8 -10   5    2.50    2.30
  -8 -11   5    3.10    2.50
  -8 -12   5    7.00    2.50
   9  -9  -5   12.00    9.40
   9  -8  -5   33.90    9.10
   9  -7  -5    0.90    6.80
   9  -6  -5    1.30    6.70
   9  -5  -5   14.50    6.40
   9  -5  -5    7.60    2.60
   9  -4  -5    2.60    1.40
   9  -4  -5    1.50    5.60
   9  -3  -5    8.50    5.60
   9  -3  -5    8.70    1.70
   9  -2  -5   20.90    2.60
   9  -2  -5   21.80    5.70
  -9   1   5   82.69    5.80
   9  -1  -5  100.69   10.20
  -9   0   5   35.20    3.40
   9   0  -5   50.29    7.90
  -9  -1   5   98.29    6.50
   9   1  -5  104.49   10.10
  -9  -2   5   37.10    3.90
   9   2  -5   50.89    7.60
  -9  -3   5   20.30    2.90
  -9  -4   5    6.30    2.00
   9   4  -5    0.70    4.50
  -9  -5   5   14.30    2.40
   9   5  -5   12.80    6.00
  -9  -6   5    4.60    2.30
  -9  -7   5    0.90    2.30
  -9  -8   5   26.20    3.70
  -9  -9   5   15.00    2.80
  -9 -10   5    5.10    2.40
  -9 -11   5   -0.40    2.20
  10  -9  -5   11.50    8.70
  10  -8  -5   12.30    8.50
  10  -7  -5    9.20    7.20
  10  -6  -5   -3.80    6.80
  10  -5  -5   11.90    7.20
  10  -4  -5    4.40    6.20
  10  -3  -5   14.70    6.40
  10  -2  -5   24.60    3.00
 -10   1   5   17.20    2.30
  10  -1  -5   20.70    5.80
 -10   0   5   58.69    4.70
  10   0  -5   67.89    9.30
 -10  -1   5   18.00    2.50
  10   1  -5   21.00    5.70
 -10  -2   5   58.09    5.00
 -10  -2   5   48.90    4.60
  10   2  -5   58.29    9.40
 -10  -3   5   17.40    2.60
  10   3  -5   15.70    5.40
 -10  -4   5    4.80    2.30
  10   4  -5    3.30    5.20
 -10  -5   5   16.20    2.70
  10   5  -5   13.00    5.70
 -10  -6   5    5.90    2.50
  10   6  -5    9.50    6.40
 -10  -7   5   12.20    2.70
  10   7  -5    6.30    6.60
 -10  -8   5   21.60    3.20
  10   8  -5   25.30    8.30
 -10  -9   5   12.20    2.70
  10   9  -5   19.60    8.60
 -10 -10   5    2.20    2.30
  10  10  -5   -0.70    8.70
  11  -9  -5   -9.10    8.80
  11  -8  -5   -4.40    7.90
  11  -7  -5   30.20    8.20
  11  -6  -5   32.00    8.20
  11  -5  -5    9.80    7.40
  11  -4  -5    9.00    6.80
  11  -3  -5   12.80    6.70
  11  -2  -5   25.70    7.30
  11  -1  -5   72.19   11.30
 -11   0   5    7.40    2.30
  11   0  -5    8.90    6.60
 -11  -1   5   71.89    5.70
  11   1  -5   86.19   11.50
 -11  -2   5   24.80    3.20
  11   2  -5   23.90    6.50
 -11  -3   5   17.20    3.10
  11   3  -5   14.00    6.20
  11   4  -5   20.80    6.30
 -11  -5   5    0.60    2.40
  11   5  -5    2.40    5.70
 -11  -6   5   34.20    4.10
  11   6  -5   27.60    7.40
 -11  -7   5   31.00    3.90
  11   7  -5   34.10    8.10
 -11  -8   5    3.00    2.40
  11   8  -5   -3.10    7.20
 -11  -9   5    3.70    2.50
  11   9  -5   -3.80    7.90
 -11 -10   5   10.00    2.60
  12  -8  -5    6.10    8.50
  12  -7  -5   14.90    8.30
  12  -6  -5   24.80    7.90
  12  -5  -5   34.40    8.30
  12  -4  -5    4.90    6.60
  12  -3  -5   34.30    8.40
  12  -2  -5   22.00    7.70
  12  -1  -5    5.10    6.20
 -12   0   5   42.40    3.70
  12   0  -5   33.10    8.00
 -12  -1   5    6.50    2.40
  12   1  -5    1.90    6.20
 -12  -2   5   28.60    3.90
  12   2  -5   31.20    6.90
 -12  -3   5   43.70    4.70
  12   3  -5   40.50    8.20
 -12  -4   5    7.50    2.70
  12   4  -5    8.30    6.60
 -12  -5   5   43.80    4.40
  12   5  -5   39.30    8.30
 -12  -6   5   30.70    4.00
  12   6  -5   26.80    7.20
 -12  -7   5   16.30    2.80
  12   7  -5   11.90    7.30
 -12  -8   5    8.80    2.60
  12   8  -5   10.20    7.90
 -12  -9   5    2.30    2.50
 -12 -10   5   -0.30    2.30
  13  -7  -5   12.50    8.10
  13  -6  -5   13.50    7.60
  13  -5  -5   15.00    7.50
  13  -4  -5   41.70    9.30
  13  -3  -5   -2.20    7.00
  13  -2  -5   -2.10    6.40
  13  -1  -5   50.09    9.80
 -13   0   5   21.70    2.60
  13   0  -5   19.10    7.80
 -13  -1   5   33.30    3.50
 -13  -1   5   37.40    4.00
  13   1  -5   32.10    7.80
 -13  -2   5    2.70    2.40
  13   2  -5   -4.40    6.00
 -13  -3   5   11.00    2.80
  13   3  -5    6.90    6.50
 -13  -4   5   57.49    4.70
  13   4  -5   44.00    8.20
 -13  -5   5   20.30    3.40
  13   5  -5   17.40    7.00
 -13  -6   5   22.60    3.20
  13   6  -5   10.90    6.70
 -13  -7   5   12.80    2.90
  13   7  -5    6.00    7.30
 -13  -8   5    5.70    2.70
 -13  -9   5    3.90    2.30
  14  -5  -5   15.40    7.60
  14  -4  -5   11.30    7.50
  14  -3  -5    8.60    7.30
  14  -2  -5   20.50    8.20
  14  -1  -5    5.70    7.70
 -14   0   5    9.30    2.80
  14   0  -5   10.10    7.50
 -14  -1   5   17.40    2.70
  14   1  -5   18.60    7.40
 -14  -2   5   26.30    3.40
  14   2  -5   18.80    8.00
 -14  -3   5    5.30    2.50
  14   3  -5   -2.90    6.50
 -14  -4   5   24.60    3.00
  14   4  -5   18.70    8.00
 -14  -5   5   28.20    3.70
  14   5  -5   18.30    7.30
 -14  -6   5   11.50    2.80
 -14  -7   5    9.60    2.60
 -14  -8   5    4.40    2.60
  15  -3  -5   17.30    9.70
  15  -2  -5   17.90    8.30
 -15   1   5    6.40    2.80
  15  -1  -5    4.90    8.10
  15   1  -5    6.10    7.60
  15   2  -5   17.90    8.60
 -15  -3   5   31.30    3.60
  15   3  -5   20.90    8.60
 -15  -4   5    1.60    2.60
 -15  -5   5    8.50    2.90
 -16   3   5    7.80    2.90
 -15  -5  -6    4.40    3.10
 -15  -4  -6   18.10    3.70
 -15  -3  -6   10.30    3.00
  15   2   6    1.50    1.90
  15   1   6    0.10    1.80
  15   0   6    1.00    2.00
  15  -1   6   -0.90    1.90
  15  -2   6    0.20    1.80
  15  -3   6    0.30    1.70
 -14  -7  -6    0.10    3.20
 -14  -6  -6   10.90    3.80
 -14  -5  -6   18.60    4.30
 -14  -4  -6   15.00    4.40
  14   3   6   -8.10   15.10
  14   2   6   11.40   12.00
 -14  -2  -6   16.10    3.70
 -14  -1  -6    5.60    2.80
  14   0   6    0.30    1.90
  14  -1   6   -0.80    2.10
  14  -2   6    0.70    2.10
  14  -3   6    1.00    2.10
  14  -4   6    0.20    1.90
  14  -5   6    0.00    1.80
 -13  -8  -6    1.90    3.40
 -13  -7  -6   15.60    4.50
 -13  -6  -6   27.20    5.00
  13   5   6    4.50    9.00
 -13  -5  -6   14.60    4.60
  13   4   6    7.90    8.50
 -13  -4  -6   20.10    4.40
  13   3   6   14.80    8.30
 -13  -3  -6   21.10    4.20
  13   2   6   26.80    8.70
 -13  -2  -6   26.80    4.40
  13   1   6   16.50    7.90
 -13  -1  -6   11.40    3.60
  13   0   6   -1.70    7.20
 -13   0  -6    7.00    2.80
  13  -1   6    1.40    2.40
  13  -1   6    1.20    8.10
  13  -2   6    1.30   10.10
  13  -2   6    2.30    2.50
  13  -3   6    2.10    2.20
  13  -4   6    3.60    2.30
  13  -5   6    1.20    1.90
  13  -6   6    1.00    1.80
  13  -7   6    1.40    1.60
 -12  -9  -6    0.00    3.20
 -12  -8  -6    6.70    4.20
  12   7   6    1.80    8.60
 -12  -7  -6   24.90    4.60
  12   6   6   44.20    9.10
 -12  -6  -6   41.10    5.60
  12   5   6   16.00    7.70
 -12  -5  -6   17.60    4.60
  12   4   6    2.80    7.00
 -12  -4  -6   17.90    4.30
  12   3   6    9.60    7.30
 -12  -3  -6   19.00    4.10
  12   2   6   13.80    7.00
 -12  -2  -6   18.30    4.30
  12   1   6   31.10    7.70
 -12  -1  -6   34.60    4.50
  12   0   6   22.60    6.90
  12  -1   6    3.40    2.60
  12  -1   6  -12.30    6.40
  12  -2   6    4.20    2.60
  12  -2   6    1.60    6.60
  12  -3   6    8.60    7.40
  12  -4   6    8.30    7.90
  12  -5   6    2.00    2.20
  12  -6   6    3.30    2.30
  12  -7   6    2.60    2.00
  12  -8   6    0.90    1.60
 -11 -10  -6    0.30    2.90
 -11  -9  -6    6.80    3.80
 -11  -8  -6   29.10    5.00
  11   7   6   14.20    7.40
 -11  -7  -6   23.50    4.60
 -11  -6  -6   34.30    5.10
  11   5   6   26.60    7.30
  11   4   6    8.00    6.50
 -11  -4  -6   19.60    4.00
  11   3   6   -2.50    6.10
 -11  -3  -6    8.60    3.50
  11   2   6    6.70    6.10
 -11  -2  -6   10.90    3.60
  11   1   6   36.20    7.30
 -11   0  -6  178.58   12.00
  11  -1   6   63.79   10.20
 -11   1  -6   47.60    5.60
  11  -2   6   -9.50    5.70
  11  -2   6    1.80    2.50
  11  -3   6    3.60    2.60
  11  -3   6   -9.60    5.60
  11  -4   6    1.70    5.90
  11  -4   6    3.30    2.60
  11  -5   6    6.40    2.80
  11  -5   6   -3.70    6.20
  11  -6   6    6.70   10.70
  11  -6   6    4.00    2.40
  11  -7   6    1.70    2.10
  11  -8   6    1.30    2.00
  11  -9   6    1.40    1.70
 -10 -11  -6   -1.30    2.90
 -10 -10  -6    1.60    3.40
 -10  -9  -6    9.40    4.20
 -10  -8  -6   27.30    4.80
  10   7   6   29.50    7.70
 -10  -7  -6   39.70    5.40
  10   6   6   21.50    7.10
 -10  -6  -6   28.30    4.20
  10   5   6    9.50    6.40
 -10  -5  -6   14.90    3.60
  10   4   6   24.20    6.70
  10   3   6    4.40    5.60
 -10  -3  -6    6.90    3.50
  10   2   6   23.00    6.10
  10   1   6  113.89   12.00
  10   0   6   24.20    6.50
  10  -1   6  103.79   12.30
 -10   1  -6  132.29    8.40
  10  -2   6   28.10    6.70
  10  -3   6    4.00    5.30
  10  -3   6    0.50    2.60
  10  -4   6   -8.90    4.80
  10  -5   6    2.90    2.70
  10  -5   6   -5.00    4.90
  10  -6   6   -6.30    6.00
  10  -6   6    2.90    2.60
  10  -7   6    3.60    2.60
  10  -8   6    1.60    2.20
  10  -9   6    0.00    1.80
  10 -10   6    0.40    1.60
  -9 -11  -6   11.30    3.20
  -9 -10  -6    7.10    3.80
  -9  -9  -6   10.40    4.20
  -9  -8  -6   23.10    4.30
  -9  -7  -6   23.20    4.20
  -9  -6  -6   53.99    5.80
  -9  -5  -6   39.00    5.00
   9   4   6    2.60    5.30
   9   3   6   43.90    8.50
   9   2   6  126.79   11.80
   9   1   6   24.00    5.40
   9   0   6   60.09    8.80
   9  -1   6   18.90    5.60
   9  -2   6  124.09   12.20
   9  -3   6   17.00    3.50
   9  -4   6   18.40    5.40
   9  -5   6   -2.60    4.50
   9  -5   6    7.40    3.20
   9  -6   6   -8.30    4.80
   9  -7   6    3.30    2.60
   9  -7   6    3.20    5.70
   9  -8   6    3.60    2.50
   9  -9   6    0.80    2.10
   9 -10   6   -0.40    1.80
   9 -11   6    0.90    1.80
  -8 -11  -6    9.50    3.50
  -8 -10  -6   43.20    5.60
  -8  -9  -6   14.50    4.00
  -8  -8  -6   16.70    3.80
  -8  -7  -6   23.00    3.90
  -8  -6  -6   47.20    5.30
   8   3   6   88.99    9.50
   8   2   6   69.89    8.00
   8   2   6   53.79   24.20
  -8  -2  -6   11.10   27.90
   8   1   6   99.29    9.40
   8   1   6   80.89   22.90
   8   0   6   34.50    5.60
   8   0   6   39.90   23.10
  -8   0  -6   -2.60   20.40
   8  -1   6   10.00   23.00
  -8   1  -6   52.99   21.60
   8  -2   6   68.49    8.90
   8  -3   6   53.09    5.60
   8  -4   6    9.80    3.00
   8  -5   6    8.80    4.80
   8  -6   6   31.80    6.10
   8  -7   6    4.40    2.80
   8  -8   6    3.80    2.60
   8  -9   6    2.20    2.40
   8 -10   6    4.80    2.60
   8 -11   6    0.30    1.90
   8 -12   6    1.10    2.60
  -7 -12  -6    7.20    2.70
  -7 -11  -6    3.60    3.20
  -7 -10  -6   19.90    4.80
  -7  -9  -6   52.29    6.40
  -7  -8  -6   10.60    3.50
  -7  -7  -6   18.70    3.50
   7   3   6   42.00   18.70
  -7  -3  -6   34.30   22.00
   7   2   6   38.10   16.40
  -7  -2  -6   29.90   17.60
   7   1   6   72.59    7.70
   7   1   6   83.19   15.90
  -7  -1  -6   65.19   17.20
   7   0   6   38.60   14.90
   7   0   6   46.90    7.00
  -7   0  -6   36.00   16.00
   7  -1   6   69.79    8.40
   7  -1   6   72.99   16.50
  -7   1  -6   40.10   16.40
   7  -2   6   71.89    8.40
  -7   2  -6   51.09   18.00
   7  -3   6   35.00    6.90
   7  -3   6   14.50   17.40
   7  -3   6   26.70    4.30
  -7   3  -6   44.80   23.70
   7  -4   6  121.19    9.10
   7  -5   6   12.20    4.60
   7  -5   6   12.40    3.10
   7  -6   6    0.80    2.50
   7  -6   6   -0.20    4.70
   7  -7   6    2.80    2.70
   7  -8   6    3.60    2.80
   7  -9   6    7.10    3.10
   7 -10   6    3.70    2.50
   7 -11   6    0.40    2.10
   7 -12   6   -1.70    1.90
  -6 -12  -6   17.40    2.80
  -6 -11  -6   11.00    3.60
  -6 -10  -6   24.40    4.00
  -6  -9  -6   13.60    3.70
  -6  -8  -6  102.19    7.80
  -6  -7  -6   16.40    3.20
   6   4   6   68.69   16.40
  -6  -4  -6   77.39   19.10
   6   3   6  250.07   25.40
  -6  -3  -6  267.57   28.00
   6   2   6   72.29   13.70
  -6  -2  -6   72.59   15.20
   6   1   6   76.19    7.20
   6   1   6   59.29   12.40
  -6  -1  -6   77.39   14.00
   6   0   6   66.99    7.30
   6   0   6   87.49   15.30
  -6   0  -6   65.69   13.50
   6  -1   6   73.99    7.90
   6  -1   6   60.59   12.60
  -6   1  -6   46.70   13.00
   6  -2   6   73.89    8.10
   6  -2   6   82.99   13.60
  -6   2  -6   64.89   14.20
   6  -3   6  201.08   14.30
   6  -3   6  246.68   15.50
  -6   3  -6  190.98   28.70
   6  -4   6   89.69    6.80
   6  -4   6   83.49    8.40
   6  -5   6   68.09    6.00
   6  -6   6   15.00    4.90
   6  -6   6   10.20    2.70
   6  -7   6    4.40    2.70
   6  -8   6   38.80    4.80
   6  -9   6    2.20    2.60
   6 -10   6    2.60    2.50
   6 -11   6    1.10    2.30
   6 -12   6    1.30    2.00
   6 -13   6    1.90    2.60
  -5 -11  -6   13.10    3.00
  -5 -10  -6   15.10    4.10
  -5  -9  -6   30.10    4.20
  -5  -8  -6    2.50    3.10
   5   4   6  184.18   20.20
  -5  -4  -6  170.68   22.10
   5   3   6   70.99   11.90
  -5  -3  -6   75.99   12.20
   5   2   6  270.37   22.80
  -5  -2  -6  307.37   24.40
   5   1   6  113.89   14.40
  -5  -1  -6  134.09   16.30
   5   0   6   26.70    7.80
   5   0   6   37.80    5.50
  -5   0  -6   29.50    9.70
   5  -1   6  121.49   13.70
   5  -1   6  101.49    6.80
  -5   1  -6  118.99   15.90
   5  -2   6  288.47   21.30
   5  -2   6  245.18   15.80
  -5   2  -6  251.07   23.30
   5  -3   6   90.39   16.00
   5  -3   6   65.09    7.00
   5  -3   6   71.79    5.70
   5  -3   6   66.59    4.70
  -5   3  -6   85.29   15.20
   5  -4   6  159.48   10.70
   5  -4   6  165.18   11.50
   5  -4   6  156.48    9.90
   5  -6   6   64.99    5.40
   5  -7   6   36.70    4.50
   5  -8   6   -0.20    2.30
   5  -9   6   10.30    2.90
   5 -10   6    3.40    2.50
   5 -11   6    2.20    2.30
   5 -12   6    1.10    2.30
   5 -13   6    0.50    2.00
  -4 -11  -6    7.20    1.40
  -4 -10  -6   17.00    3.70
  -4  -9  -6    3.00    3.10
  -4  -8  -6   56.59    5.30
   4   5   6  120.89   18.60
  -4  -5  -6  135.69   19.00
   4   4   6    3.70    9.00
  -4  -4  -6   15.90    9.20
   4   3   6  206.08   18.40
  -4  -3  -6  228.58   19.60
   4   2   6  171.58   15.10
  -4  -2  -6  173.28   16.20
   4   1   6  106.29   12.20
  -4  -1  -6  136.19   13.50
   4   0   6   66.19    4.80
   4   0   6   85.69    6.60
   4   0   6   84.09   10.00
  -4   0  -6   94.39   11.70
   4  -1   6  124.49   11.50
   4  -1   6   94.69    6.60
   4  -1   6  107.29    8.50
  -4   1  -6  118.49   13.40
   4  -2   6  170.18   11.00
   4  -2   6  141.49    9.80
   4  -2   6  163.28   14.50
  -4   2  -6  182.38   16.50
   4  -3   6  222.68   17.20
   4  -3   6  197.18   13.90
   4  -3   6  211.08   13.50
  -4   3  -6  226.18   20.90
   4  -4   6   17.20    8.10
   4  -4   6   10.90    2.40
   4  -4   6   14.30    3.20
   4  -5   6  140.09    9.00
   4  -5   6  140.99    9.60
   4  -5   6  152.08   11.00
   4  -6   6  139.99    9.70
   4  -6   6  145.99    9.00
   4  -7   6   30.60    3.80
   4  -8   6   21.40    3.90
   4  -9   6    0.20    2.30
   4 -10   6    5.00    2.60
   4 -11   6    1.90    2.50
   4 -12   6    1.70    2.20
   4 -13   6    1.30    2.30
  -3 -10  -6    1.70    1.00
  -3  -9  -6   73.79    5.90
  -3  -8  -6   43.70    4.40
   3   5   6  211.48   20.20
  -3  -5  -6  205.58   20.80
   3   4   6  392.26   28.30
  -3  -4  -6  404.76   28.70
   3   3   6   52.49   10.10
  -3  -3  -6   68.09   10.80
   3   2   6  107.69   11.30
  -3  -2  -6  130.89   12.10
   3   1   6  186.28   14.80
  -3  -1  -6  203.78   15.60
   3   0   6  416.26   27.00
   3   0   6  401.66   25.50
  -3   0  -6  423.06   27.60
   3  -1   6  180.58   14.60
   3  -1   6  187.38   11.80
   3  -1   6  213.28   12.50
  -3   1  -6  189.68   15.60
   3  -2   6  123.19    8.50
   3  -2   6  120.09   10.90
   3  -2   6  128.79    7.70
  -3   2  -6  121.79   12.80
   3  -3   6   67.39    8.80
   3  -3   6   52.69    4.50
   3  -3   6   56.09    3.90
   3  -3   6   57.59    5.30
  -3   3  -6   60.29   10.10
   3  -4   6  344.67   24.20
   3  -4   6  319.17   21.30
   3  -4   6  369.26   21.70
   3  -4   6  368.76   22.30
   3  -5   6  176.28   11.50
   3  -5   6  204.48   12.30
   3  -5   6  188.68   16.70
   3  -5   6  178.38   15.80
   3  -6   6  116.19   16.10
   3  -6   6  109.59    6.90
   3  -6   6  103.79    7.40
   3  -7   6   71.89    4.80
   3  -7   6   65.39    5.50
   3  -8   6   13.20    2.70
   3  -9   6   31.60    3.90
   3 -10   6    1.30    2.30
   3 -11   6    2.70    2.50
   3 -12   6    1.10    2.40
   3 -13   6    2.60    2.50
   3 -14   6    1.60    2.30
  -2  -9  -6   16.40    2.80
  -2  -8  -6   95.89    7.20
  -2  -8  -6  108.49    7.00
  -2  -7  -6   66.19    5.00
   2   6   6  126.09   18.70
  -2  -6  -6  124.09   18.90
  -2  -6  -6  110.09    7.50
  -2  -5  -6  130.99    8.40
  -2  -5  -6  133.59   16.20
   2   4   6  328.37   24.60
  -2  -4  -6  355.16   24.90
   2   3   6  340.87   23.70
  -2  -3  -6  349.27   24.00
   2   2   6  157.38   12.90
  -2  -2  -6  168.18   13.30
   2   1   6  191.98   14.50
  -2  -1  -6  215.68   15.30
   2   0   6  138.29    9.30
   2   0   6  158.28   11.60
  -2   0  -6  169.18   12.30
   2  -1   6  184.48   11.90
   2  -1   6  197.88   11.90
  -2   1  -6  209.78   14.50
   2  -2   6  149.79   11.80
   2  -2   6  150.38    9.60
   2  -2   6  151.18    9.60
   2  -2   6  169.88   10.00
  -2   2  -6  163.28   13.20
   2  -3   6  312.97   21.40
   2  -3   6  322.97   20.20
   2  -3   6  323.57   19.80
   2  -3   6  341.97   19.70
   2  -4   6  286.57   19.80
   2  -4   6  269.87   19.80
   2  -4   6  289.67   17.60
   2  -4   6  309.77   18.00
   2  -5   6  107.29   11.30
   2  -5   6  108.99    7.20
   2  -5   6  102.69    6.70
   2  -6   6   87.79   12.70
   2  -6   6   81.39    6.10
   2  -6   6   87.39    5.50
   2  -7   6   34.60   11.40
   2  -7   6   48.30    3.30
   2  -7   6   41.20    4.00
   2  -8   6   63.89    5.10
   2  -9   6   10.70    2.60
   2 -10   6    6.00    2.70
   2 -11   6    0.70    2.20
   2 -12   6    6.20    2.70
   2 -13   6    1.20    2.60
   2 -14   6    0.40    2.20
  -1 -10  -6   11.10    2.60
  -1  -9  -6   18.20    2.80
  -1  -8  -6   77.39    6.10
  -1  -8  -6   91.29    5.80
  -1  -7  -6   70.89    5.10
   1   6   6   88.59   15.20
  -1  -6  -6   64.19    4.50
  -1  -6  -6   48.90   10.20
   1   5   6  367.36   26.50
  -1  -5  -6  365.46   21.80
  -1  -5  -6  330.67   25.70
   1   4   6  243.98   18.10
  -1  -4  -6  224.08   17.50
  -1  -4  -6  221.28   14.00
   1   3   6  292.37   20.30
  -1  -3  -6  286.87   20.10
   1   2   6  172.58   12.60
  -1  -2  -6  143.99   12.10
   1   1   6  240.08   16.40
  -1  -1  -6  239.28   16.60
   1   0   6  353.46   22.10
  -1   0  -6  379.16   23.60
   1  -1   6  214.88   13.50
   1  -1   6  223.18   14.70
   1  -1   6  217.48   13.50
  -1   1  -6  235.68   15.20
   1  -2   6  145.99   10.70
   1  -2   6  172.28    9.90
   1  -2   6  157.78    9.70
   1  -2   6  151.78    9.60
  -1   2  -6  161.68   12.10
   1  -3   6  245.48   15.10
   1  -3   6  252.47   15.10
   1  -4   6  208.88   13.60
   1  -4   6  223.28   13.30
   1  -4   6  224.78   13.40
   1  -5   6  327.57   20.20
   1  -5   6  337.37   20.10
   1  -6   6   55.99    3.90
   1  -6   6   63.29    9.30
   1  -6   6   54.79    4.40
   1  -7   6   60.69    4.70
   1  -7   6   56.49    4.00
   1  -8   6   55.09    4.50
   1  -8   6   50.79    3.90
   1  -9   6   14.10    2.60
   1 -10   6    2.50    2.40
   1 -11   6    3.00    2.50
   1 -12   6    1.60    2.40
   1 -13   6   -0.10    2.20
   1 -14   6    0.20    2.30
   0 -11  -6    2.00    2.20
   0 -10  -6   32.40    4.00
   0  -9  -6    9.40    2.40
   0  -8  -6    2.80    1.80
   0  -7  -6   76.19    5.40
   0   6   6  130.79   16.40
   0  -6  -6  101.69    6.70
   0  -6  -6   77.19   14.90
   0   5   6   31.90    7.60
   0  -5  -6   40.30    3.00
   0  -5  -6   28.90    7.20
   0   4   6  291.07   20.40
   0  -4  -6  306.77   17.70
   0  -4  -6  265.27   20.40
   0   3   6  361.86   24.10
   0  -3  -6  331.07   23.70
   0  -3  -6  380.06   21.80
   0   2   6  505.95   30.30
   0  -2  -6  428.66   29.00
   0  -2  -6  483.35   30.00
   0   1   6   93.19    5.90
   0  -1  -6   99.39    8.50
   0  -1  -6   91.49    6.70
   0   0   6 3911.51  233.68
   0   0  -6 3828.32  233.68
   0  -1   6  104.69    7.70
   0  -1   6  105.69    6.20
   0  -1   6   95.49    6.20
   0   1  -6   94.49    7.50
   0  -2   6  444.36   26.70
   0  -2   6  442.16   26.80
   0  -3   6  306.77   18.40
   0  -3   6  300.37   18.40
   0  -4   6  263.57   16.00
   0  -4   6  262.17   15.90
   0  -5   6   54.49    3.50
   0  -5   6   52.09    3.70
   0  -6   6   82.79    5.50
   0  -6   6   87.49    5.90
   0  -6   6   82.99    5.30
   0  -7   6   60.59    3.90
   0  -7   6   56.49    4.10
   0  -7   6   61.99    4.60
   0  -8   6    1.00    1.20
   0  -8   6    0.70    1.70
   0  -9   6    6.10    2.30
   0 -10   6   22.90    3.70
   0 -11   6   -0.30    2.20
   0 -12   6    1.30    2.50
   0 -13   6    0.90    2.40
   0 -14   6    1.30    2.20
   1 -11  -6   11.90    2.60
   1 -10  -6   12.60    2.70
   1  -9  -6   15.70    2.50
   1  -8  -6   53.89    4.30
   1  -7  -6   40.80    3.40
  -1   6   6   93.89   15.80
   1  -6  -6   71.79    5.00
  -1   5   6  412.66   27.20
   1  -5  -6  344.87   26.40
   1  -5  -6  355.16   24.10
   1  -5  -6  390.06   22.90
  -1   4   6  233.08   17.50
   1  -4  -6  223.48   14.10
   1  -4  -6  244.48   15.60
   1  -4  -6  221.98   17.40
  -1   3   6  158.08   12.50
   1  -3  -6  149.09   12.50
   1  -3  -6  173.08   11.20
  -1   2   6  126.49   10.40
   1  -2  -6  140.19    9.20
   1  -2  -6  126.39   10.30
  -1   1   6  303.87   19.50
   1  -1  -6  302.37   19.40
   1  -1  -6  287.17   18.50
  -1   0   6  134.79    9.60
   1   0  -6  119.89    9.50
   1   0  -6  137.79    8.70
  -1  -1   6  305.47   18.00
  -1  -1   6  289.77   18.00
  -1  -2   6  130.29    8.40
  -1  -2   6  135.79    8.30
  -1  -2   6  138.19    8.30
  -1  -3   6  161.98    9.90
  -1  -3   6  159.38    9.90
  -1  -3   6  163.88   10.00
  -1  -4   6  220.98   14.10
  -1  -4   6  225.48   14.20
  -1  -4   6  252.17   14.40
  -1  -5   6  350.26   22.40
  -1  -5   6  407.36   22.80
  -1  -5   6  355.66   22.50
  -1  -6   6   62.79    4.20
  -1  -6   6   64.29    4.40
  -1  -6   6   68.09    4.70
  -1  -7   6   40.90    2.90
  -1  -7   6   37.50    3.10
  -1  -7   6   44.20    3.70
  -1  -8   6   47.40    3.40
  -1  -8   6   50.09    4.40
  -1 -10   6   15.40    2.80
  -1 -11   6    5.00    2.60
  -1 -12   6    1.40    2.40
  -1 -13   6    0.80    2.50
  -1 -14   6   -0.70    2.20
   2 -12  -6   10.30    2.70
   2 -11  -6    3.80    2.40
   2 -10  -6    7.70    2.40
   2  -9  -6   13.60    2.40
   2  -8  -6   72.09    5.30
   2  -7  -6   52.19    3.90
  -2   6   6  105.89   17.40
   2  -6  -6  105.89    7.00
   2  -6  -6  118.49   10.50
  -2   5   6  130.09   14.90
   2  -5  -6  111.39    7.50
   2  -5  -6  129.69   10.10
  -2   4   6  421.46   27.70
   2  -4  -6  388.56   24.50
   2  -4  -6  419.36   25.70
   2  -4  -6  390.26   27.30
  -2   3   6  382.06   24.90
   2  -3  -6  355.76   24.50
   2  -3  -6  374.16   23.40
  -2   2   6   41.30    6.90
   2  -2  -6   40.50    4.50
  -2   1   6  165.78   12.10
   2  -1  -6  163.78   10.80
   2  -1  -6  157.28   11.60
  -2   0   6  316.97   18.40
  -2   0   6  290.27   18.40
   2   0  -6  305.77   19.40
  -2  -1   6  165.68   10.10
  -2  -1   6  170.28   10.10
   2   1  -6  157.98   11.70
  -2  -2   6   42.40    3.00
  -2  -2   6   43.90    2.90
  -2  -3   6  350.26   22.40
  -2  -3   6  376.96   22.50
  -2  -3   6  382.66   22.40
  -2  -4   6  373.36   24.40
  -2  -4   6  405.86   24.40
  -2  -4   6  431.96   24.60
  -2  -5   6  107.29    6.90
  -2  -5   6  110.49    6.90
  -2  -5   6  114.49    7.30
  -2  -6   6  103.29    6.50
  -2  -6   6   91.69    6.00
  -2  -6   6   91.69    6.10
  -2  -7   6   51.09    4.00
  -2  -7   6   45.80    3.40
  -2  -8   6   72.09    5.40
  -2  -8   6   66.69    4.60
  -2  -9   6   19.30    2.00
  -2  -9   6   12.70    2.60
  -2 -10   6    4.90    2.50
  -2 -11   6    2.50    2.40
  -2 -12   6    8.80    3.00
  -2 -13   6    2.90    2.60
  -2 -14   6    0.70    2.30
   3 -11  -6    8.20    2.50
   3 -10  -6    2.90    2.10
   3  -9  -6   74.49    5.60
   3  -8  -6    4.90    1.80
   3  -7  -6   82.49    5.70
   3  -7  -6   94.09   10.30
   3  -6  -6  102.09    6.70
   3  -6  -6  110.39   10.00
   3  -5  -6  107.19    6.80
   3  -5  -6  111.79   14.10
   3  -4  -6  523.55   32.50
   3  -4  -6  509.65   34.60
   3  -3  -6   15.80    5.60
   3  -2  -6  336.37   21.00
   3  -2  -6  320.07   22.10
  -3   1   6   70.79    4.40
   3  -1  -6   71.09    5.90
   3  -1  -6   71.99    7.90
   3  -1  -6   62.99    9.10
  -3  -1   6   77.09    4.80
  -3  -1   6   78.79    4.80
   3   1  -6   78.79    7.10
   3   1  -6   68.19    8.10
   3   1  -6   66.69    6.50
  -3  -2   6  321.37   18.40
  -3  -2   6  297.77   18.30
  -3  -2   6  286.67   18.30
  -3  -4   6  446.46   29.10
  -3  -4   6  514.45   29.00
  -3  -5   6  133.69    8.10
  -3  -5   6  130.69    8.40
  -3  -5   6  128.59    8.10
  -3  -6   6  113.99    7.30
  -3  -6   6  103.99    6.90
  -3  -7   6   72.69    5.10
  -3  -7   6   83.19    5.60
  -3  -8   6    3.40    2.00
  -3  -8   6    7.10    1.50
  -3  -9   6   62.49    5.80
  -3  -9   6   73.79    4.80
  -3 -10   6    0.60    2.50
  -3 -11   6    5.80    2.70
  -3 -12   6    2.50    2.60
  -3 -13   6    1.60    2.50
  -3 -14   6    0.90    1.70
   4 -10  -6    2.00    2.00
   4  -9  -6   12.50    2.30
   4  -8  -6   32.50    3.10
   4  -8  -6   21.10    5.40
   4  -7  -6   21.30    5.50
   4  -7  -6   15.00    2.10
   4  -6  -6  164.08   13.00
   4  -6  -6  158.18   10.00
   4  -5  -6   79.59   13.40
   4  -5  -6   90.39    5.70
   4  -4  -6   17.70    8.40
   4  -4  -6    9.90    1.50
   4  -4  -6   14.70    3.80
   4  -4  -6   11.00    9.50
   4  -3  -6   83.69   12.30
   4  -3  -6   91.89    8.10
   4  -3  -6  109.29   14.60
   4  -2  -6   33.20    8.00
   4  -2  -6   46.60    6.00
   4  -2  -6   39.70    7.20
  -4   1   6   49.90    3.10
   4  -1  -6   47.50    5.90
   4  -1  -6   35.30    6.40
  -4   0   6  118.69    7.70
   4   0  -6  137.29   11.30
   4   0  -6  124.09   12.10
   4   0  -6  128.39    9.50
  -4  -1   6   23.50    2.00
   4   1  -6   16.20    5.20
  -4  -2   6   42.70    3.10
  -4  -3   6   78.19    5.20
  -4  -4   6   14.20    2.10
  -4  -5   6   93.59    6.60
  -4  -5   6  108.29    6.40
  -4  -6   6  167.28   10.40
  -4  -7   6   21.30    3.00
  -4  -7   6   21.80    2.40
  -4  -8   6   37.90    4.00
  -4  -8   6   35.50    3.20
  -4  -9   6   12.30    2.80
  -4  -9   6   16.00    2.10
  -4 -10   6    3.50    1.90
  -4 -10   6    2.10    2.70
  -4 -11   6    2.20    2.60
  -4 -12   6    0.30    2.40
  -4 -13   6    3.20    2.60
   5  -9  -6    8.90    2.20
   5  -8  -6   -0.30    1.50
   5  -8  -6    0.20    6.30
   5  -7  -6   41.90    6.90
   5  -7  -6   42.90    3.50
   5  -6  -6   78.89    5.10
   5  -6  -6   68.69    9.30
   5  -5  -6   13.10    4.40
   5  -5  -6   20.40   13.40
   5  -5  -6   18.40   15.40
   5  -5  -6    7.90    1.30
   5  -4  -6  101.99    9.40
   5  -4  -6   93.19    6.10
   5  -4  -6  122.19   19.30
   5  -4  -6   94.49   17.10
   5  -3  -6   25.30    9.60
   5  -3  -6   20.10    9.50
   5  -3  -6   14.80    4.30
   5  -2  -6  254.57   16.90
   5  -2  -6  235.78   19.90
   5  -2  -6  241.68   21.50
  -5   1   6  183.08   11.80
   5  -1  -6  189.18   16.80
   5  -1  -6  193.98   17.60
   5  -1  -6  209.58   13.90
  -5   0   6  155.38   10.20
   5   0  -6  171.78   12.10
   5   0  -6  183.48   16.30
  -5  -1   6  181.58   10.90
   5   1  -6  167.48   15.80
   5   1  -6  177.18   12.50
  -5  -2   6  246.48   14.40
  -5  -2   6  218.88   14.30
  -5  -2   6  252.87   18.30
  -5  -2   6  236.48   14.50
   5   2  -6  222.58   19.10
  -5  -3   6   12.60    1.50
  -5  -3   6   22.20    7.50
  -5  -3   6   16.40    2.30
   5   3  -6    1.00    6.60
  -5  -4   6   94.49    6.40
  -5  -4   6  103.69    6.40
  -5  -4   6   96.99   12.10
  -5  -4   6  104.69    6.70
  -5  -5   6   13.50    2.50
  -5  -5   6   19.30    2.10
  -5  -6   6   77.19    5.40
  -5  -6   6   84.09    5.70
  -5  -7   6   52.99    3.90
  -5  -7   6   48.30    4.40
  -5  -8   6    0.80    1.90
  -5  -8   6   -0.10    2.00
  -5  -9   6   15.40    2.80
  -5  -9   6   16.80    2.40
  -5 -10   6   -0.60    2.20
  -5 -10   6    1.80    1.90
  -5 -11   6    1.30    2.40
  -5 -11   6   -0.30    2.00
  -5 -12   6   -1.40    1.40
  -5 -12   6    3.00    2.70
   6  -8  -6   35.80    8.00
   6  -8  -6   20.90    3.20
   6  -7  -6   11.40    1.80
   6  -7  -6    7.60    6.20
   6  -6  -6    0.70    4.30
   6  -5  -6    8.70   19.90
   6  -5  -6    4.70    1.20
   6  -5  -6   -4.40   17.00
   6  -5  -6    2.30    4.70
   6  -4  -6   24.60    4.90
   6  -4  -6   22.90    2.10
   6  -4  -6   19.40   15.70
   6  -4  -6   41.30   15.10
   6  -3  -6   75.79   15.40
   6  -3  -6   96.99   17.60
   6  -3  -6   60.29    4.20
   6  -2  -6   38.60    3.10
   6  -2  -6   61.79   12.30
   6  -2  -6   39.00    7.20
  -6   1   6   61.09    3.90
   6  -1  -6   38.30   11.70
   6  -1  -6   54.49    7.70
   6  -1  -6   79.69   13.90
  -6   0   6  135.49    8.60
   6   0  -6  131.69   17.20
   6   0  -6  144.09   11.00
  -6  -1   6   63.29    4.20
   6   1  -6   64.69   10.90
   6   1  -6   56.99    7.10
  -6  -2   6   58.19    3.90
  -6  -2   6   54.89    4.00
  -6  -2   6   51.19   10.80
   6   2  -6   53.09   11.10
   6   2  -6   55.89    6.70
  -6  -3   6   94.59    6.10
  -6  -3   6   90.89    5.80
  -6  -3   6   85.79   12.80
  -6  -3   6   89.59    5.80
   6   3  -6   73.29   12.30
  -6  -4   6   38.40    3.40
  -6  -4   6   34.70    2.90
  -6  -6   6    5.20    2.00
  -6  -7   6   18.90    2.60
  -6  -7   6   16.40    2.70
  -6  -8   6   41.40    4.20
  -6  -8   6   37.80    4.30
  -6  -9   6   -0.40    1.90
  -6  -9   6   -1.20    2.30
  -6 -10   6    1.10    2.30
  -6 -10   6    0.80    2.50
  -6 -11   6   -0.80    2.00
  -6 -11   6   -1.90    2.20
  -6 -12   6    3.10    2.20
   7  -9  -6   -1.40    7.40
   7  -8  -6   12.50    7.80
   7  -7  -6    9.40    6.50
   7  -6  -6    1.10    5.40
   7  -6  -6    1.30    1.70
   7  -5  -6   14.50   29.50
   7  -5  -6    4.90    5.10
   7  -4  -6    9.80   21.00
   7  -4  -6   43.80    8.50
   7  -4  -6   34.50    2.80
   7  -4  -6   26.20   21.00
   7  -3  -6   32.10   18.50
   7  -3  -6    9.20   16.80
   7  -3  -6   18.80    5.20
   7  -3  -6   11.90    1.80
   7  -2  -6    7.70    1.40
   7  -2  -6   33.80   15.40
   7  -2  -6   13.20    4.20
   7  -2  -6   25.10   13.70
   7  -1  -6   -3.90   13.70
   7  -1  -6   22.50   13.10
   7   0  -6    2.40   13.00
   7   1  -6   17.10   12.50
  -7  -2   6   34.80    2.80
  -7  -2   6   34.10    3.10
   7   2  -6   20.80   15.50
  -7  -3   6   32.00    3.10
  -7  -3   6   38.70    2.90
   7   3  -6   37.40    7.00
  -7  -4   6   78.39    5.30
  -7  -5   6    5.10    1.60
  -7  -6   6    1.90    1.90
  -7  -6   6    5.80    1.70
  -7  -7   6    4.50    2.30
  -7  -7   6    9.90    2.20
  -7  -8   6    5.70    2.50
  -7  -8   6   10.70    2.30
  -7  -9   6    4.30    2.60
  -7  -9   6    7.90    2.80
  -7 -10   6    7.80    2.20
  -7 -11   6    3.90    2.10
  -7 -12   6    4.10    2.40
   8  -9  -6   13.30    8.60
   8  -8  -6    1.30    8.10
   8  -7  -6    7.80    7.70
   8  -6  -6    4.10    6.80
   8  -5  -6   15.30    6.00
   8  -4  -6    4.90   29.60
   8  -4  -6    4.80    1.50
   8  -4  -6   40.40   33.40
   8  -4  -6    1.40    5.10
   8  -3  -6    1.60    4.90
   8  -3  -6   16.60   22.00
   8  -3  -6  -35.40   26.10
   8  -2  -6    5.80    1.40
   8  -2  -6    4.80    4.90
   8  -2  -6   16.00   20.20
   8  -2  -6    0.40   23.10
  -8   1   6   59.99    4.00
   8  -1  -6   61.29   21.60
   8  -1  -6   50.69   20.40
   8  -1  -6   52.19    8.50
  -8   0   6   99.59    6.60
   8   0  -6  107.69   10.00
  -8  -1   6   69.49    4.50
   8   1  -6   57.09    8.20
  -8  -2   6   18.10    2.30
  -8  -2   6   12.60    2.10
   8   2  -6    9.50    4.10
  -8  -3   6   -1.20    1.70
  -8  -3   6    2.60    1.60
   8   3  -6    3.10    3.80
  -8  -4   6   13.70    2.10
   8   4  -6    9.30    4.70
  -8  -5   6   19.70    2.50
  -8  -6   6    4.20    2.10
  -8  -7   6   11.40    2.40
  -8  -8   6    3.90    2.30
  -8  -9   6    9.00    2.50
  -8 -10   6   -0.60    2.10
  -8 -11   6    1.20    2.30
  -8 -12   6    5.40    2.60
   9  -9  -6   21.30    9.70
   9  -8  -6   17.30    8.90
   9  -7  -6   -0.60    6.80
   9  -6  -6   -1.70    6.50
   9  -5  -6    3.60    6.00
   9  -4  -6   -0.90    5.30
   9  -3  -6   11.50    5.90
   9  -3  -6   10.00    1.70
   9  -2  -6   11.00    1.80
   9  -2  -6   14.50    5.50
  -9   1   6   16.20    2.00
   9  -1  -6   16.60    5.70
  -9   0   6    2.70    1.60
   9   0  -6   -0.40    4.40
  -9  -1   6   22.40    2.40
   9   1  -6   17.30    4.90
  -9  -2   6   33.50    3.40
  -9  -2   6   25.90    3.40
   9   2  -6   29.50    5.40
  -9  -3   6   16.40    2.30
   9   3  -6   18.20    5.10
  -9  -4   6    3.30    2.00
   9   4  -6    0.00    4.70
  -9  -5   6    9.60    2.30
   9   5  -6   10.00    5.80
  -9  -6   6    6.50    2.30
  -9  -7   6    3.10    2.00
  -9  -8   6    9.70    2.50
  -9  -9   6    4.90    2.40
  -9 -10   6   -0.20    2.40
  -9 -11   6    3.40    2.70
  10  -9  -6    5.00    9.20
  10  -8  -6    4.80    8.30
  10  -7  -6   -1.50    7.00
  10  -6  -6    5.10    7.00
  10  -5  -6    5.80    6.80
  10  -4  -6    1.60    6.40
  10  -3  -6   13.20    6.70
  10  -2  -6   11.70    2.00
 -10   1   6    0.60    1.50
  10  -1  -6    0.90    4.60
 -10   0   6   15.70    2.40
  10   0  -6   19.40    5.80
 -10  -1   6    5.30    2.10
  10   1  -6    3.70    5.20
 -10  -2   6   41.30    3.40
 -10  -2   6   29.30    3.70
  10   2  -6   31.00    6.70
 -10  -3   6   13.40    2.40
  10   3  -6   10.00    5.20
 -10  -4   6    1.20    2.20
  10   4  -6    0.50    4.90
 -10  -5   6    3.90    2.30
  10   5  -6    3.10    5.50
 -10  -6   6    3.40    2.50
  10   6  -6    6.40    6.30
 -10  -7   6    1.20    2.30
  10   7  -6    0.50    6.30
 -10  -8   6    2.60    2.30
  10   8  -6    2.20    7.00
  10   9  -6   10.90    7.60
 -10 -10   6   -0.60    2.20
  10  10  -6   -5.30    8.60
 -10 -11   6    6.10    2.40
  11  -9  -6   -3.00    8.60
  11  -8  -6   -3.70    8.40
  11  -7  -6    8.10    7.70
  11  -6  -6    7.50    7.10
  11  -5  -6  -10.00    7.00
  11  -4  -6   10.00    6.60
  11  -3  -6    3.20    6.50
  11  -2  -6    6.30    6.00
  11  -1  -6   14.90    2.30
 -11   0   6   41.60    3.60
 -11  -1   6   43.60    3.90
  11   1  -6   34.70    7.00
 -11  -2   6    6.90    2.10
 -11  -2   6    8.10    2.40
  11   2  -6    1.70    5.40
 -11  -3   6    4.60    2.30
  11   3  -6    3.80    5.40
  11   4  -6    4.80    5.50
 -11  -5   6    1.70    2.50
  11   5  -6   -1.80    5.60
 -11  -6   6   13.50    2.30
  11   6  -6    8.30    6.60
 -11  -7   6   18.10    2.90
  11   7  -6   15.20    7.50
 -11  -8   6    0.00    2.30
  11   8  -6   -2.40    7.30
 -11  -9   6    2.10    2.30
  11   9  -6   -0.80    7.90
 -11 -10   6    5.60    2.50
  12  -8  -6    1.50    7.90
  12  -7  -6    6.40    7.10
  12  -6  -6    0.50    7.60
  12  -5  -6   11.70    7.30
  12  -4  -6    0.50    6.50
  12  -3  -6    7.30    6.80
  12  -2  -6    6.30    6.30
  12  -1  -6    6.00    6.20
 -12   0   6   24.00    2.90
  12   0  -6   14.10    6.60
 -12  -1   6    3.40    2.60
 -12  -1   6    5.70    2.20
  12   1  -6    1.70    5.80
 -12  -2   6    3.30    2.40
  12   2  -6   -2.00    5.60
 -12  -3   6   13.10    2.50
  12   3  -6   11.90    6.30
 -12  -4   6    3.60    2.50
  12   4  -6   -1.50    6.00
 -12  -5   6   11.10    2.70
  12   5  -6    9.60    6.80
 -12  -6   6   10.10    2.60
  12   6  -6   11.00    6.70
 -12  -7   6    5.40    2.50
  12   7  -6    0.90    7.20
 -12  -8   6    4.80    2.20
  12   8  -6    4.20    7.90
 -12  -9   6    0.60    2.40
 -12 -10   6   -1.60    2.30
  13  -7  -6    4.70    8.20
  13  -6  -6    4.70    7.00
  13  -5  -6    1.30    7.30
  13  -4  -6   11.20    8.20
  13  -3  -6    6.00    7.30
  13  -2  -6    3.20    7.00
  13  -1  -6   15.30    7.20
 -13   0   6   11.10    2.30
  13   0  -6    5.00    6.80
 -13  -1   6   26.90    3.10
 -13  -1   6   25.40    3.10
  13   1  -6   18.10    7.90
 -13  -2   6    9.00    2.40
  13   2  -6   11.80    6.70
 -13  -3   6    4.90    2.60
  13   3  -6    2.40    6.40
 -13  -4   6   33.90    3.80
 -13  -5   6   11.20    2.70
  13   5  -6    9.50    6.70
 -13  -6   6    8.00    2.70
  13   6  -6    9.10    7.30
 -13  -7   6    4.10    2.60
  13   7  -6    5.70    8.00
 -13  -8   6    3.70    2.50
 -13  -9   6    0.40    2.40
  14  -5  -6   17.00    7.90
  14  -4  -6    1.60    7.30
  14  -3  -6    0.80    7.10
  14  -2  -6    5.90    7.90
  14  -1  -6   12.10    7.10
 -14   0   6    4.70    2.80
  14   0  -6   -0.70    7.10
  14   1  -6   -0.80    7.00
 -14  -2   6   20.80    2.80
  14   2  -6   11.90    7.50
 -14  -3   6    7.90    2.50
  14   3  -6    2.10    6.70
 -14  -4   6    9.70    2.70
  14   4  -6   10.60    7.50
  14   5  -6    9.00    7.30
 -14  -7   6    4.60    2.40
 -14  -8   6    3.10    2.40
  15  -3  -6   11.50    9.90
 -15   2   6   11.80    3.20
  15  -2  -6    5.50    8.10
  15  -1  -6   15.60    8.50
 -15   0   6    5.40    2.50
  15   0  -6   -3.90    7.40
  15   1  -6   -2.30    7.70
 -15  -2   6    8.20    2.40
  15   2  -6   16.90    7.70
 -15  -3   6   23.00    3.00
  15   3  -6   14.70    8.60
 -15  -4   6    6.20    2.20
 -15  -5   6    8.10    2.40
 -15  -6   6    9.20    2.60
 -16   2   6    5.70    2.90
 -15  -4  -7   13.30    3.80
 -15  -3  -7    6.40    3.10
  15   2   7    1.10    1.90
  15   1   7    0.60    1.70
  15   0   7    1.20    1.90
  15  -1   7    0.50    1.90
  15  -2   7    1.20    2.00
  15  -3   7    2.60    1.80
 -14  -7  -7   -1.60    3.30
 -14  -6  -7    3.60    3.60
 -14  -5  -7   18.20    4.70
 -14  -4  -7   13.20    4.10
 -14  -3  -7   23.50    4.70
 -14  -2  -7   16.40    3.70
 -14  -1  -7    6.10    2.90
  14   0   7    0.60    1.90
  14  -1   7    0.60    1.90
  14  -2   7    0.30    2.20
  14  -3   7   -1.00    2.10
  14  -4   7    1.80    1.90
  14  -5   7    1.20    1.80
 -13  -8  -7   -0.40    3.50
 -13  -7  -7   14.10    4.60
 -13  -6  -7   17.90    5.00
  13   5   7   23.00   10.40
 -13  -5  -7   13.10    4.80
  13   4   7   26.90    9.40
 -13  -4  -7   24.60    5.50
  13   3   7   31.20    9.40
 -13  -3  -7   20.60    5.10
  13   2   7   -5.50    8.80
  13   1   7   14.60    8.40
 -13  -1  -7   10.10    3.80
  13   0   7    1.40    2.10
  13   0   7    2.10    9.60
 -13   0  -7    3.40    2.80
  13  -1   7    1.40    2.30
  13  -2   7    2.60    2.30
  13  -3   7    1.40    2.20
  13  -4   7    1.30    2.20
  13  -5   7    1.30    1.90
  13  -6   7    1.40    1.90
  13  -7   7    0.80    1.70
 -12  -9  -7   -0.70    3.30
 -12  -8  -7   11.20    4.60
  12   7   7   -1.90   10.10
 -12  -7  -7   27.10    5.10
 -12  -6  -7   47.20    6.00
  12   5   7   11.20    8.00
 -12  -5  -7   23.40    4.90
  12   4   7   11.70    7.70
 -12  -4  -7   14.10    4.50
  12   3   7    4.80    7.50
 -12  -3  -7   21.30    4.30
  12   2   7   15.10    7.20
 -12  -2  -7   18.20    4.60
  12   0   7   -1.30    6.30
 -12   0  -7    5.30    3.50
  12  -1   7   11.20    7.10
 -12   1  -7   17.60    3.50
  12  -2   7    2.20    2.50
  12  -3   7    1.60    2.50
  12  -4   7    0.60    2.30
  12  -5   7    1.70    2.30
  12  -6   7    1.80    2.30
  12  -7   7    0.60    2.00
  12  -8   7    0.10    1.70
 -11 -10  -7    1.50    3.00
 -11  -9  -7    5.40    4.00
  11   8   7    7.30    8.50
  11   7   7   10.00    7.60
  11   6   7   19.40    7.60
  11   5   7   26.40    7.50
  11   4   7   14.40    6.80
 -11  -4  -7   10.20    4.10
  11   3   7   10.10    6.70
 -11  -3  -7   10.10    3.90
  11   2   7    5.70    6.10
 -11  -2  -7    9.10    3.60
  11   1   7   34.00    6.90
  11  -2   7   -8.50    5.60
  11  -2   7    2.30    2.60
  11  -3   7    4.80    2.70
  11  -3   7   -2.40    5.90
  11  -4   7   11.30    6.30
  11  -5   7    1.50    2.70
  11  -6   7    3.50    2.50
  11  -7   7    1.30    2.20
  11  -8   7    1.80    2.10
  11  -9   7    1.30    1.80
 -10 -11  -7    4.30    3.20
 -10 -10  -7    7.40    3.50
  10   9   7    7.60    8.70
 -10  -9  -7   19.70    4.50
  10   8   7   12.70    7.70
 -10  -8  -7   20.00    4.60
  10   7   7   24.30    7.70
  10   6   7   21.40    7.30
 -10  -6  -7   28.40    4.60
  10   5   7   16.90    6.70
 -10  -5  -7   17.30    4.20
  10   4   7   34.80    7.10
  10   3   7   -1.00    5.60
  10   2   7   16.20    6.10
  10   1   7   89.29   11.00
  10   0   7   33.20    6.50
  10  -1   7   85.59   10.00
  10  -2   7    2.80    2.80
  10  -3   7   -4.50    5.00
  10  -3   7    0.60    2.60
  10  -4   7   -4.70    4.90
  10  -5   7    3.40    2.80
  10  -5   7    4.30    5.80
  10  -6   7    2.90    2.60
  10  -6   7   -7.50    7.50
  10  -7   7    3.70    2.70
  10  -8   7    2.10    2.30
  10  -9   7    0.40    2.00
  10 -10   7    0.50    1.60
  -9 -11  -7   12.40    3.70
  -9 -10  -7    6.30    4.00
  -9  -9  -7   10.60    4.30
  -9  -8  -7   35.40    5.00
  -9  -7  -7   25.80    4.10
  -9  -6  -7   48.60    5.70
   9   4   7   -3.00    5.00
   9   3   7   27.90    6.10
   9   2   7  102.99   10.70
   9   1   7   25.70    5.70
   9   0   7   67.19    9.10
   9  -1   7   24.40    5.70
   9  -2   7   36.60    5.00
   9  -4   7    0.90    4.20
   9  -4   7    0.20    2.60
   9  -5   7    3.90    4.40
   9  -5   7    7.40    3.30
   9  -6   7   -0.80    5.50
   9  -6   7    6.00    3.10
   9  -7   7    3.40    2.80
   9  -8   7    2.20    2.70
   9  -9   7    1.50    2.20
   9 -10   7   -0.20    1.90
   9 -11   7    1.40    1.80
  -8 -11  -7    7.80    3.60
  -8 -10  -7   48.70    5.80
  -8  -9  -7   22.80    4.50
  -8  -8  -7   13.50    4.00
  -8  -7  -7   29.70    4.20
   8   3   7   86.49    9.70
   8   2   7   12.00   24.90
  -8  -2  -7    3.10   29.20
   8   1   7   10.50   24.60
  -8  -1  -7   -9.00   25.00
   8   0   7   18.60    4.90
   8   0   7   41.90   23.70
  -8   0  -7   10.10   23.80
   8  -1   7   -7.50   28.20
  -8   1  -7   22.10   31.50
   8  -2   7   33.50    5.90
   8  -3   7   34.40    5.20
   8  -4   7    8.20    3.20
   8  -4   7    6.80    4.30
   8  -5   7    1.20    2.70
   8  -6   7   -2.30    4.30
   8  -6   7    7.60    3.40
   8  -7   7    5.60    3.00
   8  -8   7    1.60    2.70
   8  -9   7    1.30    2.40
   8 -10   7    3.20    2.60
   8 -11   7    2.20    2.10
  -7 -12  -7    9.20    2.90
  -7 -11  -7   10.50    3.60
  -7 -10  -7   31.30    4.70
  -7  -9  -7   81.09    7.10
  -7  -8  -7   19.30    4.30
  -7  -7  -7   10.80    3.60
   7   3   7   44.60   19.40
  -7  -3  -7   24.60   24.30
   7   2   7   16.80   16.50
  -7  -2  -7   17.30   20.30
   7   1   7   41.50    6.60
   7   1   7   38.50   16.60
  -7  -1  -7   50.59   19.70
   7   0   7   33.40    5.20
   7   0   7   26.50   16.30
  -7   0  -7   23.60   17.00
   7  -1   7   50.19   16.40
   7  -1   7   37.20    6.90
  -7   1  -7   29.20   18.50
   7  -2   7   35.10    7.00
  -7   2  -7   25.20   18.60
   7  -3   7   21.20    3.50
   7  -3   7  -17.60   19.40
  -7   3  -7   15.20   36.00
   7  -4   7   58.59    6.40
   7  -5   7   14.50    3.30
   7  -6   7    0.30    2.50
   7  -7   7    3.30    2.80
   7  -8   7    4.00    2.80
   7  -9   7    9.40    3.40
   7 -10   7    1.60    2.50
   7 -11   7    0.80    2.00
   7 -12   7   -1.00    1.90
  -6 -12  -7   10.00    2.60
  -6 -11  -7   15.10    3.60
  -6 -10  -7   17.90    4.60
  -6  -9  -7   22.30    4.10
  -6  -8  -7  127.19    9.20
   6   4   7   21.70   16.60
  -6  -4  -7    6.40   18.90
   6   3   7  113.29   21.00
  -6  -3  -7  127.79   20.30
   6   2   7   27.80   12.30
  -6  -2  -7   37.30   15.60
   6   1   7    5.60    3.10
   6   1   7   18.70   11.30
  -6  -1  -7   -3.40   13.80
   6   0   7   15.20    3.90
   6   0   7    8.10   10.60
  -6   0  -7  -11.10   12.80
   6  -1   7   15.10   12.00
   6  -1   7   11.10    3.70
  -6   1  -7   -5.90   12.60
   6  -2   7   19.40    4.30
   6  -2   7   35.60   12.30
  -6   2  -7    9.10   13.70
   6  -3   7   84.19    7.00
  -6   3  -7   64.99   20.50
   6  -4   7   29.30    4.30
   6  -4   7   36.50    5.70
  -6   4  -7   20.70   22.50
   6  -5   7   94.29    8.30
   6  -5   7  123.69    9.60
   6  -6   7   16.50    4.60
   6  -6   7   10.40    2.90
   6  -7   7    3.70    2.70
   6  -8   7   41.30    5.20
   6  -9   7    2.80    2.80
   6 -10   7    2.80    2.60
   6 -11   7    0.50    2.40
   6 -12   7    0.80    2.10
   6 -13   7   -1.30    2.40
  -5 -11  -7   14.60    3.20
  -5 -10  -7   26.50    4.60
  -5  -9  -7   29.90    4.60
  -5  -8  -7   -0.40    3.10
   5   4   7  111.49   19.30
  -5  -4  -7  121.89   22.60
   5   3   7   73.39   12.70
  -5  -3  -7   59.09   12.80
   5   2   7  105.79   15.00
  -5  -2  -7  111.69   17.30
   5   1   7   49.40    9.90
  -5  -1  -7   35.00   11.10
   5   0   7    8.00    3.20
   5   0   7    4.50    7.60
  -5   0  -7   -8.60    9.50
   5  -1   7   44.70    6.00
   5  -1   7   41.90    9.50
   5  -1   7   43.40    3.20
  -5   1  -7   41.90   11.10
   5  -2   7  106.59   14.80
   5  -2   7   91.29    8.00
   5  -2   7   96.49    6.10
   5  -3   7   61.69    4.20
   5  -3   7   60.39    5.30
  -5   3  -7   54.29   14.60
   5  -4   7   87.19    7.20
   5  -4   7   97.49    8.00
   5  -4   7  107.39    6.30
  -5   4  -7   70.19   19.50
   5  -5   7    6.10    2.60
   5  -5   7  -24.70   13.30
   5  -6   7   50.49    5.10
   5  -7   7   34.10    4.50
   5  -8   7   -1.00    2.30
   5  -9   7    7.90    3.00
   5 -10   7    2.80    2.60
   5 -11   7    0.70    2.40
   5 -12   7    1.50    2.30
   5 -13   7    0.70    2.00
  -4 -11  -7    0.60    1.30
  -4 -10  -7   18.60    3.70
  -4  -9  -7    2.10    3.30
  -4  -8  -7   60.99    5.50
   4   5   7   64.79   14.60
  -4  -5  -7   44.10   12.60
   4   4   7   15.70    9.80
  -4  -4  -7    9.30   10.40
   4   3   7  111.69   14.80
  -4  -3  -7  131.19   16.50
   4   2   7   10.00    7.10
  -4  -2  -7    1.30    7.60
   4   1   7   43.70    8.10
  -4  -1  -7   52.69    9.20
   4   0   7    3.60    2.60
   4   0   7   12.40    6.00
   4   0   7    7.10    1.10
  -4   0  -7   14.00    7.80
   4  -1   7   30.30    7.40
   4  -1   7   33.60    2.70
   4  -1   7   37.70    4.80
  -4   1  -7   37.70    9.00
   4  -2   7    2.80    2.30
   4  -2   7    6.80    2.40
  -4   2  -7   -3.40    8.30
   4  -3   7   99.79    8.40
   4  -3   7  116.29    8.20
   4  -3   7  131.89   13.30
   4  -3   7  123.79    7.20
  -4   3  -7  100.59   17.40
   4  -4   7   10.00    3.00
   4  -4   7   20.00    8.20
   4  -4   7   12.60    2.40
   4  -5   7   83.69    5.00
   4  -5   7   64.99    6.00
   4  -6   7  107.79    7.90
   4  -6   7  110.89    7.00
   4  -7   7   22.30    3.60
   4  -8   7   25.60    4.00
   4  -9   7    0.30    2.40
   4 -10   7    3.50    2.50
   4 -11   7    2.20    2.60
   4 -12   7    0.70    2.30
   4 -13   7    1.20    2.30
  -3  -9  -7   71.89    6.30
   3   5   7   90.39   17.00
  -3  -5  -7  117.59   18.30
   3   4   7  124.39   15.90
  -3  -4  -7  164.78   16.90
   3   3   7   22.00    7.80
  -3  -3  -7   25.40    7.40
   3   2   7   24.00    6.40
  -3  -2  -7    3.00    5.60
   3   1   7   13.80    5.00
  -3  -1  -7   12.30    6.00
   3   0   7  525.35   35.30
   3   0   7  575.84   33.80
  -3   0  -7  551.54   35.90
   3  -1   7   16.00    1.80
   3  -1   7   21.60    5.50
  -3   1  -7   10.60    6.10
   3  -2   7   21.20    5.20
   3  -2   7   11.20    2.20
   3  -2   7   16.60    1.90
  -3   2  -7   13.00    6.90
   3  -3   7   30.60    4.40
   3  -3   7   41.70    3.00
   3  -4   7  143.19    9.40
   3  -4   7  143.29    8.70
   3  -4   7  123.59   13.20
   3  -5   7   93.29    6.70
   3  -5   7   99.69    6.10
   3  -5   7   74.99   12.50
   3  -6   7   47.00   10.70
   3  -6   7   37.70    4.00
   3  -6   7   42.90    3.20
   3  -7   7   50.99    4.70
   3  -7   7   54.49    3.90
   3  -8   7   11.10    2.50
   3  -9   7   37.90    4.30
   3 -10   7    1.00    2.30
   3 -11   7    4.00    2.50
   3 -12   7    1.40    2.40
   3 -13   7    1.40    2.60
   3 -14   7    1.10    2.30
  -2  -7  -7   63.99    4.90
   2   6   7   31.30   13.80
  -2  -6  -7   36.60   13.00
   2   5   7   90.39   12.50
  -2  -5  -7   80.49   12.60
   2   4   7  171.38   16.50
  -2  -4  -7  165.28   16.50
   2   3   7  131.09   13.20
  -2  -3  -7  144.89   13.70
   2   2   7   33.60    6.00
  -2  -2  -7   32.70    6.00
   2   1   7  390.96   26.10
  -2  -1  -7  408.36   26.50
   2   0   7   87.39    8.80
   2   0   7  103.99    6.10
  -2   0  -7   96.09   10.00
   2  -1   7  386.56   24.60
   2  -1   7  393.26   23.10
   2  -1   7  344.77   23.10
  -2   1  -7  410.26   25.30
   2  -2   7   31.60    2.40
   2  -2   7   29.80    3.10
   2  -2   7   34.50    2.40
   2  -2   7   36.00    6.20
  -2   2  -7   21.00    5.90
   2  -3   7  146.99    8.20
   2  -3   7  131.79    8.30
   2  -3   7  132.79    8.60
   2  -3   7  112.59   10.70
  -2   3  -7  133.59   13.10
   2  -4   7  158.18    9.10
   2  -4   7  133.89    9.60
   2  -4   7  149.99    9.20
   2  -5   7   83.89    5.30
   2  -5   7   70.69   10.00
   2  -6   7   28.20    3.50
   2  -6   7   36.20    2.80
   2  -7   7   47.30    4.30
   2  -7   7   52.49    3.70
   2  -7   7   48.00   10.60
   2  -8   7   54.59    5.00
   2  -8   7   58.89    4.10
   2  -9   7   11.00    2.70
   2 -10   7   11.00    2.80
   2 -11   7    2.00    2.30
   2 -12   7    5.60    2.80
   2 -13   7    2.70    2.60
   2 -14   7    1.20    2.20
  -1  -9  -7   40.30    4.30
  -1  -8  -7   92.69    6.00
  -1  -8  -7   80.29    6.20
  -1  -7  -7   47.60    3.90
   1   6   7    0.00   10.40
  -1  -6  -7    7.40    9.10
   1   5   7  234.38   20.90
  -1  -5  -7  206.48   19.70
  -1  -5  -7  247.48   14.50
   1   4   7   64.69   11.40
  -1  -4  -7   86.19   11.20
   1   3   7   17.60    5.80
  -1  -3  -7   21.90    5.20
   1   2   7  462.85   29.90
  -1  -2  -7  458.95   29.80
   1   1   7  163.78   12.90
  -1  -1  -7  179.48   13.20
   1   0   7  276.27   18.30
   1   0   7  311.07   18.30
  -1   0  -7  325.67   20.20
   1  -1   7  181.28   10.20
   1  -1   7  158.98    9.90
   1  -1   7  152.58   11.40
   1  -1   7  156.18    9.90
  -1   1  -7  156.18   11.90
   1  -2   7  410.56   26.50
   1  -2   7  425.36   26.50
   1  -2   7  428.56   27.40
  -1   2  -7  496.55   28.10
   1  -3   7   37.40    2.80
   1  -3   7   38.00    2.60
   1  -4   7   85.29    5.30
   1  -4   7   83.29    5.40
   1  -5   7  196.88   12.80
   1  -5   7  225.68   13.20
   1  -5   7  205.88   12.70
   1  -6   7    9.70    2.10
   1  -6   7   13.20    1.60
   1  -7   7   32.20    3.30
   1  -7   7   34.20    2.80
   1  -8   7   51.69    4.70
   1  -8   7   55.79    3.90
   1  -9   7   25.00    3.60
   1 -10   7   14.00    2.80
   1 -11   7    8.30    2.80
   1 -12   7    1.60    2.40
   1 -13   7    1.10    2.30
   1 -14   7    0.60    2.30
   0 -10  -7   58.39    5.30
   0  -9  -7   17.60    2.70
   0  -8  -7    6.50    1.90
   0  -7  -7   68.09    5.00
   0   6   7   29.50   11.00
   0  -6  -7   15.20    9.20
   0  -6  -7   23.10    2.50
   0   5   7    5.10    7.10
   0  -5  -7    4.90    6.50
   0   4   7   65.59    9.70
   0  -4  -7   65.89    4.40
   0  -4  -7   62.99    9.90
   0   3   7  371.26   23.30
   0  -3  -7  340.17   22.70
   0  -3  -7  302.27   21.00
   0   2   7  159.68   12.00
   0  -2  -7  143.09   11.40
   0  -2  -7  133.59    9.70
   0   1   7  214.68   13.90
   0  -1  -7  247.28   15.80
   0   0   7   50.69    3.30
   0   0   7   50.69    3.30
   0   0  -7   41.60    6.00
   0  -1   7  225.98   14.30
   0  -1   7  227.68   14.30
   0  -1   7  254.97   15.50
   0   1  -7  239.38   15.40
   0  -2   7  138.89    9.00
   0  -2   7  163.08    9.20
   0  -2   7  139.09    9.00
   0  -3   7  337.37   21.20
   0  -3   7  375.26   21.50
   0  -3   7  341.37   21.30
   0  -4   7   62.29    4.80
   0  -4   7   72.89    4.40
   0  -4   7   70.79    4.50
   0  -5   7    0.50    1.50
   0  -6   7   21.20    1.80
   0  -6   7   20.10    2.60
   0  -6   7   19.40    2.20
   0  -7   7   46.20    3.60
   0  -7   7   50.59    3.40
   0  -7   7   54.29    4.10
   0  -8   7    5.90    1.30
   0  -8   7    3.00    2.00
   0  -9   7   10.50    2.70
   0 -10   7   47.50    4.80
   0 -11   7    3.10    2.40
   0 -12   7    2.00    2.60
   0 -13   7    0.30    2.30
   0 -14   7    0.30    2.20
   1 -11  -7   16.60    2.80
   1 -10  -7   15.40    2.80
   1  -9  -7   28.20    3.40
   1  -8  -7   72.09    5.30
   1  -7  -7   44.10    3.60
  -1   6   7   25.00   11.10
   1  -6  -7   32.40    9.30
   1  -6  -7   24.50    2.40
  -1   5   7  133.19   15.90
   1  -5  -7  138.09   10.10
   1  -5  -7  137.39    8.40
   1  -5  -7  106.59   14.30
  -1   4   7   20.50    6.20
   1  -4  -7   14.50    1.60
   1  -4  -7    6.00    5.50
  -1   3   7  106.29   10.10
   1  -3  -7  102.19   10.20
   1  -3  -7  102.39    7.90
  -1   2   7  310.87   19.60
  -1   2   7  270.27   17.50
   1  -2  -7  285.47   18.30
   1  -2  -7  295.77   19.50
  -1   1   7   35.50    6.00
  -1   1   7   35.90    2.50
   1  -1  -7   34.50    3.70
  -1   0   7  411.66   27.30
  -1   0   7  475.05   27.40
   1   0  -7  459.25   27.70
   1   0  -7  468.05   28.40
  -1  -1   7   33.90    4.80
   1   1  -7   29.70    3.50
  -1  -2   7  312.77   19.70
  -1  -2   7  310.87   19.70
  -1  -2   7  351.36   19.80
  -1  -3   7  106.59    6.90
  -1  -3   7  119.39    7.10
  -1  -3   7  105.79    6.80
  -1  -4   7   30.40    2.20
  -1  -4   7   24.00    2.30
  -1  -5   7  143.69    8.90
  -1  -5   7  135.69    8.50
  -1  -5   7  132.89    8.50
  -1  -6   7   23.20    2.70
  -1  -6   7   25.40    2.00
  -1  -6   7   20.60    2.30
  -1  -7   7   39.40    3.50
  -1  -7   7   33.70    2.90
  -1  -7   7   35.80    2.70
  -1  -8   7   49.40    3.90
  -1  -8   7   58.79    3.80
  -1  -8   7   56.89    4.60
  -1  -9   7   16.00    2.80
  -1 -10   7    9.40    2.70
  -1 -11   7    6.80    2.70
  -1 -12   7   -0.40    2.30
  -1 -13   7    1.50    2.60
  -1 -14   7    0.00    2.30
   2 -11  -7    1.00    2.20
   2 -10  -7   16.90    2.80
   2  -9  -7   22.30    3.20
   2  -8  -7   80.09    5.70
   2  -7  -7   50.79    3.90
  -2   6   7   30.10   12.40
   2  -6  -7   42.30    7.40
   2  -6  -7   34.90    2.90
  -2   5   7   89.69   14.40
   2  -5  -7   80.59   13.70
   2  -5  -7   85.69    8.30
   2  -5  -7   82.49    5.40
  -2   4   7  124.79   13.00
   2  -4  -7  115.89   12.10
   2  -4  -7  101.69    7.20
   2  -4  -7  119.89    9.10
  -2   3   7  166.58   13.80
   2  -3  -7  166.18   11.40
   2  -3  -7  156.78   13.20
  -2   2   7   19.30    4.70
  -2   2   7   15.50    1.50
   2  -2  -7   17.60    4.20
  -2   1   7  370.26   22.90
  -2   1   7  403.26   24.80
   2  -1  -7  362.06   24.30
   2  -1  -7  381.26   23.60
  -2   0   7   36.70    2.70
  -2   0   7   40.10    2.70
  -2  -1   7  361.76   23.30
  -2  -1   7  387.56   23.40
   2   1  -7  426.06   24.80
   2   1  -7  374.26   24.00
  -2  -2   7   18.40    1.70
  -2  -3   7  173.48   10.60
  -2  -3   7  172.98   10.60
  -2  -3   7  173.88   10.70
  -2  -4   7  123.89    7.60
  -2  -4   7  123.99    7.60
  -2  -4   7  120.19    7.80
  -2  -5   7   80.99    5.30
  -2  -5   7   73.09    5.00
  -2  -5   7   78.69    5.00
  -2  -6   7   32.20    3.20
  -2  -6   7   32.40    2.50
  -2  -6   7   30.40    2.60
  -2  -7   7   35.40    3.00
  -2  -7   7   42.20    3.00
  -2  -7   7   43.70    3.80
  -2  -8   7   63.59    4.50
  -2  -8   7   63.29    4.40
  -2  -8   7   73.79    5.40
  -2  -9   7   22.30    2.10
  -2  -9   7   15.80    2.90
  -2 -10   7   12.30    2.90
  -2 -11   7   -0.60    2.30
  -2 -12   7   10.10    3.10
  -2 -13   7    1.80    2.70
  -2 -14   7    0.60    2.50
   3 -11  -7    5.10    2.40
   3 -10  -7    2.40    2.10
   3  -9  -7   83.59    6.20
   3  -8  -7   20.80    2.80
   3  -7  -7   62.89    4.50
   3  -7  -7   63.19    9.40
   3  -6  -7   44.40   12.50
   3  -6  -7   65.19    8.20
   3  -6  -7   61.89    4.20
   3  -5  -7  105.39    8.90
   3  -5  -7   75.19   14.60
   3  -5  -7   90.69    5.90
   3  -4  -7  317.77   24.60
   3  -4  -7  357.66   22.10
   3  -3  -7    5.00    2.50
   3  -3  -7    5.70    5.50
  -3   2   7   31.60    2.30
   3  -2  -7   45.50    7.40
  -3   1   7   67.79    4.20
   3  -1  -7   63.09    7.40
   3  -1  -7   64.29    5.80
  -3   0   7  516.15   31.50
   3   0  -7  533.55   32.30
   3   0  -7  495.15   32.80
   3   0  -7  541.05   33.70
  -3  -1   7   71.59    4.50
  -3  -1   7   74.09    4.50
   3   1  -7   62.69    8.00
   3   1  -7   78.09    6.70
   3   1  -7   63.39    6.10
  -3  -2   7   35.20    2.50
  -3  -2   7   36.00    2.50
  -3  -3   7   19.50    1.90
  -3  -3   7   17.10    1.90
  -3  -4   7  326.57   18.70
  -3  -4   7  301.37   18.70
  -3  -4   7  296.07   18.90
  -3  -5   7   96.49    6.20
  -3  -5   7   88.89    5.90
  -3  -5   7   90.79    5.90
  -3  -6   7   57.49    4.30
  -3  -6   7   60.19    3.80
  -3  -6   7   49.30    3.80
  -3  -7   7   60.49    4.00
  -3  -7   7   56.79    4.70
  -3  -8   7   23.20    3.20
  -3  -8   7   24.10    2.40
  -3  -9   7   68.49    4.90
  -3  -9   7   72.49    5.90
  -3 -10   7    1.20    2.50
  -3 -10   7    3.20    1.20
  -3 -11   7    5.40    2.80
  -3 -12   7    4.50    2.60
  -3 -13   7    2.30    2.60
  -3 -14   7    2.70    2.00
   4 -10  -7    7.80    2.70
   4  -9  -7    6.50    2.10
   4  -8  -7   62.49    4.70
   4  -8  -7   66.69    9.60
   4  -7  -7   21.60    5.70
   4  -7  -7   28.10    2.70
   4  -6  -7   65.39   16.30
   4  -5  -7  102.89   17.90
   4  -5  -7  113.89   20.80
   4  -5  -7   90.39    6.20
   4  -5  -7  112.19    9.20
   4  -4  -7   79.69    8.00
   4  -4  -7   73.89   12.60
   4  -4  -7   82.09   14.70
   4  -3  -7  169.18   18.20
   4  -3  -7  154.38   16.10
   4  -3  -7  188.18   12.60
   4  -2  -7   85.59   13.20
   4  -2  -7   79.49    7.60
   4  -2  -7   85.69   11.00
  -4   1   7   67.79    4.50
   4  -1  -7   83.89   10.90
   4  -1  -7   74.69    9.60
   4  -1  -7   70.99    7.00
  -4   0   7   37.80    2.70
   4   0  -7   38.10    5.30
  -4  -1   7   74.89    4.60
  -4  -1   7   65.09    4.50
  -4  -1   7   69.19    4.50
   4   1  -7   59.59   10.00
   4   1  -7   74.89    8.40
   4   1  -7   69.39    6.40
  -4  -2   7   81.69    5.30
  -4  -2   7   76.79    5.20
  -4  -2   7   90.09    5.40
   4   2  -7   78.89    9.70
  -4  -3   7  155.18    9.90
  -4  -3   7  167.48    9.90
  -4  -3   7  158.78   10.00
  -4  -4   7   79.99    5.00
  -4  -4   7   75.09    5.20
  -4  -4   7   75.79    5.00
  -4  -5   7  107.59    6.30
  -4  -5   7   94.19    6.20
  -4  -5   7   92.99    6.50
  -4  -6   7  121.29    7.80
  -4  -6   7  123.19    8.10
  -4  -7   7   31.00    2.80
  -4  -7   7   26.90    3.20
  -4  -8   7   62.89    5.40
  -4  -8   7   66.19    4.60
  -4  -9   7    7.00    2.60
  -4  -9   7   11.80    1.90
  -4 -10   7   16.20    2.30
  -4 -11   7    5.70    2.80
  -4 -12   7    1.00    2.60
  -4 -13   7    2.60    2.70
   5  -8  -7   -0.10    1.50
   5  -8  -7   -5.40    5.90
   5  -7  -7   65.59    4.70
   5  -7  -7   74.59   10.40
   5  -6  -7   93.69    9.90
   5  -6  -7   82.29    5.60
   5  -5  -7    1.30   14.30
   5  -5  -7    2.40    1.00
   5  -5  -7  -11.30   16.20
   5  -4  -7   44.60   12.60
   5  -4  -7   57.39    7.50
   5  -4  -7   49.20   13.20
   5  -3  -7   12.30   10.30
   5  -3  -7   23.50    9.70
   5  -3  -7    7.00    3.30
   5  -2  -7  179.48   17.80
   5  -2  -7  183.18   13.40
   5  -2  -7  188.18   18.70
  -5   1   7   95.59    6.00
   5  -1  -7  109.09   12.30
   5  -1  -7   92.19    8.80
   5  -1  -7   91.89   13.80
   5   0  -7    6.60    6.60
   5   0  -7   -0.20    6.80
   5   0  -7   -0.50    3.10
  -5  -1   7   98.79    6.20
   5   1  -7  102.29    8.40
   5   1  -7   81.49   12.70
  -5  -2   7  210.18   12.00
  -5  -2   7  209.28   12.00
   5   2  -7  160.28   16.90
   5   2  -7  184.58   13.90
   5   3  -7    1.80    6.50
  -5  -4   7   65.69    5.20
  -5  -4   7   66.69    4.70
  -5  -4   7   80.89    4.70
  -5  -6   7  103.99    6.50
  -5  -6   7   95.09    6.90
  -5  -7   7   73.89    5.10
  -5  -7   7   74.39    5.80
  -5  -8   7    0.20    2.20
  -5  -8   7    2.10    1.60
  -5  -9   7   11.30    2.60
  -5 -10   7    6.70    2.00
  -5 -10   7    3.70    2.40
  -5 -11   7   -0.10    2.50
  -5 -11   7    1.00    1.90
  -5 -12   7    1.00    1.50
  -5 -12   7    2.90    2.80
   6  -8  -7   52.89    9.10
   6  -7  -7    6.80    6.10
   6  -6  -7    5.60    5.00
   6  -5  -7   24.00    5.40
   6  -5  -7   15.20   20.90
   6  -5  -7   21.90   21.80
   6  -4  -7   33.10   17.80
   6  -4  -7   18.80    4.70
   6  -4  -7   37.90   15.30
   6  -3  -7   51.29    8.30
   6  -3  -7   41.50   14.80
   6  -3  -7   41.70   13.90
   6  -2  -7   15.30    4.60
   6  -2  -7   13.00   11.00
   6  -2  -7   11.70   11.60
   6  -1  -7  -10.00    9.80
   6  -1  -7    2.10    4.00
   6  -1  -7   13.80    9.60
  -6   0   7   42.30    3.00
   6   0  -7   33.70   10.30
   6   0  -7   35.90    6.50
   6   0  -7   36.20   10.10
   6   1  -7    4.00    3.30
   6   1  -7   -2.00    8.70
  -6  -2   7   33.80    2.60
  -6  -2   7   28.30    2.70
   6   2  -7   14.60    9.90
  -6  -3   7   55.19    3.70
  -6  -3   7   50.29    4.10
   6   3  -7   31.30   10.80
  -6  -4   7   25.40    2.50
  -6  -4   7   28.50    2.90
  -6  -5   7   26.50    3.20
  -6  -5   7   37.90    2.80
  -6  -6   7   12.00    2.20
  -6  -6   7   16.40    2.00
  -6  -7   7   16.00    2.10
  -6  -7   7   14.90    2.60
  -6  -8   7   47.90    5.00
  -6  -8   7   61.69    4.40
  -6  -9   7    1.80    2.40
  -6  -9   7    2.60    1.90
  -6 -10   7    5.90    2.80
  -6 -10   7    9.50    2.40
  -6 -11   7    0.40    2.30
  -6 -11   7    0.90    2.50
  -6 -12   7    3.10    2.40
   7  -9  -7   11.20    7.70
   7  -8  -7    0.80    7.30
   7  -7  -7    3.00    6.40
   7  -6  -7   -1.60    5.50
   7  -5  -7    6.40    5.10
   7  -5  -7  -28.00   42.50
   7  -4  -7  102.99   10.80
   7  -4  -7   96.29   23.70
   7  -4  -7   88.39   25.80
   7  -3  -7   28.00   20.20
   7  -3  -7   41.10   18.60
   7  -3  -7   19.20    5.80
   7  -2  -7    1.40    4.00
   7  -2  -7    4.30    1.10
   7  -2  -7   23.30   16.50
   7  -2  -7    4.50   14.50
  -7   1   7    8.60    1.40
   7  -1  -7    6.30    4.30
   7  -1  -7  -10.50   14.50
   7  -1  -7   24.50   13.50
  -7   0   7    9.50    1.50
   7   0  -7    8.80   13.10
   7   0  -7    8.60    4.10
   7   0  -7    0.40   13.50
   7   1  -7  -22.60   12.50
   7   1  -7    3.20    3.60
  -7  -2   7   12.10    1.80
   7   2  -7   10.40    3.70
  -7  -3   7   18.80    2.40
   7   3  -7   18.20    4.60
  -7  -5   7   13.30    2.00
  -7  -5   7   10.30    2.20
  -7  -6   7    2.40    1.70
  -7  -6   7    1.20    1.90
  -7  -7   7   10.70    2.50
  -7  -7   7   11.00    2.20
  -7  -8   7    5.10    2.50
  -7  -8   7    6.20    2.20
  -7  -9   7   20.50    3.10
  -7  -9   7   12.90    3.10
  -7 -10   7    8.00    2.60
  -7 -11   7    2.10    2.50
  -7 -12   7    8.90    2.80
   8  -9  -7    0.30    8.40
   8  -8  -7   11.10    8.40
   8  -7  -7   -4.20    7.00
   8  -6  -7   -4.20    6.10
   8  -5  -7   12.30    6.10
   8  -4  -7   11.50    5.50
   8  -4  -7   15.90   35.10
   8  -3  -7    9.80    5.50
   8  -3  -7   47.10   26.60
   8  -3  -7  -17.10   27.80
   8  -2  -7  -13.10   26.00
   8  -2  -7   18.30    5.30
   8  -2  -7   11.10    1.80
  -8   1   7   69.09    4.50
   8  -1  -7   57.59    9.00
   8  -1  -7   67.19   22.40
   8   0  -7   33.90   20.70
   8   0  -7   24.00    5.00
  -8  -1   7   82.49    5.50
   8   1  -7   79.79    9.10
  -8  -2   7   20.10    2.70
  -8  -2   7   25.10    2.50
   8   2  -7   19.60    4.60
  -8  -3   7   18.10    2.30
  -8  -3   7   13.20    2.10
   8   3  -7   13.70    4.20
  -8  -4   7   23.00    2.50
   8   4  -7   18.20    5.40
  -8  -5   7   19.10    2.60
  -8  -6   7    7.70    2.20
  -8  -7   7    1.00    2.10
  -8  -8   7    8.10    2.40
  -8  -9   7    4.20    2.20
  -8 -10   7    6.70    2.60
  -8 -11   7   -2.20    2.30
  -8 -12   7    4.40    2.50
   9  -9  -7   -6.20    8.20
   9  -8  -7   -4.00    8.30
   9  -7  -7   -3.00    6.70
   9  -6  -7   10.00    7.30
   9  -5  -7    6.60    6.50
   9  -4  -7    2.30    5.40
   9  -3  -7   33.40    6.80
   9  -2  -7   20.90    3.60
  -9   1   7    3.40    1.50
   9  -1  -7    1.70    4.20
  -9   0   7    4.10    1.60
   9   0  -7   -0.40    4.80
  -9  -1   7    3.50    1.60
   9   1  -7    3.30    4.40
  -9  -2   7   47.30    4.30
  -9  -2   7   55.79    4.00
   9   2  -7   44.40    8.50
  -9  -3   7   34.50    3.80
  -9  -3   7   46.30    3.50
   9   3  -7   43.60    8.50
  -9  -4   7    4.80    2.10
   9   4  -7    3.10    4.70
  -9  -5   7   13.10    2.30
   9   5  -7    9.70    5.40
  -9  -6   7   17.30    2.70
   9   6  -7   16.70    7.00
  -9  -7   7    4.00    2.20
  -9  -8   7    2.40    1.90
  -9  -9   7    0.90    2.10
  -9 -10   7    1.20    2.20
  -9 -11   7    5.60    2.40
  10  -9  -7   -0.20    8.60
  10  -8  -7   -1.20    8.20
  10  -7  -7   -2.00    6.90
  10  -6  -7    0.20    7.40
  10  -5  -7    5.10    6.50
  10  -4  -7    2.90    6.00
  10  -3  -7    2.40    5.90
  10  -2  -7   39.70    7.50
 -10   1   7   13.90    2.10
  10  -1  -7    8.60    5.30
 -10   0   7    0.40    1.90
  10   0  -7   -1.90    5.40
  10   1  -7    8.60    5.50
 -10  -2   7   47.80    4.30
 -10  -2   7   52.49    4.60
  10   2  -7   41.30    7.20
  10   3  -7    1.40    5.40
 -10  -4   7    3.90    2.30
  10   4  -7    4.00    5.30
 -10  -5   7    1.50    2.20
  10   5  -7    6.40    6.10
 -10  -6   7   10.90    2.60
  10   6  -7    7.20    6.20
 -10  -7   7    3.20    2.50
  10   7  -7   -1.10    6.20
  10   8  -7    8.50    7.70
 -10  -9   7    3.10    2.20
  10   9  -7   -5.70    8.20
 -10 -10   7    0.90    2.20
  10  10  -7    5.20    9.20
 -10 -11   7    5.80    2.50
  11  -9  -7    0.90    8.10
  11  -8  -7   -4.10    8.00
  11  -7  -7    9.10    7.80
  11  -6  -7   -0.30    6.80
  11  -5  -7   -3.00    7.00
  11  -4  -7    7.60    6.60
  11  -3  -7    0.10    6.30
  11  -2  -7   -4.50    6.10
  11  -1  -7   40.60    8.10
 -11   0   7   62.39    4.90
  11   0  -7   70.69   11.40
 -11  -1   7   46.90    4.40
 -11  -1   7   43.60    4.00
  11   1  -7   39.50    7.70
 -11  -2   7    0.00    2.50
 -11  -2   7   -2.10    2.30
  11   2  -7    1.50    5.60
 -11  -3   7    2.10    2.20
  11   3  -7    3.10    5.60
 -11  -4   7    9.30    2.50
  11   4  -7    9.20    5.80
 -11  -5   7    5.20    2.50
  11   5  -7    5.50    6.20
 -11  -6   7   -0.50    2.40
  11   6  -7    5.10    6.70
 -11  -7   7    1.40    2.30
  11   7  -7    5.80    6.60
  11   8  -7    8.70    7.40
 -11  -9   7    1.40    2.30
  11   9  -7   -0.30    8.20
 -11 -10   7    2.60    2.30
  12  -8  -7   -2.60    7.90
  12  -7  -7   -3.00    6.80
  12  -6  -7   -3.30    7.20
  12  -5  -7   -6.10    6.90
  12  -4  -7   -2.60    6.40
  12  -3  -7   -1.40    6.40
  12  -2  -7   -0.20    6.20
  12  -1  -7    3.10    6.60
 -12   0   7    3.30    2.00
  12   0  -7   -1.30    6.30
 -12  -1   7   13.40    2.60
 -12  -1   7   13.80    2.80
  12   1  -7    8.70    6.30
 -12  -2   7    2.70    2.00
  12   2  -7    2.50    6.10
 -12  -3   7    1.30    2.20
  12   3  -7    1.30    5.70
 -12  -4   7    5.10    2.80
  12   4  -7    2.90    6.10
 -12  -5   7    1.90    2.50
  12   5  -7   -1.20    6.30
 -12  -6   7   -1.50    2.40
  12   6  -7    3.40    6.90
 -12  -7   7    0.10    2.40
  12   7  -7    2.60    7.30
 -12  -8   7    2.00    2.40
  12   8  -7   -2.70    7.90
 -12  -9   7    1.50    2.00
 -12 -10   7   -1.80    2.30
  13  -7  -7   -5.30    7.70
  13  -6  -7    0.80    7.10
  13  -5  -7   -1.50    7.00
  13  -4  -7    6.80    7.60
  13  -3  -7    2.10    6.90
  13  -2  -7    1.60    7.40
  13  -1  -7   12.80    7.40
 -13   0   7    0.40    2.00
 -13   0   7    3.60    2.70
  13   0  -7    7.20    7.10
 -13  -1   7   16.70    2.80
 -13  -1   7   19.40    2.90
  13   1  -7    8.70    6.90
 -13  -2   7   11.10    2.40
  13   2  -7    5.00    6.80
 -13  -3   7    1.40    2.10
  13   3  -7    2.60    5.90
 -13  -4   7    6.60    2.30
  13   4  -7    2.50    6.60
  13   5  -7    6.70    6.40
  13   6  -7    7.90    6.80
 -13  -7   7    2.60    2.30
  13   7  -7    0.20    8.10
 -13  -8   7   -1.20    2.30
 -13  -9   7    0.80    2.30
  14  -5  -7  -11.90    7.50
  14  -4  -7   -1.90    7.00
  14  -3  -7    8.80    7.60
  14  -2  -7   16.60    7.70
 -14   1   7    3.70    2.90
  14  -1  -7  -10.00    6.80
 -14   0   7    3.80    2.60
  14   0  -7    8.50    7.10
 -14  -1   7    7.00    2.40
  14   1  -7    0.70    6.90
 -14  -2   7   14.60    2.70
  14   2  -7   12.90    7.50
 -14  -3   7   16.50    2.40
  14   3  -7    7.00    7.50
 -14  -4   7    4.10    2.30
  14   4  -7   -1.50    6.30
 -14  -5   7    4.20    2.40
  14   5  -7    0.30    7.30
 -14  -6   7    5.20    2.60
 -14  -7   7    1.20    2.40
 -14  -8   7    1.40    2.40
 -15   3   7   14.70    3.50
  15  -3  -7   -2.00    9.90
 -15   2   7    6.00    3.20
  15  -2  -7    3.40    8.00
 -15   1   7    5.60    2.70
  15  -1  -7   -3.00    7.70
  15   0  -7   12.30    8.50
  15   1  -7    2.20    7.70
  15   2  -7   -9.00    7.70
 -15  -3   7   10.00    2.60
  15   3  -7   11.40    9.20
 -15  -4   7   11.70    3.00
 -15  -5   7    3.00    2.30
 -15  -6   7    8.10    2.60
 -16   3   7    5.60    2.60
 -16   1   7    1.60    2.60
 -15  -3  -8    9.20    3.40
  15   2   8    0.90    1.90
  15   1   8    0.10    1.70
  15   0   8    0.00    1.80
  15  -1   8   -0.70    1.90
  15  -2   8    0.10    2.00
  15  -3   8    0.00    1.80
 -14  -7  -8   14.80    4.30
 -14  -6  -8    4.10    3.80
 -14  -5  -8   24.90    5.80
 -14  -4  -8    7.00    4.00
 -14  -3  -8   15.40    4.00
 -14  -2  -8   10.30    3.70
  14   1   8    0.50    2.00
 -14  -1  -8    3.70    2.90
  14   0   8   -0.60    1.80
  14  -1   8    0.20    1.90
  14  -2   8    0.60    2.00
  14  -3   8    1.50    2.10
  14  -4   8   -0.10    2.00
  14  -5   8    1.10    1.80
 -13  -8  -8    3.80    3.50
 -13  -7  -8   15.70    5.00
 -13  -6  -8   16.10    5.30
 -13  -5  -8    5.70    4.80
  13   4   8   42.60   15.10
 -13  -4  -8   24.70    4.90
 -13  -3  -8   19.70    4.40
 -13  -2  -8   14.30    4.00
 -13  -1  -8   -0.70    3.50
  13   0   8    1.50    2.20
 -13   0  -8    2.10    3.00
  13  -1   8   -0.10    2.10
  13  -2   8    2.40    2.50
  13  -3   8   -0.60    2.10
  13  -4   8    3.30    2.30
  13  -5   8    1.50    1.90
  13  -6   8    0.30    1.80
  13  -7   8    0.10    1.70
 -12  -9  -8    2.00    3.40
 -12  -8  -8   14.30    4.80
 -12  -7  -8   21.80    5.30
  12   5   8   -0.40    8.70
 -12  -5  -8   23.60    5.10
  12   4   8    8.70    8.20
 -12  -4  -8   11.30    4.30
  12   3   8   -4.90    7.40
 -12  -3  -8   18.30    4.50
  12   2   8   -5.90    7.10
  12   1   8   10.90    7.20
 -12  -1  -8   20.40    4.00
  12   0   8  -11.90    6.90
 -12   0  -8    8.40    3.60
  12  -1   8    2.20    2.60
  12  -1   8  -13.20   10.50
  12  -2   8    1.30    2.50
  12  -3   8    1.30    2.50
  12  -4   8    0.80    2.30
  12  -5   8    1.40    2.30
  12  -6   8    1.70    2.30
  12  -7   8    3.00    2.10
  12  -8   8    0.00    1.60
 -11 -10  -8   -2.40    3.00
 -11  -9  -8    5.20    4.30
  11   8   8   17.10   10.70
 -11  -8  -8   31.90    5.10
  11   7   8   19.00    8.80
 -11  -7  -8   29.40    5.10
  11   6   8    8.60    8.30
 -11  -6  -8   35.60    5.20
 -11  -5  -8   32.90    5.20
  11   4   8    9.90    7.10
 -11  -4  -8   14.40    4.70
  11   3   8   13.20    6.60
 -11  -3  -8   14.80    4.80
  11   2   8   -2.90    5.70
 -11  -2  -8   10.00    4.10
 -11   0  -8  174.08   12.00
  11  -2   8   -6.00    6.10
  11  -2   8    1.20    2.60
  11  -3   8    3.60    2.70
  11  -3   8   -7.10    7.90
  11  -4   8    0.90    2.50
  11  -5   8    3.00    2.70
  11  -6   8    2.40    2.50
  11  -7   8    0.70    2.30
  11  -8   8    0.60    2.00
  11  -9   8    1.40    1.70
 -10 -10  -8    5.50    3.70
  10   9   8    2.30    9.00
 -10  -9  -8   12.00    4.40
  10   8   8   26.80    8.40
 -10  -8  -8   22.40    4.90
  10   7   8   32.30    8.30
 -10  -7  -8   44.10    5.90
  10   6   8   22.90    7.30
 -10  -6  -8   30.40    4.90
  10   5   8   11.50    6.40
 -10  -5  -8   19.30    4.60
  10   4   8   22.20    6.80
  10   3   8   -1.00    5.40
  10   2   8    8.40    5.60
  10   1   8   74.09    9.20
  10   0   8   -8.50    4.60
  10  -1   8    9.20    4.70
  10  -2   8    3.80    2.90
  10  -2   8    5.30    5.50
  10  -3   8   -7.70    5.30
  10  -3   8    2.60    2.90
  10  -4   8   -2.90    5.60
  10  -4   8    6.40    3.20
  10  -5   8    1.70    2.80
  10  -6   8    2.60    2.60
  10  -7   8    1.80    2.70
  10  -8   8    1.20    2.30
  10  -9   8    0.80    2.10
  10 -10   8   -0.60    1.70
  -9 -11  -8   13.40    3.80
  -9 -10  -8    4.20    4.00
  -9  -9  -8    8.60    4.20
  -9  -8  -8   29.20    4.70
  -9  -7  -8   25.10    4.50
  -9  -6  -8   47.40    5.80
   9   4   8    3.90    5.20
   9   3   8   14.00    5.50
   9   2   8   97.09   10.50
   9   1   8   37.10    6.30
   9   0   8   75.49    9.00
   9  -2   8   35.20    5.10
   9  -3   8    5.80    4.70
   9  -3   8    4.60    3.30
   9  -4   8   -3.50    4.40
   9  -4   8   -0.70    2.80
   9  -5   8    5.90    3.30
   9  -5   8   -6.00    5.30
   9  -6   8    5.70    3.20
   9  -6   8   -5.40    6.50
   9  -7   8    3.30    2.70
   9  -8   8    3.80    2.80
   9  -9   8    0.80    2.20
   9 -10   8    2.20    2.00
   9 -11   8    0.60    1.90
  -8 -11  -8    8.10    3.30
  -8 -10  -8   60.49    7.00
  -8  -9  -8   13.60    4.30
  -8  -8  -8   16.90    4.00
  -8  -7  -8   41.60    5.70
   8   3   8  111.19   10.70
   8   2   8   46.40    7.50
   8   2   8   35.90   30.60
  -8  -2  -8  -11.00   47.80
   8   1   8   13.40   28.10
  -8  -1  -8   12.80   28.80
   8   0   8   41.10    7.20
   8  -1   8  104.49   10.00
   8  -2   8    9.70    4.10
   8  -4   8   -1.30    3.60
   8  -4   8    6.40    3.20
   8  -5   8    1.80    2.90
   8  -5   8   -6.30    4.10
   8  -6   8   15.10    3.60
   8  -6   8    2.60    4.80
   8  -7   8    5.30    3.10
   8  -8   8    1.00    2.50
   8  -9   8    3.70    2.60
   8 -10   8    4.40    2.70
   8 -11   8    0.70    2.20
  -7 -12  -8    6.10    3.10
  -7 -11  -8    6.60    3.80
  -7 -10  -8   24.80    5.00
  -7  -9  -8   85.89    7.60
  -7  -8  -8   16.80    4.00
   7   3   8    7.10   21.40
  -7  -3  -8   16.80   28.20
   7   2   8   23.40   19.90
  -7  -2  -8   24.90   23.20
   7   1   8   62.59   18.60
   7   1   8   58.09    7.30
  -7  -1  -8   60.99   23.10
   7   0   8   42.90    6.80
   7   0   8   56.29   18.60
  -7   0  -8   18.60   19.50
   7  -1   8   -6.70   17.20
  -7   1  -8   26.20   20.40
   7  -2   8   43.30    6.80
  -7   2  -8   35.20   20.70
   7  -3   8   27.00    4.50
   7  -5   8    7.70    3.40
   7  -5   8   -2.10    3.30
   7  -6   8    1.00    2.60
   7  -7   8    6.60    3.00
   7  -8   8    3.30    3.00
   7  -9   8    9.60    3.50
   7 -10   8    2.20    2.60
   7 -11   8    0.50    2.10
   7 -12   8    0.00    2.00
  -6 -12  -8   11.60    2.90
  -6 -11  -8   30.70    4.60
  -6 -10  -8   22.90    4.60
  -6  -9  -8   27.20    4.50
  -6  -8  -8  124.49    9.30
   6   4   8   36.10   18.10
  -6  -4  -8   34.60   27.20
   6   3   8  158.88   24.80
  -6  -3  -8  203.48   29.80
   6   2   8   77.99   15.80
  -6  -2  -8   57.49   18.60
   6   1   8   16.60   12.50
   6   1   8   23.70    3.90
  -6  -1  -8   26.80   16.40
   6   0   8   44.10    6.40
   6   0   8   54.29   13.60
  -6   0  -8   39.80   15.60
   6  -1   8   27.70    4.40
   6  -1   8   42.70   12.70
  -6   1  -8   27.90   14.00
   6  -2   8   62.29    6.90
  -6   2  -8   55.29   17.50
   6  -3   8  172.58   12.30
   6  -3   8  168.58   11.70
  -6   3  -8  163.78   24.60
   6  -4   8   48.20    5.30
  -6   4  -8   28.70   37.10
   6  -5   8   85.79    7.50
   6  -6   8    3.20    2.70
   6  -7   8    3.50    2.80
   6  -8   8   23.40    4.30
   6  -9   8    4.80    3.00
   6 -10   8    2.70    2.70
   6 -11   8    3.90    2.80
   6 -12   8    0.00    2.10
  -5 -11  -8   24.80    4.00
  -5 -10  -8   28.40    4.50
  -5  -9  -8   32.40    4.70
  -5  -8  -8   -1.80    3.30
   5   4   8   96.79   15.60
  -5  -4  -8   88.59   17.80
   5   3   8  104.19   18.10
  -5  -3  -8  139.99   21.30
   5   2   8  169.58   19.30
  -5  -2  -8  206.08   21.70
   5   1   8   80.39   13.70
   5   1   8   69.59    6.80
  -5  -1  -8   52.59   13.00
   5   0   8    4.90    8.90
   5   0   8    1.90    1.10
   5   0   8    2.20    3.10
  -5   0  -8   -2.20   10.50
   5  -1   8   51.59   10.40
   5  -1   8   57.49    6.20
   5  -1   8   53.99    3.80
  -5   1  -8   53.09   12.40
   5  -2   8  165.28   11.50
   5  -2   8  162.78   10.30
   5  -2   8  187.58   18.00
  -5   2  -8  151.38   20.70
   5  -3   8  118.09    7.10
   5  -3   8   99.19    8.40
   5  -3   8  115.99    8.30
  -5   3  -8  112.59   17.60
   5  -4   8  107.19    8.80
   5  -4   8  126.69    7.20
   5  -4   8  105.39    8.30
  -5   4  -8  102.49   21.50
   5  -5   8   29.30    5.20
   5  -5   8   29.50    4.40
   5  -5   8   39.70    3.00
   5  -6   8   42.70    4.80
   5  -7   8   42.70    5.10
   5  -8   8   -2.40    2.50
   5  -9   8    7.00    3.00
   5 -10   8    3.60    2.70
   5 -11   8    3.00    2.60
   5 -12   8    0.80    2.40
   5 -13   8    0.70    2.10
  -4 -11  -8    0.40    1.40
  -4 -10  -8   17.90    3.90
  -4  -9  -8    4.90    3.50
   4   5   8  145.09   22.00
  -4  -5  -8  135.99   24.60
   4   4   8   79.99   13.20
  -4  -4  -8   52.59   12.10
   4   3   8  229.48   21.10
  -4  -3  -8  252.47   23.00
   4   2   8  124.29   14.90
  -4  -2  -8  153.68   17.20
   4   1   8   90.49   12.20
  -4  -1  -8   92.99   14.30
   4   0   8   57.29   10.70
   4   0   8   69.09    5.90
   4   0   8   58.09    4.10
  -4   0  -8   53.59   10.00
   4  -1   8   88.79   11.50
   4  -1   8   88.69    5.70
  -4   1  -8   90.79   14.40
   4  -2   8  124.69    8.20
   4  -2   8  139.69    8.90
  -4   2  -8  122.89   16.70
   4  -3   8  232.58   14.10
   4  -3   8  223.98   13.30
   4  -3   8  201.28   14.10
   4  -3   8  224.58   18.60
  -4   3  -8  194.88   21.80
   4  -4   8   69.69    5.70
   4  -4   8   89.89   13.30
   4  -4   8   66.99    6.50
   4  -4   8   72.79    4.80
  -4   4  -8   79.59   16.20
   4  -5   8  109.79    8.60
   4  -5   8  129.39    7.60
   4  -7   8   30.90    4.00
   4  -8   8   11.70    2.90
   4  -9   8    1.70    2.40
   4 -10   8    3.90    2.60
   4 -11   8    1.90    2.70
   4 -12   8    1.90    2.50
   4 -13   8    1.30    2.40
  -3 -10  -8    0.70    1.20
  -3  -9  -8   51.09    5.30
   3   5   8  138.29   20.00
  -3  -5  -8  161.28   21.50
   3   4   8  116.99   16.40
  -3  -4  -8  135.19   17.70
   3   3   8   88.09   13.20
  -3  -3  -8   96.89   14.50
   3   2   8   54.79   10.40
  -3  -2  -8   70.79   11.90
   3   1   8   52.49    9.10
  -3  -1  -8   57.99    8.90
   3   0   8  527.85   33.20
   3   0   8  462.95   30.70
  -3   0  -8  547.05   34.00
   3  -1   8   48.00    3.40
  -3   1  -8   52.19    8.30
   3  -2   8   63.79    9.30
   3  -2   8   79.59    5.50
   3  -2   8   68.19    4.80
  -3   2  -8   77.49   12.30
   3  -3   8   78.79   10.20
   3  -3   8   87.29    6.10
  -3   3  -8   73.99   13.90
   3  -4   8  119.99   12.40
   3  -4   8  121.99    7.50
   3  -4   8  114.09    8.30
   3  -5   8  137.09   14.90
   3  -5   8  139.99    9.70
   3  -5   8  149.59    9.00
   3  -6   8   89.49   14.80
   3  -6   8   61.19    5.10
   3  -6   8   61.99    4.30
   3  -7   8   50.49    4.80
   3  -7   8   55.99    4.00
   3  -7   8   36.80   16.00
   3  -8   8   26.50    3.70
   3  -9   8   20.40    3.50
   3 -10   8    0.90    2.20
   3 -11   8    4.60    2.60
   3 -12   8    2.70    2.50
   3 -13   8    2.00    2.70
   2   6   8   39.80   14.90
  -2  -6  -8   41.10   17.90
   2   5   8   99.89   16.40
  -2  -5  -8   81.29   12.70
   2   4   8  173.78   17.10
  -2  -4  -8  161.38   17.20
   2   3   8   79.09   11.70
  -2  -3  -8   86.79   12.20
   2   2   8   91.19   10.90
  -2  -2  -8  115.29   11.70
   2   1   8  344.07   23.60
   2   1   8  405.06   25.90
  -2  -1  -8  433.76   26.50
   2   0   8   16.60    4.60
   2   0   8   25.70    2.00
  -2   0  -8   23.70    5.90
   2  -1   8  360.46   24.30
   2  -1   8  419.46   26.00
   2  -1   8  416.46   24.30
  -2   1  -8  415.06   26.70
   2  -2   8  110.29    6.80
   2  -2   8   93.49    9.10
   2  -2   8   91.29    6.30
   2  -2   8  102.79    6.20
  -2   2  -8   95.69   11.00
   2  -3   8   78.19    5.30
   2  -3   8   73.49    8.50
   2  -3   8   81.09    5.70
   2  -3   8   90.49    5.20
  -2   3  -8   67.89   11.30
   2  -4   8  152.58    9.60
   2  -4   8  154.98    9.50
   2  -4   8  155.48   10.00
   2  -5   8   86.59    5.40
   2  -5   8   78.89    6.00
   2  -6   8   42.80    4.00
   2  -6   8   41.50    3.30
   2  -7   8   49.30    4.40
   2  -7   8   52.19    3.80
   2  -8   8   60.59    5.20
   2  -8   8   63.39    4.50
   2  -9   8   12.10    2.60
   2 -10   8    8.80    2.80
   2 -11   8    1.20    2.40
   2 -12   8    6.20    2.90
   2 -13   8    0.70    2.50
   2 -14   8    1.90    2.30
  -1  -7  -8   63.09    4.80
   1   6   8    1.30   11.50
  -1  -6  -8   12.20   10.50
   1   5   8  142.09   17.80
  -1  -5  -8  133.99   16.30
   1   4   8   17.50    7.60
  -1  -4  -8   10.60    6.80
   1   3   8  117.89   12.40
  -1  -3  -8  114.69   11.80
   1   2   8  501.25   32.40
  -1  -2  -8  493.65   32.20
   1   1   8  338.37   22.80
  -1  -1  -8  349.37   23.10
   1   0   8  301.47   18.20
   1   0   8  280.47   18.10
  -1   0  -8  321.47   20.20
   1  -1   8  288.47   18.70
   1  -1   8  307.27   18.70
   1  -1   8  324.77   20.20
  -1   1  -8  317.77   20.60
   1  -2   8  467.75   29.30
   1  -2   8  452.75   28.20
   1  -2   8  431.26   28.20
  -1   2  -8  525.45   30.10
   1  -3   8  104.69    6.90
   1  -3   8  111.79    6.80
   1  -3   8  113.49    7.30
   1  -4   8   29.30    2.20
   1  -4   8   27.50    2.50
   1  -5   8  133.29    8.60
   1  -5   8  130.69    9.00
   1  -5   8  149.09    8.50
   1  -6   8   21.10    2.40
   1  -6   8   21.60    2.90
   1  -6   8   24.40    2.00
   1  -7   8   48.50    3.50
   1  -7   8   42.40    4.00
   1  -8   8   67.39    4.50
   1  -8   8   61.29    5.30
   1  -9   8   28.70    3.90
   1 -10   8   14.50    3.00
   1 -11   8    9.90    2.90
   1 -12   8    0.10    2.40
   1 -13   8    1.20    2.40
   1 -14   8    0.30    2.20
   0  -9  -8   47.70    4.50
   0  -8  -8   23.30    3.10
   0  -7  -8  108.39    7.30
   0   6   8   31.80   12.90
   0  -6  -8   23.60   10.50
   0  -6  -8   39.60    3.20
   0   5   8   18.60    8.20
   0  -5  -8   14.20    8.00
   0  -5  -8   16.10    2.00
   0   4   8   68.19   10.90
   0  -4  -8   70.59   10.70
   0   3   8  243.78   17.00
   0  -3  -8  213.48   16.10
   0  -3  -8  189.78   13.70
   0   2   8   53.39    7.90
   0   2   8   49.10    3.20
   0  -2  -8   49.80    7.40
   0   1   8  157.98   11.60
   0   1   8  138.59    8.60
   0   1   8  157.48    8.70
   0  -1  -8  132.59   11.00
   0  -1  -8  124.79    9.20
   0   0   8  673.03   43.90
   0   0  -8  787.22   45.20
   0  -1   8  163.88    9.30
   0  -1   8  148.89    9.40
   0  -1   8  143.69    9.20
   0  -1   8  159.08   11.00
   0   1  -8  138.49   10.80
   0  -2   8   46.50    3.50
   0  -2   8   48.40    3.20
   0  -3   8  217.08   13.60
   0  -3   8  218.08   13.60
   0  -3   8  236.48   13.90
   0  -4   8   72.39    4.70
   0  -4   8   77.49    4.60
   0  -4   8   62.69    5.00
   0  -5   8   23.00    1.90
   0  -5   8   20.10    2.20
   0  -6   8   34.80    3.20
   0  -6   8   31.40    2.80
   0  -6   8   31.10    2.40
   0  -7   8   86.49    5.40
   0  -7   8   83.59    6.10
   0  -7   8   84.39    5.60
   0  -8   8   10.90    2.10
   0  -8   8   15.50    1.70
   0  -9   8   27.50    2.90
   0  -9   8   36.30    4.10
   0 -10   8   48.00    5.00
   0 -11   8    0.50    2.40
   0 -12   8    2.50    2.60
   0 -13   8   -0.30    2.30
   0 -14   8   -0.80    2.30
   1 -10  -8   28.30    3.70
   1  -9  -8   61.99    5.10
   1  -8  -8   73.59    5.50
   1  -7  -8   63.79    4.70
  -1   6   8   35.70   12.80
   1  -6  -8   20.00    2.30
   1  -6  -8   19.20   10.50
  -1   5   8  187.48   19.00
   1  -5  -8  153.98   17.10
   1  -5  -8  192.08   11.00
   1  -5  -8  162.58   12.40
  -1   4   8   20.10    7.00
   1  -4  -8    9.60    6.30
   1  -4  -8    6.50    1.10
   1  -4  -8   11.10    3.20
  -1   3   8  126.89   11.60
   1  -3  -8  113.49   11.20
   1  -3  -8  118.09    8.90
  -1   2   8  402.76   24.20
   1  -2  -8  391.46   24.90
   1  -2  -8  410.76   26.20
  -1   1   8  172.38   10.60
  -1   1   8  190.88   13.10
  -1   1   8  176.18   10.70
   1  -1  -8  177.48   12.70
   1  -1  -8  163.08   11.30
  -1   0   8  584.54   33.20
  -1   0   8  547.55   31.80
  -1   0   8  498.25   31.80
   1   0  -8  531.35   32.80
   1   0  -8  475.75   32.10
  -1  -1   8  194.28   11.40
  -1  -1   8  189.38   11.40
   1   1  -8  178.68   11.90
  -1  -2   8  435.46   26.20
  -1  -2   8  432.16   26.20
  -1  -3   8  119.79    7.70
  -1  -3   8  122.29    7.80
  -1  -3   8  133.89    8.00
  -1  -4   8   29.30    2.20
  -1  -4   8   25.30    2.40
  -1  -5   8  167.88   10.50
  -1  -5   8  162.28   10.50
  -1  -5   8  181.68   10.90
  -1  -6   8   15.20    2.00
  -1  -6   8   14.90    2.50
  -1  -7   8   61.29    4.50
  -1  -7   8   54.09    3.70
  -1  -7   8   49.00    3.90
  -1  -8   8   49.00    4.00
  -1  -8   8   63.69    4.00
  -1  -8   8   59.39    4.90
  -1  -9   8   44.60    3.30
  -1  -9   8   43.00    4.50
  -1 -10   8   17.60    3.10
  -1 -11   8   15.00    3.00
  -1 -12   8    0.50    2.50
  -1 -13   8    1.10    2.50
  -1 -14   8   -0.30    2.30
   2 -10  -8   15.50    2.80
   2  -9  -8   41.10    4.00
   2  -8  -8   97.79    6.80
   2  -7  -8   67.69    4.80
   2  -6  -8   32.40   11.90
   2  -6  -8   40.50    3.20
   2  -6  -8   45.30    7.30
  -2   5   8   89.59   15.70
   2  -5  -8   72.39    7.80
   2  -5  -8   69.49    4.70
   2  -5  -8   64.89   11.20
  -2   4   8   98.69   13.70
   2  -4  -8  113.09   12.70
   2  -4  -8  109.69    8.90
  -2   3   8  128.49   12.60
   2  -3  -8  115.39   11.70
   2  -3  -8  125.39    9.20
  -2   2   8  121.09    7.90
  -2   2   8  143.79   11.80
   2  -2  -8  127.99   11.00
   2  -2  -8  130.79    9.10
  -2   1   8  384.26   23.00
   2  -1  -8  385.26   23.70
   2  -1  -8  371.36   24.60
  -2   0   8   90.09    5.30
  -2   0   8   85.19    8.60
  -2   0   8   87.69    5.40
   2   0  -8   80.19    6.50
   2   0  -8   82.19    7.50
  -2  -1   8  372.56   23.30
  -2  -1   8  407.36   23.30
   2   1  -8  357.36   24.00
   2   1  -8  402.96   24.00
  -2  -2   8  143.39    8.80
  -2  -2   8  132.59    8.70
  -2  -2   8  148.19    8.70
  -2  -3   8  123.49    7.70
  -2  -3   8  120.49    7.80
  -2  -3   8  128.49    7.70
  -2  -4   8  108.49    7.30
  -2  -4   8  115.49    7.10
  -2  -4   8  114.89    7.10
  -2  -5   8   62.89    4.40
  -2  -5   8   72.39    4.80
  -2  -5   8   63.19    4.30
  -2  -6   8   32.10    2.90
  -2  -6   8   37.30    2.80
  -2  -6   8   40.20    3.30
  -2  -7   8   61.39    4.50
  -2  -7   8   56.89    3.90
  -2  -7   8   52.39    4.00
  -2  -8   8   84.89    6.00
  -2  -8   8   77.89    5.20
  -2  -8   8   71.99    5.20
  -2  -9   8   33.50    4.10
  -2  -9   8   31.00    2.80
  -2 -10   8   11.10    2.90
  -2 -11   8   -0.10    2.40
  -2 -12   8   14.50    3.20
  -2 -13   8    1.90    2.80
  -2 -14   8   -0.50    2.50
   3 -10  -8    2.70    2.10
   3  -9  -8   70.19    5.50
   3  -8  -8   29.00    3.10
   3  -7  -8   82.69    5.40
   3  -7  -8   72.49    8.50
   3  -6  -8   53.39    7.80
   3  -6  -8   31.30   14.40
   3  -6  -8   53.79    3.80
   3  -5  -8   97.89    6.30
   3  -5  -8  102.09    9.00
  -3   4   8  174.18   17.40
   3  -4  -8  138.89   15.90
   3  -4  -8  162.48   11.90
  -3   3   8   21.40    7.10
   3  -3  -8   11.10    2.90
   3  -3  -8   17.10    6.50
  -3   2   8   41.00    2.90
   3  -2  -8   46.80    5.30
   3  -2  -8   40.10    6.70
  -3   1   8   46.30    3.10
   3  -1  -8   45.70    5.00
   3  -1  -8   49.10    7.00
  -3   0   8  654.13   40.40
   3   0  -8  709.13   41.30
   3   0  -8  707.83   42.60
   3   0  -8  611.24   41.60
  -3  -1   8   50.29    3.30
   3   1  -8   43.80    5.10
  -3  -2   8   41.60    3.10
  -3  -2   8   48.00    3.10
  -3  -2   8   49.10    3.20
  -3  -3   8   23.80    2.20
  -3  -3   8   24.20    2.20
  -3  -4   8  160.98    9.50
  -3  -4   8  155.68    9.50
  -3  -4   8  143.19    9.70
  -3  -5   8  101.69    6.00
  -3  -5   8   92.49    6.00
  -3  -5   8   87.99    6.30
  -3  -6   8   47.60    3.90
  -3  -6   8   52.29    3.40
  -3  -6   8   39.90    3.40
  -3  -7   8   66.49    4.90
  -3  -7   8   74.59    4.80
  -3  -7   8   80.19    5.60
  -3  -8   8   29.10    2.70
  -3  -8   8   32.80    3.80
  -3  -9   8   56.29    4.10
  -3  -9   8   56.09    5.20
  -3 -11   8    5.60    2.80
  -3 -12   8    2.70    2.90
  -3 -13   8    3.50    2.80
  -3 -14   8    0.60    2.40
   4  -8  -8   57.39    4.60
   4  -8  -8   64.39    9.50
   4  -7  -8   34.20    6.60
   4  -7  -8   38.30    3.10
   4  -6  -8  129.99    8.10
   4  -6  -8  125.79   11.50
   4  -5  -8  113.29    7.20
   4  -5  -8   94.39   17.40
   4  -5  -8  133.09   10.10
   4  -5  -8   90.29   15.00
   4  -4  -8    3.50    3.10
   4  -4  -8   10.60    9.40
   4  -4  -8    3.90   10.60
   4  -3  -8  164.68   17.20
   4  -3  -8  189.48   19.10
   4  -3  -8  172.58   12.50
  -4   2   8   22.80    1.90
   4  -2  -8   16.20    6.50
   4  -2  -8   19.30    3.80
   4  -2  -8   15.00    8.50
  -4   1   8   87.79    5.30
   4  -1  -8   77.49    7.10
   4  -1  -8   80.59   10.30
   4  -1  -8   92.89   12.60
  -4   0   8   45.50    3.00
   4   0  -8   44.30    5.70
   4   0  -8   33.60    6.20
  -4  -1   8   82.19    5.40
  -4  -1   8   80.79    5.30
  -4  -1   8   85.69    5.40
   4   1  -8   85.69   10.80
   4   1  -8   89.99    7.30
   4   1  -8   86.99    8.90
  -4  -2   8   28.60    2.40
  -4  -2   8   27.60    2.30
  -4  -3   8  165.28   10.20
  -4  -4   8    4.90    1.40
  -4  -5   8  127.69    8.30
  -4  -5   8  122.89    8.00
  -4  -5   8  133.49    8.00
  -4  -6   8  114.69    7.70
  -4  -6   8  105.59    7.20
  -4  -6   8  122.39    7.30
  -4  -7   8   40.40    3.10
  -4  -7   8   31.90    3.60
  -4  -8   8   54.99    3.90
  -4  -8   8   50.79    4.90
  -4  -9   8    3.50    1.80
  -4  -9   8    2.30    2.50
  -4 -10   8   14.10    2.10
  -4 -11   8    4.60    3.10
  -4 -12   8    1.80    2.50
  -4 -13   8    1.60    2.60
   5  -8  -8    0.30    5.80
   5  -7  -8  101.39   11.70
   5  -6  -8    6.50   27.40
   5  -5  -8   58.19   16.50
   5  -5  -8   50.79    7.90
   5  -5  -8   60.09   18.60
   5  -4  -8  132.19   10.80
   5  -4  -8  110.09   17.30
   5  -4  -8  135.49   22.70
   5  -3  -8   47.80    6.60
   5  -3  -8   54.09   11.60
   5  -3  -8   50.49   12.40
  -5   2   8  232.78   14.60
   5  -2  -8  252.27   21.10
   5  -2  -8  242.08   22.20
   5  -2  -8  242.68   16.70
  -5   1   8   97.49    6.30
   5  -1  -8  103.79   13.60
   5  -1  -8  106.59    9.30
   5  -1  -8  101.79   14.70
  -5   0   8   23.50    2.10
   5   0  -8   27.20    7.40
   5   0  -8   20.20    4.30
   5   0  -8   16.50    7.70
  -5  -1   8  106.79    6.60
  -5  -1   8   99.49    6.60
   5   1  -8  109.59    8.90
   5   1  -8   85.79   13.30
   5   1  -8  115.19   11.90
  -5  -2   8  255.47   14.60
  -5  -2   8  225.98   14.40
  -5  -2   8  230.38   14.40
   5   2  -8  204.98   19.10
   5   2  -8  259.47   18.10
   5   2  -8  237.78   16.20
  -5  -3   8   56.29    4.20
  -5  -3   8   56.89    4.00
  -5  -3   8   60.79    4.00
  -5  -4   8  126.59    8.10
  -5  -4   8  135.89    8.30
  -5  -4   8  123.29    8.10
  -5  -5   8   54.79    3.50
  -5  -5   8   44.10    3.90
  -5  -5   8   46.70    3.50
  -5  -6   8   97.69    7.10
  -5  -6   8  105.69    6.60
  -5  -7   8  100.39    6.50
  -5  -7   8   97.79    7.20
  -5  -8   8    2.60    1.90
  -5  -8   8    1.10    2.30
  -5  -9   8   26.00    2.80
  -5  -9   8   23.10    4.10
  -5 -10   8    6.20    2.80
  -5 -11   8    9.10    2.10
  -5 -12   8    3.30    2.80
  -5 -12   8   -0.70    1.40
   6  -8  -8   81.79   13.10
   6  -7  -8   16.60    7.00
   6  -6  -8   23.00    5.90
   6  -5  -8   38.60   22.40
   6  -5  -8   51.39   24.40
   6  -5  -8   69.29    9.20
   6  -4  -8   38.20   15.80
   6  -4  -8   14.80   17.70
   6  -4  -8   18.80    4.80
   6  -3  -8  149.29   12.30
   6  -3  -8  156.28   22.00
   6  -3  -8  107.59   19.30
   6  -2  -8   69.49   13.80
   6  -2  -8   72.89   14.30
   6  -2  -8   73.99    8.40
   6  -1  -8   20.40   10.00
  -6   0   8   55.09    3.60
   6   0  -8   41.70   10.50
   6   0  -8   46.20    7.20
   6   1  -8   25.70    9.70
   6   1  -8   20.90    9.60
  -6  -2   8   90.49    5.60
  -6  -2   8   90.29    5.70
   6   2  -8   81.89   14.80
   6   2  -8   76.09    8.20
  -6  -3   8  152.58    9.70
  -6  -3   8  151.98    9.40
  -6  -3   8  147.19    9.40
  -6  -4   8   38.90    3.40
  -6  -4   8   32.00    3.00
  -6  -5   8   62.89    4.60
  -6  -5   8   70.19    5.10
  -6  -6   8   37.30    2.90
  -6  -6   8   29.20    3.60
  -6  -7   8   11.40    2.70
  -6  -8   8   88.09    6.90
  -6  -8   8   86.59    6.00
  -6  -9   8   15.10    2.30
  -6 -10   8    8.60    3.00
  -6 -10   8   15.50    2.50
  -6 -11   8    8.40    2.40
  -6 -11   8    3.10    2.80
  -6 -12   8    6.10    2.30
   7  -9  -8   29.00    9.10
   7  -8  -8    2.50    7.30
   7  -7  -8   -1.80    6.40
   7  -6  -8    2.90    6.10
   7  -5  -8   11.30    5.50
   7  -4  -8  103.59   10.60
   7  -4  -8   68.79   25.50
   7  -4  -8   72.49   25.10
   7  -3  -8   40.30   20.70
   7  -3  -8   33.30    6.70
   7  -3  -8   48.40   19.90
   7  -2  -8   37.40   18.30
   7  -2  -8   10.10   16.70
   7  -2  -8   18.00    4.70
   7  -1  -8    5.80    4.80
   7  -1  -8   17.20   14.40
   7  -1  -8  -18.90   15.50
  -7   0   8   36.70    2.70
   7   0  -8   26.60    5.10
   7   0  -8   22.80   14.60
   7   0  -8   18.60   14.80
  -7  -1   8   17.90    2.20
   7   1  -8   20.70   13.70
  -7  -2   8   28.70    2.90
  -7  -2   8   35.90    2.70
   7   2  -8   25.10    4.70
   7   2  -8   24.40   13.90
  -7  -3   8   43.00    3.70
  -7  -3   8   51.19    3.60
   7   3  -8   49.70    7.60
  -7  -4   8  114.59    6.80
  -7  -4   8   96.59    6.90
  -7  -5   8   15.60    2.40
  -7  -6   8    2.30    2.00
  -7  -6   8    1.60    2.00
  -7  -7   8    6.40    2.50
  -7  -8   8    4.90    2.60
  -7  -8   8    8.10    2.20
  -7  -9   8   28.40    4.50
  -7  -9   8   37.90    3.90
  -7 -10   8   11.90    2.30
  -7 -11   8    3.70    2.40
  -7 -12   8    9.40    2.70
   8  -9  -8   -5.80    8.00
   8  -8  -8   10.50    8.80
   8  -7  -8    1.70    6.70
   8  -6  -8   17.00    7.10
   8  -5  -8   10.40    6.00
   8  -4  -8   10.40    5.70
   8  -3  -8   37.40    6.60
   8  -2  -8   -5.00   23.70
  -8   1   8   58.49    4.10
   8  -1  -8   94.39   22.50
   8  -1  -8   57.69    9.00
  -8   0   8    1.60    1.40
   8   0  -8   -8.50   20.70
   8   0  -8    0.70    4.00
  -8  -1   8   72.59    5.00
   8   1  -8  115.89   22.00
   8   1  -8   66.69    8.70
  -8  -2   8   23.80    2.90
  -8  -2   8   31.10    2.60
   8   2  -8   20.70    4.90
  -8  -3   8   52.99    3.60
  -8  -3   8   38.00    3.80
   8   3  -8   41.70    7.70
  -8  -4   8   22.60    2.60
  -8  -4   8   21.70    2.90
   8   4  -8   18.80    5.40
  -8  -5   8   20.70    2.50
   8   5  -8   15.00    6.30
  -8  -6   8   20.00    2.80
  -8  -7   8    5.30    2.20
  -8  -8   8   13.80    2.50
  -8  -9   8   11.40    2.30
  -8 -10   8   14.00    2.50
  -8 -11   8    1.80    2.20
  -8 -12   8    2.50    2.50
   9  -9  -8    6.20    8.70
   9  -8  -8    1.70    7.90
   9  -7  -8    3.00    7.20
   9  -6  -8   21.40    8.50
   9  -5  -8    9.70    6.70
   9  -4  -8    2.80    5.70
   9  -3  -8   48.40    8.30
   9  -2  -8   76.29   10.30
  -9   1   8    1.20    1.70
   9  -1  -8   -1.30    4.60
  -9   0   8   10.50    1.90
   9   0  -8    5.60    4.80
  -9  -1   8    4.20    1.60
   9   1  -8    3.80    4.90
  -9  -2   8   93.59    5.90
  -9  -2   8   82.89    6.10
   9   2  -8   87.79   10.10
  -9  -3   8   50.89    4.70
  -9  -3   8   68.79    4.70
   9   3  -8   57.69    9.20
  -9  -4   8    1.20    1.90
   9   4  -8    5.70    5.30
  -9  -5   8   19.30    2.60
   9   5  -8   13.50    6.20
  -9  -6   8   33.10    3.50
   9   6  -8   26.20    6.90
  -9  -7   8   13.70    2.50
   9   7  -8   16.30    7.20
  -9  -8   8    4.10    2.20
   9   8  -8    1.60    7.30
  -9  -9   8    1.30    2.20
   9   9  -8    0.80    8.10
  -9 -10   8   -1.50    2.10
   9  10  -8   -0.60    8.70
  -9 -11   8   11.70    2.90
  10  -9  -8   -3.70    8.70
  10  -8  -8    4.00    8.30
  10  -7  -8    9.10    7.60
  10  -6  -8    9.20    8.10
  10  -5  -8   -0.90    6.30
  10  -4  -8   15.10    6.80
  10  -3  -8    6.90    6.40
  10  -2  -8   29.20    7.00
 -10   1   8   36.20    3.40
  10  -1  -8   33.80    6.80
 -10   0   8    3.30    2.00
  10   0  -8    1.70    5.50
 -10  -1   8   47.70    4.40
 -10  -1   8   50.19    3.80
  10   1  -8   47.60    9.00
 -10  -2   8   44.30    4.30
 -10  -2   8   51.59    3.80
  10   2  -8   33.60    6.80
 -10  -3   8   11.80    2.40
 -10  -3   8   15.30    2.40
  10   3  -8    8.80    5.50
 -10  -4   8   18.70    2.60
  10   4  -8   14.40    6.40
 -10  -5   8    4.30    2.20
  10   5  -8    3.80    5.70
 -10  -6   8   20.80    2.90
  10   6  -8   17.10    7.00
 -10  -7   8   13.00    2.60
  10   7  -8   11.70    7.60
 -10  -8   8    5.00    2.20
  10   8  -8    1.30    7.20
 -10  -9   8    3.20    2.20
  10   9  -8   -0.30    7.90
 -10 -10   8    1.80    2.30
  10  10  -8   -1.70    9.70
  11  -9  -8    0.50    8.20
  11  -8  -8   11.70    8.80
  11  -7  -8    3.70    7.20
  11  -6  -8   -1.00    7.40
  11  -5  -8   16.00    7.60
  11  -4  -8    4.50    6.80
  11  -3  -8    1.50    5.90
  11  -2  -8    1.20    6.00
  11  -1  -8   54.09    8.80
 -11   0   8  105.89    7.50
  11   0  -8  126.19   13.30
 -11  -1   8   72.09    5.30
 -11  -1   8   69.59    5.10
  11   1  -8   57.29    8.80
 -11  -2   8   -0.20    2.30
 -11  -2   8   -1.10    2.20
  11   2  -8   -3.30    5.30
 -11  -3   8   -2.00    2.10
  11   3  -8   -4.10    5.70
 -11  -4   8   12.50    2.50
  11   4  -8   13.40    6.60
 -11  -5   8   17.60    2.80
  11   5  -8   11.50    6.20
 -11  -6   8    2.10    2.50
  11   6  -8   -9.00    6.20
 -11  -7   8    4.50    2.50
  11   7  -8    1.90    6.50
 -11  -8   8    8.80    2.40
  11   8  -8    6.10    8.20
 -11  -9   8    1.30    2.30
  11   9  -8   -7.00    8.90
 -11 -10   8    1.00    2.30
  12  -7  -8    1.30    7.20
  12  -6  -8   16.00    7.80
  12  -5  -8   -3.70    6.70
  12  -4  -8   14.70    7.70
  12  -3  -8    3.50    7.20
  12  -2  -8   -5.20    6.00
  12  -1  -8   17.10    7.40
 -12   0   8    2.10    1.90
 -12   0   8    3.80    2.60
  12   0  -8   -5.60    5.90
 -12  -1   8   21.00    2.90
 -12  -1   8   21.00    2.60
  12   1  -8   17.00    7.20
 -12  -2   8   -0.20    2.20
 -12  -2   8    4.00    2.00
  12   2  -8   -1.60    6.10
 -12  -3   8    1.90    2.10
  12   3  -8   -2.50    5.50
 -12  -4   8    7.90    2.30
  12   4  -8    5.60    6.50
 -12  -5   8    1.50    2.30
  12   5  -8    6.40    6.70
 -12  -6   8    1.90    2.40
  12   6  -8    0.70    6.40
 -12  -7   8    1.30    2.30
  12   7  -8    0.70    7.30
 -12  -8   8    6.50    2.30
  12   8  -8   -6.60    7.10
 -12  -9   8    1.10    2.40
 -12 -10   8   -0.80    2.20
  13  -7  -8   16.40    9.30
  13  -6  -8   -2.20    7.10
  13  -5  -8   -3.40    6.50
  13  -4  -8    2.30    6.90
  13  -3  -8   -7.50    7.20
  13  -2  -8   18.80    7.70
  13  -1  -8    6.20    7.00
 -13   0   8    2.10    2.00
 -13   0   8    1.10    2.50
  13   0  -8   -5.80    6.20
 -13  -1   8   23.60    3.00
 -13  -1   8   22.20    2.90
  13   1  -8   18.30    7.20
  13   2  -8    7.90    7.00
 -13  -3   8    4.40    2.20
  13   3  -8   -0.70    6.50
 -13  -4   8    0.50    2.20
  13   4  -8    3.90    6.70
 -13  -5   8    3.00    2.30
  13   5  -8    3.80    6.40
 -13  -6   8    3.00    2.50
  13   6  -8    6.60    6.80
 -13  -7   8    4.40    2.50
  13   7  -8    0.00    8.30
 -13  -8   8    1.10    2.30
 -13  -9   8    1.40    2.40
  14  -5  -8   -7.80    6.90
  14  -4  -8    5.00    7.40
  14  -3  -8   11.40    7.90
  14  -2  -8    7.90    8.60
 -14   1   8    0.10    2.60
  14  -1  -8    3.90    7.30
 -14   0   8   -1.50    2.40
  14   0  -8    4.90    7.40
 -14  -1   8    1.40    2.20
 -14  -1   8    2.50    2.20
  14   1  -8    1.10    7.20
 -14  -2   8   15.10    2.90
  14   2  -8   15.70    8.10
 -14  -3   8   18.80    2.90
  14   3  -8    8.40    7.30
  14   4  -8    3.50    6.30
 -14  -5   8    0.80    2.60
  14   5  -8    1.00    7.60
 -14  -6   8    8.60    2.60
 -14  -7   8    0.00    2.40
 -14  -8   8    0.40    2.50
 -15   6   8    4.80    2.70
 -15   5   8    6.30    3.00
 -15   4   8   20.50    3.30
  15  -3  -8   -5.10   11.50
 -15   2   8    3.20    3.10
  15  -2  -8    5.80    8.20
 -15   1   8    4.70    2.80
  15  -1  -8    5.30    8.00
 -15   0   8    2.20    2.40
  15   0  -8  -12.10    7.60
  15   1  -8    8.50    8.00
 -15  -2   8    5.60    2.30
  15   2  -8    9.70    7.80
 -15  -3   8    4.70    2.40
  15   3  -8    1.40    8.80
 -15  -4   8   17.30    2.80
 -15  -6   8    6.70    2.80
 -16   2   8    0.10    2.60
  15   3   9    0.70    1.60
  15   2   9    0.80    1.80
  15   1   9    0.10    1.70
  15   0   9   -0.80    1.70
  15  -1   9   -1.20    1.70
  15  -2   9    0.70    1.80
  15  -3   9    1.00    1.80
 -14  -6  -9   -1.60    3.70
 -14  -5  -9   17.90    5.50
 -14  -4  -9   12.10    4.30
 -14  -3  -9   11.60    3.80
 -14  -2  -9    6.60    3.70
  14   1   9    0.40    1.90
 -14  -1  -9   -1.10    3.00
  14   0   9   -1.20    1.90
  14  -1   9    1.10    2.00
  14  -2   9    0.50    2.00
  14  -3   9   -0.20    2.00
  14  -4   9    1.40    2.00
  14  -5   9   -0.40    1.70
 -13  -8  -9    1.10    3.70
 -13  -7  -9   12.60    4.80
 -13  -6  -9   14.60    5.30
 -13  -5  -9   15.80    4.80
 -13  -4  -9   19.20    4.80
 -13  -3  -9   15.00    4.20
 -13  -2  -9   11.70    4.50
 -13  -1  -9   -1.30    3.50
  13   0   9    0.90    2.00
 -13   0  -9    3.90    3.40
  13  -1   9    0.40    2.00
  13  -2   9    0.60    2.30
  13  -3   9    0.70    2.20
  13  -4   9    0.50    2.10
  13  -5   9   -0.50    1.90
  13  -6   9   -0.60    1.80
  13  -7   9    0.90    1.70
 -12  -9  -9    0.90    3.50
 -12  -8  -9    4.30    4.70
 -12  -7  -9   14.40    5.10
  12   6   9   10.20   11.40
  12   5   9  -10.10    9.40
 -12  -5  -9   13.60    4.80
  12   4   9  -10.80    8.60
 -12  -4  -9    7.20    4.40
  12   3   9   -4.50    8.20
 -12  -3  -9   16.20    4.30
  12   2   9   17.00    9.50
 -12  -2  -9   17.50    4.50
 -12  -1  -9   17.60    4.30
 -12   0  -9    1.80    3.60
  12  -1   9    0.50    2.40
  12  -2   9    1.50    2.60
  12  -3   9    1.40    2.40
  12  -4   9   -0.90    2.20
  12  -5   9   -0.50    2.10
  12  -6   9    2.60    2.30
  12  -7   9    0.10    2.00
  12  -8   9   -1.10    1.60
 -11 -10  -9    0.90    3.10
 -11  -9  -9    4.30    4.30
 -11  -8  -9   13.60    4.90
  11   7   9   14.90    9.10
 -11  -7  -9   21.10    5.10
  11   6   9   11.70    8.40
 -11  -6  -9   27.00    5.20
  11   5   9   13.40    7.90
 -11  -5  -9   27.40    4.90
  11   4   9    6.90    7.00
 -11  -4  -9   14.70    4.40
  11   3   9   -9.40    6.30
 -11  -3  -9    5.00    4.00
  11   2   9    1.10    5.90
  11   1   9   -6.70    6.30
  11  -1   9    1.00    8.00
  11  -1   9    2.00    2.70
  11  -2   9   -2.20    2.50
  11  -3   9    2.00    2.60
  11  -4   9    2.50    2.60
  11  -5   9    3.10    2.70
  11  -6   9    0.70    2.40
  11  -7   9    0.80    2.20
  11  -8   9    1.30    2.10
  11  -9   9    1.90    1.70
 -10 -10  -9    5.10    3.80
 -10  -9  -9    7.00    4.40
  10   8   9   22.70    8.40
 -10  -8  -9   16.20    4.80
 -10  -7  -9   39.00    5.40
 -10  -6  -9   24.40    4.90
  10   5   9   15.20    7.00
 -10  -5  -9   20.00    4.90
  10   4   9   17.90    6.50
  10   3   9    5.60    5.40
  10   2   9   -9.20    4.80
  10   1   9   -1.60    4.70
  10   0   9   -4.60    5.00
  10  -1   9   -0.90    5.40
  10  -2   9    1.50    2.80
  10  -2   9    0.30    5.60
  10  -3   9   -0.30    2.70
  10  -4   9    4.90    3.20
  10  -5   9    3.00    2.90
  10  -6   9    0.40    2.40
  10  -7   9    1.50    2.70
  10  -8   9   -0.30    2.30
  10  -9   9   -1.20    2.00
  10 -10   9   -0.10    1.70
  -9 -11  -9   16.50    3.90
  -9 -10  -9    6.60    4.10
  -9  -9  -9   10.00    4.50
  -9  -8  -9   35.80    5.30
  -9  -7  -9   15.90    4.20
  -9  -6  -9   30.70    4.90
   9   5   9   20.80    6.60
   9   4   9    9.40    5.60
   9   3   9   12.80    5.50
   9   2   9   85.19    9.60
   9   1   9    0.60    4.00
   9   0   9   -1.40    4.10
   9  -1   9    3.50    4.20
   9  -3   9   -2.70    4.70
   9  -3   9    5.60    3.40
   9  -4   9    1.40    2.80
   9  -4   9    3.70    5.20
   9  -5   9    5.90    3.30
   9  -6   9    3.70    3.00
   9  -7   9    1.40    2.60
   9  -8   9    2.70    2.70
   9  -9   9    0.50    2.20
   9 -10   9    1.20    2.00
   9 -11   9    0.60    1.90
  -8 -11  -9    8.10    3.40
  -8 -10  -9   53.19    6.40
  -8  -9  -9   15.70    4.50
  -8  -8  -9    9.30    4.20
  -8  -7  -9   43.60    5.90
   8   3   9   91.29    9.90
   8   2   9   30.30    5.40
   8   1   9   74.69    8.40
   8   0   9    7.50    3.90
   8  -1   9    1.10    3.60
   8  -4   9    1.40    4.00
   8  -4   9   10.80    3.20
   8  -5   9   -0.60    4.80
   8  -5   9   -0.30    3.00
   8  -6   9    4.90    3.40
   8  -7   9    5.00    3.20
   8  -8   9   -0.30    2.50
   8  -9   9    1.80    2.60
   8 -10   9    2.80    2.80
   8 -11   9    1.30    2.10
  -7 -11  -9    5.50    3.90
  -7 -10  -9   24.90    4.70
  -7  -9  -9   82.99    7.50
  -7  -8  -9   14.40    4.10
   7   3   9   15.30   24.10
  -7  -3  -9   13.40   33.30
   7   2   9   44.70   22.30
   7   2   9   34.20    6.30
  -7  -2  -9   -2.00   27.20
   7   1   9   46.40   21.50
  -7  -1  -9   38.10   25.50
   7   0   9   49.20    6.70
   7   0   9   11.00   19.50
  -7   0  -9   34.40   21.90
   7  -1   9   -6.50   19.10
  -7   1  -9   22.00   23.10
   7  -6   9    1.00    2.70
   7  -7   9    1.20    2.80
   7  -8   9    1.20    2.60
   7  -9   9   10.80    3.50
   7 -10   9    3.10    2.70
   7 -11   9   -0.10    2.30
   7 -12   9   -0.30    1.90
  -6 -11  -9   27.10    4.70
  -6 -10  -9   26.50    4.90
  -6  -9  -9   28.40    5.20
  -6  -8  -9  120.89    9.50
   6   4   9   45.20   23.90
   6   3   9  133.99   25.30
  -6  -3  -9  126.39   23.80
   6   2   9   70.29   17.40
  -6  -2  -9   83.49   20.30
   6   1   9   28.30    5.50
   6   1   9   33.50   14.20
  -6  -1  -9    2.80   17.40
   6   0   9   38.70    6.20
   6   0   9   43.70   13.80
  -6   0  -9   47.90   17.70
   6  -1   9   -6.20   12.50
   6  -1   9   28.90    5.60
  -6   1  -9   33.80   16.80
   6  -2   9   59.99    4.00
   6  -2   9   53.29    6.10
  -6   2  -9   29.10   18.40
   6  -3   9  148.09   10.90
   6  -3   9  165.28    9.60
  -6   3  -9  106.99   25.50
   6  -5   9  112.19    9.00
   6  -6   9    2.30    2.60
   6  -7   9    2.10    2.80
   6  -8   9   16.90    3.90
   6  -9   9    6.50    3.00
   6 -10   9    3.00    2.60
   6 -11   9    2.20    2.50
   6 -12   9    0.00    2.10
  -5 -11  -9   18.80    4.00
  -5 -10  -9   32.00    4.80
  -5  -9  -9   31.60    4.60
   5   4   9  193.68   24.80
  -5  -4  -9  169.88   29.90
   5   3   9  144.39   21.00
  -5  -3  -9  180.08   25.00
   5   2   9  198.58   21.70
  -5  -2  -9  212.58   24.10
   5   1   9   38.10    5.30
  -5  -1  -9   22.90   12.50
   5   0   9    4.60    9.30
   5   0   9    4.50    3.20
   5   0   9    7.70    1.20
  -5   0  -9    5.90   11.90
   5  -1   9   43.20    3.20
   5  -1   9   48.00   10.50
  -5   1  -9   27.10   12.30
   5  -2   9  181.08   11.10
   5  -2   9  191.58   19.30
   5  -2   9  177.88   12.10
  -5   2  -9  163.58   22.90
   5  -3   9  144.89   10.40
   5  -3   9  161.18   10.60
   5  -3   9  159.58    9.50
  -5   3  -9  113.99   19.40
   5  -4   9  165.78   11.90
   5  -4   9  183.08   10.80
  -5   4  -9  159.88   24.80
   5  -5   9   45.80    3.50
   5  -6   9   66.09    4.70
   5  -7   9   34.90    4.80
   5  -8   9   -0.70    2.40
   5  -9   9    5.30    2.90
   5 -10   9    6.90    2.70
   5 -11   9    1.00    2.50
   5 -12   9    0.90    2.50
   5 -13   9    0.20    2.00
  -4 -11  -9   -1.50    1.40
  -4 -10  -9   15.50    4.10
  -4  -9  -9   -1.20    3.70
   4   5   9  115.99   18.10
  -4  -5  -9   99.59   19.10
   4   4   9  102.09   19.00
  -4  -4  -9  143.29   22.00
   4   3   9  221.58   21.80
  -4  -3  -9  259.67   24.30
   4   2   9   57.79   10.30
  -4  -2  -9   63.99   12.00
   4   1   9  153.68   15.30
  -4  -1  -9  125.59   17.20
   4   0   9    4.00    7.00
   4   0   9    8.90    1.30
  -4   0  -9    6.70    9.10
   4  -1   9  113.99   13.80
   4  -1   9  125.39    7.70
  -4   1  -9  124.99   16.80
   4  -2   9   55.89    9.20
   4  -2   9   55.19    5.00
  -4   2  -9   48.20   11.80
   4  -3   9  222.58   13.50
   4  -3   9  223.28   14.40
   4  -3   9  228.48   19.00
  -4   3  -9  197.08   22.80
   4  -4   9  113.49    7.40
  -4   4  -9  138.09   19.40
   4  -5   9  114.99    9.20
   4  -5   9  139.59    8.10
   4  -6   9  103.19    8.30
   4  -6   9  124.99    7.40
   4  -7   9   42.50    3.60
   4  -8   9   12.50    3.00
   4  -9   9    0.30    2.40
   4 -10   9    0.90    2.40
   4 -11   9    2.80    2.80
   4 -12   9   -0.60    2.50
   4 -13   9    1.40    2.40
  -3 -10  -9    1.30    1.30
  -3  -9  -9   36.50    4.60
   3   5   9  137.69   21.20
   3   4   9  243.78   23.00
  -3  -4  -9  269.07   24.70
   3   3   9  127.19   15.70
  -3  -3  -9  148.89   17.60
   3   2   9   41.60    8.60
  -3  -2  -9   48.00    9.50
   3   1   9   65.19   10.80
  -3  -1  -9   76.99   13.00
   3   0   9  407.36   25.90
   3   0   9  438.76   28.80
  -3   0  -9  445.66   29.80
   3  -1   9   80.29    5.20
   3  -2   9   49.00    4.50
   3  -2   9   57.99    9.40
   3  -2   9   54.49    3.70
  -3   2  -9   48.40    9.60
   3  -3   9  120.29   12.30
  -3   3  -9  112.89   15.90
   3  -4   9  240.18   18.70
   3  -4   9  233.68   14.50
   3  -4   9  238.88   15.20
   3  -5   9  173.48   11.50
   3  -5   9  173.08   16.60
   3  -5   9  177.88   10.90
   3  -6   9   61.19   11.90
   3  -6   9   60.89    5.60
   3  -6   9   74.99    4.70
   3  -7   9   71.19    4.50
   3  -7   9   54.29    5.30
   3  -8   9   14.20    2.90
   3  -9   9    8.60    2.70
   3 -10   9    0.50    2.40
   3 -11   9    2.30    2.70
   3 -12   9    4.70    2.60
   3 -13   9    1.90    2.60
   2   6   9   51.89   16.90
   2   5   9  216.38   21.50
  -2  -5  -9  196.08   22.80
   2   4   9  123.69   16.60
  -2  -4  -9  153.98   17.40
   2   3   9  111.49   13.90
  -2  -3  -9  129.29   14.50
   2   2   9  183.08   15.70
  -2  -2  -9  197.78   16.50
   2   1   9  441.66   29.60
   2   1   9  502.65   32.00
  -2  -1  -9  535.95   32.80
   2   0   9   89.89    5.60
   2   0   9   88.29    9.80
  -2   0  -9   88.59   11.00
   2  -1   9  457.75   30.60
   2  -1   9  524.05   30.60
   2  -1   9  522.55   32.50
  -2   1  -9  525.65   33.20
   2  -2   9  175.08   13.80
   2  -2   9  198.08   11.40
   2  -2   9  173.98   11.40
   2  -2   9  198.98   11.80
  -2   2  -9  172.48   15.70
   2  -3   9  106.49    7.00
   2  -3   9  108.99    7.50
   2  -3   9  121.59    6.90
  -2   3  -9   95.69   13.10
   2  -4   9  139.89    8.60
   2  -4   9  139.49    9.20
   2  -4   9  138.99    8.70
   2  -5   9  165.68   11.50
   2  -5   9  176.28   11.00
   2  -5   9  189.48   10.90
   2  -6   9   63.09    4.10
   2  -6   9   52.29    4.70
   2  -7   9   49.90    4.70
   2  -7   9   56.59    4.00
   2  -8   9   54.49    5.10
   2  -8   9   58.99    4.20
   2  -9   9   11.60    2.50
   2 -10   9    4.00    2.70
   2 -11   9    2.30    2.60
   2 -12   9    6.80    2.80
   2 -13   9    0.60    2.50
   2 -14   9    1.10    2.30
   1   6   9   55.19   14.40
  -1  -6  -9   27.60   12.60
   1   5   9  169.08   20.10
  -1  -5  -9  164.38   18.50
   1   4   9   13.70    8.00
  -1  -4  -9    7.10    6.90
   1   3   9  212.68   17.50
  -1  -3  -9  205.18   16.90
   1   2   9  546.15   35.30
  -1  -2  -9  537.45   35.20
   1   1   9  213.38   14.60
   1   1   9  261.37   17.50
  -1  -1  -9  260.67   17.70
   1   0   9  243.28   14.90
   1   0   9  225.68   14.90
  -1   0  -9  274.47   17.60
   1  -1   9  239.88   14.40
   1  -1   9  251.07   16.30
   1  -1   9  221.48   14.40
  -1   1  -9  240.88   16.90
   1  -2   9  508.85   31.90
   1  -2   9  467.35   30.80
   1  -2   9  502.75   30.80
  -1   2  -9  564.44   32.70
   1  -3   9  206.18   12.90
   1  -3   9  200.98   13.00
   1  -3   9  229.98   13.40
   1  -4   9   21.60    2.00
   1  -4   9   22.10    2.30
   1  -5   9  180.48   11.10
   1  -5   9  192.98   11.70
   1  -5   9  172.48   11.20
   1  -6   9   40.60    3.50
   1  -6   9   46.60    3.90
   1  -6   9   49.80    3.20
   1  -7   9   53.09    4.70
   1  -7   9   57.39    4.10
   1  -8   9   74.89    5.10
   1  -8   9   73.29    5.80
   1  -9   9   39.00    4.40
   1  -9   9   45.30    3.50
   1 -10   9   14.30    3.00
   1 -11   9    6.30    3.00
   1 -12   9    1.30    2.50
   1 -13   9    2.60    2.60
   1 -14   9    0.90    2.40
   0  -6  -9   70.99   14.00
   0   5   9   16.80    9.10
   0  -5  -9   13.80    8.50
   0   4   9   78.79   12.40
   0  -4  -9   72.19   12.00
   0   3   9  367.96   25.40
   0  -3  -9  349.27   24.70
   0   2   9  110.69   10.60
   0   2   9   95.39    6.20
   0  -2  -9  111.99   10.10
   0   1   9  218.08   14.10
   0   1   9  232.88   14.10
   0  -1  -9  252.47   16.50
   0   0   9 2172.98  123.49
   0   0   9 1852.01  122.19
   0   0  -9 2067.09  123.39
   0  -1   9  271.47   16.70
   0  -1   9  234.58   15.00
   0  -1   9  242.38   15.00
   0   1  -9  242.68   16.50
   0  -2   9  108.49    6.60
   0  -2   9   97.49    6.60
   0  -2   9  112.09    6.90
   0  -3   9  326.57   20.10
   0  -3   9  335.07   20.00
   0  -4   9   76.49    5.30
   0  -4   9   72.59    4.90
   0  -4   9   75.39    4.80
   0  -5   9    3.50    1.60
   0  -6   9   75.39    5.50
   0  -6   9   75.19    5.10
   0  -6   9   79.39    4.90
   0  -7   9  141.89    8.60
   0  -7   9  134.39    8.70
   0  -8   9   35.70    3.00
   0  -8   9   28.00    3.60
   0  -9   9   26.80    4.00
   0  -9   9   32.50    2.80
   0 -10   9   44.60    4.90
   0 -11   9    7.00    2.80
   0 -12   9    2.70    2.60
   0 -13   9    0.60    2.60
   0 -14   9    0.20    2.30
   1  -8  -9  114.99    7.80
   1  -7  -9  103.69    6.90
  -1   6   9   34.40   15.60
   1  -6  -9   39.50   12.40
   1  -6  -9   40.50    3.20
  -1   5   9  150.48   18.70
   1  -5  -9  140.39   10.30
   1  -5  -9  117.09   16.40
  -1   4   9   27.80    8.10
   1  -4  -9   33.60    5.80
   1  -4  -9   19.30    7.10
  -1   3   9  165.58   10.90
  -1   3   9  199.98   15.50
   1  -3  -9  178.98   14.80
   1  -3  -9  186.08   12.30
  -1   2   9  398.36   23.10
  -1   2   9  347.47   23.00
   1  -2  -9  368.86   23.70
   1  -2  -9  416.96   25.30
  -1   1   9  200.58   13.10
  -1   1   9  225.18   13.10
  -1   1   9  245.28   15.90
   1  -1  -9  193.58   13.70
   1  -1  -9  226.68   15.20
  -1   0   9  349.47   22.50
   1   0  -9  332.57   22.00
  -1  -1   9  234.48   13.90
  -1  -1   9  230.38   13.90
   1   1  -9  219.78   14.30
  -1  -2   9  423.66   26.00
  -1  -2   9  435.56   26.00
  -1  -3   9  192.08   12.30
  -1  -3   9  189.88   12.20
  -1  -3   9  219.88   12.50
  -1  -4   9   27.50    2.30
  -1  -5   9  136.89    8.60
  -1  -5   9  141.89    9.10
  -1  -5   9  139.99    8.70
  -1  -6   9   35.50    2.50
  -1  -6   9   29.00    2.80
  -1  -6   9   32.90    3.20
  -1  -7   9   79.69    5.40
  -1  -7   9   83.09    5.30
  -1  -7   9   79.99    5.90
  -1  -8   9   81.19    6.50
  -1  -8   9   82.39    5.70
  -1  -8   9   90.89    5.60
  -1  -9   9   46.20    3.30
  -1  -9   9   36.30    4.50
  -1 -10   9   12.10    3.00
  -1 -11   9   17.60    3.30
  -1 -12   9    3.70    2.60
  -1 -13   9    0.90    2.50
  -1 -14   9    1.90    2.50
   2  -9  -9   43.90    4.20
   2  -8  -9  112.09    7.60
   2  -7  -9   87.19    6.00
  -2   6   9   72.69   16.20
   2  -6  -9   38.30   13.90
   2  -6  -9   65.99    4.40
   2  -6  -9   58.19    7.00
  -2   5   9  171.58   20.10
   2  -5  -9  158.18    9.80
   2  -5  -9  163.48   12.20
   2  -5  -9  133.19   18.70
  -2   4   9  143.99   16.40
   2  -4  -9  132.69   15.40
   2  -4  -9  147.29   10.80
  -2   3   9  159.08   14.30
   2  -3  -9  132.99   13.20
   2  -3  -9  128.79   10.00
  -2   2   9  186.48   11.60
   2  -2  -9  193.18   12.60
   2  -2  -9  193.88   14.70
  -2   1   9  478.95   28.50
   2  -1  -9  475.65   29.20
   2  -1  -9  461.65   30.20
  -2   0   9   89.29    9.00
  -2   0   9   87.79    5.20
  -2   0   9   83.59    5.20
   2   0  -9   68.69    7.60
   2   0  -9   79.99    6.40
  -2  -1   9  492.85   28.90
  -2  -1   9  449.56   28.90
   2   1  -9  468.25   29.80
   2   1  -9  504.75   29.60
  -2  -2   9  211.78   13.50
  -2  -2   9  224.88   13.50
  -2  -2   9  226.58   13.60
  -2  -3   9  153.58    8.90
  -2  -3   9  127.19    9.00
  -2  -3   9  149.59    8.90
  -2  -4   9  159.28    9.60
  -2  -4   9  152.28    9.40
  -2  -4   9  144.69    9.40
  -2  -5   9  150.08    9.40
  -2  -5   9  149.49    9.40
  -2  -5   9  156.98    9.70
  -2  -6   9   56.19    4.60
  -2  -6   9   63.79    4.00
  -2  -6   9   59.29    4.20
  -2  -7   9   70.39    4.80
  -2  -7   9   74.59    5.40
  -2  -7   9   70.49    4.80
  -2  -8   9   97.49    6.80
  -2  -8   9   90.59    5.90
  -2  -8   9   84.49    6.00
  -2  -9   9   35.80    4.50
  -2  -9   9   40.40    3.10
  -2 -11   9    3.50    2.70
  -2 -12   9    6.10    3.00
  -2 -13   9    1.40    2.60
  -2 -14   9    0.60    2.30
   3  -9  -9   57.09    4.90
   3  -8  -9   41.60    3.70
   3  -7  -9   86.79    9.40
   3  -7  -9  100.89    6.40
   3  -6  -9   92.39    9.40
   3  -6  -9   85.59    5.70
  -3   5   9  235.88   23.80
   3  -5  -9  207.08   15.00
   3  -5  -9  207.28   13.10
  -3   4   9  210.28   20.10
   3  -4  -9  201.28   14.20
   3  -4  -9  190.58   18.80
  -3   3   9   73.79    4.90
  -3   3   9   71.89   10.40
   3  -3  -9   80.29    7.10
   3  -3  -9   81.79   11.80
  -3   2   9  128.79    8.10
   3  -2  -9  138.49   12.70
   3  -2  -9  133.29    9.60
  -3   1   9   97.19    6.20
   3  -1  -9  116.59   10.20
   3  -1  -9   93.79    7.60
  -3   0   9  605.44   36.80
   3   0  -9  588.14   38.30
   3   0  -9  633.94   37.60
  -3  -1   9  113.39    6.50
  -3  -1   9  103.79    6.50
   3   1  -9   95.99    8.70
   3   1  -9   99.49    8.00
  -3  -2   9  135.39    8.40
  -3  -2   9  137.09    8.30
  -3  -2   9  132.99    8.40
  -3  -3   9   99.49    6.30
  -3  -3   9   98.19    6.30
  -3  -4   9  197.18   12.50
  -3  -4   9  200.68   12.20
  -3  -4   9  200.78   12.20
  -3  -5   9  206.38   13.00
  -3  -5   9  211.38   12.70
  -3  -5   9  204.88   12.70
  -3  -6   9   71.69    5.00
  -3  -6   9   78.29    5.00
  -3  -6   9   74.49    5.50
  -3  -7   9   71.59    5.20
  -3  -7   9   81.09    5.20
  -3  -7   9   85.49    6.00
  -3  -8   9   37.40    3.20
  -3  -8   9   39.40    2.90
  -3  -8   9   42.00    4.20
  -3  -9   9   51.79    3.90
  -3  -9   9   52.49    5.20
  -3 -10   9    2.80    2.60
  -3 -11   9    6.10    2.90
  -3 -12   9    5.90    3.20
  -3 -13   9    2.50    2.80
  -3 -14   9    0.00    2.30
   4  -8  -9   58.79    9.70
   4  -7  -9   49.10    9.30
   4  -6  -9   67.79   20.20
   4  -6  -9  103.59   23.20
   4  -5  -9  127.99   22.60
   4  -5  -9  163.58   12.20
   4  -4  -9   48.40    6.70
   4  -4  -9   39.10   11.10
   4  -3  -9  233.08   20.40
   4  -3  -9  227.68   15.70
  -4   2   9   71.09    4.60
   4  -2  -9   68.19   12.40
   4  -2  -9   72.99    7.40
   4  -2  -9   77.19   14.20
  -4   1   9  142.19    9.40
   4  -1  -9  165.48   13.60
   4  -1  -9  176.08   16.60
   4  -1  -9  151.68   11.10
  -4   0   9  105.99    6.90
  -4   0   9  105.89    6.80
   4   0  -9  117.79    9.00
   4   0  -9   91.79   11.90
   4   0  -9  130.19   10.90
  -4  -1   9  149.09    9.00
  -4  -1   9  137.69    9.00
  -4  -1   9  154.98    9.10
   4   1  -9  127.19   13.40
   4   1  -9  158.88   10.80
   4   1  -9  135.19   11.80
  -4  -2   9   69.69    4.60
  -4  -2   9   79.19    4.70
  -4  -2   9   67.29    4.70
   4   2  -9   61.29    7.50
   4   2  -9   74.59    7.00
  -4  -3   9  232.58   14.50
  -4  -3   9  239.78   14.30
  -4  -3   9  230.98   14.30
  -4  -4   9   58.89    4.00
  -4  -4   9   56.99    4.00
  -4  -5   9  179.08   10.20
  -4  -5   9  152.78   10.50
  -4  -5   9  162.68   10.20
  -4  -6   9  152.08    9.60
  -4  -6   9  139.39    9.20
  -4  -6   9  149.49    9.20
  -4  -7   9   48.80    4.50
  -4  -7   9   53.49    3.70
  -4  -8   9   59.89    4.20
  -4  -8   9   53.19    5.20
  -4  -9   9    3.60    2.60
  -4  -9   9    5.60    1.80
  -4 -10   9   18.00    2.50
  -4 -10   9   12.30    3.10
  -4 -11   9   14.40    3.20
  -4 -12   9    4.80    2.90
  -4 -13   9    4.00    2.70
   5  -8  -9    1.40    6.30
   5  -7  -9  110.19   12.20
   5  -6  -9  114.59   11.20
   5  -5  -9   45.60   17.70
   5  -5  -9   41.60    7.70
   5  -5  -9   42.90   20.10
   5  -4  -9  141.59   11.70
   5  -4  -9  168.68   26.70
   5  -4  -9  136.39   22.90
   5  -3  -9   97.69   17.90
   5  -3  -9  105.89    9.40
   5  -3  -9  102.89   15.60
  -5   2   9  191.18   12.20
   5  -2  -9  239.88   21.80
   5  -2  -9  195.68   14.40
   5  -2  -9  197.48   18.80
  -5   1   9  135.09    8.70
   5  -1  -9  141.69   17.00
   5  -1  -9  162.68   15.70
   5  -1  -9  137.59   10.70
  -5   0   9   15.40    1.80
   5   0  -9    9.60    3.70
   5   0  -9   14.70    7.30
   5   0  -9    3.00    7.80
  -5  -1   9  141.19    8.70
  -5  -1   9  136.49    8.70
   5   1  -9  124.89   15.20
   5   1  -9  145.29   10.90
   5   1  -9  147.59   13.70
  -5  -2   9  216.58   13.10
  -5  -2   9  213.18   13.00
  -5  -2   9  210.08   13.00
   5   2  -9  221.88   16.50
   5   2  -9  217.68   14.80
   5   2  -9  179.68   18.30
  -5  -3   9  112.29    7.40
  -5  -3   9  109.09    7.20
  -5  -3   9  118.19    7.20
  -5  -4   9  148.49    9.40
  -5  -4   9  157.28    9.40
  -5  -4   9  147.39    9.60
  -5  -5   9   50.59    3.80
  -5  -5   9   54.19    3.70
  -5  -6   9  108.69    7.70
  -5  -6   9  109.19    7.20
  -5  -6   9  118.39    7.20
  -5  -7   9  103.09    7.70
  -5  -7   9  109.99    7.00
  -5  -8   9    2.10    2.30
  -5  -8   9    1.50    1.60
  -5  -9   9   19.90    3.50
  -5  -9   9   25.60    2.70
  -5 -10   9   19.70    3.70
  -5 -10   9   23.40    2.70
  -5 -11   9   11.10    2.30
  -5 -12   9    5.60    2.80
   6  -8  -9  109.49   14.30
   6  -7  -9    8.40    6.40
   6  -6  -9   20.70    5.70
   6  -5  -9   93.59   27.40
   6  -5  -9  137.99   12.20
   6  -4  -9   99.19   22.50
   6  -4  -9   80.39   20.30
   6  -4  -9   68.79    8.90
   6  -3  -9  247.88   26.90
   6  -3  -9  235.28   29.50
   6  -3  -9  224.48   16.60
  -6   2   9   76.89    5.00
   6  -2  -9   85.99    8.90
   6  -2  -9   68.29   15.60
   6  -2  -9   69.09   14.20
  -6   1   9   58.39    4.00
   6  -1  -9   68.59    8.10
   6  -1  -9   62.39   12.20
   6  -1  -9   51.99   13.50
  -6   0   9   45.70    3.10
   6   0  -9   29.00   12.00
   6   0  -9   34.60   10.70
   6   0  -9   41.70    6.90
  -6  -1   9   63.19    4.30
  -6  -1   9   63.39    4.30
   6   1  -9   54.19   10.80
   6   1  -9   65.99    7.50
  -6  -2   9   96.69    6.20
  -6  -2   9   92.29    6.20
   6   2  -9  102.39   14.90
   6   2  -9   98.49    9.00
  -6  -3   9  237.48   15.30
  -6  -3   9  230.98   15.10
  -6  -3   9  236.28   15.10
   6   3  -9  279.17   20.90
   6   3  -9  271.37   17.70
  -6  -4   9   99.69    5.90
  -6  -4   9   83.49    6.20
  -6  -4   9   87.69    5.90
  -6  -5   9  121.39    8.30
  -6  -5   9  131.79    7.90
  -6  -5   9  116.89    7.90
  -6  -6   9   38.20    3.30
  -6  -6   9   29.60    3.70
  -6  -7   9   16.50    2.90
  -6  -8   9  102.09    7.90
  -6  -8   9  104.39    6.90
  -6  -9   9   16.60    3.30
  -6  -9   9   21.30    2.70
  -6 -10   9   14.90    3.30
  -6 -10   9   21.40    2.70
  -6 -11   9   23.20    2.80
  -6 -12   9    7.20    2.30
   7  -9  -9   77.59   14.10
   7  -8  -9    3.70    7.60
   7  -7  -9   26.50    7.30
   7  -6  -9    6.00    5.30
   7  -5  -9   18.10    5.90
   7  -4  -9  219.78   16.70
   7  -4  -9  217.88   39.90
   7  -4  -9  194.78   34.60
   7  -3  -9   57.89    9.30
   7  -3  -9   57.29   21.30
   7  -3  -9   58.99   24.30
   7  -2  -9   53.69    8.00
   7  -2  -9   47.70   21.10
   7  -2  -9   43.30   18.30
  -7   1   9   84.79    5.50
   7  -1  -9   83.89    8.70
   7  -1  -9   80.59   20.00
   7  -1  -9   98.19   18.20
  -7  -1   9   92.39    6.10
  -7  -1   9   98.99    6.30
   7   1  -9   81.39   16.20
   7   1  -9   96.29    9.40
  -7  -2   9   64.89    4.20
  -7  -2   9   54.59    4.30
   7   2  -9   55.99    7.80
   7   2  -9   61.09   15.20
  -7  -3   9   80.99    5.20
  -7  -3   9   71.49    5.30
   7   3  -9   87.09    8.80
   7   3  -9   62.19   16.20
  -7  -4   9  210.78   13.60
  -7  -4   9  218.88   13.60
   7   4  -9  225.28   16.80
   7   4  -9  247.78   26.20
  -7  -5   9   25.90    3.10
  -7  -5   9   30.40    3.50
  -7  -5   9   37.80    3.30
  -7  -6   9    4.30    2.10
  -7  -7   9   37.40    3.10
  -7  -7   9   27.30    4.00
  -7  -8   9   15.50    3.10
  -7  -9   9   64.89    4.80
  -7  -9   9   57.79    5.70
  -7 -10   9   10.20    3.10
  -7 -11   9    6.30    2.10
  -7 -12   9   25.20    3.10
   8  -9  -9    7.20    8.10
   8  -8  -9   -3.10    7.90
   8  -7  -9   14.90    7.50
   8  -6  -9   12.20    7.30
   8  -5  -9    7.30    6.00
   8  -4  -9   27.60    6.50
   8  -3  -9   84.39   10.80
   8  -2  -9   39.70    6.80
  -8   1   9  102.49    6.70
   8  -1  -9  109.99   10.40
  -8   0   9    3.70    1.50
   8   0  -9    0.30    4.30
   8   0  -9    7.80   26.30
  -8  -1   9  130.69    8.00
  -8  -1   9  123.59    8.20
   8   1  -9  122.69   11.60
  -8  -2   9   47.90    4.10
  -8  -2   9   58.39    3.90
   8   2  -9   43.60    8.20
  -8  -3   9   92.99    5.70
  -8  -3   9   76.19    5.80
   8   3  -9   82.29    9.80
  -8  -4   9   54.39    4.30
   8   4  -9   60.99    9.30
  -8  -5   9   13.60    2.10
   8   5  -9   12.10    6.30
  -8  -6   9   26.80    3.20
  -8  -7   9   26.10    2.90
  -8  -8   9   13.80    2.40
  -8  -9   9   19.80    2.70
  -8 -10   9   26.50    3.30
  -8 -11   9   11.80    2.90
  -8 -12   9    6.00    2.50
   9  -9  -9   -4.00    9.10
   9  -8  -9    0.30    7.90
   9  -7  -9   15.90    8.60
   9  -6  -9   21.50    7.80
   9  -5  -9   26.10    7.30
   9  -4  -9    2.80    5.60
   9  -3  -9   48.20    8.50
   9  -2  -9   98.29   11.60
  -9   1   9   16.10    2.00
   9  -1  -9   11.40    5.30
  -9   0   9   50.49    3.80
   9   0  -9   53.89    8.80
  -9  -1   9   17.60    2.30
  -9  -1   9   21.20    2.30
   9   1  -9   10.50    5.20
  -9  -2   9   93.19    6.80
  -9  -2   9  106.69    6.60
   9   2  -9   94.19   11.10
  -9  -3   9   56.19    4.90
  -9  -3   9   67.29    4.60
   9   3  -9   73.89    9.80
  -9  -4   9    5.60    2.20
  -9  -4   9    5.00    2.10
   9   4  -9   -0.90    4.90
  -9  -5   9   29.50    3.40
   9   5  -9   24.80    7.10
  -9  -6   9   31.40    3.50
   9   6  -9   25.30    7.50
  -9  -7   9   22.20    3.00
   9   7  -9   20.50    7.40
  -9  -8   9   12.90    2.50
   9   8  -9    6.30    7.30
  -9  -9   9    6.20    2.20
   9   9  -9    3.10    7.60
  -9 -10   9    3.30    2.30
   9  10  -9    5.90    8.20
  -9 -11   9   18.60    2.80
  10  -9  -9   -0.20    9.80
  10  -8  -9    9.30    8.30
  10  -7  -9    7.90    8.60
  10  -6  -9   15.50    7.70
  10  -5  -9    7.60    7.30
  10  -4  -9   12.10    6.60
  10  -3  -9    6.40    6.90
  10  -2  -9   26.50    7.00
 -10   1   9   75.39    5.50
  10  -1  -9   85.59   11.00
 -10   0   9   13.50    2.30
  10   0  -9   13.00    6.00
 -10  -1   9   85.79    6.30
 -10  -1   9   83.89    6.00
  10   1  -9   94.49   11.30
 -10  -2   9   49.70    4.40
 -10  -2   9   47.30    4.30
  10   2  -9   36.90    7.70
 -10  -3   9   11.60    2.50
 -10  -3   9   17.90    2.50
  10   3  -9   10.40    6.00
 -10  -4   9   26.90    3.20
  10   4  -9   20.40    6.30
 -10  -5   9    8.90    2.30
  10   5  -9    3.70    6.30
 -10  -6   9   29.70    3.40
  10   6  -9   19.80    7.30
 -10  -7   9   24.70    3.20
  10   7  -9   15.20    7.90
 -10  -8   9   12.60    2.40
  10   8  -9    8.40    8.40
  10   9  -9   -8.70    8.80
 -10 -10   9    2.10    2.30
 -10 -11   9   -0.60    2.20
  11  -9  -9   -4.00    8.30
  11  -8  -9   12.00    8.90
  11  -7  -9   16.20    7.70
  11  -6  -9    2.80    7.20
  11  -5  -9   23.10    8.60
  11  -4  -9    9.80    6.90
  11  -3  -9    3.40    6.30
  11  -2  -9    5.10    6.10
 -11   1   9   63.29    4.50
  11  -1  -9   45.10    8.50
 -11   0   9  143.59    9.60
 -11   0   9  159.68   10.00
  11   0  -9  150.08   14.70
 -11  -1   9   69.59    5.20
 -11  -1   9   76.19    5.60
  11   1  -9   66.19   11.10
 -11  -2   9    3.00    1.90
 -11  -2   9    4.10    2.30
  11   2  -9    3.30    6.10
 -11  -3   9    6.60    2.10
  11   3  -9    2.60    5.90
 -11  -4   9   18.90    2.60
  11   4  -9    8.90    6.60
 -11  -5   9   32.70    3.60
 -11  -6   9   13.30    2.60
  11   6  -9   12.20    6.80
 -11  -7   9    6.80    2.30
  11   7  -9    3.60    7.60
 -11  -8   9   17.60    2.60
  11   8  -9    6.40    7.70
 -11  -9   9    5.60    2.30
  11   9  -9   -3.10    8.50
 -11 -10   9    2.10    2.40
  12  -8  -9   19.20    8.30
  12  -7  -9    3.90    8.10
  12  -6  -9    5.80    7.30
  12  -5  -9    5.10    6.80
  12  -4  -9    0.80    6.70
  12  -3  -9    1.60    6.90
  12  -2  -9    0.20    6.90
  12  -1  -9   20.50    7.40
 -12   0   9    5.40    2.40
 -12   0   9    5.80    2.10
  12   0  -9    0.60    6.30
 -12  -1   9   31.00    3.80
 -12  -1   9   32.60    3.20
  12   1  -9   19.90    7.60
 -12  -2   9    6.30    2.40
 -12  -2   9    7.40    2.40
  12   2  -9    1.60    6.20
 -12  -3   9    5.10    2.20
  12   3  -9    5.70    6.50
 -12  -4   9   11.40    2.40
  12   4  -9   13.70    7.00
 -12  -5   9    5.70    2.20
  12   5  -9    4.20    6.80
 -12  -6   9   19.80    2.70
  12   6  -9   12.60    8.20
  12   7  -9    4.20    7.40
 -12  -8   9    4.30    2.40
  12   8  -9    6.80    9.30
 -12  -9   9    1.30    2.30
 -12 -10   9   -0.40    2.50
  13  -7  -9   18.00   14.00
  13  -6  -9  -11.00    7.30
  13  -5  -9   -0.60    7.10
  13  -4  -9    5.10    7.70
  13  -3  -9   11.40    7.30
  13  -2  -9   27.20    8.70
 -13   1   9   26.50    3.60
  13  -1  -9   15.40    7.80
 -13   0   9    2.70    1.90
 -13   0   9    1.70    2.30
  13   0  -9   -1.90    6.40
 -13  -1   9   23.10    3.30
 -13  -1   9   25.30    2.90
  13   1  -9   14.30    7.10
 -13  -2   9   28.30    3.40
 -13  -2   9   36.50    3.40
  13   2  -9   18.80    7.70
  13   3  -9    3.50    6.60
 -13  -4   9    3.70    2.20
  13   4  -9    5.30    6.70
 -13  -5   9    5.40    2.40
  13   5  -9    2.80    6.80
 -13  -6   9    6.80    2.40
  13   6  -9   -1.40    7.00
 -13  -7   9    8.40    2.50
  13   7  -9   15.80    8.70
 -13  -8   9   -0.90    2.30
 -13  -9   9    1.80    2.30
  14  -5  -9   10.70    7.30
  14  -4  -9   -6.50    7.70
 -14   3   9   32.80    4.10
  14  -3  -9   22.20    8.40
  14  -2  -9   18.80    8.20
 -14   1   9    1.30    2.50
  14  -1  -9  -10.50    7.30
 -14   0   9   -0.50    2.20
  14   0  -9   -4.70    6.80
 -14  -1   9    0.20    2.20
 -14  -1   9    3.80    2.20
  14   1  -9    6.70    6.90
 -14  -2   9   21.80    2.90
  14   2  -9   15.60    7.90
 -14  -3   9   28.10    3.40
  14   3  -9   16.60    8.00
 -14  -4   9    3.50    2.20
  14   4  -9   -9.90    6.70
 -14  -5   9    6.80    2.50
  14   5  -9    8.80    7.80
 -14  -6   9   10.50    2.60
 -14  -7   9    0.60    2.40
 -15   6   9    0.00    2.40
 -15   5   9    6.20    2.70
 -15   4   9   22.40    3.20
 -15   2   9    6.10    3.10
  15  -2  -9  -12.70    7.70
 -15   1   9    7.20    2.70
  15  -1  -9   -2.60    8.20
 -15   0   9    1.40    2.40
  15   0  -9    6.50    8.50
  15   1  -9    0.80    7.70
  15   2  -9    5.00    8.10
 -15  -3   9    6.70    2.30
 -15  -4   9   25.60    3.40
 -15  -5   9    1.60    2.20
 -16   2   9    2.70    2.80
  15   3  10   -0.40    1.60
  15   2  10   -0.70    1.70
  15   1  10    0.40    1.90
  15   0  10    0.00    1.60
  15  -1  10   -0.10    1.70
  15  -2  10    0.10    1.80
 -14  -6 -10    4.10    3.90
 -14  -5 -10    5.20    4.20
 -14  -4 -10    8.10    4.10
 -14  -3 -10    6.80    3.70
 -14  -2 -10    4.40    3.70
  14   1  10   -0.20    1.90
 -14  -1 -10    1.20    3.10
  14   0  10    0.80    2.10
  14  -1  10    1.20    2.00
  14  -2  10   -0.60    2.00
  14  -3  10   -0.10    1.90
  14  -4  10    0.30    1.90
  14  -5  10   -0.10    1.60
 -13  -7 -10    6.40    4.70
 -13  -6 -10    4.70    4.90
 -13  -5 -10    9.30    4.90
 -13  -4 -10   14.20    4.70
 -13  -3 -10   11.50    4.50
 -13  -2 -10   14.90    4.20
 -13  -1 -10    3.70    3.50
  13   0  10    0.10    2.00
 -13   0 -10    1.20    3.10
  13  -1  10    0.60    2.20
  13  -2  10    0.80    2.20
  13  -3  10   -0.70    2.10
  13  -4  10    1.10    2.20
  13  -5  10   -0.70    1.90
  13  -6  10   -0.50    1.70
  13  -7  10   -0.60    1.80
 -12  -9 -10   -0.90    3.60
 -12  -8 -10    2.90    4.20
 -12  -7 -10   17.30    5.20
 -12  -6 -10   26.60    5.40
 -12  -5 -10   10.50    4.90
 -12  -4 -10    2.60    4.30
 -12  -3 -10    9.70    4.50
 -12  -2 -10    5.70    3.90
 -12  -1 -10    9.10    3.80
 -12   0 -10    6.80    3.60
  12  -1  10   -0.40    2.40
 -12   1 -10    7.20    3.20
  12  -2  10    0.60    2.50
  12  -3  10    0.80    2.30
  12  -4  10    1.30    2.30
  12  -5  10    0.70    2.10
  12  -6  10    0.40    2.10
  12  -7  10    0.50    1.90
  12  -8  10   -1.30    1.60
 -11  -9 -10    4.20    4.30
 -11  -8 -10    9.60    4.70
  11   7  10   -1.10   10.60
 -11  -7 -10   12.30    4.80
  11   6  10    9.40    9.10
 -11  -6 -10   21.80    5.00
  11   5  10   -4.40    8.10
 -11  -5 -10   10.30    4.80
  11   4  10    4.90    7.60
 -11  -4 -10    7.70    4.50
  11   3  10  -10.30    7.20
  11   2  10   13.00    7.30
  11  -1  10   -1.00    2.70
  11  -2  10    1.00    2.70
  11  -3  10    1.10    2.60
  11  -4  10    0.70    2.40
  11  -5  10   -0.40    2.40
  11  -6  10    0.00    2.30
  11  -7  10    0.20    2.20
  11  -8  10    0.60    2.00
  11  -9  10    0.70    1.60
 -10 -10 -10    3.30    4.10
 -10  -9 -10    8.90    4.50
  10   8  10   -7.50    9.30
 -10  -8 -10   15.40    4.90
  10   7  10   21.00    8.80
 -10  -7 -10   26.60    4.90
  10   6  10    2.90    7.50
 -10  -6 -10   15.70    4.70
  10   5  10   10.80    7.20
 -10  -5 -10   13.40    4.70
  10   3  10    4.90    5.50
  10   2  10   -5.30    5.20
  10   1  10   -2.70    5.50
  10   0  10   -1.60    5.80
  10  -2  10   -0.70    2.70
  10  -3  10    1.20    2.80
  10  -4  10    2.10    2.80
  10  -5  10    2.60    2.80
  10  -6  10    0.20    2.50
  10  -7  10    0.20    2.50
  10  -8  10   -0.20    2.30
  10  -9  10   16.10    2.70
  10 -10  10    0.80    1.70
  -9 -11 -10    6.50    3.50
  -9 -10 -10    1.70    4.00
  -9  -9 -10    6.10    4.40
  -9  -8 -10   26.10    5.00
  -9  -7 -10   14.20    4.60
   9   5  10   13.30    6.50
   9   4  10   20.30    5.90
   9   2  10    2.50    4.30
   9   1  10   -0.60    4.20
   9   0  10    0.30    4.70
   9  -1  10    1.00    5.10
   9  -2  10    3.30    5.70
   9  -3  10    2.50    3.30
   9  -4  10    1.10    3.10
   9  -5  10    0.70    3.30
   9  -6  10    2.40    2.80
   9  -7  10    1.30    2.60
   9  -8  10    1.90    2.60
   9  -9  10   -1.00    2.20
   9 -10  10   -0.10    1.90
   9 -11  10    0.60    1.80
  -8 -11 -10    4.10    3.30
  -8 -10 -10   36.30    5.30
  -8  -9 -10    9.30    4.40
  -8  -8 -10    1.80    4.10
   8   3  10   75.09    9.10
   8   2  10    3.80    3.90
   8   1  10   -1.30    3.60
   8   0  10   -1.10    3.90
   8  -1  10   -3.30    4.00
   8  -2  10   16.10    3.30
   8  -2  10    3.10    4.20
   8  -4  10    1.60    2.90
   8  -5  10    1.60    3.20
   8  -6  10    5.50    3.40
   8  -7  10    3.10    2.90
   8  -8  10   -0.10    2.60
   8  -9  10    1.50    2.50
   8 -10  10    3.80    2.60
   8 -11  10    1.00    2.20
  -7 -11 -10    5.40    3.90
  -7 -10 -10   18.00    4.80
  -7  -9 -10   61.39    6.90
  -7  -8 -10    6.10    4.10
   7   3  10    4.70   29.50
  -7  -3 -10  -42.80   59.99
   7   2  10  -11.90   24.40
   7   2  10   24.70    4.40
  -7  -2 -10   34.90   31.30
   7   1  10   52.09    6.40
   7   1  10    4.70   23.10
  -7  -1 -10   34.60   27.30
   7   0  10   -6.10   21.70
   7   0  10   -3.20    3.30
  -7   0 -10   24.70   26.30
   7  -1  10   -3.10    3.30
   7  -2  10   16.20    3.30
   7  -3  10   24.30    4.00
   7  -4  10   73.69    7.20
   7  -5  10    6.90    3.30
   7  -6  10   -0.10    2.90
   7  -7  10    1.50    2.80
   7  -8  10    1.50    2.60
   7  -9  10    6.20    3.30
   7 -10  10    0.50    2.50
   7 -11  10   -0.30    2.20
   7 -12  10   -0.30    2.00
  -6 -11 -10   21.20    4.50
  -6 -10 -10   12.50    4.50
  -6  -9 -10   15.40    4.40
   6   3  10  105.59   21.10
  -6  -3 -10   90.89   26.40
   6   2  10   56.49   18.20
  -6  -2 -10   46.50   22.90
   6   1  10   32.80   16.10
   6   1  10   16.80    3.80
  -6  -1 -10    3.10   19.20
   6   0  10  -10.10   13.80
  -6   0 -10   11.80   19.10
   6  -1  10    7.70   14.30
  -6   1 -10   15.60   18.80
   6  -2  10   55.49    5.50
   6  -2  10   57.79    4.10
  -6   2 -10   58.39   20.90
   6  -3  10  127.89    8.10
   6  -4  10   66.19    4.60
   6  -5  10   77.69    7.40
   6  -6  10    2.20    2.90
   6  -7  10    0.00    2.80
   6  -8  10   11.10    3.30
   6  -9  10    4.80    3.00
   6 -10  10    0.30    2.60
   6 -11  10    2.50    2.70
   6 -12  10   -0.40    2.20
  -5 -11 -10   17.90    4.00
  -5 -10 -10   25.00    4.90
  -5  -9 -10   16.60    4.50
   5   4  10  110.99   20.00
  -5  -4 -10  108.89   23.70
   5   3  10  132.69   21.90
  -5  -3 -10  137.59   21.00
   5   2  10   76.59   14.10
   5   1  10   30.80    5.00
   5   1  10   29.00   12.20
   5   0  10    4.70    1.20
   5   0  10    5.60   10.70
  -5   0 -10   17.80   13.40
   5  -1  10   39.60    3.00
   5  -1  10   40.60   11.20
  -5   1 -10   21.20   14.30
   5  -2  10   79.19    7.10
   5  -2  10  104.09    6.00
  -5   2 -10   68.99   17.50
   5  -3  10  139.79   10.30
   5  -3  10  151.58    9.10
   5  -4  10  151.48    8.70
   5  -4  10  125.09   10.00
  -5   4 -10  128.29   25.80
   5  -5  10   46.70    5.30
   5  -5  10   54.49    3.80
   5  -6  10   17.50    3.30
   5  -7  10   15.80    3.30
   5  -8  10   -1.60    2.70
   5  -9  10    1.60    2.60
   5 -10  10    1.50    2.40
   5 -11  10    0.80    2.50
   5 -12  10    0.40    2.40
   5 -13  10   -0.10    2.10
  -4 -11 -10    1.30    1.70
  -4 -10 -10   12.60    4.00
  -4  -9 -10    5.50    3.90
   4   5  10  109.59   19.70
  -4  -5 -10  141.89   23.00
   4   4  10  130.79   21.40
  -4  -4 -10   93.19   17.40
   4   3  10  219.68   23.00
  -4  -3 -10  276.67   26.40
   4   2  10  139.59   16.90
  -4  -2 -10  130.19   20.20
   4   1  10   51.19   10.60
   4   0  10    7.20    1.30
   4   0  10   14.50    8.30
  -4   0 -10   -0.40   10.10
   4  -1  10   40.10    3.00
   4  -1  10   36.40    8.90
  -4   1 -10   25.00   11.30
   4  -2  10  109.69   14.40
   4  -2  10  105.59    7.80
   4  -2  10  114.09    7.00
  -4   2 -10  103.69   18.60
   4  -3  10  244.88   14.20
   4  -3  10  217.38   20.00
   4  -3  10  221.58   15.10
  -4   3 -10  236.78   24.70
   4  -4  10  102.49    8.10
   4  -4  10  119.99    7.20
  -4   4 -10  121.49   19.80
   4  -6  10  125.29    7.20
   4  -6  10   95.69    8.10
   4  -7  10   45.20    3.70
   4  -8  10    3.70    2.40
   4  -9  10    0.60    2.40
   4 -10  10    1.80    2.30
   4 -11  10    2.00    2.80
   4 -12  10    1.40    2.60
   4 -13  10   -0.40    2.30
  -3 -10 -10    0.50    1.40
  -3  -9 -10   28.40    4.30
   3   5  10  189.88   25.10
  -3  -5 -10  231.18   28.90
   3   4  10  137.59   20.00
  -3  -4 -10  188.68   23.40
   3   3  10  159.68   18.60
  -3  -3 -10  211.98   21.50
   3   2  10   76.19   10.80
  -3  -2 -10   70.29   11.80
   3   1  10   80.89   11.80
   3   1  10   69.89    4.70
  -3  -1 -10   72.29   11.10
   3   0  10  460.15   30.60
   3   0  10  515.05   33.80
  -3   0 -10  559.24   35.00
   3  -1  10   73.39    4.70
   3  -1  10   59.39   10.10
  -3   1 -10   65.19   10.60
   3  -2  10   56.29   10.30
   3  -2  10   69.89    4.60
   3  -2  10   69.39    5.20
  -3   2 -10   62.89   11.00
   3  -3  10  170.58   15.10
   3  -3  10  161.68   11.00
  -3   3 -10  171.48   18.90
   3  -4  10  142.79   10.60
   3  -4  10  157.68    9.80
   3  -4  10  171.48   10.00
   3  -4  10  161.68   15.20
   3  -5  10  221.88   12.40
   3  -5  10  200.28   13.50
   3  -5  10  191.98   12.30
   3  -5  10  166.78   18.50
   3  -6  10   86.19    5.20
   3  -6  10   66.89    6.00
   3  -7  10   62.59    4.20
   3  -7  10   51.29    5.10
   3  -8  10   11.50    2.60
   3  -9  10    4.90    2.20
   3 -10  10    1.10    1.90
   3 -11  10    0.70    2.60
   3 -12  10    0.90    2.50
   3 -13  10    1.00    2.70
   2   6  10  113.99   26.90
   2   5  10  149.69   20.80
  -2  -5 -10  147.69   22.80
   2   4  10  173.98   18.80
  -2  -4 -10  170.98   20.10
   2   3  10  105.89   14.60
  -2  -3 -10  118.09   15.50
   2   2  10   88.89   12.20
  -2  -2 -10   87.09   13.20
   2   1  10  393.06   26.70
   2   1  10  371.76   23.60
  -2  -1 -10  416.16   27.70
   2   0  10  246.68   15.10
  -2   0 -10  253.37   19.60
   2  -1  10  452.55   25.20
   2  -1  10  400.06   27.10
   2  -1  10  374.86   24.80
   2  -1  10  417.56   24.80
  -2   1 -10  400.26   28.00
   2  -2  10   93.49    5.60
   2  -2  10   74.39    9.70
   2  -2  10   82.89    6.20
   2  -3  10   93.79    7.10
   2  -3  10  106.79    6.40
   2  -3  10  101.69   10.50
   2  -3  10  105.69    6.50
  -2   3 -10   96.29   13.70
   2  -4  10  163.78   10.40
   2  -4  10  171.08   10.30
   2  -5  10  149.29    8.80
   2  -5  10  132.99    9.40
   2  -5  10  141.79    8.90
   2  -6  10   78.49    6.40
   2  -6  10   86.09    5.80
   2  -6  10   97.09    5.60
   2  -7  10   60.69    4.20
   2  -7  10   55.09    4.90
   2  -8  10   48.00    3.70
   2  -8  10   41.40    4.60
   2  -9  10    9.20    2.30
   2 -10  10    2.80    1.90
   2 -11  10    1.50    2.50
   2 -12  10    1.40    2.90
   2 -13  10    1.00    2.60
   2 -14  10    0.60    3.00
  -1  -9 -10   -0.90    1.00
   1   6  10   49.00   16.70
  -1  -6 -10   42.70   16.60
   1   5  10  150.28   20.90
  -1  -5 -10  133.99   18.70
  -1  -4 -10   26.90    8.40
   1   3  10  123.69   14.20
  -1  -3 -10  112.09   13.10
   1   2  10  349.27   24.90
  -1  -2 -10  363.36   25.20
   1   1  10  307.87   20.90
   1   1  10  274.57   17.80
  -1  -1 -10  309.47   21.10
   1   0  10  349.87   20.50
   1   0  10  330.97   20.50
   1   0  10  300.57   22.50
  -1   0 -10  376.46   23.40
   1  -1  10  279.57   17.60
   1  -1  10  296.77   17.60
   1  -1  10  292.77   19.60
  -1   1 -10  290.17   20.30
   1  -2  10  356.76   21.10
   1  -2  10  338.17   21.10
  -1   2 -10  347.97   23.50
   1  -3  10  136.89    8.70
   1  -3  10  138.59    9.10
   1  -3  10  143.29    8.60
   1  -4  10   31.40    3.50
   1  -4  10   38.70    2.80
   1  -4  10   42.70    3.00
   1  -5  10  135.09    9.40
   1  -5  10  151.88    8.80
   1  -5  10  141.29    9.00
   1  -6  10   37.80    4.00
   1  -6  10   42.50    3.00
   1  -6  10   39.70    3.20
   1  -7  10   68.89    4.70
   1  -7  10   71.69    4.50
   1  -7  10   62.49    5.40
   1  -8  10   64.59    4.80
   1  -8  10   69.89    5.60
   1  -9  10   32.80    4.10
   1  -9  10   38.90    3.30
   1 -10  10    5.30    2.70
   1 -11  10   10.00    2.90
   1 -12  10   -2.60    2.50
   1 -13  10    0.10    2.50
   1 -14  10    0.50    2.20
   0  -6 -10   59.29   15.20
   0   5  10   22.80   10.40
   0  -5 -10   21.10   10.20
   0   4  10   49.00    9.00
   0  -4 -10   32.60    9.10
   0   3  10  322.77   22.80
   0  -3 -10  274.87   21.70
   0   2  10  152.08    9.60
   0  -2 -10  167.08   13.30
   0   1  10  473.25   30.50
   0   1  10  493.65   30.50
   0  -1 -10  554.54   32.70
   0   0  10 1669.73   94.59
   0   0  10 1389.16   92.99
   0   0 -10 1578.84   94.49
   0  -1  10  536.45   34.20
   0  -1  10  641.74   35.80
   0  -1  10  519.35   34.20
   0   1 -10  574.94   35.70
   0  -2  10  167.28   10.50
   0  -2  10  155.88   10.50
   0  -2  10  191.08   10.80
   0  -3  10  290.57   17.10
   0  -3  10  273.47   17.20
   0  -4  10   43.20    3.10
   0  -4  10   49.99    3.80
   0  -4  10   38.90    3.30
   0  -5  10   16.80    2.20
   0  -5  10   17.50    1.90
   0  -6  10   91.89    6.50
   0  -6  10   92.59    6.10
   0  -6  10   93.69    5.90
   0  -7  10  136.59    8.70
   0  -7  10  128.89    9.30
   0  -7  10  144.89    8.50
   0  -8  10   32.50    3.70
   0  -8  10   40.10    3.30
   0  -9  10   40.70    4.60
   0  -9  10   37.50    3.30
   0 -10  10   45.10    5.10
   0 -11  10    3.80    2.80
   0 -12  10    0.60    2.60
   0 -13  10   -0.20    2.50
   0 -14  10   -0.40    2.40
  -1   6  10   39.80   16.60
   1  -6 -10   41.00   14.30
  -1   5  10  120.69   19.40
   1  -5 -10   97.09   17.10
  -1   4  10   19.50    8.40
   1  -4 -10   16.20    7.40
  -1   3  10  175.58   11.70
  -1   3  10  216.68   17.00
   1  -3 -10  199.58   16.00
   1  -3 -10  197.78   13.20
  -1   2  10  396.46   26.20
  -1   2  10  453.75   26.20
   1  -2 -10  423.06   26.90
   1  -2 -10  467.75   28.70
  -1   1  10  368.86   22.30
  -1   1  10  348.57   22.30
   1  -1 -10  391.86   24.30
  -1   0  10  738.23   44.40
  -1   0  10  712.93   44.50
   1   0 -10  761.82   45.80
  -1  -1  10  390.36   23.90
  -1  -1  10  394.36   23.90
   1   1 -10  403.46   25.20
  -1  -2  10  485.15   29.70
  -1  -2  10  493.35   29.70
   1   2 -10  497.05   30.20
  -1  -3  10  208.58   13.50
  -1  -3  10  216.48   13.60
  -1  -3  10  241.28   13.80
  -1  -4  10    3.80    1.60
  -1  -4  10    6.40    1.30
  -1  -5  10  124.89    7.80
  -1  -5  10  123.39    7.70
  -1  -5  10  125.09    8.20
  -1  -6  10   51.99    3.50
  -1  -6  10   49.40    4.20
  -1  -6  10   51.19    3.70
  -1  -7  10   82.49    6.00
  -1  -7  10   80.19    5.50
  -1  -7  10   83.59    5.30
  -1  -8  10   84.59    5.30
  -1  -8  10   82.09    6.40
  -1  -8  10   75.09    5.50
  -1  -9  10   55.29    4.30
  -1  -9  10   63.39    5.50
  -1 -10  10   17.60    3.20
  -1 -11  10   13.50    3.20
  -1 -12  10    0.70    2.50
  -1 -13  10    3.20    2.80
  -1 -14  10   -0.10    2.30
  -2   6  10  105.99   19.00
   2  -6 -10   81.39    8.00
   2  -6 -10   58.59   16.70
  -2   5  10  214.28   22.70
   2  -5 -10  142.59   20.10
   2  -5 -10  182.88   13.30
  -2   4  10  149.88   17.80
   2  -4 -10  119.09   16.30
   2  -4 -10  153.08   10.90
  -2   3  10  173.58   16.00
   2  -3 -10  136.29   14.60
   2  -3 -10  150.68   10.90
  -2   2  10  144.79    8.60
  -2   2  10  136.89    8.50
   2  -2 -10  141.19    9.80
   2  -2 -10  131.59   12.80
  -2   1  10  392.16   25.80
  -2   1  10  449.26   25.80
   2  -1 -10  451.45   27.80
   2  -1 -10  420.06   26.50
  -2   0  10  195.28   11.40
  -2   0  10  191.38   11.40
   2   0 -10  175.98   12.10
   2   0 -10  184.28   13.50
  -2  -1  10  432.96   27.90
  -2  -1  10  464.55   27.90
  -2  -1  10  496.45   28.00
   2   1 -10  463.65   28.50
   2   1 -10  450.55   29.00
  -2  -2  10  162.68   10.20
  -2  -2  10  176.68   10.10
  -2  -2  10  158.48   10.10
   2   2 -10  156.08   11.10
  -2  -3  10  164.98   10.10
  -2  -3  10  160.98   10.30
  -2  -3  10  163.88   10.10
  -2  -4  10  146.29    9.30
  -2  -4  10  146.49    9.40
  -2  -4  10  160.58    9.60
  -2  -5  10  179.98   11.00
  -2  -5  10  164.38   10.60
  -2  -5  10  174.38   10.70
  -2  -6  10   78.69    5.10
  -2  -6  10   77.19    5.20
  -2  -6  10   77.79    5.60
  -2  -7  10   80.09    5.90
  -2  -7  10   75.39    4.90
  -2  -7  10   72.09    5.10
  -2  -8  10  102.59    7.40
  -2  -8  10  104.09    6.40
  -2  -8  10   88.29    6.50
  -2  -9  10   38.00    4.50
  -2  -9  10   45.70    3.40
  -2 -10  10   11.60    3.00
  -2 -11  10    3.00    2.70
  -2 -12  10    8.30    3.20
  -2 -13  10    2.10    3.00
  -2 -14  10    3.20    2.50
   3  -7 -10  100.49    9.90
   3  -6 -10  124.69   11.20
  -3   5  10  259.47   26.80
   3  -5 -10  222.58   16.30
   3  -4 -10  198.28   19.90
   3  -4 -10  208.38   14.20
  -3   3  10  139.99    8.70
  -3   3  10  146.69   16.90
   3  -3 -10  130.29   15.00
   3  -3 -10  142.79   10.50
  -3   2  10   80.99   12.90
  -3   2  10   68.79    4.60
   3  -2 -10   68.99    6.50
   3  -2 -10   76.39   10.80
  -3   1  10  129.79    8.00
  -3   1  10  129.69    8.00
   3  -1 -10  125.49   11.90
   3  -1 -10  131.69    9.50
  -3   0  10  985.60   56.59
  -3   0  10  831.32   56.59
   3   0 -10  920.21   57.99
   3   0 -10 1020.70   57.49
  -3  -1  10  134.89    8.50
  -3  -1  10  139.79    8.50
   3   1 -10  136.69    9.90
   3   1 -10  141.09   10.80
  -3  -2  10   74.09    4.80
  -3  -2  10   73.79    4.80
   3   2 -10   70.99    6.80
  -3  -3  10  152.78    9.30
  -3  -3  10  143.19    9.50
  -3  -3  10  156.68    9.40
  -3  -4  10  226.58   13.50
  -3  -4  10  211.58   13.50
  -3  -4  10  223.38   13.70
  -3  -5  10  224.28   13.70
  -3  -5  10  217.38   13.40
  -3  -5  10  213.38   13.40
  -3  -6  10  116.89    7.30
  -3  -6  10  116.69    7.80
  -3  -6  10  112.79    7.30
  -3  -7  10   91.39    6.10
  -3  -7  10   90.09    6.80
  -3  -7  10   97.89    6.10
  -3  -8  10   40.60    3.40
  -3  -8  10   44.40    3.30
  -3  -8  10   39.40    4.40
  -3  -9  10   44.50    4.70
  -3  -9  10   41.90    3.50
  -3 -10  10    3.40    2.60
  -3 -11  10    9.70    2.90
  -3 -12  10    3.70    2.60
  -3 -13  10    5.30    3.20
  -3 -14  10    0.90    2.40
   4  -7 -10   74.29   10.30
   4  -6 -10  219.68   16.40
   4  -5 -10  222.08   16.00
   4  -4 -10   91.19   14.70
   4  -4 -10  125.79   10.00
   4  -3 -10  336.77   26.20
   4  -3 -10  334.77   21.90
  -4   2  10  101.19    6.80
   4  -2 -10  112.69    9.30
   4  -2 -10  132.79   14.30
  -4   1  10  127.79    8.20
   4  -1 -10  134.79   16.30
   4  -1 -10  136.29   14.00
   4  -1 -10  134.19   10.10
  -4   0  10  108.29    6.30
  -4   0  10   93.89    6.30
   4   0 -10   96.39    8.50
   4   0 -10   99.39   10.80
  -4  -1  10  116.99    8.10
  -4  -1  10  128.79    8.00
  -4  -1  10  136.99    8.00
   4   1 -10  129.79   13.30
   4   1 -10  116.39   11.10
   4   1 -10  144.99   10.00
  -4  -2  10   99.49    7.00
  -4  -2  10  118.79    6.90
  -4  -2  10  110.29    6.90
   4   2 -10  113.39    9.00
  -4  -3  10  348.27   21.10
  -4  -3  10  334.77   21.00
  -4  -3  10  353.96   21.00
  -4  -4  10  120.49    8.30
  -4  -4  10  132.09    8.10
  -4  -4  10  136.29    8.20
  -4  -5  10  204.18   14.00
  -4  -5  10  234.48   13.60
  -4  -5  10  228.58   13.70
  -4  -6  10  192.58   11.90
  -4  -6  10  188.08   12.30
  -4  -6  10  194.48   11.90
  -4  -7  10   61.09    5.10
  -4  -7  10   61.79    4.50
  -4  -7  10   68.29    4.40
  -4  -8  10   43.80    4.90
  -4  -8  10   49.99    3.60
  -4  -9  10    5.20    1.70
  -4  -9  10    2.30    2.60
  -4 -10  10   16.60    2.30
  -4 -11  10   10.70    3.10
  -4 -12  10    3.70    2.90
  -4 -13  10    2.80    2.80
   5  -8 -10   -1.70    6.20
   5  -7 -10  127.99   13.10
   5  -6 -10  119.09   11.70
   5  -5 -10   70.79    8.90
   5  -5 -10   93.39   23.70
   5  -5 -10   51.69   20.60
   5  -4 -10  185.48   14.10
   5  -4 -10  193.28   26.30
   5  -4 -10  178.18   29.10
   5  -3 -10  272.57   24.70
   5  -3 -10  219.58   27.60
   5  -3 -10  229.98   16.70
  -5   2  10  196.08   12.50
   5  -2 -10  202.58   20.40
   5  -2 -10  210.58   14.70
   5  -2 -10  218.28   22.80
  -5   1  10  100.19    6.60
   5  -1 -10  103.59    9.00
   5  -1 -10  117.89   14.10
   5  -1 -10  121.19   16.70
  -5   0  10   11.90    1.50
  -5   0  10   14.60    1.90
   5   0 -10    9.70    7.60
   5   0 -10    8.20    3.70
   5   0 -10   -2.60    8.20
  -5  -1  10   99.69    6.60
  -5  -1  10  110.29    6.60
   5   1 -10   82.49   15.10
   5   1 -10  115.89    9.20
   5   1 -10   97.69   12.40
  -5  -2  10  207.38   13.30
  -5  -2  10  213.58   13.30
  -5  -2  10  224.48   13.50
   5   2 -10  218.08   16.90
   5   2 -10  227.38   15.30
  -5  -3  10  249.28   15.60
  -5  -3  10  246.88   15.40
  -5  -3  10  249.38   15.40
   5   3 -10  267.67   17.70
  -5  -4  10  200.38   12.90
  -5  -4  10  214.08   13.10
  -5  -4  10  213.38   12.90
  -5  -5  10   73.69    4.60
  -5  -5  10   69.39    5.10
  -5  -5  10   60.19    4.70
  -5  -6  10  129.59    7.50
  -5  -6  10  116.19    7.60
  -5  -6  10  107.49    8.10
  -5  -7  10  119.59    7.30
  -5  -7  10  107.99    8.20
  -5  -8  10    0.30    1.70
  -5  -8  10    0.70    2.40
  -5  -9  10   22.10    4.20
  -5  -9  10   23.90    2.70
  -5 -10  10   23.40    2.80
  -5 -10  10   16.70    3.30
  -5 -11  10   10.60    3.50
  -5 -11  10   16.90    2.50
  -5 -12  10    3.60    2.90
  -5 -13  10    0.00    1.80
   6  -8 -10   96.09   13.90
   6  -7 -10   -1.10    6.40
   6  -6 -10   21.40    5.90
   6  -5 -10  198.18   15.40
   6  -5 -10  187.98   33.60
   6  -5 -10  159.88   30.30
   6  -4 -10   83.99   24.00
   6  -4 -10   88.29    9.80
   6  -4 -10   81.69   22.80
   6  -3 -10  274.17   33.00
   6  -3 -10  259.97   30.50
   6  -3 -10  261.27   18.60
  -6   2  10  101.39    6.70
   6  -2 -10  113.69   10.20
   6  -2 -10  128.39   20.70
   6  -2 -10  100.09   18.10
  -6   1  10   49.50    3.50
   6  -1 -10   38.10   14.40
   6  -1 -10   57.99   13.20
   6  -1 -10   54.29    6.90
  -6   0  10   70.39    4.60
   6   0 -10   65.29    8.00
   6   0 -10   92.49   16.10
   6   0 -10   43.90   13.70
  -6  -1  10   58.39    3.90
  -6  -1  10   55.39    3.90
   6   1 -10   35.40   12.20
   6   1 -10   69.29   12.00
   6   1 -10   54.19    7.40
  -6  -2  10  121.59    7.60
  -6  -2  10  113.99    7.60
   6   2 -10  127.69   10.50
   6   2 -10  120.39   15.80
  -6  -3  10  272.97   17.30
  -6  -3  10  272.47   17.30
  -6  -3  10  275.57   17.60
   6   3 -10  309.97   19.90
   6   3 -10  298.67   23.00
  -6  -4  10   90.29    6.60
  -6  -4  10   94.79    6.30
  -6  -4  10   99.79    6.20
  -6  -5  10  198.38   13.30
  -6  -5  10  212.48   12.90
  -6  -5  10  212.38   12.80
  -6  -6  10   23.80    3.40
  -6  -6  10   20.60    2.80
  -6  -7  10    8.10    2.50
  -6  -8  10   99.49    6.70
  -6  -8  10   85.89    7.50
  -6  -9  10   22.90    2.80
  -6  -9  10   19.80    3.40
  -6 -10  10   27.00    2.80
  -6 -10  10   17.60    3.40
  -6 -11  10   15.00    3.40
  -6 -12  10    5.80    2.40
   7  -9 -10   82.89   14.00
   7  -8 -10   16.70    8.20
   7  -7 -10   21.90    7.60
   7  -6 -10    5.40    5.40
   7  -5 -10   59.39    9.90
   7  -4 -10  252.87   18.80
   7  -3 -10  179.88   32.30
   7  -3 -10  123.89   12.30
  -7   2  10   70.09    4.90
   7  -2 -10   72.59   21.40
   7  -2 -10   84.39    9.40
  -7   1  10   92.59    6.20
   7  -1 -10  100.29    9.60
   7  -1 -10  112.79   20.30
  -7  -1  10  113.89    7.30
  -7  -1  10  111.49    7.40
   7   1 -10  127.89   21.60
   7   1 -10  117.79   10.60
  -7  -2  10   90.39    5.70
  -7  -2  10   86.29    5.60
   7   2 -10   71.69   16.70
   7   2 -10   78.99    9.20
  -7  -3  10  111.89    7.80
  -7  -3  10  122.59    7.70
   7   3 -10  134.79   11.30
   7   3 -10  119.89   22.60
  -7  -4  10  228.58   14.90
  -7  -4  10  239.38   14.80
   7   4 -10  261.57   18.20
  -7  -5  10   71.09    4.80
  -7  -5  10   60.89    5.20
  -7  -6  10    1.90    2.10
  -7  -6  10    6.20    2.00
  -7  -7  10   36.10    3.30
  -7  -7  10   24.80    3.90
  -7  -8  10   17.90    3.20
  -7  -9  10   68.79    6.50
  -7  -9  10   77.79    5.40
  -7 -10  10   15.80    3.20
  -7 -11  10   18.80    2.90
   8  -9 -10   27.50   10.50
   8  -8 -10   28.30    9.30
   8  -7 -10   16.10    7.60
   8  -6 -10   40.70    8.40
   8  -5 -10   20.30    6.90
   8  -4 -10   29.60    6.70
   8  -3 -10  140.49   13.70
   8  -2 -10   87.89   10.40
  -8   1  10  149.59    9.70
   8  -1 -10  162.38   13.20
  -8   0  10   58.69    4.30
   8   0 -10   69.19    8.80
  -8  -1  10  171.58   10.80
  -8  -1  10  173.28   10.70
   8   1 -10  171.68   14.10
  -8  -2  10  106.79    6.80
  -8  -2  10  102.49    6.90
   8   2 -10  106.09   10.70
  -8  -3  10  152.18    9.30
  -8  -3  10  139.69    9.40
   8   3 -10  150.58   13.20
  -8  -4  10   48.30    4.60
  -8  -4  10   63.69    4.20
   8   4 -10   63.89    9.60
  -8  -5  10   23.80    2.60
   8   5 -10   12.40    6.10
  -8  -6  10   56.69    4.50
   8   6 -10   49.90    8.80
  -8  -7  10   29.30    3.30
  -8  -8  10   36.90    3.50
  -8  -9  10   33.60    3.50
  -8 -10  10   54.59    5.00
  -8 -11  10   13.70    2.50
   9  -9 -10    4.10    8.40
   9  -8 -10   11.60    9.10
   9  -7 -10   19.90    7.80
   9  -6 -10   35.70    8.90
   9  -5 -10   19.60    7.10
   9  -4 -10   -1.40    5.50
   9  -3 -10   65.99   11.40
   9  -2 -10  141.29   13.80
  -9   1  10   39.30    3.20
   9  -1 -10   28.50    6.20
  -9   0  10   84.29    5.80
   9   0 -10   91.09   10.90
  -9  -1  10   49.70    3.80
  -9  -1  10   54.39    4.30
   9   1 -10   48.70    9.30
  -9  -2  10  153.48    9.90
  -9  -2  10  147.29    9.90
   9   2 -10  165.58   14.20
  -9  -3  10   73.19    5.70
  -9  -3  10   80.29    5.50
   9   3 -10   75.39   10.70
  -9  -4  10    0.80    1.80
  -9  -4  10    1.20    2.20
   9   4 -10    6.10    5.30
  -9  -5  10   37.00    3.40
   9   5 -10   23.60    7.40
  -9  -6  10   47.80    4.00
   9   6 -10   44.90    9.00
  -9  -7  10   31.40    3.40
   9   7 -10   32.00    8.40
  -9  -8  10   27.10    3.40
   9   8 -10   18.30    8.00
  -9  -9  10   17.40    2.50
   9   9 -10   10.00    8.00
  -9 -10  10    9.60    2.50
   9  10 -10   11.50    9.00
  10  -9 -10    7.20    8.60
  10  -8 -10   11.50    9.20
  10  -7 -10   13.90    7.90
  10  -6 -10   21.30    8.60
  10  -5 -10    4.50    6.90
  10  -4 -10   27.90    7.30
  10  -3 -10    3.00    6.30
  10  -2 -10   32.80    7.30
 -10   1  10  111.39    7.50
  10  -1 -10  124.49   12.90
 -10   0  10   49.80    4.40
 -10   0  10   39.70    3.60
  10   0 -10   31.80    7.60
 -10  -1  10  128.69    8.80
 -10  -1  10  139.79    9.00
  10   1 -10  140.29   13.50
 -10  -2  10   53.29    4.70
 -10  -2  10   56.59    4.20
 -10  -3  10    4.90    2.40
 -10  -3  10    8.70    2.10
  10   3 -10    2.00    5.70
 -10  -4  10   43.90    3.90
  10   4 -10   43.20    8.20
 -10  -5  10   20.10    2.70
  10   5 -10   17.70    6.80
 -10  -6  10   45.10    3.90
  10   6 -10   30.90    8.50
 -10  -7  10   47.60    3.60
  10   7 -10   31.20    8.60
 -10  -8  10   18.00    2.80
  10   8 -10   17.60    8.80
  10   9 -10   -2.10    8.90
 -10 -10  10    5.40    2.40
  11  -9 -10   10.20   11.80
  11  -8 -10   19.80    9.40
  11  -7 -10   12.40    8.70
  11  -6 -10   13.60    8.20
  11  -5 -10   19.40    7.70
  11  -4 -10   11.10    7.00
  11  -3 -10    9.20    6.70
  11  -2 -10   11.70    6.60
  11  -1 -10   61.19   11.70
 -11   0  10  168.48   11.60
 -11   0  10  194.48   11.80
  11   0 -10  187.88   16.80
 -11  -1  10   76.79    5.80
 -11  -1  10   94.89    6.10
  11   1 -10   66.39   11.60
 -11  -2  10    7.60    2.40
 -11  -2  10    7.90    2.50
  11   2 -10    5.60    5.90
 -11  -3  10   11.50    2.60
 -11  -3  10   14.50    2.90
  11   3 -10   10.80    6.10
  11   4 -10   17.30    7.10
 -11  -5  10   44.30    3.90
  11   5 -10   30.70    7.80
 -11  -6  10   25.00    3.20
  11   6 -10   19.90    7.70
 -11  -7  10   22.70    3.00
  11   7 -10   14.60    8.30
 -11  -8  10   30.00    3.60
  11   8 -10   21.20    9.50
  11   9 -10  -10.50   10.00
 -11 -10  10    0.30    2.10
  12  -8 -10   10.60   10.80
  12  -7 -10    7.50    7.60
  12  -6 -10   12.00    8.20
  12  -5 -10    3.00    7.50
  12  -4 -10    1.70    7.00
  12  -3 -10    3.10    7.00
  12  -2 -10   17.90    7.80
 -12   1  10   50.69    4.90
 -12   0  10   14.70    2.40
  12   0 -10    4.60    7.00
 -12  -1  10   41.00    4.20
 -12  -1  10   44.50    4.10
  12   1 -10   42.40    8.40
 -12  -2  10   14.90    2.70
 -12  -2  10   12.20    2.70
  12   2 -10    9.60    6.60
 -12  -3  10   17.00    2.40
  12   3 -10    7.70    6.60
 -12  -4  10   14.20    2.50
  12   4 -10   12.10    6.60
 -12  -5  10   12.90    2.50
  12   5 -10   13.90    7.10
 -12  -6  10   28.20    3.50
  12   6 -10   16.60    7.60
  12   7 -10    6.20    8.40
 -12  -8  10    8.10    2.50
  12   8 -10    5.50    9.40
 -12  -9  10    1.80    2.30
  13  -6 -10   10.00    8.10
  13  -5 -10    7.70    7.10
  13  -4 -10   -1.70    6.90
  13  -3 -10   12.10    8.00
  13  -2 -10   31.00    8.80
 -13   1  10   31.80    3.50
  13  -1 -10   20.20    8.50
 -13   0  10    4.90    2.30
 -13   0  10    4.80    2.00
  13   0 -10    4.30    6.80
 -13  -1  10   24.10    3.00
 -13  -1  10   25.50    3.50
 -13  -2  10   42.10    3.80
 -13  -2  10   29.10    3.90
  13   2 -10   34.50    8.70
 -13  -3  10   19.90    2.80
  13   3 -10   11.10    7.10
  13   4 -10   -4.80    6.20
  13   5 -10   15.10    7.40
  13   6 -10    4.50    7.60
 -13  -7  10   17.00    2.90
 -13  -8  10    2.00    2.10
 -13  -9  10    3.70    2.60
  14  -5 -10   -2.30    8.90
 -14   4  10   20.10    3.20
  14  -4 -10   11.00    7.70
 -14   3  10   42.90    4.40
  14  -2 -10   10.20    8.10
 -14   1  10    5.20    2.50
  14  -1 -10   -1.40    7.00
  14   0 -10    9.00    6.90
 -14  -1  10    3.20    2.20
 -14  -1  10    4.30    2.50
  14   1 -10   -1.30    6.70
 -14  -2  10   25.90    3.30
  14   2 -10   16.40    7.90
 -14  -3  10   37.30    4.00
  14   3 -10   25.70    8.50
 -14  -4  10   11.70    2.50
  14   4 -10   -1.40    7.10
  14   5 -10   -3.70    7.80
 -14  -6  10    8.40    2.60
 -14  -7  10    2.00    2.40
 -15   6  10    1.50    2.40
 -15   5  10   10.50    2.70
 -15   4  10   33.80    4.00
 -15   3  10    8.80    3.00
 -15   2  10   15.30    3.20
  15  -2 -10    6.10    8.50
  15  -1 -10   18.20    9.10
 -15   0  10    3.40    2.60
  15   0 -10    5.80    8.70
 -15  -1  10   12.90    2.60
  15   1 -10   -1.10    7.50
  15   2 -10   10.90    8.00
 -15  -3  10    8.60    2.30
 -15  -4  10   29.80    3.40
 -15  -5  10    9.00    2.70
  15   3  11   -0.80    1.60
  15   2  11   -0.40    1.50
  15   1  11    1.10    1.70
  15   0  11    1.90    1.90
  15  -1  11    0.00    1.80
  15  -2  11   -0.50    1.70
 -14  -5 -11    4.10    4.00
 -14  -4 -11   17.70    4.30
 -14  -3 -11    1.70    3.80
  14   2  11   -0.30    1.90
 -14  -2 -11    1.70    3.60
  14   1  11   -0.80    1.80
 -14  -1 -11    2.00    3.50
  14   0  11    1.70    2.00
  14  -1  11    0.80    1.90
  14  -2  11    0.50    2.00
  14  -3  11    0.10    1.90
  14  -4  11   -1.30    1.70
  14  -5  11    1.20    1.90
 -13  -7 -11    2.60    4.40
 -13  -6 -11    6.00    4.90
 -13  -5 -11    3.80    4.80
 -13  -4 -11    7.40    4.70
 -13  -3 -11    7.60    4.30
 -13  -2 -11   11.10    4.00
  13   1  11    0.50    2.10
 -13  -1 -11    3.70    3.50
  13   0  11   -1.20    2.00
 -13   0 -11    1.00    3.10
  13  -1  11   -0.40    2.30
  13  -2  11   -0.50    2.20
  13  -3  11   -0.20    2.10
  13  -4  11    5.10    2.20
  13  -5  11   -0.80    1.80
  13  -6  11   -0.40    1.70
 -12  -8 -11    1.20    4.30
 -12  -7 -11   12.40    5.20
 -12  -6 -11   11.30    5.30
 -12  -5 -11    4.90    4.80
 -12  -4 -11    6.80    4.60
 -12  -3 -11    3.30    4.40
 -12  -2 -11    3.10    4.20
 -12  -1 -11    4.60    3.80
  12   0  11    0.60    2.30
 -12   0 -11    2.60    3.50
  12  -1  11    0.70    2.30
 -12   1 -11    0.10    3.10
  12  -2  11    0.60    2.40
  12  -3  11    0.50    2.20
  12  -4  11    0.80    2.30
  12  -5  11    0.10    2.10
  12  -6  11   -0.10    2.00
  12  -7  11   -0.60    1.90
  12  -8  11    0.30    1.60
 -11  -9 -11   -4.30    4.20
 -11  -8 -11    8.00    4.70
 -11  -7 -11    7.30    4.80
 -11  -6 -11    8.60    4.80
 -11  -5 -11    6.50    4.80
 -11  -4 -11    2.60    4.50
  11  -1  11    2.10    2.60
  11  -2  11    0.60    2.70
  11  -3  11    0.30    2.50
  11  -4  11    0.20    2.40
  11  -5  11    0.20    2.50
  11  -6  11    0.10    2.40
  11  -7  11   -0.20    2.10
  11  -8  11    0.80    2.00
  11  -9  11   -0.90    1.50
 -10 -10 -11   -3.80    3.80
 -10  -9 -11    6.50    4.30
  10   8  11    3.90   13.10
 -10  -8 -11    9.70    4.60
  10   7  11   15.80    9.60
 -10  -7 -11   13.80    4.90
  10   6  11    0.90    8.10
 -10  -6 -11    5.10    4.70
  10   5  11    0.90    7.00
  10   4  11  -10.00    6.30
  10   3  11    0.00    6.20
  10   2  11   -4.10    6.30
  10  -1  11    9.00    3.20
  10  -2  11    0.40    2.80
  10  -3  11    0.50    3.00
  10  -4  11    1.40    2.70
  10  -5  11   -1.90    2.70
  10  -6  11    0.30    2.40
  10  -7  11    2.10    2.50
  10  -8  11   -0.70    2.20
  10  -9  11   -0.20    2.00
  10 -10  11    1.20    1.70
  -9 -10 -11    2.90    4.00
  -9  -9 -11    1.30    4.20
  -9  -8 -11   15.40    4.70
  -9  -7 -11    3.70    4.40
   9   6  11    7.60    7.10
   9   5  11   -5.80    6.00
   9   4  11   -1.80    5.10
   9   3  11    0.10    4.70
   9   2  11   -2.20    4.90
   9   1  11   -8.50    5.10
   9   0  11    6.50    6.10
   9  -2  11   10.20    3.60
   9  -3  11   -0.40    2.90
   9  -4  11    2.60    3.50
   9  -5  11    0.60    3.00
   9  -6  11   -0.50    2.70
   9  -7  11    1.60    2.70
   9  -8  11    0.20    2.50
   9  -9  11    0.10    2.20
   9 -10  11   -1.00    1.90
  -8 -11 -11    5.90    3.80
  -8 -10 -11   24.40    4.90
  -8  -9 -11    9.40    4.30
  -8  -8 -11    1.10    4.20
   8   4  11    2.80    5.10
   8   3  11   -6.30    3.80
   8   2  11   -1.80    3.80
   8   1  11   -2.80    4.10
   8   0  11    8.30    4.50
   8  -2  11    3.70    3.20
   8  -3  11    8.30    3.70
   8  -4  11    0.10    3.00
   8  -5  11    0.70    3.40
   8  -6  11    0.90    3.00
   8  -7  11    1.60    2.70
   8  -8  11    0.80    2.50
   8  -9  11    0.80    2.50
   8 -10  11    1.40    2.50
   8 -11  11   -0.10    2.10
  -7 -11 -11   -2.00    3.70
  -7 -10 -11    8.00    4.90
  -7  -9 -11   52.39    6.40
  -7  -8 -11    4.00    4.60
   7   3  11   19.80    4.60
   7   2  11   -1.00    3.30
   7   1  11   -2.00    3.50
   7  -2  11    9.40    3.20
   7  -3  11    5.30    3.30
   7  -4  11   50.69    6.20
   7  -5  11    0.50    3.20
   7  -6  11    2.10    3.00
   7  -7  11   -0.90    2.70
   7  -8  11   -0.80    2.40
   7  -9  11    3.00    2.90
   7 -10  11    1.80    2.40
   7 -11  11    1.70    2.20
   7 -12  11   -0.60    1.90
  -6 -11 -11    8.80    4.20
  -6 -10 -11    8.60    4.60
  -6  -9 -11    3.40    4.60
   6   3  11   49.90   22.60
  -6  -3 -11   58.09   30.70
   6   2  11   11.30   19.90
  -6  -2 -11   -3.50   24.10
   6   1  11  -10.60   18.00
  -6  -1 -11   12.40   22.70
  -6   0 -11    7.10   22.90
   6  -1  11   -5.30   15.90
  -6   1 -11   -1.00   21.70
   6  -2  11   17.20    3.30
   6  -2  11   -0.60   19.40
  -6   2 -11   17.70   26.80
   6  -3  11  102.99    6.70
   6  -4  11   42.70    3.50
   6  -5  11   97.29    6.40
   6  -6  11    0.10    2.60
   6  -7  11    2.00    3.30
   6  -8  11    8.80    2.90
   6  -9  11    1.90    2.60
   6 -10  11   -0.50    2.40
   6 -11  11    1.70    2.50
   6 -12  11    0.60    2.10
  -5 -11 -11   34.70    4.70
  -5 -10 -11    7.60    4.20
  -5  -9 -11    3.60    4.30
   5   4  11   79.69   21.30
  -5  -4 -11  125.49   27.40
   5   3  11  113.79   19.30
  -5  -3 -11  100.39   22.40
   5   2  11  106.69   16.80
  -5  -2 -11   75.59   19.30
   5   1  11   13.60    3.30
   5   1  11   14.50   13.80
  -5  -1 -11   12.10   15.70
   5   0  11   41.10   13.00
   5   0  11   20.50    2.20
  -5   0 -11  -11.90   16.00
   5  -1  11   -5.80   11.20
  -5   1 -11  -12.90   16.50
   5  -2  11  103.49    6.30
   5  -2  11   94.69    7.60
  -5   2 -11   75.19   18.60
   5  -3  11  106.99    6.70
  -5   3 -11   72.69   21.10
   5  -4  11  110.89    7.10
   5  -6  11   26.30    4.60
   5  -6  11   38.40    3.20
   5  -7  11   14.10    3.00
   5  -8  11    0.50    3.10
   5  -9  11    1.80    2.40
   5 -10  11    0.90    2.30
   5 -11  11    1.80    2.30
   5 -12  11    0.10    2.40
   5 -13  11   -0.40    2.40
  -4 -11 -11    1.00    1.70
  -4 -10 -11    5.20    3.90
  -4  -9 -11    3.70    4.10
   4   5  11   75.19   22.60
  -4  -5 -11   52.99   31.30
   4   4  11   83.29   17.90
  -4  -4 -11   81.89   19.70
   4   3  11  131.59   20.40
  -4  -3 -11  144.89   24.90
   4   2  11   38.80   11.50
  -4  -2 -11   49.10   14.10
   4   1  11   22.30   10.70
   4   1  11   29.60    2.50
  -4  -1 -11   16.00   11.70
   4   0  11   10.40    9.60
   4   0  11    2.60    1.20
  -4   0 -11  -12.30   11.10
   4  -1  11   29.70    2.60
  -4   1 -11   16.50   12.50
   4  -2  11   77.49   13.90
   4  -2  11   60.99    3.90
   4  -2  11   47.00    5.00
  -4   2 -11   30.70   14.20
   4  -3  11  135.79   10.00
   4  -3  11  157.78    9.00
  -4   3 -11  111.29   18.90
   4  -4  11  104.69    6.70
   4  -5  11   78.69    5.10
   4  -5  11   71.59    6.30
   4  -6  11   81.39    7.00
   4  -6  11   95.59    5.90
   4  -7  11   10.40    2.80
   4  -8  11    1.10    2.60
   4  -9  11    1.20    2.10
   4 -10  11    2.30    2.10
   4 -11  11    2.60    2.70
   4 -12  11    0.20    2.50
   4 -13  11   -0.10    2.20
   3   5  11  142.49   20.20
  -3  -5 -11  126.99   22.00
   3   4  11  150.18   21.30
  -3  -4 -11  147.79   24.70
   3   3  11  208.38   22.10
  -3  -3 -11  261.97   24.90
   3   2  11   33.20    9.20
  -3  -2 -11   17.70   10.20
   3   1  11   55.79   10.10
   3   1  11   54.09    3.70
  -3  -1 -11   54.49   11.30
   3   0  11  351.56   25.20
   3   0  11  329.17   20.80
  -3   0 -11  356.66   26.50
   3  -1  11   57.19    3.80
  -3   1 -11   35.10   10.30
   3  -2  11   11.10    7.10
   3  -2  11    5.80    2.40
  -3   2 -11    9.20   10.60
   3  -3  11  214.98   14.30
   3  -3  11  221.78   13.30
   3  -3  11  210.98   18.10
  -3   3 -11  211.48   22.70
   3  -4  11  140.69    8.70
   3  -4  11  132.39    9.60
   3  -4  11  127.89   15.30
   3  -4  11  146.99    8.90
  -3   4 -11  117.99   22.60
   3  -5  11  139.29    8.30
   3  -5  11  114.69    9.00
   3  -5  11  137.69    8.60
   3  -6  11   75.69    4.80
   3  -6  11   57.49    5.50
   3  -7  11   37.10    3.20
   3  -7  11   32.10    4.10
   3  -8  11    5.40    2.30
   3  -9  11    3.00    2.20
   3 -10  11    0.20    2.20
   3 -11  11    0.40    2.50
   3 -12  11    0.00    2.50
   3 -13  11    0.70    2.60
   2   5  11  123.09   17.30
  -2  -5 -11   97.79   17.90
   2   4  11  142.59   19.40
  -2  -4 -11  154.18   21.00
   2   3  11   15.00    9.50
  -2  -3 -11   32.60   10.00
   2   2  11   81.29   13.10
  -2  -2 -11   67.49   10.80
   2   1  11  465.95   30.90
   2   1  11  528.95   34.20
  -2  -1 -11  556.64   35.50
   2   0  11  183.08   11.00
  -2   0 -11  168.98   17.00
   2  -1  11  503.75   33.30
   2  -1  11  521.85   30.80
   2  -1  11  549.25   31.20
   2  -1  11  478.25   30.80
  -2   1 -11  486.85   34.20
   2  -2  11   78.49    6.00
   2  -2  11   92.79    5.40
   2  -2  11   66.19   10.40
  -2   2 -11   67.69   10.60
   2  -3  11   20.50    6.30
   2  -3  11   18.40    3.20
   2  -4  11  142.49   10.40
   2  -4  11  156.88    9.30
   2  -4  11  150.38    9.40
   2  -5  11  110.79    7.10
   2  -5  11  122.19    7.00
   2  -5  11   97.19    7.70
   2  -6  11   66.59    4.70
   2  -6  11   70.59    4.50
   2  -6  11   63.29    5.30
   2  -7  11   38.20    4.30
   2  -7  11   48.60    3.60
   2  -8  11   36.10    3.20
   2  -8  11   33.30    4.20
   2  -9  11    6.90    2.00
   2 -10  11    0.30    2.20
   2 -11  11   -0.70    2.60
   2 -12  11    2.60    2.70
   2 -13  11   -1.40    2.60
  -1  -6 -11   74.59   22.80
   1   5  11   93.29   16.40
  -1  -5 -11   99.89   16.10
   1   4  11   20.40   10.30
  -1  -4 -11   19.50   10.00
   1   3  11   92.79   13.90
  -1  -3 -11   71.19   13.50
   1   2  11  522.05   34.70
   1   2  11  613.44   38.20
  -1  -2 -11  600.54   38.20
   1   1  11  420.86   25.90
   1   1  11  453.55   29.20
  -1  -1 -11  415.96   29.30
   1   0  11  536.65   32.70
   1   0  11  570.34   35.00
   1   0  11  499.55   32.60
  -1   0 -11  562.74   35.50
   1  -1  11  458.85   29.10
   1  -1  11  471.35   26.90
   1  -1  11  432.26   26.90
  -1   1 -11  409.56   29.50
   1  -2  11  558.44   36.40
   1  -2  11  658.53   36.80
   1  -2  11  583.94   36.40
   1  -2  11  608.24   38.10
  -1   2 -11  606.04   38.70
   1  -3  11   97.59    6.20
   1  -3  11  103.99    6.80
   1  -3  11   90.99    6.20
   1  -4  11   25.70    2.30
   1  -4  11   29.10    2.60
   1  -5  11   84.29    5.50
   1  -5  11   74.19    5.90
   1  -5  11   86.89    5.30
   1  -6  11   32.80    3.70
   1  -6  11   36.00    3.20
   1  -6  11   44.80    2.90
   1  -7  11   64.89    4.60
   1  -7  11   60.09    5.30
   1  -7  11   68.99    4.40
   1  -8  11   45.20    4.60
   1  -8  11   47.30    3.80
   1  -9  11   29.40    3.80
   1  -9  11   31.80    3.10
   1 -10  11    4.00    2.70
   1 -11  11    3.40    2.90
   1 -12  11    0.10    2.50
   1 -13  11    0.80    2.50
   1 -14  11    0.60    2.90
   0   6  11   88.29   20.90
   0  -6 -11   75.39   17.60
   0   5  11    5.70   12.70
   0  -5 -11    6.90   10.90
   0   4  11   31.90   10.00
   0  -4 -11   18.20    8.90
   0   3  11  227.78   19.20
   0  -3 -11  196.58   17.80
   0   2  11  235.38   15.40
   0   2  11  275.67   19.90
   0  -2 -11  265.07   19.20
   0   1  11  770.12   45.00
   0   1  11  652.43   42.40
   0   1  11  669.63   42.50
   0  -1 -11  733.93   44.80
   0   0  11  584.44   36.70
   0   0  11  677.63   39.00
   0   0  11  589.24   36.70
   0   0 -11  586.54   38.80
   0  -1  11  696.03   44.70
   0  -1  11  855.31   46.60
   0  -1  11  705.63   44.80
   0   1 -11  717.13   46.40
   0  -2  11  279.87   16.60
   0  -2  11  264.07   16.30
   0  -2  11  260.37   16.30
   0  -3  11  202.68   12.40
   0  -3  11  199.68   12.30
   0  -4  11   28.50    2.60
   0  -4  11   27.80    2.40
   0  -5  11    8.50    1.50
   0  -5  11    7.60    1.30
   0  -6  11   79.89    5.40
   0  -6  11   76.29    5.80
   0  -6  11   84.29    5.20
   0  -7  11  101.59    7.50
   0  -7  11  114.59    7.00
   0  -8  11   38.20    3.30
   0  -8  11   31.50    3.80
   0  -9  11   33.80    4.50
   0  -9  11   32.70    3.20
   0 -10  11   36.10    4.60
   0 -11  11    1.60    2.60
   0 -12  11   -0.60    2.50
   0 -13  11    1.10    2.70
   0 -14  11    1.40    2.40
  -1   6  11   46.50   19.00
   1  -6 -11   32.00   17.40
   1  -5 -11   38.50   12.00
  -1   4  11   18.70    9.90
  -1   4  11   11.30    1.30
   1  -4 -11   15.60    8.80
   1  -4 -11   10.60    3.50
  -1   3  11   85.29    5.30
  -1   3  11   92.79   13.40
   1  -3 -11   69.79   11.80
   1  -3 -11   85.19    7.30
  -1   2  11  461.35   27.30
  -1   2  11  424.76   27.20
   1  -2 -11  435.36   27.90
   1  -2 -11  487.35   30.10
  -1   1  11  421.66   25.80
  -1   1  11  412.36   25.90
   1  -1 -11  452.95   28.10
  -1   0  11  412.66   24.70
  -1   0  11  403.16   24.60
  -1  -1  11  477.45   28.90
   1   1 -11  480.45   30.50
  -1  -2  11  507.45   30.70
  -1  -2  11  507.55   30.70
  -1  -3  11   99.19    6.40
  -1  -3  11  105.19    6.80
  -1  -3  11  102.09    6.50
  -1  -4  11   12.80    1.50
  -1  -4  11   10.70    1.40
  -1  -4  11    9.60    1.90
  -1  -5  11   71.99    4.80
  -1  -5  11   69.19    4.70
  -1  -5  11   72.99    5.20
  -1  -6  11   41.10    3.80
  -1  -6  11   50.39    3.30
  -1  -6  11   46.60    3.50
  -1  -7  11   87.79    5.40
  -1  -7  11   84.09    5.60
  -1  -7  11   75.29    6.00
  -1  -8  11   76.19    4.80
  -1  -8  11   67.39    5.10
  -1  -8  11   67.99    5.80
  -1  -9  11   37.60    4.60
  -1  -9  11   40.20    3.50
  -1 -10  11    8.70    2.90
  -1 -11  11   13.60    3.10
  -1 -12  11    2.20    2.50
  -1 -13  11    1.20    2.70
  -1 -14  11   -1.50    2.30
  -2   6  11   51.29   21.20
   2  -6 -11   76.39   19.40
   2  -6 -11   83.89    8.00
  -2   5  11  175.48   24.00
   2  -5 -11  155.88   12.30
  -2   4  11  178.98   19.80
   2  -4 -11  136.69   17.60
   2  -4 -11  150.48   11.40
  -2   3  11   61.39    3.90
  -2   3  11   60.19   10.40
   2  -3 -11   51.49    9.00
   2  -3 -11   62.79    6.20
  -2   2  11  197.58   12.40
  -2   2  11  204.88   12.30
   2  -2 -11  214.98   16.40
   2  -2 -11  197.58   13.40
  -2   1  11  693.83   39.60
  -2   1  11  602.54   39.50
   2  -1 -11  666.53   40.20
   2  -1 -11  661.13   41.50
  -2   0  11  229.78   13.40
  -2   0  11  225.18   13.30
   2   0 -11  204.28   14.00
   2   0 -11  213.38   15.60
  -2  -1  11  735.03   43.30
  -2  -1  11  673.53   43.30
  -2  -1  11  775.42   43.40
   2   1 -11  699.83   43.90
   2   1 -11  703.13   44.50
  -2  -2  11  253.57   14.60
  -2  -2  11  225.88   14.60
  -2  -2  11  255.37   14.80
   2   2 -11  223.28   15.50
  -2  -3  11   70.49    4.60
  -2  -3  11   67.29    4.90
  -2  -3  11   72.49    4.70
  -2  -4  11  154.78    9.80
  -2  -4  11  150.18    9.80
  -2  -4  11  169.88   10.10
  -2  -5  11  136.69    8.40
  -2  -5  11  128.39    8.30
  -2  -5  11  137.59    8.70
  -2  -6  11   86.99    6.20
  -2  -6  11   89.29    5.80
  -2  -6  11   88.59    5.70
  -2  -7  11   83.69    5.50
  -2  -7  11   81.89    5.70
[truncated: 550,365 more chars]
