# Supplementary material for: Pillararene incorporated metal–organic frameworks for supramolecular recognition and selective separation
Source: Nat Commun. 2023 Aug 15;14:4927. doi: 10.1038/s41467-023-40594-2 (PMC10427641; doi:10.1038/s41467-023-40594-2)
Supplement: Supplementary file 4 — Supplementary Data 1 [file 41467_2023_40594_MOESM4_ESM.zip › Supplementary Data 1/MeP5BPPy.cif]

data_a
_audit_creation_date               2022-07-03
_audit_creation_method
;
Olex2 1.5
(compiled 2022.04.07 svn.rca3783a0 for OlexSys, GUI svn.r6498)
;
_shelx_SHELXL_version_number       '2019/2'
_audit_contact_author_address      ?
_audit_contact_author_email        ?
_audit_contact_author_name         ''
_audit_contact_author_phone        ?
_publ_contact_author_id_orcid      ?
_publ_section_references
;
Dolomanov, O.V., Bourhis, L.J., Gildea, R.J, Howard, J.A.K. & Puschmann, H.
 (2009), J. Appl. Cryst. 42, 339-341.

Sheldrick, G.M. (2015). Acta Cryst. A71, 3-8.

Sheldrick, G.M. (2015). Acta Cryst. C71, 3-8.
;
_chemical_name_common              ?
_chemical_name_systematic          ?
_chemical_formula_moiety           'C65 H61 N2 O8'
_chemical_formula_sum              'C65 H61 N2 O8'
_chemical_formula_weight           998.15
_chemical_melting_point            ?
loop_
  _atom_type_symbol
  _atom_type_description
  _atom_type_scat_dispersion_real
  _atom_type_scat_dispersion_imag
  _atom_type_scat_source
 'C' 'C' 0.0033 0.0016 'International Tables Vol C Tables 4.2.6.8 and 6.1.1.4'
 'H' 'H' 0.0000 0.0000 'International Tables Vol C Tables 4.2.6.8 and 6.1.1.4'
 'N' 'N' 0.0061 0.0033 'International Tables Vol C Tables 4.2.6.8 and 6.1.1.4'
 'O' 'O' 0.0106 0.0060 'International Tables Vol C Tables 4.2.6.8 and 6.1.1.4'

_shelx_space_group_comment
;
The symmetry employed for this shelxl refinement is uniquely defined
by the following loop, which should always be used as a source of
symmetry information in preference to the above space-group names.
They are only intended as comments.
;
_space_group_crystal_system        'monoclinic'
_space_group_IT_number             14
_space_group_name_H-M_alt          'P 1 21/c 1'
_space_group_name_Hall             '-P 2ybc'
loop_
  _space_group_symop_operation_xyz
 'x, y, z'
 '-x, y+1/2, -z+1/2'
 '-x, -y, -z'
 'x, -y-1/2, z-1/2'

_cell_length_a                     23.0941(8)
_cell_length_b                     17.3444(6)
_cell_length_c                     13.6476(4)
_cell_angle_alpha                  90
_cell_angle_beta                   106.3310(10)
_cell_angle_gamma                  90
_cell_volume                       5246.0(3)
_cell_formula_units_Z              4
_cell_measurement_reflns_used      8909
_cell_measurement_temperature      193.00
_cell_measurement_theta_max        26.36
_cell_measurement_theta_min        2.33
_shelx_estimated_absorpt_T_max     0.992
_shelx_estimated_absorpt_T_min     0.989
_exptl_absorpt_coefficient_mu      0.083
_exptl_absorpt_correction_T_max    0.7454
_exptl_absorpt_correction_T_min    0.6880
_exptl_absorpt_correction_type     multi-scan
_exptl_absorpt_process_details
;
SADABS-2016/2 (Bruker,2016/2) was used for absorption correction.
wR2(int) was 0.1399 before and 0.0582 after correction.
The Ratio of minimum to maximum transmission is 0.9230.
The \l/2 correction factor is Not present.
;
_exptl_absorpt_special_details     ?
_exptl_crystal_colour              ?
_exptl_crystal_density_diffrn      1.264
_exptl_crystal_density_meas        ?
_exptl_crystal_density_method      ?
_exptl_crystal_description         block
_exptl_crystal_F_000               2116
_exptl_crystal_size_max            0.13
_exptl_crystal_size_mid            0.12
_exptl_crystal_size_min            0.1
_exptl_transmission_factor_max     ?
_exptl_transmission_factor_min     ?
_diffrn_reflns_av_R_equivalents    0.0627
_diffrn_reflns_av_unetI/netI       0.0604
_diffrn_reflns_Laue_measured_fraction_full  0.999
_diffrn_reflns_Laue_measured_fraction_max  0.998
_diffrn_reflns_limit_h_max         28
_diffrn_reflns_limit_h_min         -24
_diffrn_reflns_limit_k_max         21
_diffrn_reflns_limit_k_min         -21
_diffrn_reflns_limit_l_max         16
_diffrn_reflns_limit_l_min         -17
_diffrn_reflns_number              43798
_diffrn_reflns_point_group_measured_fraction_full  0.999
_diffrn_reflns_point_group_measured_fraction_max  0.998
_diffrn_reflns_theta_full          25.242
_diffrn_reflns_theta_max           26.392
_diffrn_reflns_theta_min           1.838
_diffrn_ambient_temperature        193.00
_diffrn_detector                   CPAD
_diffrn_detector_area_resol_mean   7.41
_diffrn_detector_type              'Bruker PHOTON 100'
_diffrn_measured_fraction_theta_full  0.999
_diffrn_measured_fraction_theta_max  0.998
_diffrn_measurement_device         'four-circle diffractometer'
_diffrn_measurement_device_type    'Bruker D8 VENTURE TXS PHOTON 100'
_diffrn_measurement_method         '\w and \f shutterless scans'
_diffrn_measurement_specimen_support  'nylon loop'
_diffrn_radiation_monochromator    'Helios Multi-layer Optic'
_diffrn_radiation_probe            X-ray
_diffrn_radiation_type             MoK\a
_diffrn_radiation_wavelength       0.71073
_diffrn_source                     TXS
_diffrn_source_current             40.0
_diffrn_source_power               2.0
_diffrn_source_type                'Rotaing Anode'
_diffrn_source_voltage             50.0
_diffrn_standards_number           0
_reflns_Friedel_coverage           0.000
_reflns_Friedel_fraction_full      .
_reflns_Friedel_fraction_max       .
_reflns_number_gt                  6816
_reflns_number_total               10737
_reflns_special_details
;
 Reflections were merged by SHELXL according to the crystal
 class for the calculation of statistics and refinement.
 
 _reflns_Friedel_fraction is defined as the number of unique
 Friedel pairs measured divided by the number that would be
 possible theoretically, ignoring centric projections and
 systematic absences.
;
_reflns_threshold_expression       'I > 2\s(I)'
_computing_cell_refinement         'SAINT V8.40B (Bruker, 2019)'
_computing_data_collection         'APEX4 V2021.10-0 (Bruker, 2021)'
_computing_data_reduction          'SAINT V8.40B (Bruker, 2019)'
_computing_molecular_graphics      'Olex2 1.5 (Dolomanov et al., 2009)'
_computing_publication_material    'Olex2 1.5 (Dolomanov et al., 2009)'
_computing_structure_refinement    'SHELXL 2019/2 (Sheldrick, 2015)'
_computing_structure_solution      'SHELXT 2018/2 (Sheldrick, 2018)'
_refine_diff_density_max           0.252
_refine_diff_density_min           -0.416
_refine_diff_density_rms           0.046
_refine_ls_extinction_coef         .
_refine_ls_extinction_method       none
_refine_ls_goodness_of_fit_ref     1.071
_refine_ls_hydrogen_treatment      constr
_refine_ls_matrix_type             full
_refine_ls_number_parameters       764
_refine_ls_number_reflns           10737
_refine_ls_number_restraints       36
_refine_ls_R_factor_all            0.1209
_refine_ls_R_factor_gt             0.0696
_refine_ls_restrained_S_all        1.076
_refine_ls_shift/su_max            0.001
_refine_ls_shift/su_mean           0.000
_refine_ls_structure_factor_coef   Fsqd
_refine_ls_weighting_details      
 'w=1/[\s^2^(Fo^2^)+(0.0321P)^2^+5.3026P] where P=(Fo^2^+2Fc^2^)/3'
_refine_ls_weighting_scheme        calc
_refine_ls_wR_factor_gt            0.1315
_refine_ls_wR_factor_ref           0.1541
_refine_special_details            ?
_olex2_refinement_description
;
1. Fixed Uiso
 At 1.2 times of:
  All C(H) groups, All C(H,H) groups, All N(H) groups
 At 1.5 times of:
  All C(H,H,H) groups
2. Restrained distances
 O2A-C47 \\sim O2-C48
 with sigma of 0.02
 O3A-C40A \\sim O3-C40
 with sigma of 0.02
 O2A-C49A \\sim O2-C49
 with sigma of 0.02
 O4A-C36 \\sim O4-C35
 with sigma of 0.02
 O4A-C41A \\sim O4-C41
 with sigma of 0.02
 O3A-C39 \\sim O3-C38
 with sigma of 0.02
3. Uiso/Uaniso restraints and constraints
C40A \\sim C40: within 2A with sigma of 0.01 and sigma for terminal atoms of
0.02 within 2A
C41A \\sim C41: within 2A with sigma of 0.01 and sigma for terminal atoms of
0.02 within 2A
C50A \\sim C50: within 2A with sigma of 0.01 and sigma for terminal atoms of
0.02 within 2A
Uanis(C40A) \\sim Ueq, Uanis(C40) \\sim Ueq: with sigma of 0.005 and sigma for
terminal atoms of 0.01
4. Others
 Sof(H48)=Sof(O2A)=Sof(C49A)=Sof(H49D)=Sof(H49E)=Sof(H49F)=1-FVAR(1)
 Sof(O2)=Sof(H47)=Sof(C49)=Sof(H49A)=Sof(H49B)=Sof(H49C)=FVAR(1)
 Sof(H35)=Sof(O4A)=Sof(C41A)=Sof(H41D)=Sof(H41E)=Sof(H41F)=1-FVAR(2)
 Sof(O4)=Sof(H36)=Sof(C41)=Sof(H41A)=Sof(H41B)=Sof(H41C)=FVAR(2)
 Sof(H38)=Sof(O3A)=Sof(C40A)=Sof(H40D)=Sof(H40E)=Sof(H40F)=1-FVAR(3)
 Sof(O3)=Sof(H39)=Sof(C40)=Sof(H40A)=Sof(H40B)=Sof(H40C)=FVAR(3)
 Sof(H45)=Sof(O1A)=Sof(C50A)=Sof(H50D)=Sof(H50E)=Sof(H50F)=1-FVAR(4)
 Sof(O1)=Sof(H44)=Sof(C50)=Sof(H50A)=Sof(H50B)=Sof(H50C)=FVAR(4)
5.a Secondary CH2 refined with riding coordinates:
 C24(H24A,H24B), C15(H15A,H15B), C51(H51A,H51B), C33(H33A,H33B), C42(H42A,H42B)
5.b Aromatic/amide H refined with riding coordinates:
 C13(H13), C53(H53), C18(H18), C21(H21), C11(H11), C10(H10), C60(H60), C8(H8),
 C7(H7), C47(H47), C59(H59), C56(H56), C4(H4), C30(H30), C2(H2), C45(H45),
 C57(H57), C48(H48), C36(H36), C1(H1), C5(H5), N2(H2A), C35(H35), C38(H38),
 C44(H44), C62(H62), C39(H39), C65(H65), C27(H27), C64(H64), C63(H63)
5.c Idealised Me refined as rotating group:
 C22(H22A,H22B,H22C), C31(H31A,H31B,H31C), C23(H23A,H23B,H23C), C32(H32A,H32B,
 H32C), C49(H49A,H49B,H49C), C50(H50A,H50B,H50C), C41(H41A,H41B,H41C), C40(H40A,
 H40B,H40C), C49A(H49D,H49E,H49F), C41A(H41D,H41E,H41F), C40A(H40D,H40E,H40F),
 C50A(H50D,H50E,H50F)
;
_atom_sites_solution_hydrogens     geom
_atom_sites_solution_primary       dual
_atom_sites_solution_secondary     ?
loop_
  _atom_site_label
  _atom_site_type_symbol
  _atom_site_fract_x
  _atom_site_fract_y
  _atom_site_fract_z
  _atom_site_U_iso_or_equiv
  _atom_site_adp_type
  _atom_site_occupancy
  _atom_site_site_symmetry_order
  _atom_site_calc_flag
  _atom_site_refinement_flags_posn
  _atom_site_refinement_flags_adp
  _atom_site_refinement_flags_occupancy
  _atom_site_disorder_assembly
  _atom_site_disorder_group
 O7 O 0.65463(9) 0.49252(12) 0.17525(14) 0.0436(5) Uani 1 1 d . . . . .
 O8 O 0.57313(9) 0.42754(12) 0.50982(14) 0.0418(5) Uani 1 1 d . . . . .
 O6 O 0.87478(10) 0.42962(14) 0.24614(16) 0.0558(6) Uani 1 1 d . . . . .
 O5 O 0.72453(10) 0.27898(15) 0.43509(17) 0.0634(7) Uani 1 1 d . . . . .
 N1 N 0.41979(12) 0.67782(16) 1.18908(19) 0.0483(7) Uani 1 1 d . . . . .
 C54 C 0.67300(11) 0.59132(16) 0.59115(19) 0.0304(6) Uani 1 1 d . . . . .
 C12 C 0.61538(11) 0.59426(16) 0.74615(19) 0.0293(6) Uani 1 1 d . . . . .
 C16 C 0.59104(11) 0.51892(16) 0.39410(18) 0.0302(6) Uani 1 1 d . . . . .
 C6 C 0.51585(11) 0.63762(16) 0.96437(18) 0.0289(6) Uani 1 1 d . . . . .
 C13 C 0.58261(12) 0.59084(16) 0.64340(19) 0.0324(6) Uani 1 1 d . . . . .
 H13 H 0.539800 0.590206 0.626466 0.039 Uiso 1 1 calc R U . . .
 C20 C 0.63337(11) 0.47905(16) 0.25888(18) 0.0308(6) Uani 1 1 d . . . . .
 O1 O 0.73607(12) 0.42679(16) 0.8484(2) 0.0523(9) Uani 0.805(4) 1 d . . P A 1
 C55 C 0.70717(11) 0.60113(16) 0.51425(18) 0.0302(6) Uani 1 1 d . . . . .
 C52 C 0.67854(12) 0.58922(16) 0.77243(19) 0.0313(6) Uani 1 1 d . . . . .
 C53 C 0.70580(12) 0.58919(16) 0.69411(19) 0.0328(6) Uani 1 1 d . . . . .
 H53 H 0.748595 0.587663 0.711114 0.039 Uiso 1 1 calc R U . . .
 C18 C 0.61644(11) 0.38525(17) 0.37592(19) 0.0332(6) Uani 1 1 d . . . . .
 H18 H 0.617519 0.333330 0.398545 0.040 Uiso 1 1 calc R U . . .
 C14 C 0.60996(11) 0.58830(16) 0.56451(19) 0.0305(6) Uani 1 1 d . . . . .
 C21 C 0.61002(11) 0.53597(16) 0.30795(18) 0.0316(6) Uani 1 1 d . . . . .
 H21 H 0.606872 0.587298 0.282699 0.038 Uiso 1 1 calc R U . . .
 C11 C 0.50470(12) 0.57195(17) 0.90334(19) 0.0333(6) Uani 1 1 d . . . . .
 H11 H 0.474420 0.536749 0.909560 0.040 Uiso 1 1 calc R U . . .
 C9 C 0.58170(11) 0.60661(16) 0.82350(18) 0.0298(6) Uani 1 1 d . . . . .
 C19 C 0.63776(11) 0.40315(16) 0.29293(18) 0.0309(6) Uani 1 1 d . . . . .
 O2 O 0.93540(11) 0.6181(2) 0.9293(2) 0.0626(10) Uani 0.816(5) 1 d D . P B 1
 C10 C 0.53689(11) 0.55680(16) 0.83359(19) 0.0326(6) Uani 1 1 d . . . . .
 H10 H 0.528090 0.511811 0.792370 0.039 Uiso 1 1 calc R U . . .
 C3 C 0.48257(12) 0.65205(16) 1.04188(19) 0.0316(6) Uani 1 1 d . . . . .
 C60 C 0.74170(12) 0.54344(17) 0.4883(2) 0.0360(7) Uani 1 1 d . . . . .
 H60 H 0.743369 0.493979 0.518884 0.043 Uiso 1 1 calc R U . . .
 C46 C 0.77938(12) 0.54913(18) 0.89129(18) 0.0350(7) Uani 1 1 d . . . . .
 C17 C 0.59359(11) 0.44225(17) 0.42618(19) 0.0329(6) Uani 1 1 d . . . . .
 C8 C 0.59225(12) 0.67222(17) 0.88344(19) 0.0348(6) Uani 1 1 d . . . . .
 H8 H 0.622424 0.707417 0.876755 0.042 Uiso 1 1 calc R U . . .
 C7 C 0.56032(12) 0.68821(17) 0.95272(19) 0.0344(6) Uani 1 1 d . . . . .
 H7 H 0.568702 0.733897 0.992606 0.041 Uiso 1 1 calc R U . . .
 C24 C 0.66925(13) 0.34241(17) 0.2469(2) 0.0380(7) Uani 1 1 d . . . . .
 H24A H 0.659701 0.350332 0.172245 0.046 Uiso 1 1 calc R U . . .
 H24B H 0.654700 0.290590 0.259175 0.046 Uiso 1 1 calc R U . . .
 C15 C 0.57113(12) 0.58198(17) 0.45422(19) 0.0348(7) Uani 1 1 d . . . . .
 H15A H 0.528858 0.572126 0.453905 0.042 Uiso 1 1 calc R U . . .
 H15B H 0.572106 0.631925 0.419602 0.042 Uiso 1 1 calc R U . . .
 C58 C 0.77229(12) 0.62862(18) 0.37235(19) 0.0360(7) Uani 1 1 d . . . . .
 C25 C 0.73680(13) 0.34732(17) 0.2944(2) 0.0392(7) Uani 1 1 d . . . . .
 C51 C 0.71728(12) 0.58061(17) 0.88340(19) 0.0350(7) Uani 1 1 d . . . . .
 H51A H 0.721318 0.631571 0.917324 0.042 Uiso 1 1 calc R U . . .
 H51B H 0.696556 0.545659 0.919972 0.042 Uiso 1 1 calc R U . . .
 C47 C 0.83008(12) 0.5968(2) 0.9125(2) 0.0409(7) Uani 1 1 d D . . . .
 H47 H 0.826413 0.649165 0.930265 0.049 Uiso 0.816(5) 1 calc R U P B 1
 C59 C 0.77363(12) 0.55708(18) 0.4186(2) 0.0386(7) Uani 1 1 d . . . . .
 H59 H 0.797011 0.516743 0.401822 0.046 Uiso 1 1 calc R U . . .
 C56 C 0.70572(13) 0.67290(18) 0.4685(2) 0.0391(7) Uani 1 1 d . . . . .
 H56 H 0.682381 0.713178 0.485438 0.047 Uiso 1 1 calc R U . . .
 C4 C 0.42618(12) 0.62043(17) 1.0324(2) 0.0365(7) Uani 1 1 d . . . . .
 H4 H 0.407445 0.589209 0.975099 0.044 Uiso 1 1 calc R U . . .
 C30 C 0.77420(13) 0.38411(17) 0.2453(2) 0.0401(7) Uani 1 1 d . . . . .
 H30 H 0.757340 0.403750 0.178380 0.048 Uiso 1 1 calc R U . . .
 C2 C 0.50645(13) 0.69753(18) 1.1279(2) 0.0414(7) Uani 1 1 d . . . . .
 H2 H 0.544955 0.720864 1.138743 0.050 Uiso 1 1 calc R U . . .
 O4 O 0.94473(14) 0.26354(18) 0.6069(2) 0.0564(11) Uani 0.726(6) 1 d D . P C 1
 C45 C 0.78659(13) 0.47275(19) 0.8683(2) 0.0422(7) Uani 1 1 d . . . . .
 H45 H 0.753096 0.438655 0.855292 0.051 Uiso 0.195(4) 1 calc R U P A 2
 C29 C 0.83579(14) 0.39302(19) 0.2916(2) 0.0440(8) Uani 1 1 d . . . . .
 C57 C 0.73766(13) 0.68650(18) 0.3987(2) 0.0416(7) Uani 1 1 d . . . . .
 H57 H 0.736029 0.736001 0.368302 0.050 Uiso 1 1 calc R U . . .
 C48 C 0.88556(13) 0.5693(2) 0.9083(2) 0.0486(8) Uani 1 1 d D . . . .
 H48 H 0.919484 0.602809 0.923482 0.058 Uiso 0.184(5) 1 calc R U P B 2
 C36 C 0.94993(13) 0.3637(2) 0.7330(2) 0.0510(9) Uani 1 1 d D . . . .
 H36 H 0.955341 0.324764 0.783673 0.061 Uiso 0.726(6) 1 calc R U P C 1
 C37 C 0.94699(13) 0.4400(2) 0.7606(2) 0.0488(8) Uani 1 1 d . . . . .
 C1 C 0.47364(14) 0.7084(2) 1.1972(2) 0.0479(8) Uani 1 1 d . . . . .
 H1 H 0.490853 0.740050 1.254881 0.058 Uiso 1 1 calc R U . . .
 C5 C 0.39728(14) 0.63436(19) 1.1064(2) 0.0462(8) Uani 1 1 d . . . . .
 H5 H 0.358804 0.611493 1.098016 0.055 Uiso 1 1 calc R U . . .
 C61 C 0.80793(13) 0.6451(2) 0.2998(2) 0.0442(8) Uani 1 1 d . . . . .
 C43 C 0.89189(13) 0.4936(2) 0.8821(2) 0.0533(9) Uani 1 1 d . . . . .
 C22 C 0.65412(16) 0.56881(19) 0.1400(2) 0.0498(8) Uani 1 1 d . . . . .
 H22A H 0.672569 0.570489 0.083507 0.075 Uiso 1 1 calc R U . . .
 H22B H 0.677053 0.601835 0.195687 0.075 Uiso 1 1 calc R U . . .
 H22C H 0.612398 0.587249 0.116107 0.075 Uiso 1 1 calc R U . . .
 C26 C 0.76272(14) 0.3173(2) 0.3914(2) 0.0481(8) Uani 1 1 d . . . . .
 N2 N 0.87848(15) 0.6808(2) 0.1699(2) 0.0842(12) Uani 1 1 d . . . . .
 H2A H 0.901091 0.692777 0.129880 0.101 Uiso 1 1 calc R U . . .
 C34 C 0.93699(13) 0.3979(2) 0.5576(2) 0.0518(9) Uani 1 1 d . . . . .
 C35 C 0.94518(14) 0.3428(2) 0.6331(2) 0.0530(9) Uani 1 1 d D . . . .
 H35 H 0.947599 0.289992 0.616398 0.064 Uiso 0.274(6) 1 calc R U P C 2
 O3 O 0.93924(15) 0.5710(2) 0.7082(3) 0.0664(13) Uani 0.736(6) 1 d D . P D 1
 C28 C 0.86102(14) 0.3657(2) 0.3907(2) 0.0532(9) Uani 1 1 d . . . . .
 C38 C 0.93950(14) 0.4951(2) 0.6861(3) 0.0547(9) Uani 1 1 d D . . . .
 H38 H 0.937312 0.547937 0.702990 0.066 Uiso 0.264(6) 1 calc R U P D 2
 C44 C 0.84229(15) 0.4454(2) 0.8639(2) 0.0531(9) Uani 1 1 d . . . . .
 H44 H 0.846413 0.392682 0.848237 0.064 Uiso 0.805(4) 1 calc R U P A 1
 C62 C 0.86239(14) 0.6084(2) 0.3078(2) 0.0538(9) Uani 1 1 d . . . . .
 H62 H 0.876610 0.569957 0.358388 0.065 Uiso 1 1 calc R U . . .
 C39 C 0.93507(14) 0.4739(2) 0.5853(3) 0.0554(9) Uani 1 1 d D . . . .
 H39 H 0.930629 0.512855 0.534829 0.066 Uiso 0.736(6) 1 calc R U P D 1
 C65 C 0.78953(15) 0.6998(2) 0.2230(2) 0.0594(10) Uani 1 1 d . . . . .
 H65 H 0.752437 0.726392 0.213844 0.071 Uiso 1 1 calc R U . . .
 C33 C 0.92743(15) 0.3768(3) 0.4459(2) 0.0715(12) Uani 1 1 d . . . . .
 H33A H 0.944074 0.418222 0.411835 0.086 Uiso 1 1 calc R U . . .
 H33B H 0.949604 0.328682 0.441626 0.086 Uiso 1 1 calc R U . . .
 C27 C 0.82353(14) 0.3275(2) 0.4381(2) 0.0600(10) Uani 1 1 d . . . . .
 H27 H 0.840235 0.307688 0.505042 0.072 Uiso 1 1 calc R U . . .
 C31 C 0.85099(18) 0.4533(3) 0.1420(2) 0.0735(12) Uani 1 1 d . . . . .
 H31A H 0.835331 0.408240 0.099532 0.110 Uiso 1 1 calc R U . . .
 H31B H 0.883062 0.477414 0.118496 0.110 Uiso 1 1 calc R U . . .
 H31C H 0.818307 0.490478 0.136847 0.110 Uiso 1 1 calc R U . . .
 C42 C 0.95131(15) 0.4625(3) 0.8696(3) 0.0759(13) Uani 1 1 d . . . . .
 H42A H 0.982977 0.502261 0.892295 0.091 Uiso 1 1 calc R U . . .
 H42B H 0.963636 0.416825 0.914165 0.091 Uiso 1 1 calc R U . . .
 C64 C 0.82582(18) 0.7150(3) 0.1600(3) 0.0767(13) Uani 1 1 d . . . . .
 H64 H 0.812300 0.751906 0.107018 0.092 Uiso 1 1 calc R U . . .
 C23 C 0.58807(19) 0.3558(2) 0.5591(3) 0.0765(13) Uani 1 1 d . . . . .
 H23A H 0.566567 0.314598 0.514400 0.115 Uiso 1 1 calc R U . . .
 H23B H 0.576359 0.355738 0.622808 0.115 Uiso 1 1 calc R U . . .
 H23C H 0.631656 0.347339 0.574467 0.115 Uiso 1 1 calc R U . . .
 C63 C 0.89584(17) 0.6278(3) 0.2424(3) 0.0716(12) Uani 1 1 d . . . . .
 H63 H 0.933087 0.601970 0.249501 0.086 Uiso 1 1 calc R U . . .
 C32 C 0.74900(18) 0.2446(3) 0.5320(3) 0.0945(16) Uani 1 1 d . . . . .
 H32A H 0.777733 0.204339 0.526833 0.142 Uiso 1 1 calc R U . . .
 H32B H 0.716408 0.221839 0.555432 0.142 Uiso 1 1 calc R U . . .
 H32C H 0.769791 0.283974 0.580857 0.142 Uiso 1 1 calc R U . . .
 C49 C 0.9280(2) 0.6980(3) 0.9488(4) 0.0653(14) Uani 0.816(5) 1 d D . P B 1
 H49A H 0.899130 0.721207 0.889386 0.098 Uiso 0.816(5) 1 calc R U P B 1
 H49B H 0.967004 0.724320 0.961504 0.098 Uiso 0.816(5) 1 calc R U P B 1
 H49C H 0.912951 0.703201 1.008758 0.098 Uiso 0.816(5) 1 calc R U P B 1
 C50 C 0.7301(3) 0.3694(3) 0.7735(4) 0.0805(17) Uani 0.805(4) 1 d . U P A 1
 H50A H 0.736540 0.392143 0.711690 0.121 Uiso 0.805(4) 1 calc R U P A 1
 H50B H 0.689529 0.347125 0.757506 0.121 Uiso 0.805(4) 1 calc R U P A 1
 H50C H 0.760137 0.328883 0.799197 0.121 Uiso 0.805(4) 1 calc R U P A 1
 C41 C 0.9569(4) 0.2067(5) 0.6850(6) 0.091(2) Uani 0.726(6) 1 d D U P C 1
 H41A H 0.961307 0.156266 0.655495 0.137 Uiso 0.726(6) 1 calc R U P C 1
 H41B H 0.923411 0.204805 0.715937 0.137 Uiso 0.726(6) 1 calc R U P C 1
 H41C H 0.994257 0.219777 0.737297 0.137 Uiso 0.726(6) 1 calc R U P C 1
 C40 C 0.9129(4) 0.6240(4) 0.6303(6) 0.106(3) Uani 0.736(6) 1 d D U P D 1
 H40A H 0.936258 0.625215 0.580407 0.159 Uiso 0.736(6) 1 calc R U P D 1
 H40B H 0.912853 0.675487 0.659957 0.159 Uiso 0.736(6) 1 calc R U P D 1
 H40C H 0.871369 0.608338 0.596292 0.159 Uiso 0.736(6) 1 calc R U P D 1
 O2A O 0.8283(5) 0.6710(6) 0.9215(8) 0.042(3) Uani 0.184(5) 1 d D . P B 2
 C49A C 0.8823(7) 0.7156(11) 0.9436(13) 0.047(5) Uani 0.184(5) 1 d D . P B 2
 H49D H 0.897891 0.716205 0.883783 0.070 Uiso 0.184(5) 1 calc R U P B 2
 H49E H 0.912537 0.692822 1.001663 0.070 Uiso 0.184(5) 1 calc R U P B 2
 H49F H 0.873666 0.768505 0.960488 0.070 Uiso 0.184(5) 1 calc R U P B 2
 O4A O 0.9615(4) 0.2982(7) 0.7922(7) 0.080(4) Uani 0.274(6) 1 d D . P C 2
 C41A C 0.9615(14) 0.2245(10) 0.7446(19) 0.103(6) Uani 0.274(6) 1 d D U P C 2
 H41D H 0.925928 0.220402 0.685266 0.154 Uiso 0.274(6) 1 calc R U P C 2
 H41E H 0.960321 0.183605 0.793522 0.154 Uiso 0.274(6) 1 calc R U P C 2
 H41F H 0.998111 0.219171 0.722389 0.154 Uiso 0.274(6) 1 calc R U P C 2
 O3A O 0.9245(4) 0.5486(5) 0.5325(6) 0.055(3) Uani 0.264(6) 1 d D . P D 2
 C40A C 0.9137(9) 0.6219(9) 0.5699(14) 0.075(5) Uani 0.264(6) 1 d D U P D 2
 H40D H 0.907748 0.660148 0.515137 0.113 Uiso 0.264(6) 1 calc R U P D 2
 H40E H 0.948457 0.636773 0.626689 0.113 Uiso 0.264(6) 1 calc R U P D 2
 H40F H 0.877543 0.619386 0.593828 0.113 Uiso 0.264(6) 1 calc R U P D 2
 O1A O 0.8436(6) 0.3570(8) 0.8556(9) 0.067(4) Uani 0.195(4) 1 d . . P A 2
 C50A C 0.8029(10) 0.3300(12) 0.7631(16) 0.075(6) Uani 0.195(4) 1 d . U P A 2
 H50D H 0.808439 0.359899 0.705527 0.112 Uiso 0.195(4) 1 calc R U P A 2
 H50E H 0.761326 0.336070 0.766655 0.112 Uiso 0.195(4) 1 calc R U P A 2
 H50F H 0.810854 0.275410 0.753637 0.112 Uiso 0.195(4) 1 calc R U P A 2

loop_
  _atom_site_aniso_label
  _atom_site_aniso_U_11
  _atom_site_aniso_U_22
  _atom_site_aniso_U_33
  _atom_site_aniso_U_23
  _atom_site_aniso_U_13
  _atom_site_aniso_U_12
 O7 0.0622(14) 0.0425(13) 0.0327(10) 0.0040(9) 0.0242(10) 0.0051(10)
 O8 0.0429(12) 0.0494(13) 0.0383(11) 0.0070(9) 0.0202(9) -0.0013(10)
 O6 0.0520(14) 0.0779(17) 0.0415(12) -0.0021(11) 0.0194(10) -0.0034(12)
 O5 0.0489(14) 0.0894(19) 0.0533(14) 0.0341(13) 0.0168(11) 0.0177(13)
 N1 0.0507(17) 0.0585(18) 0.0424(15) -0.0029(13) 0.0240(12) 0.0037(14)
 C54 0.0274(14) 0.0365(16) 0.0287(13) 0.0002(11) 0.0099(11) 0.0017(12)
 C12 0.0281(14) 0.0337(16) 0.0285(13) -0.0020(11) 0.0115(11) -0.0009(12)
 C16 0.0217(13) 0.0416(17) 0.0254(13) -0.0025(11) 0.0036(10) 0.0033(12)
 C6 0.0244(13) 0.0376(16) 0.0250(12) 0.0010(11) 0.0071(10) 0.0029(12)
 C13 0.0249(14) 0.0415(17) 0.0319(14) -0.0001(12) 0.0098(11) 0.0030(12)
 C20 0.0280(14) 0.0404(17) 0.0229(12) 0.0004(11) 0.0054(10) -0.0017(12)
 O1 0.0454(17) 0.0541(19) 0.0607(18) -0.0129(14) 0.0202(13) -0.0061(14)
 C55 0.0246(14) 0.0437(17) 0.0223(12) 0.0007(11) 0.0064(10) 0.0004(12)
 C52 0.0291(14) 0.0397(17) 0.0259(13) -0.0005(11) 0.0091(11) 0.0015(12)
 C53 0.0226(13) 0.0458(18) 0.0308(14) 0.0014(12) 0.0085(11) 0.0021(12)
 C18 0.0274(14) 0.0367(17) 0.0322(14) 0.0014(12) 0.0029(11) -0.0018(12)
 C14 0.0268(14) 0.0377(16) 0.0274(13) -0.0012(11) 0.0082(11) 0.0042(12)
 C21 0.0303(14) 0.0371(17) 0.0249(13) 0.0006(11) 0.0037(11) 0.0022(12)
 C11 0.0296(14) 0.0407(18) 0.0309(14) -0.0024(12) 0.0108(11) -0.0051(12)
 C9 0.0247(14) 0.0385(16) 0.0261(13) 0.0003(11) 0.0069(10) 0.0043(12)
 C19 0.0280(14) 0.0360(16) 0.0260(13) -0.0020(11) 0.0034(11) 0.0022(12)
 O2 0.0248(15) 0.100(3) 0.0593(18) -0.0005(17) 0.0050(12) -0.0074(15)
 C10 0.0297(14) 0.0383(17) 0.0299(13) -0.0055(12) 0.0086(11) -0.0037(12)
 C3 0.0301(15) 0.0366(17) 0.0292(13) 0.0037(11) 0.0102(11) 0.0086(12)
 C60 0.0305(15) 0.0430(18) 0.0364(15) 0.0031(13) 0.0127(12) 0.0034(13)
 C46 0.0316(15) 0.053(2) 0.0197(12) 0.0041(12) 0.0066(11) 0.0058(14)
 C17 0.0245(14) 0.0475(18) 0.0262(13) 0.0010(12) 0.0065(11) -0.0047(13)
 C8 0.0329(15) 0.0403(17) 0.0333(14) -0.0006(12) 0.0128(12) -0.0068(13)
 C7 0.0375(16) 0.0362(17) 0.0299(14) -0.0042(12) 0.0101(12) 0.0018(13)
 C24 0.0438(17) 0.0400(18) 0.0296(14) -0.0020(12) 0.0094(12) 0.0077(14)
 C15 0.0280(14) 0.0476(18) 0.0286(14) -0.0015(12) 0.0077(11) 0.0062(13)
 C58 0.0276(15) 0.053(2) 0.0268(14) -0.0013(13) 0.0069(11) -0.0022(13)
 C25 0.0441(17) 0.0434(18) 0.0302(14) -0.0024(13) 0.0108(12) 0.0130(14)
 C51 0.0311(15) 0.0469(18) 0.0278(13) 0.0003(12) 0.0093(11) 0.0001(13)
 C47 0.0301(16) 0.060(2) 0.0285(14) 0.0039(13) 0.0023(11) 0.0006(15)
 C59 0.0300(15) 0.051(2) 0.0370(15) -0.0012(14) 0.0130(12) 0.0065(14)
 C56 0.0391(16) 0.0456(19) 0.0365(15) 0.0020(13) 0.0171(13) 0.0074(14)
 C4 0.0327(16) 0.0438(18) 0.0358(15) -0.0026(13) 0.0144(12) 0.0016(13)
 C30 0.0490(19) 0.0430(19) 0.0284(14) -0.0028(12) 0.0109(13) 0.0079(14)
 C2 0.0383(17) 0.051(2) 0.0365(15) -0.0080(14) 0.0140(13) 0.0008(14)
 O4 0.059(2) 0.049(2) 0.063(2) 0.0070(16) 0.0193(16) 0.0164(16)
 C45 0.0348(17) 0.056(2) 0.0342(15) -0.0014(14) 0.0065(12) -0.0004(15)
 C29 0.0473(19) 0.055(2) 0.0340(15) -0.0090(14) 0.0184(13) 0.0054(16)
 C57 0.0444(18) 0.0445(19) 0.0381(16) 0.0072(13) 0.0151(13) 0.0018(14)
 C48 0.0304(17) 0.081(3) 0.0309(15) 0.0020(16) 0.0023(12) -0.0024(17)
 C36 0.0339(17) 0.074(3) 0.0433(18) 0.0169(17) 0.0080(13) 0.0101(17)
 C37 0.0252(15) 0.078(3) 0.0405(17) -0.0049(17) 0.0046(12) 0.0103(16)
 C1 0.0491(19) 0.061(2) 0.0358(16) -0.0124(15) 0.0145(14) 0.0032(17)
 C5 0.0402(18) 0.056(2) 0.0482(18) 0.0004(15) 0.0228(14) 0.0031(15)
 C61 0.0367(17) 0.066(2) 0.0317(15) -0.0045(14) 0.0123(12) -0.0100(16)
 C43 0.0255(16) 0.098(3) 0.0319(16) -0.0057(17) 0.0014(12) 0.0117(18)
 C22 0.067(2) 0.051(2) 0.0367(16) 0.0076(14) 0.0235(15) 0.0000(17)
 C26 0.0456(19) 0.062(2) 0.0398(17) 0.0104(15) 0.0171(14) 0.0159(16)
 N2 0.061(2) 0.148(4) 0.058(2) -0.008(2) 0.0389(17) -0.032(2)
 C34 0.0294(16) 0.083(3) 0.0428(18) 0.0034(17) 0.0095(13) 0.0122(17)
 C35 0.0384(18) 0.064(2) 0.052(2) -0.0013(17) 0.0053(15) 0.0211(16)
 O3 0.062(2) 0.063(3) 0.066(2) -0.0206(18) 0.0036(17) 0.0017(18)
 C28 0.0398(18) 0.086(3) 0.0349(16) -0.0012(16) 0.0124(14) 0.0139(18)
 C38 0.0300(17) 0.063(3) 0.065(2) -0.0059(19) 0.0021(15) 0.0041(16)
 C44 0.045(2) 0.068(2) 0.0441(18) -0.0091(16) 0.0080(14) 0.0189(18)
 C62 0.0429(19) 0.076(3) 0.0493(19) -0.0107(17) 0.0240(15) -0.0066(17)
 C39 0.0339(18) 0.072(3) 0.054(2) 0.0237(19) 0.0036(14) -0.0006(17)
 C65 0.0416(19) 0.097(3) 0.0417(18) 0.0127(18) 0.0142(15) -0.0108(19)
 C33 0.0406(19) 0.135(4) 0.0399(18) -0.003(2) 0.0127(15) 0.015(2)
 C27 0.0400(19) 0.102(3) 0.0377(17) 0.0131(18) 0.0112(14) 0.023(2)
 C31 0.085(3) 0.100(3) 0.0382(19) 0.0038(19) 0.0219(18) -0.024(2)
 C42 0.0352(18) 0.143(4) 0.0443(19) -0.022(2) 0.0024(15) 0.022(2)
 C64 0.059(2) 0.129(4) 0.046(2) 0.015(2) 0.0214(18) -0.022(3)
 C23 0.092(3) 0.088(3) 0.062(2) 0.040(2) 0.042(2) 0.027(2)
 C63 0.053(2) 0.109(4) 0.063(2) -0.015(2) 0.0348(19) -0.019(2)
 C32 0.070(3) 0.146(5) 0.068(3) 0.060(3) 0.019(2) 0.017(3)
 C49 0.052(3) 0.082(4) 0.068(3) -0.010(3) 0.026(2) -0.025(3)
 C50 0.098(4) 0.068(4) 0.090(4) -0.030(3) 0.049(3) -0.037(3)
 C41 0.116(5) 0.067(5) 0.104(6) 0.036(5) 0.053(6) 0.026(4)
 C40 0.098(5) 0.068(4) 0.115(6) -0.018(4) -0.029(5) 0.024(4)
 O2A 0.044(7) 0.041(8) 0.038(6) -0.006(5) 0.004(5) 0.007(5)
 C49A 0.023(9) 0.076(14) 0.043(9) 0.003(9) 0.011(7) -0.011(9)
 O4A 0.076(7) 0.107(10) 0.060(6) 0.037(6) 0.027(5) 0.019(6)
 C41A 0.144(13) 0.070(13) 0.116(15) 0.038(12) 0.074(15) 0.016(11)
 O3A 0.059(6) 0.067(7) 0.041(5) 0.005(4) 0.018(4) 0.006(5)
 C40A 0.079(8) 0.060(8) 0.078(8) 0.000(7) 0.008(7) -0.001(6)
 O1A 0.078(10) 0.063(9) 0.058(8) -0.004(6) 0.014(7) 0.013(7)
 C50A 0.095(13) 0.051(11) 0.081(12) -0.008(9) 0.031(10) -0.024(10)

_geom_special_details
;
 All esds (except the esd in the dihedral angle between two l.s. planes)
 are estimated using the full covariance matrix.  The cell esds are taken
 into account individually in the estimation of esds in distances, angles
 and torsion angles; correlations between esds in cell parameters are only
 used when they are defined by crystal symmetry.  An approximate (isotropic)
 treatment of cell esds is used for estimating esds involving l.s. planes.
;
loop_
  _geom_bond_atom_site_label_1
  _geom_bond_atom_site_label_2
  _geom_bond_distance
  _geom_bond_site_symmetry_2
  _geom_bond_publ_flag
 O7 C20 1.383(3) . ?
 O7 C22 1.407(4) . ?
 O8 C17 1.376(3) . ?
 O8 C23 1.410(4) . ?
 O6 C29 1.383(4) . ?
 O6 C31 1.432(4) . ?
 O5 C26 1.368(4) . ?
 O5 C32 1.415(4) . ?
 N1 C1 1.328(4) . ?
 N1 C5 1.334(4) . ?
 C54 C55 1.490(3) . ?
 C54 C53 1.397(3) . ?
 C54 C14 1.399(3) . ?
 C12 C13 1.395(3) . ?
 C12 C52 1.403(4) . ?
 C12 C9 1.492(3) . ?
 C16 C21 1.397(4) . ?
 C16 C17 1.396(4) . ?
 C16 C15 1.514(4) . ?
 C6 C11 1.392(4) . ?
 C6 C3 1.493(3) . ?
 C6 C7 1.393(4) . ?
 C13 H13 0.9500 . ?
 C13 C14 1.394(4) . ?
 C20 C21 1.384(4) . ?
 C20 C19 1.390(4) . ?
 O1 C45 1.376(4) . ?
 O1 C50 1.405(5) . ?
 C55 C60 1.386(4) . ?
 C55 C56 1.389(4) . ?
 C52 C53 1.385(4) . ?
 C52 C51 1.534(3) . ?
 C53 H53 0.9500 . ?
 C18 H18 0.9500 . ?
 C18 C19 1.391(4) . ?
 C18 C17 1.389(4) . ?
 C14 C15 1.524(3) . ?
 C21 H21 0.9500 . ?
 C11 H11 0.9500 . ?
 C11 C10 1.388(4) . ?
 C9 C10 1.384(4) . ?
 C9 C8 1.383(4) . ?
 C19 C24 1.513(4) . ?
 O2 C48 1.392(4) . ?
 O2 C49 1.430(5) . ?
 C10 H10 0.9500 . ?
 C3 C4 1.385(4) . ?
 C3 C2 1.393(4) . ?
 C60 H60 0.9500 . ?
 C60 C59 1.378(4) . ?
 C46 C51 1.510(4) . ?
 C46 C47 1.395(4) . ?
 C46 C45 1.382(4) . ?
 C8 H8 0.9500 . ?
 C8 C7 1.381(4) . ?
 C7 H7 0.9500 . ?
 C24 H24A 0.9900 . ?
 C24 H24B 0.9900 . ?
 C24 C25 1.514(4) . ?
 C15 H15A 0.9900 . ?
 C15 H15B 0.9900 . ?
 C58 C59 1.388(4) . ?
 C58 C57 1.393(4) . ?
 C58 C61 1.482(4) . ?
 C25 C30 1.388(4) . ?
 C25 C26 1.392(4) . ?
 C51 H51A 0.9900 . ?
 C51 H51B 0.9900 . ?
 C47 H47 0.9500 . ?
 C47 C48 1.383(4) . ?
 C47 O2A 1.294(10) . ?
 C59 H59 0.9500 . ?
 C56 H56 0.9500 . ?
 C56 C57 1.378(4) . ?
 C4 H4 0.9500 . ?
 C4 C5 1.379(4) . ?
 C30 H30 0.9500 . ?
 C30 C29 1.393(4) . ?
 C2 H2 0.9500 . ?
 C2 C1 1.382(4) . ?
 O4 C35 1.420(4) . ?
 O4 C41 1.420(7) . ?
 C45 H45 0.9500 . ?
 C45 C44 1.388(4) . ?
 C29 C28 1.397(4) . ?
 C57 H57 0.9500 . ?
 C48 H48 0.9500 . ?
 C48 C43 1.380(5) . ?
 C36 H36 0.9500 . ?
 C36 C37 1.382(5) . ?
 C36 C35 1.385(4) . ?
 C36 O4A 1.377(9) . ?
 C37 C38 1.370(5) . ?
 C37 C42 1.514(4) . ?
 C1 H1 0.9500 . ?
 C5 H5 0.9500 . ?
 C61 C62 1.386(4) . ?
 C61 C65 1.388(4) . ?
 C43 C44 1.383(5) . ?
 C43 C42 1.528(4) . ?
 C22 H22A 0.9800 . ?
 C22 H22B 0.9800 . ?
 C22 H22C 0.9800 . ?
 C26 C27 1.381(4) . ?
 N2 H2A 0.8800 . ?
 N2 C64 1.326(5) . ?
 N2 C63 1.328(5) . ?
 C34 C35 1.378(5) . ?
 C34 C39 1.375(5) . ?
 C34 C33 1.521(4) . ?
 C35 H35 0.9500 . ?
 O3 C38 1.352(5) . ?
 O3 C40 1.407(7) . ?
 C28 C33 1.519(4) . ?
 C28 C27 1.387(5) . ?
 C38 H38 0.9500 . ?
 C38 C39 1.400(5) . ?
 C44 H44 0.9500 . ?
 C44 O1A 1.538(13) . ?
 C62 H62 0.9500 . ?
 C62 C63 1.376(5) . ?
 C39 H39 0.9500 . ?
 C39 O3A 1.470(8) . ?
 C65 H65 0.9500 . ?
 C65 C64 1.385(4) . ?
 C33 H33A 0.9900 . ?
 C33 H33B 0.9900 . ?
 C27 H27 0.9500 . ?
 C31 H31A 0.9800 . ?
 C31 H31B 0.9800 . ?
 C31 H31C 0.9800 . ?
 C42 H42A 0.9900 . ?
 C42 H42B 0.9900 . ?
 C64 H64 0.9500 . ?
 C23 H23A 0.9800 . ?
 C23 H23B 0.9800 . ?
 C23 H23C 0.9800 . ?
 C63 H63 0.9500 . ?
 C32 H32A 0.9800 . ?
 C32 H32B 0.9800 . ?
 C32 H32C 0.9800 . ?
 C49 H49A 0.9800 . ?
 C49 H49B 0.9800 . ?
 C49 H49C 0.9800 . ?
 C50 H50A 0.9800 . ?
 C50 H50B 0.9800 . ?
 C50 H50C 0.9800 . ?
 C41 H41A 0.9800 . ?
 C41 H41B 0.9800 . ?
 C41 H41C 0.9800 . ?
 C40 H40A 0.9800 . ?
 C40 H40B 0.9800 . ?
 C40 H40C 0.9800 . ?
 O2A C49A 1.427(14) . ?
 C49A H49D 0.9800 . ?
 C49A H49E 0.9800 . ?
 C49A H49F 0.9800 . ?
 O4A C41A 1.433(15) . ?
 C41A H41D 0.9800 . ?
 C41A H41E 0.9800 . ?
 C41A H41F 0.9800 . ?
 O3A C40A 1.418(14) . ?
 C40A H40D 0.9800 . ?
 C40A H40E 0.9800 . ?
 C40A H40F 0.9800 . ?
 O1A C50A 1.42(2) . ?
 C50A H50D 0.9800 . ?
 C50A H50E 0.9800 . ?
 C50A H50F 0.9800 . ?

loop_
  _geom_angle_atom_site_label_1
  _geom_angle_atom_site_label_2
  _geom_angle_atom_site_label_3
  _geom_angle
  _geom_angle_site_symmetry_1
  _geom_angle_site_symmetry_3
  _geom_angle_publ_flag
 C20 O7 C22 118.1(2) . . ?
 C17 O8 C23 117.7(2) . . ?
 C29 O6 C31 117.4(3) . . ?
 C26 O5 C32 118.4(3) . . ?
 C1 N1 C5 115.4(3) . . ?
 C53 C54 C55 117.8(2) . . ?
 C53 C54 C14 119.4(2) . . ?
 C14 C54 C55 122.7(2) . . ?
 C13 C12 C52 119.0(2) . . ?
 C13 C12 C9 118.3(2) . . ?
 C52 C12 C9 122.6(2) . . ?
 C21 C16 C15 121.2(3) . . ?
 C17 C16 C21 118.0(2) . . ?
 C17 C16 C15 120.7(2) . . ?
 C11 C6 C3 121.0(2) . . ?
 C11 C6 C7 117.7(2) . . ?
 C7 C6 C3 121.2(2) . . ?
 C12 C13 H13 118.6 . . ?
 C14 C13 C12 122.8(2) . . ?
 C14 C13 H13 118.6 . . ?
 O7 C20 C21 123.7(2) . . ?
 O7 C20 C19 115.2(2) . . ?
 C21 C20 C19 121.0(2) . . ?
 C45 O1 C50 117.3(3) . . ?
 C60 C55 C54 123.7(3) . . ?
 C60 C55 C56 118.3(2) . . ?
 C56 C55 C54 118.0(2) . . ?
 C12 C52 C51 122.3(2) . . ?
 C53 C52 C12 117.9(2) . . ?
 C53 C52 C51 119.8(2) . . ?
 C54 C53 H53 118.6 . . ?
 C52 C53 C54 122.8(2) . . ?
 C52 C53 H53 118.6 . . ?
 C19 C18 H18 119.5 . . ?
 C17 C18 H18 119.5 . . ?
 C17 C18 C19 120.9(3) . . ?
 C54 C14 C15 122.7(2) . . ?
 C13 C14 C54 117.6(2) . . ?
 C13 C14 C15 119.8(2) . . ?
 C16 C21 H21 119.6 . . ?
 C20 C21 C16 120.9(3) . . ?
 C20 C21 H21 119.6 . . ?
 C6 C11 H11 119.3 . . ?
 C10 C11 C6 121.4(3) . . ?
 C10 C11 H11 119.3 . . ?
 C10 C9 C12 122.3(2) . . ?
 C8 C9 C12 119.8(2) . . ?
 C8 C9 C10 117.8(2) . . ?
 C20 C19 C18 118.3(2) . . ?
 C20 C19 C24 121.3(2) . . ?
 C18 C19 C24 120.3(3) . . ?
 C48 O2 C49 119.5(3) . . ?
 C11 C10 H10 119.7 . . ?
 C9 C10 C11 120.6(3) . . ?
 C9 C10 H10 119.7 . . ?
 C4 C3 C6 121.7(2) . . ?
 C4 C3 C2 116.2(2) . . ?
 C2 C3 C6 122.1(2) . . ?
 C55 C60 H60 119.7 . . ?
 C59 C60 C55 120.7(3) . . ?
 C59 C60 H60 119.7 . . ?
 C47 C46 C51 121.7(3) . . ?
 C45 C46 C51 120.2(3) . . ?
 C45 C46 C47 117.9(3) . . ?
 O8 C17 C16 116.3(2) . . ?
 O8 C17 C18 123.0(3) . . ?
 C18 C17 C16 120.8(2) . . ?
 C9 C8 H8 119.0 . . ?
 C7 C8 C9 122.1(3) . . ?
 C7 C8 H8 119.0 . . ?
 C6 C7 H7 119.9 . . ?
 C8 C7 C6 120.3(3) . . ?
 C8 C7 H7 119.9 . . ?
 C19 C24 H24A 109.7 . . ?
 C19 C24 H24B 109.7 . . ?
 C19 C24 C25 109.9(2) . . ?
 H24A C24 H24B 108.2 . . ?
 C25 C24 H24A 109.7 . . ?
 C25 C24 H24B 109.7 . . ?
 C16 C15 C14 113.8(2) . . ?
 C16 C15 H15A 108.8 . . ?
 C16 C15 H15B 108.8 . . ?
 C14 C15 H15A 108.8 . . ?
 C14 C15 H15B 108.8 . . ?
 H15A C15 H15B 107.7 . . ?
 C59 C58 C57 117.9(3) . . ?
 C59 C58 C61 122.0(3) . . ?
 C57 C58 C61 120.1(3) . . ?
 C30 C25 C24 121.7(2) . . ?
 C30 C25 C26 118.1(3) . . ?
 C26 C25 C24 120.1(3) . . ?
 C52 C51 H51A 109.1 . . ?
 C52 C51 H51B 109.1 . . ?
 C46 C51 C52 112.6(2) . . ?
 C46 C51 H51A 109.1 . . ?
 C46 C51 H51B 109.1 . . ?
 H51A C51 H51B 107.8 . . ?
 C46 C47 H47 119.3 . . ?
 C48 C47 C46 121.4(3) . . ?
 C48 C47 H47 119.3 . . ?
 O2A C47 C46 124.1(6) . . ?
 O2A C47 C48 113.6(6) . . ?
 C60 C59 C58 121.3(3) . . ?
 C60 C59 H59 119.4 . . ?
 C58 C59 H59 119.4 . . ?
 C55 C56 H56 119.5 . . ?
 C57 C56 C55 120.9(3) . . ?
 C57 C56 H56 119.5 . . ?
 C3 C4 H4 120.1 . . ?
 C5 C4 C3 119.9(3) . . ?
 C5 C4 H4 120.1 . . ?
 C25 C30 H30 119.1 . . ?
 C25 C30 C29 121.8(3) . . ?
 C29 C30 H30 119.1 . . ?
 C3 C2 H2 120.3 . . ?
 C1 C2 C3 119.4(3) . . ?
 C1 C2 H2 120.3 . . ?
 C41 O4 C35 119.9(5) . . ?
 O1 C45 C46 116.8(3) . . ?
 O1 C45 C44 122.6(3) . . ?
 C46 C45 H45 119.7 . . ?
 C46 C45 C44 120.6(3) . . ?
 C44 C45 H45 119.7 . . ?
 O6 C29 C30 123.9(3) . . ?
 O6 C29 C28 116.3(3) . . ?
 C30 C29 C28 119.7(3) . . ?
 C58 C57 H57 119.6 . . ?
 C56 C57 C58 120.9(3) . . ?
 C56 C57 H57 119.6 . . ?
 C47 C48 O2 120.3(3) . . ?
 C47 C48 H48 119.8 . . ?
 C43 C48 O2 119.4(3) . . ?
 C43 C48 C47 120.4(3) . . ?
 C43 C48 H48 119.8 . . ?
 C37 C36 H36 119.3 . . ?
 C37 C36 C35 121.5(3) . . ?
 C35 C36 H36 119.3 . . ?
 O4A C36 C37 130.3(6) . . ?
 O4A C36 C35 108.1(6) . . ?
 C36 C37 C42 121.3(3) . . ?
 C38 C37 C36 118.1(3) . . ?
 C38 C37 C42 120.6(4) . . ?
 N1 C1 C2 124.7(3) . . ?
 N1 C1 H1 117.6 . . ?
 C2 C1 H1 117.6 . . ?
 N1 C5 C4 124.3(3) . . ?
 N1 C5 H5 117.8 . . ?
 C4 C5 H5 117.8 . . ?
 C62 C61 C58 121.4(3) . . ?
 C62 C61 C65 116.8(3) . . ?
 C65 C61 C58 121.7(3) . . ?
 C48 C43 C44 118.6(3) . . ?
 C48 C43 C42 122.0(3) . . ?
 C44 C43 C42 119.4(4) . . ?
 O7 C22 H22A 109.5 . . ?
 O7 C22 H22B 109.5 . . ?
 O7 C22 H22C 109.5 . . ?
 H22A C22 H22B 109.5 . . ?
 H22A C22 H22C 109.5 . . ?
 H22B C22 H22C 109.5 . . ?
 O5 C26 C25 116.0(3) . . ?
 O5 C26 C27 123.9(3) . . ?
 C27 C26 C25 120.1(3) . . ?
 C64 N2 H2A 121.2 . . ?
 C64 N2 C63 117.5(3) . . ?
 C63 N2 H2A 121.2 . . ?
 C35 C34 C33 122.2(4) . . ?
 C39 C34 C35 117.8(3) . . ?
 C39 C34 C33 119.9(3) . . ?
 C36 C35 O4 119.6(3) . . ?
 C36 C35 H35 119.6 . . ?
 C34 C35 O4 119.6(3) . . ?
 C34 C35 C36 120.7(3) . . ?
 C34 C35 H35 119.6 . . ?
 C38 O3 C40 119.8(4) . . ?
 C29 C28 C33 121.7(3) . . ?
 C27 C28 C29 118.0(3) . . ?
 C27 C28 C33 120.3(3) . . ?
 C37 C38 H38 119.9 . . ?
 C37 C38 C39 120.3(3) . . ?
 O3 C38 C37 121.5(3) . . ?
 O3 C38 C39 118.1(4) . . ?
 C39 C38 H38 119.9 . . ?
 C45 C44 H44 119.5 . . ?
 C45 C44 O1A 112.5(6) . . ?
 C43 C44 C45 121.1(3) . . ?
 C43 C44 H44 119.5 . . ?
 C43 C44 O1A 125.6(6) . . ?
 C61 C62 H62 120.0 . . ?
 C63 C62 C61 120.0(4) . . ?
 C63 C62 H62 120.0 . . ?
 C34 C39 C38 121.6(3) . . ?
 C34 C39 H39 119.2 . . ?
 C34 C39 O3A 136.4(4) . . ?
 C38 C39 H39 119.2 . . ?
 C38 C39 O3A 101.9(4) . . ?
 C61 C65 H65 120.4 . . ?
 C64 C65 C61 119.3(4) . . ?
 C64 C65 H65 120.4 . . ?
 C34 C33 H33A 109.3 . . ?
 C34 C33 H33B 109.3 . . ?
 C28 C33 C34 111.7(3) . . ?
 C28 C33 H33A 109.3 . . ?
 C28 C33 H33B 109.3 . . ?
 H33A C33 H33B 107.9 . . ?
 C26 C27 C28 122.2(3) . . ?
 C26 C27 H27 118.9 . . ?
 C28 C27 H27 118.9 . . ?
 O6 C31 H31A 109.5 . . ?
 O6 C31 H31B 109.5 . . ?
 O6 C31 H31C 109.5 . . ?
 H31A C31 H31B 109.5 . . ?
 H31A C31 H31C 109.5 . . ?
 H31B C31 H31C 109.5 . . ?
 C37 C42 C43 112.8(3) . . ?
 C37 C42 H42A 109.0 . . ?
 C37 C42 H42B 109.0 . . ?
 C43 C42 H42A 109.0 . . ?
 C43 C42 H42B 109.0 . . ?
 H42A C42 H42B 107.8 . . ?
 N2 C64 C65 123.3(4) . . ?
 N2 C64 H64 118.3 . . ?
 C65 C64 H64 118.3 . . ?
 O8 C23 H23A 109.5 . . ?
 O8 C23 H23B 109.5 . . ?
 O8 C23 H23C 109.5 . . ?
 H23A C23 H23B 109.5 . . ?
 H23A C23 H23C 109.5 . . ?
 H23B C23 H23C 109.5 . . ?
 N2 C63 C62 123.0(4) . . ?
 N2 C63 H63 118.5 . . ?
 C62 C63 H63 118.5 . . ?
 O5 C32 H32A 109.5 . . ?
 O5 C32 H32B 109.5 . . ?
 O5 C32 H32C 109.5 . . ?
 H32A C32 H32B 109.5 . . ?
 H32A C32 H32C 109.5 . . ?
 H32B C32 H32C 109.5 . . ?
 O2 C49 H49A 109.5 . . ?
 O2 C49 H49B 109.5 . . ?
 O2 C49 H49C 109.5 . . ?
 H49A C49 H49B 109.5 . . ?
 H49A C49 H49C 109.5 . . ?
 H49B C49 H49C 109.5 . . ?
 O1 C50 H50A 109.5 . . ?
 O1 C50 H50B 109.5 . . ?
 O1 C50 H50C 109.5 . . ?
 H50A C50 H50B 109.5 . . ?
 H50A C50 H50C 109.5 . . ?
 H50B C50 H50C 109.5 . . ?
 O4 C41 H41A 109.5 . . ?
 O4 C41 H41B 109.5 . . ?
 O4 C41 H41C 109.5 . . ?
 H41A C41 H41B 109.5 . . ?
 H41A C41 H41C 109.5 . . ?
 H41B C41 H41C 109.5 . . ?
 O3 C40 H40A 109.5 . . ?
 O3 C40 H40B 109.5 . . ?
 O3 C40 H40C 109.5 . . ?
 H40A C40 H40B 109.5 . . ?
 H40A C40 H40C 109.5 . . ?
 H40B C40 H40C 109.5 . . ?
 C47 O2A C49A 120.7(12) . . ?
 O2A C49A H49D 109.5 . . ?
 O2A C49A H49E 109.5 . . ?
 O2A C49A H49F 109.5 . . ?
 H49D C49A H49E 109.5 . . ?
 H49D C49A H49F 109.5 . . ?
 H49E C49A H49F 109.5 . . ?
 C36 O4A C41A 119.7(12) . . ?
 O4A C41A H41D 109.5 . . ?
 O4A C41A H41E 109.5 . . ?
 O4A C41A H41F 109.5 . . ?
 H41D C41A H41E 109.5 . . ?
 H41D C41A H41F 109.5 . . ?
 H41E C41A H41F 109.5 . . ?
 C40A O3A C39 129.5(10) . . ?
 O3A C40A H40D 109.5 . . ?
 O3A C40A H40E 109.5 . . ?
 O3A C40A H40F 109.5 . . ?
 H40D C40A H40E 109.5 . . ?
 H40D C40A H40F 109.5 . . ?
 H40E C40A H40F 109.5 . . ?
 C50A O1A C44 111.8(12) . . ?
 O1A C50A H50D 109.5 . . ?
 O1A C50A H50E 109.5 . . ?
 O1A C50A H50F 109.5 . . ?
 H50D C50A H50E 109.5 . . ?
 H50D C50A H50F 109.5 . . ?
 H50E C50A H50F 109.5 . . ?

loop_
  _geom_torsion_atom_site_label_1
  _geom_torsion_atom_site_label_2
  _geom_torsion_atom_site_label_3
  _geom_torsion_atom_site_label_4
  _geom_torsion
  _geom_torsion_site_symmetry_1
  _geom_torsion_site_symmetry_2
  _geom_torsion_site_symmetry_3
  _geom_torsion_site_symmetry_4
  _geom_torsion_publ_flag
 O7 C20 C21 C16 -178.0(2) . . . . ?
 O7 C20 C19 C18 -179.1(2) . . . . ?
 O7 C20 C19 C24 5.6(4) . . . . ?
 O6 C29 C28 C33 0.9(5) . . . . ?
 O6 C29 C28 C27 -178.9(3) . . . . ?
 O5 C26 C27 C28 179.0(3) . . . . ?
 C54 C55 C60 C59 -178.1(2) . . . . ?
 C54 C55 C56 C57 178.2(3) . . . . ?
 C54 C14 C15 C16 49.3(4) . . . . ?
 C12 C13 C14 C54 -1.6(4) . . . . ?
 C12 C13 C14 C15 178.0(3) . . . . ?
 C12 C52 C53 C54 -2.2(4) . . . . ?
 C12 C52 C51 C46 160.0(3) . . . . ?
 C12 C9 C10 C11 -177.1(2) . . . . ?
 C12 C9 C8 C7 176.9(2) . . . . ?
 C6 C11 C10 C9 0.6(4) . . . . ?
 C6 C3 C4 C5 179.1(3) . . . . ?
 C6 C3 C2 C1 -179.6(3) . . . . ?
 C13 C12 C52 C53 6.7(4) . . . . ?
 C13 C12 C52 C51 -170.9(3) . . . . ?
 C13 C12 C9 C10 58.5(4) . . . . ?
 C13 C12 C9 C8 -117.3(3) . . . . ?
 C13 C14 C15 C16 -130.3(3) . . . . ?
 C20 C19 C24 C25 81.6(3) . . . . ?
 O1 C45 C44 C43 178.5(3) . . . . ?
 C55 C54 C53 C52 172.4(3) . . . . ?
 C55 C54 C14 C13 -170.4(3) . . . . ?
 C55 C54 C14 C15 9.9(4) . . . . ?
 C55 C60 C59 C58 0.0(4) . . . . ?
 C55 C56 C57 C58 0.0(4) . . . . ?
 C52 C12 C13 C14 -4.9(4) . . . . ?
 C52 C12 C9 C10 -124.2(3) . . . . ?
 C52 C12 C9 C8 60.0(4) . . . . ?
 C53 C54 C55 C60 73.5(4) . . . . ?
 C53 C54 C55 C56 -104.5(3) . . . . ?
 C53 C54 C14 C13 6.1(4) . . . . ?
 C53 C54 C14 C15 -173.5(3) . . . . ?
 C53 C52 C51 C46 -17.4(4) . . . . ?
 C18 C19 C24 C25 -93.6(3) . . . . ?
 C14 C54 C55 C60 -109.9(3) . . . . ?
 C14 C54 C55 C56 72.1(4) . . . . ?
 C14 C54 C53 C52 -4.3(4) . . . . ?
 C21 C16 C17 O8 -178.5(2) . . . . ?
 C21 C16 C17 C18 2.3(4) . . . . ?
 C21 C16 C15 C14 -118.2(3) . . . . ?
 C21 C20 C19 C18 1.9(4) . . . . ?
 C21 C20 C19 C24 -173.4(2) . . . . ?
 C11 C6 C3 C4 -24.8(4) . . . . ?
 C11 C6 C3 C2 154.8(3) . . . . ?
 C11 C6 C7 C8 -0.8(4) . . . . ?
 C9 C12 C13 C14 172.5(3) . . . . ?
 C9 C12 C52 C53 -170.6(3) . . . . ?
 C9 C12 C52 C51 11.9(4) . . . . ?
 C9 C8 C7 C6 0.1(4) . . . . ?
 C19 C20 C21 C16 1.0(4) . . . . ?
 C19 C18 C17 O8 -178.7(2) . . . . ?
 C19 C18 C17 C16 0.5(4) . . . . ?
 C19 C24 C25 C30 -99.9(3) . . . . ?
 C19 C24 C25 C26 77.4(3) . . . . ?
 O2 C48 C43 C44 178.4(3) . . . . ?
 O2 C48 C43 C42 -3.5(4) . . . . ?
 C10 C9 C8 C7 0.9(4) . . . . ?
 C3 C6 C11 C10 -177.8(2) . . . . ?
 C3 C6 C7 C8 177.4(2) . . . . ?
 C3 C4 C5 N1 0.5(5) . . . . ?
 C3 C2 C1 N1 0.5(5) . . . . ?
 C60 C55 C56 C57 0.2(4) . . . . ?
 C46 C47 C48 O2 179.7(3) . . . . ?
 C46 C47 C48 C43 0.4(4) . . . . ?
 C46 C47 O2A C49A 179.8(9) . . . . ?
 C46 C45 C44 C43 -0.2(5) . . . . ?
 C46 C45 C44 O1A 170.2(5) . . . . ?
 C17 C16 C21 C20 -3.1(4) . . . . ?
 C17 C16 C15 C14 58.8(3) . . . . ?
 C17 C18 C19 C20 -2.6(4) . . . . ?
 C17 C18 C19 C24 172.7(2) . . . . ?
 C8 C9 C10 C11 -1.3(4) . . . . ?
 C7 C6 C11 C10 0.4(4) . . . . ?
 C7 C6 C3 C4 157.1(3) . . . . ?
 C7 C6 C3 C2 -23.3(4) . . . . ?
 C24 C25 C30 C29 175.8(3) . . . . ?
 C24 C25 C26 O5 5.1(4) . . . . ?
 C24 C25 C26 C27 -174.5(3) . . . . ?
 C15 C16 C21 C20 174.0(2) . . . . ?
 C15 C16 C17 O8 4.4(3) . . . . ?
 C15 C16 C17 C18 -174.8(2) . . . . ?
 C58 C61 C62 C63 -176.8(3) . . . . ?
 C58 C61 C65 C64 177.4(3) . . . . ?
 C25 C30 C29 O6 -179.6(3) . . . . ?
 C25 C30 C29 C28 -1.2(5) . . . . ?
 C25 C26 C27 C28 -1.5(5) . . . . ?
 C51 C52 C53 C54 175.4(3) . . . . ?
 C51 C46 C47 C48 -172.6(2) . . . . ?
 C51 C46 C47 O2A -4.0(7) . . . . ?
 C51 C46 C45 O1 -6.2(4) . . . . ?
 C51 C46 C45 C44 172.6(3) . . . . ?
 C47 C46 C51 C52 102.3(3) . . . . ?
 C47 C46 C45 O1 179.5(2) . . . . ?
 C47 C46 C45 C44 -1.7(4) . . . . ?
 C47 C48 C43 C44 -2.3(4) . . . . ?
 C47 C48 C43 C42 175.8(3) . . . . ?
 C59 C58 C57 C56 -0.1(4) . . . . ?
 C59 C58 C61 C62 -30.2(4) . . . . ?
 C59 C58 C61 C65 152.1(3) . . . . ?
 C56 C55 C60 C59 -0.2(4) . . . . ?
 C4 C3 C2 C1 0.0(4) . . . . ?
 C30 C25 C26 O5 -177.6(3) . . . . ?
 C30 C25 C26 C27 2.9(5) . . . . ?
 C30 C29 C28 C33 -177.6(3) . . . . ?
 C30 C29 C28 C27 2.6(5) . . . . ?
 C2 C3 C4 C5 -0.5(4) . . . . ?
 C45 C46 C51 C52 -71.7(3) . . . . ?
 C45 C46 C47 C48 1.6(4) . . . . ?
 C45 C46 C47 O2A 170.2(6) . . . . ?
 C45 C44 O1A C50A 63.6(14) . . . . ?
 C29 C28 C33 C34 139.1(4) . . . . ?
 C29 C28 C27 C26 -1.3(5) . . . . ?
 C57 C58 C59 C60 0.1(4) . . . . ?
 C57 C58 C61 C62 147.6(3) . . . . ?
 C57 C58 C61 C65 -30.1(4) . . . . ?
 C48 C47 O2A C49A -10.8(13) . . . . ?
 C48 C43 C44 C45 2.2(5) . . . . ?
 C48 C43 C44 O1A -166.9(6) . . . . ?
 C48 C43 C42 C37 -113.5(4) . . . . ?
 C36 C37 C38 O3 -176.7(3) . . . . ?
 C36 C37 C38 C39 0.0(5) . . . . ?
 C36 C37 C42 C43 -111.0(4) . . . . ?
 C37 C36 C35 O4 -176.1(3) . . . . ?
 C37 C36 C35 C34 -0.4(5) . . . . ?
 C37 C36 O4A C41A 179.3(15) . . . . ?
 C37 C38 C39 C34 1.1(5) . . . . ?
 C37 C38 C39 O3A 177.2(4) . . . . ?
 C1 N1 C5 C4 0.0(5) . . . . ?
 C5 N1 C1 C2 -0.5(5) . . . . ?
 C61 C58 C59 C60 177.9(3) . . . . ?
 C61 C58 C57 C56 -178.0(3) . . . . ?
 C61 C62 C63 N2 -0.2(6) . . . . ?
 C61 C65 C64 N2 -1.1(6) . . . . ?
 C43 C44 O1A C50A -126.5(12) . . . . ?
 C22 O7 C20 C21 1.9(4) . . . . ?
 C22 O7 C20 C19 -177.0(2) . . . . ?
 C26 C25 C30 C29 -1.6(4) . . . . ?
 C34 C39 O3A C40A 167.8(12) . . . . ?
 C35 C36 C37 C38 -0.4(5) . . . . ?
 C35 C36 C37 C42 179.1(3) . . . . ?
 C35 C36 O4A C41A -5.2(17) . . . . ?
 C35 C34 C39 C38 -1.8(5) . . . . ?
 C35 C34 C39 O3A -176.2(6) . . . . ?
 C35 C34 C33 C28 89.5(4) . . . . ?
 O3 C38 C39 C34 177.9(3) . . . . ?
 C38 C37 C42 C43 68.5(5) . . . . ?
 C38 C39 O3A C40A -7.3(14) . . . . ?
 C44 C43 C42 C37 64.6(5) . . . . ?
 C62 C61 C65 C64 -0.4(5) . . . . ?
 C39 C34 C35 O4 177.2(3) . . . . ?
 C39 C34 C35 C36 1.4(5) . . . . ?
 C39 C34 C33 C28 -87.7(4) . . . . ?
 C65 C61 C62 C63 1.0(5) . . . . ?
 C33 C34 C35 O4 -0.1(5) . . . . ?
 C33 C34 C35 C36 -175.9(3) . . . . ?
 C33 C34 C39 C38 175.5(3) . . . . ?
 C33 C34 C39 O3A 1.1(7) . . . . ?
 C33 C28 C27 C26 178.9(4) . . . . ?
 C27 C28 C33 C34 -41.0(5) . . . . ?
 C31 O6 C29 C30 -5.9(5) . . . . ?
 C31 O6 C29 C28 175.7(3) . . . . ?
 C42 C37 C38 O3 3.9(5) . . . . ?
 C42 C37 C38 C39 -179.5(3) . . . . ?
 C42 C43 C44 C45 -175.9(3) . . . . ?
 C42 C43 C44 O1A 15.0(7) . . . . ?
 C64 N2 C63 C62 -1.3(6) . . . . ?
 C23 O8 C17 C16 -165.1(3) . . . . ?
 C23 O8 C17 C18 14.1(4) . . . . ?
 C63 N2 C64 C65 2.0(6) . . . . ?
 C32 O5 C26 C25 177.5(3) . . . . ?
 C32 O5 C26 C27 -2.9(5) . . . . ?
 C49 O2 C48 C47 -4.1(5) . . . . ?
 C49 O2 C48 C43 175.2(3) . . . . ?
 C50 O1 C45 C46 144.3(4) . . . . ?
 C50 O1 C45 C44 -34.5(5) . . . . ?
 C41 O4 C35 C36 -8.1(6) . . . . ?
 C41 O4 C35 C34 176.1(5) . . . . ?
 C40 O3 C38 C37 -159.7(5) . . . . ?
 C40 O3 C38 C39 23.6(7) . . . . ?
 O2A C47 C48 C43 -169.3(6) . . . . ?
 O4A C36 C37 C38 174.6(6) . . . . ?
 O4A C36 C37 C42 -5.9(8) . . . . ?
 O4A C36 C35 C34 -176.3(5) . . . . ?

_shelx_res_file
;
TITL a_a.res in P2(1)/c
    a.res
    created by SHELXL-2019/2 at 21:10:31 on 03-Jul-2022
REM Old TITL A in P2/c
REM SHELXT solution in P2(1)/c: R1 0.241, Rweak 0.027, Alpha 0.059
REM <I/s> 1.358 for 375 systematic absences, Orientation as input
REM Formula found by SHELXT: C70 N2 O3A
CELL 0.71073 23.0941 17.3444 13.6476 90 106.331 90
ZERR 4 0.0008 0.0006 0.0004 0 0.001 0
LATT 1
SYMM -X,0.5+Y,0.5-Z
SFAC C H N O
UNIT 260 244 8 32
SADI O2A C47 O2 C48
SADI O3A C40A O3 C40
SADI O2A C49A O2 C49
SIMU 0.01 0.02 2 C40A C40
ISOR 0.005 0.01 C40A C40
SADI O4A C36 O4 C35
SADI O4A C41A O4 C41
SADI O3A C39 O3 C38
SIMU 0.01 0.02 2 C41A C41
SIMU 0.01 0.02 2 C50A C50

L.S. 10
PLAN  20
SIZE 0.1 0.12 0.13
TEMP -80.15
CONF
BOND
list 4
MORE -1
BOND $H
fmap 2
acta
SIZE 0.1 0.12 0.13
TEMP -80.15
OMIT -4 1 3
REM <olex2.extras>
REM <HklSrc "%.\\A.hkl">
REM </olex2.extras>

WGHT    0.032100    5.302600
FVAR       0.31972   0.81551   0.72629   0.73637   0.80503
O7    4    0.654633    0.492519    0.175246    11.00000    0.06224    0.04253 =
         0.03268    0.00402    0.02417    0.00509
O8    4    0.573130    0.427544    0.509819    11.00000    0.04291    0.04943 =
         0.03834    0.00704    0.02023   -0.00133
O6    4    0.874778    0.429623    0.246137    11.00000    0.05203    0.07785 =
         0.04148   -0.00212    0.01943   -0.00345
O5    4    0.724532    0.278982    0.435090    11.00000    0.04894    0.08944 =
         0.05331    0.03410    0.01679    0.01774
N1    3    0.419791    0.677818    1.189084    11.00000    0.05070    0.05853 =
         0.04236   -0.00289    0.02402    0.00373
C54   1    0.673004    0.591324    0.591154    11.00000    0.02737    0.03652 =
         0.02868    0.00023    0.00987    0.00166
C12   1    0.615380    0.594265    0.746151    11.00000    0.02809    0.03365 =
         0.02846   -0.00200    0.01149   -0.00089
C16   1    0.591044    0.518924    0.394097    11.00000    0.02166    0.04161 =
         0.02540   -0.00245    0.00355    0.00327
C6    1    0.515852    0.637621    0.964373    11.00000    0.02440    0.03756 =
         0.02498    0.00097    0.00715    0.00292
C13   1    0.582611    0.590839    0.643402    11.00000    0.02487    0.04149 =
         0.03187   -0.00011    0.00975    0.00301
AFIX  43
H13   2    0.539800    0.590206    0.626466    11.00000   -1.20000
AFIX   0
C20   1    0.633366    0.479046    0.258878    11.00000    0.02801    0.04038 =
         0.02290    0.00037    0.00543   -0.00168
PART 1
O1    4    0.736070    0.426790    0.848389    51.00000    0.04543    0.05410 =
         0.06070   -0.01286    0.02017   -0.00605
PART 0
C55   1    0.707169    0.601125    0.514250    11.00000    0.02457    0.04368 =
         0.02228    0.00067    0.00636    0.00043
C52   1    0.678541    0.589217    0.772435    11.00000    0.02913    0.03967 =
         0.02593   -0.00053    0.00907    0.00147
C53   1    0.705796    0.589193    0.694111    11.00000    0.02260    0.04575 =
         0.03080    0.00142    0.00853    0.00212
AFIX  43
H53   2    0.748595    0.587663    0.711114    11.00000   -1.20000
AFIX   0
C18   1    0.616439    0.385249    0.375925    11.00000    0.02741    0.03670 =
         0.03216    0.00137    0.00291   -0.00184
AFIX  43
H18   2    0.617519    0.333330    0.398545    11.00000   -1.20000
AFIX   0
C14   1    0.609963    0.588304    0.564511    11.00000    0.02679    0.03766 =
         0.02745   -0.00122    0.00822    0.00418
C21   1    0.610024    0.535969    0.307947    11.00000    0.03027    0.03713 =
         0.02493    0.00059    0.00370    0.00223
AFIX  43
H21   2    0.606872    0.587298    0.282699    11.00000   -1.20000
AFIX   0
C11   1    0.504705    0.571950    0.903340    11.00000    0.02956    0.04075 =
         0.03087   -0.00243    0.01078   -0.00508
AFIX  43
H11   2    0.474420    0.536749    0.909560    11.00000   -1.20000
AFIX   0
C9    1    0.581697    0.606606    0.823496    11.00000    0.02467    0.03853 =
         0.02611    0.00029    0.00693    0.00426
C19   1    0.637764    0.403146    0.292925    11.00000    0.02801    0.03600 =
         0.02597   -0.00196    0.00335    0.00218
PART 1
O2    4    0.935396    0.618118    0.929297    21.00000    0.02481    0.09963 =
         0.05932   -0.00052    0.00503   -0.00742
PART 0
C10   1    0.536892    0.556803    0.833594    11.00000    0.02972    0.03829 =
         0.02986   -0.00551    0.00860   -0.00374
AFIX  43
H10   2    0.528090    0.511811    0.792370    11.00000   -1.20000
AFIX   0
C3    1    0.482571    0.652051    1.041882    11.00000    0.03010    0.03657 =
         0.02916    0.00367    0.01021    0.00858
C60   1    0.741696    0.543436    0.488297    11.00000    0.03051    0.04300 =
         0.03636    0.00312    0.01266    0.00342
AFIX  43
H60   2    0.743369    0.493979    0.518884    11.00000   -1.20000
AFIX   0
C46   1    0.779381    0.549133    0.891295    11.00000    0.03158    0.05339 =
         0.01965    0.00412    0.00663    0.00578
C17   1    0.593587    0.442252    0.426178    11.00000    0.02451    0.04754 =
         0.02620    0.00097    0.00651   -0.00466
C8    1    0.592247    0.672217    0.883441    11.00000    0.03293    0.04028 =
         0.03329   -0.00055    0.01275   -0.00679
AFIX  43
H8    2    0.622424    0.707417    0.876755    11.00000   -1.20000
AFIX   0
C7    1    0.560317    0.688209    0.952718    11.00000    0.03752    0.03615 =
         0.02993   -0.00420    0.01006    0.00181
AFIX  43
H7    2    0.568702    0.733897    0.992606    11.00000   -1.20000
AFIX   0
C24   1    0.669245    0.342410    0.246933    11.00000    0.04376    0.04001 =
         0.02963   -0.00198    0.00937    0.00768
AFIX  23
H24A  2    0.659701    0.350332    0.172245    11.00000   -1.20000
H24B  2    0.654700    0.290590    0.259175    11.00000   -1.20000
AFIX   0
C15   1    0.571134    0.581979    0.454218    11.00000    0.02800    0.04758 =
         0.02858   -0.00155    0.00771    0.00616
AFIX  23
H15A  2    0.528858    0.572126    0.453905    11.00000   -1.20000
H15B  2    0.572106    0.631925    0.419602    11.00000   -1.20000
AFIX   0
C58   1    0.772294    0.628619    0.372345    11.00000    0.02759    0.05313 =
         0.02685   -0.00134    0.00692   -0.00220
C25   1    0.736795    0.347320    0.294352    11.00000    0.04412    0.04338 =
         0.03020   -0.00237    0.01076    0.01302
C51   1    0.717282    0.580609    0.883397    11.00000    0.03105    0.04690 =
         0.02779    0.00031    0.00926    0.00015
AFIX  23
H51A  2    0.721318    0.631571    0.917324    11.00000   -1.20000
H51B  2    0.696556    0.545659    0.919972    11.00000   -1.20000
AFIX   0
C47   1    0.830077    0.596789    0.912530    11.00000    0.03010    0.06035 =
         0.02851    0.00391    0.00232    0.00062
PART 1
AFIX  43
H47   2    0.826413    0.649165    0.930265    21.00000   -1.20000
AFIX   0
PART 0
C59   1    0.773633    0.557076    0.418571    11.00000    0.02997    0.05087 =
         0.03702   -0.00122    0.01295    0.00650
AFIX  43
H59   2    0.797011    0.516743    0.401822    11.00000   -1.20000
AFIX   0
C56   1    0.705718    0.672896    0.468462    11.00000    0.03907    0.04556 =
         0.03650    0.00202    0.01711    0.00742
AFIX  43
H56   2    0.682381    0.713178    0.485438    11.00000   -1.20000
AFIX   0
C4    1    0.426181    0.620431    1.032441    11.00000    0.03275    0.04378 =
         0.03577   -0.00256    0.01443    0.00156
AFIX  43
H4    2    0.407445    0.589209    0.975099    11.00000   -1.20000
AFIX   0
C30   1    0.774199    0.384106    0.245331    11.00000    0.04897    0.04295 =
         0.02838   -0.00278    0.01091    0.00789
AFIX  43
H30   2    0.757340    0.403750    0.178380    11.00000   -1.20000
AFIX   0
C2    1    0.506447    0.697527    1.127870    11.00000    0.03833    0.05137 =
         0.03650   -0.00798    0.01395    0.00076
AFIX  43
H2    2    0.544955    0.720864    1.138743    11.00000   -1.20000
AFIX   0
PART 1
O4    4    0.944733    0.263542    0.606944    31.00000    0.05891    0.04908 =
         0.06255    0.00695    0.01927    0.01642
PART 0
C45   1    0.786594    0.472752    0.868274    11.00000    0.03481    0.05563 =
         0.03415   -0.00136    0.00651   -0.00039
PART 2
AFIX  43
H45   2    0.753096    0.438655    0.855292   -51.00000   -1.20000
AFIX   0
PART 0
C29   1    0.835788    0.393018    0.291598    11.00000    0.04728    0.05499 =
         0.03400   -0.00901    0.01838    0.00539
C57   1    0.737661    0.686495    0.398744    11.00000    0.04441    0.04447 =
         0.03808    0.00721    0.01511    0.00180
AFIX  43
H57   2    0.736029    0.736001    0.368302    11.00000   -1.20000
AFIX   0
C48   1    0.885557    0.569339    0.908289    11.00000    0.03042    0.08071 =
         0.03092    0.00198    0.00231   -0.00244
PART 2
AFIX  43
H48   2    0.919484    0.602809    0.923482   -21.00000   -1.20000
AFIX   0
PART 0
C36   1    0.949934    0.363730    0.732975    11.00000    0.03388    0.07415 =
         0.04330    0.01692    0.00803    0.01010
PART 1
AFIX  43
H36   2    0.955341    0.324764    0.783673    31.00000   -1.20000
AFIX   0
PART 0
C37   1    0.946988    0.439963    0.760559    11.00000    0.02519    0.07773 =
         0.04048   -0.00494    0.00456    0.01026
C1    1    0.473642    0.708407    1.197223    11.00000    0.04908    0.06055 =
         0.03577   -0.01241    0.01452    0.00322
AFIX  43
H1    2    0.490853    0.740050    1.254881    11.00000   -1.20000
AFIX   0
C5    1    0.397278    0.634355    1.106442    11.00000    0.04021    0.05647 =
         0.04819    0.00040    0.02276    0.00306
AFIX  43
H5    2    0.358804    0.611493    1.098016    11.00000   -1.20000
AFIX   0
C61   1    0.807935    0.645092    0.299820    11.00000    0.03673    0.06577 =
         0.03165   -0.00454    0.01234   -0.00998
C43   1    0.891887    0.493604    0.882111    11.00000    0.02552    0.09838 =
         0.03192   -0.00571    0.00136    0.01173
C22   1    0.654125    0.568812    0.139959    11.00000    0.06709    0.05101 =
         0.03669    0.00762    0.02355   -0.00005
AFIX 137
H22A  2    0.672569    0.570489    0.083507    11.00000   -1.50000
H22B  2    0.677053    0.601835    0.195687    11.00000   -1.50000
H22C  2    0.612398    0.587249    0.116107    11.00000   -1.50000
AFIX   0
C26   1    0.762725    0.317327    0.391399    11.00000    0.04559    0.06205 =
         0.03983    0.01042    0.01707    0.01592
N2    3    0.878480    0.680801    0.169893    11.00000    0.06110    0.14750 =
         0.05750   -0.00788    0.03894   -0.03247
AFIX  43
H2A   2    0.901091    0.692777    0.129880    11.00000   -1.20000
AFIX   0
C34   1    0.936987    0.397911    0.557567    11.00000    0.02943    0.08270 =
         0.04283    0.00343    0.00954    0.01216
C35   1    0.945183    0.342848    0.633074    11.00000    0.03845    0.06362 =
         0.05243   -0.00127    0.00529    0.02105
PART 2
AFIX  43
H35   2    0.947599    0.289992    0.616398   -31.00000   -1.20000
AFIX   0
PART 1
O3    4    0.939237    0.571037    0.708173    41.00000    0.06172    0.06274 =
         0.06588   -0.02060    0.00358    0.00172
PART 0
C28   1    0.861018    0.365705    0.390725    11.00000    0.03981    0.08623 =
         0.03486   -0.00124    0.01242    0.01393
C38   1    0.939503    0.495083    0.686118    11.00000    0.02996    0.06254 =
         0.06464   -0.00591    0.00210    0.00412
PART 2
AFIX  43
H38   2    0.937312    0.547937    0.702990   -41.00000   -1.20000
AFIX   0
PART 0
C44   1    0.842286    0.445398    0.863943    11.00000    0.04463    0.06803 =
         0.04408   -0.00908    0.00804    0.01889
PART 1
AFIX  43
H44   2    0.846413    0.392682    0.848237    51.00000   -1.20000
AFIX   0
PART 0
C62   1    0.862386    0.608432    0.307790    11.00000    0.04287    0.07582 =
         0.04933   -0.01068    0.02401   -0.00657
AFIX  43
H62   2    0.876610    0.569957    0.358388    11.00000   -1.20000
AFIX   0
C39   1    0.935068    0.473853    0.585279    11.00000    0.03395    0.07249 =
         0.05432    0.02372    0.00361   -0.00059
PART 1
AFIX  43
H39   2    0.930629    0.512855    0.534829    41.00000   -1.20000
AFIX   0
PART 0
C65   1    0.789528    0.699752    0.223050    11.00000    0.04161    0.09654 =
         0.04171    0.01270    0.01419   -0.01077
AFIX  43
H65   2    0.752437    0.726392    0.213844    11.00000   -1.20000
AFIX   0
C33   1    0.927431    0.376835    0.445930    11.00000    0.04056    0.13476 =
         0.03990   -0.00294    0.01272    0.01479
AFIX  23
H33A  2    0.944074    0.418222    0.411835    11.00000   -1.20000
H33B  2    0.949604    0.328682    0.441626    11.00000   -1.20000
AFIX   0
C27   1    0.823526    0.327511    0.438146    11.00000    0.04002    0.10236 =
         0.03774    0.01307    0.01121    0.02270
AFIX  43
H27   2    0.840235    0.307688    0.505042    11.00000   -1.20000
AFIX   0
C31   1    0.850994    0.453307    0.142042    11.00000    0.08498    0.10016 =
         0.03817    0.00381    0.02194   -0.02443
AFIX 137
H31A  2    0.835331    0.408240    0.099532    11.00000   -1.50000
H31B  2    0.883062    0.477414    0.118496    11.00000   -1.50000
H31C  2    0.818307    0.490478    0.136847    11.00000   -1.50000
AFIX   0
C42   1    0.951308    0.462456    0.869591    11.00000    0.03517    0.14271 =
         0.04433   -0.02248    0.00235    0.02172
AFIX  23
H42A  2    0.982977    0.502261    0.892295    11.00000   -1.20000
H42B  2    0.963636    0.416825    0.914165    11.00000   -1.20000
AFIX   0
C64   1    0.825824    0.715034    0.160008    11.00000    0.05888    0.12909 =
         0.04629    0.01509    0.02137   -0.02231
AFIX  43
H64   2    0.812300    0.751906    0.107018    11.00000   -1.20000
AFIX   0
C23   1    0.588067    0.355838    0.559134    11.00000    0.09211    0.08777 =
         0.06220    0.04022    0.04248    0.02656
AFIX 137
H23A  2    0.566567    0.314598    0.514400    11.00000   -1.50000
H23B  2    0.576359    0.355738    0.622808    11.00000   -1.50000
H23C  2    0.631656    0.347339    0.574467    11.00000   -1.50000
AFIX   0
C63   1    0.895843    0.627759    0.242426    11.00000    0.05331    0.10916 =
         0.06349   -0.01463    0.03476   -0.01857
AFIX  43
H63   2    0.933087    0.601970    0.249501    11.00000   -1.20000
AFIX   0
C32   1    0.748997    0.244643    0.532005    11.00000    0.06974    0.14553 =
         0.06783    0.06030    0.01885    0.01704
AFIX 137
H32A  2    0.777733    0.204339    0.526833    11.00000   -1.50000
H32B  2    0.716408    0.221839    0.555432    11.00000   -1.50000
H32C  2    0.769791    0.283974    0.580857    11.00000   -1.50000
AFIX   0
PART 1
C49   1    0.928042    0.697993    0.948767    21.00000    0.05173    0.08225 =
         0.06779   -0.01041    0.02633   -0.02473
AFIX 137
H49A  2    0.899130    0.721207    0.889386    21.00000   -1.50000
H49B  2    0.967004    0.724320    0.961504    21.00000   -1.50000
H49C  2    0.912951    0.703201    1.008758    21.00000   -1.50000
AFIX   0
C50   1    0.730119    0.369393    0.773533    51.00000    0.09798    0.06779 =
         0.08952   -0.02978    0.04890   -0.03731
AFIX 137
H50A  2    0.736540    0.392143    0.711690    51.00000   -1.50000
H50B  2    0.689529    0.347125    0.757506    51.00000   -1.50000
H50C  2    0.760137    0.328883    0.799197    51.00000   -1.50000
AFIX   0
C41   1    0.956867    0.206693    0.684963    31.00000    0.11632    0.06711 =
         0.10350    0.03601    0.05279    0.02572
AFIX 137
H41A  2    0.961307    0.156266    0.655495    31.00000   -1.50000
H41B  2    0.923411    0.204805    0.715937    31.00000   -1.50000
H41C  2    0.994257    0.219777    0.737297    31.00000   -1.50000
AFIX   0
C40   1    0.912932    0.624044    0.630295    41.00000    0.09784    0.06823 =
         0.11538   -0.01839   -0.02943    0.02357
AFIX 137
H40A  2    0.936258    0.625215    0.580407    41.00000   -1.50000
H40B  2    0.912853    0.675487    0.659957    41.00000   -1.50000
H40C  2    0.871369    0.608338    0.596292    41.00000   -1.50000
AFIX   0
PART 2
O2A   4    0.828282    0.670976    0.921485   -21.00000    0.04410    0.04099 =
         0.03774   -0.00636    0.00398    0.00696
C49A  1    0.882328    0.715624    0.943586   -21.00000    0.02299    0.07576 =
         0.04296    0.00291    0.01139   -0.01088
AFIX 137
H49D  2    0.897891    0.716205    0.883783   -21.00000   -1.50000
H49E  2    0.912537    0.692822    1.001663   -21.00000   -1.50000
H49F  2    0.873666    0.768505    0.960488   -21.00000   -1.50000
AFIX   0
O4A   4    0.961546    0.298173    0.792176   -31.00000    0.07596    0.10688 =
         0.06031    0.03662    0.02673    0.01881
C41A  1    0.961470    0.224517    0.744577   -31.00000    0.14425    0.06968 =
         0.11645    0.03833    0.07363    0.01604
AFIX 137
H41D  2    0.925928    0.220402    0.685266   -31.00000   -1.50000
H41E  2    0.960321    0.183605    0.793522   -31.00000   -1.50000
H41F  2    0.998111    0.219171    0.722389   -31.00000   -1.50000
AFIX   0
O3A   4    0.924541    0.548616    0.532475   -41.00000    0.05870    0.06690 =
         0.04129    0.00474    0.01774    0.00552
C40A  1    0.913738    0.621887    0.569923   -41.00000    0.07897    0.06003 =
         0.07831    0.00018    0.00838   -0.00077
AFIX 137
H40D  2    0.907748    0.660148    0.515137   -41.00000   -1.50000
H40E  2    0.948457    0.636773    0.626689   -41.00000   -1.50000
H40F  2    0.877543    0.619386    0.593828   -41.00000   -1.50000
AFIX   0
O1A   4    0.843631    0.357036    0.855578   -51.00000    0.07824    0.06314 =
         0.05788   -0.00368    0.01429    0.01264
C50A  1    0.802883    0.329994    0.763137   -51.00000    0.09527    0.05126 =
         0.08136   -0.00785    0.03134   -0.02381
AFIX 137
H50D  2    0.808439    0.359899    0.705527   -51.00000   -1.50000
H50E  2    0.761326    0.336070    0.766655   -51.00000   -1.50000
H50F  2    0.810854    0.275410    0.753637   -51.00000   -1.50000
AFIX   0
HKLF 4


REM  a_a.res in P2(1)/c
REM wR2 = 0.1541, GooF = S = 1.071, Restrained GooF = 1.076 for all data
REM R1 = 0.0696 for 6816 Fo > 4sig(Fo) and 0.1209 for all 10737 data
REM 764 parameters refined using 36 restraints

END

WGHT      0.0328      5.2020

REM Highest difference peak  0.252,  deepest hole -0.416,  1-sigma level  0.046
Q1    1   0.8833  0.6156  0.6767  11.00000  0.05    0.25
Q2    1   0.9335  0.4355  0.4397  11.00000  0.05    0.25
Q3    1   0.6168  0.4110  0.5953  11.00000  0.05    0.22
Q4    1   0.6195  0.3161  0.5573  11.00000  0.05    0.21
Q5    1   0.8299  0.3824  0.4299  11.00000  0.05    0.18
Q6    1   0.7983  0.7866  0.0430  11.00000  0.05    0.18
Q7    1   0.9928  0.6577  0.9703  11.00000  0.05    0.17
Q8    1   0.6621  0.4481  0.5777  11.00000  0.05    0.17
Q9    1   0.8399  0.3578  0.5250  11.00000  0.05    0.17
Q10   1   0.4982  0.6473  1.0031  11.00000  0.05    0.17
Q11   1   0.8693  0.4170  0.3911  11.00000  0.05    0.17
Q12   1   0.7149  0.5922  0.2319  11.00000  0.05    0.17
Q13   1   0.7953  0.2497  0.5758  11.00000  0.05    0.16
Q14   1   0.7292  0.4461  0.1387  11.00000  0.05    0.16
Q15   1   0.7432  0.4236  0.1630  11.00000  0.05    0.16
Q16   1   0.9696  0.3668  0.7028  11.00000  0.05    0.16
Q17   1   0.8314  0.2123  0.7621  11.00000  0.05    0.16
Q18   1   0.9493  0.5784  0.9035  11.00000  0.05    0.16
Q19   1   0.6359  0.2474  0.4474  11.00000  0.05    0.15
Q20   1   0.8418  0.2747  0.4969  11.00000  0.05    0.15
;
_shelx_res_checksum                99723
_shelx_hkl_file
;
   0   0  -2  576.84   14.90
   0   0  -2  601.34   16.10
   0   0   2  569.44   14.80
   0   0   2  579.34   16.00
   0   0   3    0.90    0.70
   0   0   3    1.20    1.30
   0   0  -3    1.40    1.40
   0   0  -3    1.00    0.80
   0   0   4  968.90   25.10
   0   0   4 1009.90   27.70
   0   0  -4  974.50   27.70
   0   0   5    6.30    2.00
   0   0  -5    2.30    1.90
   0   0   5    7.10    1.20
   0   0  -6 1575.44   42.80
   0   0   6 1461.85   44.30
   0   0   6 1502.65   39.10
   0   0   6 1523.95   38.50
   0   0  -7    4.90    2.40
   0   0   7    4.10    1.40
   0   0   8   69.79    3.40
   0   0   8   68.99    3.80
   0   0  -8   74.99    6.40
   0   0  -9    4.50    2.80
   0   0  -9    4.00    3.00
   0   0 -10    5.50    3.60
   0   0 -10   -1.50    2.50
   0   0 -11   -0.20    2.90
   0   0 -11    5.50    3.70
   0   0 -12   48.00    7.90
   0   0 -12   33.40    6.30
   0   0 -13    5.50    4.00
   0   0 -13   11.50    4.90
   0   0 -14   68.99   10.00
   0   0 -14   78.69    9.50
   0   0 -15    9.10    5.40
   0   0 -15    0.80    4.80
   0   0 -16   64.29   10.40
   0   0 -16   56.29    9.60
   0   1  -1  346.77    9.40
   0   1  -1  339.97   10.00
   0  -1  -1  327.97    9.40
   0  -1  -1  358.16    9.20
   0   1   2  157.08    4.90
   0   1  -2  160.68    5.90
   0   1   2  159.88    5.50
   0  -1  -2  156.48    5.60
   0  -1  -2  153.58    4.70
   0  -1   2  155.68    5.80
   0  -1   2  155.18    5.80
   0  -1   2  158.28    5.80
   0   1  -3 2349.26   60.09
   0   1   3 2368.66   58.09
   0   1   3 2398.26   59.79
   0  -1   3 2330.27   59.29
   0  -1  -3 2317.87   59.89
   0  -1   3 2410.46   60.29
   0  -1  -3 2329.77   57.79
   0  -1   3 2338.97   59.49
   0   1   4 1685.13   44.50
   0   1  -4 1641.64   44.90
   0   1   4 1688.43   42.20
   0  -1   4 1714.73   43.40
   0  -1   4 1744.83   45.20
   0  -1  -4 1673.03   44.80
   0  -1   4 1701.63   43.90
   0  -1  -4 1686.63   41.90
   0   1   5  604.74   18.70
   0   1  -5  593.44   19.10
   0   1   5  602.14   15.80
   0  -1   5  613.44   17.00
   0  -1   5  593.04   19.10
   0  -1   5  586.44   17.60
   0  -1  -5  593.64   15.70
   0  -1  -5  592.64   19.00
   0   1   6    6.70    1.20
   0   1   6    5.20    2.20
   0   1  -6    4.30    2.30
   0  -1  -6    9.40    2.90
   0  -1   6    7.90    1.70
   0  -1   6    6.30    1.90
   0   1  -7  762.92   25.00
   0  -1  -7  784.62   25.20
   0  -1   7  779.92   21.40
   0  -1   7  753.92   22.40
   0   1  -8   10.20    3.40
   0   1  -8    8.50    3.00
   0  -1   8   15.90    2.20
   0  -1  -8   16.90    3.60
   0  -1   8   17.20    2.80
   0   1  -9   21.30    4.60
   0   1  -9   20.30    4.60
   0  -1  -9   19.50    4.30
   0  -1   9   22.50    3.00
   0  -1   9   24.80    2.50
   0   1 -10   -1.70    2.40
   0   1 -10    4.60    3.20
   0  -1  10   -2.10    1.20
   0  -1 -10    1.60    2.80
   0  -1 -10   -1.10    3.00
   0  -1  10   -1.30    1.50
   0   1 -11   43.80    7.00
   0   1 -11   48.10    7.10
   0  -1 -11   39.80    7.10
   0  -1 -11   47.60    7.10
   0   1 -12   28.20    6.10
   0   1 -12   31.70    6.60
   0  -1 -12   30.70    6.10
   0  -1 -12   16.10    5.30
   0   1 -13    3.80    3.80
   0   1 -13    2.40    3.50
   0  -1 -13    0.50    3.90
   0  -1 -13   -1.00    3.00
   0   1 -14    7.20    4.60
   0   1 -14   11.00    5.20
   0  -1 -14   10.90    5.00
   0  -1 -14    9.50    5.00
   0   1 -15  129.99   12.10
   0   1 -15  140.79   12.50
   0  -1 -15  113.39   11.70
   0  -1 -15  128.39   13.00
   0   1 -16   17.30    6.10
   0   1 -16   16.50    7.00
   0  -1 -16   23.60    7.00
   0  -1 -16   11.70    6.20
   0   2  -1  705.13   18.70
   0   2  -1  712.93   20.40
   0   2   1  721.03   19.90
   0  -2   1  739.63   18.90
   0  -2   1  724.03   20.50
   0  -2  -1  710.03   19.90
   0   2  -2  293.57    8.90
   0   2  -2  315.17   10.80
   0   2   2  335.27    9.30
   0   2   2  323.27   10.10
   0   2  -2  314.37    9.80
   0  -2   2  325.37   10.00
   0  -2  -2  318.17    9.90
   0  -2   2  303.47   10.80
   0  -2  -2  318.77    9.50
   0   2  -3  345.37   11.50
   0   2   3  366.06   11.00
   0   2  -3  323.57   10.70
   0   2   3  370.86   10.80
   0  -2   3  360.66   11.60
   0  -2   3  355.36   12.00
   0  -2  -3  354.76   11.20
   0  -2  -3  352.66   10.40
   0   2   4  489.35   15.10
   0   2   4  500.25   14.00
   0   2  -4  482.65   15.80
   0  -2   4  499.45   15.90
   0  -2   4  489.95   15.90
   0  -2  -4  497.95   13.50
   0  -2   4  494.55   15.50
   0  -2  -4  484.65   15.40
   0   2   5  650.63   17.50
   0   2   5  669.63   19.70
   0   2  -5  571.64   19.40
   0   2  -5  628.44   20.20
   0  -2  -5  652.03   16.90
   0  -2  -5  642.94   20.00
   0  -2   5  642.54   19.80
   0  -2   5  639.64   19.20
   0  -2   5  647.24   20.50
   0   2   6    0.20    1.70
   0   2  -6    0.50    1.70
   0   2   6    1.20    1.00
   0   2  -6    0.70    1.80
   0  -2   6    2.80    1.70
   0  -2   6    1.00    1.90
   0  -2  -6   -1.00    1.80
   0  -2  -6    1.20    0.70
   0   2  -7  307.07   13.30
   0   2  -7  326.97   13.70
   0  -2   7  330.97   11.60
   0  -2   7  322.37   12.40
   0  -2  -7  347.37   13.90
   0   2  -8  161.58    9.60
   0   2  -8  194.68   10.40
   0  -2  -8  180.48   10.10
   0  -2   8  203.48    8.10
   0  -2   8  190.48    8.90
   0   2  -9  129.29    9.10
   0   2  -9  113.69    8.50
   0  -2  -9  141.99    9.30
   0  -2   9  116.39    6.90
   0  -2   9  139.49    6.30
   0   2 -10   15.10    4.50
   0   2 -10   20.20    4.60
   0  -2 -10   18.90    4.60
   0  -2  10   20.10    2.90
   0  -2 -10   21.40    5.30
   0   2 -11   42.50    6.80
   0   2 -11   29.80    5.90
   0  -2  11   36.10    3.20
   0  -2  11   29.80    3.90
   0  -2 -11   25.90    5.30
   0  -2 -11   21.70    5.60
   0   2 -12   93.79    9.10
   0   2 -12   72.49    8.30
   0  -2  12   75.69    4.80
   0  -2 -12   87.49    8.90
   0  -2  12   80.89    4.30
   0  -2 -12   70.39    8.80
   0   2 -13   18.10    5.80
   0   2 -13   21.90    5.60
   0  -2 -13   36.80    6.90
   0  -2 -13   28.80    6.60
   0   2 -14   -2.80    3.70
   0   2 -14   -0.80    3.50
   0  -2 -14   -5.70    3.10
   0  -2 -14    0.50    3.90
   0   2 -15   -6.30    3.90
   0   2 -15    3.90    4.20
   0  -2 -15   -1.90    3.90
   0  -2 -15    1.00    4.10
   0   2 -16    0.30    5.20
   0   2 -16    3.30    4.30
   0  -2 -16    4.40    5.50
   0  -2 -16   -4.60    4.30
   0   3   0    8.60    1.10
   0   3   0   11.10    2.80
   0  -3   0    9.30    2.70
   0  -3   0    9.70    1.20
   0   3  -1   62.19    3.00
   0   3  -1   62.49    4.80
   0   3   1   62.09    4.70
   0  -3   1   62.39    3.00
   0  -3  -1   60.59    4.50
   0  -3   1   62.39    4.70
   0   3  -2    5.20    2.40
   0   3   2    5.90    1.90
   0   3  -2    7.50    1.70
   0   3  -2    6.70    0.80
   0  -3  -2    6.90    1.90
   0  -3   2    7.60    1.70
   0  -3   2    8.70    2.50
   0   3   3  423.96   13.70
   0   3  -3  418.76   14.80
   0   3  -3  415.86   12.20
   0   3  -3  427.96   13.50
   0  -3   3  442.96   15.10
   0  -3  -3  451.15   13.60
   0  -3   3  436.16   13.80
   0  -3  -3  427.66   13.00
   0   3  -4   18.10    2.40
   0   3  -4   19.30    2.90
   0   3   4   22.40    2.40
   0   3   4   21.20    2.60
   0  -3   4   25.30    3.80
   0  -3  -4   21.00    2.90
   0  -3   4   21.20    3.10
   0  -3   4   21.50    3.30
   0  -3  -4   19.40    2.30
   0   3  -5  921.31   26.60
   0   3   5  952.60   25.90
   0   3   5  919.71   26.70
   0   3  -5  944.51   27.80
   0  -3   5  958.30   28.50
   0  -3  -5  926.01   25.10
   0  -3  -5  940.11   27.40
   0  -3   5  929.11   28.20
   0  -3   5  955.50   28.00
   0   3   6   35.90    2.90
   0   3  -6   33.80    4.60
   0   3  -6   31.00    4.00
   0   3   6   33.50    4.10
   0  -3   6   30.70    4.00
   0  -3   6   33.80    3.90
   0  -3  -6   32.70    4.40
   0  -3  -6   28.80    2.30
   0   3  -7  139.49    8.30
   0   3   7  151.08    5.70
   0   3  -7  123.09    7.50
   0  -3   7  142.29    7.50
   0  -3  -7  139.99    4.80
   0  -3   7  137.59    8.00
   0  -3  -7  146.89    8.30
   0   3  -8   45.00    4.80
   0   3  -8   42.60    4.90
   0  -3   8   46.00    5.70
   0  -3   8   40.10    4.00
   0  -3  -8   43.60    5.10
   0   3  -9   57.79    6.50
   0   3  -9   56.09    6.00
   0  -3   9   49.40    4.50
   0  -3   9   48.80    5.20
   0  -3  -9   57.19    6.20
   0   3 -10  153.08   10.20
   0   3 -10  157.08   10.50
   0  -3  10  149.69    7.60
   0  -3 -10  149.49   10.30
   0  -3  10  144.69    8.80
   0   3 -11   27.00    5.60
   0   3 -11   23.40    5.60
   0  -3  11   21.80    4.30
   0  -3 -11   36.10    7.20
   0  -3  11   29.80    3.50
   0  -3 -11   27.60    6.00
   0   3 -12   37.60    6.40
   0   3 -12   26.60    6.10
   0  -3 -12   32.60    6.50
   0  -3  12   24.90    4.30
   0  -3  12   29.70    3.70
   0  -3 -12   22.30    6.40
   0   3 -13    2.10    4.00
   0  -3  13    2.40    1.90
   0  -3 -13    2.40    4.10
   0  -3 -13    3.40    3.80
   0  -3  13    8.50    2.70
   0   3 -14   14.70    5.40
   0   3 -14   19.10    5.60
   0  -3 -14   14.50    6.20
   0  -3 -14   26.30    6.70
   0   3 -15   33.20    7.50
   0   3 -15   19.00    6.10
   0  -3 -15   29.80    7.40
   0  -3 -15   21.80    7.60
   0   3 -16   26.90    6.90
   0   3 -16   33.60    7.30
   0  -3 -16   41.40    8.30
   0  -3 -16   15.60    6.60
   0   4  -1 2858.21   76.09
   0   4   1 2849.42   75.49
   0  -4  -1 2948.61   75.49
   0  -4   1 2934.91   76.19
   0   4  -2   58.59    3.30
   0   4  -2   58.69    5.20
   0   4   2   51.49    4.50
   0  -4   2   50.89    4.90
   0  -4   2   51.99    2.00
   0  -4   2   54.09    3.40
   0  -4  -2   61.29    4.60
   0   4   3  537.65   17.40
   0   4  -3  548.05   18.60
   0   4  -3  505.95   13.90
   0   4  -3  520.65   16.00
   0  -4  -3  508.35   16.90
   0  -4   3  524.75   16.40
   0  -4   3  540.55   18.60
   0  -4  -3  522.75   15.50
   0   4  -4  440.56   13.40
   0   4  -4  467.55   17.10
   0   4   4  486.05   15.80
   0   4  -4  457.55   15.20
   0  -4   4  460.65   15.60
   0  -4   4  452.55   17.10
   0  -4  -4  479.05   15.20
   0  -4  -4  478.15   14.90
   0   4   5   21.80    2.90
   0   4  -5   19.30    2.70
   0   4  -5   22.80    3.60
   0   4   5   25.40    3.40
   0  -4   5   20.60    4.20
   0  -4  -5   27.00    3.00
   0  -4  -5   23.10    3.50
   0  -4   5   15.60    3.60
   0   4   6  427.06   13.90
   0   4  -6  367.46   13.60
   0   4  -6  423.26   15.50
   0   4   6  406.66   15.50
   0  -4   6  415.06   16.40
   0  -4  -6  405.06   12.80
   0  -4   6  411.46   15.80
   0  -4  -6  424.36   15.20
   0   4  -7   48.00    5.20
   0   4   7   65.29    4.20
   0   4  -7   54.09    4.60
   0  -4   7   61.69    5.50
   0  -4  -7   63.19    3.50
   0  -4   7   55.99    5.80
   0  -4  -7   63.59    5.50
   0   4   8    4.90    1.50
   0   4  -8    2.80    2.30
   0   4  -8   -1.00    1.80
   0  -4  -8    4.30    1.10
   0  -4   8    3.50    2.20
   0  -4  -8    6.90    2.80
   0  -4   8    2.00    2.40
   0   4  -9   85.09    7.40
   0   4  -9  106.19    7.60
   0  -4   9  111.89    7.00
   0  -4   9  105.19    7.80
   0  -4  -9   99.69    7.80
   0   4 -10   23.10    4.60
   0   4 -10   14.60    4.80
   0  -4  10   23.40    4.80
   0  -4  10   16.40    3.40
   0  -4 -10   24.90    5.00
   0   4 -11    6.70    3.40
   0   4 -11    7.50    4.00
   0  -4  11    3.20    2.40
   0  -4 -11   -4.30    3.40
   0  -4  11    0.60    3.40
   0  -4 -11   -0.10    3.30
   0   4 -12   38.60    6.80
   0   4 -12   34.20    6.20
   0  -4 -12   43.30    7.60
   0  -4  12   39.00    5.70
   0  -4  12   30.50    4.10
   0  -4 -12   22.50    5.80
   0   4 -13   35.40    6.60
   0   4 -13   30.20    6.00
   0  -4  13   31.60    5.50
   0  -4 -13   40.30    7.30
   0  -4 -13   25.20    6.60
   0  -4  13   33.90    4.00
   0   4 -14    8.70    4.40
   0   4 -14    2.20    3.50
   0  -4 -14    5.80    4.50
   0  -4  14    0.20    2.50
   0  -4  14   -3.60    3.50
   0  -4 -14    9.00    4.40
   0   4 -15    7.80    5.10
   0   4 -15   16.10    5.30
   0  -4 -15   10.40    5.80
   0  -4 -15    4.90    4.90
   0   4 -16   -3.70    3.90
   0   4 -16    6.20    4.20
   0  -4 -16   -6.50    4.30
   0  -4 -16    0.30    5.60
   0   5   0    6.20    2.70
   0   5   0    3.20    0.90
   0  -5   0    2.70    2.40
   0  -5   0    4.10    1.00
   0   5   1  660.23   22.40
   0   5  -1  653.43   18.40
   0  -5  -1  684.13   22.40
   0  -5   1  695.53   23.10
   0   5  -2  233.48    8.30
   0   5  -2  233.78   11.50
   0   5   2  241.98   11.10
   0  -5  -2  229.68   10.60
   0  -5   2  241.98   11.60
   0  -5   2  247.98    8.80
   0   5  -3  794.52   19.50
   0   5  -3  793.02   22.50
   0   5  -3  748.43   25.70
   0   5   3  791.12   24.90
   0  -5   3  783.72   22.90
   0  -5  -3  768.22   24.30
   0  -5   3  758.92   25.90
   0   5  -4   78.39    6.70
   0   5  -4   77.69    5.00
   0   5  -4   81.59    3.40
   0   5   4   84.39    6.10
   0  -5  -4   89.49    5.80
   0  -5   4   91.39    7.20
   0  -5  -4   82.99    4.90
   0   5  -5  921.41   27.90
   0   5  -5  922.51   25.30
   0   5   5  957.80   28.40
   0  -5  -5  925.21   27.50
   0  -5   5  939.91   30.70
   0  -5  -5  948.31   27.50
   0   5   6    7.30    2.40
   0   5  -6    1.40    1.90
   0   5  -6    5.60    1.70
   0  -5  -6    6.90    2.10
   0  -5   6    7.50    2.90
   0  -5  -6    5.20    2.20
   0  -5   6    6.30    3.00
   0   5  -7    2.60    2.00
   0   5   7    1.40    1.80
   0   5  -7    2.80    1.80
   0  -5   7   -2.10    2.00
   0  -5  -7    2.90    2.10
   0  -5  -7    0.80    1.30
   0  -5   7    4.10    3.00
   0   5  -8   46.40    4.60
   0   5   8   42.90    3.90
   0   5  -8   45.60    6.20
   0  -5  -8   41.80    3.10
   0  -5   8   44.20    6.60
   0  -5  -8   38.90    5.40
   0  -5   8   41.90    5.20
   0   5  -9   13.80    3.30
   0   5  -9   18.00    4.50
   0   5   9   13.60    2.20
   0  -5  -9   12.90    1.70
   0  -5   9    9.30    3.30
   0  -5  -9   17.20    4.30
   0   5 -10    7.80    3.60
   0   5 -10    8.50    3.20
   0  -5 -10    5.80    3.30
   0  -5  10    4.00    2.80
   0   5 -11   24.70    5.30
   0   5 -11   24.70    4.90
   0  -5 -11   28.80    6.00
   0  -5  11   35.30    5.20
   0  -5 -11   27.50    7.10
   0   5 -12  177.18   11.10
   0   5 -12  188.88   12.40
   0  -5 -12  185.08   12.70
   0  -5  12  183.58    9.70
   0  -5 -12  166.88   13.90
   0   5 -13   21.40    5.70
   0   5 -13   15.10    4.60
   0  -5 -13   23.40    5.90
   0  -5 -13    6.10    4.60
   0  -5  13   15.00    3.40
   0   5 -14   13.50    4.90
   0   5 -14    5.40    3.80
   0  -5  14   11.30    3.10
   0  -5  14   15.80    6.10
   0  -5 -14    4.70    4.80
   0  -5 -14    9.40    5.30
   0   5 -15  124.59   10.70
   0   5 -15  139.69   12.50
   0  -5 -15  127.29   13.10
   0  -5 -15  161.18   13.60
   0   6   0  971.80   30.80
   0  -6   0  910.01   25.00
   0   6   1  390.36   16.10
   0   6  -1  384.56   11.60
   0   6  -1  375.06   16.30
   0  -6  -1  384.06   11.20
   0  -6   1  376.36   12.00
   0  -6  -1  369.36   15.60
   0  -6   1  393.56   16.40
   0   6  -2   12.50    3.70
   0   6  -2   13.00    2.00
   0   6   2   12.40    3.50
   0  -6  -2   12.10    3.60
   0  -6   2   12.30    2.20
   0  -6   2    9.70    3.60
   0   6   3   21.80    4.40
   0   6  -3   24.90    3.20
   0   6  -3   24.40    4.60
   0  -6   3   22.10    3.10
   0  -6   3   24.40    4.50
   0  -6  -3   19.20    4.00
   0   6  -4   58.69    2.30
   0   6  -4   50.49    4.20
   0   6   4   52.99    5.70
   0   6  -4   50.19    6.10
   0  -6  -4   55.19    5.30
   0  -6  -4   59.39    4.20
   0  -6   4   59.49    6.50
   0   6   5  275.27   12.30
   0   6  -5  270.87    8.30
   0   6  -5  245.78   10.80
   0  -6  -5  273.87   10.80
   0  -6   5  279.37   16.30
   0  -6  -5  252.47   11.30
   0   6   6  116.29    7.40
   0   6  -6  114.39    5.20
   0   6  -6  117.89    7.20
   0  -6  -6  114.19    6.90
   0  -6  -6  115.39    6.80
   0  -6   6  113.79    8.70
   0   6  -7    2.60    1.40
   0   6  -7    0.50    2.00
   0   6   7    2.80    2.10
   0  -6   7   -1.10    2.30
   0  -6  -7    1.50    2.00
   0  -6  -7   -0.20    1.50
   0   6   8   18.50    3.30
   0   6  -8   24.50    3.50
   0   6  -8   14.70    3.70
   0  -6  -8   21.40    3.00
   0  -6  -8   15.50    3.70
   0  -6   8   25.60    5.00
   0   6   9   11.50    2.50
   0   6  -9    6.40    3.50
   0   6  -9    2.30    2.20
   0  -6  -9    9.30    3.40
   0  -6   9   11.90    3.80
   0  -6  -9    6.80    1.80
   0   6 -10    1.30    2.70
   0   6 -10   -3.20    2.00
   0  -6  10   -0.10    2.70
   0  -6 -10    0.30    2.50
   0   6 -11   34.20    6.00
   0   6 -11   38.90    5.60
   0  -6 -11   57.69    7.10
   0  -6 -11   37.20    7.40
   0  -6  11   37.20    5.80
   0   6 -12   73.09    7.00
   0   6 -12   78.89    8.50
   0  -6  12   60.89    6.70
   0  -6 -12   92.69   10.50
   0  -6 -12   77.09    8.90
   0   6 -13    5.70    4.20
   0   6 -13   -3.10    2.90
   0  -6 -13   -2.10    4.10
   0  -6  13    1.60    2.70
   0  -6 -13   -1.00    3.80
   0   6 -14   38.00    7.20
   0   6 -14   50.29    7.40
   0  -6 -14   50.89    8.90
   0  -6  14   58.89    5.80
   0  -6 -14   48.70    9.40
   0   6 -15   12.30    4.30
   0   6 -15   10.90    5.40
   0  -6  15   11.40    4.30
   0  -6 -15    1.50    5.50
   0  -6 -15   20.40    6.60
   0  -7   0   25.80    4.60
   0   7   1    2.00    3.00
   0   7  -1    1.10    1.30
   0   7  -1    0.00    2.60
   0  -7   1    3.00    1.50
   0  -7  -1    1.80    1.10
   0  -7   1    4.40    2.90
   0  -7  -1    5.70    3.10
   0   7  -2  124.99    6.00
   0   7  -2  130.49    9.90
   0   7   2  134.29    9.40
   0  -7   2  134.89    3.70
   0  -7  -2  141.09    9.10
   0  -7   2  131.39    6.40
   0   7   3 1419.06   42.70
   0   7  -3 1266.17   37.50
   0   7  -3 1453.95   44.20
   0  -7  -3 1454.35   42.30
   0   7  -4   87.69    5.60
   0   7  -4   80.49    7.90
   0   7   4   93.09    7.70
   0  -7  -4   86.99    7.00
   0   7  -5   44.30    4.20
   0   7  -5   36.00    6.10
   0   7   5   57.19    5.90
   0   7  -5   44.30    2.20
   0  -7  -5   50.49    5.10
   0  -7  -5   47.20    4.10
   0   7  -6    4.20    2.20
   0   7  -6    5.10    1.30
   0  -7   6    6.00    3.30
   0  -7  -6    1.00    2.30
   0  -7  -6    6.00    2.10
   0   7  -7   16.10    3.40
   0   7  -7   18.90    2.50
   0   7   7   21.00    4.00
   0  -7  -7   19.80    3.80
   0  -7  -7   23.80    3.80
   0  -7   7   16.10    4.60
   0   7  -8    4.10    1.70
   0   7   8    5.00    2.30
   0   7  -8    2.70    2.50
   0  -7  -8   -0.20    2.30
   0  -7   8    2.20    3.10
   0   7   9   84.29    6.30
   0   7  -9   81.59    7.60
   0   7  -9   76.29    5.30
   0  -7  -9   85.89    7.60
   0  -7   9   79.79    7.90
   0  -7  -9   63.49    4.90
   0   7 -10    5.60    2.40
   0   7 -10    8.80    4.20
   0  -7 -10    1.40    3.10
   0  -7 -10    6.80    1.90
   0  -7  10    8.90    3.60
   0   7 -11   11.90    4.50
   0  -7 -11    8.80    4.70
   0  -7  11   21.50    4.70
   0  -7 -11   10.20    4.30
   0   7 -12   42.70    7.10
   0   7 -12   44.90    6.20
   0  -7 -12   46.20    9.10
   0  -7  12   45.80    6.70
   0  -7 -12   51.69    7.90
   0   7 -13    1.30    3.10
   0   7 -13    3.10    2.80
   0  -7 -13    4.70    4.50
   0  -7  13   -2.80    2.60
   0  -7 -13    0.30    3.80
   0   7 -14    7.30    3.40
   0   7 -14    2.10    3.90
   0  -7 -14    0.60    4.40
   0  -7  14    8.50    3.40
   0  -7 -14   -4.80    4.20
   0   7 -15   -0.70    3.80
   0   7 -15   -1.00    4.10
   0  -7 -15   -3.40    3.50
   0  -7 -15    3.20    4.90
   0  -7  15    0.90    3.50
   0   8   0  325.77   16.50
   0  -8   0  318.87   10.80
   0   8  -1 1013.80   35.30
   0   8   1 1065.49   35.40
   0   8  -1 1039.20   28.00
   0  -8  -1 1000.40   27.70
   0   8   2   55.99    6.90
   0   8  -2   52.09    3.70
   0   8  -2   60.39    7.70
   0   8  -3   94.89    5.60
   0   8  -3   99.89    8.90
   0   8   3   98.49    8.70
   0   8   4   40.50    6.40
   0   8  -4   33.50    3.80
   0   8  -4   38.50    6.70
   0  -8  -4   47.40    7.70
   0   8  -5   57.09    4.90
   0   8  -5   57.79    7.20
   0   8   5   58.69    6.60
   0  -8  -5   62.29    4.80
   0  -8  -5   50.49    5.90
   0   8  -6   12.20    3.20
   0   8  -6   11.30    1.30
   0   8   6   11.50    3.90
   0  -8   6   17.40    4.90
   0  -8  -6    7.60    2.40
   0  -8  -6    8.10    3.10
   0   8  -7    0.40    1.90
   0   8  -7    5.60    1.30
   0  -8  -7    4.00    2.40
   0  -8   7    3.20    3.50
   0  -8  -7    4.30    2.50
   0   8   8    4.00    2.80
   0   8  -8    3.00    1.50
   0   8  -8   -0.30    2.30
   0  -8  -8    4.60    2.90
   0  -8  -8    5.40    2.50
   0  -8   8    1.10    3.10
   0   8  -9   24.50    3.30
   0   8   9   27.20    4.80
   0   8  -9   23.90    4.60
   0  -8   9   34.50    6.70
   0  -8  -9   23.30    4.00
   0  -8  -9   38.50    5.90
   0   8 -10    5.00    2.10
   0   8 -10    3.00    3.40
   0  -8  10    3.60    3.80
   0  -8 -10    4.30    3.30
   0   8 -11   24.60    3.70
   0   8 -11   17.80    4.70
   0  -8 -11   16.10    5.60
   0  -8  11   19.40    5.30
   0  -8 -11   26.60    5.90
   0  -8 -11   17.20    2.50
   0  -8 -11   19.60    3.20
   0   8 -12    9.10    3.00
   0   8 -12    2.70    4.10
   0  -8 -12    6.30    4.30
   0  -8  12    3.60    3.40
   0  -8 -12    0.20    4.30
   0  -8  13    4.60    3.10
   0  -8 -13    4.30    4.30
   0   8 -14   21.50    5.70
   0   8 -14   19.40    4.50
   0  -8 -14   10.70    5.40
   0  -8  14   12.30    4.80
   0  -8 -14   16.60    5.70
   0   8 -15    7.10    4.20
   0   8 -15    3.40    4.20
   0  -8 -15   -1.10    5.10
   0  -8 -15    3.60    5.30
   0  -8  15    1.60    3.70
   0   9   0    5.30    3.40
   0   9   1   31.10    6.30
   0   9  -1   28.10    6.30
   0   9  -1   27.80    2.80
   0   9  -2  223.98    8.90
   0   9   2  238.08   14.10
   0   9  -2  233.98   14.40
   0   9   3  309.57   16.30
   0   9  -3  300.37   16.70
   0   9  -3  309.37   11.40
   0   9  -4  351.06   18.50
   0   9   4  368.36   17.70
   0   9  -4  346.47   13.10
   0   9  -5  158.38   12.00
   0   9  -5  139.89    7.90
   0   9   5  153.38   10.80
   0  -9  -5  148.69    7.80
   0   9   6   12.50    4.30
   0   9  -6   18.80    3.70
   0  -9  -6   12.80    3.20
   0   9  -7   20.30    1.70
   0   9   7   19.00    4.90
   0   9  -7   21.40    4.10
   0  -9   7   19.00    5.70
   0  -9  -7   20.90    4.20
   0   9  -8    0.90    1.10
   0   9  -8   -1.70    2.20
   0   9   8    1.10    3.10
   0  -9  -8    3.70    2.40
   0  -9   8   -0.70    3.10
   0   9  -9   12.70    3.80
   0   9  -9   17.60    2.40
   0   9   9   19.70    4.70
   0  -9   9   14.50    5.30
   0  -9  -9   21.40    4.70
   0   9 -10   15.30    4.80
   0   9  10    6.80    3.70
   0   9 -10   10.60    2.50
   0  -9 -10    9.90    4.00
   0  -9 -10    8.50    3.20
   0  -9  10   14.70    4.90
   0   9 -11   16.30    4.90
   0   9 -11   29.30    3.70
   0  -9 -11   21.20    5.40
   0  -9 -11   16.30    3.50
   0  -9  11   20.70    5.90
   0  -9 -11   19.90    3.20
   0  -9 -11   17.40    6.80
   0   9 -12   -1.50    3.00
   0   9 -12    1.20    2.00
   0  -9 -12    4.50    4.20
   0  -9 -12   -2.20    3.00
   0  -9  12   -5.30    3.30
   0   9 -13   -1.60    2.20
   0   9 -13   -4.50    3.20
   0  -9 -13    3.70    5.00
   0  -9 -13    3.90    4.20
   0  -9  13    5.50    3.90
   0   9 -14    1.70    3.50
   0   9 -14    2.30    3.00
   0  -9 -14    0.40    3.90
   0  -9 -14    2.60    4.50
   0  -9  14   -5.80    3.40
   0  10   0  184.28   13.40
   0  10  -1  215.08   14.60
   0  10  -1  230.98    8.80
   0  10   1  236.18   14.70
   0  10  -2  117.39    6.10
   0  10  -2  109.59   10.70
   0  10   2  125.49   10.80
   0  10   3   13.00    4.90
   0  10  -3   15.10    2.80
   0  10  -3   12.10    4.80
   0  10  -4    1.80    2.90
   0  10  -4    4.40    2.10
   0  10   4    3.80    3.60
   0  10   5    3.70    3.20
   0  10  -5   -4.90    2.50
   0  10  -6   14.90    3.30
   0  10   6    7.30    3.90
   0 -10  -6   15.20    3.40
   0  10   7  191.48   12.80
   0  10  -7  202.38   10.80
   0 -10   7  201.48   14.70
   0 -10  -7  216.38   11.10
   0  10   8   52.09    8.00
   0  10  -8   58.49    2.70
   0  10  -8   55.69    6.00
   0 -10  -8   45.10    6.40
   0 -10   8   46.40    8.90
   0  10  -9   44.30    2.90
   0  10   9   53.59    6.80
   0  10  -9   50.59    6.10
   0 -10  -9   41.60    6.60
   0 -10   9   41.80    8.10
   0  10 -10    7.30    1.80
   0  10 -10   14.70    4.40
   0  10  10   13.60    4.10
   0 -10 -10   10.40    4.50
   0 -10  10    9.80    4.90
   0  10 -11   17.80    2.70
   0  10 -11   19.00    4.70
   0 -10  11   25.40    6.70
   0 -10 -11   14.00    4.10
   0 -10 -11   11.60    5.00
   0 -10 -11   15.20    3.50
   0 -10 -11   13.00    6.50
   0  10 -12   -3.50    2.90
   0 -10 -12   -5.40    2.00
   0 -10 -12   -1.40    2.00
   0 -10 -12    0.50    4.10
   0 -10 -12    3.40    4.10
   0 -10  12   -4.20    3.50
   0  10 -13    0.20    2.30
   0  10 -13    6.70    4.10
   0 -10  13    0.50    4.00
   0 -10 -13    0.70    4.00
   0 -10 -13    2.60    4.40
   0  10 -14    0.30    2.50
   0  10 -14    4.90    4.10
   0 -10 -14    3.80    4.90
   0 -10  14    1.10    4.40
   0  11   0   16.70    5.20
   0  11  -1   14.20    5.20
   0  11   1   19.70    5.70
   0  11  -2   12.80    5.70
   0  11   2   10.80    4.80
   0  11  -2   12.70    2.50
   0 -11   2   11.90    1.60
   0  11   3   46.10    8.10
   0  11  -3   32.10    3.70
   0  11  -3   32.30    7.20
   0  11  -4   21.70    6.10
   0  11   4   35.30    6.90
   0  11  -4   34.10    4.10
   0  11   5   13.80    5.20
   0  11  -5   18.20    5.70
   0  11   6   18.80    6.10
   0  11  -6   25.70    4.50
   0 -11  -6   26.30    4.50
   0  11   7   15.60    5.30
   0  11  -7   11.70    3.60
   0 -11   7   21.20    6.50
   0 -11  -7   10.40    3.60
   0  11  -8    0.50    2.70
   0  11   8    3.50    3.80
   0 -11  -8    5.20    2.80
   0  11   9    5.30    3.90
   0  11  -9    4.40    2.70
   0 -11  -9    1.90    3.00
   0 -11   9   -5.50    3.60
   0  11 -10  128.49    4.90
   0  11 -10  113.19    9.20
   0  11  10  127.69   10.20
   0 -11 -10  130.89   10.30
   0 -11 -10   93.09   11.30
   0 -11  10  118.89   12.00
   0  11 -11    6.30    1.80
   0  11 -11   12.80    4.60
   0 -11 -11    9.40    5.70
   0 -11 -11    0.70    3.30
   0 -11  11    7.80    5.00
   0 -11 -11    7.50    4.30
   0  11 -12    2.20    1.90
   0  11 -12    0.60    3.30
   0 -11 -12    0.70    2.60
   0 -11  12    8.20    4.80
   0 -11 -12    2.70    5.20
   0 -11 -12    2.80    3.90
   0  11 -13    1.00    3.50
   0  11 -13   -1.20    2.10
   0 -11 -13    2.70    4.30
   0 -11 -13    3.90    4.80
   0 -11  13   -7.00    4.30
   0  11 -14    4.00    4.30
   0  11 -14    1.10    2.40
   0 -11 -14   -0.80    5.30
   0 -11 -14    3.50    4.80
   0  12   0  136.79   12.90
   0  12  -1   45.70    9.00
   0  12   2   -2.50    3.80
   0  12  -2    2.70    3.70
   0  12  -2    7.40    2.10
   0 -12   2    2.30    1.20
   0  12  -3   11.10    2.60
   0  12  -3   14.20    5.40
   0  12   3   11.30    5.50
   0  12  -4    1.10    1.90
   0  12  -4   -0.30    3.00
   0  12   4    3.20    3.80
   0  12  -5    7.20    5.00
   0  12   5   -2.10    3.90
   0  12  -5    2.90    2.00
   0  12   6    7.30    4.60
   0  12   7   -1.00    3.80
   0  12  -7    3.30    2.70
   0 -12   7   -2.60    4.00
   0 -12  -7    5.60    2.80
   0  12   8    6.00    4.30
   0  12  -8    3.50    2.90
   0 -12  -8    3.20    2.90
   0 -12   8    3.60    4.80
   0  12  -9   35.10    6.20
   0  12   9   42.70    7.80
   0 -12   9   41.80    8.80
   0 -12  -9   37.30    6.60
   0  12 -10    0.90    3.20
   0 -12  10    5.60    5.10
   0 -12 -10    3.50    3.70
   0 -12 -10    7.50    4.60
   0  12 -11    0.70    3.50
   0 -12 -11    9.50    5.70
   0 -12 -11    9.00    4.10
   0 -12  11    8.80    5.70
   0  12 -12    6.70    4.70
   0 -12 -12   -0.10    4.00
   0 -12 -12    6.00    5.50
   0 -12 -12   14.60    3.60
   0 -12  12    8.20    5.40
   0  12 -13   -0.20    3.60
   0  12 -13    0.00    1.50
   0 -12 -13    1.70    4.90
   0 -12  13   11.60    5.30
   0 -12 -13    8.80    5.40
   0 -12 -13    0.20    2.40
   0  13   1    6.30    5.10
   0  13  -1    7.60    4.80
   0 -13   1    2.60    1.90
   0  13   2    9.00    5.00
   0  13  -2   10.40    5.50
   0  13  -2    8.20    2.50
   0 -13   2    5.10    1.30
   0  13   3    2.60    5.20
   0  13  -3    3.30    2.10
   0  13  -3   -1.30    4.60
   0  13   4    8.00    5.60
   0  13  -4   16.40    6.80
   0  13  -4   14.30    3.40
   0  13  -5    0.60    4.60
   0  13  -5   11.00    3.40
   0  13   5    8.00    5.40
   0  13  -6    2.40    2.70
   0  13   6    7.80    5.00
   0 -13  -6    7.90    3.20
   0 -13   6   -0.10    4.80
   0  13  -7   11.00    3.50
   0  13   7   12.00    5.60
   0 -13   7   13.40    6.50
   0 -13  -7   17.60    4.60
   0  13  -8    0.70    2.50
   0  13   8   -4.90    3.60
   0 -13   8   -3.60    4.60
   0 -13  -8   -1.10    2.80
   0  13   9   10.30    5.80
   0  13  -9   17.70    4.40
   0 -13  -9   10.80    5.00
   0 -13  -9   18.70    5.00
   0 -13   9   19.20    7.30
   0  13 -10   -1.20    2.90
   0 -13  10    3.10    5.30
   0 -13 -10   -3.30    3.90
   0  13 -11    8.00    4.20
   0 -13 -11    0.50    5.20
   0 -13 -11   10.20    4.40
   0 -13 -11   18.70    4.90
   0 -13  11   12.40    6.60
   0  13 -12    5.60    3.70
   0 -13 -12   -0.30    4.10
   0 -13 -12    4.20    4.60
   0 -13  12   -1.50    4.80
   0 -13 -12   -1.00    3.40
   0  13 -13    0.90    3.50
   0 -13 -13    1.70    4.90
   0 -13  13    5.20    5.80
   0 -13 -13    0.40    4.60
   0 -13 -13    2.40    3.10
   0  14   0  116.89   13.10
   0  14  -1  111.39   13.20
   0  14   1  136.79   13.50
   0 -14   1  112.89    6.00
   0  14  -2    8.90    5.70
   0  14   2    4.60    4.30
   0 -14   2    4.90    1.20
   0  14  -3  124.89   13.50
   0  14   3  125.09   13.60
   0  14  -3  121.29    7.40
   0  14   4    2.30    5.10
   0  14  -4   -3.40    3.70
   0  14  -4   -0.50    2.10
   0  14   5    1.00    4.70
   0  14  -5   20.00    4.00
   0  14  -6    0.80    2.10
   0  14   6    3.20    5.10
   0 -14  -6    3.50    2.80
   0 -14   6   -0.60    4.90
   0  14   7   31.10    7.70
   0  14  -7   28.40    5.10
   0 -14   7   37.90    9.30
   0 -14  -7   37.30    5.80
   0  14  -8    1.70    2.60
   0  14   8   -1.20    4.50
   0 -14  -8   -1.10    3.60
   0 -14  -8    3.60    2.90
   0 -14   8   -2.80    4.60
   0  14  -9   -2.30    2.20
   0  14   9   -2.50    5.00
   0 -14  -9   -2.00    3.00
   0 -14   9    6.40    6.00
   0 -14  -9   -0.20    4.30
   0  14 -10   -0.10    3.40
   0 -14 -10    4.00    3.60
   0 -14 -10    1.40    4.80
   0 -14  10   -2.80    5.10
   0  14 -11   -1.30    3.00
   0 -14 -11   10.90    5.30
   0 -14  11    3.90    5.80
   0 -14 -11   -1.80    3.60
   0 -14 -11   -0.30    3.80
   0 -14  12   -6.70    5.80
   0 -14 -12   -2.50    5.30
   0 -14 -12   -0.30    4.30
   0  15   0   32.80    7.90
   0  15  -1   74.99   12.70
   0  15   1   91.59   12.40
   0 -15   1   83.99    5.00
   0 -15  -1   72.89    6.60
   0  15   2   -3.90    5.20
   0  15  -2    3.90    5.30
   0 -15   2    3.20    1.20
   0  15   3   26.80    8.30
   0  15  -3   19.10    7.40
   0  15  -3   21.60    3.70
   0  15   4    0.20    5.70
   0  15  -4    0.60    2.20
   0  15  -4    5.10    5.80
   0  15  -5    8.30    3.20
   0  15   5    3.80    5.80
   0  15   6    1.20    4.80
   0  15  -6    3.50    2.40
   0 -15   6    1.50    5.60
   0  15  -7    6.40    3.20
   0  15   7   -1.00    4.80
   0 -15  -7    1.60    3.30
   0 -15   7  -10.20    4.70
   0 -15  -7   -1.30    3.90
   0  15   8    4.30    5.30
   0  15  -8   -3.40    2.50
   0 -15  -8   -1.20    4.20
   0 -15  -8   -0.20    3.20
   0 -15   8    0.60    5.10
   0  15   9    7.50    6.00
   0  15  -9    0.10    2.60
   0 -15   9  -10.60    4.80
   0 -15  -9    7.70    3.90
   0 -15  -9    8.00    5.00
   0  15 -10    6.20    3.70
   0 -15 -10    4.90    3.90
   0 -15 -10   12.30    5.30
   0 -15 -10    6.90    4.40
   0 -15  10    2.20    6.40
   0  15 -11   -4.60    3.00
   0 -15 -11    1.00    4.80
   0 -15 -11    3.90    5.00
   0 -15  11    2.90    5.60
   0 -15 -11    6.10    4.10
   0  16   0   20.30    8.10
   0  16   1    1.00    5.00
   0  16  -1    5.40    5.30
   0 -16  -1    6.40    2.90
   0 -16   1    5.20    1.90
   0  16   2    9.50    7.00
   0  16  -2   25.50    8.80
   0 -16  -2   22.90    4.70
   0  16   3    5.80    5.90
   0  16  -3   15.70    7.30
   0 -16  -3    8.50    3.70
   0  16   4   54.09   11.10
   0  16  -4   30.20    4.70
   0 -16  -4   42.20    7.00
   0  16  -5   15.20    3.90
   0 -16   5   17.40    6.90
   0 -16  -5   20.80    5.70
   0  16  -6    5.50    2.80
   0  16   6   -4.10    4.10
   0 -16  -6    1.10    3.60
   0 -16   6   -4.80    4.50
   0  16   7    9.80    6.60
   0  16  -7   12.60    3.80
   0 -16   7   16.90    7.30
   0 -16  -7    8.90    5.10
   0 -16  -7    8.30    4.00
   0  16   8   -4.40    5.50
   0 -16  -8    4.50    4.80
   0 -16  -8   11.60    4.60
   0 -16   8    8.40    7.10
   0  16  -9   -0.40    2.70
   0 -16   9   13.60    7.10
   0 -16  -9    1.90    3.80
   0 -16  -9   -1.20    4.30
   0  16 -10   -0.60    3.10
   0 -16 -10    1.60    3.70
   0 -16 -10    3.70    5.40
   0 -16 -10    2.00    5.10
   0 -16  10    5.60    6.50
   0  16 -11    4.30    3.50
   0 -16 -11    9.00    5.60
   0 -16  11   10.90    6.80
   0 -16 -11   -1.50    4.30
   0 -16 -11   -6.10    5.50
   0  17   0   11.90    6.30
   0 -17   0    4.20    2.20
   0  17  -1   -2.30    4.70
   0  17   1   -5.20    5.20
   0 -17  -1   -0.20    2.30
   0 -17   1    0.90    1.50
   0  17  -2   -1.70    4.90
   0  17   2   14.00    6.70
   0 -17  -2   -2.30    2.40
   0  17   3    8.20    5.80
   0  17  -3   10.00    7.00
   0 -17  -3   10.50    3.90
   0  17  -4   18.10    4.10
   0  17   4   26.10    8.60
   0 -17  -4   13.80    4.90
   0  17   5   17.80    8.10
   0  17  -5   21.00    4.20
   0 -17   5   27.00    9.20
   0  17   6   20.60    7.90
   0  17  -6   15.00    4.00
   0 -17  -6    7.90    5.10
   0 -17   6   13.90    8.10
   0  17   7    2.60    5.20
   0  17  -7    2.50    2.70
   0 -17  -7    7.10    3.80
   0 -17   7    6.70    6.90
   0 -17  -7   -2.90    4.10
   0  17  -8   -4.90    2.50
   0 -17   8   -1.90    5.50
   0 -17  -8   -3.60    3.20
   0 -17  -8   -9.40    3.80
   0  17  -9    3.30    3.00
   0 -17  -9    5.00    5.00
   0 -17  -9   -2.70    4.40
   0 -17   9    9.80    7.10
   0 -17  -9   -1.80    3.80
   0  17 -10   -2.30    2.90
   0 -17 -10   -3.70    5.70
   0 -17 -10   -2.90    4.30
   0 -17 -10    5.40    5.50
   0 -17  10    7.90    8.10
   0  18   0    6.00    7.20
   0 -18   0   13.10    2.80
   0  18  -1    1.20    5.80
   0  18   1   27.30    9.10
   0 -18  -1   11.10    3.50
   0 -18   1   16.50    2.30
   0  18   2   10.00    5.60
   0  18  -2   12.70    6.80
   0  18   3   -4.70    4.70
   0 -18  -3   -3.20    3.00
   0  18   4   -5.00    5.50
   0 -18  -4   -0.30    3.70
   0 -18   4    6.80    6.20
   0  18  -5    6.10    2.90
   0  18   5   -7.00    5.80
   0 -18  -5   -2.10    3.80
   0  18   6    8.50    6.70
   0  18  -6    9.80    3.60
   0 -18  -6   12.00    5.40
   0 -18   6    6.00    6.60
   0  18  -7    1.00    3.00
   0  18   7   -2.50    5.30
   0 -18  -7    1.40    4.40
   0 -18   7   -5.00    5.80
   0 -18  -7   -0.50    3.20
   0  18  -8   -5.60    2.30
   0 -18  -8   -5.60    4.40
   0 -18  -8    0.70    3.60
   0 -18   8    0.90    5.60
   0  18  -9   -2.30    2.80
   0 -18  -9   12.50    6.00
   0 -18  -9   -1.20    3.90
   0 -18  -9   -5.70    6.30
   0 -18   9    5.50    7.70
   0  19   0    6.00    6.00
   0 -19   0    4.10    2.20
   0  19   1   -0.60    5.00
   0  19  -1   -1.80    5.80
   0 -19   1   -0.20    1.30
   0  19   2   19.90    8.20
   0  19   3    5.30    6.70
   0 -19  -3    6.80    3.60
   0  19   4    6.60    6.50
   0 -19  -4    5.40    4.00
   0 -19   4   -7.40    4.90
   0  19   5   -2.40    6.60
   0 -19  -5    0.60    4.60
   0 -19   5   10.30    7.90
   0  19   6    2.60    6.30
   0  19  -6    0.10    2.50
   0 -19   6   12.90    7.90
   0 -19  -6    2.30    4.50
   0  19  -7   -0.10    3.00
   0 -19  -7   -4.90    3.40
   0 -19   7    5.00    6.70
   0 -19  -7    1.30    4.40
   0 -20   0    2.10    2.10
   0  20   1   -2.90    6.00
   0 -20  -1    2.50    2.50
   0 -20   1   -1.00    1.30
   0  20   2   -3.90    6.30
   0 -20   2    0.50    6.00
   0 -20  -2    2.90    2.90
   0  20   3    8.10    8.00
   0 -20  -3   10.90    4.40
   0 -20   3    1.20    6.50
   0  20   4    9.80    7.20
   0 -20   4    4.00    6.60
   0 -20  -4    5.10    4.20
   0 -20  -5    3.30    4.50
   0 -20   5    8.40    7.10
   0 -20   6   11.60    7.40
   0 -21   0   -3.70    1.80
   0 -21   1    7.20    6.90
   0 -21  -1   -0.10    2.60
   0 -21  -2   -4.50    2.50
   0 -21   2   -7.70    6.20
   0 -21   3   11.40    7.90
   0 -21  -3    3.50    3.70
   0 -21   4    4.60    8.20
   1   0 -16    6.10    5.60
   1   0 -16   10.00    5.50
   1   0 -15    2.10    4.60
   1   0 -15   -2.50    3.60
   1   0 -14   -3.70    4.00
   1   0 -14    6.40    4.60
   1   0 -13    2.20    3.60
   1   0 -13    0.90    3.80
   1   0 -12   72.39    8.50
   1   0 -12   99.69    9.50
   1   0 -11   -0.80    3.10
   1   0 -11    3.30    3.10
   1   0 -10   56.49    7.50
   1   0  -9    2.50    2.50
   1   0  -8  363.36   15.40
   1   0  -7   -1.30    1.80
   1   0  -6  908.31   28.10
  -1   0   6  921.61   23.40
  -1   0   6  931.31   23.80
  -1   0   5    7.00    2.10
  -1   0   5    6.10    1.10
  -1   0   5    5.20    0.80
   1   0  -5    5.90    2.20
  -1   0   4  283.47    7.80
   1   0  -4  271.67   10.20
  -1   0   4  272.47   10.00
  -1   0   4  273.97    7.50
  -1   0   3    2.50    0.80
  -1   0   3    1.10    0.60
  -1   0   3    3.40    1.40
   1   0  -3    2.10    1.50
   1   0  -2 2032.60   52.79
  -1   0   2 2163.38   52.89
  -1   0  -1    0.30    0.40
  -1   0  -1    0.50    0.40
  -1   0  -1    0.90    0.50
   1   0   1    0.10    0.40
   1   0   3    6.60    1.70
  -1   0  -3    5.40    1.20
  -1   0  -3    4.10    1.50
   1   0   3    5.90    1.20
  -1   0  -3    5.80    1.80
  -1   0  -4 1529.55   40.40
  -1   0  -4 1492.25   38.70
  -1   0  -4 1372.76   40.70
   1   0   4 1570.54   38.70
   1   0   4 1572.04   40.40
  -1   0  -5    1.90    1.90
  -1   0  -5    4.10    1.30
   1   0   5    3.00    1.60
   1   0   5    4.90    1.30
  -1   0  -5    1.30    1.70
  -1   0  -6  221.98   10.00
   1   0   6  222.78    7.70
  -1   0  -6  212.58   10.50
   1   0   6  215.38    9.90
  -1   0  -6  219.18    8.10
  -1   0  -7    0.60    1.90
   1   0   7   -0.90    1.20
  -1   0  -7    0.70    2.10
   1   0   8  768.62   22.20
   1   0   8  797.72   21.60
  -1   0  -8  764.32   25.60
  -1   0  -8  733.63   26.50
  -1   0  -9    2.40    2.80
   1   0   9    3.10    1.40
  -1   0  -9    2.20    2.10
   1   0   9   -1.10    1.40
   1   0  10  106.89    5.40
  -1   0 -10  122.59    9.70
  -1   0 -10  126.59    9.30
   1   0  10  110.69    5.00
  -1   0 -11   -1.00    3.00
  -1   0 -11    0.80    3.00
  -1   0 -12    7.90    4.30
  -1   0 -12    8.50    4.10
  -1   0 -13   -3.20    3.10
  -1   0 -13    0.00    3.80
  -1   0 -14  192.48   14.00
  -1   0 -14  216.98   15.30
  -1   0 -15    6.00    4.40
  -1   0 -15   -0.50    4.80
  -1   0 -16    8.40    5.10
  -1   0 -16   10.30    6.30
   1   1 -16   86.09   10.80
   1   1 -16   66.19   10.20
   1  -1 -16   52.79    9.80
   1  -1 -16   72.09   10.30
   1   1 -15   45.30    8.20
   1   1 -15   47.30    8.40
   1  -1 -15   43.40    8.50
   1  -1 -15   28.00    7.80
   1   1 -14   -5.70    3.60
   1   1 -14    9.30    4.90
   1  -1 -14   13.00    5.30
   1  -1 -14    4.40    4.50
   1   1 -13   42.20    7.50
   1   1 -13   36.10    7.10
   1  -1 -13   35.50    7.10
   1   1 -12   -1.90    3.00
   1   1 -12    5.00    4.00
   1  -1 -12    3.10    3.70
   1  -1 -12    2.50    4.00
   1   1 -11    4.80    3.50
   1   1 -11    1.80    3.20
   1  -1 -11   -0.90    2.60
   1  -1 -11   -1.40    2.70
   1   1 -10   47.40    6.70
   1   1 -10   36.00    6.20
   1  -1 -10   32.80    5.70
   1   1  -9   95.59    7.80
  -1  -1   9  102.79    4.90
  -1  -1   9  100.39    4.30
   1  -1  -9   96.99    7.90
   1   1  -8   54.89    5.60
  -1  -1   8   52.79    3.00
  -1  -1   8   43.90    3.40
   1  -1  -8   52.59    5.30
   1   1  -7    1.70    2.10
   1  -1  -7   -0.50    2.00
  -1  -1   7   -1.70    1.20
  -1  -1   7    2.60    1.10
  -1   1   6  262.07   10.90
   1   1  -6  235.98   10.80
   1  -1  -6  251.37   10.90
  -1  -1   6  253.37    8.40
  -1  -1   6  258.57    9.00
   1   1  -5  649.43   20.80
  -1   1   5  695.93   20.60
  -1  -1   5  622.14   20.50
  -1  -1   5  673.33   18.50
   1  -1  -5  674.23   20.80
  -1  -1   5  670.63   18.90
  -1   1   4  174.18    7.20
   1   1  -4  158.78    7.40
  -1  -1   4  187.88    7.70
  -1  -1   4  170.88    6.30
   1  -1  -4  166.68    7.30
  -1  -1   4  168.18    6.40
   1   1  -3 2013.90   51.19
  -1   1   3 2009.00   51.69
   1   1  -3 2022.90   52.19
   1  -1  -3 1910.11   51.79
  -1  -1   3 2056.19   51.29
  -1  -1   3 2127.99   52.29
   1   1  -2  183.58    6.50
  -1   1   2  182.98    6.20
   1   1  -2  188.18    6.60
   1  -1  -2  184.38    5.40
  -1  -1   2  191.38    6.70
   1  -1  -2  186.38    6.40
   1  -1  -2  189.78    5.30
  -1  -1   2  187.58    6.50
   1   1  -1   32.40    2.00
   1   1  -1   32.90    2.10
   1  -1  -1   33.30    1.70
   1   1   1   84.19    3.40
  -1   1  -1   87.29    3.00
  -1   1  -1   80.59    3.50
  -1   1  -1   85.59    2.80
   1  -1   1   79.49    3.50
  -1  -1  -1   87.09    2.80
   1  -1   1   82.09    2.80
  -1  -1  -1   77.19    3.40
  -1  -1  -1   80.39    3.20
   1   1   2  552.24   15.00
   1   1   2  539.25   15.00
  -1   1  -2  553.34   15.40
  -1   1  -2  550.84   15.70
  -1   1  -2  559.14   15.30
  -1  -1  -2  550.04   14.90
   1  -1   2  533.05   15.40
   1  -1   2  542.85   15.40
   1  -1   2  558.64   15.60
  -1  -1  -2  561.54   15.10
   1   1   3  520.15   14.40
  -1   1  -3  485.65   15.40
  -1   1  -3  527.55   15.50
  -1   1  -3  519.65   15.30
   1   1   3  549.85   15.30
  -1  -1  -3  520.05   15.30
   1  -1   3  515.65   15.50
  -1  -1  -3  518.55   14.20
   1  -1   3  533.05   15.10
  -1   1  -4  240.08    8.80
  -1   1  -4  242.48    9.20
  -1   1  -4  223.18    9.20
   1   1   4  249.58    9.00
   1   1   4  247.18    7.80
   1  -1   4  242.18    8.30
  -1  -1  -4  242.18    9.10
   1  -1   4  235.48    9.30
  -1  -1  -4  249.68    7.60
  -1   1  -5   72.29    4.90
   1   1   5   66.09    3.50
  -1   1  -5   63.09    5.00
   1   1   5   68.79    4.60
  -1  -1  -5   62.79    4.70
  -1  -1  -5   60.99    3.20
   1  -1   5   69.29    4.90
   1  -1   5   70.99    3.90
  -1   1  -6   28.60    4.20
  -1   1  -6   25.70    3.90
   1   1   6   36.40    2.70
   1   1   6   40.40    4.10
   1  -1   6   32.80    3.00
   1  -1   6   32.80    3.30
  -1  -1  -6   30.40    2.50
  -1  -1  -6   32.00    4.30
   1   1   7  116.19    5.00
  -1   1  -7  118.69    7.80
  -1   1  -7  120.49    7.60
  -1  -1  -7  121.19    5.10
   1  -1   7  118.59    6.20
  -1  -1  -7  114.09    8.00
  -1  -1  -7  128.49    7.70
   1  -1   7  114.79    5.50
  -1   1  -8   74.29    6.70
   1   1   8   77.59    4.00
  -1   1  -8   85.69    6.80
  -1  -1  -8   82.49    6.50
   1  -1   8   74.29    4.40
   1  -1   8   66.29    4.90
  -1  -1  -8   62.39    6.40
  -1   1  -9   69.09    6.50
   1   1   9   55.79    3.20
  -1   1  -9   52.89    7.10
   1   1   9   62.39    3.50
   1  -1   9   62.69    4.10
   1  -1   9   53.09    4.60
  -1  -1  -9   57.49    6.10
  -1  -1  -9   50.79    7.10
  -1   1 -10   26.10    5.20
  -1   1 -10   39.10    6.30
   1  -1  10   27.40    3.10
  -1  -1 -10   27.00    5.60
   1  -1  10   31.70    4.00
  -1  -1 -10   34.90    5.80
  -1   1 -11   23.80    5.20
  -1   1 -11   17.60    5.30
  -1  -1 -11   29.00    5.60
   1  -1  11   25.20    2.90
  -1  -1 -11   15.30    4.80
   1  -1  11   26.80    3.50
  -1   1 -12    4.70    4.10
  -1   1 -12    2.90    3.40
  -1  -1 -12    1.80    3.40
  -1  -1 -12    4.20    3.80
  -1   1 -13   23.70    5.90
  -1   1 -13   24.10    6.40
  -1  -1 -13   20.80    6.00
  -1  -1 -13   21.70    5.60
  -1   1 -14   13.90    5.60
  -1   1 -14   -2.00    3.80
  -1  -1 -14    7.40    4.90
  -1  -1 -14   17.50    6.00
  -1   1 -15   12.80    5.80
  -1   1 -15   13.30    5.60
  -1  -1 -15   13.30    5.90
  -1  -1 -15   12.90    5.50
  -1   1 -16    6.30    4.90
  -1  -1 -16    6.20    4.80
  -1  -1 -16    5.90    4.60
   1   2 -16   -4.10    4.60
   1   2 -16   -5.50    4.60
   1  -2 -16   -6.40    3.50
   1  -2 -16   -2.20    4.10
   1   2 -15    5.80    4.10
   1   2 -15    1.40    4.30
   1  -2 -15   -1.50    4.20
   1  -2 -15   14.40    6.40
   1   2 -14   11.10    5.20
   1   2 -14   -1.60    4.10
   1  -2 -14   10.30    4.60
   1  -2 -14   -1.60    3.60
   1   2 -13   10.30    4.70
   1   2 -13    8.00    4.50
   1  -2 -13    1.90    4.40
   1  -2 -13    7.40    4.20
   1   2 -12   61.99    8.50
   1   2 -12   71.79    7.90
   1  -2 -12   56.99    8.40
   1  -2 -12   43.50    8.30
   1   2 -11   51.49    7.50
   1   2 -11   48.30    7.20
   1  -2 -11   51.19    7.60
  -1  -2  11   52.39    4.00
  -1  -2  11   50.29    3.40
   1   2 -10   37.90    6.30
   1   2 -10   31.80    5.60
  -1  -2  10   37.90    3.10
   1  -2 -10   32.50    5.90
  -1  -2  10   30.30    3.60
   1   2  -9   49.90    5.70
   1   2  -9   55.39    6.20
   1  -2  -9   46.80    5.70
  -1  -2   9   41.60    3.40
  -1  -2   9   42.20    4.20
   1   2  -8    4.50    2.80
   1  -2  -8    1.60    2.40
  -1  -2   8    3.20    1.90
  -1  -2   8    1.50    1.40
   1   2  -7  746.73   24.50
   1  -2  -7  727.73   24.20
  -1  -2   7  736.93   21.60
  -1  -2   7  735.93   22.40
   1   2  -6  363.76   14.20
  -1   2   6  360.46   13.50
  -1  -2   6  365.16   12.40
  -1  -2   6  364.46   12.90
   1  -2  -6  361.76   13.90
  -1   2   5 1074.89   30.90
   1   2  -5 1130.39   31.90
  -1  -2   5 1134.79   30.80
  -1  -2   5 1113.09   31.00
  -1  -2   5 1082.89   31.80
   1  -2  -5 1082.09   31.40
  -1   2   4  100.99    3.80
   1   2  -4   93.29    5.20
   1   2  -4   96.09    5.50
  -1   2   4   97.39    5.00
  -1  -2   4  102.89    5.60
   1  -2  -4  100.19    3.60
  -1  -2   4  101.49    5.40
   1  -2  -4  101.79    5.40
   1   2  -3  662.13   19.70
  -1   2   3  694.03   19.20
   1   2  -3  685.63   20.10
  -1   2   3  682.73   18.40
  -1  -2   3  699.13   19.90
   1  -2  -3  663.23   19.40
   1  -2  -3  707.03   18.50
  -1  -2   3  695.43   20.20
   1   2  -2  161.38    7.00
   1   2  -2  159.98    6.10
  -1   2   2  162.58    6.10
   1  -2  -2  162.98    6.10
  -1  -2   2  164.68    6.10
   1  -2  -2  156.98    5.70
  -1  -2   2  161.08    6.90
  -1   2   1  707.43   19.80
   1   2  -1  695.93   18.70
  -1  -2   1  726.03   18.90
   1  -2  -1  734.23   19.90
  -1  -2   1  726.83   20.50
   1   2   0   37.50    2.90
   1   2   0   39.60    1.50
  -1   2   0   40.50    3.00
  -1  -2   0   38.10    2.80
  -1  -2   0   39.80    1.50
  -1  -2   0   38.80    1.90
   1  -2   0   41.20    2.90
  -1   2  -1  529.15   13.40
   1   2   1  522.85   15.50
  -1  -2  -1  538.05   15.40
   1  -2   1  535.15   16.00
   1  -2   1  513.45   13.40
   1  -2   1  535.15   15.90
   1  -2   1  523.95   14.20
  -1   2  -2  111.59    4.70
   1   2   2  107.49    4.10
   1   2   2  105.69    5.00
  -1   2  -2  117.59    4.10
   1  -2   2  104.19    4.20
   1  -2   2  111.39    4.80
   1  -2   2  100.99    5.40
  -1  -2  -2  112.89    4.80
   1  -2   2  112.59    5.70
  -1  -2  -2  117.09    4.30
  -1   2  -3  928.11   25.10
   1   2   3  932.71   25.30
  -1   2  -3  924.11   25.70
   1   2   3  950.80   25.10
  -1  -2  -3  950.10   24.90
  -1  -2  -3  940.41   25.30
   1  -2   3  936.91   26.60
   1  -2   3  952.90   26.40
   1  -2   3  896.71   25.80
   1   2   4   11.00    1.90
   1   2   4   15.30    2.30
  -1   2  -4   12.00    2.20
  -1   2  -4   13.40    2.50
  -1  -2  -4    7.50    2.00
   1  -2   4    8.10    2.20
   1  -2   4    9.60    2.10
  -1  -2  -4   10.80    1.70
   1  -2   4   10.40    2.20
   1   2   5   17.10    2.40
  -1   2  -5   14.30    2.80
  -1   2  -5   13.60    2.90
   1   2   5   16.90    2.90
   1  -2   5   13.60    2.70
   1  -2   5   19.40    3.10
  -1  -2  -5   20.00    3.10
  -1  -2  -5   18.60    1.90
   1  -2   5   14.50    2.60
  -1   2  -6   23.30    3.80
  -1   2  -6   24.60    4.00
   1   2   6   29.60    2.70
   1   2   6   33.50    3.50
  -1  -2  -6   26.90    4.00
  -1  -2  -6   27.30    2.20
   1  -2   6   24.50    3.20
   1  -2   6   26.70    3.80
  -1   2  -7   22.90    3.90
  -1   2  -7   22.40    4.00
   1   2   7   27.00    2.50
   1  -2   7   28.00    4.00
   1  -2   7   25.70    3.10
  -1  -2  -7   26.50    2.20
  -1  -2  -7   23.40    4.10
  -1   2  -8   77.99    6.50
  -1   2  -8   72.99    6.30
   1   2   8   77.89    3.90
   1  -2   8   67.59    5.40
  -1  -2  -8   71.19    3.50
   1  -2   8   69.19    4.70
  -1  -2  -8   65.89    6.70
  -1  -2  -8   66.59    6.10
  -1   2  -9   16.60    4.00
  -1   2  -9   11.50    3.60
   1  -2   9   14.40    2.70
  -1  -2  -9   26.50    4.90
  -1  -2  -9   14.90    4.20
   1  -2   9   18.10    3.60
  -1   2 -10   71.19    7.20
  -1   2 -10   65.49    7.30
  -1  -2 -10   74.19    7.20
   1  -2  10   56.99    5.70
   1  -2  10   70.19    4.90
  -1  -2 -10   59.89    8.40
  -1   2 -11   14.00    4.80
  -1   2 -11    7.70    4.30
   1  -2  11   13.50    2.60
  -1  -2 -11   10.70    4.50
  -1  -2 -11   13.70    4.50
  -1   2 -12   40.10    6.70
  -1   2 -12   56.49    8.40
  -1  -2 -12   47.30    7.40
  -1  -2 -12   36.20    7.20
   1  -2  12   38.50    3.80
   1  -2  12   35.20    4.40
  -1   2 -13    1.40    3.40
  -1   2 -13    1.60    3.40
  -1  -2 -13    0.60    4.00
  -1  -2 -13    3.30    3.80
  -1   2 -14   -0.70    3.60
  -1   2 -14    7.50    4.30
  -1  -2 -14    7.10    4.90
  -1  -2 -14   13.80    5.30
  -1   2 -15    1.80    4.10
  -1   2 -15    4.10    4.50
  -1  -2 -15   -1.40    5.00
  -1  -2 -15    1.70    4.30
  -1   2 -16   12.20    5.20
  -1   2 -16   15.20    5.80
  -1  -2 -16   13.40    5.50
  -1  -2 -16   17.60    7.00
   1   3 -16   20.80    6.20
   1   3 -16    4.90    5.40
   1  -3 -16   17.40    6.20
   1  -3 -16    9.30    6.20
   1   3 -15   10.70    4.40
   1   3 -15   -7.00    3.50
   1  -3 -15    1.70    4.90
   1  -3 -15   -0.10    4.10
   1   3 -14    8.60    4.50
   1   3 -14   11.20    5.10
   1  -3 -14   11.60    5.50
   1  -3 -14    9.10    4.80
   1   3 -13  153.98   12.20
   1   3 -13  123.29   10.60
   1  -3 -13  158.08   13.40
   1  -3 -13  173.28   12.50
   1   3 -12   54.89    8.00
   1   3 -12   67.99    7.80
  -1  -3  12   73.49    4.70
   1  -3 -12   66.89    8.20
   1  -3 -12   78.99    9.60
  -1  -3  12   73.89    5.60
   1   3 -11    4.50    3.40
   1   3 -11    3.70    3.50
   1  -3 -11   -3.70    3.10
  -1  -3  11    5.00    2.10
   1   3 -10  259.67   13.70
   1   3 -10  235.68   12.90
   1  -3 -10  266.47   14.10
  -1  -3  10  244.18   11.10
  -1  -3  10  259.17   10.30
   1   3  -9  186.78   11.00
   1   3  -9  168.78   10.00
  -1  -3   9  189.38    8.50
   1  -3  -9  184.98   10.80
  -1  -3   9  191.48    9.40
   1   3  -8   71.99    6.50
   1   3  -8   59.09    5.50
  -1  -3   8   59.79    4.90
  -1  -3   8   58.89    5.50
   1  -3  -8   70.69    6.00
   1   3  -7    1.80    2.30
  -1  -3   7    3.40    2.30
  -1  -3   7    5.90    2.30
   1  -3  -7    6.50    2.70
  -1   3   6    5.70    1.30
   1   3  -6    3.40    2.10
   1  -3  -6    2.10    2.00
  -1  -3   6    2.60    2.10
   1  -3  -6    4.60    1.00
  -1   3   5  171.58    7.50
  -1   3   5  167.88    6.40
   1   3  -5  173.38    8.30
  -1  -3   5  180.48    8.70
   1  -3  -5  171.18    6.10
  -1  -3   5  164.28    8.20
   1  -3  -5  173.08    8.00
   1   3  -4  455.85   15.60
  -1   3   4  462.75   14.00
   1   3  -4  445.06   14.80
  -1   3   4  451.15   13.60
   1  -3  -4  425.66   14.30
  -1  -3   4  443.16   15.60
   1  -3  -4  451.15   13.50
  -1  -3   4  431.06   14.80
   1   3  -3   48.20    3.40
   1   3  -3   43.50    4.10
  -1   3   3   49.99    3.50
  -1  -3   3   48.10    3.50
  -1  -3   3   50.39    4.20
   1  -3  -3   47.30    3.10
   1  -3  -3   54.29    3.60
   1   3  -2 1121.69   30.70
   1   3  -2 1165.98   33.00
  -1   3   2 1174.98   31.90
  -1  -3   2 1195.88   33.10
   1  -3  -2 1155.48   31.90
  -1  -3   2 1198.98   31.00
   1   3  -1 3506.05   88.79
  -1   3   1 3423.36   87.99
   1  -3  -1 3442.26   87.99
  -1  -3   1 3527.85   88.79
   1   3   0  851.21   21.20
  -1   3   0  822.92   24.30
   1   3   0  839.92   24.60
  -1   3   0  864.11   21.40
  -1  -3   0  835.12   21.20
   1  -3   0  827.82   21.40
   1  -3   0  836.22   24.40
  -1  -3   0  852.81   24.40
  -1  -3   0  773.22   21.60
   1   3   1  100.29    5.90
  -1   3  -1  101.29    4.10
  -1   3  -1  107.09    6.10
   1  -3   1  109.69    6.10
  -1  -3  -1  100.39    5.70
   1  -3   1  107.99    4.30
   1  -3   1  111.39    3.20
  -1   3  -2  512.85   14.90
   1   3   2  533.85   16.50
  -1   3  -2  528.15   13.60
  -1  -3  -2  534.65   16.20
   1  -3   2  523.35   17.20
  -1  -3  -2  521.25   14.30
   1  -3   2  505.45   13.90
   1  -3   2  512.95   17.00
   1  -3   2  504.35   15.10
  -1   3  -3   77.59    3.50
  -1   3  -3   79.89    4.40
   1   3   3   83.49    3.80
   1   3   3   84.59    4.90
  -1  -3  -3   81.19    4.50
   1  -3   3   85.99    5.60
   1  -3   3   69.59    3.70
   1  -3   3   73.29    4.40
  -1  -3  -3   80.09    4.00
   1  -3   3   70.79    5.20
   1   3   4   44.50    3.70
  -1   3  -4   45.00    3.30
   1   3   4   51.39    3.40
  -1   3  -4   47.40    3.90
   1  -3   4   48.90    4.00
  -1  -3  -4   52.49    3.70
  -1  -3  -4   50.89    3.40
   1  -3   4   57.39    5.00
   1  -3   4   50.39    4.40
   1   3   5   55.29    4.00
  -1   3  -5   64.69    4.90
  -1   3  -5   60.59    4.40
   1   3   5   62.49    4.30
   1  -3   5   63.69    5.00
  -1  -3  -5   59.79    4.50
   1  -3   5   58.79    5.80
  -1  -3  -5   52.19    3.50
   1  -3   5   54.79    5.00
  -1   3  -6  158.78    8.10
   1   3   6  179.48    8.10
   1   3   6  174.58    7.40
  -1   3  -6  161.48    8.50
  -1  -3  -6  182.28    8.70
   1  -3   6  188.38    9.40
   1  -3   6  178.88    8.60
  -1  -3  -6  168.88    6.50
   1   3   7  122.39    5.90
  -1   3  -7  125.59    7.40
  -1   3  -7  131.79    7.80
   1  -3   7  122.99    7.00
  -1  -3  -7  123.69    5.10
  -1  -3  -7  134.39    7.80
   1  -3   7  146.59    8.20
   1   3   8  170.48    6.90
  -1   3  -8  172.58    9.40
  -1   3  -8  172.68    9.90
   1  -3   8  170.68    9.40
   1  -3   8  179.98    8.60
  -1  -3  -8  156.38   10.50
  -1  -3  -8  172.28    9.70
  -1  -3  -8  182.18    6.30
  -1   3  -9   44.50    5.60
  -1   3  -9   53.49    6.10
   1  -3   9   46.60    4.50
  -1  -3  -9   51.39    5.80
  -1  -3  -9   43.80    7.20
   1  -3   9   47.80    5.40
  -1   3 -10   58.89    6.60
  -1   3 -10   60.09    7.00
  -1  -3 -10   50.09    6.90
   1  -3  10   59.29    6.20
   1  -3  10   60.19    4.90
  -1  -3 -10   58.19    8.50
  -1   3 -11  217.28   12.80
  -1   3 -11  188.18   12.00
   1  -3  11  189.18    9.00
   1  -3  11  184.48   10.20
  -1  -3 -11  166.68   12.90
  -1  -3 -11  200.48   12.40
  -1   3 -12   23.50    5.50
  -1   3 -12   19.60    5.40
   1  -3  12   28.30    3.80
  -1  -3 -12   27.80    6.90
  -1  -3 -12   19.90    5.20
   1  -3  12   27.00    4.30
  -1   3 -13   31.00    6.50
  -1   3 -13   34.20    7.10
  -1  -3 -13   24.10    6.50
  -1  -3 -13   30.50    6.40
   1  -3  13   27.30    3.70
   1  -3  13   21.70    4.40
  -1   3 -14   -1.40    3.30
  -1   3 -14    4.70    3.60
  -1  -3 -14    6.20    4.90
  -1  -3 -14    7.70    4.50
  -1   3 -15    4.10    3.70
  -1   3 -15    4.30    4.70
  -1  -3 -15    7.00    5.30
  -1  -3 -15   -3.30    4.90
  -1   3 -16   22.80    6.30
  -1   3 -16   20.40    6.10
  -1  -3 -16   15.40    6.30
  -1  -3 -16   29.30    7.50
   1   4 -16    5.80    4.60
   1   4 -16   -3.10    3.90
   1  -4 -16   10.80    5.30
   1  -4 -16   -1.00    4.40
   1   4 -15    9.40    5.40
   1   4 -15   26.60    6.80
   1  -4 -15   16.70    6.40
   1  -4 -15   22.50    6.60
   1   4 -14   -7.10    3.30
   1   4 -14   -4.60    2.70
   1  -4 -14   -1.80    4.50
  -1  -4  14    2.20    2.90
   1   4 -13   16.50    4.90
   1   4 -13   12.30    4.40
  -1  -4  13   12.60    2.60
   1  -4 -13   15.30    5.70
  -1  -4  13    4.60    3.40
   1   4 -12   79.29    8.50
   1   4 -12   88.49    8.20
   1  -4 -12   74.19    9.10
  -1  -4  12   67.39    5.40
   1  -4 -12   83.29    8.90
  -1  -4  12   71.69    6.90
   1   4 -11    4.70    3.10
   1   4 -11    2.50    3.40
  -1  -4  11    0.80    2.10
   1  -4 -11    3.50    3.50
   1   4 -10    1.00    3.20
   1   4 -10    7.10    3.30
  -1  -4  10   10.00    2.70
  -1  -4  10    3.10    3.20
   1  -4 -10    3.80    3.00
   1   4  -9    1.50    2.40
   1   4  -9    2.70    3.10
  -1  -4   9    6.70    2.50
   1  -4  -9    4.90    2.90
  -1  -4   9    2.00    2.80
   1   4  -8   63.89    6.20
   1   4  -8   55.59    5.20
  -1  -4   8   62.29    5.60
   1  -4  -8   64.69    6.00
  -1  -4   8   64.89    6.10
   1   4  -7    1.70    1.90
   1   4  -7    2.30    2.20
  -1   4   7    4.10    1.50
  -1  -4   7    7.60    2.80
   1  -4  -7    2.90    2.30
   1  -4  -7    2.20    1.10
  -1  -4   7    7.00    2.60
   1   4  -6    7.70    2.60
   1   4  -6    2.60    1.80
  -1   4   6    7.50    2.00
   1  -4  -6    7.90    1.80
  -1  -4   6    7.00    2.80
  -1  -4   6    6.10    2.50
   1  -4  -6    5.20    2.40
   1   4  -5    7.70    2.40
   1   4  -5   11.50    2.20
   1   4  -5    8.20    3.00
  -1   4   5   12.80    2.60
   1  -4  -5    9.50    2.20
  -1  -4   5    4.90    2.70
   1  -4  -5   10.00    2.60
   1   4  -4   82.99    6.20
   1   4  -4   77.69    5.00
   1   4  -4   66.99    3.60
  -1   4   4   77.99    4.90
  -1  -4   4   73.49    5.90
   1  -4  -4   73.49    4.70
  -1  -4   4   69.09    5.00
   1  -4  -4   69.59    4.50
   1   4  -3  516.65   18.20
   1   4  -3  533.95   15.90
   1   4  -3  480.25   13.50
  -1   4   3  513.65   16.80
   1  -4  -3  528.05   15.40
  -1  -4   3  499.05   16.00
   1  -4  -3  507.95   16.60
  -1  -4   3  524.15   18.20
   1   4  -2   25.10    2.40
  -1   4   2   22.40    3.50
   1   4  -2   27.80    4.20
  -1  -4   2   24.00    3.80
  -1  -4   2   26.70    2.40
   1  -4  -2   23.20    3.20
   1   4  -1  126.89    7.40
  -1   4   1  129.99    7.20
   1   4  -1  127.09    4.80
  -1  -4   1  124.69    3.80
  -1  -4   1  134.29    7.40
   1  -4  -1  134.99    7.10
  -1  -4   1  128.09    5.00
  -1   4   0  492.05   17.20
   1   4   0  500.15   13.40
   1   4   0  513.15   17.40
   1  -4   0  494.95   17.10
  -1  -4   0  520.85   17.40
  -1  -4   0  500.35   13.60
   1  -4   0  493.25   13.70
   1   4   1 2410.46   63.79
  -1   4  -1 2367.36   63.99
  -1  -4  -1 2436.06   63.59
   1  -4   1 2403.86   64.19
  -1   4  -2 2075.69   51.09
   1   4   2 2085.59   55.69
  -1   4  -2 2085.99   56.49
  -1   4  -2 2017.20   52.89
   1  -4   2 2113.99   53.39
  -1  -4  -2 2144.99   55.49
   1  -4   2 2045.50   51.29
   1  -4   2 2060.49   56.49
  -1   4  -3    8.90    1.90
   1   4   3    9.20    2.50
  -1   4  -3    9.90    1.30
  -1  -4  -3    9.50    1.70
   1  -4   3   10.10    1.60
   1  -4   3    7.10    1.90
  -1  -4  -3    7.00    2.30
   1  -4   3    9.30    2.80
   1  -4   3    6.30    2.40
  -1   4  -4  444.16   13.10
  -1   4  -4  418.56   14.60
   1   4   4  460.85   15.60
   1  -4   4  440.76   15.20
   1  -4   4  448.36   16.70
  -1  -4  -4  446.66   14.30
  -1  -4  -4  460.25   14.90
   1  -4   4  456.55   17.00
  -1   4  -5    0.40    1.30
   1   4   5   -1.00    1.10
   1   4   5    2.10    1.90
  -1   4  -5    2.70    1.90
  -1  -4  -5    1.10    1.60
   1  -4   5    2.60    2.20
  -1  -4  -5    0.20    1.30
   1  -4   5    1.00    2.20
   1   4   6  254.87   10.10
  -1   4  -6  246.38    9.80
   1   4   6  239.88    9.80
  -1   4  -6  247.28   11.00
   1  -4   6  255.97   12.10
  -1  -4  -6  241.68    9.10
   1  -4   6  262.97   11.60
  -1  -4  -6  238.18   10.50
  -1   4  -7    6.70    2.50
  -1   4  -7    8.60    2.50
   1   4   7   10.20    2.40
  -1  -4  -7    8.80    1.90
  -1  -4  -7    9.30    3.00
   1  -4   7   10.20    2.90
   1  -4   7    6.20    3.10
  -1   4  -8   21.80    3.90
  -1   4  -8   15.20    3.80
   1   4   8   11.00    2.50
  -1  -4  -8   14.00    2.10
   1  -4   8   12.30    3.90
  -1  -4  -8   14.40    3.40
   1  -4   8   18.90    3.70
  -1   4  -9  174.78    9.70
  -1   4  -9  178.38   10.50
   1   4   9  180.98    7.10
   1  -4   9  184.98    9.40
   1  -4   9  180.08   10.60
  -1  -4  -9  147.89   11.20
  -1  -4  -9  168.28    6.10
  -1  -4  -9  171.88   10.40
  -1   4 -10    5.50    3.00
  -1   4 -10    3.50    3.10
  -1  -4 -10   -1.60    3.30
  -1  -4 -10    3.50    3.00
   1  -4  10    1.90    3.30
   1  -4  10    5.10    2.50
  -1   4 -11   86.69    8.20
  -1   4 -11   80.99    7.50
  -1  -4 -11   74.49   10.30
  -1  -4 -11   80.29    8.30
   1  -4  11   80.89    7.70
   1  -4  11   75.39    6.20
  -1   4 -12    0.40    2.80
  -1   4 -12    3.50    3.50
  -1  -4 -12    3.10    3.70
   1  -4  12   -1.70    3.70
  -1  -4 -12    5.10    3.70
  -1   4 -13    5.60    3.70
  -1   4 -13    0.90    3.00
  -1  -4 -13    2.40    4.70
  -1  -4 -13   -0.10    3.40
   1  -4  13    1.30    2.50
   1  -4  13    7.60    4.00
  -1   4 -14   31.10    6.90
  -1   4 -14   24.90    5.60
   1  -4  14   14.70    4.70
  -1  -4 -14   23.70    6.30
  -1  -4 -14   22.40    6.80
   1  -4  14   32.40    4.40
  -1   4 -15    4.30    4.20
  -1  -4 -15   10.90    5.30
  -1  -4 -15   -4.10    4.20
   1   5 -16   -8.70    3.80
   1   5 -16   11.00    4.60
   1  -5 -16    2.70    5.00
   1  -5 -16   -0.50    4.90
   1   5 -15   52.29    7.80
   1  -5 -15   56.49    9.90
   1  -5 -15   61.29   10.00
   1   5 -14    6.10    4.80
   1   5 -14   15.60    4.90
  -1  -5  14    7.60    2.80
   1  -5 -14    9.10    4.90
   1  -5 -14    1.30    4.20
  -1  -5  14    3.70    4.40
   1   5 -13  129.69   11.10
   1   5 -13  123.09    9.70
  -1  -5  13  119.39    7.20
  -1  -5  13  104.59    8.80
   1  -5 -13  124.29   11.00
   1  -5 -13  106.79   11.80
   1   5 -12   11.10    4.40
   1   5 -12   25.30    5.20
  -1  -5  12   12.30    8.20
   1  -5 -12   19.60    5.60
   1   5 -11    4.50    3.20
   1   5 -11    1.50    2.70
  -1  -5  11    3.40    2.60
   1  -5 -11    1.90    3.20
   1   5 -10  206.28   12.20
   1   5 -10  190.08   10.50
  -1  -5  10  209.98   10.90
  -1  -5  10  169.08   12.80
   1  -5 -10  194.58   11.90
   1   5  -9    4.90    2.50
   1   5  -9   10.30    3.40
   1  -5  -9    3.90    2.90
  -1  -5   9    7.40    3.00
  -1  -5   9    6.70    3.70
   1   5  -8    3.10    2.70
   1   5  -8    1.80    1.90
  -1  -5   8    0.10    2.40
   1  -5  -8    6.00    1.50
   1  -5  -8    3.00    2.60
   1   5  -7    9.20    3.00
  -1   5   7   10.90    2.40
   1   5  -7    5.50    2.00
   1  -5  -7   12.40    3.20
   1  -5  -7   10.30    2.00
  -1  -5   7    6.90    3.00
  -1  -5   7    6.20    3.30
   1   5  -6   20.30    2.80
  -1   5   6   16.10    3.10
   1   5  -6   15.20    3.20
   1  -5  -6   25.20    3.30
   1  -5  -6   20.20    3.60
  -1  -5   6   23.20    4.70
  -1   5   5    6.10    2.50
   1   5  -5    5.40    2.50
   1   5  -5    9.20    3.20
   1   5  -5    4.20    1.50
   1  -5  -5    2.80    1.90
   1  -5  -5    4.60    2.00
  -1  -5   5   11.10    3.50
   1   5  -4  233.68    7.50
   1   5  -4  247.58    9.90
  -1   5   4  257.47   10.90
   1   5  -4  249.18   12.20
   1  -5  -4  253.77    9.60
  -1  -5   4  258.07   12.30
   1  -5  -4  249.48   10.60
   1   5  -3  463.05   14.80
  -1   5   3  463.85   16.70
   1   5  -3  457.25   17.90
  -1  -5   3  470.95   15.20
  -1  -5   3  470.15   17.90
   1  -5  -3  475.55   16.60
   1   5  -2   19.80    2.30
   1   5  -2   16.30    3.70
  -1   5   2   21.20    3.80
  -1  -5   2   16.70    3.70
  -1  -5   2   23.30    2.50
   1  -5  -2   31.20    4.50
   1   5  -1 1274.57   32.90
  -1   5   1 1274.07   37.20
   1   5  -1 1245.58   37.80
  -1  -5   1 1307.77   37.80
  -1  -5   1 1207.28   31.80
  -1  -5   1 1286.67   33.20
   1  -5  -1 1285.17   37.20
   1   5   0  296.57   13.00
   1   5   0  279.77    8.60
  -1   5   0  290.77   12.80
   1  -5   0  271.47    8.80
   1  -5   0  304.87   12.80
  -1  -5   0  293.77    8.80
  -1  -5   0  310.27   12.80
  -1   5  -1  442.16   13.10
  -1   5  -1  459.85   17.40
   1   5   1  442.46   17.00
   1  -5   1  456.25   13.50
  -1  -5  -1  450.85   12.50
   1  -5   1  481.25   17.60
  -1  -5  -1  460.25   16.80
  -1   5  -2   23.20    4.10
  -1   5  -2   22.00    2.30
   1   5   2   20.10    3.70
  -1  -5  -2   22.30    3.80
   1  -5   2   23.80    1.30
   1  -5   2   25.80    2.60
   1  -5   2   29.00    4.70
   1   5   3  221.98   10.40
  -1   5  -3  205.08    6.00
  -1   5  -3  201.78    8.00
   1  -5   3  204.38    8.40
   1  -5   3  199.28   10.60
   1  -5   3  197.78    6.60
  -1  -5  -3  206.08    9.60
  -1   5  -4  401.56   13.90
  -1   5  -4  409.56   11.60
   1   5   4  404.16   15.50
  -1  -5  -4  397.96   14.70
   1  -5   4  413.16   16.70
  -1  -5  -4  413.06   13.40
   1  -5   4  404.86   16.80
  -1   5  -5  142.49    7.50
   1   5   5  156.98    8.30
  -1   5  -5  145.09    5.90
  -1  -5  -5  138.39    7.40
   1  -5   5  151.08    9.60
  -1  -5  -5  145.39    7.20
   1  -5   5  149.49    9.20
  -1   5  -6  182.28    9.20
  -1   5  -6  178.98    7.60
   1   5   6  185.98    9.20
  -1  -5  -6  185.48    8.20
   1  -5   6  203.38   10.60
  -1  -5  -6  193.58    9.00
   1  -5   6  178.98   10.60
  -1   5  -7    9.90    2.40
  -1   5  -7    4.60    2.60
   1   5   7    6.40    2.50
  -1  -5  -7    8.50    2.70
  -1  -5  -7    8.60    2.20
   1  -5   7    8.50    3.00
   1  -5   7   11.50    3.50
   1   5   8   17.80    3.30
  -1   5  -8   11.10    3.00
  -1   5  -8   17.00    3.70
  -1  -5  -8   16.40    2.60
   1  -5   8   15.50    3.90
  -1  -5  -8   13.30    3.70
   1   5   9    5.40    2.20
  -1   5  -9    6.60    2.70
  -1   5  -9    4.00    2.80
  -1  -5  -9    5.30    2.80
  -1  -5  -9    5.10    3.50
   1  -5   9    4.90    2.90
  -1  -5  -9    6.90    1.70
  -1   5 -10    7.60    3.40
   1   5  10    0.90    1.50
  -1   5 -10    3.30    2.70
  -1  -5 -10    3.40    3.20
  -1  -5 -10    0.20    3.90
   1  -5  10    9.10    2.90
  -1   5 -11   36.20    6.00
  -1   5 -11   33.30    5.40
  -1  -5 -11   29.20    5.80
   1  -5  11   32.30    5.00
  -1  -5 -11   28.30    6.90
  -1   5 -12    5.00    2.80
  -1   5 -12    6.60    3.70
  -1  -5 -12    8.20    4.10
  -1  -5 -12   11.20    5.20
   1  -5  12    8.00    3.20
  -1   5 -13   50.99    7.60
  -1   5 -13   54.29    7.70
  -1  -5 -13   43.40    8.60
  -1  -5 -13   51.99    8.00
   1  -5  13   45.00    5.30
  -1   5 -14   16.40    5.10
  -1   5 -14    7.00    4.60
  -1  -5 -14    5.30    4.60
  -1  -5 -14    8.10    4.80
   1  -5  14    9.70    3.60
  -1   5 -15   -2.40    4.10
  -1   5 -15    8.50    4.70
   1  -5  15   -1.30    3.20
  -1  -5 -15    5.50    5.30
  -1  -5 -15   -2.00    4.60
   1   6 -15    6.00    4.00
   1   6 -15   -4.10    3.50
   1  -6 -15   -4.10    3.90
  -1  -6  15    3.30    3.20
   1  -6 -15    0.90    4.20
   1   6 -14    4.50    3.70
   1   6 -14   11.50    5.30
   1  -6 -14    9.60    5.10
  -1  -6  14   14.30    3.50
   1   6 -13    4.10    3.40
   1  -6 -13   11.40    5.60
  -1  -6  13    8.30    3.20
   1  -6 -13   10.10    4.70
   1   6 -12   50.29    6.00
   1   6 -12   39.00    6.80
  -1  -6  12   49.90    5.80
   1  -6 -12   51.89    8.20
   1   6 -11   45.80    6.30
   1   6 -11   66.29    7.90
  -1  -6  11   70.19    6.80
   1  -6 -11   62.19    7.60
   1   6 -10   61.19    5.70
   1   6 -10   59.79    6.90
   1  -6 -10   59.79    7.10
  -1  -6  10   56.09    6.40
   1   6  -9   15.40    3.20
   1   6  -9   17.80    4.70
   1  -6  -9   14.00    2.10
  -1  -6   9   17.30    4.30
   1  -6  -9   14.50    2.60
   1  -6  -9   13.90    3.80
  -1   6   8    8.60    2.50
   1   6  -8    5.70    2.10
  -1  -6   8    6.30    3.50
   1  -6  -8    7.80    2.10
   1  -6  -8    9.20    3.40
   1   6  -7   71.89    6.20
  -1   6   7   68.19    5.60
   1   6  -7   72.49    4.60
  -1  -6   7   78.59    7.30
   1  -6  -7   73.29    6.10
   1  -6  -7   81.69    5.30
   1   6  -6  238.18   13.00
   1   6  -6  259.47    8.80
  -1   6   6  258.17   11.30
   1   6  -6  237.88   11.00
   1  -6  -6  252.27   11.00
   1  -6  -6  244.78   10.60
   1   6  -5    0.50    2.60
  -1   6   5    0.10    1.80
   1   6  -5    1.60    1.00
   1   6  -5    0.80    1.70
   1  -6  -5    2.80    2.00
   1  -6  -5    3.40    1.70
   1   6  -4   17.90    3.10
  -1   6   4   14.90    3.70
   1   6  -4   14.70    1.00
   1   6  -4   15.40    4.40
   1  -6  -4   16.10    2.70
   1  -6  -4   14.20    3.40
  -1  -6   4   17.10    4.20
  -1   6   3  991.70   30.60
   1   6  -3  991.90   32.10
   1   6  -3  954.50   27.10
  -1  -6   3  982.20   31.90
  -1  -6   3  981.90   27.90
   1  -6  -3  892.61   29.80
   1   6  -2  246.48   12.60
  -1   6   2  238.28   11.70
   1   6  -2  238.68    8.50
  -1  -6   2  223.38    8.80
   1  -6  -2  228.08   11.30
  -1  -6   2  227.18   11.90
  -1   6   1   43.10    5.10
   1   6  -1   42.60    2.80
   1   6  -1   42.40    5.30
   1  -6  -1   33.40    5.00
   1  -6  -1   43.10    2.60
  -1  -6   1   46.80    3.00
  -1  -6   1   49.80    5.30
  -1  -6   1   37.40    2.30
   1   6   0   72.19    6.50
  -1   6   0   74.69    6.50
   1   6   0   66.29    3.20
   1  -6   0   67.99    3.50
  -1  -6   0   72.59    3.50
   1  -6   0   76.09    6.50
  -1  -6   0   69.39    6.10
  -1   6  -1  114.69    8.20
   1   6   1  129.19    8.70
  -1   6  -1  123.49    5.10
  -1  -6  -1  112.39    7.90
   1  -6   1  119.19    8.40
   1  -6   1  122.19    5.40
  -1  -6  -1  127.09    4.60
  -1   6  -2   13.80    3.70
   1   6   2   16.50    4.00
  -1   6  -2    8.50    1.80
  -1  -6  -2   16.20    3.70
   1  -6   2   11.80    1.00
   1  -6   2   13.10    4.30
   1  -6   2   10.10    2.10
   1   6   3  522.15   19.70
  -1   6  -3  542.75   20.90
  -1   6  -3  520.65   16.50
  -1  -6  -3  549.65   19.50
   1  -6   3  533.15   14.40
   1  -6   3  526.95   20.70
  -1   6  -4  412.56   10.70
   1   6   4  401.46   16.10
  -1   6  -4  375.96   13.50
  -1  -6  -4  389.96   13.00
   1  -6   4  369.96   16.90
   1  -6   4  360.66   16.60
  -1  -6  -4  385.76   15.10
  -1   6  -5   94.29    4.10
   1   6   5   94.99    7.00
  -1   6  -5   87.69    6.00
  -1  -6  -5  107.79    6.00
  -1  -6  -5  105.59    6.70
   1  -6   5   90.59    7.80
   1   6   6   49.99    5.40
  -1   6  -6   54.99    3.50
  -1   6  -6   49.40    4.70
  -1  -6  -6   52.09    4.60
   1  -6   6   55.59    6.20
  -1  -6  -6   43.80    4.60
  -1   6  -7    7.10    1.80
  -1   6  -7    4.80    2.40
   1   6   7    7.40    2.60
  -1  -6  -7    4.00    2.30
   1  -6   7    4.30    3.00
  -1  -6  -7    0.20    1.70
  -1   6  -8    8.20    2.40
  -1   6  -8    7.40    3.40
   1  -6   8    4.60    3.10
  -1  -6  -8    6.20    2.00
  -1  -6  -8    7.50    2.80
  -1   6  -9    5.90    3.20
  -1   6  -9    7.80    2.50
   1   6   9    5.00    2.60
  -1  -6  -9    4.60    2.90
  -1  -6  -9    6.10    4.00
  -1  -6  -9    7.40    1.90
   1   6  10   41.60    3.80
  -1   6 -10   45.50    5.20
  -1   6 -10   38.70    6.00
  -1  -6 -10   34.60    3.10
   1  -6  10   36.30    5.70
  -1  -6 -10   37.60    6.20
  -1  -6 -10   28.50    6.50
  -1   6 -11   20.20    4.50
  -1   6 -11   21.40    5.00
  -1  -6 -11   30.50    6.30
   1  -6  11   27.60    5.10
  -1  -6 -11   16.80    5.60
  -1   6 -12    6.30    3.50
  -1   6 -12   -0.60    3.40
   1  -6  12    8.00    3.40
  -1  -6 -12    0.60    3.60
  -1  -6 -12    4.20    4.60
  -1   6 -13   -3.10    3.00
  -1   6 -13    3.30    3.10
   1  -6  13    6.40    2.80
  -1  -6 -13    1.50    4.10
  -1  -6 -13    0.00    3.50
  -1   6 -14   69.29    8.00
  -1   6 -14   67.99    9.60
   1  -6  14   45.30    6.00
  -1  -6 -14   55.79   10.10
  -1  -6 -14   72.79   10.10
  -1   6 -15   -1.80    3.60
  -1   6 -15   12.40    5.20
  -1  -6 -15    6.70    5.50
   1  -6  15   -2.50    3.90
  -1  -6 -15    5.90    5.20
   1   7 -15   29.50    6.30
   1   7 -15   36.00    7.60
   1  -7 -15   14.50    6.20
  -1  -7  15   31.90    5.00
   1  -7 -15   23.10    6.80
   1   7 -14   12.60    4.30
   1   7 -14    4.20    4.50
   1  -7 -14   13.30    5.70
   1  -7 -14   10.70    5.50
  -1  -7  14   21.50    4.30
   1   7 -13    5.70    4.60
   1   7 -13   11.50    3.80
  -1  -7  13   13.20    3.60
   1  -7 -13    6.10    4.00
   1  -7 -13    3.00    4.30
   1   7 -12   -1.20    3.20
   1   7 -12    0.80    2.60
  -1  -7  12   10.90    3.60
   1  -7 -12    5.00    3.80
   1   7 -11    1.40    2.60
   1   7 -11    2.40    3.90
  -1  -7  11    1.10    3.40
   1  -7 -11    2.60    3.40
   1   7 -10   46.70    4.80
   1   7 -10   53.59    7.40
   1  -7 -10   60.09    3.70
   1  -7 -10   48.60    7.00
   1  -7 -10   49.80    3.80
  -1  -7  10   72.39    7.70
   1   7  -9   28.80    3.40
   1   7  -9   23.20    4.90
   1  -7  -9   21.30    3.50
   1  -7  -9   18.90    2.90
  -1  -7   9   18.40    4.70
   1  -7  -9   15.00    4.10
  -1   7   8    2.50    2.10
   1   7  -8   -0.50    2.20
   1  -7  -8    4.00    2.50
  -1  -7   8    4.20    3.20
   1  -7  -8    4.50    2.30
   1   7  -7   26.50    2.70
  -1   7   7   26.60    4.50
   1   7  -7   31.90    4.70
   1  -7  -7   26.70    4.30
  -1  -7   7   30.20    6.00
   1  -7  -7   36.90    4.10
   1   7  -6    8.10    3.40
   1   7  -6    6.70    1.40
   1   7  -6   10.10    3.10
  -1   7   6    8.90    3.20
   1  -7  -6    4.00    2.10
   1  -7  -6    4.30    2.50
   1   7  -5   21.70    5.10
   1   7  -5   22.80    1.40
   1   7  -5   20.40    3.40
  -1   7   5   24.80    4.60
   1  -7  -5   31.20    4.80
   1  -7  -5   17.60    3.10
   1   7  -4  158.18    7.60
  -1   7   4  150.48    9.70
   1   7  -4  168.08   11.10
   1  -7  -4  152.48    9.40
   1   7  -3    8.30    2.20
  -1   7   3    8.00    3.50
   1   7  -3    4.60    3.60
   1  -7  -3   14.20    3.70
  -1   7   2 1050.49   34.00
   1   7  -2 1055.89   28.60
  -1  -7   2 1021.70   29.20
   1  -7  -2 1033.70   33.40
  -1   7   1 1566.54   46.50
   1   7  -1 1583.24   47.20
   1   7  -1 1523.05   39.80
  -1  -7   1 1455.85   39.00
   1  -7  -1 1535.25   39.60
  -1  -7   1 1565.44   47.00
  -1  -7   1 1486.35   40.30
   1  -7  -1 1557.04   46.20
   1   7   0   93.19    8.30
  -1   7   0   92.09    8.10
   1  -7   0   91.99    8.00
  -1  -7   0  101.79    8.00
   1  -7   0  104.29    4.80
  -1  -7   0  103.99    4.70
   1   7   1   70.79    7.30
  -1   7  -1   72.39    3.90
  -1   7  -1   72.89    7.40
   1  -7   1   68.39    4.20
  -1  -7  -1   71.09    6.80
   1  -7   1   77.49    8.50
  -1  -7  -1   69.49    3.50
  -1   7  -2   24.80    2.80
   1   7   2   32.80    6.00
  -1   7  -2   31.50    5.60
  -1  -7  -2   39.20    5.90
   1  -7   2   28.60    1.50
  -1   7  -3  230.08   13.10
   1   7   3  228.68   12.50
  -1   7  -3  226.98    9.00
   1  -7   3  217.58    6.60
  -1  -7  -3  216.78   11.60
  -1   7  -4    6.70    2.30
   1   7   4   -0.40    2.70
  -1  -7  -4    5.80    2.70
  -1  -7  -4    4.00    1.70
   1   7   5  275.77   13.50
  -1   7  -5  286.17    8.20
  -1   7  -5  262.57   11.20
   1  -7   5  277.37   14.70
  -1  -7  -5  255.17   12.30
  -1  -7  -5  268.57   10.80
  -1   7  -6    1.10    1.00
   1   7   6    2.60    2.50
  -1   7  -6    0.60    1.90
   1  -7   6    2.50    3.00
  -1  -7  -6    1.40    2.00
  -1  -7  -6    0.80    1.60
  -1   7  -7    1.10    2.00
   1   7   7   -0.60    2.30
  -1   7  -7   -1.90    0.90
   1  -7   7   -1.20    2.50
  -1  -7  -7    3.40    2.30
  -1  -7  -7    1.90    2.00
  -1   7  -8    3.50    2.90
  -1   7  -8    6.00    1.90
   1   7   8    4.40    2.90
  -1  -7  -8    2.40    2.30
   1  -7   8   -0.50    2.60
  -1  -7  -8   -1.20    1.90
  -1   7  -9    1.00    3.00
  -1   7  -9    3.10    1.80
   1  -7   9   -1.90    2.70
  -1  -7  -9    2.20    3.60
  -1  -7  -9    3.10    1.90
  -1   7 -10    7.70    2.50
  -1   7 -10   -0.20    2.70
   1   7  10    0.10    2.20
  -1  -7 -10    2.00    1.80
  -1  -7 -10    3.00    4.40
  -1  -7 -10    4.30    2.80
   1  -7  10    2.30    3.10
  -1   7 -11   27.10    5.70
  -1   7 -11   32.60    4.90
  -1  -7 -11   24.20    5.60
  -1  -7 -11   29.20    7.30
  -1  -7 -11   25.80    2.70
   1  -7  11   24.30    5.30
  -1   7 -12   28.40    5.90
  -1   7 -12   24.00    4.30
   1  -7  12   25.20    5.30
  -1  -7 -12   35.00    7.00
  -1  -7 -12   29.00    7.10
  -1   7 -13   10.10    4.70
  -1   7 -13    5.90    3.20
  -1  -7 -13   11.40    4.60
   1  -7  13    1.20    3.50
  -1   7 -14   -8.50    3.50
  -1   7 -14   -0.70    2.80
  -1  -7 -14   -4.40    3.90
  -1  -7 -14   -8.20    3.30
   1  -7  14    1.00    3.20
  -1   7 -15    8.60    4.20
  -1   7 -15    2.40    4.00
  -1  -7 -15    5.50    5.30
  -1  -7 -15    6.60    5.20
   1  -7  15    8.10    4.10
   1   8 -15    0.40    3.50
   1   8 -15    7.60    4.50
   1  -8 -15   10.30    5.60
   1  -8 -15    6.40    5.00
  -1  -8  15    2.80    4.00
   1   8 -14   -5.00    2.80
   1   8 -14   -4.90    3.10
  -1  -8  14   -3.80    3.20
   1  -8 -14   -1.40    3.60
   1  -8 -14   -1.10    4.00
   1   8 -13   -2.90    2.50
   1  -8 -13    5.90    4.30
  -1  -8  13    2.40    3.00
   1   8 -12   14.90    5.10
   1   8 -12   22.30    4.00
  -1  -8  12   13.30    4.70
   1  -8 -12   27.30    6.00
   1   8 -11    6.40    2.40
   1   8 -11    5.90    3.90
  -1  -8  11    4.80    3.70
   1  -8 -11    9.00    4.00
   1   8 -10   48.10    4.40
   1   8 -10   44.00    6.60
  -1  -8  10   41.30    7.40
   1  -8 -10   45.90    7.00
   1  -8 -10   34.40    4.30
   1  -8 -10   34.40    4.00
   1   8  -9    0.40    1.50
   1   8  -9    2.50    2.70
   1  -8  -9    3.10    2.20
   1  -8  -9    1.30    2.70
  -1  -8   9   -3.60    3.10
   1   8  -8   10.00    3.50
  -1   8   8    9.40    3.20
   1   8  -8    9.30    1.90
  -1  -8   8    4.30    3.80
   1  -8  -8    9.90    3.60
   1  -8  -8   14.50    3.50
  -1   8   7   27.90    4.90
   1   8  -7   21.80    2.00
   1   8  -7   25.50    4.60
   1  -8  -7   21.90    4.20
   1  -8  -7   18.60    4.40
   1   8  -6    4.20    0.90
   1   8  -6    3.40    3.40
  -1   8   6    6.00    3.10
   1   8  -6    4.10    2.10
   1  -8  -6    5.30    3.00
   1  -8  -6    6.50    2.40
  -1   8   5    7.90    3.30
   1   8  -5   11.30    4.40
   1   8  -5    8.70    2.70
   1  -8  -5    6.80    2.30
   1   8  -4  432.56   20.40
  -1   8   4  470.65   19.50
   1   8  -4  460.55   15.70
   1  -8  -4  447.16   18.90
  -1   8   3    6.60    3.50
   1   8  -3    6.30    3.90
   1   8  -3    8.20    2.30
   1   8  -2    1.80    3.30
  -1   8   2    9.40    3.70
   1   8  -2   10.10    2.10
  -1   8   1   22.50    5.10
   1   8  -1   26.50    5.70
   1   8  -1   23.40    2.40
   1  -8  -1   34.70    5.00
  -1  -8   1   20.30    2.30
  -1  -8   1   24.40    2.80
   1   8   0  199.48   13.10
  -1  -8   0  255.17    8.70
  -1   8  -1  105.59    9.10
  -1   8  -1  105.99    5.20
   1   8   1  112.79    9.20
  -1  -8  -1  108.89    4.90
  -1   8  -2  296.67   16.00
   1   8   2  316.07   16.00
  -1   8  -2  322.37   11.00
  -1  -8  -2  313.07    9.90
   1  -8   2  317.17    8.50
  -1   8  -3  255.07    9.80
  -1   8  -3  247.78   14.30
   1   8   3  251.97   13.90
   1  -8   3  239.88    7.00
   1   8   4   17.20    4.60
  -1   8  -4   22.60    3.40
   1   8   5    1.70    2.80
  -1   8  -5    2.70    2.00
  -1  -8  -5    0.20    1.40
   1  -8   5   -1.20    2.80
  -1  -8  -5   -2.30    2.20
  -1   8  -6    1.90    2.30
  -1   8  -6    1.10    0.80
   1   8   6    5.00    3.00
  -1  -8  -6    2.00    2.60
  -1  -8  -6   -0.20    1.60
  -1   8  -7    2.70    2.20
   1   8   7    4.00    3.30
  -1   8  -7    1.50    1.20
  -1  -8  -7    0.50    2.10
   1  -8   7    4.10    3.20
  -1  -8  -7    2.10    2.60
  -1   8  -8    0.90    2.30
   1   8   8    0.20    2.60
  -1  -8  -8    3.80    2.10
   1  -8   8    4.50    3.40
  -1  -8  -8    5.80    2.80
  -1   8  -9   30.00    5.70
   1   8   9   36.80    5.60
  -1   8  -9   27.80    3.30
  -1  -8  -9   35.80    4.30
  -1  -8  -9   27.80    6.20
  -1  -8  -9   32.60    5.50
   1   8  10    2.90    2.70
  -1   8 -10    5.00    2.00
  -1   8 -10    3.30    3.20
  -1  -8 -10    3.20    3.20
  -1  -8 -10   -1.90    3.70
  -1  -8 -10    3.00    2.20
   1  -8  10    1.20    3.60
  -1   8 -11    6.00    3.80
  -1   8 -11   10.40    3.00
  -1  -8 -11    7.40    4.40
   1  -8  11    9.00    4.20
  -1  -8 -11    9.10    4.20
  -1  -8 -11    3.50    2.20
  -1   8 -12    8.00    4.10
  -1   8 -12   10.10    2.90
   1  -8  12    3.60    3.40
  -1  -8 -12    3.90    4.60
  -1  -8 -12    0.50    3.80
  -1   8 -13    3.40    3.90
  -1   8 -13    1.20    2.50
  -1  -8 -13    5.70    4.20
   1  -8  13   -1.30    3.50
  -1  -8 -13   -9.40    3.90
  -1   8 -14   28.00    6.20
  -1   8 -14   22.70    4.70
   1  -8  14   27.30    5.60
  -1  -8 -14   25.20    6.50
  -1  -8 -14   31.10    8.10
  -1   8 -15   10.20    4.80
  -1  -8 -15    3.00    5.90
   1  -8  15    6.10    4.10
  -1  -8 -15    9.40    5.60
   1   9 -15   -5.90    3.40
   1   9 -15    4.80    3.70
   1  -9 -15    2.60    5.40
  -1  -9  15    4.00    4.40
   1  -9 -15   13.10    6.60
   1   9 -14   -1.70    2.70
   1   9 -14    1.70    3.40
   1  -9 -14   -7.80    3.90
  -1  -9  14   -0.70    3.70
   1  -9 -14   -9.90    3.80
   1   9 -13    7.20    2.70
   1   9 -13    6.10    4.40
   1  -9 -13   -0.60    4.70
   1  -9 -13   12.30    5.10
   1   9 -12    3.00    2.40
   1   9 -12    4.20    3.30
   1  -9 -12    0.60    3.70
  -1  -9  12   -0.10    3.70
   1  -9 -12    0.80    3.40
   1   9 -11   10.90    4.40
   1   9 -11   18.50    3.10
   1  -9 -11   21.30    3.30
  -1  -9  11   12.60    5.00
   1  -9 -11   13.80    5.00
   1  -9 -11   23.70    3.30
   1   9 -10    1.20    2.80
   1   9 -10    3.40    1.70
   1  -9 -10    2.40    2.30
  -1  -9  10    2.80    4.10
   1  -9 -10   -2.60    2.20
   1  -9 -10    4.80    3.40
   1   9  -9    4.20    3.40
   1   9  -9    5.40    1.60
  -1  -9   9    7.80    4.40
   1  -9  -9   -0.30    2.70
   1   9  -8    0.20    2.10
   1   9  -8   -0.60    1.00
  -1   9   8    0.10    2.60
  -1  -9   8   -1.30    3.20
   1  -9  -8   -0.90    2.80
   1  -9  -8   -0.90    1.90
  -1   9   7    0.40    2.90
   1   9  -7    3.60    0.80
   1   9  -7    2.00    2.50
   1   9  -6   29.00    4.20
   1   9  -6   31.70    6.70
  -1   9   6   47.20    6.40
   1  -9  -6   34.80    4.70
  -1   9   5   -2.30    2.60
   1   9  -5    8.50    4.10
   1   9  -5    4.50    2.10
   1   9  -4    2.50    1.70
  -1   9   4    2.50    3.10
   1   9  -4    6.00    3.40
   1   9  -3   34.20    6.90
  -1   9   3   28.30    5.70
   1   9  -3   34.40    3.50
   1   9  -2  110.49    5.50
   1   9  -2  118.49   10.20
  -1   9   2  117.29    9.60
  -1  -9   2  106.99    3.60
   1   9  -1   37.80    7.00
  -1   9   1   40.60    7.00
   1   9  -1   38.10    3.00
  -1  -9   1   36.40    2.80
  -1   9   0  977.80   35.00
   1   9   0  974.30   35.20
  -1   9  -1   13.30    2.40
  -1   9  -1   12.20    4.90
   1   9   1   15.90    4.90
  -1   9  -2   19.20    2.80
   1   9   2   22.50    5.30
  -1   9  -2   17.60    5.40
  -1   9  -3   76.99    8.60
  -1   9  -3   65.79    4.80
   1   9   3   73.39    8.00
  -1   9  -4   48.50    4.30
   1   9   4   52.89    7.20
   1   9   5  296.47   15.60
  -1   9  -5  281.57   11.80
   1  -9   5  269.87   16.20
  -1  -9  -5  276.47   11.40
  -1   9  -6  179.08    9.50
   1   9   6  206.78   12.60
  -1  -9  -6  160.48    8.90
   1  -9   6  175.58   12.90
  -1   9  -7    1.20    2.20
   1   9   7    2.60    2.90
  -1   9  -7    1.70    1.00
  -1  -9  -7    0.10    2.00
   1  -9   7    0.10    3.50
   1   9   8   20.50    5.00
  -1   9  -8   10.10    2.00
  -1   9  -8   10.80    3.50
   1  -9   8   22.30    6.00
  -1  -9  -8   19.90    4.40
  -1   9  -9    8.40    3.60
   1   9   9    9.90    4.00
  -1   9  -9    9.40    2.00
   1  -9   9    3.10    4.40
  -1  -9  -9   12.50    3.90
  -1  -9  -9    4.40    5.00
  -1   9 -10   31.30    3.50
   1   9  10   41.60    6.20
  -1   9 -10   33.50    5.60
  -1  -9 -10   33.90    5.00
  -1  -9 -10   34.70    6.40
   1  -9  10   32.00    6.80
  -1  -9 -10   29.70    6.90
  -1   9 -11    5.10    2.10
  -1   9 -11    3.90    3.50
  -1  -9 -11    6.40    2.70
   1  -9  11    7.50    4.60
  -1  -9 -11   -0.70    3.10
  -1  -9 -11   -2.10    2.90
  -1   9 -12    1.60    2.00
  -1  -9 -12   -0.30    1.80
  -1  -9 -12    1.30    1.90
  -1  -9 -12   -7.80    3.10
   1  -9  12   -0.30    3.70
  -1  -9 -12    9.40    5.30
  -1   9 -13    0.30    3.60
  -1   9 -13    1.90    2.40
   1  -9  13    3.60    4.20
  -1  -9 -13   14.50    6.00
  -1   9 -14   18.20    4.50
  -1   9 -14   18.30    5.30
  -1  -9 -14   19.90    6.20
   1  -9  14    8.50    4.40
  -1  -9 -14   13.20    6.00
   1  10 -14    1.30    3.70
   1 -10 -14    1.20    4.90
   1 -10 -14   -1.40    4.20
  -1 -10  14    4.50    4.80
   1  10 -13    8.40    4.50
   1  10 -13   10.50    2.80
   1 -10 -13    3.60    4.60
   1 -10 -13    2.10    4.10
  -1 -10  13    4.10    4.50
   1  10 -12    5.60    1.90
   1  10 -12    2.60    3.10
  -1 -10  12   -4.70    3.50
   1 -10 -12    5.40    4.70
   1 -10 -12    3.80    1.90
   1 -10 -12    1.10    2.00
   1 -10 -12    1.10    3.90
   1  10 -11   -0.30    2.60
   1  10 -11   -1.20    1.50
   1 -10 -11   -1.20    2.70
   1 -10 -11   -3.70    2.20
   1 -10 -11    3.30    3.50
  -1 -10  11   -0.50    3.90
   1  10 -10   11.60    3.80
   1  10 -10   13.80    2.00
  -1 -10  10    9.50    4.80
   1 -10 -10    7.60    3.40
   1 -10 -10   10.80    4.50
   1  10  -9    2.90    2.80
   1  10  -9    5.40    1.30
  -1 -10   9   -0.80    4.00
   1 -10  -9    7.80    3.70
   1  10  -8   86.59    7.50
  -1  10   8   73.99    7.90
   1  10  -8   82.59    3.00
  -1 -10   8   72.39    9.50
   1 -10  -8   71.09    6.90
   1  10  -7   22.30    4.20
   1 -10  -7   27.60    4.70
  -1  10   6    2.00    3.40
   1  10  -6   -5.10    2.70
   1  10  -6   -0.20    1.70
   1 -10  -6    2.50    2.30
  -1  10   5   16.00    5.10
   1  10  -5    6.70    4.30
   1  10  -5   14.30    3.00
   1  10  -4   71.19    5.40
   1  10  -4   66.39   10.30
  -1  10   4   64.79    7.90
   1  10  -3   28.40    3.40
  -1  10   3   28.30    6.30
   1  10  -3   31.60    7.10
  -1  10   2    7.10    3.70
   1  10  -2    2.70    1.50
   1  10  -2    2.80    3.60
  -1 -10   2    5.40    0.90
   1  10  -1    9.40    4.40
  -1  10   1   16.90    5.50
   1  10  -1   15.50    2.50
  -1 -10   1   11.90    2.10
  -1  10   0   97.79    9.80
   1  10   0   83.79    9.40
  -1  10  -1   20.10    5.80
   1  10   1   18.40    5.30
  -1  10  -1   23.40    3.00
  -1  10  -2  332.87   11.80
  -1  10  -2  315.57   18.10
   1  10   2  327.37   18.00
   1  10   3  144.19   11.60
  -1  10  -3  152.58    7.30
  -1  10  -3  131.99   11.50
   1  10   4    3.60    3.30
  -1  10  -4    1.60    1.80
   1  10   5    5.30    3.60
  -1  10  -5   -0.60    1.80
  -1 -10  -5   -2.60    1.50
   1 -10   5   -1.10    3.40
   1  10   6    8.70    4.50
  -1  10  -6    8.30    2.90
   1 -10   6   11.20    5.00
  -1 -10  -6    8.10    2.70
   1  10   7   94.19    9.50
  -1  10  -7   96.19    7.50
   1 -10   7  102.39   10.60
  -1 -10  -7  121.29    7.90
   1  10   8   52.09    8.30
  -1  10  -8   48.70    5.70
  -1  10  -8   57.29    3.10
  -1 -10  -8   65.09    6.60
   1 -10   8   70.39   10.50
  -1  10  -9  116.09    5.00
  -1  10  -9  114.69    8.90
   1  10   9  100.89    9.60
  -1 -10  -9   98.19   10.40
   1 -10   9  104.99   11.10
  -1 -10  -9  125.19    9.20
  -1  10 -10   15.70    4.60
  -1  10 -10   14.60    2.40
   1  10  10   11.20    4.70
  -1 -10 -10   17.20    5.80
  -1 -10 -10    9.00    3.90
   1 -10  10   11.70    4.60
  -1  10 -11    2.30    1.50
  -1  10 -11    3.30    3.40
   1 -10  11   11.80    4.80
  -1 -10 -11    0.40    3.70
  -1 -10 -11    1.80    3.70
  -1  10 -12   21.30    5.70
  -1  10 -12   16.90    3.00
  -1 -10 -12   15.40    3.60
   1 -10  12   15.90    5.40
  -1 -10 -12   14.10    5.80
  -1 -10 -12    9.80    4.80
  -1  10 -13    3.50    2.30
  -1  10 -13    1.10    3.40
  -1 -10 -13    4.90    5.30
  -1 -10 -13   -2.50    3.60
  -1  10 -14    5.80    3.90
  -1 -10 -14    6.50    4.40
   1 -10  14    5.40    4.70
  -1 -10 -14   -4.70    4.40
   1  11 -14   -1.00    2.30
   1  11 -14   -1.00    3.80
  -1 -11  14   -4.00    4.20
   1 -11 -14   14.20    7.00
   1 -11 -14   -0.50    4.60
   1  11 -13   -2.30    3.30
   1  11 -13   -2.80    1.80
   1 -11 -13   -1.00    4.30
   1 -11 -13    1.80    4.10
  -1 -11  13   -0.20    4.10
   1  11 -12    6.60    1.90
   1  11 -12   10.30    4.40
   1 -11 -12   10.80    5.20
   1 -11 -12    3.80    5.10
  -1 -11  12   11.40    5.30
   1  11 -11    9.30    4.30
   1  11 -11   11.20    1.80
   1 -11 -11    6.90    4.40
   1 -11 -11    6.40    3.30
  -1 -11  11   16.70    6.20
   1  11 -10   15.20    1.80
   1  11 -10   16.40    4.60
  -1 -11  10   13.00    6.20
   1 -11 -10   21.70    4.90
   1  11  -9    6.50    3.10
   1 -11  -9   -3.20    2.70
  -1 -11   9   -4.90    3.40
  -1  11   8    3.10    3.80
   1  11  -8   -1.70    2.30
   1 -11  -8    3.00    2.70
  -1 -11   8   -3.30    3.70
   1  11  -7    0.60    2.50
  -1  11   7    3.10    3.60
   1 -11  -7   -0.40    2.40
   1  11  -6    8.00    3.00
  -1  11   6    2.60    4.20
   1  11  -6    8.10    4.80
   1 -11  -6   10.10    3.00
   1  11  -5    5.40    4.20
  -1  11   5    5.00    4.30
   1  11  -5    3.40    2.20
  -1  11   4   15.00    4.90
   1  11  -4    6.10    2.30
   1  11  -4    6.80    4.30
   1  11  -3   59.59    4.60
  -1  11   3   51.69    8.70
   1  11  -3   60.79    9.80
   1  11  -2    4.30    4.30
   1  11  -2    8.90    2.30
  -1  11   2    6.70    4.10
  -1 -11   2    9.20    1.20
   1  11  -1  211.48    8.40
  -1  11   1  225.18   15.10
   1  11  -1  210.08   15.10
  -1 -11   1  206.38    7.90
  -1  11   0   11.10    4.80
  -1 -11   0    3.00    1.60
   1  11   1    2.60    3.80
  -1  11  -1    3.50    3.50
  -1  11  -2    6.70    4.70
   1  11   2    3.30    3.00
  -1  11  -2    3.20    1.80
  -1  11  -3   36.50    7.50
  -1  11  -3   35.60    3.90
   1  11   3   44.10    8.40
  -1  11  -4   35.90    4.10
   1  11   4   37.40    7.50
   1  11   5   43.60    8.10
  -1  11  -5   45.20    4.90
   1 -11   5   39.70    8.50
  -1  11  -6   67.99    6.10
   1  11   6   58.99    9.20
  -1 -11  -6   76.09    6.10
   1 -11   6   55.49    9.50
  -1  11  -7    2.80    2.80
   1  11   7    0.30    3.50
  -1 -11  -7    0.20    2.20
   1 -11   7   -5.70    3.80
   1  11   8   -3.40    3.70
  -1  11  -8    1.70    2.50
  -1 -11  -8   -4.00    2.40
   1 -11   8    0.20    4.30
  -1 -11  -8   -2.60    2.90
   1  11   9   10.40    5.20
  -1  11  -9    9.90    3.70
  -1 -11  -9   11.20    5.20
  -1 -11  -9    9.50    3.90
   1 -11   9    3.50    5.00
  -1  11 -10   11.70    1.80
   1  11  10   10.50    4.50
  -1  11 -10    9.10    3.60
  -1 -11 -10    7.50    3.90
   1 -11  10    8.50    5.00
  -1 -11 -10   16.50    6.00
  -1  11 -11    0.20    1.50
  -1  11 -11   -3.10    3.00
  -1 -11 -11   10.40    4.20
   1 -11  11    6.80    4.50
  -1 -11 -11    2.10    4.20
  -1  11 -12   15.00    5.00
  -1  11 -12   10.90    2.40
  -1 -11 -12   12.80    3.80
  -1 -11 -12    2.90    4.90
  -1 -11 -12   15.50    5.30
   1 -11  12   13.30    5.30
  -1  11 -13    5.70    4.10
  -1  11 -13    3.40    2.30
  -1 -11 -13   -0.80    4.60
  -1 -11 -13    2.90    2.20
  -1 -11 -13   -1.70    3.90
   1  12 -13   -3.70    2.90
   1  12 -13    0.00    1.40
  -1 -12  13    5.90    5.10
   1 -12 -13    4.50    2.30
   1 -12 -13   -6.10    3.90
   1 -12 -13   -2.60    3.60
   1  12 -12   18.50    4.80
   1 -12 -12   15.00    5.50
   1 -12 -12   13.60    3.70
   1 -12 -12   33.30    8.30
  -1 -12  12   16.40    6.90
   1  12 -11    9.10    3.90
   1 -12 -11   19.70    5.60
   1 -12 -11   11.70    3.90
  -1 -12  11   15.10    6.20
   1  12 -10   19.20    4.90
   1 -12 -10   43.60    7.10
   1 -12 -10   33.70    6.30
  -1 -12  10   33.20    8.00
   1  12  -9    5.30    3.40
   1 -12  -9    8.70    4.10
  -1 -12   9   10.20    5.40
  -1  12   8   27.70    6.70
   1  12  -8   27.60    5.30
  -1 -12   8   17.20    6.90
  -1  12   7    3.00    3.90
   1  12  -7    3.60    2.70
   1 -12  -7    0.00    2.30
   1  12  -6    0.00    4.40
  -1  12   6    3.20    4.30
   1  12  -6    5.30    2.90
   1 -12  -6    4.40    2.70
  -1  12   5   45.50    8.50
   1  12  -5   61.69   10.90
   1  12  -5   43.90    4.90
   1  12  -4   11.60    5.70
   1  12  -4    8.40    2.50
  -1  12   4   13.90    5.40
  -1  12   3    3.20    4.80
   1  12  -3    9.80    2.60
   1  12  -3   13.00    6.30
  -1  12   2   65.09    8.80
   1  12  -2   55.69    4.40
   1  12  -2   59.49    9.90
  -1 -12   2   55.79    2.70
  -1  12   1    3.50    3.60
   1  12  -1   -0.80    4.10
  -1 -12   1    3.30    1.50
  -1  12   0  122.69   11.90
   1  12   0  134.79   12.40
  -1 -12   0  139.89    7.10
   1  12   1   89.99   10.40
  -1  12  -1   94.79   10.90
  -1  12  -2   37.10    3.70
   1  12   2   34.90    8.10
  -1  12  -2   49.99    9.40
   1  12   3    2.00    4.10
  -1  12  -3   -1.40    1.30
  -1  12  -3    2.00    3.80
  -1  12  -4   12.40    3.00
   1  12   4   12.00    5.20
  -1  12  -5    0.70    1.90
   1  12   5   -3.10    3.30
   1 -12   5   -5.80    3.60
   1  12   6    8.60    4.70
  -1  12  -6   18.40    3.60
   1 -12   6   27.00    7.50
  -1 -12  -6   15.90    3.60
   1  12   7   28.00    7.40
  -1  12  -7   14.80    4.00
   1 -12   7   18.60    6.80
  -1 -12  -7   20.20    6.00
  -1 -12  -7   22.90    4.40
  -1  12  -8    4.70    3.30
   1  12   8    5.90    4.30
  -1 -12  -8   -1.10    3.60
   1 -12   8   -6.30    3.80
  -1 -12  -8    4.00    3.00
   1  12   9   -0.20    4.50
  -1  12  -9    1.60    2.90
   1 -12   9    3.90    5.40
  -1 -12  -9   13.90    4.20
  -1 -12  -9    8.70    5.30
   1  12  10   -2.90    3.50
  -1  12 -10   -0.70    2.40
  -1 -12 -10    6.70    3.90
   1 -12  10    3.00    4.30
  -1 -12 -10    4.50    4.00
   1 -12  11   16.80    6.20
  -1 -12 -11   11.60    6.10
  -1 -12 -11    2.30    4.30
  -1 -12 -12   10.30    5.60
   1 -12  12    9.90    5.10
  -1 -12 -12    7.00    3.60
  -1 -12 -12   10.40    4.40
  -1  12 -13    2.70    1.70
  -1  12 -13    3.90    3.70
  -1 -12 -13    7.10    5.80
  -1 -12 -13    9.10    3.10
  -1 -12 -13    6.00    4.80
   1  13 -13   -0.70    3.20
   1 -13 -13    3.40    2.80
  -1 -13  13   10.00    5.90
   1 -13 -13    2.80    5.60
   1 -13 -13    6.00    4.90
   1  13 -12    2.40    2.90
   1 -13 -12   -0.50    4.70
   1 -13 -12    7.70    3.80
  -1 -13  12    9.40    6.20
   1 -13 -12    4.30    3.90
   1  13 -11    9.80    3.90
  -1 -13  11    9.20    5.30
   1 -13 -11    3.60    4.60
   1 -13 -11    8.30    4.70
   1  13 -10    2.30    2.80
   1 -13 -10    7.20    4.00
  -1 -13  10    7.60    5.10
   1 -13 -10    5.70    4.00
   1  13  -9    6.50    3.90
   1 -13  -9    6.90    3.70
  -1 -13   9    4.50    5.80
   1  13  -8    7.70    3.40
  -1  13   8    3.70    4.20
   1 -13  -8    5.80    3.70
   1  13  -7   28.80    5.10
  -1  13   7   20.90    6.40
   1 -13  -7   31.00    5.50
  -1  13   6   12.80    5.70
   1  13  -6   19.20    4.00
   1  13  -6    8.50    5.20
   1  13  -5    5.80    2.70
  -1  13   5    0.80    4.00
   1  13  -5   -3.40    3.40
  -1  13   4    0.00    3.70
   1  13  -4    4.10    2.30
   1  13  -4    3.10    4.60
   1  13  -3  122.09   13.20
  -1  13   3  130.49   12.80
   1  13  -3   94.09    6.30
  -1  13   2   16.40    6.20
   1  13  -2    5.10    2.10
   1  13  -2    5.30    5.40
  -1 -13   2    7.10    1.30
   1  13  -1   62.39   10.80
  -1  13   1   40.10    8.70
  -1 -13   1   32.00    3.30
   1  13   0   29.60    7.70
  -1  13   0   25.70    7.40
  -1 -13   0   24.40    3.60
  -1  13  -1   11.80    5.40
   1  13   1   15.60    6.20
  -1 -13  -1    6.80    2.60
  -1  13  -2   13.90    2.90
   1  13   2   19.50    6.20
  -1  13  -2    9.80    4.90
  -1 -13  -2   16.80    3.90
  -1  13  -3   34.60    4.40
  -1  13  -3   41.90    9.20
   1  13   3   33.70    8.30
   1  13   4   -0.20    5.40
  -1  13  -4   13.20    3.10
   1  13   5   17.10    6.20
  -1  13  -5    7.70    2.70
   1 -13   5   11.50    6.40
  -1  13  -6    2.40    2.60
   1  13   6    2.30    4.30
   1 -13   6   10.00    5.90
  -1 -13  -6   -0.30    2.40
  -1 -13  -6    1.60    3.20
   1  13   7    9.00    5.00
  -1  13  -7    5.40    3.10
  -1 -13  -7    2.90    2.70
  -1 -13  -7    5.20    4.20
   1 -13   7    3.70    4.60
  -1  13  -8    4.60    3.30
   1  13   8    1.90    4.30
   1 -13   8    7.50    5.50
  -1 -13  -8    5.90    4.30
  -1 -13  -8    1.60    2.90
  -1  13  -9    3.00    3.10
   1  13   9    0.60    4.00
   1 -13   9    6.40    5.30
  -1 -13  -9    2.10    4.60
  -1 -13  -9    1.80    3.60
   1 -13  10   10.50    6.50
  -1 -13 -10    8.80    3.80
  -1 -13 -10   -4.80    4.20
  -1  13 -11   15.80    5.00
  -1 -13 -11    4.00    4.40
   1 -13  11   20.10    6.60
  -1 -13 -11    4.20    4.80
  -1  13 -12    2.20    3.30
  -1 -13 -12    0.40    3.70
  -1 -13 -12    2.10    4.90
  -1 -13 -12    3.50    3.70
   1 -13  12   -4.20    4.30
   1  14 -12    2.90    3.40
   1 -14 -12    6.80    4.50
   1 -14 -12   21.10    6.20
   1 -14 -12   17.00    6.90
  -1 -14  12    6.20    6.00
   1  14 -11   -1.70    3.10
   1 -14 -11   -0.60    4.20
   1 -14 -11    4.40    5.10
  -1 -14  11    1.90    5.40
   1  14 -10   -0.60    2.70
  -1 -14  10   -5.50    5.50
   1 -14 -10   -9.80    3.60
   1 -14 -10   -2.00    3.50
   1  14  -9   17.00    4.60
  -1 -14   9   22.40    8.00
   1 -14  -9   13.20    4.60
   1 -14  -9   18.80    6.40
  -1  14   8    2.30    4.60
   1  14  -8   -0.80    2.40
  -1 -14   8    8.60    6.20
   1 -14  -8   -0.30    3.10
  -1  14   7   47.20    8.90
   1  14  -7   29.60    4.90
  -1 -14   7   33.90    9.30
   1 -14  -7   28.00    5.40
   1  14  -6    1.50    2.50
  -1  14   6    6.80    5.10
   1  14  -6    1.90    4.70
   1  14  -5    5.00    2.70
  -1  14   5   -0.60    4.80
   1  14  -5    1.70    4.90
   1  14  -4   25.10    4.20
   1  14  -4   35.20    8.90
  -1  14   4   21.30    6.90
   1  14  -3    3.80    2.30
   1  14  -3    7.60    5.60
  -1  14   3    3.90    4.70
   1  14  -2  200.38   17.00
  -1  14   2  191.08   16.20
  -1 -14   2  197.08    6.20
  -1  14   1   49.90    9.80
   1  14  -1   55.19   10.90
  -1 -14   1   49.60    3.80
   1  14   0    7.10    5.00
  -1  14   0    6.80    5.00
  -1  14  -1   73.69   11.60
   1  14   1   94.49   11.40
  -1 -14  -1   59.89    5.50
   1  14   2   47.40    9.80
  -1  14  -2   41.60   10.10
   1 -14   2   37.30    2.90
  -1 -14  -2   32.30    5.10
  -1  14  -3   10.30    6.20
   1  14   3   -4.30    3.30
  -1  14  -3    5.10    2.30
  -1 -14  -3    3.60    2.90
  -1  14  -4    8.90    2.90
   1  14   4    0.80    4.60
  -1 -14  -4    4.00    3.50
  -1  14  -5    1.50    2.10
   1  14   5   -1.30    4.70
  -1 -14  -5    6.20    4.20
   1 -14   5    8.30    5.80
   1  14   6   10.00    5.90
  -1 -14  -6    2.20    3.80
  -1 -14  -6    3.90    2.90
   1  14   7   -4.10    4.20
  -1  14  -7    5.00    3.00
  -1 -14  -7    2.00    3.00
   1 -14   7    8.50    5.70
  -1 -14  -7   -3.30    3.40
  -1  14  -8    3.40    3.00
   1  14   8    1.70    5.30
   1 -14   8   -1.00    4.80
  -1 -14  -8   -2.70    3.80
  -1 -14  -8    4.50    3.40
  -1  14  -9    5.00    3.60
   1  14   9   16.30    6.90
  -1 -14  -9   13.40    5.30
  -1 -14  -9    7.30    4.00
   1 -14   9    3.60    6.00
   1  14  10    5.90    5.70
  -1  14 -10    6.70    3.60
   1 -14  10   -3.40    4.90
  -1 -14 -10    6.40    3.80
  -1 -14 -10   -4.80    4.00
  -1  14 -11    1.90    3.10
  -1 -14 -11    7.20    5.20
   1 -14  11   10.00    5.90
  -1 -14 -11    4.60    4.20
  -1 -14 -11   -3.30    3.80
  -1  14 -12    2.50    2.90
  -1 -14 -12   -0.30    4.30
   1 -14  12   -3.40    5.40
  -1 -14 -12    4.90    4.40
  -1 -14 -12    5.20    5.10
   1  15 -11    7.60    4.00
   1 -15 -11    1.50    4.50
   1 -15 -11   11.90    6.50
   1 -15 -11    2.10    4.80
  -1 -15  11   16.10    7.30
   1  15 -10    4.50    3.20
   1 -15 -10   -0.40    3.50
  -1 -15  10    6.30    6.20
   1 -15 -10    1.80    4.50
   1 -15 -10    4.70    4.30
   1  15  -9    2.90    2.70
  -1 -15   9    4.20    6.00
   1 -15  -9    9.00    5.10
   1 -15  -9    3.20    3.70
  -1 -15   8    4.60    6.10
   1 -15  -8    6.10    3.80
  -1  15   7    5.20    5.30
   1  15  -7   14.10    4.10
  -1 -15   7    9.90    7.40
   1 -15  -7   15.30    4.30
   1  15  -6   15.20    3.70
  -1  15   6   19.10    6.80
   1  15  -5    4.10    5.80
  -1  15   5    5.90    5.80
   1  15  -5    0.80    2.30
   1  15  -4    3.30    2.70
  -1  15   4    1.50    5.00
   1  15  -4    3.20    5.50
  -1  15   3    2.30    4.70
   1  15  -3    3.80    5.60
   1  15  -3    5.70    2.70
  -1  15   2   13.90    7.10
   1  15  -2   13.20    7.50
  -1  15   1   34.70    8.40
   1  15  -1   27.80    8.50
  -1 -15   1   30.60    3.10
  -1  15   0    4.10    4.40
   1  15   0    8.60    5.90
  -1 -15   0    4.20    2.10
  -1  15  -1    5.40    5.40
   1  15   1    1.80    5.50
   1 -15   1    2.90    1.90
  -1 -15  -1    2.00    2.50
  -1  15  -2   -3.90    4.00
   1  15   2    4.30    5.90
   1 -15   2    0.60    1.20
  -1 -15  -2    0.50    2.70
   1 -15   2   -0.70    0.80
  -1  15  -3   57.59    5.50
   1  15   3   87.49   13.50
  -1 -15  -3   56.79    6.50
  -1  15  -4   17.00    3.50
   1  15   4   11.30    7.20
   1 -15   4   23.30    8.60
  -1 -15  -4   17.40    4.80
  -1  15  -5    9.30    3.10
   1  15   5    9.30    6.80
   1 -15   5    2.30    5.50
  -1 -15  -5   12.60    5.00
   1  15   6    2.00    5.50
   1 -15   6   11.00    6.10
  -1 -15  -6   -2.70    2.20
  -1 -15  -6    4.80    4.00
   1  15   7   13.80    6.70
  -1  15  -7   12.40    4.00
  -1 -15  -7    9.80    4.10
  -1 -15  -7    9.60    4.50
   1 -15   7    2.70    6.20
   1  15   8    6.90    5.50
  -1  15  -8    6.20    3.20
  -1 -15  -8   -0.60    3.60
  -1 -15  -8    6.10    3.80
   1 -15   8    3.40    5.40
  -1  15  -9    1.80    2.90
   1  15   9    4.70    6.30
  -1 -15  -9   -3.30    3.90
  -1 -15  -9    6.80    4.10
   1 -15   9   -6.20    5.70
   1  15  10   10.40    6.50
  -1  15 -10    8.20    3.60
  -1 -15 -10    5.20    4.10
  -1 -15 -10   -1.80    4.30
  -1  15 -11    2.90    3.00
  -1 -15 -11    8.60    5.70
   1 -15  11    7.70    6.60
  -1 -15 -11    8.40    4.00
  -1 -15 -11   -3.70    4.40
   1  16 -11    3.00    3.70
   1 -16 -11   11.40    6.00
  -1 -16  11    7.20    7.40
   1 -16 -11   11.80    5.60
   1 -16 -11    3.00    4.70
   1  16 -10   -0.60    3.00
   1 -16 -10    4.00    5.30
   1 -16 -10   -5.60    3.70
   1 -16 -10    4.20    5.70
  -1 -16  10   11.70    7.00
   1 -16  -9    5.90    4.50
  -1 -16   9   12.00    6.80
   1 -16  -9   11.00    4.10
   1  16  -8   -0.90    2.50
  -1 -16   8   -8.70    5.60
   1 -16  -8    0.10    3.20
   1  16  -7   11.00    3.80
  -1  16   7   12.80    6.70
  -1 -16   7    6.20    6.70
   1 -16  -7   11.20    4.50
   1  16  -6   51.29    6.10
  -1  16   6   50.09   10.50
   1  16  -5   50.39    5.70
   1  16  -5   50.39   11.20
   1  16  -4  112.09   14.50
   1  16  -4  103.09    7.50
  -1  16   4  125.19   14.10
   1  16  -3    2.60    5.00
  -1  16   3   -4.30    3.50
  -1  16   2   -0.60    4.40
   1  16  -2    8.10    5.70
   1  16  -1   18.00    7.60
  -1  16   1    7.00    5.30
  -1 -16   1    9.70    2.10
  -1  16   0   20.40    7.50
   1  16   0   15.10    7.30
  -1 -16   0   10.70    2.70
   1 -16   0   12.50    3.20
  -1  16  -1    2.20    4.90
   1  16   1   -5.30    5.00
  -1 -16  -1    5.70    2.70
   1 -16   1    2.50    2.00
  -1  16  -2   52.09   11.20
   1  16   2   72.79   13.20
   1 -16   2   72.89    3.40
   1 -16   2   72.29    2.90
  -1 -16  -2   59.19    6.60
   1  16   3  110.69   13.90
  -1 -16  -3  105.29    8.80
  -1  16  -4    2.80    2.60
   1  16   4    9.60    6.30
   1 -16   4    2.10    4.90
  -1 -16  -4    3.80    3.70
  -1  16  -5    4.00    2.80
   1 -16   5   13.60    6.40
  -1 -16  -5    1.40    3.40
   1  16   6    1.20    5.10
  -1  16  -6   -4.40    2.00
  -1 -16  -6    0.50    2.70
  -1 -16  -6    0.60    3.60
   1 -16   6    4.50    5.70
  -1  16  -7   -1.50    2.40
   1  16   7    8.00    5.70
  -1 -16  -7   -6.70    3.70
  -1 -16  -7    1.80    3.10
   1 -16   7   12.00    6.40
  -1  16  -8   -0.40    2.80
   1  16   8    6.40    5.90
  -1 -16  -8   -0.60    3.70
  -1 -16  -8    1.90    3.40
   1 -16   8    0.50    5.90
  -1  16  -9    4.60    3.40
   1  16   9   16.70    7.10
  -1 -16  -9   10.80    6.20
   1 -16   9   16.10    7.20
  -1 -16  -9    8.40    4.40
  -1  16 -10   -2.20    2.80
  -1 -16 -10   -1.50    3.50
  -1 -16 -10    0.40    4.80
   1 -16  10    5.30    6.30
   1  17 -10   -3.00    2.70
   1 -17 -10   -8.50    5.10
   1 -17 -10    0.40    4.20
  -1 -17  10   12.80    8.00
   1 -17 -10    3.00    5.10
   1  17  -9    3.10    3.00
   1 -17  -9    3.10    5.30
  -1 -17   9    8.20    6.40
   1 -17  -9    5.10    5.50
   1  17  -8    2.10    3.00
  -1 -17   8   -6.80    6.10
   1 -17  -8   -2.90    4.10
   1 -17  -8   -1.10    3.30
   1 -17  -8   -2.20    4.90
   1  17  -7    7.00    3.60
   1 -17  -7    7.00    4.20
  -1 -17   7   19.10    8.40
   1 -17  -7    8.50    4.90
   1  17  -6   -5.40    2.20
  -1  17   6    6.70    6.30
  -1 -17   6   -1.40    5.40
   1  17  -5   10.40    3.60
  -1  17   5   11.60    7.20
   1  17  -4    3.80    2.50
   1  17  -4    3.20    5.80
  -1  17   4    6.50    6.30
   1  17  -3    2.80    5.60
  -1  17   3   -3.50    4.70
  -1  17   2   12.40    6.90
   1  17  -2   -2.50    5.00
   1 -17  -2    1.90    2.80
  -1  17   1   48.60   10.80
   1  17  -1   66.99   12.90
  -1 -17   1   49.70    3.60
   1 -17  -1   42.20    5.70
   1  17   0   12.70    6.80
  -1  17   0   10.70    6.70
   1 -17   0    4.20    2.40
  -1 -17   0    3.80    2.20
  -1  17  -1    6.80    5.40
   1  17   1   -3.90    5.30
   1 -17   1   -1.90    1.60
  -1 -17  -1   -2.40    2.10
   1  17   2   39.00    9.70
  -1 -17  -2   26.10    5.00
   1  17   3   92.29   14.80
   1 -17   3   66.29   12.80
  -1 -17  -3   61.69    7.40
   1  17   4   38.70   10.10
   1 -17   4   36.60   10.50
  -1 -17  -4   28.70    6.10
   1  17   5   -3.90    5.30
  -1  17  -5    0.10    2.30
   1 -17   5    8.70    6.00
  -1 -17  -5   -2.50    3.40
  -1  17  -6   28.80    5.10
   1  17   6   48.70   10.40
  -1 -17  -6   22.50    6.10
   1 -17   6   30.20    9.60
  -1  17  -7    7.60    3.10
   1  17   7    6.70    7.20
  -1 -17  -7    1.70    3.40
  -1 -17  -7   -1.80    3.90
   1 -17   7    9.10    7.10
   1  17   8   11.80    7.00
  -1  17  -8    1.40    2.70
  -1 -17  -8   -5.10    4.00
  -1 -17  -8    5.80    3.60
   1 -17   8   -6.00    5.50
  -1  17  -9    4.50    3.30
   1 -17   9   11.50    7.30
  -1 -17  -9    9.10    4.60
  -1 -17  -9   -3.10    4.20
   1  18  -9    8.80    3.90
   1 -18  -9    0.20    4.50
   1 -18  -9   -6.00    3.90
   1 -18  -9    7.70    6.00
  -1 -18   9   -1.10    5.60
   1  18  -8   -3.50    2.80
   1 -18  -8   -2.40    5.70
   1 -18  -8    4.00    4.10
  -1 -18   8   -9.10    5.50
   1 -18  -8   -9.00    4.50
   1  18  -7    5.00    3.50
   1 -18  -7   10.70    5.30
  -1 -18   7   -0.90    6.30
   1 -18  -7   10.70    6.90
   1 -18  -7    6.10    3.80
   1  18  -6   -3.90    2.50
  -1 -18   6    8.60    6.80
   1 -18  -6    2.00    4.20
   1  18  -5   -1.30    2.40
   1 -18  -5   -3.00    3.90
   1  18  -4    3.20    5.60
  -1  18   4   17.20    8.60
   1 -18  -4   12.40    4.90
  -1  18   3   16.30    8.10
   1  18  -3   26.50   10.90
   1 -18  -3   16.30    5.00
   1  18  -2    9.10    6.10
  -1  18   2    5.70    5.50
   1 -18  -2    2.00    2.80
   1  18  -1  -11.20    4.50
  -1  18   1    6.60    6.40
  -1 -18   1    3.90    1.40
   1 -18  -1   -2.80    2.40
   1  18   0   10.40    8.30
  -1 -18   0   16.20    2.90
   1 -18   0   14.30    3.10
   1  18   1   15.00    7.10
   1 -18   1   10.30    2.00
  -1 -18  -1    5.00    2.80
   1  18   2   16.30    7.00
  -1 -18  -2    0.10    2.40
   1 -18   2    2.40    6.30
   1  18   3   -8.00    5.10
   1 -18   3    6.80    6.60
  -1 -18  -3   -3.20    3.40
   1  18   4   -8.90    5.30
  -1 -18  -4   -3.10    3.50
   1 -18   4    3.30    6.60
  -1  18  -5   -1.00    2.30
   1  18   5   -7.90    5.40
  -1 -18  -5   -3.50    3.60
   1  18   6    3.30    6.30
  -1  18  -6    4.40    2.90
  -1 -18  -6    8.80    4.50
   1  18   7    9.40    7.30
  -1  18  -7    7.20    3.30
  -1 -18  -7   -2.20    3.40
  -1 -18  -7    5.10    4.90
   1 -18   7    5.70    7.60
   1  18   8   -6.40    6.40
  -1  18  -8   -2.70    2.90
  -1 -18  -8    3.00    3.90
   1 -18   8    6.00    6.00
  -1 -18  -8   12.40    6.00
   1  19  -8    2.00    2.90
   1 -19  -8    6.80    7.20
  -1 -19   8   -9.50    6.40
   1 -19  -8    3.80    4.50
   1  19  -7    5.50    3.20
   1 -19  -7    2.30    3.90
   1 -19  -7    6.70    5.50
  -1 -19   7    6.00    7.00
   1 -19  -7   -4.40    6.80
   1  19  -6    2.10    3.00
  -1 -19   6    9.70    7.30
   1 -19  -6    9.10    7.10
   1 -19  -5    0.80    4.30
  -1 -19   5    4.20    7.30
   1 -19  -4   17.80    5.30
   1  19  -3    9.40    6.70
   1 -19  -3   12.00    3.90
   1  19  -2   23.30    9.50
   1 -19  -2   14.40    4.00
   1  19  -1   -5.30    5.40
  -1 -19   1    3.50    1.40
   1 -19  -1   -2.90    2.90
   1  19   0   36.50   10.50
  -1 -19   0   35.60    4.00
   1 -19   0   41.20    4.50
   1  19   1   20.60    9.20
   1 -19   1   12.00    2.10
   1 -19   1    4.00    7.50
   1  19   2    7.40    5.90
  -1 -19  -2    4.50    2.90
   1 -19   2   -2.70    5.70
   1  19   3   -1.70    5.70
  -1 -19  -3    5.30    3.50
   1 -19   3   12.70    7.10
   1  19   4   20.40    8.70
  -1 -19  -4    9.40    4.30
   1 -19   4   -0.10    6.20
   1  19   5    5.80    7.60
  -1 -19  -5    5.00    4.20
   1 -19   5   18.90    8.00
   1  19   6   17.50    8.80
  -1  19  -6   13.70    4.10
  -1 -19  -6    5.60    5.00
   1 -19   6    7.40    8.30
  -1  19  -7   -1.40    2.40
   1  19   7    0.30    6.20
  -1 -19  -7   -3.30    3.20
  -1 -19  -7   -7.50    3.90
   1 -19   7    1.00    5.50
   1 -20  -6   -8.90    6.60
  -1 -20   6   19.20    7.80
   1 -20  -6    1.40    4.50
  -1 -20   5   14.60    7.50
   1 -20  -5   13.60    5.30
   1 -20  -5   22.00    8.90
  -1 -20   4   19.20    8.30
   1 -20  -3    5.00    3.80
   1 -20  -3    5.50    6.90
   1  20  -2    1.40    6.70
   1 -20  -2   -0.90    2.90
   1 -20  -2    5.90    7.60
   1  20  -1    2.00    7.60
   1 -20  -1    2.70    2.60
   1 -20  -1   10.80    7.50
  -1 -20   1   -0.20    1.20
   1  20   0    3.80    6.80
   1 -20   0  -14.00    5.60
   1 -20   0   -0.90    2.20
  -1 -20   0   -2.00    1.80
   1  20   1   -3.70    6.70
   1 -20   1   -2.50    5.80
  -1 -20  -1    0.50    2.50
   1 -20   1    2.60    1.50
   1  20   2    3.10    6.50
  -1 -20  -2    6.20    3.30
   1 -20   2   24.40   10.00
   1 -20   3    4.40    7.10
  -1 -20  -3    0.50    3.10
   1  20   4   12.60    7.80
   1 -20   4   -0.80    4.80
  -1 -20  -4    3.40    3.50
   1  20   5    3.50    6.80
   1 -20   5   12.10    7.90
  -1 -20  -5   -5.30    4.00
   1  20   6   12.20    8.80
  -1 -20  -6   -5.70    4.00
   1 -20   6   -0.30    4.90
   1 -21  -4    6.60    7.90
   1 -21  -4    5.50    4.90
  -1 -21   4   15.80    9.80
   1 -21  -3    3.20    4.00
   1 -21  -3   15.70    8.80
  -1 -21   3   10.70    7.70
   1 -21  -2  -10.60    5.30
   1 -21  -2   -5.70    2.80
   1 -21  -1   12.60    8.40
   1  21   0    8.00    7.10
   1 -21   0   15.20    3.00
   1 -21   0   35.10   10.50
  -1 -21   0   17.70    3.00
   1 -21   1   10.50    8.80
   1  21   2   11.00    7.70
   1 -21   2    4.40    7.80
  -1 -21  -2    7.60    3.40
   1  21   3  -10.10    6.10
   1 -21   3    1.70    6.10
  -1 -21  -3    6.80    3.70
   2   0 -16   68.69   10.70
   2   0 -16   49.20    9.20
   2   0 -15    2.00    4.20
   2   0 -15    4.00    4.40
   2   0 -14   33.80    7.40
   2   0 -14   20.90    6.40
   2   0 -13   -0.30    3.50
   2   0 -13   -0.60    3.40
   2   0 -12   43.50    7.60
   2   0 -12   51.79    7.80
   2   0 -11    3.70    3.20
   2   0 -10  269.27   14.10
   2   0  -9    0.50    2.20
   2   0  -8  197.58   10.70
   2   0  -7    2.20    2.40
   2   0  -6  136.39    7.70
   2   0  -5    3.40    2.20
  -2   0   5    4.40    1.90
   2   0  -4 1017.20   29.40
  -2   0   4 1069.49   29.30
   2   0  -4 1049.59   26.50
  -2   0   4 1060.59   26.40
  -2   0   3    5.70    1.00
   2   0  -3    5.60    1.10
  -2   0   3    7.00    1.80
   2   0  -3    2.80    1.50
  -2   0   2   77.89    3.00
   2   0  -2   80.59    3.20
   2   0  -2   77.99    3.80
  -2   0   2   80.49    3.70
   2   0  -1   -0.10    0.30
   2   0  -1    0.10    0.40
  -2   0   1    0.50    0.30
  -2   0   0    8.30    1.00
   2   0   1    0.20    0.80
  -2   0  -1    0.00    0.60
  -2   0  -1    0.60    0.80
   2   0   1    0.50    0.50
   2   0   1    0.50    0.70
  -2   0  -1    0.80    0.50
  -2   0  -2  972.20   24.80
   2   0   2  932.51   25.60
  -2   0  -2  880.51   25.40
  -2   0  -2  942.41   25.00
   2   0   2 1003.00   24.90
   2   0   2  949.71   25.20
   2   0   3    6.00    1.40
   2   0   3    4.10    1.50
  -2   0  -3    6.50    1.70
  -2   0  -3    2.40    1.40
  -2   0  -3    5.10    1.40
  -2   0  -4  568.24   18.60
  -2   0  -4  608.14   17.80
   2   0   4  588.54   16.90
   2   0   4  573.74   17.70
  -2   0  -4  587.54   17.00
   2   0   5    6.50    1.70
  -2   0  -5    6.50    1.70
  -2   0  -5    7.10    2.20
  -2   0  -5    5.50    2.50
   2   0   5    7.10    2.10
   2   0   6  241.98   10.90
   2   0   6  268.57    9.40
  -2   0  -6  244.58   11.50
  -2   0  -6  281.57   11.20
  -2   0  -6  252.27    9.50
  -2   0  -7    2.50    2.40
  -2   0  -7    1.00    1.30
   2   0   7   -0.10    1.30
  -2   0  -7    0.40    1.70
  -2   0  -8  133.39    9.10
   2   0   8  143.69    6.60
  -2   0  -8  132.69    8.40
   2   0   9   -0.70    1.70
  -2   0  -9    4.50    2.80
   2   0   9    2.90    1.60
  -2   0  -9   -0.20    2.60
   2   0  10    3.70    1.90
  -2   0 -10    4.90    3.10
   2   0  10   -0.80    2.10
  -2   0 -10    5.90    3.20
  -2   0 -11    3.00    3.60
   2   0  11   -0.20    1.60
   2   0  11   -4.30    1.80
  -2   0 -11   -0.50    2.60
  -2   0 -12    2.00    3.60
  -2   0 -12    6.30    3.60
  -2   0 -13   -3.80    2.90
  -2   0 -13   -0.40    3.80
  -2   0 -14   11.20    5.40
  -2   0 -14   18.40    5.80
  -2   0 -15   -3.20    3.60
  -2   0 -15    1.70    5.00
  -2   0 -16   18.70    6.40
   2   1 -16   -7.10    4.50
   2   1 -16  -10.40    3.90
   2  -1 -16   -3.60    3.90
   2  -1 -16   -1.20    5.10
   2   1 -15   -4.10    4.20
   2   1 -15   -4.80    3.20
   2  -1 -15   -6.60    4.20
   2  -1 -15   -5.20    4.40
   2   1 -14    4.10    4.30
   2  -1 -14    4.70    4.20
   2  -1 -14   -3.80    3.60
   2   1 -13   32.30    6.40
   2   1 -13   42.90    7.50
   2  -1 -13   29.60    6.60
   2  -1 -13   39.80    7.50
   2   1 -12   67.29    8.40
   2   1 -12   85.49    8.70
   2  -1 -12   72.19    8.10
   2   1 -11   88.89    8.40
   2  -1 -11   90.79    8.70
   2   1 -10   97.39    8.50
   2  -1 -10  102.19    8.70
   2   1  -9   21.10    4.40
   2  -1  -9   19.70    4.40
   2   1  -8  100.09    7.50
  -2  -1   8   92.59    4.20
  -2  -1   8   89.99    3.90
   2  -1  -8   90.99    7.20
   2   1  -7  182.58    9.60
  -2  -1   7  165.38    6.40
   2  -1  -7  164.78    9.10
  -2  -1   7  166.18    6.10
   2   1  -6    6.40    2.70
  -2  -1   6    9.70    1.80
  -2  -1   6    8.50    1.80
   2  -1  -6    6.10    2.50
   2   1  -5    2.30    1.70
  -2   1   5    4.30    2.00
   2   1  -5    2.80    1.40
   2  -1  -5    2.20    1.90
  -2  -1   5    1.90    1.20
  -2  -1   5    3.60    1.80
  -2   1   4   33.50    3.00
   2   1  -4   28.30    2.50
   2   1  -4   31.60    3.20
  -2  -1   4   28.60    2.40
  -2  -1   4   26.20    2.80
   2  -1  -4   27.10    3.00
   2   1  -3 1803.02   47.40
   2   1  -3 1819.12   46.70
  -2   1   3 1825.52   47.00
  -2   1   3 1840.92   45.10
  -2  -1   3 1861.81   47.40
  -2  -1   3 1862.71   46.50
   2  -1  -3 1800.72   44.90
   2  -1  -3 1779.42   47.20
  -2   1   2  450.55   12.40
   2   1  -2  416.66   12.70
  -2   1   2  428.26   11.70
   2   1  -2  424.26   12.60
  -2  -1   2  445.36   12.60
   2  -1  -2  430.76   12.50
   2  -1  -2  420.76   11.60
  -2  -1   2  422.96   12.50
   2   1  -1  248.68    8.10
   2   1  -1  252.07    7.30
   2  -1  -1  249.48    7.60
  -2  -1   1  254.57    7.30
  -2   1   0    2.70    0.70
   2   1   0    4.40    1.10
  -2  -1   0    3.30    0.50
   2  -1   0    2.90    0.90
  -2  -1   0    2.50    0.80
   2   1   1    2.80    1.10
  -2   1  -1    3.30    0.80
  -2   1  -1    1.70    1.10
  -2   1  -1    1.90    0.80
   2   1   1    2.70    1.40
   2   1   1    2.60    0.60
  -2  -1  -1    2.40    1.10
  -2  -1  -1    2.80    0.60
   2  -1   1    1.30    1.20
   2  -1   1    2.50    0.80
   2  -1   1    3.10    0.80
  -2  -1  -1    4.20    1.30
  -2   1  -2   44.20    3.10
  -2   1  -2   44.30    2.70
  -2   1  -2   44.60    2.70
   2   1   2   41.20    3.00
   2   1   2   39.40    3.30
   2   1   2   43.30    2.50
   2  -1   2   41.20    2.70
  -2  -1  -2   40.50    3.40
   2  -1   2   38.20    2.80
   2  -1   2   39.30    3.00
  -2  -1  -2   39.60    2.80
  -2  -1  -2   41.70    2.50
   2   1   3   56.19    3.40
  -2   1  -3   54.09    3.40
   2   1   3   54.89    3.20
  -2   1  -3   53.39    3.60
  -2   1  -3   60.59    3.70
   2  -1   3   53.09    3.60
   2  -1   3   61.69    3.60
   2  -1   3   58.89    3.60
  -2  -1  -3   51.99    3.30
  -2  -1  -3   50.19    4.10
  -2  -1  -3   55.19    3.20
  -2   1  -4   58.89    4.00
   2   1   4   60.69    3.70
  -2   1  -4   61.39    4.10
  -2   1  -4   65.09    4.50
   2   1   4   59.49    3.90
   2  -1   4   56.99    4.00
  -2  -1  -4   62.29    3.50
  -2  -1  -4   65.19    4.20
   2  -1   4   64.29    3.90
  -2  -1  -4   56.89    4.80
  -2   1  -5  359.46   12.60
   2   1   5  328.37   12.00
  -2   1  -5  333.27   12.80
  -2   1  -5  335.77   11.90
   2   1   5  338.07   11.10
  -2  -1  -5  326.67   13.50
  -2  -1  -5  314.27   12.00
   2  -1   5  334.57   11.40
   2  -1   5  342.77   12.60
  -2  -1  -5  335.67   10.70
  -2   1  -6  127.69    7.30
   2   1   6  132.89    6.00
   2   1   6  124.39    6.90
  -2   1  -6  124.59    6.60
  -2   1  -6  112.89    7.40
   2  -1   6  133.69    6.20
  -2  -1  -6  133.99    8.40
  -2  -1  -6  130.59    5.70
  -2  -1  -6  139.79    7.40
   2   1   7    0.10    1.30
  -2   1  -7    4.90    2.50
  -2   1  -7   -1.40    1.90
  -2  -1  -7    3.80    2.10
  -2  -1  -7    1.30    1.30
   2  -1   7    0.30    1.30
   2   1   8  145.29    6.50
  -2   1  -8  128.59    8.90
  -2   1  -8  140.89    8.70
   2  -1   8  139.89    7.60
  -2  -1  -8  143.89    8.70
  -2  -1  -8  141.99    6.40
   2  -1   8  152.68    7.00
  -2  -1  -8  157.08   10.10
   2   1   9   41.40    3.60
  -2   1  -9   38.50    5.50
  -2   1  -9   36.30    5.80
  -2  -1  -9   33.90    5.30
   2  -1   9   33.50    4.20
   2  -1   9   45.40    3.90
  -2  -1  -9   36.20    6.50
  -2   1 -10    4.50    3.30
  -2   1 -10    1.60    2.70
   2   1  10    1.70    1.50
   2  -1  10    5.40    2.10
   2  -1  10    4.50    2.40
  -2  -1 -10   -1.40    2.60
  -2  -1 -10    1.70    2.40
  -2   1 -11   10.10    3.80
  -2   1 -11   10.50    4.00
   2  -1  11    9.30    3.00
  -2  -1 -11   21.40    5.70
  -2  -1 -11   12.70    4.50
   2  -1  11   17.40    2.80
  -2   1 -12   -3.30    2.70
  -2   1 -12    5.10    4.00
  -2  -1 -12   -4.20    3.20
  -2  -1 -12   -0.30    3.40
   2  -1  12   -3.80    2.20
  -2   1 -13    4.40    3.70
  -2   1 -13    1.10    3.40
  -2  -1 -13   -2.60    2.80
  -2  -1 -13    0.60    3.60
  -2   1 -14    8.30    4.60
  -2   1 -14    0.90    4.00
  -2  -1 -14   11.30    4.80
  -2  -1 -14   15.40    6.10
  -2   1 -15    3.70    4.40
  -2   1 -15   -9.10    4.00
  -2  -1 -15   -3.30    4.10
  -2  -1 -15   -1.30    4.10
   2   2 -16    6.70    5.30
   2   2 -16    2.60    4.40
   2  -2 -16    3.60    4.90
   2  -2 -16    4.30    4.70
   2   2 -15   55.49    8.90
   2   2 -15   62.39    9.60
   2  -2 -15   43.90    9.10
   2  -2 -15   40.60    8.10
   2   2 -14    3.20    3.50
   2   2 -14    2.80    3.70
   2  -2 -14   -2.20    3.60
   2  -2 -14   -4.70    3.30
   2   2 -13   -3.60    3.10
   2   2 -13    5.30    3.70
   2  -2 -13   -4.50    3.50
   2  -2 -13    2.10    3.80
   2   2 -12   36.60    7.00
   2   2 -12   56.29    8.00
   2  -2 -12   47.10    7.40
   2   2 -11   74.09    7.90
   2   2 -11   88.39    8.30
  -2  -2  11   90.59    4.40
   2  -2 -11   98.49    9.10
  -2  -2  11   85.79    3.90
   2  -2 -10    3.40    2.90
  -2  -2  10    6.00    1.80
  -2  -2  10    4.90    1.50
   2   2  -9   50.79    6.90
  -2  -2   9   53.89    3.70
   2  -2  -9   50.29    6.20
  -2  -2   9   60.49    4.30
   2   2  -8   -1.80    1.80
  -2  -2   8    3.60    1.60
   2  -2  -8    2.50    2.60
   2   2  -7  731.03   24.20
  -2  -2   7  727.53   21.30
   2  -2  -7  681.13   23.70
  -2  -2   7  731.73   21.70
   2   2  -6  789.32   24.90
  -2  -2   6  790.92   23.10
   2  -2  -6  761.02   24.50
  -2   2   5   85.89    5.20
   2   2  -5   85.49    5.10
   2   2  -5   95.39    5.90
   2  -2  -5   86.39    5.70
  -2  -2   5   95.19    5.30
  -2  -2   5   83.09    5.50
  -2   2   4    9.50    1.80
   2   2  -4    7.90    2.20
   2   2  -4    9.10    2.30
   2  -2  -4   11.30    1.40
   2  -2  -4   11.20    1.30
  -2  -2   4   11.70    2.30
  -2  -2   4   10.40    2.30
   2  -2  -4   14.80    2.60
  -2   2   3  111.19    4.80
   2   2  -3  102.99    5.20
   2   2  -3   98.39    5.40
   2  -2  -3  102.49    4.30
  -2  -2   3  108.49    5.50
   2  -2  -3   97.09    4.00
   2  -2  -3  102.39    4.90
  -2  -2   3  104.99    5.10
   2   2  -2 1576.44   40.10
   2   2  -2 1526.55   41.20
   2  -2  -2 1518.15   39.60
  -2  -2   2 1571.64   41.20
  -2  -2   2 1576.14   40.10
   2  -2  -2 1540.65   39.80
   2   2  -1 1597.64   40.90
  -2   2   1 1627.34   42.30
   2   2  -1 1626.44   43.00
   2   2  -1 1626.04   40.10
  -2  -2   1 1673.43   41.10
   2  -2  -1 1613.34   42.20
  -2  -2   1 1667.53   42.90
   2   2   0   31.00    2.00
   2   2   0   32.90    1.40
  -2   2   0   36.70    3.00
   2   2   0   35.20    3.20
   2  -2   0   33.10    2.90
  -2  -2   0   31.50    3.00
  -2  -2   0   33.90    1.40
  -2  -2   0   34.30    1.90
   2  -2   0   34.50    1.70
  -2   2  -1  185.08    5.30
  -2   2  -1  175.48    5.70
   2   2   1  163.98    6.50
   2   2   1  177.68    7.20
  -2   2  -1  168.58    7.20
   2  -2   1  182.48    5.40
  -2  -2  -1  185.58    7.20
  -2  -2  -1  175.78    6.50
   2  -2   1  184.28    5.80
   2  -2   1  171.08    7.30
  -2   2  -2  343.17   10.30
   2   2   2  335.57   11.10
  -2   2  -2  342.77   11.70
  -2   2  -2  349.47    9.80
   2   2   2  343.87    9.60
   2  -2   2  327.87   11.50
   2  -2   2  342.47   10.40
  -2  -2  -2  319.37   11.30
  -2  -2  -2  338.57    9.70
   2  -2   2  329.07   10.00
  -2  -2  -2  330.17   10.80
   2   2   3 1269.27   33.30
  -2   2  -3 1253.07   34.20
   2   2   3 1267.37   32.30
  -2   2  -3 1205.68   32.50
  -2   2  -3 1249.68   33.00
   2  -2   3 1149.78   32.70
  -2  -2  -3 1260.97   32.50
  -2  -2  -3 1222.68   32.80
   2  -2   3 1243.68   33.80
   2  -2   3 1252.97   33.20
  -2  -2  -3 1205.58   34.40
   2   2   4  267.17    9.80
  -2   2  -4  296.27   10.20
  -2   2  -4  292.07   10.40
   2   2   4  278.37    9.70
  -2   2  -4  280.57   10.90
  -2  -2  -4  281.87   11.60
  -2  -2  -4  267.87    9.30
   2  -2   4  285.97   10.50
   2  -2   4  281.57   10.50
  -2  -2  -4  267.17    9.80
  -2   2  -5  856.51   25.60
  -2   2  -5  864.21   25.70
   2   2   5  878.41   25.10
  -2   2  -5  856.31   26.10
   2   2   5  870.11   24.60
   2  -2   5  887.31   25.40
  -2  -2  -5  917.41   25.60
  -2  -2  -5  831.52   27.30
  -2  -2  -5  851.01   23.90
   2  -2   5  856.21   26.00
  -2   2  -6    6.10    2.40
   2   2   6   11.60    2.40
   2   2   6   10.40    2.40
  -2   2  -6   13.60    3.20
  -2  -2  -6    9.30    1.80
  -2  -2  -6    5.80    2.70
  -2  -2  -6    7.40    2.40
   2  -2   6    9.30    2.40
   2   2   7   50.69    3.80
  -2   2  -7   44.20    4.80
  -2   2  -7   45.10    4.90
  -2  -2  -7   42.50    3.20
  -2  -2  -7   45.60    6.20
   2  -2   7   43.40    4.50
  -2  -2  -7   35.70    4.30
   2  -2   7   49.80    4.10
  -2   2  -8  154.28    9.20
   2   2   8  148.79    6.60
  -2   2  -8  137.69    8.60
  -2  -2  -8  148.39    8.70
   2  -2   8  141.09    8.20
  -2  -2  -8  121.59    9.60
  -2  -2  -8  137.39    6.10
   2  -2   8  150.98    7.40
   2   2   9   38.00    3.40
  -2   2  -9   47.90    6.50
  -2   2  -9   33.20    5.60
   2  -2   9   46.10    4.10
   2  -2   9   34.00    4.80
  -2  -2  -9   45.70    5.40
  -2  -2  -9   39.50    3.20
  -2  -2  -9   37.80    6.00
   2   2  10   10.60    2.00
  -2   2 -10    4.70    3.50
  -2   2 -10    7.20    3.60
  -2  -2 -10    1.20    3.30
   2  -2  10    9.30    2.60
  -2  -2 -10    1.00    3.40
  -2   2 -11   -1.20    2.90
  -2  -2 -11    1.70    3.20
   2  -2  11    4.50    2.60
  -2  -2 -11    0.70    3.80
  -2   2 -12   -4.40    2.90
  -2   2 -12    1.30    3.40
   2  -2  12   -0.40    2.70
  -2  -2 -12    6.90    4.30
   2  -2  12    0.20    2.20
  -2  -2 -12    8.20    4.00
  -2   2 -13    3.30    3.60
  -2   2 -13   10.70    4.70
  -2  -2 -13   -2.80    3.90
   2  -2  13    6.10    2.90
  -2  -2 -13    4.80    3.60
  -2   2 -14   -0.60    3.80
  -2   2 -14    5.80    4.10
  -2  -2 -14   -4.70    4.30
  -2  -2 -14   -2.90    3.30
  -2   2 -15    0.50    4.00
  -2   2 -15    2.20    4.00
  -2  -2 -15    5.60    4.50
  -2  -2 -15    3.10    4.40
   2   3 -16   36.60    8.10
   2   3 -16   26.10    6.80
   2  -3 -16   27.90    7.90
   2  -3 -16   30.50    8.10
   2   3 -15   61.29    9.90
   2   3 -15   53.29    8.20
   2  -3 -15   45.90    9.10
   2  -3 -15   49.80    9.20
   2   3 -14    0.90    3.40
   2   3 -14   -0.30    4.00
   2  -3 -14   -1.80    3.90
   2  -3 -14    1.70    3.50
   2   3 -13  249.08   15.10
   2   3 -13  289.67   16.90
   2  -3 -13  313.67   17.30
   2   3 -12   24.50    5.50
   2   3 -12   22.00    5.60
  -2  -3  12   22.60    3.20
   2  -3 -12   27.70    6.00
  -2  -3  12   27.60    3.00
   2   3 -11   20.80    5.50
   2   3 -11   19.40    4.80
  -2  -3  11   23.80    3.10
  -2  -3  11   27.60    3.70
   2  -3 -11   22.30    5.40
   2   3 -10  315.87   15.30
   2   3 -10  358.66   16.80
   2  -3 -10  349.17   16.60
  -2  -3  10  348.07   12.50
  -2  -3  10  350.06   13.40
   2   3  -9   27.20    5.00
   2  -3  -9   38.60    6.00
  -2  -3   9   42.00    4.40
  -2  -3   9   28.80    3.50
   2   3  -8  196.38   10.70
  -2  -3   8  187.38    9.10
   2  -3  -8  182.58   10.30
  -2  -3   8  158.48    8.20
   2   3  -7  167.18    9.40
  -2  -3   7  178.68    8.60
  -2  -3   7  179.28    8.70
   2  -3  -7  174.28    9.40
   2   3  -6   88.39    6.20
   2   3  -6   79.49    5.70
  -2  -3   6   72.39    5.60
   2  -3  -6   79.09    5.70
   2   3  -5   67.19    5.10
   2   3  -5   73.69    5.40
  -2   3   5   75.29    4.70
   2  -3  -5   71.39    3.40
   2  -3  -5   72.59    3.60
  -2  -3   5   73.39    5.20
  -2  -3   5   71.49    5.30
   2  -3  -5   65.39    4.90
  -2   3   4  187.88    7.20
   2   3  -4  181.28    8.00
   2   3  -4  175.68    8.40
   2  -3  -4  166.78    6.70
  -2  -3   4  186.58    8.10
  -2  -3   4  175.78    8.40
   2  -3  -4  162.48    7.40
   2  -3  -4  176.98    6.70
   2   3  -3  580.04   17.60
   2   3  -3  596.34   19.20
   2  -3  -3  590.14   17.30
  -2  -3   3  578.24   17.70
   2  -3  -3  574.44   17.10
   2  -3  -3  591.64   17.50
  -2  -3   3  609.24   19.10
   2   3  -2  787.02   23.80
   2   3  -2  743.73   21.30
   2  -3  -2  800.42   22.50
  -2  -3   2  789.52   23.50
   2  -3  -2  794.92   22.60
  -2  -3   2  767.82   21.50
   2   3  -1  135.49    4.10
   2   3  -1  133.49    4.80
   2   3  -1  128.59    6.90
   2  -3  -1  127.29    6.50
  -2  -3   1  138.19    3.90
  -2  -3   1  133.89    7.00
  -2  -3   1  140.49    5.00
   2  -3  -1  129.59    6.60
   2   3   0 1257.97   32.00
   2   3   0 1281.67   35.80
   2   3   0 1215.48   32.90
   2  -3   0 1330.07   35.60
  -2  -3   0 1285.47   32.10
  -2  -3   0 1357.26   35.70
   2  -3   0 1310.87   35.60
  -2  -3   0 1282.57   32.80
   2  -3   0 1267.77   32.50
  -2   3  -2  590.04   16.80
   2   3   2  607.84   18.70
  -2   3  -2  604.04   15.80
  -2  -3  -2  600.34   18.30
   2  -3   2  603.94   19.20
   2  -3   2  572.84   16.10
  -2  -3  -2  573.24   18.10
   2  -3   2  610.04   17.20
  -2  -3  -2  624.64   16.20
   2   3   3   19.70    3.00
  -2   3  -3   23.20    2.80
   2   3   3   20.90    1.90
  -2   3  -3   21.10    2.00
   2  -3   3   21.80    3.30
  -2  -3  -3   15.80    2.50
   2  -3   3   17.90    2.30
   2  -3   3   17.20    2.50
  -2  -3  -3   19.80    2.20
  -2  -3  -3   14.10    3.00
   2   3   4   84.49    5.20
  -2   3  -4   77.69    4.30
   2   3   4   86.19    4.40
  -2   3  -4   80.29    4.90
   2  -3   4   75.79    5.70
   2  -3   4   83.89    5.20
  -2  -3  -4   80.69    5.90
   2  -3   4   74.69    4.60
  -2  -3  -4   85.09    4.70
   2  -3   4   82.49    5.60
  -2  -3  -4   77.69    4.50
   2   3   5    3.20    1.90
   2   3   5    4.00    1.70
  -2   3  -5    3.60    1.90
  -2   3  -5    4.00    1.90
   2  -3   5    3.20    2.20
   2  -3   5    4.30    2.20
  -2  -3  -5   -0.20    1.50
  -2  -3  -5    5.30    2.90
  -2  -3  -5    4.30    1.60
   2   3   6   48.60    4.10
  -2   3  -6   53.09    4.60
   2   3   6   54.99    4.30
  -2   3  -6   50.69    4.80
   2  -3   6   56.79    5.30
  -2  -3  -6   50.69    5.80
  -2  -3  -6   51.49    3.50
  -2  -3  -6   55.69    4.60
   2  -3   6   55.19    4.70
  -2   3  -7    3.20    2.20
  -2   3  -7    1.30    1.80
   2   3   7    2.30    1.50
   2  -3   7    2.00    2.00
  -2  -3  -7    7.00    3.00
  -2  -3  -7   -0.40    1.50
  -2  -3  -7    1.20    1.30
   2  -3   7   -0.70    2.20
  -2   3  -8   44.40    5.00
   2   3   8   43.00    3.80
  -2   3  -8   46.30    5.30
   2  -3   8   41.90    4.40
  -2  -3  -8   43.60    5.00
  -2  -3  -8   36.70    6.10
   2  -3   8   44.30    5.80
  -2  -3  -8   38.10    3.10
  -2   3  -9   63.09    6.30
  -2   3  -9   72.79    6.60
   2   3   9   63.99    4.50
   2  -3   9   66.49    6.10
  -2  -3  -9   55.79    3.70
  -2  -3  -9   63.19    6.30
   2  -3   9   67.59    5.40
  -2  -3  -9   59.39    7.20
  -2   3 -10  123.39    9.20
  -2   3 -10  123.49    9.10
   2   3  10  119.89    5.50
  -2  -3 -10  119.39    9.00
  -2  -3 -10  114.49   10.20
   2  -3  10  118.89    8.40
   2  -3  10  124.59    7.30
  -2   3 -11   24.70    5.10
  -2   3 -11   38.90    6.50
   2  -3  11   37.00    5.60
  -2  -3 -11   25.80    5.50
   2  -3  11   30.40    4.20
  -2  -3 -11   26.90    6.60
  -2   3 -12   20.20    5.10
  -2   3 -12   12.10    4.60
  -2  -3 -12   15.30    5.10
   2  -3  12   26.10    3.80
   2  -3  12   19.00    4.70
  -2  -3 -12   12.10    5.40
  -2   3 -13   89.39    8.90
  -2   3 -13   70.29    8.60
  -2  -3 -13   89.09    9.20
   2  -3  13   87.39    6.10
  -2  -3 -13   67.29   10.20
  -2   3 -14    5.80    4.10
   2  -3  14    3.80    3.80
   2  -3  14    5.80    2.70
  -2  -3 -14    3.80    4.10
  -2  -3 -14   -0.70    4.20
  -2   3 -15   21.00    6.80
  -2   3 -15   20.80    6.50
  -2  -3 -15   11.00    5.50
  -2  -3 -15   18.40    6.60
   2   4 -16    6.40    4.60
   2   4 -16   10.20    5.60
   2  -4 -16    7.40    5.70
   2  -4 -16   19.80    6.50
   2   4 -15    1.40    3.80
   2  -4 -15    7.00    4.90
   2  -4 -15    4.80    4.60
   2   4 -14    0.00    3.50
   2   4 -14    5.20    4.30
   2  -4 -14   -3.90    3.30
   2  -4 -14   -6.20    3.20
   2   4 -13    3.40    3.90
   2   4 -13    3.60    3.20
  -2  -4  13    7.30    2.20
   2  -4 -13    6.10    4.50
   2   4 -12   -2.10    2.60
   2   4 -12    1.50    3.70
  -2  -4  12    6.50    3.00
   2  -4 -12    4.70    3.80
   2   4 -11  123.69   10.20
   2   4 -11   92.09    8.10
  -2  -4  11  110.19    6.80
  -2  -4  11  110.39    7.70
   2  -4 -11  120.69    9.90
   2   4 -10  434.36   19.20
   2   4 -10  415.36   17.70
  -2  -4  10  448.16   16.40
   2  -4 -10  443.26   19.40
  -2  -4  10  469.35   17.50
   2   4  -9   -0.90    2.20
   2   4  -9    1.70    2.10
  -2  -4   9    5.20    2.30
  -2  -4   9    3.90    2.60
   2   4  -8  261.37   12.60
   2  -4  -8  228.98   11.90
  -2  -4   8  250.37   11.50
  -2  -4   8  240.18   11.60
   2   4  -7  195.68   10.30
  -2  -4   7  217.28   10.70
   2  -4  -7  206.58   10.40
   2  -4  -7  205.08    6.70
   2  -4  -7  199.38    6.60
   2   4  -6   99.89    6.70
   2   4  -6  107.79    7.20
   2  -4  -6  104.29    4.90
   2  -4  -6  109.39    6.90
   2  -4  -6  106.89    5.00
  -2  -4   6  107.49    7.20
   2   4  -5    2.00    2.00
   2   4  -5    5.70    2.80
  -2  -4   5    2.70    2.40
   2  -4  -5    1.20    1.60
   2  -4  -5    3.00    1.60
   2  -4  -5    5.80    2.30
   2   4  -4  130.69    6.50
   2   4  -4  124.49    7.70
  -2   4   4  128.99    6.30
   2  -4  -4  122.49    6.30
  -2  -4   4  118.59    6.60
   2  -4  -4  122.49    6.20
  -2  -4   4  131.09    7.80
   2   4  -3  165.18    8.80
  -2   4   3  164.28    7.60
   2   4  -3  156.68    6.80
   2  -4  -3  160.18    7.60
  -2  -4   3  143.59    6.80
  -2  -4   3  172.28    8.70
   2   4  -2 3239.38   85.19
   2   4  -2 3212.78   81.49
  -2   4   2 3241.18   83.79
  -2  -4   2 3246.88   81.79
   2  -4  -2 3266.47   83.99
  -2  -4   2 3321.87   85.19
   2   4  -1  469.85   16.90
   2   4  -1  429.16   12.50
   2   4  -1  466.95   13.10
  -2  -4   1  473.75   16.60
   2  -4  -1  476.05   16.30
  -2  -4   1  489.25   12.20
  -2  -4   1  476.45   13.40
   2   4   0    6.70    1.00
   2   4   0    6.80    2.70
   2  -4   0    6.30    2.60
  -2  -4   0    2.80    2.00
  -2  -4   0    6.00    1.30
   2  -4   0    5.90    1.10
  -2  -4   0    6.90    1.10
   2  -4   0    4.30    2.20
  -2   4  -1   38.20    2.50
   2   4   1   43.50    4.50
  -2  -4  -1   48.60    4.30
  -2  -4  -1   35.80    3.10
   2  -4   1   34.70    4.40
   2  -4   1   39.10    2.50
   2  -4   1   45.30    4.40
  -2   4  -2  969.10   26.00
  -2   4  -2  959.00   24.50
   2   4   2  987.70   29.00
  -2  -4  -2 1008.00   28.60
   2  -4   2  960.70   29.40
   2  -4   2 1014.30   26.50
   2  -4   2  951.00   24.80
   2  -4   2  958.50   29.30
  -2  -4  -2  886.41   27.40
  -2   4  -3 1000.10   25.10
   2   4   3  980.50   28.90
  -2   4  -3  971.00   26.80
   2  -4   3  960.90   27.20
   2  -4   3  909.21   25.70
  -2  -4  -3  891.71   28.40
  -2  -4  -3  985.60   28.30
   2  -4   3 1006.80   29.80
   2  -4   3 1001.90   30.10
  -2  -4  -3  976.70   26.10
   2   4   4   62.69    5.10
  -2   4  -4   59.09    3.40
  -2   4  -4   61.29    4.40
  -2  -4  -4   55.09    3.90
  -2  -4  -4   66.69    4.60
   2  -4   4   65.99    5.70
   2  -4   4   53.69    5.30
   2  -4   4   55.79    3.80
  -2  -4  -4   55.49    5.20
   2  -4   4   62.19    4.60
  -2   4  -5  764.82   22.10
   2   4   5  797.22   24.00
   2   4   5  792.22   22.30
  -2  -4  -5  727.63   25.50
   2  -4   5  781.72   25.20
  -2  -4  -5  757.32   22.90
  -2  -4  -5  771.72   23.00
   2  -4   5  779.92   25.80
   2   4   6   18.60    3.10
   2   4   6   25.40    3.70
  -2   4  -6   12.40    3.00
  -2   4  -6   23.70    3.40
  -2  -4  -6   16.40    3.20
  -2  -4  -6   15.10    3.70
   2  -4   6   23.30    4.20
  -2  -4  -6   20.70    2.90
   2  -4   6   17.30    3.70
   2   4   7   50.39    4.50
  -2   4  -7   43.60    4.70
  -2   4  -7   40.90    4.10
  -2  -4  -7   42.40    3.30
   2  -4   7   37.40    5.10
  -2  -4  -7   33.80    5.80
   2  -4   7   36.10    4.70
  -2  -4  -7   35.70    4.10
   2   4   8    3.50    2.10
  -2   4  -8    3.00    2.20
  -2  -4  -8    4.50    2.40
   2  -4   8    1.70    2.70
  -2  -4  -8    3.80    1.60
   2  -4   8    1.80    1.90
  -2  -4  -8    3.50    2.90
   2   4   9   38.10    3.90
  -2   4  -9   40.20    5.00
  -2   4  -9   42.60    5.30
  -2  -4  -9   22.10    5.20
  -2  -4  -9   30.70    2.90
  -2  -4  -9   39.30    5.80
   2  -4   9   35.10    4.60
   2  -4   9   38.30    5.80
   2   4  10   14.90    2.50
  -2   4 -10    9.30    3.50
  -2   4 -10   17.60    4.20
  -2  -4 -10   14.30    2.10
  -2  -4 -10    3.70    3.60
   2  -4  10   13.30    3.40
  -2  -4 -10   29.20    5.20
  -2   4 -11    2.50    3.20
  -2   4 -11    2.70    3.20
  -2  -4 -11    0.90    3.00
   2  -4  11    2.70    2.30
  -2  -4 -11   -0.30    3.00
  -2   4 -12    5.50    3.60
  -2   4 -12   -2.70    2.50
   2  -4  12   -1.70    2.10
  -2  -4 -12   -2.70    3.30
  -2  -4 -12    3.00    3.50
  -2   4 -13   56.39    7.90
  -2   4 -13   43.80    7.10
  -2  -4 -13   44.00    7.60
  -2  -4 -13   46.90    8.50
   2  -4  13   43.90    5.50
  -2   4 -14    3.90    4.60
  -2   4 -14    3.00    3.80
  -2  -4 -14   11.80    5.90
  -2  -4 -14    2.10    4.40
  -2   4 -15    8.30    4.70
  -2   4 -15    5.10    4.60
  -2  -4 -15    7.50    5.30
  -2  -4 -15    3.50    5.50
   2  -4  15    1.50    2.70
   2   5 -16    1.00    4.30
   2   5 -16   17.40    6.00
   2  -5 -16   -5.50    4.30
   2  -5 -16    6.80    5.90
   2   5 -15    3.30    3.90
   2  -5 -15   14.20    5.60
   2  -5 -15    4.60    5.10
   2   5 -14    0.50    4.00
   2   5 -14   -4.10    3.20
   2  -5 -14    5.10    4.50
  -2  -5  14   -0.60    2.10
  -2  -5  14    1.70    3.60
   2  -5 -14    1.50    4.50
   2   5 -13   52.29    7.30
   2   5 -13   47.80    7.60
  -2  -5  13   33.60    5.60
  -2  -5  13   47.40    4.60
   2  -5 -13   52.69    8.20
   2   5 -12    5.70    3.30
   2   5 -12   -1.40    3.50
  -2  -5  12   -8.20    3.20
   2  -5 -12   -6.60    2.90
  -2  -5  12   -1.20    2.20
   2   5 -11   69.79    7.90
   2   5 -11   69.39    6.80
  -2  -5  11   60.69    7.20
  -2  -5  11   73.19    6.40
   2  -5 -11   79.29    8.30
   2   5 -10   95.49    7.30
   2   5 -10  112.59    9.20
  -2  -5  10   89.09    8.00
   2  -5 -10   90.39    8.50
  -2  -5  10  102.39    7.60
   2   5  -9   15.30    4.20
   2   5  -9   15.80    3.50
  -2  -5   9   23.30    4.30
   2  -5  -9   18.20    4.20
  -2  -5   9   15.30    4.60
   2   5  -8  147.29    9.10
   2   5  -8  133.79    7.50
   2  -5  -8  142.59    5.40
   2  -5  -8  132.89    8.70
  -2  -5   8  130.39    8.80
   2  -5  -8  125.79    5.20
  -2  -5   8  144.19    9.40
   2   5  -7  120.39    8.20
   2   5  -7  113.59    7.70
   2   5  -7   98.89    5.90
   2  -5  -7  109.39    5.50
  -2  -5   7  116.19    8.20
   2  -5  -7  112.79    5.60
   2  -5  -7  124.89    7.80
   2   5  -6   47.80    5.40
   2   5  -6   55.69    5.20
   2  -5  -6   45.60    3.90
   2  -5  -6   54.19    5.00
  -2  -5   6   38.50    5.10
  -2   5   5    6.30    2.30
   2   5  -5    3.70    2.70
   2   5  -5    8.90    2.50
  -2  -5   5    2.90    2.50
   2  -5  -5    7.10    2.40
   2  -5  -5    4.80    2.10
  -2   5   4  139.59    7.50
   2   5  -4  124.99    6.50
   2   5  -4  133.29    8.70
  -2  -5   4  130.19    6.90
   2  -5  -4  125.79    7.20
   2  -5  -4  126.09    6.30
  -2  -5   4  138.09    8.70
   2   5  -3   79.29    6.60
  -2   5   3   80.19    5.80
   2   5  -3   71.89    4.40
  -2  -5   3   87.39    5.10
   2  -5  -3   71.59    5.50
  -2  -5   3   82.79    6.60
   2   5  -2  379.76   15.50
   2   5  -2  348.97   11.30
  -2   5   2  343.37   13.80
  -2  -5   2  353.66   11.70
  -2  -5   2  364.56   15.00
   2  -5  -2  359.86   14.10
   2   5  -1 3071.89   83.29
  -2   5   1 3182.08   82.69
   2  -5  -1 3196.88   82.79
  -2  -5   1 3086.89   82.99
  -2  -5   1 3143.69   76.99
  -2  -5   1 3110.29   78.29
  -2   5   0 1588.04   45.50
   2   5   0 1590.04   40.10
   2   5   0 1608.24   45.90
  -2  -5   0 1586.54   40.30
   2  -5   0 1544.95   40.60
  -2  -5   0 1534.55   41.00
  -2  -5   0 1680.63   45.80
   2  -5   0 1620.74   45.60
  -2   5  -1   45.70    2.80
   2   5   1   51.49    5.10
   2  -5   1   48.90    3.00
   2  -5   1   55.79    5.30
  -2  -5  -1   52.89    5.10
  -2  -5  -1   46.70    3.70
   2  -5   1   51.09    5.10
  -2  -5  -1   53.19    2.40
   2   5   2  926.81   28.60
  -2   5  -2  911.41   24.70
   2  -5   2  884.01   28.80
   2  -5   2  910.71   29.10
   2  -5   2  901.71   25.10
   2  -5   2  919.41   23.10
  -2  -5  -2  913.11   28.00
  -2  -5  -2  830.72   26.10
  -2   5  -3  100.79    5.30
  -2   5  -3   97.99    3.70
   2   5   3  105.69    7.20
   2  -5   3   97.59    4.20
   2  -5   3   97.49    7.30
   2  -5   3   99.29    5.40
  -2  -5  -3  110.39    6.80
  -2  -5  -3   96.59    4.60
   2  -5   3  107.19    7.70
  -2   5  -4   34.80    2.40
   2   5   4   30.70    4.70
  -2   5  -4   30.50    3.40
  -2  -5  -4   28.30    4.00
   2  -5   4   33.40    5.20
   2  -5   4   27.00    2.80
   2  -5   4   26.80    5.00
  -2  -5  -4   31.20    3.10
  -2   5  -5  297.67    9.80
   2   5   5  286.77   12.50
  -2   5  -5  290.87   11.60
  -2  -5  -5  265.47   13.10
  -2  -5  -5  309.07   11.30
  -2  -5  -5  301.47   11.80
   2  -5   5  296.07   14.00
   2  -5   5  306.77   13.90
  -2   5  -6   21.90    3.70
  -2   5  -6   21.10    2.60
   2   5   6   19.70    3.70
  -2  -5  -6   24.80    5.30
   2  -5   6   24.60    4.70
  -2  -5  -6   21.30    2.90
   2  -5   6   19.20    4.20
  -2  -5  -6   21.30    3.50
   2   5   7   13.50    3.20
  -2   5  -7   17.20    3.00
  -2   5  -7   24.40    4.40
   2  -5   7   21.30    4.30
  -2  -5  -7   16.00    4.40
  -2  -5  -7   24.00    3.80
  -2  -5  -7   12.00    2.60
  -2   5  -8    0.20    1.70
  -2   5  -8    0.50    2.00
   2   5   8    0.10    1.80
  -2  -5  -8    0.80    3.00
  -2  -5  -8    5.10    2.40
   2  -5   8    2.70    2.50
  -2  -5  -8   -0.30    1.50
  -2   5  -9   43.10    4.80
   2   5   9   33.40    4.30
  -2   5  -9   38.90    5.80
  -2  -5  -9   38.30    6.70
   2  -5   9   40.10    5.20
  -2  -5  -9   38.30    3.40
  -2  -5  -9   41.80    5.90
  -2   5 -10    4.00    3.60
   2   5  10    7.90    2.10
  -2  -5 -10    6.50    3.30
  -2  -5 -10    6.70    4.00
  -2   5 -11   56.49    6.40
   2  -5  11   49.10    5.90
  -2  -5 -11   59.49    7.40
  -2  -5 -11   65.19    9.70
  -2   5 -12   14.90    4.30
  -2   5 -12   12.40    4.20
   2  -5  12   16.20    3.60
  -2  -5 -12    9.00    4.40
  -2  -5 -12    6.20    4.80
  -2   5 -13   82.49    8.40
  -2   5 -13   70.49    8.60
  -2  -5 -13   62.99    9.00
  -2  -5 -13   64.49    9.90
   2  -5  13   70.99    6.40
  -2   5 -14   -3.30    3.80
  -2   5 -14    6.10    4.00
   2  -5  14    4.20    3.20
  -2  -5 -14    6.00    4.50
  -2  -5 -14   12.80    5.40
  -2   5 -15   28.40    7.30
  -2   5 -15   25.80    6.20
  -2  -5 -15   14.60    7.10
  -2  -5 -15   13.10    5.60
   2   6 -16   17.10    6.90
   2   6 -16   11.90    5.00
   2  -6 -16   18.70    6.80
   2  -6 -16    9.60    5.50
   2   6 -15   23.70    5.20
   2   6 -15    8.10    5.60
  -2  -6  15   22.50    3.90
   2  -6 -15   10.30    6.30
   2  -6 -15   17.00    6.90
   2   6 -14   10.00    4.00
   2   6 -14   12.20    5.20
   2  -6 -14   -2.60    4.30
  -2  -6  14    6.40    3.30
   2  -6 -14    7.70    5.10
   2   6 -13   97.59   10.00
   2   6 -13   77.59    7.70
   2  -6 -13   76.49    9.10
  -2  -6  13   85.89    6.70
   2   6 -12   52.59    8.10
   2   6 -12   38.00    5.60
   2  -6 -12   59.69    8.40
  -2  -6  12   62.59    6.20
   2   6 -11  194.08   12.70
   2   6 -11  174.78   10.40
   2  -6 -11  187.78   12.50
  -2  -6  11  179.58   10.90
   2   6 -10    8.60    3.70
   2   6 -10   14.10    3.30
   2  -6 -10    6.80    3.80
  -2  -6  10    6.40    3.40
   2   6  -9   39.80    4.40
   2  -6  -9   37.70    2.80
  -2  -6   9   43.90    6.00
   2  -6  -9   37.80    6.00
   2  -6  -9   44.60    3.10
   2   6  -8    5.10    3.00
   2   6  -8    0.20    1.70
   2  -6  -8    5.20    1.80
   2  -6  -8    2.80    2.70
  -2  -6   8    6.60    3.10
   2  -6  -8    2.30    1.70
   2   6  -7    7.80    3.00
   2   6  -7   14.50    4.00
   2   6  -7   12.80    2.40
   2  -6  -7   13.80    2.90
   2  -6  -7   13.30    2.80
   2  -6  -7    9.40    2.90
   2   6  -6   89.09    7.70
  -2   6   6   93.39    6.30
   2   6  -6   92.49    4.70
   2   6  -6   96.89    6.60
   2  -6  -6   95.49    6.50
   2  -6  -6  100.89    6.30
   2   6  -5    5.10    2.30
   2   6  -5    3.30    3.10
  -2   6   5    3.30    2.20
   2  -6  -5    8.00    2.40
   2  -6  -5    0.60    1.60
  -2  -6   5   -3.20    2.50
  -2   6   4  125.09    8.00
   2   6  -4  121.69    6.70
   2   6  -4  132.09    9.30
  -2  -6   4  126.39    9.00
   2  -6  -4  127.59    7.90
   2   6  -3   22.30    2.80
   2   6  -3   31.40    5.80
  -2   6   3   28.60    4.60
  -2  -6   3   30.60    4.90
  -2  -6   3   25.40    3.00
   2  -6  -3   25.70    4.50
   2   6  -2  144.39    9.70
  -2   6   2  149.09    8.90
   2   6  -2  134.49    5.90
   2  -6  -2  142.89    8.80
  -2  -6   2  155.28    9.50
  -2  -6   2  137.79    6.40
   2   6  -1  354.96   10.90
   2   6  -1  368.26   16.00
  -2   6   1  375.06   15.40
  -2  -6   1  342.17   11.20
   2  -6  -1  364.26   15.20
  -2  -6   1  357.26   15.50
  -2  -6   1  342.97   10.10
   2  -6  -1  353.66   10.80
   2   6   0   49.70    5.60
   2   6   0   43.70    2.50
  -2   6   0   48.70    5.40
   2  -6   0   45.30    2.90
  -2  -6   0   43.60    3.10
   2  -6   0   49.60    5.60
  -2  -6   0   42.40    2.60
  -2  -6   0   49.10    5.30
   2   6   1   76.89    6.70
  -2   6  -1   69.99    6.50
  -2   6  -1   59.39    3.60
   2  -6   1   68.19    6.30
  -2  -6  -1   70.09    4.60
  -2  -6  -1   72.19    3.20
  -2  -6  -1   77.59    6.50
   2  -6   1   65.69    3.80
   2   6   2  246.08   12.40
  -2   6  -2  243.88    8.90
   2  -6   2  258.27    7.30
   2  -6   2  254.77   12.90
   2  -6   2  242.68    9.30
  -2  -6  -2  260.37   12.20
   2  -6   2  254.47   12.90
   2   6   3  461.05   18.00
  -2   6  -3  457.45   14.50
  -2  -6  -3  438.86   17.10
   2  -6   3  436.76   18.50
   2  -6   3  451.55   18.70
   2  -6   3  437.16   12.70
  -2   6  -4   27.10    2.00
   2   6   4   32.90    5.30
  -2   6  -4   22.90    3.30
   2  -6   4   18.10    4.50
  -2  -6  -4   33.20    4.90
   2  -6   4   27.00    2.50
  -2  -6  -4   27.00    3.00
  -2   6  -5  337.77   12.90
   2   6   5  338.47   14.70
  -2   6  -5  344.17   10.50
  -2  -6  -5  337.07   12.40
  -2  -6  -5  342.17   13.90
   2  -6   5  355.86   16.00
  -2   6  -6    2.40    1.90
   2   6   6    1.80    2.30
  -2   6  -6    1.20    1.20
   2  -6   6    0.20    2.40
  -2  -6  -6   -1.10    1.60
  -2  -6  -6    1.00    2.20
  -2  -6  -6    1.00    1.90
   2   6   7    6.00    2.80
  -2   6  -7    2.40    1.50
  -2   6  -7    2.50    2.00
   2  -6   7    7.50    3.10
  -2  -6  -7    6.10    2.10
  -2  -6  -7    3.70    2.10
  -2  -6  -7    1.90    2.80
  -2   6  -8    6.40    2.20
   2   6   8   12.10    3.10
  -2   6  -8    7.90    3.00
  -2  -6  -8    6.80    2.80
   2  -6   8    8.50    3.70
  -2  -6  -8    8.10    2.50
  -2  -6  -8   10.60    4.10
  -2   6  -9   -4.40    2.10
   2   6   9    7.30    2.80
  -2  -6  -9    5.20    2.60
  -2  -6  -9   -0.40    3.70
   2  -6   9   -2.60    2.10
  -2  -6  -9    1.60    1.70
  -2   6 -10   -2.00    2.20
  -2   6 -10    1.50    3.00
  -2  -6 -10    3.80    3.70
  -2  -6 -10    2.00    2.90
   2  -6  10   -1.10    2.60
   2   6  11   23.80    3.20
  -2   6 -11   22.90    4.50
  -2   6 -11   21.10    5.10
  -2  -6 -11   23.30    5.90
  -2  -6 -11   18.40    5.00
   2  -6  11   19.60    4.70
  -2   6 -12    0.80    2.60
  -2   6 -12   -4.20    3.10
  -2  -6 -12   -6.80    2.70
   2  -6  12    1.20    2.50
  -2  -6 -12    4.60    3.80
  -2   6 -13    5.30    3.40
  -2   6 -13    0.30    3.50
   2  -6  13    0.40    2.80
  -2  -6 -13   -2.60    3.30
  -2  -6 -13    2.30    3.80
  -2   6 -14   14.70    4.90
  -2   6 -14   11.40    5.60
   2  -6  14   12.90    4.10
  -2  -6 -14   15.40    5.70
  -2  -6 -14    5.00    5.60
  -2   6 -15   22.70    6.00
  -2   6 -15   23.30    5.80
  -2  -6 -15   18.40    7.40
   2   7 -15    7.20    4.70
   2   7 -15    1.10    4.30
  -2  -7  15    4.70    3.40
   2  -7 -15    1.40    4.90
   2  -7 -15    4.80    5.50
   2   7 -14   -1.30    2.80
   2   7 -14    0.00    3.80
   2  -7 -14   -8.60    3.40
   2  -7 -14    3.70    4.70
  -2  -7  14   -3.50    2.90
   2   7 -13    4.50    3.00
   2   7 -13   10.60    4.60
   2  -7 -13   12.40    5.30
  -2  -7  13   15.10    3.90
   2   7 -12  161.48   12.10
   2   7 -12  149.59    9.40
   2  -7 -12  147.69   12.00
  -2  -7  12  189.48   11.30
   2   7 -11  157.88    9.30
   2   7 -11  200.28   12.40
   2  -7 -11  188.78   12.60
  -2  -7  11  177.08   11.60
   2   7 -10   43.60    6.50
   2   7 -10   40.80    5.20
   2  -7 -10   50.39    3.20
   2  -7 -10   44.40    3.10
  -2  -7  10   39.40    6.80
   2  -7 -10   35.10    6.30
   2   7  -9   65.19    7.00
   2   7  -9   59.79    4.80
  -2  -7   9   68.29    7.60
   2  -7  -9   71.49    4.90
   2  -7  -9   60.19    6.60
   2  -7  -9   68.59    4.60
   2   7  -8   52.19    4.10
   2   7  -8   54.39    5.90
   2  -7  -8   50.09    5.90
   2  -7  -8   59.49    5.10
   2  -7  -8   62.29    4.90
   2   7  -7   53.69    5.50
   2   7  -7   49.20    3.50
   2   7  -7   51.89    6.60
   2  -7  -7   58.69    5.10
   2  -7  -7   53.29    5.50
   2   7  -6   32.90    6.00
   2   7  -6   37.00    4.90
   2   7  -6   28.10    2.20
  -2   7   6   27.10    4.60
   2  -7  -6   26.60    4.30
   2  -7  -6   25.40    4.40
  -2   7   5   15.10    3.80
   2   7  -5   20.50    5.00
   2   7  -5   18.60    3.40
   2  -7  -5   18.10    3.90
   2  -7  -5   16.40    3.00
   2   7  -4  520.35   17.30
  -2   7   4  536.35   20.10
   2   7  -4  528.25   22.00
   2  -7  -4  518.65   19.90
   2   7  -3  148.79    6.80
  -2   7   3  147.99    9.50
   2   7  -3  140.79   10.10
   2  -7  -3  142.59    9.20
   2   7  -2   83.69    4.50
   2   7  -2   77.29    7.60
  -2   7   2   74.39    6.90
  -2  -7   2   78.59    4.80
   2  -7  -2   89.79    7.50
   2   7  -1  409.26   12.60
  -2   7   1  420.76   17.80
  -2  -7   1  405.56   12.00
  -2  -7   1  443.66   20.70
   2  -7  -1  412.06   17.70
  -2  -7   1  425.36   13.30
   2  -7  -1  423.36   12.70
  -2   7   0    2.70    2.80
   2   7   0    0.70    2.60
  -2  -7   0    2.60    2.50
  -2  -7   0    6.80    1.50
  -2  -7   0    4.50    1.70
   2  -7   0    3.60    1.30
   2  -7   0    0.40    2.30
   2   7   1  174.68   10.90
  -2   7  -1  171.78    6.80
  -2   7  -1  176.48   10.90
  -2  -7  -1  150.08    7.50
  -2  -7  -1  179.58   10.60
   2  -7   1  197.48   10.40
  -2  -7  -1  176.38    6.20
   2   7   2  144.89    9.90
  -2   7  -2  148.29    6.40
   2  -7   2  150.38    4.70
  -2  -7  -2  137.19    9.10
  -2  -7  -2  141.69    7.70
   2   7   3  607.34   23.00
  -2   7  -3  598.04   18.50
  -2  -7  -3  609.44   22.30
   2  -7   3  600.84   16.30
  -2   7  -4  251.37   10.20
   2   7   4  250.37   13.10
  -2  -7  -4  264.87   12.60
  -2  -7  -4  255.97    9.60
   2  -7   4  244.58    8.40
   2  -7   4  252.07   13.70
  -2   7  -5  155.28    8.10
  -2   7  -5  173.08    5.80
   2   7   5  159.38   10.10
  -2  -7  -5  169.28    9.40
   2  -7   5  162.58   11.00
  -2  -7  -5  170.18    7.90
  -2   7  -6   85.79    6.00
   2   7   6   86.69    7.30
  -2   7  -6   83.29    4.00
  -2  -7  -6   67.89    5.40
   2  -7   6   85.39    8.00
  -2  -7  -6   76.39    6.20
  -2   7  -7  107.19    7.20
  -2   7  -7   86.19    4.80
   2   7   7  103.49    7.80
  -2  -7  -7   92.89    6.70
  -2  -7  -7   84.99    8.40
   2  -7   7   99.49    8.70
  -2  -7  -7   90.89    6.50
  -2   7  -8   12.80    3.70
   2   7   8   14.50    3.80
  -2   7  -8    7.00    2.10
   2  -7   8    5.80    3.50
  -2  -7  -8    5.30    2.80
  -2  -7  -8   13.10    3.10
  -2  -7  -8   12.00    4.60
   2   7   9   10.60    3.50
  -2   7  -9    6.30    3.30
  -2   7  -9    8.90    2.50
  -2  -7  -9    7.50    3.80
  -2  -7  -9    2.20    2.90
   2  -7   9   11.40    4.00
  -2  -7  -9    8.70    2.60
  -2   7 -10    9.70    4.10
   2   7  10    9.20    2.90
  -2   7 -10    8.90    2.80
  -2  -7 -10    6.00    4.10
   2  -7  10    5.80    3.10
  -2  -7 -10    1.60    3.10
   2   7  11    6.00    2.70
  -2   7 -11    9.70    4.20
  -2   7 -11    9.90    3.30
  -2  -7 -11    7.90    3.70
  -2  -7 -11    2.40    4.50
  -2  -7 -11    6.90    2.00
   2  -7  11    7.60    3.70
  -2   7 -12    6.80    3.90
  -2   7 -12    3.90    3.10
  -2  -7 -12   -1.00    4.20
   2  -7  12   10.40    3.60
  -2  -7 -12   10.00    4.40
  -2   7 -13   68.79    8.50
  -2   7 -13   78.29    7.40
  -2  -7 -13   60.39   11.00
  -2  -7 -13   84.69    9.20
   2  -7  13   68.49    7.20
  -2   7 -14    8.10    4.40
  -2   7 -14   10.00    4.20
  -2  -7 -14    6.40    4.50
  -2  -7 -14    2.20    4.50
   2  -7  14    9.60    3.70
  -2   7 -15   -5.20    3.50
  -2   7 -15   -4.30    3.90
   2  -7  15    7.50    4.40
  -2  -7 -15    0.60    4.40
  -2  -7 -15    1.90    5.80
   2   8 -15    6.20    4.20
   2   8 -15   16.90    6.10
  -2  -8  15   17.10    4.90
   2  -8 -15   28.50    8.50
   2  -8 -15   21.40    6.80
   2   8 -14   19.00    6.40
   2   8 -14   31.80    5.30
   2  -8 -14   22.30    7.00
  -2  -8  14   23.60    5.30
   2  -8 -14    8.70    6.20
   2   8 -13   15.70    4.00
   2   8 -13   18.30    5.50
   2  -8 -13   19.80    5.60
  -2  -8  13   18.80    4.80
   2   8 -12   -3.30    3.20
   2   8 -12   -2.90    2.10
  -2  -8  12    2.70    3.20
   2  -8 -12   -0.40    3.90
   2   8 -11    3.70    2.20
   2   8 -11   -0.60    2.60
   2  -8 -11   -3.60    2.90
  -2  -8  11    1.70    3.50
   2   8 -10   19.90    5.30
   2   8 -10   20.30    3.30
  -2  -8  10   14.10    5.10
   2  -8 -10   23.20    3.40
   2  -8 -10   18.60    3.10
   2  -8 -10   13.90    4.70
   2   8  -9    0.80    1.70
   2   8  -9    4.50    3.40
  -2  -8   9   -3.20    3.70
   2  -8  -9    8.80    2.70
   2  -8  -9    9.30    3.80
   2  -8  -9   11.10    2.80
   2   8  -8   31.00    2.80
   2   8  -8   28.90    5.20
   2  -8  -8   32.90    4.80
   2  -8  -8   35.50    5.50
   2  -8  -8   25.10    4.70
   2   8  -7   14.10    3.70
   2   8  -7   14.30    1.80
   2   8  -7   11.10    4.40
  -2   8   7   15.90    3.70
   2  -8  -7   15.90    3.80
   2  -8  -7    9.40    3.30
   2   8  -6    9.40    1.00
   2   8  -6   10.90    2.80
   2   8  -6   12.30    4.60
  -2   8   6   14.50    3.80
   2  -8  -6   11.10    2.80
   2  -8  -6   13.70    3.70
  -2   8   5   13.30    4.00
   2   8  -5   10.20    2.70
   2   8  -5   15.30    4.80
   2  -8  -5   12.00    3.50
   2  -8  -5    8.50    2.50
  -2   8   4  546.25   21.20
   2   8  -4  517.25   17.20
   2   8  -4  493.65   22.20
   2  -8  -4  507.35   20.80
   2   8  -3  210.58    8.70
  -2   8   3  214.48   12.30
   2   8  -3  207.68   13.10
   2   8  -2  287.07   10.10
   2   8  -2  264.67   15.00
  -2   8   2  272.47   14.30
  -2  -8   2  286.47    7.40
  -2   8   1   55.19    6.90
   2   8  -1   52.29    6.90
   2   8  -1   45.10    3.20
  -2  -8   1   49.30    3.00
  -2  -8   1   44.50    3.50
  -2   8   0    6.90    3.90
   2   8   0    2.30    3.50
  -2  -8   0    8.00    2.00
  -2  -8   0    4.70    1.60
   2   8   1  117.19    9.90
  -2   8  -1  122.59    9.70
  -2   8  -1  131.79    5.90
  -2  -8  -1  130.39    5.30
  -2  -8  -1  116.59    6.60
   2   8   2  101.09    8.90
  -2   8  -2  101.59    5.40
  -2  -8  -2   96.59    4.30
  -2  -8  -2   87.79    6.20
   2  -8   2  101.69    3.60
   2   8   3   16.80    4.70
  -2   8  -3   18.60    3.00
   2  -8   3   22.00    5.20
   2  -8   3   21.10    1.70
  -2   8  -4    0.50    1.80
   2   8   4    2.40    2.90
   2  -8   4    4.00    1.20
   2  -8   4    3.50    3.30
   2   8   5  286.67   15.00
  -2   8  -5  316.47   12.40
  -2  -8  -5  293.67   11.60
   2  -8   5  317.07   16.50
  -2   8  -6  245.18    7.90
  -2   8  -6  245.58   11.20
   2   8   6  240.48   13.50
  -2  -8  -6  212.48   12.80
  -2  -8  -6  247.98   10.80
   2  -8   6  259.07   14.80
  -2   8  -7    9.20    3.20
  -2   8  -7    4.90    1.50
   2   8   7    6.30    3.50
  -2  -8  -7    2.70    3.40
   2  -8   7    5.50    3.90
  -2  -8  -7    5.60    4.30
  -2  -8  -7    7.50    2.60
  -2   8  -8    0.90    2.30
   2   8   8    8.70    3.40
  -2   8  -8   -0.70    1.30
  -2  -8  -8    2.40    2.30
   2  -8   8    2.00    3.50
  -2  -8  -8   -2.50    2.60
  -2  -8  -8    2.60    2.30
  -2   8  -9   25.00    3.30
   2   8   9   20.20    4.80
  -2   8  -9   24.20    4.90
   2  -8   9   21.90    5.90
  -2  -8  -9   14.80    4.90
  -2  -8  -9   17.90    4.00
  -2  -8  -9   21.70    4.50
  -2   8 -10   24.00    4.80
   2   8  10   24.60    4.80
  -2  -8 -10   33.40    4.50
   2  -8  10   30.50    6.20
  -2  -8 -10   24.70    5.00
  -2  -8 -10   23.50    6.60
  -2   8 -11  107.79    6.80
   2   8  11   88.79    7.20
  -2   8 -11   91.39    8.30
  -2  -8 -11   88.29    5.60
  -2  -8 -11   71.69   10.90
   2  -8  11   79.69    8.60
  -2  -8 -11  114.69    9.40
  -2   8 -12   -1.10    3.20
  -2   8 -12    7.70    2.60
   2  -8  12   -5.70    2.90
  -2  -8 -12    3.30    3.40
  -2  -8 -12   -6.70    3.80
  -2   8 -13    9.20    4.00
  -2  -8 -13   12.20    4.80
   2  -8  13    9.10    4.00
  -2  -8 -13   -0.80    5.30
  -2   8 -14   -0.30    3.20
  -2   8 -14   -4.10    3.10
   2  -8  14    1.60    3.70
  -2  -8 -14    2.50    4.20
   2   9 -15   -2.10    3.50
   2   9 -15    2.40    3.70
   2  -9 -15   -5.80    4.90
  -2  -9  15   -2.20    4.30
   2  -9 -15    1.70    5.50
   2   9 -14    8.00    4.50
  -2  -9  14    0.10    3.70
   2  -9 -14    0.80    5.20
   2  -9 -14   -5.30    3.80
   2   9 -13   -1.60    2.40
   2   9 -13   -0.90    3.40
  -2  -9  13    1.40    4.20
   2  -9 -13   -0.60    3.80
   2   9 -12    7.00    2.50
   2   9 -12    2.80    3.50
  -2  -9  12    5.40    4.40
   2  -9 -12    3.70    3.80
   2   9 -11    4.00    3.50
   2   9 -11    3.90    2.10
   2  -9 -11   -5.50    2.90
   2  -9 -11    3.60    1.90
   2  -9 -11   -3.30    2.00
  -2  -9  11   -5.20    2.90
   2   9 -10  134.19    6.40
   2   9 -10  137.09   10.10
  -2  -9  10  127.99   11.30
   2  -9 -10  133.99    7.70
   2  -9 -10  130.59   10.40
   2  -9 -10  130.29    7.90
   2   9  -9    7.80    3.80
   2   9  -9    5.80    1.70
  -2  -9   9    8.60    4.90
   2  -9  -9    8.90    3.20
   2  -9  -9   12.60    3.30
   2  -9  -9    9.20    3.70
   2   9  -8  135.99    5.10
   2   9  -8  159.98    9.90
   2  -9  -8  134.29    9.10
   2  -9  -8  145.39    9.40
   2  -9  -8  133.09    9.10
  -2   9   7   25.10    5.00
   2   9  -7   23.70    5.80
   2   9  -7   12.80    3.30
   2  -9  -7   17.70    3.70
   2   9  -6   36.70    6.90
   2   9  -6   42.20    4.70
  -2   9   6   47.80    6.20
   2  -9  -6   34.00    4.90
  -2   9   5   17.00    4.70
   2   9  -5   19.40    3.60
   2   9  -5   21.10    5.60
   2   9  -4  245.68   15.20
  -2   9   4  244.78   14.00
   2   9  -4  241.08   10.20
   2   9  -3  110.09    6.00
   2   9  -3  108.69    9.90
  -2   9   3  107.29    9.20
   2   9  -2   14.70    4.90
  -2   9   2   19.10    5.00
   2   9  -2   21.40    2.90
  -2  -9   2   19.40    1.20
   2   9  -1   14.70    2.20
  -2   9   1   14.50    4.50
   2   9  -1   16.20    5.00
  -2  -9   1   15.00    2.10
  -2   9   0  201.18   12.90
   2   9   0  170.38   12.50
  -2  -9   0  167.58    7.50
  -2   9  -1   -2.50    2.90
   2   9   1   10.20    4.50
  -2   9  -1    4.30    1.60
  -2  -9  -1    3.50    1.90
  -2  -9  -1    6.70    1.50
  -2   9  -2   24.60    2.80
   2   9   2   18.50    5.30
   2  -9   2   21.90    1.60
  -2  -9  -2   23.50    2.20
  -2  -9  -2   24.10    3.80
  -2   9  -3   77.29    5.00
   2   9   3   83.89    8.60
  -2  -9  -3   61.99    5.90
   2  -9   3   77.59    3.10
   2  -9   3   66.49    8.00
  -2   9  -4    6.60    2.30
   2   9   4   10.60    4.00
   2  -9   4    9.30    1.50
  -2  -9  -4    7.60    2.80
   2  -9   4   11.30    4.60
   2   9   5   50.69    8.10
  -2   9  -5   40.00    4.20
  -2  -9  -5   26.40    3.70
  -2  -9  -5   38.70    6.20
   2   9   6  213.78   13.40
  -2   9  -6  215.18   10.50
  -2  -9  -6  208.78   10.10
   2  -9   6  238.28   14.80
  -2  -9  -6  216.98   13.00
   2   9   7    4.10    3.20
  -2   9  -7    3.40    2.50
  -2   9  -7    1.60    1.00
  -2  -9  -7    8.90    4.00
   2  -9   7   -0.30    3.10
  -2  -9  -7    6.90    2.30
  -2   9  -8   39.50    3.10
   2   9   8   40.50    6.60
  -2   9  -8   30.00    5.00
  -2  -9  -8   28.10    6.50
  -2  -9  -8   43.40    5.80
   2  -9   8   43.70    7.60
  -2   9  -9    2.40    3.40
  -2   9  -9   11.20    2.30
   2   9   9   10.10    3.90
   2  -9   9   12.30    4.80
  -2  -9  -9    9.80    5.10
  -2  -9  -9   15.90    4.10
  -2   9 -10   81.89    8.00
   2   9  10   88.89    8.00
  -2   9 -10   87.39    5.20
  -2  -9 -10   70.39    7.70
  -2  -9 -10   58.29    9.10
   2  -9  10   74.79   10.20
  -2  -9 -10   79.69    9.70
  -2   9 -11    1.20    3.00
  -2   9 -11    4.20    2.00
   2   9  11    0.50    3.20
  -2  -9 -11    1.70    4.20
  -2  -9 -11    6.70    2.70
  -2  -9 -11    1.70    3.00
   2  -9  11    4.30    3.80
  -2   9 -12    3.10    3.40
  -2   9 -12    2.60    2.20
   2  -9  12   -7.40    2.90
  -2  -9 -12   -1.10    2.00
  -2  -9 -12   -6.90    3.70
  -2  -9 -12    6.00    3.70
  -2   9 -13   -4.50    2.80
  -2   9 -13   -2.10    2.50
   2  -9  13   -3.20    3.40
  -2  -9 -13   -2.40    4.00
  -2  -9 -13    0.80    3.70
  -2   9 -14    5.70    3.50
  -2   9 -14   -5.90    3.30
   2  -9  14    7.60    4.50
  -2  -9 -14   -0.20    4.30
  -2  -9 -14   -0.80    4.00
   2  10 -14   25.80    4.20
   2  10 -14   14.70    5.20
  -2 -10  14   20.30    5.70
   2 -10 -14   14.10    5.60
   2 -10 -14    5.00    6.60
   2  10 -13    5.80    4.50
   2  10 -13    6.10    2.60
   2 -10 -13    8.70    5.10
  -2 -10  13    0.30    4.10
   2  10 -12    8.80    2.30
   2  10 -12    7.60    4.30
   2 -10 -12    3.40    3.60
   2 -10 -12   -0.70    1.80
   2 -10 -12    1.90    1.90
  -2 -10  12    2.30    4.40
   2  10 -11   -0.40    2.70
   2 -10 -11    5.10    2.60
   2 -10 -11   -2.30    2.20
  -2 -10  11    4.90    4.80
   2 -10 -11   -7.20    2.80
   2  10 -10    5.40    3.70
   2  10 -10   10.30    1.90
   2 -10 -10   10.20    3.80
   2 -10 -10    6.30    3.40
  -2 -10  10   17.40    5.50
   2 -10 -10   12.00    4.40
   2  10  -9   19.10    1.80
   2  10  -9   13.50    3.90
   2 -10  -9   30.70    5.90
  -2 -10   9   18.60    6.30
   2 -10  -9   28.40    5.40
   2  10  -8   14.80    4.10
   2 -10  -8   18.60    4.50
   2  10  -7   -0.20    3.30
   2  10  -7    5.40    2.70
  -2  10   7    7.40    3.80
   2 -10  -7   12.90    3.60
   2  10  -6    2.20    3.80
   2  10  -6   12.60    3.30
  -2  10   6   14.50    4.60
   2 -10  -6   11.30    3.10
   2  10  -5    5.80    2.40
   2  10  -5    7.30    4.40
  -2  10   5    3.60    3.40
  -2  10   4    3.20    3.20
   2  10  -4   -2.90    2.40
   2  10  -4    2.00    1.90
   2  10  -3   41.30    7.50
   2  10  -3   35.90    3.60
  -2  10   3   37.70    7.10
   2  10  -2    9.00    2.10
  -2  10   2    6.00    3.70
   2  10  -2    7.80    4.40
  -2 -10   2    9.20    1.10
   2  10  -1   47.70    7.80
  -2  10   1   63.79    9.30
   2  10  -1   53.59    3.70
  -2 -10   1   46.90    3.20
  -2  10   0    4.50    3.50
   2  10   0    3.70    3.30
  -2 -10   0    4.70    1.70
  -2  10  -1    3.70    3.90
   2  10   1    1.60    3.30
  -2 -10  -1    4.40    2.00
   2  10   2   14.30    4.80
  -2  10  -2   14.20    5.00
  -2  10  -2   25.60    3.40
   2 -10   2   18.80    1.50
  -2 -10  -2   20.90    3.70
   2  10   3    7.00    4.40
  -2  10  -3    8.30    2.20
   2 -10   3    5.20    3.70
  -2 -10  -3   11.00    3.10
  -2  10  -4   43.60    4.20
   2  10   4   58.69    7.70
   2 -10   4   34.40    2.30
  -2 -10  -4   42.20    6.10
   2 -10   4   41.30    7.60
   2  10   5    4.70    3.80
  -2  10  -5    0.20    1.80
  -2 -10  -5   -0.10    1.80
   2 -10   5    3.80    3.70
  -2 -10  -5    0.10    2.90
   2  10   6    8.50    4.60
  -2  10  -6   14.90    3.30
   2 -10   6   12.30    5.10
  -2 -10  -6   14.40    3.30
  -2 -10  -6   18.30    4.90
   2  10   7    3.30    3.60
  -2  10  -7    6.00    3.00
   2 -10   7    5.60    4.20
  -2 -10  -7    5.80    2.50
  -2 -10  -7    6.30    4.20
  -2  10  -8    7.10    3.40
   2  10   8    1.20    3.80
  -2  10  -8    4.90    1.30
  -2 -10  -8    3.30    3.50
  -2 -10  -8    5.80    2.70
   2 -10   8   -2.70    3.60
  -2  10  -9   51.29    6.40
   2  10   9   50.99    7.80
  -2  10  -9   49.99    3.50
   2 -10   9   52.29    8.70
  -2 -10  -9   44.20    8.20
  -2 -10  -9   48.00    6.80
  -2  10 -10   21.60    2.90
  -2  10 -10   13.60    4.50
  -2 -10 -10   10.40    5.60
   2 -10  10   16.40    5.40
  -2 -10 -10   10.80    4.30
  -2  10 -11   16.10    4.70
   2  10  11    4.90    4.20
  -2  10 -11   15.60    2.70
  -2 -10 -11   16.70    5.00
  -2 -10 -11    8.00    4.80
   2 -10  11    8.20    5.00
  -2  10 -12   10.00    4.40
  -2  10 -12    9.10    2.80
  -2 -10 -12    2.90    2.90
  -2 -10 -12    2.00    4.20
  -2 -10 -12    3.80    4.80
   2 -10  12   10.10    5.00
  -2  10 -13   10.20    4.70
  -2 -10 -13   16.20    5.50
   2 -10  13    9.80    5.40
  -2 -10 -13   11.40    5.90
  -2  10 -14    4.90    2.80
  -2  10 -14   -1.30    3.80
  -2 -10 -14    1.60    4.20
  -2 -10 -14   -7.90    3.40
   2 -10  14    2.60    4.30
   2  11 -14    8.30    4.10
   2 -11 -14   -3.00    5.20
   2 -11 -14    5.00    5.00
  -2 -11  14   10.00    5.30
   2  11 -13   -1.00    2.00
   2  11 -13    3.40    3.50
  -2 -11  13    6.30    4.50
   2 -11 -13    7.70    4.90
   2 -11 -13    3.00    5.40
   2 -11 -12    5.60    4.40
   2 -11 -12    6.40    2.80
   2  11 -11   17.80    5.00
   2 -11 -11   16.40    4.00
  -2 -11  11   17.80    6.20
   2 -11 -11   14.20    5.00
   2  11 -10   41.40    2.20
   2  11 -10   36.20    6.00
  -2 -11  10   28.30    7.70
   2 -11 -10   32.80    6.40
   2 -11 -10   39.70    6.30
   2  11  -9    9.00    3.70
   2 -11  -9    9.10    4.50
  -2 -11   9   14.40    6.10
   2 -11  -9    9.00    4.00
   2 -11  -8   51.79    6.40
   2 -11  -8   51.99    6.80
  -2  11   7    3.50    3.60
   2  11  -7    3.10    2.90
   2  11  -7    2.80    4.80
   2 -11  -7    4.60    3.30
   2  11  -6   90.89   10.70
  -2  11   6   81.29    9.20
   2  11  -6   87.19    6.80
   2 -11  -6   96.19    7.10
   2  11  -5   48.30    9.30
  -2  11   5   58.29    7.80
   2  11  -5   52.79    5.00
   2  11  -4   69.49    5.30
  -2  11   4   75.59    8.80
   2  11  -4   86.09   10.10
   2  11  -3    0.60    3.40
  -2  11   3    2.90    3.30
   2  11  -3    4.70    1.90
   2  11  -2    3.10    4.00
   2  11  -2    1.60    1.60
  -2  11   2    4.70    3.90
  -2 -11   2    2.00    0.70
   2  11  -1   63.89    4.10
   2  11  -1   51.09    9.00
  -2  11   1   64.29    9.90
  -2 -11   1   53.69    3.60
   2  11   0    7.40    4.50
  -2  11   0   11.80    5.20
  -2 -11   0    8.50    2.30
   2  11   1   45.20    8.50
  -2  11  -1   41.90    7.70
  -2 -11  -1   41.00    4.20
  -2  11  -2   45.70    4.00
   2  11   2   47.20    8.10
  -2 -11  -2   32.90    4.90
   2 -11   2   42.00    2.30
   2  11   3    1.80    4.10
  -2  11  -3    4.40    1.90
   2 -11   3    4.70    1.00
   2 -11   3    5.80    4.40
  -2 -11  -3    6.40    2.80
  -2  11  -4    4.40    2.40
   2  11   4    1.50    3.90
   2 -11   4   -1.30    3.20
  -2 -11  -4    3.10    2.70
   2  11   5    5.50    4.10
  -2  11  -5    5.30    2.70
  -2 -11  -5    3.20    3.40
  -2 -11  -5    8.40    2.50
   2 -11   5    8.40    5.00
  -2  11  -6   45.70    5.20
   2  11   6   47.20    8.20
  -2 -11  -6   43.50    4.80
  -2 -11  -6   31.60    6.10
   2 -11   6   48.10    9.10
   2  11   7   19.70    6.30
  -2  11  -7   16.70    4.00
   2 -11   7   10.60    4.80
  -2 -11  -7   15.20    3.80
  -2 -11  -7   20.20    5.60
  -2  11  -8   10.20    3.40
   2  11   8   14.30    5.70
   2 -11   8    9.70    5.70
  -2 -11  -8    4.60    4.00
  -2 -11  -8   14.40    3.80
  -2  11  -9   19.10    4.30
   2  11   9   20.30    5.80
  -2 -11  -9   25.70    5.20
   2 -11   9   23.90    7.00
  -2  11 -10   55.79    3.60
   2  11  10   54.69    8.00
  -2  11 -10   37.40    6.00
   2 -11  10   54.89    9.00
  -2 -11 -10   58.89   10.20
  -2 -11 -10   49.50    7.50
   2  11  11   -0.20    3.60
  -2  11 -11   -0.40    3.00
  -2  11 -11   -1.50    1.50
  -2 -11 -11   -1.70    2.90
   2 -11  11    4.00    4.00
  -2 -11 -11   -4.70    3.50
  -2  11 -12    7.20    2.40
  -2  11 -12    6.80    4.20
  -2 -11 -12   15.40    5.10
  -2 -11 -12    5.10    5.30
   2 -11  12   19.10    6.00
  -2  11 -13   14.90    4.80
  -2  11 -13    8.10    3.00
  -2 -11 -13   -1.10    5.50
   2 -11  13    3.40    5.30
  -2 -11 -13    6.00    3.00
  -2 -11 -13    6.00    4.40
   2  12 -13   13.00    4.50
  -2 -12  13   13.60    6.30
   2 -12 -13   18.40    6.40
   2 -12 -13   14.00    2.50
   2 -12 -13   10.60    6.10
   2  12 -12   -0.90    3.00
   2 -12 -12   -2.00    2.50
  -2 -12  12    0.40    4.70
   2 -12 -12   -4.30    3.60
   2  12 -11    5.30    3.70
   2 -12 -11   10.70    4.40
  -2 -12  11    6.80    5.30
   2 -12 -11    8.20    3.50
   2  12 -10   10.40    4.10
  -2 -12  10   15.80    6.90
   2 -12 -10   13.90    4.70
   2 -12 -10   21.10    5.10
   2  12  -9   36.40    5.70
   2 -12  -9   48.70    7.50
   2 -12  -9   47.60    7.70
  -2 -12   9   49.60   10.10
   2  12  -8   37.30    5.60
   2 -12  -8   47.60    8.20
   2 -12  -8   55.89    6.60
   2  12  -7    1.00    2.10
   2  12  -7    4.80    5.00
  -2  12   7    9.40    4.80
   2  12  -6    0.40    4.00
   2  12  -6    0.40    2.00
  -2  12   6   -1.60    3.60
   2  12  -5    0.80    1.90
   2  12  -5    6.70    5.30
  -2  12   5    4.00    4.10
   2  12  -4    4.90    4.70
   2  12  -4   -1.10    1.60
  -2  12   4    2.80    3.60
   2  12  -3    2.20    4.30
  -2  12   3   -4.90    3.10
   2  12  -3    1.60    1.70
  -2  12   2   84.99    9.90
   2  12  -2   75.69   10.30
   2  12  -2   75.69    5.00
  -2 -12   2   73.59    3.10
   2  12  -1  209.48   16.00
  -2  12   1  230.58   15.80
  -2 -12   1  221.88    8.30
  -2  12   0   17.80    6.30
   2  12   0   16.20    6.20
  -2 -12   0   18.70    3.10
   2  12   1   24.20    6.60
  -2  12  -1   13.90    5.40
  -2 -12  -1   18.70    3.50
  -2  12  -2    9.40    2.50
   2  12   2    6.60    5.20
   2 -12   2    8.60    1.30
  -2 -12  -2    4.70    2.50
  -2  12  -3   10.90    2.70
   2  12   3    2.30    4.10
   2 -12   3    6.50    4.50
  -2 -12  -3    0.60    2.40
   2 -12   3    4.70    1.00
   2  12   4    2.60    4.50
  -2  12  -4    5.10    2.40
  -2 -12  -4    2.20    2.80
   2 -12   4   -3.90    3.70
  -2  12  -5   26.30    4.60
   2  12   5   26.90    7.20
   2 -12   5   20.80    6.70
  -2 -12  -5   14.10    4.50
   2  12   6    7.10    4.40
  -2  12  -6    1.10    2.40
   2 -12   6    6.70    5.20
  -2 -12  -6    3.00    2.30
  -2 -12  -6    5.90    3.90
  -2  12  -7   12.80    3.60
   2  12   7   15.60    5.90
  -2 -12  -7   11.10    4.70
  -2 -12  -7   17.20    4.00
  -2  12  -8    6.60    3.50
   2  12   8    7.70    4.90
  -2 -12  -8   14.50    5.60
   2 -12   8    8.10    5.80
  -2 -12  -8    9.20    3.50
   2  12   9   -3.40    4.50
  -2  12  -9    2.00    3.00
   2 -12   9   -2.30    4.40
  -2 -12  -9    4.60    3.50
  -2 -12  -9    6.80    4.20
  -2  12 -10    6.70    3.40
   2  12  10   15.40    5.50
  -2 -12 -10   -0.60    4.40
  -2 -12 -10    3.80    3.40
   2  12  11   -0.20    4.20
  -2  12 -11    9.10    4.20
  -2 -12 -11    6.60    4.90
  -2 -12 -11    4.80    3.80
   2 -12  11    5.20    5.40
  -2  12 -12    6.80    3.80
  -2 -12 -12    2.60    4.80
  -2 -12 -12   -4.70    3.20
   2 -12  12   -6.80    4.10
  -2  12 -13   -1.20    2.00
  -2  12 -13   -1.50    3.10
  -2 -12 -13    6.10    4.20
  -2 -12 -13   -3.80    4.80
  -2 -12 -13    0.40    3.10
   2 -12  13   -8.10    4.40
   2  13 -13    1.60    2.90
   2 -13 -13    5.70    2.70
   2 -13 -13    7.30    5.70
   2 -13 -13   -1.00    4.50
  -2 -13  13   15.30    6.60
   2  13 -12   -3.20    3.00
   2 -13 -12    2.30    4.10
  -2 -13  12    2.80    5.20
   2 -13 -12   12.30    3.60
   2  13 -11    5.60    3.50
   2 -13 -11   -1.70    3.70
  -2 -13  11   -2.80    5.10
   2 -13 -11   -5.60    3.00
   2  13 -10    2.30    3.40
   2 -13 -10    7.10    3.80
   2 -13 -10    1.30    4.00
  -2 -13  10   11.60    5.90
   2  13  -9    1.70    2.60
  -2 -13   9   -1.10    5.10
   2 -13  -9    8.40    3.80
   2 -13  -9    3.80    4.20
   2  13  -8   33.80    5.30
   2 -13  -8   32.90    5.80
   2 -13  -8   41.20    8.10
   2  13  -7   17.20    3.90
   2  13  -7   12.50    6.20
   2 -13  -7   18.20    4.50
   2  13  -6   65.89    5.90
   2  13  -6   66.39   11.80
  -2  13   6   73.99    9.50
  -2  13   5   18.70    6.30
   2  13  -5   12.60    6.70
   2  13  -5   10.30    3.00
   2  13  -4    3.00    4.30
   2  13  -4    0.70    2.00
  -2  13   4   -5.50    3.60
   2  13  -3    2.60    2.00
  -2  13   3    0.20    3.90
   2  13  -3    2.20    4.30
   2  13  -2  157.18   14.70
   2  13  -2  158.18    7.80
  -2  13   2  171.08   14.50
  -2 -13   2  153.98    5.10
   2  13  -1   21.80    7.10
  -2  13   1   28.90    7.60
  -2 -13   1   20.30    2.80
  -2  13   0  189.78   15.20
   2  13   0  196.58   16.00
  -2 -13   0  184.98    8.60
  -2  13  -1  165.08   14.20
   2  13   1  181.48   14.90
  -2 -13  -1  147.19    8.40
   2  13   2   28.50    7.40
  -2 -13  -2   28.10    4.60
   2 -13   2   25.30    1.90
   2  13   3   17.70    6.60
  -2  13  -3   20.30    3.60
   2 -13   3   15.60    7.00
  -2 -13  -3   25.20    4.70
   2  13   4   28.80    7.80
  -2  13  -4   24.20    4.00
  -2 -13  -4   24.00    5.00
   2 -13   4   32.00    7.60
   2  13   5   -2.30    4.30
  -2  13  -5    0.60    2.30
  -2 -13  -5   -0.90    3.20
   2 -13   5   -4.80    3.20
  -2  13  -6   10.90    3.50
   2  13   6   11.30    5.80
   2 -13   6   13.30    6.60
  -2 -13  -6   16.20    3.70
  -2 -13  -6    3.70    3.70
  -2  13  -7   89.29    7.20
   2  13   7   80.19   11.60
  -2 -13  -7   70.59    9.90
   2 -13   7   91.89   11.70
  -2 -13  -7   79.19    7.10
   2  13   8   16.60    6.20
  -2  13  -8   21.40    4.70
  -2 -13  -8   21.90    5.80
  -2 -13  -8   21.20    4.70
   2 -13   8   13.20    6.40
   2  13   9    2.20    5.00
  -2  13  -9   -0.40    2.70
  -2 -13  -9   -5.30    3.20
  -2 -13  -9    4.20    3.30
   2 -13   9   -6.40    3.10
   2  13  10    7.20    5.60
  -2  13 -10   -2.20    2.10
  -2 -13 -10   -2.40    3.50
  -2 -13 -10   -2.70    3.50
   2 -13  10   -6.30    4.90
   2  13  11    0.00    4.50
  -2  13 -11    5.70    3.50
  -2 -13 -11    0.70    3.20
  -2 -13 -11    5.10    4.50
   2 -13  11    3.00    4.60
  -2  13 -12   22.00    5.20
   2 -13  12   13.40    6.50
  -2 -13 -12   22.80    5.30
  -2 -13 -12   11.20    7.00
  -2 -13 -12   22.20    5.40
   2  14 -12    2.40    3.40
  -2 -14  12   13.20    7.10
   2 -14 -12   -3.40    4.30
   2 -14 -12    5.30    4.90
   2 -14 -12   12.00    4.30
   2  14 -11   -0.70    2.80
   2 -14 -11    9.90    4.90
  -2 -14  11   -0.40    4.90
   2 -14 -11   -5.40    3.60
   2  14 -10    5.50    3.30
   2 -14 -10    7.00    4.50
   2 -14 -10    6.10    4.30
  -2 -14  10    5.80    6.40
   2  14  -9   54.29    6.70
  -2 -14   9   58.39   12.00
   2 -14  -9   50.99    7.90
   2  14  -8   27.80    5.20
   2 -14  -8   23.20    7.30
   2 -14  -8   32.40    6.00
   2  14  -7   10.50    6.60
   2  14  -7   15.30    4.00
   2 -14  -7   23.60    4.90
  -2  14   6   13.50    6.00
   2  14  -6   11.70    6.20
   2  14  -6   10.60    3.20
  -2  14   5   -4.80    4.30
   2  14  -5    0.00    4.50
   2  14  -5   -0.70    2.00
  -2  14   4   20.80    6.80
   2  14  -4   22.00    3.70
   2  14  -4   35.10    9.50
   2  14  -3   15.40    6.60
   2  14  -3   14.20    3.10
  -2  14   3   15.90    6.30
   2  14  -2  170.08   15.80
  -2  14   2  144.89   13.80
  -2 -14   2  143.49    4.80
  -2  14   1  280.07   18.90
   2  14  -1  252.17   18.90
  -2 -14   1  254.77    9.40
   2  14   0   59.99   10.90
  -2 -14   0   54.39    4.80
   2  14   1    0.90    3.80
   2  14   2    4.80    5.20
   2 -14   2    2.90    1.10
  -2 -14  -2    3.20    2.40
   2  14   3   89.99   12.20
  -2  14  -3  100.19    6.50
   2 -14   3  111.79   13.00
  -2 -14  -3   87.59    7.90
  -2  14  -4   40.10    4.80
   2  14   4   36.60    8.60
  -2 -14  -4   35.00    6.10
   2 -14   4   35.10    9.30
  -2  14  -5   78.19    6.40
   2  14   5   79.39   12.20
   2 -14   5   69.49   12.00
  -2 -14  -5   65.79    8.10
  -2  14  -6    0.20    2.40
   2  14   6    1.80    4.60
   2 -14   6    5.40    5.40
  -2 -14  -6   -1.80    3.20
  -2 -14  -6    2.50    2.60
   2  14   7   -4.80    4.20
  -2  14  -7    1.40    2.50
  -2 -14  -7    5.60    3.20
   2 -14   7    9.60    5.60
  -2 -14  -7    4.20    4.00
   2  14   8    4.50    5.00
  -2  14  -8   -0.30    3.10
   2 -14   8    8.90    6.30
  -2 -14  -8    3.10    3.10
  -2  14  -9    1.20    2.60
   2  14   9   -5.20    4.20
   2 -14   9    2.70    4.50
  -2 -14  -9   -5.00    2.90
  -2 -14  -9    4.20    4.80
  -2  14 -10    8.70    3.70
   2  14  10    1.70    5.70
  -2 -14 -10    8.30    5.80
   2 -14  10   14.30    6.20
   2  14  11    9.60    5.90
  -2  14 -11   -1.60    2.50
   2 -14  11   -2.50    5.30
  -2 -14 -11    4.60    3.90
  -2 -14 -11   -5.90    4.20
  -2  14 -12    8.50    4.30
   2 -14  12   -5.40    5.40
  -2 -14 -12   -3.40    4.30
  -2 -14 -12    3.10    4.00
  -2 -14 -12   -4.10    4.60
   2  15 -12   -3.50    3.30
   2 -15 -12   -7.80    4.30
   2 -15 -12   -9.70    3.60
   2 -15 -12    0.70    4.50
  -2 -15  12   -3.60    6.60
   2  15 -11   14.70    4.40
  -2 -15  11   10.10    7.50
   2 -15 -11   12.60    5.20
   2 -15 -11    3.70    4.90
   2  15 -10   12.20    4.10
   2 -15 -10    7.10    4.80
   2 -15 -10    4.40    3.90
  -2 -15  10   13.40    7.40
   2  15  -9   -2.60    2.60
   2 -15  -9   -0.80    4.30
   2 -15  -9   -4.10    3.50
  -2 -15   9    8.70    6.50
   2 -15  -8   -4.80    4.60
  -2 -15   8    1.10    5.20
   2  15  -7    4.00    5.70
   2  15  -7    4.30    3.00
   2 -15  -7    2.00    4.90
   2 -15  -7    1.90    3.20
   2  15  -6    3.30    2.80
   2  15  -6    9.80    6.10
  -2  15   5   94.39   12.40
   2  15  -5   89.49    7.00
   2  15  -5  107.29   13.90
  -2  15   4    6.40    5.80
   2  15  -4    8.90    6.10
   2  15  -3   10.80    3.00
  -2  15   3    4.00    5.20
   2  15  -3    3.30    5.70
  -2  15   2   44.80    9.50
   2  15  -2   48.50   11.60
  -2 -15   2   40.10    2.10
   2  15  -1    1.10    4.60
  -2  15   1   13.40    6.40
  -2 -15   1    4.70    1.70
  -2  15   0    5.80    5.00
   2  15   0    5.90    5.90
  -2 -15   0   12.80    2.90
   2  15   1   -3.90    4.20
  -2 -15  -1   -0.20    2.20
   2  15   2    4.50    5.10
   2 -15   2    3.70    5.70
  -2 -15  -2    9.80    3.30
   2 -15   2    4.30    1.10
   2  15   3    3.30    4.90
   2 -15   3   -8.00    4.20
  -2 -15  -3    7.80    3.30
  -2  15  -4   64.59    5.60
   2  15   4   38.80    9.80
  -2 -15  -4   46.00    7.50
   2 -15   4   49.70   11.30
  -2  15  -5   16.30    3.80
   2  15   5    9.20    6.60
  -2 -15  -5   14.90    5.20
   2 -15   5   12.50    6.30
  -2  15  -6   12.20    3.70
   2  15   6   15.90    6.50
  -2 -15  -6   21.10    4.60
  -2 -15  -6   24.00    5.80
   2 -15   6   14.00    6.80
  -2  15  -7   -3.20    2.30
   2  15   7    6.00    5.20
  -2 -15  -7   -0.30    2.60
   2 -15   7   -7.50    5.00
  -2 -15  -7    0.20    2.90
  -2  15  -8    9.40    3.60
   2  15   8    5.90    6.00
  -2 -15  -8    2.60    3.40
   2 -15   8    7.60    6.10
  -2 -15  -8    4.40    4.40
  -2  15  -9    1.30    2.40
   2  15   9    6.90    5.80
   2 -15   9   -2.20    5.00
  -2 -15  -9   -0.90    3.80
   2  15  10    9.80    6.30
  -2  15 -10    6.00    3.60
  -2 -15 -10   12.80    5.70
   2 -15  10   -3.30    5.20
   2  15  11    3.20    6.40
  -2  15 -11    4.00    3.80
   2 -15  11    3.60    6.20
  -2 -15 -11   -3.90    4.00
  -2 -15 -11    4.70    3.80
   2  16 -11    3.40    3.60
  -2 -16  11   -4.90    6.10
   2 -16 -11    0.10    4.70
   2 -16 -11   -1.10    4.80
   2 -16 -11    6.90    5.30
   2  16 -10    0.60    3.00
   2 -16 -10   10.90    4.80
  -2 -16  10    7.30    6.70
   2 -16 -10    4.80    4.90
   2  16  -9    3.60    3.10
   2 -16  -9    5.50    5.30
  -2 -16   9   11.50    7.10
   2 -16  -9    0.00    3.90
   2  16  -8    2.00    3.10
   2 -16  -8    2.70    3.60
  -2 -16   8   -6.00    5.60
   2 -16  -8   -5.70    4.30
   2  16  -7    3.60    3.00
   2 -16  -7   11.80    6.60
   2 -16  -7    0.20    3.10
   2  16  -6    9.60    5.70
   2  16  -6   -1.80    2.60
   2 -16  -6    1.70    5.10
   2  16  -5   21.90    4.40
   2  16  -5   18.90    7.40
   2  16  -4    3.90    5.90
   2  16  -4    2.30    2.40
   2  16  -3   18.10    3.50
  -2  16   3   17.50    7.80
   2  16  -3   18.70    7.30
   2  16  -2   15.80    7.60
  -2  16   2    7.30    6.10
   2  16  -1    5.10    5.70
  -2 -16   1    4.00    1.60
   2  16   0   19.10    8.20
  -2 -16   0   14.10    3.10
   2  16   1   -1.80    4.70
   2 -16   1    0.70    4.80
  -2 -16  -1    2.40    2.50
   2  16   2   12.70    7.40
   2 -16   2    4.70    1.60
   2 -16   2   -5.90    4.40
  -2 -16  -2    9.10    3.30
   2 -16   2    2.30    1.00
   2  16   3    5.90    5.60
   2 -16   3   20.40    8.60
  -2 -16  -3   17.20    4.70
   2  16   4   75.59   13.30
  -2  16  -4   62.69    5.70
  -2 -16  -4   54.09    7.80
   2 -16   4   58.69   12.80
   2  16   5    5.30    6.80
  -2  16  -5    9.70    3.20
   2 -16   5   12.70    6.50
  -2 -16  -5    5.40    4.40
  -2  16  -6   -0.20    2.20
   2  16   6   -0.40    5.60
  -2 -16  -6    2.10    3.60
   2 -16   6    0.00    5.70
  -2 -16  -6   -1.60    2.40
  -2  16  -7   -2.30    2.50
   2  16   7    9.10    5.80
   2 -16   7   -3.30    4.70
  -2 -16  -7    0.90    3.20
  -2 -16  -7   -2.70    4.00
   2  16   8    8.00    6.40
  -2  16  -8   -0.50    2.80
  -2 -16  -8   -1.80    3.30
   2 -16   8    2.30    6.40
  -2 -16  -8   -1.70    3.90
   2  16   9   -6.30    4.80
  -2  16  -9    3.00    3.30
   2 -16   9    2.90    6.20
  -2 -16  -9   -3.30    4.70
  -2 -16  -9   -6.60    3.20
   2  16  10    0.50    6.80
  -2  16 -10    2.70    3.10
  -2 -16 -10   10.20    5.80
  -2 -16 -10    5.10    3.80
   2  17 -10   -0.20    3.30
   2 -17 -10   -2.10    5.50
   2 -17 -10   -3.80    3.80
   2 -17 -10   -6.00    4.50
  -2 -17  10    7.20    6.70
   2  17  -9    1.40    3.10
   2 -17  -9    6.90    4.60
  -2 -17   9    5.90    6.90
   2 -17  -9   10.20    6.30
   2  17  -8   -5.20    2.40
   2 -17  -8   -5.60    3.70
  -2 -17   8    0.40    6.30
   2 -17  -8   -2.70    5.10
   2  17  -7   -1.50    2.50
   2 -17  -7    0.90    3.20
   2 -17  -7   -3.40    5.00
   2  17  -6    2.10    2.90
   2  17  -6    7.40    5.70
   2 -17  -6    5.20    5.70
   2  17  -5   13.90    3.80
   2  17  -5   19.80    8.20
   2 -17  -5   28.50    9.10
   2  17  -4   -0.30    5.80
   2  17  -4    1.80    2.50
   2  17  -3   13.00    7.80
   2  17  -2    2.30    6.10
   2  17  -1   20.40    8.10
  -2 -17   1   16.90    2.40
   2  17   0    1.30    6.70
   2 -17   0    5.90    7.10
  -2 -17   0    3.80    2.30
   2  17   1  -10.70    5.10
  -2 -17  -1    3.40    2.30
   2 -17   1    1.10    5.80
   2 -17   1   -0.40    1.70
   2  17   2   21.00    7.80
  -2 -17  -2    4.20    2.70
   2 -17   2    0.00    5.90
   2 -17   2    1.60    0.90
   2  17   3   23.00    8.10
  -2 -17  -3   15.60    4.50
   2 -17   3   14.30    7.10
   2  17   4   30.60    9.20
   2 -17   4   31.10    9.10
  -2 -17  -4   18.50    5.80
  -2  17  -5    1.40    2.70
   2  17   5    3.50    7.10
   2 -17   5    9.30    6.20
  -2 -17  -5   -1.10    4.30
   2  17   6   42.10   10.00
  -2  17  -6   21.10    4.40
   2 -17   6   16.00    7.50
  -2 -17  -6   12.10    5.70
  -2 -17  -6   21.40    4.80
  -2  17  -7    8.80    3.40
   2  17   7   15.40    7.60
   2 -17   7    7.50    6.60
  -2 -17  -7   14.10    4.50
  -2 -17  -7    1.80    4.50
  -2  17  -8    1.70    2.70
   2  17   8  -10.50    5.80
  -2 -17  -8   -5.50    2.70
   2 -17   8    0.20    6.30
  -2 -17  -8    3.80    4.80
   2  17   9   -8.10    6.10
  -2  17  -9    0.60    3.00
  -2 -17  -9    2.50    4.90
   2 -17   9   -1.10    6.00
  -2 -17  -9    0.10    3.10
   2  18  -9    4.70    3.70
   2 -18  -9   11.70    6.10
   2 -18  -9   -7.50    3.80
   2 -18  -9   -3.60    4.30
  -2 -18   9    1.30    7.10
   2  18  -8    4.00    3.10
   2 -18  -8    6.30    4.10
   2 -18  -8    6.40    6.70
  -2 -18   8    0.20    7.10
   2 -18  -8    1.60    5.10
   2  18  -7    3.80    3.10
  -2 -18   7   -5.70    5.60
   2 -18  -7    0.60    3.60
   2 -18  -7    5.30    6.10
   2  18  -6   16.60    4.30
   2 -18  -6   15.70    8.90
   2  18  -5   -4.30    5.80
   2  18  -5    2.10    2.70
   2 -18  -5   12.50    7.20
   2  18  -4   12.60    7.80
   2 -18  -4   16.20    8.60
   2  18  -3    8.30    7.50
   2 -18  -3    1.50    6.60
   2  18  -2   42.20   11.00
   2 -18  -2   36.40   10.20
   2  18  -1   15.40    8.70
   2 -18  -1   24.80    4.40
   2 -18  -1   32.30   10.10
  -2 -18   1   38.90    2.90
   2 -18   0    5.50    2.30
   2 -18   0    5.60    5.70
  -2 -18   0    7.80    2.20
   2  18   1   15.20    7.90
   2 -18   1    7.30    2.10
  -2 -18  -1    3.30    2.40
   2  18   2   15.50    7.20
   2 -18   2    1.80    6.60
  -2 -18  -2    4.70    2.70
   2  18   3  -10.70    4.00
  -2 -18  -3   -1.30    2.70
   2 -18   3   -7.80    5.00
   2  18   4   -1.30    6.90
  -2 -18  -4   -0.40    3.90
   2 -18   4   -1.90    5.80
   2  18   5   20.90    8.60
   2 -18   5   18.30    8.40
  -2 -18  -5    7.30    4.70
   2  18   6    1.10    6.90
  -2 -18  -6    0.60    3.40
   2 -18   6    7.40    6.70
  -2 -18  -6    3.00    3.60
   2  18   7    8.70    7.00
   2 -18   7   10.00    7.50
  -2 -18  -7    8.40    5.30
  -2  18  -8   -2.60    2.80
   2  18   8   17.60    8.60
   2 -18   8    1.00    6.10
  -2 -18  -8    2.80    5.40
  -2 -18  -8   -3.40    3.80
   2  19  -8    4.70    3.70
  -2 -19   8   -0.60    7.30
   2 -19  -8    3.90    7.40
   2 -19  -8   -0.10    4.90
   2 -19  -8    6.30    4.70
   2  19  -7   -3.60    2.60
   2 -19  -7   -0.10    3.80
   2 -19  -7    1.20    6.50
   2 -19  -7    3.10    4.80
  -2 -19   7    2.00    7.00
   2  19  -6   11.60    4.00
   2 -19  -6    4.40    5.40
   2 -19  -6   22.30    9.30
   2  19  -5   32.20    9.70
   2  19  -5   28.00    4.90
   2 -19  -5   22.10    9.60
   2 -19  -5   16.90    5.80
   2  19  -4    4.50    5.60
   2 -19  -4    7.60    6.90
   2 -19  -4    7.20    3.90
   2  19  -3   -4.20    4.90
   2 -19  -3    0.10    3.10
   2 -19  -3   -4.80    5.10
   2  19  -2    5.40    5.60
   2 -19  -2   -3.60    5.00
   2 -19  -2    4.70    3.00
   2  19  -1   -0.70    5.90
   2 -19  -1    2.00    6.80
  -2 -19   1    5.40    1.50
   2 -19  -1    1.30    3.20
   2  19   0   43.10   11.60
  -2 -19   0   29.80    3.70
   2 -19   0   19.00    9.60
   2 -19   0   41.50    4.60
   2  19   1   15.10    7.40
   2 -19   1   -9.70    5.50
  -2 -19  -1   -4.50    2.10
   2 -19   1    3.20    1.60
   2  19   2   13.30    7.50
  -2 -19  -2   -1.00    2.60
   2 -19   2    0.40    6.50
   2  19   3    7.50    7.20
   2 -19   3    8.00    7.20
  -2 -19  -3    2.90    3.10
   2  19   4   17.20    8.40
   2 -19   4   -4.60    4.90
   2  19   5    4.60    7.90
  -2 -19  -5   14.40    4.90
   2 -19   5   12.90    7.70
   2  19   6   14.00    9.20
  -2  19  -6   10.30    3.70
   2 -19   6    3.60    6.70
  -2 -19  -6   14.00    4.60
  -2 -19  -6   16.20    6.00
  -2  19  -7    3.80    3.00
   2  19   7   -6.00    7.30
  -2 -19  -7    9.20    4.00
  -2 -19  -7   -4.20    4.60
   2 -19   7    3.90    7.30
   2  20  -6    0.60    2.80
   2 -20  -6  -11.70    6.10
  -2 -20   6   20.90    9.30
   2 -20  -6   -6.10    4.10
   2 -20  -5   27.20    9.10
   2 -20  -5   26.70    6.50
   2  20  -4   -1.90    6.50
   2 -20  -4   -1.50    3.90
   2 -20  -4   -9.60    6.30
   2  20  -3    0.90    5.70
   2 -20  -3   14.90    8.00
   2 -20  -3    2.40    3.50
   2  20  -2    2.80    7.20
   2 -20  -2   10.80    7.60
   2 -20  -2   12.90    4.10
   2  20  -1    8.70    7.20
   2 -20  -1   10.00    3.40
   2 -20  -1   25.70   10.20
  -2 -20   1    7.20    1.50
   2  20   0   -3.40    5.60
   2 -20   0   -8.20    5.90
   2 -20   0   -0.40    2.20
   2  20   1    5.20    7.00
   2 -20   1    8.10    1.90
  -2 -20  -1   13.30    3.30
   2  20   2   16.90   10.00
  -2 -20  -2   13.90    3.90
   2 -20   2   20.20    8.80
   2  20   3    3.40    7.50
   2 -20   3    9.80    7.40
  -2 -20  -3    6.20    3.90
   2  20   4   23.30    9.50
  -2 -20  -4    6.70    4.10
   2 -20   4    0.70    6.80
   2  20   5   -4.50    5.50
  -2 -20  -5   -1.50    4.00
   2 -20   5   10.40    6.80
   2 -21  -4    7.30    8.00
   2 -21  -4   11.50    5.20
   2  21  -3   13.50    8.90
   2 -21  -3    9.30    6.80
   2  21  -2   -4.00    6.20
   2 -21  -2  -14.20    6.00
   2 -21  -2   -7.30    3.00
   2  21  -1   -9.20    6.00
   2 -21  -1   10.70    9.60
   2 -21  -1   -4.70    2.50
   2  21   0   15.00    8.70
   2 -21   0   15.90    2.90
  -2 -21   0   14.30    2.60
   2 -21   0   18.40    8.70
   2  21   1    6.50    8.20
   2 -21   1   22.10   10.60
  -2 -21  -1   15.60    3.40
   2  21   2   10.50    8.00
  -2 -21  -2    1.50    2.80
   2 -21   2   -0.30    6.50
   2  21   3   -4.70    6.80
  -2 -21  -3    1.40    3.50
   2 -21   3   -3.10    5.60
   3   0 -16    6.80    4.90
   3   0 -16    0.70    4.40
   3   0 -15    2.40    4.10
   3   0 -15   -4.80    3.60
   3   0 -14    9.50    5.30
   3   0 -14    1.40    4.50
   3   0 -13   -1.10    3.50
   3   0 -12  175.58   12.70
   3   0 -11   -1.90    2.10
   3   0 -10    3.20    3.10
   3   0  -9    2.80    2.40
   3   0  -8   -0.30    2.00
   3   0  -7    1.20    2.10
   3   0  -6  225.08   10.40
  -3   0   5    3.40    1.70
   3   0  -5    1.60    1.60
   3   0  -5    1.50    0.90
  -3   0   5    1.10    0.80
   3   0  -4 1132.19   29.20
  -3   0   4 1153.18   31.30
   3   0  -4 1083.99   31.40
  -3   0   4 1143.79   28.80
   3   0  -3    4.40    1.30
   3   0  -3    5.20    1.80
  -3   0   3    6.70    1.30
  -3   0   3    4.70    1.70
  -3   0   2 1435.96   35.70
  -3   0   2 1358.16   35.40
   3   0  -2 1356.96   35.40
   3   0  -2 1373.86   35.70
   3   0  -1    5.30    1.00
   3   0  -1    3.80    1.30
  -3   0   1    3.30    0.80
  -3   0   1    4.10    1.20
  -3   0   0   85.49    3.00
   3   0   0   81.79    3.90
  -3   0   0   80.89    3.80
   3   0   0   81.09    3.00
  -3   0  -1    4.30    0.80
   3   0   1    3.80    1.30
  -3   0  -1    3.70    1.70
  -3   0  -1    6.60    1.40
   3   0   1    6.20    1.80
   3   0   1    5.80    0.90
   3   0   2   20.90    2.30
  -3   0  -2   18.80    1.70
   3   0   2   13.40    2.20
  -3   0  -2   15.10    2.20
  -3   0  -2   19.60    2.40
   3   0   2   18.40    1.80
   3   0   3    9.80    1.90
  -3   0  -3    6.70    1.60
  -3   0  -3   10.20    2.20
   3   0   3   10.90    1.80
   3   0   3   10.10    2.20
  -3   0  -3   11.70    2.10
   3   0   4  418.56   13.50
  -3   0  -4  422.46   14.60
  -3   0  -4  419.36   13.40
  -3   0  -4  424.06   13.50
   3   0   4  404.26   13.50
   3   0   5    0.40    1.40
  -3   0  -5    1.60    1.50
  -3   0  -5   -1.50    1.80
  -3   0  -5   -2.90    1.20
   3   0   5   -2.00    1.30
   3   0   6  842.92   26.70
  -3   0  -6  946.91   26.90
   3   0   6  846.52   25.30
  -3   0  -6  828.72   25.30
  -3   0  -6  927.71   28.30
  -3   0  -7    3.60    1.80
   3   0   7    4.50    1.80
  -3   0  -7    3.10    2.10
  -3   0  -7    3.70    2.20
  -3   0  -8    5.00    3.00
  -3   0  -8   -3.40    1.50
   3   0   8    3.20    1.80
  -3   0  -8   -0.10    1.90
   3   0   9   -3.80    1.50
  -3   0  -9    0.00    1.80
  -3   0  -9    4.90    3.10
  -3   0  -9    1.70    2.30
  -3   0 -10    7.90    3.40
  -3   0 -10    9.00    3.70
   3   0  10   13.50    3.10
  -3   0 -11    3.50    3.30
   3   0  11    2.80    1.90
   3   0  11    4.30    2.50
   3   0  12   11.60    2.50
  -3   0 -12   14.00    4.60
   3   0  12    5.30    2.60
  -3   0 -12    3.30    4.30
  -3   0 -13    1.90    3.80
  -3   0 -13   -2.70    3.00
  -3   0 -14    1.20    4.90
  -3   0 -14   14.90    5.10
  -3   0 -15   -1.50    4.70
  -3   0 -15    0.00    4.40
   3   1 -16   12.70    6.00
   3   1 -16    9.40    5.60
   3  -1 -16   12.00    5.90
   3   1 -15   15.60    5.90
   3   1 -15   13.40    5.50
   3  -1 -15   13.50    5.50
   3  -1 -15   18.50    6.10
   3   1 -14    8.10    4.80
   3  -1 -14    3.40    3.60
   3   1 -13    4.50    3.90
   3   1 -13   -2.30    3.30
   3  -1 -13   -6.00    2.90
   3   1 -12   36.10    6.90
   3  -1 -12   28.20    6.00
   3   1 -11    0.00    2.50
   3  -1 -11   -2.90    2.50
   3   1 -10  292.87   15.00
   3  -1 -10  306.77   15.40
   3   1  -9   12.80    3.80
   3  -1  -9   15.50    3.90
   3   1  -8  243.48   12.30
  -3  -1   8  248.28    7.90
   3  -1  -8  240.08   12.00
  -3  -1   8  252.67    8.00
   3   1  -7   65.69    5.90
  -3  -1   7   78.49    4.00
  -3  -1   7   71.99    3.70
   3  -1  -7   79.99    6.30
   3   1  -6   22.70    2.50
   3   1  -6   15.20    3.20
   3  -1  -6   18.20    3.60
  -3  -1   6   20.00    2.40
   3   1  -5  542.35   18.10
   3   1  -5  544.85   16.10
  -3   1   5  548.25   17.60
  -3  -1   5  555.24   15.80
   3  -1  -5  526.75   17.90
  -3  -1   5  555.34   18.00
  -3   1   4  208.78    6.20
   3   1  -4  199.18    7.60
   3   1  -4  196.78    8.50
  -3   1   4  208.68    8.20
  -3  -1   4  211.68    7.40
   3  -1  -4  213.18    8.50
   3  -1  -4  210.08    6.20
   3   1  -3  889.11   25.50
  -3   1   3  972.80   25.30
   3   1  -3  908.11   25.10
  -3   1   3  918.31   23.90
  -3  -1   3  935.41   25.00
   3  -1  -3  911.01   23.90
   3  -1  -3  906.41   25.40
  -3  -1   3  933.61   25.50
  -3   1   2  117.99    4.70
  -3   1   2  124.09    4.80
   3   1  -2  121.19    5.10
   3   1  -2  115.89    5.40
   3  -1  -2  119.69    4.90
  -3  -1   2  115.79    5.20
   3  -1  -2  118.09    4.70
  -3  -1   2  130.39    5.20
  -3   1   1  179.28    6.40
   3   1  -1  193.08    5.90
   3   1  -1  183.68    7.00
   3  -1  -1  177.98    6.40
  -3  -1   1  185.08    5.80
  -3  -1   1  182.18    6.80
   3   1   0   41.00    3.20
   3   1   0   41.50    2.10
  -3   1   0   39.60    2.80
   3   1   0   41.20    1.50
   3  -1   0   38.40    2.00
  -3  -1   0   40.40    3.00
  -3  -1   0   38.40    2.10
   3  -1   0   41.30    2.80
   3   1   1 3719.93   93.39
  -3   1  -1 3750.92   93.29
   3   1   1 3799.62   90.89
  -3  -1  -1 3676.43   93.09
   3  -1   1 3699.93   93.29
  -3   1  -2  155.98    5.80
   3   1   2  159.68    6.70
  -3   1  -2  155.78    6.60
  -3   1  -2  157.78    5.50
   3   1   2  159.38    5.30
  -3  -1  -2  153.98    6.50
   3  -1   2  155.08    6.50
  -3  -1  -2  155.18    5.20
  -3  -1  -2  154.28    6.30
   3  -1   2  155.58    6.10
   3  -1   2  156.68    5.70
  -3   1  -3  540.15   15.60
   3   1   3  545.45   15.50
  -3   1  -3  534.15   16.50
  -3   1  -3  545.45   16.20
   3   1   3  467.05   16.60
   3   1   3  553.94   16.40
  -3  -1  -3  548.95   15.40
   3  -1   3  533.45   16.30
   3  -1   3  524.75   16.40
  -3  -1  -3  516.95   16.90
   3  -1   3  559.44   16.00
  -3  -1  -3  549.45   16.00
  -3   1  -4   58.59    4.30
  -3   1  -4   73.59    4.40
  -3   1  -4   67.09    4.60
   3   1   4   59.19    4.20
   3   1   4   65.49    4.00
  -3  -1  -4   61.89    5.10
   3  -1   4   61.79    4.50
  -3  -1  -4   67.79    4.00
   3  -1   4   77.39    4.60
   3  -1   4   67.59    4.30
  -3  -1  -4   69.69    4.20
  -3   1  -5   19.70    3.20
  -3   1  -5   26.50    3.60
  -3   1  -5   17.10    3.20
   3   1   5   28.00    3.10
   3   1   5   26.00    3.10
  -3  -1  -5   20.10    2.60
   3  -1   5   23.40    3.60
  -3  -1  -5   19.10    3.80
  -3  -1  -5   22.80    3.20
   3  -1   5   21.40    3.10
   3   1   6   29.20    4.00
  -3   1  -6   19.60    3.30
  -3   1  -6   20.50    3.40
  -3   1  -6   23.20    3.90
   3   1   6   26.80    3.20
  -3  -1  -6   20.60    3.40
  -3  -1  -6   24.00    4.30
  -3  -1  -6   24.90    3.20
   3  -1   6   27.60    3.20
  -3   1  -7   12.70    2.60
   3   1   7   14.90    2.70
  -3   1  -7   13.20    3.10
  -3   1  -7    6.50    2.70
  -3  -1  -7    5.80    2.50
  -3  -1  -7    8.70    2.10
  -3  -1  -7    5.80    2.80
   3  -1   7   11.00    2.40
  -3   1  -8   11.50    2.80
  -3   1  -8   12.90    3.30
   3   1   8   19.50    3.10
  -3   1  -8    9.10    3.30
  -3  -1  -8   12.30    2.50
   3  -1   8   12.10    2.70
  -3  -1  -8   11.60    3.70
  -3  -1  -8   17.20    3.60
  -3   1  -9   13.30    3.70
   3   1   9   11.30    2.50
  -3   1  -9    9.10    3.80
  -3  -1  -9    8.90    3.10
  -3  -1  -9    3.20    2.80
   3  -1   9   13.20    2.80
  -3   1 -10   20.70    4.80
  -3   1 -10   31.30    5.70
   3  -1  10   26.80    4.30
  -3  -1 -10   22.50    5.40
   3  -1  10   41.00    5.20
  -3  -1 -10   31.40    5.40
  -3   1 -11   -5.10    2.60
  -3   1 -11   -4.00    2.50
   3   1  11    8.50    2.40
   3  -1  11    1.70    2.80
   3  -1  11    7.20    2.40
  -3  -1 -11   -1.30    3.00
  -3  -1 -11    2.90    3.50
  -3   1 -12   -2.00    3.20
  -3   1 -12    4.90    3.60
  -3  -1 -12   -3.80    3.30
   3  -1  12    0.20    2.00
  -3  -1 -12    1.40    3.40
   3  -1  12    6.90    3.00
  -3   1 -13    6.30    4.30
  -3   1 -13    2.00    3.50
   3  -1  13    8.50    3.10
  -3  -1 -13    4.90    4.20
  -3  -1 -13   -1.60    3.30
  -3   1 -14   -1.50    3.80
  -3   1 -14    5.60    4.20
  -3  -1 -14    3.60    4.40
  -3  -1 -14   -0.50    4.30
  -3   1 -15    9.50    4.80
  -3   1 -15    3.10    4.00
  -3  -1 -15    4.00    4.70
  -3  -1 -15    4.60    4.70
   3   2 -16   -0.20    4.60
   3   2 -16    6.20    4.80
   3  -2 -16    8.70    5.30
   3  -2 -16   -6.60    3.60
   3   2 -15    7.30    4.80
   3   2 -15    6.00    4.40
   3  -2 -15    4.00    4.90
   3  -2 -15    0.20    4.70
   3   2 -14    3.70    3.80
   3   2 -14   -0.60    3.30
   3  -2 -14   -4.70    3.40
   3  -2 -14    7.30    4.40
   3   2 -13   73.69    8.60
   3   2 -13   64.19    9.30
   3  -2 -13   93.49    9.80
   3   2 -12    2.90    3.20
   3  -2 -12    3.20    3.80
   3   2 -11    4.50    3.30
   3  -2 -11   -1.60    2.60
   3   2 -10   19.70    4.70
  -3  -2  10   18.70    2.30
   3  -2 -10   13.50    4.30
  -3  -2  10   18.90    2.50
   3   2  -9    0.30    2.00
  -3  -2   9    0.80    1.40
  -3  -2   9    6.90    1.70
   3  -2  -9    3.20    2.60
   3   2  -8  371.76   16.10
  -3  -2   8  381.36   13.00
   3  -2  -8  411.46   16.60
  -3  -2   8  393.36   13.10
   3  -2  -7   27.80    4.60
  -3  -2   7   34.20    3.30
   3   2  -6    1.10    1.70
   3   2  -6    0.80    1.90
  -3  -2   6    2.60    1.70
   3  -2  -6   -0.30    1.60
  -3   2   5    4.00    1.70
   3   2  -5    4.00    1.90
   3   2  -5    5.50    2.10
   3  -2  -5    5.40    2.10
   3  -2  -5    6.10    0.90
  -3  -2   5    5.00    2.10
  -3  -2   5    6.00    1.80
   3  -2  -5    6.00    1.10
   3   2  -4   66.39    4.60
  -3   2   4   65.19    4.10
   3   2  -4   68.39    4.70
  -3  -2   4   67.29    4.40
   3  -2  -4   62.69    4.40
   3  -2  -4   67.39    3.00
  -3  -2   4   74.29    4.60
  -3   2   3 1326.77   34.70
  -3   2   3 1340.07   35.00
   3   2  -3 1325.67   36.30
   3   2  -3 1303.27   35.60
   3  -2  -3 1296.37   35.30
  -3  -2   3 1403.36   35.80
  -3  -2   3 1337.57   36.10
   3  -2  -3 1312.07   34.30
   3   2  -2  157.08    6.20
  -3   2   2  164.18    6.50
   3   2  -2  160.18    7.30
   3  -2  -2  168.78    6.30
  -3  -2   2  165.78    6.30
  -3  -2   2  165.48    7.10
  -3   2   1  449.66   13.80
   3   2  -1  444.56   12.30
   3   2  -1  438.06   11.80
   3   2  -1  450.25   14.50
  -3  -2   1  441.66   11.80
  -3  -2   1  449.76   12.40
  -3  -2   1  450.85   14.30
   3  -2  -1  450.25   13.70
  -3   2   0  501.65   15.60
   3   2   0  510.95   12.80
   3   2   0  485.35   13.90
   3   2   0  511.65   16.00
  -3  -2   0  515.95   15.80
  -3  -2   0  511.05   13.00
   3  -2   0  517.55   15.60
   3  -2   0  509.55   13.40
  -3  -2   0  511.05   13.80
  -3   2  -1 3228.28   81.99
   3   2   1 3293.47   82.09
   3   2   1 3140.09   80.79
  -3  -2  -1 3277.47   78.59
   3  -2   1 3228.68   81.89
  -3  -2  -1 3189.78   81.59
   3   2   2  434.46   14.30
  -3   2  -2  446.86   12.80
   3   2   2  450.65   12.00
   3   2   2  395.36   13.90
  -3   2  -2  449.86   14.70
  -3   2  -2  477.05   12.70
   3  -2   2  441.96   12.90
  -3  -2  -2  433.76   14.10
  -3  -2  -2  444.56   12.20
   3  -2   2  438.76   14.50
  -3  -2  -2  433.06   14.00
   3  -2   2  460.15   13.10
  -3   2  -3  122.49    6.40
  -3   2  -3  118.49    5.30
   3   2   3  126.29    6.20
   3   2   3  132.49    5.00
  -3   2  -3  126.59    5.40
   3  -2   3  122.59    5.60
  -3  -2  -3  119.89    5.00
   3  -2   3  112.19    5.50
   3  -2   3  126.59    6.30
  -3  -2  -3  114.39    6.50
  -3  -2  -3  123.69    5.70
   3   2   4   95.59    4.80
  -3   2  -4   93.79    5.90
   3   2   4   99.59    5.50
  -3   2  -4   88.99    5.10
  -3   2  -4   95.49    5.10
   3  -2   4   97.79    5.70
  -3  -2  -4   84.59    6.20
  -3  -2  -4  101.49    5.10
  -3  -2  -4  103.59    5.10
   3  -2   4  101.09    5.50
   3  -2   4   86.09    5.30
  -3   2  -5   34.40    3.80
   3   2   5   32.60    3.60
  -3   2  -5   31.30    4.20
  -3   2  -5   27.70    3.40
   3   2   5   32.60    3.20
   3  -2   5   33.90    4.30
  -3  -2  -5   30.10    3.40
   3  -2   5   27.60    3.50
  -3  -2  -5   26.30    3.00
  -3  -2  -5   27.80    4.50
   3   2   6  286.87   11.00
  -3   2  -6  285.77   12.20
  -3   2  -6  284.07   11.90
   3   2   6  285.47   11.30
  -3   2  -6  306.37   12.00
  -3  -2  -6  277.17   13.20
   3  -2   6  293.77   11.40
  -3  -2  -6  289.37   11.50
  -3  -2  -6  292.47   10.40
   3   2   7  187.28    8.30
  -3   2  -7  171.88    9.20
  -3   2  -7  185.68    9.30
  -3   2  -7  164.28    9.00
  -3  -2  -7  179.48    7.50
  -3  -2  -7  184.88    9.10
   3  -2   7  181.58    8.50
  -3  -2  -7  171.08   10.60
  -3   2  -8   -0.10    2.10
  -3   2  -8    2.10    2.00
   3   2   8    2.40    1.70
   3  -2   8    2.70    2.40
  -3  -2  -8    2.90    2.10
  -3  -2  -8    1.60    1.50
  -3  -2  -8    1.50    2.80
   3  -2   8    5.60    1.90
  -3   2  -9   11.70    3.60
   3   2   9    5.60    2.20
  -3   2  -9    2.80    2.80
  -3  -2  -9    1.70    3.20
  -3  -2  -9    8.80    3.10
   3  -2   9    1.20    2.80
   3  -2   9    4.80    2.30
  -3  -2  -9    5.40    2.10
  -3   2 -10    2.50    3.00
  -3   2 -10   10.50    3.90
  -3  -2 -10    4.00    3.30
   3  -2  10    8.50    3.40
   3  -2  10    4.50    2.60
  -3  -2 -10   -2.10    2.40
  -3   2 -11   28.30    5.70
  -3   2 -11   24.80    5.60
   3   2  11   18.80    2.80
  -3  -2 -11   21.10    5.90
   3  -2  11   24.50    4.00
   3  -2  11   25.10    4.70
  -3  -2 -11   26.20    5.50
  -3   2 -12    1.80    3.50
  -3   2 -12    4.70    3.70
  -3  -2 -12   -2.70    2.90
   3  -2  12   -0.50    2.50
   3  -2  12    5.50    3.30
  -3  -2 -12    4.70    3.70
  -3   2 -13    0.20    3.10
  -3   2 -13   -2.80    3.10
   3  -2  13    0.00    2.30
  -3  -2 -13    1.30    3.90
  -3  -2 -13    4.50    3.80
  -3   2 -14   -5.10    3.50
  -3   2 -14    4.20    3.90
  -3  -2 -14   -2.40    3.80
  -3  -2 -14    2.60    4.00
  -3   2 -15   -4.70    3.60
  -3   2 -15    6.20    4.70
  -3  -2 -15   -4.20    3.70
   3   3 -16    3.00    4.40
   3   3 -16    2.20    4.60
   3  -3 -16   -1.60    4.30
   3  -3 -16    1.60    4.60
   3   3 -15    7.70    4.70
   3   3 -15    8.70    4.60
   3  -3 -15    8.80    5.40
   3  -3 -15    9.60    5.60
   3   3 -14   -1.00    3.60
   3   3 -14   -5.20    3.00
   3  -3 -14    8.00    4.60
   3   3 -13    2.30    3.90
   3   3 -13    3.60    3.40
   3  -3 -13    0.30    4.20
   3   3 -12   67.29    9.00
   3   3 -12   50.79    7.80
  -3  -3  12   57.79    3.80
   3  -3 -12   56.19    8.50
  -3  -3  12   63.29    4.50
   3   3 -11   91.19    9.00
  -3  -3  11   86.19    5.00
   3  -3 -11   74.69    8.40
  -3  -3  11   77.99    5.40
   3   3 -10   46.80    7.30
  -3  -3  10   53.99    4.80
  -3  -3  10   54.29    4.40
   3  -3 -10   47.80    6.90
   3   3  -9  126.49    9.30
  -3  -3   9  119.99    7.00
  -3  -3   9  120.49    6.80
   3  -3  -9  136.79    9.40
   3   3  -8  194.48   10.90
  -3  -3   8  209.18    9.70
   3  -3  -8  226.98   11.50
  -3  -3   8  223.08    9.90
   3   3  -7   31.50    4.90
   3   3  -7   27.80    3.70
  -3  -3   7   37.30    4.00
   3  -3  -7   30.30    4.50
   3   3  -6   38.70    4.40
   3   3  -6   41.10    4.50
   3  -3  -6   46.30    4.80
  -3  -3   6   41.10    4.40
   3  -3  -6   42.70    2.10
   3  -3  -6   45.30    2.50
   3   3  -5   15.40    3.30
  -3   3   5   12.00    2.40
   3   3  -5   11.40    3.00
   3  -3  -5   14.60    1.80
   3  -3  -5   10.40    2.00
  -3  -3   5   13.80    3.10
  -3  -3   5   14.50    3.00
   3  -3  -5   14.30    2.90
   3   3  -4  154.88    8.00
   3   3  -4  145.29    7.10
   3  -3  -4  151.18    6.10
   3  -3  -4  157.48    6.60
  -3  -3   4  164.68    7.50
  -3  -3   4  157.58    7.90
   3  -3  -4  160.88    7.10
   3   3  -3  366.06   13.70
   3   3  -3  371.36   12.30
  -3  -3   3  387.06   12.50
  -3  -3   3  380.06   13.60
   3  -3  -3  359.16   12.30
   3  -3  -3  375.06   12.00
   3  -3  -3  358.46   11.90
  -3   3   2   21.30    2.80
   3   3  -2   23.00    2.30
   3   3  -2   26.70    3.60
  -3  -3   2   19.70    3.10
   3  -3  -2   23.30    2.70
  -3  -3   2   19.10    2.20
   3   3  -1  919.41   27.20
   3   3  -1  892.91   23.40
   3   3  -1  897.21   23.90
  -3   3   1  962.30   26.70
  -3  -3   1  917.71   24.10
  -3  -3   1  918.21   23.20
  -3  -3   1  941.71   27.10
   3  -3  -1  916.71   26.30
  -3   3   0  346.87   12.40
   3   3   0  323.97   12.40
   3   3   0  331.77    8.80
   3   3   0  327.07   10.10
   3  -3   0  325.07    9.50
  -3  -3   0  334.87    9.80
   3  -3   0  322.07   12.00
  -3  -3   0  337.17    9.00
  -3  -3   0  345.37   12.40
  -3   3  -1 2865.91   74.29
   3   3   1 2899.51   74.09
   3   3   1 2649.53   72.09
   3  -3   1 2946.21   70.49
  -3  -3  -1 2791.12   72.09
  -3  -3  -1 2955.80   73.89
   3  -3   1 2869.51   71.09
   3  -3   1 2864.31   73.99
  -3   3  -2 9999.00  247.58
   3   3   3 1308.97   33.30
   3   3   3 1284.47   36.10
  -3   3  -3 1302.27   34.50
  -3   3  -3 1307.97   37.10
  -3   3  -3 1336.87   33.70
  -3  -3  -3 1289.27   35.50
  -3  -3  -3 1289.37   33.70
  -3  -3  -3 1294.27   36.50
   3  -3   3 1312.37   36.60
   3  -3   3 1213.28   34.70
   3  -3   3 1258.07   34.20
  -3   3  -4   32.50    4.30
   3   3   4   34.50    2.70
  -3   3  -4   40.10    3.20
  -3   3  -4   41.90    3.50
   3   3   4   30.20    3.70
  -3  -3  -4   36.90    3.40
   3  -3   4   30.60    3.90
   3  -3   4   33.40    3.40
  -3  -3  -4   33.00    3.00
  -3  -3  -4   32.20    4.60
   3  -3   4   29.40    3.20
  -3   3  -5  307.27   11.60
  -3   3  -5  293.57   11.00
   3   3   5  296.07   10.70
  -3   3  -5  315.17   13.10
   3   3   5  301.57   11.70
  -3  -3  -5  286.57   10.80
   3  -3   5  295.17   12.20
  -3  -3  -5  300.57   11.10
  -3   3  -6   80.09    5.70
   3   3   6   78.39    5.10
   3   3   6   70.19    5.10
  -3   3  -6   76.19    5.30
  -3  -3  -6   71.19    5.30
  -3  -3  -6   71.69    4.50
   3  -3   6   67.79    5.50
  -3  -3  -6   75.09    6.60
  -3   3  -7    4.70    2.20
   3   3   7    7.20    2.30
  -3   3  -7    5.10    2.40
  -3  -3  -7    7.00    1.80
   3  -3   7    8.50    3.10
   3  -3   7    4.40    2.40
  -3  -3  -7    4.80    2.20
  -3  -3  -7    5.90    3.00
  -3   3  -8   18.00    3.70
   3   3   8   14.90    3.10
  -3   3  -8   17.70    3.70
   3  -3   8   12.60    3.10
  -3  -3  -8   18.00    4.70
  -3  -3  -8   20.30    2.90
   3  -3   8   17.70    3.90
  -3  -3  -8   17.10    3.70
  -3   3  -9   31.20    5.50
   3   3   9   41.10    4.20
  -3   3  -9   37.40    5.60
  -3  -3  -9   30.60    5.90
   3  -3   9   29.20    5.00
  -3  -3  -9   41.10    3.60
  -3  -3  -9   28.00    4.90
   3  -3   9   35.50    4.40
  -3   3 -10    2.50    3.00
  -3   3 -10    6.10    3.40
   3   3  10    7.40    2.20
   3  -3  10    3.20    2.30
  -3  -3 -10    1.10    3.00
  -3  -3 -10    3.10    2.00
   3   3  11    5.30    2.10
  -3   3 -11   11.50    4.40
  -3   3 -11   -0.40    2.70
   3  -3  11    6.70    2.70
  -3  -3 -11    3.60    4.20
   3  -3  11   -4.40    3.90
  -3  -3 -11    2.70    3.30
  -3   3 -12    5.80    3.70
  -3   3 -12    7.50    4.10
   3  -3  12   15.80    4.80
  -3  -3 -12    5.90    4.00
  -3  -3 -12    3.20    3.80
   3  -3  12   13.40    3.20
  -3   3 -13   11.10    4.50
  -3   3 -13    8.60    4.30
  -3  -3 -13   11.40    5.10
   3  -3  13    2.40    4.30
  -3  -3 -13   17.30    5.40
   3  -3  13   13.70    3.60
  -3   3 -14   23.70    6.20
  -3   3 -14    9.80    5.10
  -3  -3 -14    9.90    5.40
   3  -3  14   16.20    3.80
  -3  -3 -14   18.60    5.60
  -3   3 -15   44.20    8.10
  -3   3 -15   48.90    8.80
  -3  -3 -15   39.60    8.10
  -3  -3 -15   42.20    8.30
   3   4 -16    1.10    4.30
   3   4 -16    1.00    4.50
   3  -4 -16    7.70    5.40
   3  -4 -16    1.40    4.50
   3   4 -15   18.90    5.60
   3   4 -15    9.70    5.50
   3  -4 -15   25.70    7.00
   3  -4 -15   16.20    6.10
   3   4 -14   36.10    7.30
   3   4 -14   30.70    6.60
   3  -4 -14   48.60    8.70
   3   4 -13  108.09   10.10
   3   4 -13  105.89    9.50
   3  -4 -13  126.89   11.20
  -3  -4  13  113.39    5.90
  -3  -4  13  110.49    6.60
   3   4 -12   65.09    9.00
   3   4 -12   46.30    6.90
  -3  -4  12   58.89    4.70
  -3  -4  12   54.69    5.50
   3  -4 -12   67.79    8.30
   3   4 -11   98.69    9.30
   3  -4 -11   99.09    9.30
  -3  -4  11   96.29    6.40
  -3  -4  11   95.49    6.70
   3   4 -10   85.09    7.90
  -3  -4  10   91.49    6.70
  -3  -4  10   81.79    6.20
   3  -4 -10   85.19    8.20
   3   4  -9    3.90    3.10
  -3  -4   9   10.50    2.90
   3  -4  -9    3.80    2.80
  -3  -4   9    4.40    2.10
   3   4  -8  175.68   10.30
  -3  -4   8  196.18   10.00
   3  -4  -8  177.28   10.30
   3   4  -7  105.39    7.30
   3   4  -7  111.39    7.50
   3  -4  -7  109.99    4.40
   3  -4  -7  106.29    4.10
   3  -4  -7   99.89    7.10
  -3  -4   7  113.89    7.60
   3   4  -6    0.50    2.00
   3   4  -6    1.60    1.90
  -3  -4   6    5.30    2.40
   3  -4  -6    3.30    1.50
   3  -4  -6    1.70    1.20
   3  -4  -6    0.10    2.00
   3   4  -5    2.60    1.80
   3   4  -5    0.00    2.10
   3  -4  -5   -0.60    1.60
  -3  -4   5    1.60    2.20
   3  -4  -5    2.40    1.90
   3  -4  -5    1.80    1.50
   3   4  -4   32.80    4.80
   3   4  -4   34.50    3.70
  -3  -4   4   36.40    3.80
   3  -4  -4   37.60    3.60
   3  -4  -4   33.00    3.50
  -3  -4   4   44.20    4.80
   3  -4  -4   34.10    3.30
   3   4  -3   87.49    6.50
   3   4  -3  100.39    5.20
  -3  -4   3   92.59    6.40
  -3  -4   3  108.69    5.50
   3  -4  -3   92.79    5.60
   3  -4  -3   91.19    5.70
   3   4  -2    6.00    0.80
   3   4  -2    0.90    2.00
   3   4  -2    4.50    1.40
  -3  -4   2    5.10    1.50
  -3  -4   2    3.70    2.10
   3  -4  -2    9.50    2.40
   3  -4  -2    8.10    2.20
   3   4  -1  531.25   15.00
   3   4  -1  553.84   15.30
   3   4  -1  572.24   19.40
  -3  -4   1  585.44   14.70
  -3  -4   1  575.44   15.70
   3  -4  -1  549.65   18.60
   3  -4  -1  543.15   18.40
   3   4   0   36.00    2.70
   3   4   0   34.00    4.10
   3   4   0   38.60    1.80
   3  -4   0   35.80    2.20
   3  -4   0   39.00    4.20
  -3  -4   0   38.70    2.00
  -3  -4   0   37.10    2.50
  -3  -4   0   40.10    4.10
   3   4   1  956.90   29.40
  -3   4  -1  962.60   25.70
  -3   4  -1  985.60   29.70
  -3  -4  -1  966.90   26.90
  -3  -4  -1 1000.20   29.20
   3  -4   1  983.10   25.90
  -3  -4  -1  982.90   24.50
   3  -4   1  948.61   29.30
   3  -4   1  980.80   25.00
  -3   4  -2   48.80    4.90
  -3   4  -2   46.80    3.00
  -3   4  -2   47.70    2.40
   3   4   2   45.50    4.60
   3  -4   2   49.10    2.60
  -3  -4  -2   45.90    4.30
  -3  -4  -2   44.80    3.90
   3  -4   2   48.70    3.30
  -3  -4  -2   46.30    2.50
   3  -4   2   41.70    4.50
  -3   4  -3   79.49    3.50
   3   4   3   74.99    5.70
  -3   4  -3   72.89    4.20
   3  -4   3   77.09    4.00
  -3  -4  -3   76.39    5.40
   3  -4   3   81.99    6.20
  -3  -4  -3   74.89    3.80
   3  -4   3   76.79    4.60
  -3  -4  -3   77.29    5.50
  -3   4  -4  176.28    7.80
  -3   4  -4  177.98    6.70
   3   4   4  173.88    8.90
  -3  -4  -4  160.18    9.20
  -3  -4  -4  172.48    8.20
   3  -4   4  164.88    7.30
  -3  -4  -4  183.48    7.30
   3  -4   4  201.48    9.90
   3   4   5  578.44   17.50
  -3   4  -5  618.34   17.90
  -3   4  -5  611.04   19.10
   3   4   5  593.54   19.80
  -3  -4  -5  590.04   18.80
   3  -4   5  528.45   18.30
   3  -4   5  594.64   20.60
   3  -4   5  577.54   21.20
  -3  -4  -5  563.44   21.00
  -3  -4  -5  600.54   18.40
   3   4   6   44.80    4.60
   3   4   6   45.50    3.80
  -3   4  -6   40.20    4.30
  -3   4  -6   50.79    4.00
  -3  -4  -6   46.00    3.90
  -3  -4  -6   33.90    5.40
   3  -4   6   45.80    4.80
  -3  -4  -6   43.90    4.10
   3  -4   6   48.70    5.50
  -3   4  -7    2.10    1.80
  -3   4  -7    1.30    2.20
   3   4   7    5.60    2.20
  -3  -4  -7   -1.00    1.40
   3  -4   7    4.00    2.80
   3  -4   7    2.50    1.90
  -3  -4  -7    1.90    1.80
  -3  -4  -7   -0.90    1.70
   3   4   8   45.90    4.60
  -3   4  -8   42.90    5.20
  -3   4  -8   42.10    4.70
   3  -4   8   51.89    5.30
  -3  -4  -8   46.30    5.20
  -3  -4  -8   45.60    3.80
  -3  -4  -8   33.90    6.50
   3   4   9   19.30    3.60
  -3   4  -9   19.70    4.10
  -3   4  -9   18.90    4.30
  -3  -4  -9   16.30    2.70
  -3  -4  -9   21.30    5.40
  -3  -4  -9   14.90    3.80
   3  -4   9   15.20    3.60
  -3   4 -10   22.40    4.70
   3   4  10   24.90    3.80
  -3   4 -10   22.50    4.80
   3  -4  10   17.80    4.10
  -3  -4 -10   21.00    4.90
  -3  -4 -10   12.20    5.40
  -3  -4 -10   28.80    3.20
  -3   4 -11  225.48   12.50
  -3   4 -11  211.18   12.80
   3   4  11  228.88    8.90
   3  -4  11  205.98   10.80
  -3  -4 -11  204.38   14.50
  -3  -4 -11  215.08   12.70
  -3   4 -12   56.49    7.50
  -3   4 -12   43.20    6.70
   3  -4  12   37.20    5.40
  -3  -4 -12   56.09    9.10
  -3  -4 -12   53.29    7.80
  -3   4 -13   39.50    7.10
  -3   4 -13   30.30    6.30
  -3  -4 -13   35.50    8.20
  -3  -4 -13   37.90    6.90
   3  -4  13   32.90    5.10
  -3   4 -14   10.50    4.10
  -3   4 -14    9.00    4.50
  -3  -4 -14   20.40    6.80
   3  -4  14    3.80    3.80
  -3  -4 -14   11.50    4.80
  -3   4 -15   10.50    5.10
  -3   4 -15    2.20    5.10
  -3  -4 -15   11.70    5.70
  -3  -4 -15   11.10    6.30
   3   5 -16   17.70    5.30
   3   5 -16   24.30    7.10
   3  -5 -16    9.60    5.60
   3   5 -15   -4.10    3.60
   3   5 -15    5.70    4.50
   3  -5 -15    7.00    5.20
   3  -5 -15    7.40    5.20
   3   5 -14   12.60    4.50
   3   5 -14    6.70    4.40
   3  -5 -14    4.40    4.80
  -3  -5  14    5.90    3.70
  -3  -5  14    6.50    2.50
   3   5 -13   17.50    5.30
  -3  -5  13   13.80    3.00
  -3  -5  13   11.40    3.90
   3  -5 -13   15.90    5.50
   3   5 -12  160.38   10.60
   3   5 -12  161.08   11.90
  -3  -5  12  167.68    9.20
   3  -5 -12  181.68   12.70
  -3  -5  12  153.18    9.80
   3   5 -11  413.96   17.80
   3   5 -11  434.06   20.00
   3  -5 -11  434.86   20.00
  -3  -5  11  433.46   17.00
  -3  -5  11  412.86   17.40
   3   5 -10   40.50    6.30
   3   5 -10   33.30    5.10
  -3  -5  10   32.10    5.60
  -3  -5  10   36.60    5.40
   3  -5 -10   31.10    5.70
   3   5  -9   42.00    6.40
  -3  -5   9   44.50    6.20
  -3  -5   9   38.10    5.60
   3  -5  -9   47.40    6.60
   3   5  -8  163.88    9.70
   3   5  -8  149.19    9.50
   3  -5  -8  155.08    9.60
  -3  -5   8  158.78   10.00
   3  -5  -8  160.18    6.00
   3  -5  -8  158.98    5.80
   3   5  -7   15.80    3.90
   3   5  -7   18.10    3.90
   3  -5  -7   16.90    2.70
   3  -5  -7   19.20    2.40
  -3  -5   7   19.80    4.10
   3  -5  -7   11.80    3.60
   3   5  -6  139.19    8.30
   3   5  -6  166.28    9.90
   3  -5  -6  146.99    8.30
  -3  -5   6  155.28    9.70
   3  -5  -6  162.48    7.60
   3  -5  -6  163.78    7.30
   3   5  -5    3.20    2.10
   3   5  -5    2.70    2.70
   3  -5  -5    5.60    2.20
   3  -5  -5    7.50    2.30
   3  -5  -5    1.40    2.10
  -3  -5   5    4.60    2.60
   3   5  -4    6.30    2.10
   3   5  -4   -0.10    2.60
   3  -5  -4    1.40    1.50
  -3  -5   4    7.20    2.80
  -3  -5   4   -0.10    1.30
   3  -5  -4    0.50    1.80
   3  -5  -4    3.60    2.30
   3   5  -3  704.63   20.90
   3   5  -3  725.33   17.80
   3   5  -3  711.23   24.60
  -3  -5   3  726.63   24.50
  -3  -5   3  692.03   21.20
   3  -5  -3  715.03   23.10
   3  -5  -3  707.93   22.80
   3   5  -2 1091.99   28.40
   3   5  -2 1111.89   30.20
  -3  -5   2 1134.59   30.80
   3  -5  -2 1127.09   33.80
   3  -5  -2 1169.78   33.80
  -3  -5   2 1172.08   35.00
   3   5  -1   85.79    3.80
   3   5  -1   88.39    3.80
   3   5  -1   85.89    6.80
   3  -5  -1   92.89    6.50
  -3  -5   1   87.89    3.40
  -3  -5   1   93.19    6.70
  -3  -5   1   91.49    4.20
   3  -5  -1   83.79    6.40
   3   5   0   11.60    3.30
   3   5   0    9.70    1.20
   3  -5   0   12.70    3.10
   3  -5   0   10.20    1.60
   3  -5   0    7.40    2.90
  -3  -5   0   11.80    1.40
  -3  -5   0   12.80    3.40
  -3  -5   0   12.60    1.90
  -3   5  -1  221.28    7.50
   3   5   1  228.98   11.00
   3  -5   1  228.78    7.90
  -3  -5  -1  226.58   10.70
   3  -5   1  205.28   10.70
  -3  -5  -1  215.88    8.50
   3  -5   1  211.48   10.90
  -3  -5  -1  218.38    6.50
   3   5   2   59.29    5.80
  -3   5  -2   63.79    3.80
   3  -5   2   55.09    3.70
   3  -5   2   62.79    2.90
  -3  -5  -2   49.20    5.00
  -3  -5  -2   56.19    4.50
   3  -5   2   71.89    6.30
   3  -5   2   58.59    5.80
  -3   5  -3   26.40    2.00
  -3   5  -3   25.50    2.70
   3   5   3   26.60    4.60
   3  -5   3   29.10    3.60
   3  -5   3   23.90    2.30
   3  -5   3   26.40    4.70
   3  -5   3   19.10    4.20
  -3  -5  -3   26.10    2.40
  -3  -5  -3   22.60    3.70
  -3  -5  -3   20.20    3.80
  -3   5  -4  510.05   14.20
   3   5   4  522.45   18.50
  -3  -5  -4  451.65   17.00
  -3  -5  -4  460.15   18.00
   3  -5   4  502.65   19.50
   3  -5   4  494.05   18.90
   3  -5   4  463.25   15.00
  -3  -5  -4  504.65   15.30
  -3   5  -5   57.39    3.60
   3   5   5   49.20    5.20
  -3   5  -5   56.09    4.70
  -3  -5  -5   51.99    5.70
   3  -5   5   52.99    6.00
   3  -5   5   50.49    4.10
  -3  -5  -5   61.29    4.40
   3  -5   5   48.30    7.50
  -3  -5  -5   58.39    4.80
  -3   5  -6  156.38    8.00
   3   5   6  150.08    8.70
  -3   5  -6  151.98    6.80
  -3  -5  -6  140.19    9.70
  -3  -5  -6  145.49    7.50
   3  -5   6  142.79    9.10
  -3  -5  -6  121.59    7.10
  -3   5  -7   37.10    4.30
   3   5   7   37.70    5.40
  -3   5  -7   30.90    3.60
   3  -5   7   39.30    5.10
  -3  -5  -7   38.30    4.30
  -3  -5  -7   36.00    3.70
  -3  -5  -7   48.10    6.90
   3   5   8   75.39    6.20
  -3   5  -8   76.79    6.50
  -3   5  -8   63.09    5.30
   3  -5   8   83.29    7.00
  -3  -5  -8   70.09    4.80
  -3  -5  -8   68.29    7.60
  -3  -5  -8   71.49    6.00
  -3   5  -9    3.00    2.30
   3   5   9    7.30    2.70
  -3   5  -9    1.00    2.80
  -3  -5  -9    1.90    1.70
  -3  -5  -9    4.20    3.50
   3  -5   9   -0.90    2.30
  -3  -5  -9    3.50    2.70
   3   5  10   11.00    3.00
  -3   5 -10    7.30    3.60
  -3   5 -10   13.20    3.70
  -3  -5 -10   17.20    2.90
   3  -5  10   11.10    3.50
  -3  -5 -10   14.80    5.20
  -3  -5 -10   15.30    4.00
  -3   5 -11    6.00    3.40
   3   5  11    6.90    2.70
  -3   5 -11    6.10    3.60
  -3  -5 -11    3.70    3.70
  -3  -5 -11   10.80    4.80
  -3  -5 -11    6.00    2.00
   3  -5  11    6.20    3.20
  -3   5 -12   19.80    4.50
  -3   5 -12   20.30    5.30
  -3  -5 -12    5.90    5.40
  -3  -5 -12   14.00    5.10
  -3   5 -13   25.00    6.20
  -3   5 -13   21.20    5.10
  -3  -5 -13   31.30    6.30
  -3  -5 -13   26.60    6.70
   3  -5  13   24.30    4.60
  -3   5 -14   17.20    5.70
  -3   5 -14   36.30    6.40
   3  -5  14   24.10    5.30
  -3  -5 -14   19.60    5.80
  -3  -5 -14   22.00    7.50
  -3   5 -15   -1.60    3.80
  -3   5 -15   -1.00    4.10
  -3  -5 -15    2.70    4.10
  -3  -5 -15   -5.00    4.00
   3   6 -16   -3.00    4.00
   3   6 -16    2.90    4.90
   3  -6 -16    6.30    5.20
   3   6 -15   -1.90    3.30
   3   6 -15   -1.90    4.40
   3  -6 -15   -0.30    4.20
   3  -6 -15    5.90    5.00
  -3  -6  15    2.80    2.80
   3   6 -14   49.70    7.30
   3   6 -14   50.39    8.60
  -3  -6  14   34.60    4.90
   3  -6 -14   46.60    8.30
   3   6 -13   25.70    5.20
   3   6 -13   31.50    7.10
  -3  -6  13   29.50    4.60
   3  -6 -13   31.40    6.90
   3   6 -12   21.10    4.40
   3   6 -12   19.70    5.40
   3  -6 -12   23.10    6.00
  -3  -6  12   22.50    4.30
   3   6 -11   40.00    7.00
   3   6 -11   46.50    5.70
   3  -6 -11   43.00    7.20
  -3  -6  11   56.09    6.70
   3   6 -10   16.80    3.80
   3   6 -10   22.60    5.30
  -3  -6  10   21.90    4.50
   3  -6 -10   18.90    5.30
   3   6  -9   12.90    3.10
   3   6  -9   19.40    4.60
  -3  -6   9   18.10    4.50
   3  -6  -9   14.50    4.20
   3  -6  -9   14.40    2.10
   3  -6  -9   18.20    2.20
   3   6  -8    2.00    1.80
   3   6  -8    3.50    3.00
   3   6  -8    3.40    2.90
   3  -6  -8    1.00    1.60
   3  -6  -8    3.80    2.40
   3  -6  -8    3.20    1.60
   3   6  -7  110.99    7.60
   3   6  -7  114.99    8.70
   3  -6  -7  107.89    6.50
   3  -6  -7  103.89    7.40
   3  -6  -7  119.59    6.40
   3   6  -6  139.59    8.10
   3   6  -6  143.49    9.80
   3  -6  -6  147.99    8.10
   3  -6  -6  136.09    7.40
   3  -6  -6  132.89    7.70
   3   6  -5   59.99    6.70
   3   6  -5   68.89    5.40
   3  -6  -5   70.69    5.80
   3  -6  -5   62.19    5.50
   3  -6  -5   68.99    5.10
  -3  -6   5   62.49    6.60
   3   6  -4   93.19    5.80
   3   6  -4   96.59    8.00
   3  -6  -4  101.39    7.00
  -3  -6   4   92.09    7.70
   3  -6  -4   99.89    7.10
   3   6  -3  682.43   20.00
   3   6  -3  675.73   24.80
   3  -6  -3  652.03   22.80
  -3  -6   3  678.53   20.60
  -3  -6   3  668.03   24.20
   3  -6  -3  648.44   22.90
   3   6  -2  108.19    8.50
   3   6  -2   95.49    4.80
  -3  -6   2  106.89    5.40
   3  -6  -2  104.29    7.50
  -3  -6   2  100.69    7.70
   3  -6  -2  110.39    7.60
   3   6  -1    1.80    2.80
   3   6  -1    2.20    1.10
  -3  -6   1    0.90    2.10
  -3  -6   1    2.80    0.90
   3  -6  -1    2.00    2.20
  -3  -6   1    1.40    1.00
   3  -6  -1   -0.40    2.00
   3   6   0  107.39    4.00
   3   6   0  105.49    8.20
   3  -6   0  103.39    7.90
  -3  -6   0  114.89    7.90
  -3  -6   0  108.59    5.00
   3  -6   0  105.39    7.80
   3  -6   0   94.99    4.50
  -3  -6   0   99.99    4.30
   3   6   1   48.30    5.60
  -3   6  -1   49.70    3.10
   3  -6   1   52.39    3.40
  -3  -6  -1   50.79    5.20
   3  -6   1   44.70    5.30
  -3  -6  -1   46.40    3.90
  -3  -6  -1   47.40    2.50
   3  -6   1   51.39    5.80
  -3   6  -2  103.49    5.00
   3   6   2  114.29    8.20
   3  -6   2  105.79    8.00
   3  -6   2  106.59    4.00
  -3  -6  -2  103.09    6.40
  -3  -6  -2  106.29    7.70
   3  -6   2  100.29    8.20
   3   6   3  278.97   13.50
  -3   6  -3  258.07   10.10
  -3  -6  -3  287.07    9.40
  -3  -6  -3  286.37   12.90
   3  -6   3  289.17   14.00
  -3  -6  -3  285.27   12.20
   3  -6   3  271.07    8.90
  -3   6  -4   56.89    3.00
   3   6   4   53.89    6.00
  -3   6  -4   45.80    4.00
  -3  -6  -4   52.99    3.80
  -3  -6  -4   56.69    5.80
   3  -6   4   48.60    6.00
  -3  -6  -4   45.60    5.10
   3  -6   4   48.20    3.40
  -3   6  -5   23.30    2.30
   3   6   5   27.70    4.80
  -3   6  -5   22.00    3.30
   3  -6   5   25.00    4.90
  -3  -6  -5   21.30    4.30
  -3  -6  -5   24.50    4.00
  -3  -6  -5   23.30    3.30
   3  -6   5   15.00    2.60
   3   6   6  226.18   11.50
  -3   6  -6  220.28    8.20
  -3   6  -6  213.78   10.10
  -3  -6  -6  218.28   12.40
   3  -6   6  211.58   12.10
  -3  -6  -6  219.68    9.70
  -3  -6  -6  198.98   10.00
   3   6   7   63.09    6.10
  -3   6  -7   69.59    4.60
  -3   6  -7   66.29    5.70
  -3  -6  -7   62.49    8.50
  -3  -6  -7   63.79    5.30
   3  -6   7   66.09    6.80
  -3  -6  -7   68.69    5.50
   3   6   8    8.50    3.30
  -3   6  -8   11.80    2.70
  -3   6  -8   11.70    3.40
   3  -6   8    9.30    3.60
  -3  -6  -8   12.30    2.80
  -3  -6  -8    7.90    3.90
  -3  -6  -8    6.10    2.80
  -3   6  -9    9.30    2.60
  -3   6  -9    4.20    2.60
  -3  -6  -9   15.20    2.80
  -3  -6  -9    7.70    3.90
  -3  -6  -9   18.10    4.00
   3  -6   9    2.70    2.80
  -3   6 -10    6.60    3.70
  -3   6 -10   12.00    3.40
   3   6  10    9.30    3.00
  -3  -6 -10   11.50    2.70
  -3  -6 -10    9.30    5.00
  -3  -6 -10   10.40    3.80
   3  -6  10    9.90    3.80
   3   6  11    8.20    2.90
  -3   6 -11    4.70    3.10
  -3   6 -11   10.90    4.10
  -3  -6 -11   11.90    5.20
  -3  -6 -11    7.60    2.20
   3  -6  11   10.30    3.80
  -3  -6 -11    9.10    4.20
  -3   6 -12   95.69    8.00
  -3   6 -12   98.49    9.20
  -3  -6 -12  114.19   11.70
   3  -6  12   86.59    7.80
  -3  -6 -12  100.59    9.50
  -3   6 -13    8.50    4.10
  -3   6 -13    8.70    4.50
  -3  -6 -13    0.00    3.60
   3  -6  13   10.70    4.00
  -3  -6 -13   10.30    5.80
  -3   6 -14   12.60    5.30
  -3   6 -14    8.80    4.40
   3  -6  14    8.40    4.50
  -3  -6 -14   20.40    5.70
  -3  -6 -14    9.20    5.40
  -3   6 -15    9.50    4.30
  -3   6 -15    0.60    3.90
  -3  -6 -15   -1.70    5.00
  -3  -6 -15   -1.00    4.20
   3  -6  15  -10.80    4.50
   3   7 -15   -2.10    3.90
   3   7 -15   -4.00    3.30
  -3  -7  15    3.30    3.30
   3  -7 -15   -1.80    5.00
   3  -7 -15    4.90    5.30
   3   7 -14   -0.10    3.80
   3   7 -14   -2.50    3.20
  -3  -7  14    6.50    3.10
   3  -7 -14   11.60    5.30
   3   7 -13    9.90    3.60
   3   7 -13    4.00    4.50
   3  -7 -13   16.60    5.60
  -3  -7  13   13.80    4.30
   3   7 -12  177.18   10.40
   3   7 -12  208.08   13.70
   3  -7 -12  194.58   13.60
  -3  -7  12  203.78   12.10
   3   7 -11  212.78   13.40
   3   7 -11  194.08   10.40
   3  -7 -11  211.18   13.50
  -3  -7  11  210.38   12.90
   3   7 -10   38.80    4.50
   3   7 -10   40.40    6.90
   3  -7 -10   42.40    6.80
   3  -7 -10   35.60    2.70
  -3  -7  10   25.70    6.20
   3   7  -9    7.90    2.50
   3   7  -9   11.40    3.70
   3  -7  -9    5.50    2.10
   3  -7  -9    7.40    2.10
   3   7  -8   -2.70    1.40
   3   7  -8    5.20    3.10
   3   7  -8   -4.30    1.90
   3  -7  -8    3.90    2.80
   3  -7  -8    0.90    1.70
   3  -7  -8   -2.30    1.50
   3   7  -7   39.70    5.50
   3   7  -7   32.30    2.90
   3   7  -7   42.20    6.90
   3  -7  -7   36.10    4.50
   3  -7  -7   36.10    5.20
   3  -7  -7   40.70    4.40
   3   7  -6   12.60    4.10
   3   7  -6   12.10    1.70
   3   7  -6   12.90    3.40
   3  -7  -6   14.90    3.30
   3  -7  -6   13.90    3.30
   3  -7  -6   11.70    3.10
   3   7  -5  181.28    9.00
   3   7  -5  177.58    5.40
   3   7  -5  190.08   11.90
   3  -7  -5  183.18   10.00
   3  -7  -5  177.78   10.00
   3  -7  -5  179.28    8.70
   3   7  -4  120.29    6.50
   3   7  -4  107.49    9.30
   3  -7  -4  118.99    8.20
   3  -7  -4  129.69    8.60
   3   7  -3  318.17   11.20
   3   7  -3  320.77   16.10
  -3  -7   3  309.27   13.20
   3  -7  -3  296.37   14.30
   3   7  -2   80.89    4.40
   3   7  -2   64.99    7.60
  -3  -7   2   80.79    2.60
   3  -7  -2   74.29    7.10
  -3  -7   2   70.79    4.60
   3   7  -1  310.57   10.00
   3   7  -1  332.47   16.00
  -3  -7   1  310.67   10.60
   3  -7  -1  314.07   15.00
   3  -7  -1  316.37   10.30
   3  -7  -1  317.67   15.10
  -3  -7   1  319.67    9.60
   3   7   0  199.98    6.60
   3   7   0  183.08   11.70
  -3  -7   0  184.08    7.50
  -3  -7   0  200.28    7.10
   3  -7   0  201.58   11.70
  -3   7  -1    8.50    1.80
   3   7   1    7.80    4.10
  -3  -7  -1   13.00    4.10
  -3  -7  -1   10.10    1.60
   3  -7   1    9.40    3.80
  -3  -7  -1    9.30    2.30
   3   7   2  615.54   23.60
  -3   7  -2  657.73   18.40
  -3  -7  -2  627.24   22.90
   3  -7   2  596.34   16.30
  -3  -7  -2  616.04   16.60
  -3  -7  -2  598.84   20.10
   3  -7   2  543.25   22.90
  -3   7  -3  393.06   13.20
   3   7   3  384.36   17.30
   3  -7   3  379.06   17.40
  -3  -7  -3  391.26   16.60
   3  -7   3  373.86   11.30
  -3  -7  -3  375.16   15.20
   3   7   4   64.09    6.90
  -3   7  -4   56.09    4.40
   3  -7   4   70.19    7.30
  -3  -7  -4   60.69    6.00
  -3  -7  -4   56.19    4.00
   3  -7   4   56.09    3.50
  -3  -7  -4   60.29    5.90
  -3   7  -5   20.10    3.30
  -3   7  -5   29.50    2.30
   3   7   5   21.30    4.70
  -3  -7  -5   19.50    4.60
  -3  -7  -5   20.10    4.50
  -3  -7  -5   26.20    3.20
   3  -7   5   24.20    5.30
   3  -7   5   26.50    3.00
   3   7   6   72.59    7.10
  -3   7  -6   74.79    4.00
  -3   7  -6   77.29    5.70
   3  -7   6   69.09    7.30
  -3  -7  -6   63.39    5.80
  -3  -7  -6   68.29    7.00
  -3  -7  -6   74.99    5.50
   3   7   7   40.80    6.20
  -3   7  -7   36.10    3.20
  -3   7  -7   43.40    5.00
  -3  -7  -7   33.40    4.30
  -3  -7  -7   30.40    5.90
  -3  -7  -7   40.70    4.50
   3  -7   7   27.60    5.60
  -3   7  -8    7.00    2.10
   3   7   8    6.80    3.30
  -3   7  -8    8.70    3.10
   3  -7   8   13.20    4.30
  -3  -7  -8   12.40    3.20
  -3  -7  -8    6.80    2.70
  -3  -7  -8   12.20    4.50
  -3   7  -9   10.00    2.50
  -3   7  -9    9.50    3.30
   3   7   9    0.90    3.10
  -3  -7  -9    0.40    3.40
  -3  -7  -9   13.00    2.80
  -3  -7  -9    6.10    2.90
   3  -7   9    6.50    3.50
  -3   7 -10   18.70    3.60
   3   7  10   22.00    4.40
  -3   7 -10   11.70    4.10
  -3  -7 -10   19.90    3.40
  -3  -7 -10    8.20    4.80
   3  -7  10   19.10    4.90
  -3  -7 -10   10.80    3.70
  -3   7 -11   22.60    4.30
  -3   7 -11   28.50    5.80
   3   7  11   35.10    4.80
   3  -7  11   28.20    6.00
  -3  -7 -11   31.10    6.10
  -3  -7 -11   29.20    3.70
  -3  -7 -11   24.50    6.90
  -3   7 -12   28.40    6.10
   3   7  12   23.50    3.40
  -3   7 -12   25.30    4.70
  -3  -7 -12   11.30    5.50
   3  -7  12   28.80    5.50
  -3  -7 -12   29.30    6.20
  -3   7 -13    7.70    3.80
  -3   7 -13    3.30    3.80
  -3  -7 -13    8.20    4.50
  -3  -7 -13    7.30    5.00
   3  -7  13   11.10    3.70
  -3   7 -14    1.30    3.60
  -3   7 -14    6.70    4.50
   3  -7  14    8.70    4.30
  -3  -7 -14    3.50    4.60
  -3  -7 -14   -0.50    5.00
   3   8 -15   -0.80    4.20
   3   8 -15   -1.70    3.70
   3  -8 -15    0.80    5.10
   3  -8 -15   11.20    5.30
  -3  -8  15   -5.90    3.60
   3   8 -14    6.80    3.20
   3   8 -14   10.60    5.10
   3  -8 -14   19.10    6.00
  -3  -8  14   -1.20    3.40
   3   8 -13    9.20    4.30
   3   8 -13    0.40    2.90
  -3  -8  13   10.60    4.30
   3  -8 -13    6.00    4.20
   3   8 -12  159.28   12.00
   3   8 -12  144.69    8.70
   3  -8 -12  129.49   11.50
  -3  -8  12  165.38   11.50
   3   8 -11   14.70    4.40
   3   8 -11    8.10    2.90
  -3  -8  11   19.90    5.50
   3  -8 -11   11.30    4.80
   3   8 -10   33.00    4.20
   3   8 -10   39.50    6.50
   3  -8 -10   31.10    3.80
  -3  -8  10   43.50    7.60
   3  -8 -10   30.10    3.50
   3  -8 -10   32.10    6.40
   3   8  -9   53.79    7.30
   3   8  -9   33.30    3.60
   3  -8  -9   39.50    4.50
   3  -8  -9   47.40    7.00
   3  -8  -9   50.39    4.90
   3   8  -8   30.00    2.80
   3   8  -8   25.30    4.60
   3   8  -8   21.70    5.40
   3  -8  -8   17.60    4.00
   3  -8  -8   26.10    5.00
   3  -8  -8   30.30    4.70
   3   8  -7    0.30    2.80
   3   8  -7    3.80    1.20
   3   8  -7    3.90    2.50
   3  -8  -7    2.10    2.70
   3  -8  -7   -1.40    1.90
   3  -8  -7    1.10    2.20
   3   8  -6   51.29    4.90
   3   8  -6   44.80    7.50
   3  -8  -6   57.29    5.90
   3  -8  -6   41.10    5.50
   3  -8  -6   49.99    5.00
   3   8  -5    6.00    4.00
   3   8  -5    5.80    2.20
   3  -8  -5    4.60    2.70
   3  -8  -5    8.50    3.10
   3   8  -4    4.30    2.00
   3   8  -4    7.80    3.90
   3  -8  -4    6.00    3.70
   3   8  -3   72.39    8.10
   3   8  -3   60.49    4.30
   3   8  -2   41.00    3.30
   3   8  -2   36.40    6.60
  -3  -8   2   39.10    4.30
  -3  -8   2   40.50    1.80
   3   8  -1  182.28   12.30
   3   8  -1  176.48    6.70
  -3  -8   1  171.18    6.20
  -3  -8   1  163.88    7.20
   3   8   0  196.18   12.80
  -3  -8   0  197.38    7.50
  -3  -8   0  199.58    8.00
   3  -8   0  214.08   12.60
  -3   8  -1   60.99    4.00
   3   8   1   73.29    7.60
  -3  -8  -1   67.09    5.00
  -3  -8  -1   65.59    3.50
   3  -8   1   67.39    7.40
  -3   8  -2   74.79    4.50
   3   8   2   68.89    7.50
   3  -8   2   86.99    8.50
  -3  -8  -2   71.69    3.60
   3  -8   2   66.79    3.10
   3   8   3    8.20    3.40
  -3   8  -3    5.50    2.00
   3  -8   3    8.40    3.80
   3  -8   3    8.60    1.40
  -3  -8  -3    9.50    3.10
  -3   8  -4  254.47   10.20
   3   8   4  234.78   13.60
  -3  -8  -4  230.18   12.00
   3  -8   4  233.28    8.30
  -3  -8  -4  238.08    9.30
   3  -8   4  248.18   14.20
  -3   8  -5   21.90    3.50
   3   8   5   11.80    4.30
   3  -8   5   21.30    2.80
   3  -8   5   21.30    5.50
  -3  -8  -5   17.90    3.10
  -3  -8  -5   24.20    5.00
  -3   8  -6    3.60    2.10
   3   8   6   13.50    4.50
  -3   8  -6   10.10    1.80
   3  -8   6    8.00    4.00
  -3  -8  -6    7.60    2.50
  -3  -8  -6    5.70    3.20
  -3   8  -7   81.09    4.30
  -3   8  -7   75.39    6.50
   3   8   7   71.59    7.40
   3  -8   7   71.09    8.10
  -3  -8  -7   78.79    8.30
  -3  -8  -7   68.69    5.80
  -3   8  -8   20.10    2.80
  -3   8  -8   18.50    3.90
   3   8   8   17.90    4.70
   3  -8   8   22.50    5.70
  -3  -8  -8   15.10    5.10
  -3  -8  -8   15.70    4.00
  -3   8  -9    2.50    2.50
  -3   8  -9    2.30    1.60
   3   8   9    1.00    3.20
  -3  -8  -9   -2.30    2.10
  -3  -8  -9    1.90    3.80
   3  -8   9    5.60    3.60
   3   8  10   40.00    6.10
  -3   8 -10   42.30    4.30
  -3   8 -10   37.10    6.10
  -3  -8 -10   38.00    6.20
  -3  -8 -10   31.10    4.80
  -3  -8 -10   30.20    7.20
   3  -8  10   40.40    7.00
  -3   8 -11  134.29   10.20
   3   8  11  137.89    8.80
  -3   8 -11  120.49    7.60
   3  -8  11  160.08   11.40
  -3  -8 -11  134.79   10.20
  -3  -8 -11  124.69    7.20
  -3  -8 -11  114.39   11.80
  -3   8 -12   -5.50    2.20
  -3   8 -12   -0.40    3.20
   3   8  12   -5.40    2.90
  -3  -8 -12    2.00    1.90
  -3  -8 -12    7.40    4.50
  -3  -8 -12   -3.30    4.00
   3  -8  12    4.70    4.00
  -3   8 -13   22.90    6.10
  -3   8 -13   30.10    5.20
  -3  -8 -13   33.70    6.70
   3  -8  13   30.70    5.90
  -3  -8 -13   36.10    8.90
  -3   8 -14   16.20    4.20
  -3   8 -14    4.60    4.00
   3  -8  14    5.10    4.00
  -3  -8 -14   11.20    5.90
  -3  -8 -14    4.00    4.70
   3   9 -15   22.90    4.90
   3   9 -15   20.40    6.30
   3  -9 -15   15.20    6.80
   3  -9 -15   24.50    7.90
   3   9 -14   -6.10    2.90
   3   9 -14    1.10    3.90
  -3  -9  14   -5.70    3.20
   3  -9 -14    1.60    4.30
   3   9 -13    6.30    4.70
   3   9 -13    0.40    2.40
   3  -9 -13    1.60    3.80
  -3  -9  13   -2.70    3.90
   3   9 -12    6.50    3.70
   3   9 -12    7.30    2.70
   3  -9 -12    4.90    4.10
  -3  -9  12    3.10    4.10
   3   9 -11   69.29    8.20
   3   9 -11   70.39    5.10
  -3  -9  11   66.59    8.50
   3  -9 -11   64.09    8.70
   3  -9 -11   71.39    4.60
   3  -9 -11   68.49    4.60
   3   9 -10  278.27   10.30
   3   9 -10  292.17   15.10
   3  -9 -10  290.17   12.00
   3  -9 -10  260.57   11.80
  -3  -9  10  275.47   17.00
   3  -9 -10  298.07   15.70
   3   9  -9    2.30    1.60
   3   9  -9    4.60    3.50
   3  -9  -9    0.60    3.00
   3  -9  -9    6.90    3.00
   3   9  -8    0.00    3.30
   3   9  -8   -2.00    2.50
   3  -9  -8    3.60    2.70
   3  -9  -8    6.90    3.20
   3  -9  -8   -2.90    2.00
   3   9  -7    3.50    3.30
   3   9  -7    0.60    2.20
   3  -9  -7   -0.80    2.30
   3  -9  -7    2.30    2.30
   3   9  -6   16.00    3.60
   3   9  -6   22.60    5.70
   3  -9  -6   18.70    3.80
   3  -9  -6   15.30    4.30
   3   9  -5   20.70    5.50
   3   9  -5   17.60    3.30
   3   9  -4   76.69    8.80
   3   9  -4   77.29    5.40
  -3   9   3   37.40    6.60
   3   9  -3   24.80    3.10
   3   9  -3   36.00    6.50
   3   9  -2  365.26   19.30
  -3   9   2  400.86   18.80
   3   9  -2  385.96   12.80
  -3  -9   2  384.36   10.30
   3   9  -1    1.00    2.80
   3   9  -1    0.30    1.20
  -3  -9   1    0.60    1.00
   3   9   0  180.58   13.00
  -3  -9   0  171.68    7.60
   3  -9   0  200.68   12.70
  -3  -9   0  174.28    7.20
   3   9   1    0.40    3.10
  -3  -9  -1    2.20    1.70
   3  -9   1   -0.50    2.80
  -3  -9  -1    3.30    1.30
   3   9   2    0.60    3.00
  -3   9  -2    1.90    1.30
  -3  -9  -2    4.50    2.30
   3  -9   2    1.20    2.70
   3   9   3  141.49   10.90
  -3   9  -3  133.09    6.70
   3  -9   3  122.49    4.70
   3  -9   3  114.49   10.20
  -3  -9  -3  118.89    8.10
  -3   9  -4  402.16   14.30
   3   9   4  381.56   18.80
   3  -9   4  373.36   11.70
   3  -9   4  398.06   19.60
  -3  -9  -4  374.36   16.50
  -3   9  -5   24.50    3.70
   3   9   5   22.50    5.50
  -3  -9  -5   26.10    3.60
   3  -9   5   28.30    2.90
   3  -9   5   26.40    6.00
  -3  -9  -5   23.00    4.90
   3   9   6   14.30    4.90
  -3   9  -6   16.10    3.50
  -3  -9  -6   19.40    5.10
  -3  -9  -6   12.20    3.10
   3  -9   6   24.70    6.20
  -3   9  -7    5.90    1.60
  -3   9  -7    8.30    3.00
  -3  -9  -7    5.90    2.70
   3  -9   7   10.60    4.40
  -3  -9  -7    3.40    3.50
  -3   9  -8    3.80    1.60
  -3   9  -8    6.30    3.10
   3   9   8   -2.90    3.40
  -3  -9  -8    8.00    4.20
   3  -9   8    5.20    4.20
  -3  -9  -8    9.40    3.10
  -3   9  -9    6.60    3.10
  -3   9  -9    6.10    1.90
   3   9   9    7.80    4.00
  -3  -9  -9    4.70    4.50
   3  -9   9   -0.10    4.00
  -3  -9  -9    9.40    3.00
  -3   9 -10   16.30    2.90
   3   9  10   15.20    4.90
  -3   9 -10   15.20    4.20
   3  -9  10   11.30    4.70
  -3  -9 -10   10.50    5.00
  -3  -9 -10   20.40    4.50
   3   9  11   53.49    7.00
  -3   9 -11   52.09    4.80
  -3   9 -11   36.20    6.20
  -3  -9 -11   68.09    7.70
  -3  -9 -11   49.00    5.90
   3  -9  11   68.59    8.60
  -3  -9 -11   60.29    9.70
  -3   9 -12   18.80    3.40
  -3   9 -12   13.30    4.70
   3   9  12    7.40    3.80
   3  -9  12   11.60    5.10
  -3  -9 -12    8.00    4.20
  -3  -9 -12    0.80    4.60
  -3   9 -13    7.50    2.90
  -3   9 -13   -7.30    2.70
   3  -9  13   -1.90    3.50
  -3  -9 -13   -7.10    3.40
  -3  -9 -13    1.70    4.90
  -3   9 -14    2.70    3.20
   3  -9  14    5.20    4.60
  -3  -9 -14    1.40    5.40
  -3  -9 -14    5.90    4.30
   3  10 -14    5.10    4.30
   3  10 -14   13.10    3.60
   3 -10 -14   11.10    5.80
  -3 -10  14    6.40    5.40
   3  10 -13   -0.80    3.10
   3  10 -13   -1.90    2.10
   3 -10 -13    2.50    4.20
  -3 -10  13    3.10    4.70
   3  10 -12   15.90    5.00
   3  10 -12   11.20    2.50
   3 -10 -12    5.60    2.10
   3 -10 -12    0.40    1.90
  -3 -10  12    4.60    4.40
   3 -10 -12    0.40    4.10
   3  10 -11    5.20    3.70
   3  10 -11    2.70    1.70
   3 -10 -11    6.00    2.50
   3 -10 -11    4.20    2.80
   3 -10 -11    8.80    4.00
  -3 -10  11    7.40    5.10
   3  10 -10   31.20    2.70
   3 -10 -10   27.00    4.80
   3 -10 -10   25.10    4.60
   3 -10 -10   35.30    6.60
  -3 -10  10   33.30    7.20
   3  10  -9    1.90    2.80
   3  10  -9    0.70    0.90
   3 -10  -9   -6.00    2.40
   3 -10  -9    2.40    2.70
   3  10  -8   35.70    5.70
   3  10  -8   46.40    8.70
   3 -10  -8   52.19    6.30
   3 -10  -8   57.39    7.60
   3  10  -7   18.80    6.10
   3  10  -7   17.10    3.80
   3 -10  -7   31.00    5.10
   3 -10  -7   24.00    5.30
   3  10  -6  111.59   11.00
   3  10  -6  124.29    7.90
   3 -10  -6  134.59    8.30
   3 -10  -6  126.79    9.80
   3  10  -5   15.30    3.00
   3  10  -5   15.80    5.60
  -3  10   4    8.80    4.30
   3  10  -4   12.80    2.70
   3  10  -4    7.30    4.50
  -3  10   3   76.09    8.40
   3  10  -3   61.09    9.50
   3  10  -3   65.09    4.60
   3  10  -2  126.89    6.10
  -3  10   2  116.89   10.30
   3  10  -2  126.99   11.30
  -3 -10   2  129.99    4.20
   3  10  -1   88.49    4.70
   3  10  -1   86.59    9.40
  -3 -10   1   91.39    4.40
   3  10   0  183.98   13.70
  -3 -10   0  187.08    8.00
   3  10   1    6.10    3.90
  -3 -10  -1   -1.10    1.60
   3 -10   1    2.20    2.90
  -3  10  -2    9.00    2.30
   3  10   2   10.10    4.20
   3 -10   2    1.90    3.30
   3 -10   2    7.30    1.30
  -3 -10  -2    8.60    2.70
   3  10   3   -3.60    3.00
  -3  10  -3    0.60    1.50
   3 -10   3    2.70    3.60
   3 -10   3    0.90    0.90
  -3 -10  -3   -0.10    1.80
  -3  10  -4    5.80    2.30
   3  10   4    7.70    4.70
  -3 -10  -4    4.30    3.10
   3 -10   4    8.20    4.10
   3 -10   4   10.80    1.70
  -3  10  -5    0.90    2.20
   3  10   5    0.60    3.40
  -3 -10  -5   -0.30    1.60
   3 -10   5    3.50    3.40
  -3 -10  -5   -2.40    2.30
  -3  10  -6   12.80    3.50
   3  10   6   17.80    5.40
  -3 -10  -6   12.70    4.40
  -3 -10  -6   24.70    4.10
   3 -10   6   20.90    6.00
  -3  10  -7    7.20    3.10
  -3 -10  -7   10.40    3.20
   3 -10   7    0.50    3.80
  -3 -10  -7    7.10    3.70
   3  10   8    3.50    4.10
  -3  10  -8   -0.90    2.10
  -3  10  -8    0.30    1.10
   3 -10   8    3.40    4.00
  -3 -10  -8    0.20    3.80
  -3  10  -9    7.90    3.70
   3  10   9   11.30    5.00
  -3  10  -9    9.80    2.10
  -3 -10  -9   17.00    4.20
  -3 -10  -9    6.60    4.90
   3 -10   9   10.40    4.80
  -3  10 -10   16.80    4.50
   3  10  10   31.10    6.00
  -3  10 -10   26.60    3.40
  -3 -10 -10   23.40    7.00
  -3 -10 -10   22.50    5.30
   3  10  11   60.69    7.60
  -3  10 -11   58.39    6.90
  -3 -10 -11   63.39    7.80
   3 -10  11   55.39    9.10
  -3 -10 -11   70.49   10.70
  -3  10 -12    1.10    3.10
  -3  10 -12   -0.40    2.10
   3 -10  12   -2.00    3.80
  -3 -10 -12   -0.80    3.90
  -3 -10 -12    2.00    4.10
  -3  10 -13    6.50    2.90
  -3 -10 -13    6.40    3.90
  -3 -10 -13    7.70    5.50
  -3 -10 -13    8.90    2.90
   3 -10  13    8.90    4.70
   3  11 -14    3.70    4.10
   3 -11 -14    0.00    4.70
  -3 -11  14    4.60    5.60
   3  11 -13    6.60    2.20
   3  11 -13   -3.90    3.00
  -3 -11  13   -0.60    4.20
   3 -11 -13    1.80    4.50
   3  11 -12    1.90    3.50
   3  11 -12    6.70    1.80
  -3 -11  12    1.40    5.00
   3 -11 -12    2.90    2.30
   3 -11 -12   -0.50    3.20
   3  11 -11   25.80    2.20
   3  11 -11   18.70    4.80
   3 -11 -11   31.30    6.40
   3 -11 -11   25.50    4.50
  -3 -11  11   27.80    7.50
   3  11 -10    4.60    3.80
   3 -11 -10   10.00    4.10
  -3 -11  10   -9.50    3.90
   3 -11 -10    0.40    2.70
   3  11  -9   37.30    6.40
   3 -11  -9   40.20    6.70
   3 -11  -9   42.60    6.80
   3  11  -8   24.50    4.90
   3  11  -8   12.20    5.80
   3 -11  -8   25.10    5.40
   3 -11  -8   26.80    5.40
   3  11  -7   14.40    6.10
   3  11  -7   10.00    3.10
   3 -11  -7    4.50    3.80
   3 -11  -7   12.90    3.90
   3  11  -6   24.30    4.10
   3  11  -6   13.50    5.60
   3 -11  -6   17.80    5.20
   3  11  -5    2.30    4.10
   3  11  -5    2.10    2.10
   3  11  -4   99.09   10.80
   3  11  -4   81.29    5.60
  -3  11   3   12.40    5.20
   3  11  -3    4.70    4.00
   3  11  -3    7.40    2.30
  -3  11   2   35.20    7.00
   3  11  -2   39.20    3.60
   3  11  -2   48.60    8.80
  -3 -11   2   43.60    2.10
   3  11  -1    0.90    3.00
   3  11  -1    3.00    1.50
  -3 -11   1    2.40    1.20
   3  11   0   20.40    6.30
  -3 -11   0   17.50    2.90
   3  11   1    4.00    3.80
   3 -11   1   -3.90    2.80
  -3 -11  -1    2.80    1.90
   3  11   2  116.39   11.40
  -3  11  -2  123.09    6.50
  -3 -11  -2  118.09    7.70
   3 -11   2  125.29    4.70
   3 -11   2  127.29   11.90
  -3  11  -3    0.90    1.70
   3  11   3    0.20    3.60
   3 -11   3    2.00    3.50
  -3 -11  -3    7.10    3.10
   3 -11   3    2.50    1.00
   3  11   4   10.90    5.40
   3 -11   4    1.70    3.30
  -3 -11  -4    8.60    3.60
   3 -11   4    5.20    1.50
  -3  11  -5   29.80    4.50
   3  11   5   33.20    7.60
  -3 -11  -5   28.30    5.70
  -3 -11  -5   36.30    4.10
   3 -11   5   34.40    7.90
   3  11   6   21.00    6.30
  -3  11  -6   13.70    3.60
   3 -11   6   23.70    7.00
  -3 -11  -6   21.90    5.50
  -3 -11  -6   17.30    3.60
  -3  11  -7   37.10    5.40
   3  11   7   44.10    8.60
  -3 -11  -7   38.60    7.20
  -3 -11  -7   38.80    4.80
   3 -11   7   34.20    7.60
  -3  11  -8    2.80    2.70
   3  11   8   -0.60    3.90
   3 -11   8   -2.80    3.90
  -3 -11  -8   -2.30    3.70
  -3 -11  -8    7.70    3.10
   3  11   9    5.10    4.40
  -3 -11  -9    4.70    4.00
  -3 -11  -9    4.60    3.20
   3 -11   9    7.00    4.70
  -3  11 -10   24.50    2.90
   3  11  10   39.60    7.30
  -3  11 -10   22.10    5.20
   3 -11  10   34.80    7.90
  -3 -11 -10   34.10    6.30
  -3 -11 -10   36.40    7.90
  -3  11 -11    3.60    2.20
   3  11  11    9.60    5.10
  -3  11 -11    0.40    3.20
   3 -11  11    9.70    5.30
  -3 -11 -11    7.00    4.80
  -3 -11 -11    8.30    3.80
  -3  11 -12   19.00    3.30
   3  11  12   28.10    5.70
  -3  11 -12   17.10    5.20
  -3 -11 -12   16.30    5.30
  -3 -11 -12   22.20    7.40
   3 -11  12    9.90    5.80
  -3  11 -13   -2.40    2.30
  -3  11 -13   -4.10    3.20
  -3 -11 -13    3.70    3.50
   3 -11  13    1.30    4.10
  -3 -11 -13   -1.30    3.10
  -3 -11 -13    2.50    4.80
  -3 -12  14   11.30    5.60
   3 -12 -14    6.00    5.00
   3 -12 -14   11.30    5.90
   3  12 -13   20.50    5.70
  -3 -12  13   28.60    7.90
   3 -12 -13   35.30    7.90
   3 -12 -13   24.40    3.30
   3  12 -12   -2.50    3.00
   3 -12 -12   -4.00    2.20
  -3 -12  12    0.70    4.80
   3 -12 -12   -5.10    4.00
   3  12 -11    3.10    3.30
   3 -12 -11    4.20    3.00
  -3 -12  11    6.00    5.50
   3 -12 -11   -1.00    4.10
   3  12 -10   -1.80    2.80
  -3 -12  10   -4.00    4.30
   3 -12 -10   -6.00    2.70
   3 -12 -10    5.20    3.20
   3  12  -9   10.80    4.40
   3 -12  -9   26.90    5.80
   3 -12  -9   19.70    5.20
   3  12  -8   -1.70    2.30
   3  12  -8    6.20    5.30
   3 -12  -8    2.40    3.20
   3 -12  -8   -3.10    3.20
   3  12  -7    1.30    2.50
   3  12  -7    5.20    4.90
   3 -12  -7    2.50    3.00
   3  12  -6   11.40    5.30
   3  12  -6    5.20    2.80
   3 -12  -6    7.30    4.30
   3  12  -5   29.30    7.90
   3  12  -5   40.20    4.60
   3  12  -4    0.20    4.30
   3  12  -4   -2.00    1.70
   3  12  -3    6.80    2.20
   3  12  -3    8.90    5.10
   3  12  -2  220.18   16.70
   3  12  -2  218.38    9.10
  -3 -12   2  215.28    6.60
   3  12  -1   66.19   10.40
  -3 -12   1   85.29    4.50
   3  12   0  232.38   16.80
  -3 -12   0  233.38    9.70
   3 -12   0  229.38   16.10
   3  12   1   25.50    7.30
   3 -12   1   32.20    7.30
  -3 -12  -1   32.50    4.40
   3  12   2    8.50    5.20
  -3  12  -2    1.40    1.60
   3 -12   2    0.20    4.30
  -3 -12  -2    4.60    2.50
   3 -12   2    5.90    1.20
   3  12   3    9.10    5.30
  -3  12  -3    5.40    2.10
  -3 -12  -3   12.30    3.50
   3 -12   3    5.60    1.20
   3 -12   3    9.00    4.70
  -3  12  -4   21.90    3.60
  -3 -12  -4   13.50    4.10
   3 -12   4   19.10    6.70
   3 -12   4   18.90    1.90
  -3  12  -5    8.40    2.90
   3  12   5    6.20    5.50
  -3 -12  -5    9.60    2.90
  -3 -12  -5   12.90    4.40
   3 -12   5   12.40    5.30
   3  12   6   40.50    8.40
  -3  12  -6   44.60    5.90
  -3 -12  -6   37.70    4.60
   3 -12   6   39.10    8.70
  -3 -12  -6   38.90    6.90
  -3  12  -7   36.50    5.30
   3  12   7   38.30    8.10
   3 -12   7   48.80    9.40
  -3 -12  -7   46.60    7.90
  -3 -12  -7   45.60    5.40
  -3  12  -8   11.40    3.90
   3  12   8   10.90    5.70
  -3 -12  -8   17.60    5.90
  -3 -12  -8   11.50    3.70
   3 -12   8   11.40    6.30
   3  12   9    5.80    5.30
  -3  12  -9   11.10    3.90
   3 -12   9   10.20    5.40
  -3 -12  -9    5.60    3.50
  -3 -12  -9   11.20    5.00
   3  12  10   -3.90    4.00
  -3  12 -10    2.30    2.90
  -3 -12 -10    1.50    3.30
  -3 -12 -10    2.80    3.80
  -3  12 -11    3.90    3.70
   3  12  11   15.70    5.60
  -3 -12 -11    6.00    4.00
  -3 -12 -11    8.80    5.40
   3 -12  11   -0.20    4.60
  -3  12 -12    2.20    4.00
   3  12  12    9.00    5.60
   3 -12  12   14.60    5.60
  -3 -12 -12   12.70    4.40
  -3  12 -13   -0.60    3.70
   3 -12  13   -3.50    4.80
  -3 -12 -13   -7.50    4.00
  -3 -12 -13    6.20    3.80
  -3 -12 -13    0.50    5.10
   3  13 -13    4.60    3.60
  -3 -13  13    4.20    5.50
   3 -13 -13    0.30    2.50
   3 -13 -13    2.60    4.90
   3  13 -12   -1.30    3.20
  -3 -13  12    2.90    5.00
   3 -13 -12    6.10    3.20
   3 -13 -12    2.90    4.70
   3  13 -11   10.40    4.20
   3 -13 -11    2.50    4.20
   3  13 -10    1.40    2.80
   3 -13 -10    2.80    3.80
  -3 -13  10    9.30    5.80
   3 -13 -10    8.60    4.10
   3  13  -9    1.00    3.10
   3 -13  -9   10.50    4.90
   3 -13  -9    4.50    3.80
   3  13  -8    1.80    2.60
   3  13  -8   -2.70    4.60
   3 -13  -8   -0.60    2.90
   3 -13  -8    7.30    4.50
   3  13  -7   21.40    7.80
   3  13  -7   24.90    4.80
   3 -13  -7   26.90    5.10
   3 -13  -7   17.70    6.30
   3  13  -6    4.00    4.90
   3  13  -6   13.00    3.50
   3 -13  -6   13.20    5.50
   3  13  -5    2.70    4.40
   3  13  -5    5.90    2.60
   3 -13  -5    6.20    4.50
   3  13  -4   49.30    9.90
   3  13  -4   33.10    4.50
   3  13  -3   59.69   10.80
   3  13  -3   30.90    4.20
   3  13  -2    2.70    1.90
   3  13  -2    0.20    3.90
  -3 -13   2    1.20    0.90
   3  13  -1   -0.70    4.20
  -3 -13   1    2.50    1.50
   3  13   0   50.09    9.60
   3 -13   0   54.49   10.30
  -3 -13   0   52.79    4.60
   3  13   1   -2.60    2.70
  -3 -13  -1   -0.50    1.50
   3 -13   1    1.40    5.00
   3  13   2   19.00    6.60
  -3 -13  -2   21.70    4.30
   3 -13   2   18.70    6.10
   3 -13   2   20.90    1.90
  -3  13  -3    4.40    2.20
   3  13   3    0.50    4.70
  -3 -13  -3    0.90    2.50
   3 -13   3    3.30    1.00
   3 -13   3   -2.70    4.00
  -3  13  -4   12.50    3.40
   3 -13   4   18.30    6.90
  -3 -13  -4   18.00    4.60
   3  13   5   30.50    8.20
  -3  13  -5   28.70    4.40
   3 -13   5   31.00    8.30
  -3 -13  -5   23.70    6.10
   3  13   6   19.60    6.80
  -3  13  -6   19.80    4.10
  -3 -13  -6   18.40    4.10
  -3 -13  -6   13.40    5.20
   3 -13   6    8.20    5.50
  -3  13  -7   28.70    4.80
   3  13   7   44.70    9.30
  -3 -13  -7   23.40    6.20
   3 -13   7   31.90    8.00
  -3 -13  -7   41.40    5.70
   3  13   8   35.20    8.40
  -3  13  -8   28.90    5.30
  -3 -13  -8   26.70    6.50
   3 -13   8   27.40    8.30
  -3 -13  -8   35.70    6.10
   3  13   9    4.30    6.10
  -3  13  -9   12.10    4.20
  -3 -13  -9   20.80    4.90
  -3 -13  -9   11.30    5.90
   3 -13   9   -0.20    4.80
   3  13  10   -5.20    5.00
   3 -13  10    6.70    5.10
  -3 -13 -10    4.80    4.40
  -3  13 -11   14.10    4.60
   3  13  11   33.10    7.70
  -3 -13 -11   28.50    7.40
   3 -13  11   15.50    7.20
  -3 -13 -11   15.00    5.10
   3  13  12   -9.60    5.20
  -3  13 -12    1.60    3.40
  -3 -13 -12    3.90    3.70
  -3 -13 -12    2.70    4.50
   3 -13  12    3.00    5.60
   3  14 -12   -4.90    2.80
   3 -14 -12   -3.60    3.80
   3 -14 -12    8.50    3.40
  -3 -14  12   11.90    7.20
   3  14 -11    8.40    4.50
  -3 -14  11    8.60    6.60
   3 -14 -11    1.20    4.20
   3 -14 -11    2.00    3.70
   3 -14 -10   12.40    4.00
  -3 -14  10    4.30    6.20
   3 -14 -10    9.80    4.60
   3  14  -9   14.10    4.30
   3 -14  -9   11.40    4.20
   3 -14  -9   12.30    4.90
   3  14  -8    9.90    6.50
   3  14  -8    9.20    3.80
   3 -14  -8    8.50    4.10
   3 -14  -8   -0.80    4.80
   3  14  -7   15.50    7.50
   3  14  -7    8.30    3.30
   3 -14  -7   16.20    4.50
   3 -14  -7   13.30    6.30
   3  14  -6   25.10    4.60
   3  14  -6   23.80    8.30
   3 -14  -6   28.40    7.90
   3  14  -5   10.00    3.00
   3  14  -5    5.00    5.80
   3 -14  -5   17.10    6.70
   3  14  -4   72.89    5.90
   3  14  -4   73.59   13.20
   3 -14  -4   60.09   10.50
   3  14  -3   29.90    8.80
   3  14  -3   13.00    3.00
   3  14  -2   93.59   12.50
   3  14  -2  108.09    6.50
  -3 -14   2  113.09    4.00
   3  14  -1  181.68   16.00
   3 -14  -1  182.98   16.00
  -3 -14   1  178.48    7.30
   3  14   0    9.60    6.10
  -3 -14   0    8.60    2.50
   3 -14   0    5.80    6.00
   3  14   1   24.40    7.20
  -3 -14  -1   15.00    3.50
   3 -14   1   14.60    6.30
   3  14   2    1.30    4.30
  -3 -14  -2   -1.90    2.30
   3 -14   2   12.60    6.60
   3 -14   2    1.00    1.00
  -3  14  -3   51.19    4.80
   3  14   3   57.59   10.90
  -3 -14  -3   38.50    6.20
   3 -14   3   52.09    2.60
   3 -14   3   50.69   10.30
  -3  14  -4  155.28    8.80
   3  14   4  160.98   15.00
   3 -14   4  144.79   14.50
  -3 -14  -4  146.19   10.70
   3  14   5   93.99   11.90
  -3  14  -5   78.99    6.80
  -3 -14  -5   81.29    8.60
   3 -14   5   82.99   12.90
  -3  14  -6   38.00    5.40
   3  14   6   37.70    8.90
  -3 -14  -6   26.60    4.70
  -3 -14  -6   38.30    7.60
   3 -14   6   53.19   10.60
   3  14   7    1.20    4.80
  -3  14  -7    8.80    3.60
  -3 -14  -7    5.80    3.10
   3 -14   7   15.40    6.70
  -3 -14  -7    0.70    3.80
   3  14   8   -6.60    4.80
  -3  14  -8    1.10    2.40
  -3 -14  -8   -5.40    3.60
   3 -14   8    1.80    5.30
  -3 -14  -8    3.50    3.20
   3  14   9   32.00    8.50
  -3  14  -9   17.10    4.40
  -3 -14  -9   15.70    5.00
  -3 -14  -9   23.00    7.10
   3 -14   9   17.10    6.70
  -3  14 -10   -0.80    3.30
   3  14  10   12.20    6.00
   3 -14  10    7.20    5.50
  -3 -14 -10   -3.70    3.40
  -3 -14 -10    3.40    5.00
   3  14  11   12.10    6.50
  -3  14 -11    0.10    3.10
  -3 -14 -11    1.60    3.90
  -3 -14 -11    2.30    5.70
   3  15 -12    2.70    3.90
   3 -15 -12    0.20    4.30
  -3 -15  12   -1.10    6.70
   3  15 -11   34.10    6.30
  -3 -15  11   32.00   10.00
   3 -15 -11   47.90    8.10
   3 -15 -11   43.40    8.20
   3  15 -10    6.90    3.20
   3 -15 -10    4.40    4.20
   3 -15 -10   -2.10    4.00
  -3 -15  10   20.00    7.50
   3  15  -9    6.10    3.30
   3 -15  -9    1.80    5.10
  -3 -15   9   15.70    7.40
   3 -15  -9    6.30    4.20
   3  15  -8   14.00    7.70
   3  15  -8    5.20    3.30
   3 -15  -8    8.70    3.90
   3  15  -7   -5.40    4.60
   3  15  -7   -4.40    2.30
   3 -15  -7    5.70    5.20
   3 -15  -7   -4.40    2.40
   3  15  -6    1.40    2.50
   3  15  -6    1.70    5.30
   3 -15  -6    4.10    5.10
   3  15  -5    6.60    3.00
   3  15  -5   -0.90    4.70
   3 -15  -5   -7.10    4.10
   3  15  -4    1.20    2.20
   3  15  -4    7.40    6.10
   3  15  -3    7.20    2.70
   3  15  -3   15.10    7.00
   3 -15  -3   13.00    6.30
   3  15  -2   12.90    6.90
  -3 -15   2   19.30    1.60
   3 -15  -2   21.80    7.50
   3  15  -1   16.10    7.40
   3 -15  -1    6.00    7.20
   3  15   0    3.50    5.60
  -3 -15   0    9.50    2.60
   3 -15   0    1.80    6.30
   3  15   1    3.00    5.50
  -3 -15  -1   14.90    3.30
   3 -15   1   18.60    8.00
   3  15   2   40.30    9.20
   3 -15   2   49.40    2.80
  -3 -15  -2   43.50    5.40
   3 -15   2   41.90   10.20
   3  15   3    3.80    5.70
  -3 -15  -3    3.10    2.80
   3 -15   3    7.20    6.40
  -3  15  -4   25.30    4.30
   3  15   4   30.90    8.60
   3 -15   4   41.20   10.20
  -3 -15  -4   38.70    6.90
   3  15   5   -3.60    4.90
  -3  15  -5    4.70    2.80
  -3 -15  -5   -2.60    3.20
  -3  15  -6   13.60    3.90
   3  15   6    7.70    5.70
  -3 -15  -6   12.50    3.70
  -3 -15  -6    8.30    5.00
   3 -15   6    8.30    5.80
   3  15   7    4.00    5.50
  -3  15  -7   -1.00    2.20
   3 -15   7   -0.80    5.40
  -3 -15  -7    1.10    3.80
  -3 -15  -7    1.60    2.70
   3  15   8   10.70    6.20
  -3  15  -8    3.30    3.10
  -3 -15  -8    6.50    4.90
  -3 -15  -8   -3.80    2.80
   3 -15   8    2.40    5.30
  -3  15  -9    4.80    3.20
   3  15   9   -2.20    5.80
  -3 -15  -9    3.70    3.40
   3 -15   9   -3.00    5.40
  -3 -15  -9    4.70    5.10
  -3  15 -10    9.30    4.00
   3  15  10    5.50    7.40
  -3 -15 -10    3.30    4.00
  -3 -15 -10    0.20    4.50
   3 -15  10   19.70    7.50
  -3  15 -11    0.30    3.20
   3  15  11   -0.90    6.50
  -3 -15 -11    1.70    5.00
   3 -15  11   11.30    6.50
   3  16 -11   -0.10    3.40
   3 -16 -11   -1.30    4.50
   3 -16 -11    0.50    4.30
  -3 -16  11  -10.30    5.70
   3  16 -10    0.60    3.10
  -3 -16  10   10.00    6.80
   3 -16 -10    3.60    4.70
   3 -16 -10   -3.10    3.50
   3  16  -9    2.20    3.10
   3 -16  -9   -4.00    3.20
   3 -16  -9    4.80    4.60
  -3 -16   9   10.50    7.50
   3  16  -8    0.30    2.70
   3 -16  -8   -8.10    4.10
   3 -16  -8    2.60    3.50
   3  16  -7    9.40    3.30
   3  16  -7   -6.50    4.70
   3 -16  -7    1.50    3.40
   3 -16  -7   11.90    6.70
   3  16  -6   36.20    5.30
   3  16  -6   30.10    9.30
   3 -16  -6   37.30    9.70
   3  16  -5   -5.20    5.80
   3  16  -5    5.20    2.50
   3 -16  -5   11.50    6.60
   3  16  -4    1.20    4.90
   3  16  -4   -1.80    2.10
   3 -16  -4   -1.50    4.90
   3  16  -3   10.80    6.40
   3  16  -3   11.00    2.90
   3 -16  -3    5.80    6.20
   3  16  -2   14.30    7.30
   3 -16  -2   27.00    8.60
   3  16  -1   63.29   12.40
  -3 -16   1   70.09    4.20
   3 -16  -1   62.09   11.90
   3  16   0   42.00   10.30
   3 -16   0   40.00    9.60
  -3 -16   0   55.09    4.70
   3  16   1    1.60    6.00
  -3 -16  -1    2.70    2.30
   3 -16   1   -0.60    5.50
   3  16   2    7.10    5.20
  -3 -16  -2    3.90    2.90
   3 -16   2    3.80    1.20
   3 -16   2    3.00    5.70
   3  16   3    5.00    5.80
  -3 -16  -3    0.30    2.80
   3 -16   3    5.30    6.30
  -3  16  -4   59.69    5.60
   3  16   4   49.80   10.60
   3 -16   4   47.90   10.90
  -3 -16  -4   51.89    7.60
   3  16   5    2.20    5.70
  -3  16  -5    2.50    2.30
   3 -16   5   -4.80    4.90
  -3 -16  -5    5.90    4.00
  -3  16  -6    3.30    2.70
   3  16   6   16.30    7.60
  -3 -16  -6    7.60    4.80
   3 -16   6   10.50    6.20
  -3  16  -7   -1.20    2.70
   3  16   7    6.90    6.30
  -3 -16  -7    7.10    4.80
   3 -16   7   -3.10    5.80
  -3 -16  -7   -1.40    2.90
   3  16   8   18.40    8.40
  -3  16  -8    9.20    3.60
  -3 -16  -8   13.40    4.10
   3 -16   8    7.90    6.70
  -3 -16  -8    6.90    5.20
   3  16   9   -8.90    5.70
  -3  16  -9   11.10    4.00
   3 -16   9    7.60    6.80
  -3 -16  -9   12.50    4.30
  -3 -16  -9    3.80    5.30
  -3  16 -10    1.50    3.40
   3  16  10   -8.30    6.50
  -3 -16 -10   -6.60    3.60
  -3 -16 -10    2.40    4.60
   3 -16  10    3.80    6.70
   3  17 -10   -1.90    3.10
   3 -17 -10    5.00    4.20
  -3 -17  10   -0.10    6.60
   3 -17 -10   -2.90    5.00
   3  17  -9    3.30    3.30
   3 -17  -9    1.50    5.10
   3 -17  -9   -2.50    4.00
  -3 -17   9    0.90    6.10
   3  17  -8    2.30    2.80
   3 -17  -8    2.50    5.30
   3 -17  -8   -4.80    3.20
   3  17  -7   -5.90    5.70
   3  17  -7   10.00    3.80
   3 -17  -7    4.50    6.20
   3 -17  -7   -0.10    3.30
   3  17  -6    4.40    5.90
   3  17  -6    8.90    3.30
   3 -17  -6    3.80    5.70
   3  17  -5    1.90    5.70
   3  17  -5   -2.40    2.00
   3 -17  -5    4.70    5.70
   3  17  -4    0.40    5.70
   3  17  -4    0.50    2.20
   3 -17  -4    5.80    5.80
   3  17  -3   -1.90    5.80
   3 -17  -3    3.00    5.60
   3  17  -2   11.20    7.00
   3 -17  -2    7.10    7.00
   3  17  -1   39.90   10.30
  -3 -17   1   47.00    3.40
   3 -17  -1   40.40   11.20
   3  17   0   -8.50    5.20
  -3 -17   0   -0.20    1.60
   3 -17   0    5.40    6.80
   3  17   1   -0.40    5.40
  -3 -17  -1   -1.10    2.10
   3 -17   1    1.20    5.50
   3  17   2   25.80    8.90
  -3 -17  -2   26.20    4.90
   3 -17   2   21.40    2.70
   3 -17   2   26.40    2.00
   3 -17   2    9.80    6.10
   3  17   3   11.20    7.20
   3 -17   3    6.60    6.90
  -3 -17  -3    6.10    3.40
   3  17   4    0.50    5.70
   3 -17   4   11.20    6.90
  -3 -17  -4    1.10    3.30
  -3  17  -5    1.50    2.40
   3  17   5    1.80    6.00
  -3 -17  -5    2.10    3.80
   3 -17   5   15.50    7.40
   3  17   6   15.10    7.30
  -3  17  -6    4.30    2.80
  -3 -17  -6    7.50    3.50
  -3 -17  -6    7.20    4.80
   3 -17   6    6.40    5.70
   3  17   7   17.30    7.80
  -3  17  -7    8.10    3.30
  -3 -17  -7   -0.10    3.20
  -3 -17  -7    6.10    5.30
   3 -17   7    1.90    6.00
   3  17   8  -12.00    6.10
  -3  17  -8    5.60    3.30
   3 -17   8    6.70    7.20
  -3 -17  -8   -0.10    3.00
  -3 -17  -8    3.90    4.80
   3  17   9    7.70    6.90
  -3  17  -9   -1.30    3.00
   3 -17   9    8.40    7.10
  -3 -17  -9    7.10    4.40
   3  18  -9    7.00    3.90
   3 -18  -9    7.90    4.60
   3 -18  -9   12.80    6.50
  -3 -18   9   -0.20    7.80
   3  18  -8    0.70    3.10
  -3 -18   8    7.00    7.50
   3 -18  -8    1.70    3.80
   3 -18  -8   -1.50    5.50
   3  18  -7    0.00    3.00
   3 -18  -7    0.00    3.60
   3 -18  -7    1.70    5.70
   3  18  -6    4.90    3.40
   3 -18  -6    5.70    7.50
   3  18  -5    9.30    3.50
   3 -18  -5    6.00    5.80
   3  18  -4    3.40    6.20
   3 -18  -4    6.50    7.20
   3  18  -3    2.90    6.00
   3 -18  -3   -3.10    4.90
   3  18  -2   46.70   12.30
   3 -18  -2   31.10    9.30
   3  18  -1   27.40   10.80
  -3 -18   1   48.10    3.20
   3 -18  -1   50.89   12.20
   3 -18   0    7.80    6.70
   3  18   1    4.70    6.10
   3 -18   1   -3.50    5.50
   3 -18   1    7.80    2.30
  -3 -18  -1    6.20    2.70
   3  18   2    5.30    6.20
  -3 -18  -2   -1.90    2.30
   3 -18   2    3.60    6.80
   3  18   3   -0.50    5.40
   3 -18   3   -5.00    5.20
  -3 -18  -3    1.30    3.10
   3  18   4    6.20    7.10
   3 -18   4   17.30    7.50
  -3 -18  -4    4.50    3.70
   3  18   5   43.80   11.20
   3 -18   5   32.30    9.30
  -3  18  -6   18.00    4.40
   3  18   6   43.30   11.20
  -3 -18  -6   13.30    4.40
  -3 -18  -6   15.20    5.50
   3 -18   6   43.70   11.20
  -3  18  -7   -4.30    2.40
   3  18   7    1.50    7.50
  -3 -18  -7   -2.60    4.10
  -3 -18  -7   -0.90    3.10
   3 -18   7    1.10    6.20
  -3  18  -8    4.80    3.30
   3  18   8   14.00    7.80
  -3 -18  -8   15.00    4.00
  -3 -18  -8   -5.00    4.70
   3 -18   8   -0.20    6.60
  -3 -19   8    4.80    6.90
   3 -19  -8    5.40    7.30
   3  19  -7    3.10    3.00
   3 -19  -7    3.40    4.20
   3 -19  -7   -4.20    5.80
   3  19  -6    7.60    8.40
   3  19  -6    9.40    3.90
   3 -19  -6   19.00    9.00
   3  19  -5    1.30    7.40
   3  19  -5   -1.00    2.40
   3 -19  -5   -1.70    6.80
   3  19  -4    7.40    6.80
   3 -19  -4   10.30    7.00
   3  19  -3    5.60    8.00
   3 -19  -3    9.30    7.40
   3  19  -2    2.30    6.20
   3 -19  -2   -6.70    6.00
   3  19  -1    0.00    6.30
   3 -19  -1   15.10    7.90
  -3 -19   1    1.70    1.20
   3  19   0   -7.80    5.20
   3 -19   0   -4.60    5.50
  -3 -19   0    3.50    1.80
   3 -19   0    0.60    2.30
   3  19   1   30.40   10.80
   3 -19   1    3.50    1.60
  -3 -19  -1    9.60    2.90
   3 -19   1   10.70    7.90
   3 -19   1    6.90    2.50
   3  19   2   16.30    8.40
   3 -19   2   -7.70    4.70
  -3 -19  -2   -3.30    2.60
   3  19   3   23.60    9.50
   3 -19   3   26.60    9.30
  -3 -19  -3   14.90    4.20
   3  19   4   -1.30    7.30
  -3 -19  -4    4.00    3.40
   3 -19   4    0.80    6.50
   3  19   5  -11.00    6.20
  -3 -19  -5   -5.60    3.20
   3 -19   5   -2.80    6.30
   3  19   6   -5.80    7.60
  -3 -19  -6    2.60    3.40
  -3 -19  -6    0.00    4.60
   3 -19   6   -6.20    6.00
  -3  19  -7    8.50    3.80
   3  19   7    3.60    9.20
  -3 -19  -7    8.10    5.50
  -3 -19  -7    6.50    4.00
   3 -19   7   20.70    9.80
   3  20  -6   -2.20    2.60
   3 -20  -6   -7.40    6.70
   3  20  -5    3.50    6.30
   3 -20  -5    2.90    7.10
   3  20  -4   -5.40    5.40
   3 -20  -4   -9.50    6.30
   3  20  -3    9.20    7.90
   3 -20  -3    9.20    4.30
   3 -20  -3   14.70    7.70
   3  20  -2   -7.30    6.70
   3 -20  -2   18.80    8.10
   3 -20  -2    1.10    3.30
   3  20  -1    5.10    6.80
   3 -20  -1    4.20    2.80
   3 -20  -1    3.80    7.40
   3  20   0   -6.60    6.40
   3 -20   0    3.50    2.40
   3 -20   0    5.80    6.00
  -3 -20   0    2.10    1.80
   3  20   1   -3.30    7.10
  -3 -20  -1    2.80    2.40
   3 -20   1   -4.80    6.30
   3 -20   1    1.00    1.70
   3  20   2    2.30    7.20
   3 -20   2    1.00    6.10
  -3 -20  -2    6.40    3.20
   3  20   3   -7.60    6.60
   3 -20   3    4.70    5.80
  -3 -20  -3    6.10    3.50
   3  20   4   12.00    8.90
  -3 -20  -4    9.20    4.20
   3 -20   4    6.60    7.00
   3  20   5    5.90    7.80
   3 -20   5    6.10    6.60
  -3 -20  -5    7.40    4.40
   3  21  -4    2.20    6.40
   3 -21  -4   -4.20    6.30
   3 -21  -4   -2.50    4.20
   3  21  -3    2.40    7.00
   3 -21  -3   11.10    4.60
   3 -21  -3   18.50    9.00
   3  21  -2   -2.40    6.50
   3 -21  -2    3.60    6.50
   3 -21  -2    6.70    3.80
   3  21  -1   -9.00    5.60
   3 -21  -1   -0.50    7.90
   3  21   0    1.20    6.40
   3 -21   0    6.90    2.50
   3 -21   0   -0.70    6.10
   3  21   1   15.50    8.30
   3 -21   1   15.10    8.50
  -3 -21  -1   17.20    3.60
   3  21   2   -8.50    6.60
  -3 -21  -2   -2.50    2.50
   3 -21   2    7.30    7.00
   3  21   3    1.50    7.50
  -3 -21  -3    3.10    3.30
   3 -21   3   15.90    7.80
   4   0 -16   22.80    7.00
   4   0 -16   21.20    6.40
   4   0 -15    3.30    4.40
   4   0 -14   34.70    7.80
   4   0 -13    3.50    3.60
   4   0 -12  653.63   26.80
   4   0 -11   -1.00    2.60
   4   0 -10  206.68   12.30
   4   0  -9   -1.70    2.10
   4   0  -8   73.59    6.50
   4   0  -7   -0.60    2.20
  -4   0   6    9.00    1.40
   4   0  -6   11.50    1.70
   4   0  -6   10.60    2.80
  -4   0   5    0.40    0.90
   4   0  -5   -0.10    1.00
   4   0  -5   -1.40    1.60
  -4   0   5    0.20    1.40
  -4   0   4  848.62   25.90
  -4   0   4  942.81   24.50
   4   0  -4  934.91   24.80
   4   0  -4  947.11   26.60
  -4   0   3    8.60    1.80
   4   0  -3    8.50    1.70
  -4   0   3    9.00    1.60
   4   0  -3   10.10    2.20
  -4   0   2 1763.02   45.10
   4   0  -2 1767.42   44.80
   4   0  -2 1717.53   45.10
  -4   0   2 1751.92   44.60
  -4   0   1    5.10    1.80
   4   0  -1    3.40    1.10
   4   0  -1    1.70    1.60
  -4   0   0  848.82   21.90
  -4   0   0  832.82   23.40
   4   0   0  822.92   23.50
   4   0   0  856.11   21.90
   4   0   1    9.80    1.60
   4   0   1    9.40    1.10
  -4   0  -1    8.40    1.00
  -4   0  -1   13.50    2.20
  -4   0  -1   11.70    1.70
   4   0   1   13.00    2.20
   4   0   3    4.20    1.90
  -4   0  -3    6.20    1.80
   4   0   3    3.40    1.70
  -4   0  -3    6.20    1.40
  -4   0  -3    4.00    1.60
   4   0   3    6.80    1.50
   4   0   4    3.10    1.60
  -4   0  -4    5.10    1.90
  -4   0  -4    2.10    1.90
   4   0   4    0.60    1.30
   4   0   4    2.80    1.70
  -4   0  -4    3.60    1.50
   4   0   5   -0.50    1.50
  -4   0  -5    1.70    2.00
   4   0   5   -0.20    1.50
  -4   0  -5   -0.20    1.30
  -4   0  -5    2.20    1.60
   4   0   6  283.77   11.10
  -4   0  -6  268.87   11.00
  -4   0  -6  277.47   12.40
  -4   0  -6  263.77   10.80
   4   0   6  279.77   11.50
  -4   0  -7    6.60    2.30
   4   0   7    0.30    1.80
  -4   0  -7    2.10    2.40
  -4   0  -7   -0.10    1.90
   4   0   8   30.60    4.00
   4   0   9    0.20    2.00
  -4   0  -9    3.40    2.10
  -4   0  -9   -2.00    2.40
  -4   0  -9   -1.40    1.90
  -4   0 -10    1.60    2.80
   4   0  10    5.00    2.20
  -4   0 -10    3.00    2.90
  -4   0 -11    2.80    3.50
   4   0  11    2.50    2.10
  -4   0 -11    2.00    3.00
   4   0  12   26.40    4.20
  -4   0 -12   32.20    6.50
  -4   0 -12   37.80    7.10
   4   0  12   26.50    4.20
  -4   0 -13   -4.40    2.70
   4   0  13   -2.70    2.30
  -4   0 -13    2.40    4.30
  -4   0 -14   15.30    5.40
  -4   0 -14   10.30    5.00
  -4   0 -15   -3.60    3.90
  -4   0 -15    2.50    4.60
   4   1 -16   -3.50    4.30
   4   1 -16    4.50    4.60
   4  -1 -16   -2.80    4.60
   4  -1 -16    5.40    5.50
   4   1 -15    3.30    4.40
   4   1 -15   -4.70    4.20
   4  -1 -15    4.10    4.70
   4  -1 -15    5.30    4.80
   4   1 -14    3.80    4.40
   4   1 -14   12.80    5.40
   4  -1 -14    9.50    4.50
   4   1 -13   49.60    8.50
   4  -1 -13   37.90    7.30
   4   1 -12    5.20    4.00
   4  -1 -12    4.10    3.80
   4   1 -11    1.80    3.10
   4  -1 -11    0.80    2.70
   4   1 -10   21.30    4.80
   4  -1 -10   26.90    5.50
   4   1  -9  120.39    8.70
   4  -1  -9  129.59    9.20
   4   1  -8   22.00    4.30
  -4  -1   8   21.60    2.40
  -4  -1   8   30.30    2.20
   4  -1  -8   32.20    5.30
   4   1  -7  899.71   24.60
   4   1  -7  870.91   28.50
   4  -1  -7  893.61   28.50
  -4  -1   7  884.41   24.00
   4   1  -6  354.56   14.20
   4   1  -6  351.46   11.90
  -4  -1   6  366.36   11.40
   4  -1  -6  361.96   14.10
  -4   1   5  273.57    8.00
  -4   1   5  261.87   10.40
   4   1  -5  255.07    9.50
   4   1  -5  262.27   10.90
  -4  -1   5  249.28   10.50
   4  -1  -5  252.87   10.70
   4  -1  -5  272.87    8.10
  -4  -1   5  268.47    9.10
  -4   1   4   17.40    2.60
  -4   1   4   14.40    1.70
   4   1  -4   16.60    2.50
   4   1  -4   15.50    2.60
  -4  -1   4   12.80    2.30
  -4  -1   4   14.80    2.10
   4  -1  -4   18.20    1.90
   4  -1  -4   16.50    2.70
  -4   1   3   26.00    2.50
   4   1  -3   25.70    2.90
   4   1  -3   27.10    2.90
  -4   1   3   33.40    2.40
   4  -1  -3   28.50    2.40
  -4  -1   3   33.60    2.90
   4  -1  -3   29.90    2.80
  -4  -1   3   33.30    2.70
   4   1  -2  136.69    6.20
  -4   1   2  136.39    5.50
   4   1  -2  131.69    5.40
  -4  -1   2  132.39    5.40
   4  -1  -2  138.39    5.70
  -4  -1   2  136.79    6.00
   4  -1  -2  139.49    5.50
   4   1  -1 1915.11   48.00
   4   1  -1 1945.81   50.09
   4   1  -1 1875.81   47.80
  -4   1   1 1899.51   49.40
  -4  -1   1 1963.00   47.90
  -4  -1   1 1904.61   49.80
   4  -1  -1 1929.41   49.50
   4   1   0  190.48    6.20
   4   1   0  191.28    8.00
   4   1   0  197.38    5.30
  -4   1   0  186.48    7.40
   4  -1   0  188.98    7.60
   4  -1   0  186.28    6.10
  -4  -1   0  193.28    7.60
  -4  -1   0  192.38    6.20
  -4   1  -1  485.25   13.00
  -4   1  -1  491.55   15.30
   4   1   1  491.85   12.60
   4   1   1  473.05   14.30
  -4   1  -1  524.75   13.80
   4   1   1  478.25   15.50
   4  -1   1  481.35   13.20
   4  -1   1  490.85   15.30
  -4  -1  -1  482.75   15.20
  -4  -1  -1  506.85   14.20
   4  -1   1  488.35   13.80
  -4  -1  -1  497.05   12.30
   4   1   2 1455.05   40.60
   4   1   2 1548.05   38.70
  -4   1  -2 1596.04   41.30
   4   1   2 1566.04   41.20
  -4   1  -2 1524.05   38.90
  -4   1  -2 1471.85   39.50
   4  -1   2 1505.95   40.00
   4  -1   2 1544.15   39.30
  -4  -1  -2 1492.95   38.40
  -4  -1  -2 1592.14   40.90
   4  -1   2 1572.54   41.20
   4   1   3  100.19    4.50
  -4   1  -3  102.49    5.00
  -4   1  -3   97.29    5.50
   4   1   3   93.89    5.40
  -4   1  -3   96.39    4.50
   4   1   3   92.29    5.50
  -4  -1  -3   97.69    5.50
   4  -1   3   93.49    5.20
   4  -1   3   92.79    5.30
  -4  -1  -3   92.49    4.30
   4  -1   3   99.49    4.80
  -4  -1  -3  102.49    5.30
   4   1   4  339.77   11.10
  -4   1  -4  333.27   11.90
   4   1   4  334.77   11.90
  -4   1  -4  313.17   11.90
  -4   1  -4  323.97   11.00
   4   1   4  301.57   12.50
   4  -1   4  323.37   11.90
  -4  -1  -4  333.17   11.50
   4  -1   4  286.67   11.00
   4  -1   4  299.27   12.00
  -4  -1  -4  338.17   10.90
  -4  -1  -4  323.37   12.60
   4   1   5  251.77   10.10
  -4   1  -5  243.58    9.70
   4   1   5  250.37    9.80
  -4   1  -5  248.78   10.50
  -4   1  -5  237.48   10.20
  -4  -1  -5  235.98    9.50
   4  -1   5  235.48   10.00
  -4  -1  -5  240.78    9.60
  -4  -1  -5  230.28   10.90
   4  -1   5  241.18   10.00
   4   1   6    7.60    2.30
  -4   1  -6    8.30    2.40
  -4   1  -6    7.60    2.80
   4   1   6    3.10    2.30
  -4   1  -6    7.40    2.40
   4  -1   6    6.30    2.20
  -4  -1  -6    6.30    2.70
  -4  -1  -6    4.10    2.10
  -4  -1  -6    5.50    2.00
   4   1   7    8.60    2.60
  -4   1  -7    8.60    3.00
  -4   1  -7   11.00    2.80
  -4  -1  -7    6.10    2.20
  -4  -1  -7   12.60    2.60
  -4  -1  -7    8.30    3.30
   4  -1   7   12.20    2.80
  -4   1  -8   13.00    3.60
  -4   1  -8   16.70    3.60
   4   1   8    9.80    2.90
  -4   1  -8    7.70    2.80
  -4  -1  -8   14.80    4.10
  -4  -1  -8   14.00    3.50
   4  -1   8    5.70    2.60
  -4  -1  -8    9.50    2.50
  -4   1  -9   84.09    6.60
   4   1   9   77.19    5.70
  -4   1  -9   80.29    6.90
  -4   1  -9   74.99    7.20
  -4  -1  -9   96.79    8.70
  -4  -1  -9   91.09    7.20
  -4  -1  -9   93.79    5.90
   4  -1   9   87.49    6.20
  -4   1 -10   61.29    7.30
   4   1  10   68.09    5.60
  -4   1 -10   58.99    6.60
   4  -1  10   65.69    6.00
  -4  -1 -10   66.99    9.10
   4  -1  10   70.69    5.90
  -4  -1 -10   71.39    6.80
   4   1  11   38.30    4.50
  -4   1 -11   56.09    6.90
  -4   1 -11   61.19    7.20
  -4  -1 -11   42.90    6.60
   4  -1  11   37.60    5.50
   4  -1  11   40.30    5.00
  -4  -1 -11   46.00    8.00
  -4   1 -12    3.30    3.30
  -4   1 -12   -0.30    3.30
   4   1  12   -0.90    2.10
  -4  -1 -12    4.00    3.30
  -4  -1 -12   -3.90    3.00
   4  -1  12   -2.20    2.30
  -4   1 -13    0.40    3.60
  -4   1 -13   -2.50    3.20
  -4  -1 -13    0.60    3.70
  -4  -1 -13   -1.80    3.20
   4  -1  13   -3.90    3.10
  -4   1 -14    5.50    4.30
  -4   1 -14    5.90    4.00
  -4  -1 -14    2.70    4.20
  -4  -1 -14    9.80    5.50
  -4   1 -15    6.90    4.60
  -4   1 -15   -3.90    4.10
  -4  -1 -15    2.50    4.10
  -4  -1 -15    4.70    4.50
   4   2 -16    0.80    4.60
   4   2 -16   -8.20    3.90
   4  -2 -16    8.50    5.10
   4  -2 -16   -1.10    4.60
   4   2 -15   33.30    7.60
   4   2 -15   15.40    5.50
   4  -2 -15   15.40    5.90
   4  -2 -15   26.60    7.20
   4   2 -14    0.70    3.50
   4   2 -14    5.00    4.20
   4  -2 -14    6.40    4.30
   4   2 -13   23.70    6.20
   4  -2 -13   27.40    6.60
   4   2 -12    1.30    3.70
   4  -2 -12    1.50    3.30
   4   2 -11  316.47   16.30
   4  -2 -11  302.47   16.10
   4   2 -10  121.09    9.40
   4  -2 -10  109.49    8.90
  -4  -2  10  113.29    5.20
  -4  -2  10  111.79    5.10
   4   2  -9    3.40    2.70
  -4  -2   9    6.00    1.70
  -4  -2   9    0.30    1.40
   4   2  -8    0.60    2.40
   4  -2  -8    0.10    1.90
  -4  -2   8   -1.20    1.30
   4   2  -7  643.44   22.40
   4   2  -7  642.44   20.00
   4  -2  -7  651.03   22.30
  -4  -2   7  641.04   19.60
   4   2  -6    5.20    2.30
   4   2  -6    7.00    2.30
  -4  -2   6   11.00    2.50
   4  -2  -6    4.00    2.30
   4   2  -5    5.00    2.40
  -4   2   5    5.00    1.30
  -4   2   5    7.70    1.90
   4   2  -5    4.50    2.10
   4  -2  -5    5.80    1.20
  -4  -2   5    2.70    1.60
   4  -2  -5    3.00    1.90
  -4  -2   5    7.60    2.20
   4   2  -4   67.79    4.80
   4   2  -4   57.29    4.30
  -4   2   4   58.39    3.40
  -4   2   4   57.99    3.90
  -4  -2   4   62.19    4.30
   4  -2  -4   57.89    4.30
  -4  -2   4   56.49    4.20
   4  -2  -4   61.79    3.20
  -4   2   3   11.80    2.00
   4   2  -3   11.60    2.50
   4   2  -3    8.60    2.00
  -4  -2   3   11.20    2.30
   4  -2  -3    9.80    1.80
  -4  -2   3   11.90    2.20
   4  -2  -3   11.80    2.20
   4   2  -2   43.90    3.10
  -4   2   2   46.60    3.40
   4   2  -2   45.20    4.10
  -4  -2   2   45.30    3.90
  -4  -2   2   47.70    3.10
   4  -2  -2   51.59    3.40
   4   2  -1  640.44   16.60
  -4   2   1  618.04   18.70
   4   2  -1  621.44   19.30
   4   2  -1  620.94   16.80
  -4  -2   1  634.24   16.60
  -4  -2   1  630.74   19.20
  -4  -2   1  647.64   16.90
   4  -2  -1  620.24   18.60
   4   2   0 3271.47   83.69
  -4   2   0 3238.58   83.19
   4   2   0 3270.87   79.69
   4   2   0 3231.28   81.19
  -4  -2   0 3276.77   83.39
   4  -2   0 3340.37   83.29
  -4  -2   0 3287.27   79.79
  -4   2  -1  615.74   18.80
   4   2   1  620.54   19.10
  -4   2  -1  591.14   16.20
   4   2   1  594.34   17.50
  -4   2  -1  601.14   16.40
   4  -2   1  600.54   16.40
  -4  -2  -1  610.94   18.70
   4  -2   1  615.74   18.80
  -4  -2  -1  619.54   17.40
   4  -2   1  612.54   16.50
  -4   2  -2 1230.88   31.30
   4   2   2 1139.29   32.90
   4   2   2 1234.48   30.30
   4   2   2 1168.18   33.40
  -4   2  -2 1199.78   33.70
  -4   2  -2 1170.38   31.10
   4  -2   2 1253.07   33.80
  -4  -2  -2 1206.88   30.30
   4  -2   2 1181.38   31.50
   4  -2   2 1191.88   31.60
  -4  -2  -2 1183.28   32.80
  -4  -2  -2 1231.18   33.20
  -4   2  -3  211.08    7.60
   4   2   3  180.78    8.70
  -4   2  -3  215.58    7.70
  -4   2  -3  212.78    9.30
   4   2   3  207.08    8.90
   4   2   3  216.18    7.10
  -4  -2  -3  199.88    8.50
   4  -2   3  207.88    9.00
  -4  -2  -3  223.08    9.30
  -4  -2  -3  208.68    7.10
   4  -2   3  206.88    7.90
   4  -2   3  195.58    8.00
  -4   2  -4   12.10    2.90
  -4   2  -4   14.50    2.60
  -4   2  -4   12.20    2.30
   4   2   4   11.20    2.20
   4   2   4   17.30    3.10
  -4  -2  -4   16.60    2.70
  -4  -2  -4   13.00    3.00
   4  -2   4   21.40    3.00
  -4  -2  -4   12.40    2.10
   4  -2   4   12.60    2.80
   4  -2   4   14.30    2.70
  -4   2  -5  254.17   10.20
  -4   2  -5  270.67   10.60
   4   2   5  258.07   10.50
  -4   2  -5  261.97   11.30
   4   2   5  259.17    9.80
  -4  -2  -5  260.87   10.10
  -4  -2  -5  265.57   10.00
   4  -2   5  255.87   10.80
  -4  -2  -5  255.57   11.90
   4  -2   5  216.58   10.50
   4  -2   5  250.07   10.50
   4   2   6  422.26   14.90
  -4   2  -6  353.46   14.60
  -4   2  -6  396.06   15.60
  -4   2  -6  430.06   15.00
   4   2   6  407.96   14.40
  -4  -2  -6  412.96   14.10
   4  -2   6  414.56   15.10
  -4  -2  -6  437.06   14.80
  -4  -2  -6  417.46   16.90
  -4   2  -7   74.29    6.10
  -4   2  -7   76.39    6.40
  -4   2  -7   75.19    5.80
   4   2   7   70.99    5.40
   4  -2   7   79.69    5.70
  -4  -2  -7   71.69    6.80
  -4  -2  -7   81.59    5.80
  -4  -2  -7   77.89    4.90
   4   2   8   -0.70    1.90
  -4   2  -8   -3.00    2.30
  -4   2  -8    0.40    2.10
  -4   2  -8   -2.40    1.90
  -4  -2  -8   -3.70    1.60
  -4  -2  -8    1.40    2.30
   4  -2   8    2.50    2.00
  -4  -2  -8   -0.80    2.50
  -4   2  -9   84.59    7.40
  -4   2  -9   82.49    7.10
   4   2   9   88.39    6.00
  -4  -2  -9   81.99    5.50
   4  -2   9   75.29    6.20
  -4  -2  -9  101.59    8.80
  -4  -2  -9   79.09    6.90
  -4   2 -10   43.70    6.50
   4   2  10   44.20    4.70
  -4   2 -10   42.10    6.20
   4  -2  10   47.70    5.20
  -4  -2 -10   32.90    4.20
  -4  -2 -10   38.80    6.00
   4  -2  10   38.90    5.60
  -4  -2 -10   39.40    7.00
  -4   2 -11   29.60    5.90
  -4   2 -11   41.80    6.40
   4   2  11   42.90    4.50
   4  -2  11   35.60    5.90
  -4  -2 -11   34.20    4.10
  -4  -2 -11   40.20    6.30
   4  -2  11   43.10    5.60
  -4  -2 -11   54.79    8.40
   4   2  12   16.90    3.40
  -4   2 -12   16.60    5.40
  -4   2 -12   19.30    5.00
  -4  -2 -12   21.40    5.90
   4  -2  12   21.30    5.10
   4  -2  12   20.70    4.20
  -4  -2 -12   17.00    5.30
  -4   2 -13   -1.20    3.10
  -4   2 -13    3.20    3.90
   4  -2  13    9.80    3.40
   4  -2  13    3.60    4.50
  -4  -2 -13    4.70    4.20
  -4  -2 -13   -1.90    3.40
  -4   2 -14    7.10    4.70
  -4   2 -14    6.30    4.40
   4  -2  14    1.50    3.40
  -4  -2 -14    8.80    5.00
  -4  -2 -14    1.00    3.80
  -4   2 -15    5.40    4.80
  -4   2 -15    0.10    4.10
  -4  -2 -15   12.80    5.70
  -4  -2 -15    5.80    4.80
   4   3 -16   -1.90    4.20
   4   3 -16    8.80    5.30
   4  -3 -16    9.50    5.70
   4  -3 -16    2.60    4.50
   4   3 -15   18.90    5.70
   4   3 -15   30.40    6.90
   4   3 -14   41.70    7.60
   4   3 -14   54.19    9.00
   4  -3 -14   53.29    9.30
   4   3 -13    8.70    4.00
   4   3 -13   20.50    5.80
   4  -3 -13    8.80    4.60
   4   3 -12   10.00    4.50
  -4  -3  12    9.10    2.00
  -4  -3  12   12.20    2.20
   4  -3 -12    8.00    4.20
   4   3 -11   37.60    6.70
  -4  -3  11   55.19    4.10
   4  -3 -11   57.49    8.40
  -4  -3  11   55.49    4.60
   4   3 -10    6.40    3.90
  -4  -3  10    6.60    2.50
  -4  -3  10    8.10    2.40
   4  -3 -10    3.10    3.40
   4   3  -9   10.20    3.90
  -4  -3   9   16.10    3.20
   4  -3  -9   11.30    3.80
  -4  -3   9   13.10    3.00
   4   3  -8  515.75   19.60
   4   3  -8  488.35   17.30
  -4  -3   8  497.35   17.10
   4  -3  -8  490.85   19.30
   4   3  -7   24.10    4.40
   4   3  -7   28.70    3.90
   4  -3  -7   29.70    4.70
  -4  -3   7   29.00    3.60
   4   3  -6  170.68    8.80
   4   3  -6  168.68    9.00
  -4  -3   6  171.48    8.40
   4  -3  -6  170.28    6.40
   4  -3  -6  144.89    8.40
   4  -3  -6  169.08    5.80
   4   3  -5   30.30    4.40
  -4   3   5   31.20    3.30
   4   3  -5   29.90    4.20
   4  -3  -5   33.40    3.00
  -4  -3   5   33.50    3.70
   4  -3  -5   30.30    2.40
  -4  -3   5   35.00    4.00
   4  -3  -5   34.40    3.80
   4   3  -4  171.78    8.80
   4   3  -4  168.28    7.80
  -4   3   4  178.58    7.40
  -4  -3   4  171.78    8.40
   4  -3  -4  170.38    6.80
   4  -3  -4  182.08    7.80
  -4  -3   4  168.08    7.80
  -4   3   3   -0.60    1.20
   4   3  -3    0.40    1.80
   4   3  -3    2.50    1.50
   4  -3  -3    2.60    1.30
   4  -3  -3    1.50    1.30
  -4  -3   3    4.30    1.70
  -4  -3   3    1.00    1.90
   4   3  -2  536.75   18.50
   4   3  -2  555.34   14.80
  -4   3   2  561.24   17.70
   4   3  -2  561.54   16.20
   4  -3  -2  564.44   17.40
  -4  -3   2  569.04   16.40
  -4  -3   2  585.64   18.70
   4   3  -1   87.59    6.00
   4   3  -1   96.59    3.70
   4   3  -1   95.29    3.80
  -4   3   1   95.99    5.70
   4  -3  -1   87.69    5.40
  -4  -3   1   96.69    6.00
  -4  -3   1   98.69    4.00
  -4  -3   1   95.09    3.50
  -4   3   0  673.13   21.20
   4   3   0  662.33   18.80
   4   3   0  668.23   21.50
   4   3   0  678.53   17.20
  -4  -3   0  696.93   18.60
  -4  -3   0  696.33   17.50
   4  -3   0  683.73   21.10
   4  -3   0  693.03   18.20
  -4  -3   0  693.93   21.40
  -4   3  -1   80.49    3.50
   4   3   1   67.29    5.10
   4   3   1   63.19    4.10
  -4   3  -1   73.89    5.40
   4  -3   1   80.99    3.40
   4  -3   1   82.09    3.60
  -4  -3  -1   79.39    2.20
   4  -3   1   66.49    5.00
  -4  -3  -1   72.69    5.10
  -4  -3  -1   76.19    4.20
   4   3   2 1056.19   30.90
  -4   3  -2 1025.40   27.90
  -4   3  -2 1070.69   27.60
  -4   3  -2 1050.29   31.30
   4  -3   2 1101.29   31.10
  -4  -3  -2 1066.09   26.90
  -4  -3  -2 1064.89   29.80
  -4  -3  -2 1050.29   30.30
   4  -3   2 1046.60   27.90
   4  -3   2 1038.10   28.30
  -4   3  -3  617.14   18.40
   4   3   3  664.93   17.40
  -4   3  -3  630.64   18.00
   4   3   3  642.44   20.70
  -4   3  -3  640.24   21.30
   4  -3   3  643.64   20.90
   4  -3   3  614.74   18.90
  -4  -3  -3  658.73   17.80
   4  -3   3  636.54   18.70
  -4  -3  -3  652.73   20.20
  -4  -3  -3  632.24   20.50
   4   3   4  486.25   16.90
  -4   3  -4  488.15   17.70
  -4   3  -4  487.65   14.90
  -4   3  -4  492.55   15.40
   4   3   4  475.45   14.30
  -4  -3  -4  494.15   14.80
  -4  -3  -4  463.95   17.30
   4  -3   4  471.05   15.80
   4  -3   4  442.96   15.50
   4  -3   4  496.05   17.20
  -4  -3  -4  483.45   16.00
  -4   3  -5  496.95   16.30
   4   3   5  499.05   15.40
   4   3   5  481.75   17.00
  -4   3  -5  474.75   17.90
  -4   3  -5  496.45   15.90
   4  -3   5  495.35   17.60
  -4  -3  -5  487.25   15.70
  -4  -3  -5  457.25   18.10
  -4  -3  -5  474.25   16.10
   4   3   6   42.00    4.50
  -4   3  -6   46.70    4.30
   4   3   6   40.80    3.90
  -4   3  -6   44.30    5.30
  -4   3  -6   52.69    4.60
  -4  -3  -6   49.60    4.30
  -4  -3  -6   40.50    3.80
  -4  -3  -6   46.90    5.40
   4  -3   6   49.20    4.80
  -4   3  -7   56.69    5.10
  -4   3  -7   58.89    5.30
   4   3   7   71.49    5.50
  -4   3  -7   53.89    5.90
  -4  -3  -7   66.69    6.70
  -4  -3  -7   60.09    5.10
   4  -3   7   59.19    5.40
  -4  -3  -7   57.99    4.40
  -4   3  -8    3.40    2.40
  -4   3  -8    1.00    2.00
   4   3   8    3.70    2.30
   4  -3   8    2.60    2.00
  -4  -3  -8    0.40    2.10
   4  -3   8    0.20    2.80
  -4  -3  -8    0.20    1.60
  -4  -3  -8    4.20    3.20
  -4   3  -9   21.00    4.40
   4   3   9   21.50    3.80
  -4   3  -9   30.20    5.00
  -4  -3  -9   21.70    3.30
  -4  -3  -9   20.00    5.10
   4  -3   9   14.90    3.70
  -4  -3  -9   18.00    3.90
  -4   3 -10  120.89    8.80
  -4   3 -10  126.99    9.20
   4   3  10  116.99    7.20
  -4  -3 -10  121.79    8.70
  -4  -3 -10  125.79    6.70
   4  -3  10  124.99    8.10
  -4  -3 -10  127.39   10.80
   4   3  11   11.70    2.70
  -4   3 -11   -0.20    2.80
  -4   3 -11    8.00    4.10
  -4  -3 -11    4.40    3.70
  -4  -3 -11   -0.60    3.50
  -4  -3 -11    6.50    2.30
   4  -3  11    1.20    2.70
   4   3  12   19.40    3.00
  -4   3 -12   16.60    4.90
  -4   3 -12   29.30    5.60
   4  -3  12   19.30    4.20
  -4  -3 -12   17.60    5.10
  -4  -3 -12   12.90    4.90
  -4   3 -13   -0.40    3.80
  -4   3 -13    7.30    4.20
  -4  -3 -13    9.50    5.50
   4  -3  13   16.70    4.20
  -4  -3 -13   10.70    4.70
  -4   3 -14    1.90    3.90
  -4   3 -14   -2.20    3.10
  -4  -3 -14    8.90    4.30
   4  -3  14    5.70    3.90
  -4  -3 -14    7.20    4.40
  -4   3 -15    5.40    4.80
  -4   3 -15    4.50    3.60
  -4  -3 -15    1.80    4.10
   4  -3  15   -0.70    3.00
  -4  -3 -15  -11.20    3.80
   4   4 -16    7.80    4.80
   4   4 -16    6.10    4.60
   4  -4 -16    4.20    4.90
   4  -4 -16    6.70    5.60
   4   4 -15    6.50    4.50
   4   4 -15    9.00    4.80
   4  -4 -15   -0.30    4.80
   4   4 -14    4.60    3.70
   4   4 -14   -1.30    3.90
   4  -4 -14    7.20    4.50
   4   4 -13   -8.90    3.40
   4   4 -13   -0.60    3.40
   4  -4 -13    4.40    4.10
   4   4 -12   14.80    5.10
   4   4 -12    2.40    3.10
   4  -4 -12   10.40    4.30
  -4  -4  12   11.20    2.60
  -4  -4  12    5.30    2.90
   4   4 -11  697.53   27.60
  -4  -4  11  725.73   23.30
  -4  -4  11  724.83   23.50
   4  -4 -11  750.32   28.30
   4   4 -10   65.49    7.20
  -4  -4  10   83.19    6.20
   4  -4 -10   70.09    7.80
  -4  -4  10   68.89    6.00
   4   4  -9    9.20    3.80
   4  -4  -9    4.20    3.10
   4   4  -8    5.00    2.80
   4   4  -8    4.40    2.30
  -4  -4   8    1.40    2.00
   4  -4  -8    3.50    2.60
   4   4  -7   12.30    3.30
   4   4  -7   12.60    3.30
   4  -4  -7   15.00    2.00
  -4  -4   7    6.90    2.80
   4  -4  -7    6.70    2.60
   4  -4  -7   12.80    1.60
   4   4  -6   42.00    4.80
   4   4  -6   43.90    5.10
  -4  -4   6   43.30    4.80
   4  -4  -6   41.20    4.40
   4  -4  -6   41.50    3.10
   4  -4  -6   41.20    3.60
   4   4  -5   39.20    4.30
   4   4  -5   40.50    5.00
   4  -4  -5   36.10    3.70
   4  -4  -5   40.30    3.30
  -4  -4   5   33.10    4.30
   4  -4  -5   34.30    3.80
   4   4  -4   68.99    6.00
   4   4  -4   64.99    4.60
   4  -4  -4   68.79    5.00
  -4  -4   4   64.89    4.80
  -4  -4   4   61.49    5.50
   4  -4  -4   70.59    4.60
   4  -4  -4   73.69    4.70
   4   4  -3   35.80    3.20
   4   4  -3   27.80    4.50
   4  -4  -3   34.90    3.50
   4  -4  -3   36.20    3.80
  -4  -4   3   36.00    3.10
  -4  -4   3   29.70    3.90
   4   4  -2  391.16   12.30
  -4   4   2  387.06   14.50
   4   4  -2  408.96   10.90
  -4  -4   2  409.36   12.60
  -4  -4   2  421.86   15.50
   4  -4  -2  381.46   14.00
   4   4  -1  473.35   13.40
   4   4  -1  490.45   17.80
  -4   4   1  484.25   17.10
   4   4  -1  467.55   13.50
  -4  -4   1  486.35   13.10
   4  -4  -1  483.05   16.70
  -4  -4   1  494.75   13.90
  -4  -4   1  483.65   17.20
   4   4   0  922.91   23.20
   4   4   0  865.71   24.90
  -4   4   0  929.41   28.30
   4   4   0  903.21   28.40
  -4  -4   0  935.71   24.70
   4  -4   0  894.41   24.20
   4  -4   0  919.61   27.90
  -4  -4   0  964.10   28.50
  -4  -4   0  947.41   23.70
   4   4   1    8.80    2.00
  -4   4  -1   15.50    1.80
   4   4   1   15.30    3.40
  -4   4  -1   15.60    3.20
  -4  -4  -1   18.00    3.40
  -4  -4  -1   15.80    1.00
   4  -4   1   13.30    1.60
   4  -4   1   13.90    1.50
   4  -4   1   11.60    2.70
  -4  -4  -1   16.30    2.40
  -4   4  -2   42.60    4.60
  -4   4  -2   45.90    2.60
   4   4   2   43.80    4.70
   4   4   2   37.90    3.80
  -4   4  -2   48.30    3.00
   4  -4   2   52.49    3.40
  -4  -4  -2   45.90    4.50
   4  -4   2   47.20    4.70
  -4  -4  -2   36.70    3.70
   4  -4   2   47.90    2.80
  -4  -4  -2   50.39    2.40
   4   4   3   86.49    6.40
  -4   4  -3   89.49    6.80
  -4   4  -3   98.49    4.20
  -4   4  -3   93.09    4.90
   4  -4   3   92.69    5.10
   4  -4   3   90.79    4.60
  -4  -4  -3   93.69    6.00
  -4  -4  -3   86.39    4.10
  -4  -4  -3   88.09    6.00
   4  -4   3   92.69    6.70
   4   4   4   28.10    4.30
  -4   4  -4   24.10    2.60
   4   4   4   22.40    2.30
  -4   4  -4   27.20    3.10
  -4   4  -4   25.00    4.40
   4  -4   4   23.80    4.30
  -4  -4  -4   24.40    3.70
   4  -4   4   19.90    3.00
  -4  -4  -4   20.80    2.50
  -4  -4  -4   27.70    4.80
  -4   4  -5  945.31   25.80
  -4   4  -5  922.51   26.80
   4   4   5  931.61   28.40
  -4   4  -5  891.51   29.80
   4   4   5  933.21   25.40
  -4  -4  -5  946.71   26.20
  -4  -4  -5  810.92   26.60
  -4  -4  -5  899.31   29.50
   4  -4   5  920.71   29.00
   4  -4   5  843.02   26.70
  -4   4  -6  147.99    7.90
   4   4   6  167.18    7.40
   4   4   6  150.38    8.60
  -4   4  -6  158.18    7.50
   4  -4   6  166.28    9.20
  -4  -4  -6  151.68    7.70
  -4  -4  -6  167.58    7.90
  -4  -4  -6  142.09    9.50
   4   4   7    6.60    2.70
  -4   4  -7    9.00    2.70
  -4   4  -7    6.40    2.80
  -4  -4  -7    5.10    2.80
  -4  -4  -7    8.70    2.40
  -4  -4  -7   15.00    3.10
   4  -4   7    9.60    3.20
  -4   4  -8   21.90    3.80
  -4   4  -8   15.60    3.50
   4   4   8   24.60    4.10
  -4  -4  -8   15.20    3.50
  -4  -4  -8   22.60    3.10
  -4  -4  -8   16.90    4.70
   4  -4   8   14.40    3.80
   4   4   9   26.20    4.30
  -4   4  -9   23.10    4.70
  -4   4  -9   21.30    4.20
  -4  -4  -9   18.60    3.20
   4  -4   9   24.70    4.30
  -4  -4  -9   17.70    4.80
  -4  -4  -9   28.40    4.80
  -4   4 -10    4.30    3.30
   4   4  10    7.20    2.60
  -4   4 -10    2.20    2.80
  -4  -4 -10   16.80    4.00
  -4  -4 -10    9.50    4.50
   4  -4  10   10.90    3.30
  -4  -4 -10    2.90    2.20
  -4   4 -11   -4.60    2.00
   4   4  11    5.60    2.50
  -4   4 -11   -2.00    2.70
  -4  -4 -11    0.70    2.10
  -4  -4 -11   -5.10    2.70
  -4  -4 -11    1.40    3.20
   4  -4  11   -2.00    2.30
  -4   4 -12   -4.20    2.60
  -4   4 -12   -0.60    2.60
  -4  -4 -12    0.10    3.10
   4  -4  12   -5.10    2.90
  -4  -4 -12    1.70    3.70
  -4   4 -13    3.70    4.00
  -4   4 -13    5.70    3.60
  -4  -4 -13    2.90    3.60
  -4  -4 -13   -1.70    4.00
   4  -4  13   -0.80    3.30
  -4   4 -14   10.20    4.90
  -4   4 -14    7.50    4.80
   4  -4  14    2.70    3.70
  -4  -4 -14   -2.30    4.80
  -4  -4 -14   12.20    5.00
  -4   4 -15   15.80    5.60
  -4   4 -15    9.50    5.20
  -4  -4 -15   14.10    6.60
  -4  -4 -15   15.30    5.90
   4   5 -16    2.20    4.00
   4   5 -16    9.40    5.50
   4  -5 -16    5.40    5.00
   4  -5 -16    6.90    5.10
   4   5 -15    5.10    4.60
   4   5 -15   11.50    4.50
   4  -5 -15   22.10    6.50
   4   5 -14   25.60    5.80
   4  -5 -14   28.20    6.80
  -4  -5  14   23.10    3.40
   4   5 -13    9.50    5.30
   4   5 -13   11.00    4.30
  -4  -5  13   14.90    2.90
   4   5 -12    9.90    3.80
   4  -5 -12   11.60    5.20
  -4  -5  12   10.10    3.30
  -4  -5  12    6.80    3.70
   4   5 -11   19.40    5.40
   4  -5 -11   25.20    5.70
  -4  -5  11   22.90    4.60
  -4  -5  11   21.90    4.70
   4   5 -10    8.70    4.10
  -4  -5  10   11.10    3.80
  -4  -5  10    9.90    3.60
   4  -5 -10    4.20    3.40
   4   5  -9   61.99    6.70
   4   5  -9   79.39    7.00
  -4  -5   9   67.29    6.70
   4  -5  -9   68.79    7.10
   4   5  -8  120.49    8.50
   4   5  -8  127.49    8.60
   4  -5  -8  118.19    8.40
   4  -5  -8  118.89    4.90
   4  -5  -8  116.89    5.30
  -4  -5   8  130.59    8.60
   4   5  -7    2.60    2.50
   4   5  -7    8.20    3.20
   4  -5  -7    9.40    1.90
   4  -5  -7    8.00    3.00
   4  -5  -7    9.40    2.30
  -4  -5   7    6.00    3.00
   4   5  -6    7.80    2.70
   4   5  -6   10.20    3.50
   4  -5  -6    7.80    2.10
   4  -5  -6    8.20    2.40
   4  -5  -6    7.10    2.60
  -4  -5   6    3.80    2.90
   4   5  -5   88.39    6.00
   4   5  -5   90.09    7.50
   4  -5  -5   91.39    5.80
   4  -5  -5   91.49    6.00
   4  -5  -5  100.19    6.40
  -4  -5   5  104.09    7.50
   4   5  -4    7.30    2.30
   4   5  -4    4.00    3.20
   4  -5  -4    7.60    2.60
   4  -5  -4    3.80    2.00
  -4  -5   4    7.50    2.20
  -4  -5   4    3.10    2.40
   4   5  -3  489.15   15.40
   4   5  -3  476.25   19.00
   4   5  -3  492.85   12.80
   4  -5  -3  495.05   17.70
  -4  -5   3  491.25   18.60
  -4  -5   3  475.55   15.70
   4  -5  -3  499.55   17.30
   4   5  -2   43.20    5.50
   4   5  -2   46.00    2.30
   4   5  -2   50.89    3.20
   4  -5  -2   48.10    4.90
  -4  -5   2   45.70    5.20
  -4  -5   2   50.59    3.50
   4  -5  -2   40.30    4.30
   4   5  -1 1851.41   46.90
   4   5  -1 1912.41   53.09
   4   5  -1 1747.73   47.10
  -4  -5   1 1920.21   46.60
   4  -5  -1 1859.01   51.69
  -4  -5   1 1868.91   47.50
   4  -5  -1 1833.42   51.99
   4   5   0  117.29    8.10
   4   5   0  112.69    5.30
   4   5   0  120.99    4.00
  -4  -5   0  117.39    4.40
  -4  -5   0  112.59    7.60
  -4  -5   0  115.19    5.10
   4  -5   0  121.69    7.80
   4  -5   0  119.69    4.90
  -4   5  -1   55.89    3.20
   4   5   1   56.29    5.70
  -4   5  -1   60.49    5.60
   4  -5   1   49.60    5.50
  -4  -5  -1   53.99    3.90
  -4  -5  -1   50.69    5.30
  -4  -5  -1   55.69    2.40
   4  -5   1   53.29    2.80
   4  -5   1   58.89    3.40
  -4   5  -2  283.47    9.50
   4   5   2  276.17   12.80
  -4  -5  -2  280.97   12.40
   4  -5   2  276.77   12.90
  -4  -5  -2  275.47   11.00
   4  -5   2  287.97    8.80
   4  -5   2  269.67    9.80
  -4   5  -3    3.50    1.50
   4   5   3    0.10    2.20
  -4   5  -3    4.70    1.30
   4  -5   3    6.70    1.70
  -4  -5  -3    4.60    2.50
   4  -5   3    7.50    3.00
  -4  -5  -3    2.90    2.30
  -4  -5  -3    7.60    1.60
  -4   5  -4  394.96   11.60
   4   5   4  369.06   15.30
  -4   5  -4  386.56   13.00
  -4  -5  -4  379.66   12.20
   4  -5   4  396.56   16.30
  -4  -5  -4  367.86   14.40
   4  -5   4  333.27   12.30
  -4  -5  -4  349.17   14.90
  -4   5  -5  470.25   16.00
   4   5   5  481.05   18.00
  -4   5  -5  473.85   14.40
   4  -5   5  480.75   18.70
  -4  -5  -5  458.55   18.60
   4  -5   5  444.26   15.50
  -4  -5  -5  443.46   16.60
  -4  -5  -5  472.65   15.30
   4   5   6  162.18    6.90
  -4   5  -6  155.08    7.10
   4   5   6  152.08    9.10
  -4   5  -6  158.98    8.30
  -4  -5  -6  145.39    9.90
   4  -5   6  133.59    9.10
  -4  -5  -6  162.48    8.20
  -4  -5  -6  151.88    7.60
   4   5   7   23.00    4.20
  -4   5  -7   20.70    4.00
  -4   5  -7   26.50    3.60
  -4  -5  -7   23.40    5.30
  -4  -5  -7   26.80    3.90
   4  -5   7   18.60    4.20
  -4  -5  -7   17.30    3.50
   4   5   8   22.60    4.30
  -4   5  -8   14.40    3.20
  -4   5  -8   22.30    4.40
  -4  -5  -8   13.60    3.30
  -4  -5  -8   21.40    3.50
   4  -5   8   15.50    4.30
  -4  -5  -8   14.20    4.40
  -4   5  -9    2.10    2.50
  -4   5  -9    3.10    2.10
  -4  -5  -9    2.60    3.90
   4  -5   9    0.50    2.20
  -4  -5  -9    0.00    1.80
  -4  -5  -9    5.40    2.50
  -4   5 -10    4.10    2.60
  -4   5 -10    3.40    3.40
   4   5  10    7.50    3.00
   4  -5  10   -1.70    2.60
  -4  -5 -10   -1.10    3.20
  -4  -5 -10    3.20    2.70
  -4  -5 -10    0.10    1.70
  -4   5 -11   -3.80    2.90
   4   5  11    0.30    2.70
  -4   5 -11    3.10    3.00
  -4  -5 -11    6.00    4.40
  -4  -5 -11    3.70    2.10
   4  -5  11   -0.90    2.70
  -4  -5 -11    0.50    3.30
  -4   5 -12   16.60    4.30
  -4   5 -12   19.10    4.90
   4   5  12    8.50    2.80
  -4  -5 -12   22.00    5.90
  -4  -5 -12   11.10    4.80
   4  -5  12   12.60    3.50
  -4   5 -13    1.30    3.20
  -4   5 -13    1.20    3.50
   4  -5  13    4.50    3.50
  -4  -5 -13   -1.50    4.40
  -4  -5 -13   -4.20    3.50
  -4   5 -14   52.79    7.90
  -4   5 -14   43.90    7.60
   4  -5  14   46.20    7.20
  -4  -5 -14   41.50    8.60
  -4  -5 -14   45.90    8.10
  -4   5 -15   -4.50    3.80
  -4   5 -15    3.30    3.70
   4  -5  15    6.90    4.50
  -4  -5 -15   -0.40    4.10
  -4  -5 -15    3.40    4.30
   4   6 -16   -3.70    4.50
   4  -6 -16  -11.90    3.90
   4  -6 -16   -2.30    4.40
   4   6 -15   38.40    8.00
   4   6 -15   29.70    5.70
  -4  -6  15   32.90    4.30
   4  -6 -15   23.60    7.00
   4   6 -14   25.90    5.80
   4   6 -14   33.60    7.30
   4  -6 -14   32.70    7.70
  -4  -6  14   35.40    4.80
   4   6 -13   -1.70    3.80
   4   6 -13   -0.10    3.10
   4  -6 -13    6.50    4.40
  -4  -6  13    3.10    2.50
   4   6 -12    6.00    3.10
   4   6 -12    0.50    3.20
   4  -6 -12    3.20    4.10
  -4  -6  12    2.70    2.80
   4   6 -11   13.10    3.70
   4   6 -11   13.00    4.70
  -4  -6  11    7.70    3.70
   4  -6 -11   12.60    4.90
   4   6 -10   13.50    3.30
   4   6 -10   15.70    4.70
   4  -6 -10   18.90    4.80
  -4  -6  10   24.00    4.70
   4   6  -9   20.70    4.50
   4   6  -9   16.20    4.10
   4  -6  -9   12.00    2.10
   4  -6  -9   14.70    4.20
   4   6  -8   -0.30    2.60
   4   6  -8   -3.80    2.00
   4  -6  -8    2.80    1.60
   4  -6  -8   -2.10    2.30
   4  -6  -8   -2.10    1.60
   4   6  -7   -1.30    1.90
   4   6  -7    0.30    1.90
   4  -6  -7    0.60    1.80
   4  -6  -7   -3.70    1.60
   4  -6  -7    1.50    1.40
   4   6  -6    4.30    2.40
   4  -6  -6    8.30    2.60
   4  -6  -6    0.80    1.90
   4  -6  -6    8.90    2.40
   4   6  -5    3.70    2.00
   4   6  -5    6.50    3.50
   4  -6  -5    6.90    2.40
   4  -6  -5    8.70    2.70
  -4  -6   5   10.10    5.60
   4  -6  -5    8.30    3.00
   4   6  -4  480.25   19.70
   4   6  -4  459.05   15.70
   4   6  -4  445.86   12.10
   4  -6  -4  462.35   17.20
   4  -6  -4  464.05   17.70
  -4  -6   4  479.15   19.30
   4   6  -3  129.99    4.10
   4   6  -3  126.99    9.10
   4   6  -3  127.69    6.20
   4  -6  -3  123.59    7.90
  -4  -6   3  115.19    8.60
  -4  -6   3  117.29    6.40
   4  -6  -3  118.79    8.10
   4   6  -2  166.38    5.80
   4   6  -2  170.38    6.70
   4   6  -2  177.98   11.00
  -4  -6   2  170.18   10.20
   4  -6  -2  172.08   10.00
  -4  -6   2  174.68    7.30
  -4  -6   2  170.18    5.20
   4  -6  -2  184.88   10.00
   4   6  -1   49.10    6.20
   4   6  -1   48.90    2.90
   4   6  -1   41.50    2.90
  -4  -6   1   51.19    2.70
   4  -6  -1   45.50    5.50
   4  -6  -1   54.89    5.80
  -4  -6   1   56.79    5.70
  -4  -6   1   47.00    3.10
   4   6   0   56.19    6.10
   4   6   0   56.79    2.70
   4  -6   0   52.39    6.00
  -4  -6   0   59.29    3.60
   4  -6   0   57.69    3.40
  -4  -6   0   57.99    3.10
  -4  -6   0   56.79    6.00
   4  -6   0   62.49    6.00
  -4   6  -1  145.59    5.90
   4   6   1  149.88    9.80
  -4  -6  -1  142.69    4.90
   4  -6   1  142.69    9.30
  -4  -6  -1  147.49    9.00
   4  -6   1  133.19    6.00
  -4  -6  -1  143.69    6.90
   4  -6   1  155.88    9.70
  -4   6  -2  107.19    5.20
   4   6   2  113.99    8.40
   4  -6   2  110.89    4.50
  -4  -6  -2  117.29    8.00
  -4  -6  -2  113.59    6.70
   4  -6   2  114.19    8.60
  -4   6  -3   30.70    3.10
   4   6   3   31.00    5.30
   4  -6   3   34.00    5.50
  -4  -6  -3   31.30    2.70
  -4  -6  -3   35.00    5.40
   4  -6   3   27.80    2.50
  -4  -6  -3   38.10    4.60
   4   6   4    7.10    3.40
  -4   6  -4    3.80    1.30
  -4   6  -4    3.60    1.90
  -4  -6  -4    5.70    1.70
  -4  -6  -4    6.90    3.00
   4  -6   4    3.00    2.50
  -4  -6  -4    6.00    2.60
   4  -6   4    3.00    1.50
   4   6   5  478.95   19.20
  -4   6  -5  493.55   16.60
  -4   6  -5  505.85   14.50
   4  -6   5  443.76   19.20
  -4  -6  -5  468.05   17.60
   4  -6   5  443.36   15.60
  -4  -6  -5  478.35   19.20
  -4  -6  -5  497.45   15.80
  -4   6  -6  102.89    6.70
   4   6   6  109.89    8.30
  -4   6  -6  124.29    5.70
   4  -6   6  102.69    8.30
  -4  -6  -6  100.19    7.10
  -4  -6  -6  101.39    8.30
  -4  -6  -6  110.09    6.40
   4   6   7    5.10    3.10
  -4   6  -7    9.10    2.20
  -4   6  -7    3.00    2.10
  -4  -6  -7    2.80    2.00
   4  -6   7   10.00    3.70
  -4  -6  -7    2.50    3.10
  -4   6  -8    1.90    2.40
  -4   6  -8    3.70    2.10
   4   6   8   -1.50    2.50
  -4  -6  -8   -0.20    1.90
  -4  -6  -8    4.60    2.30
  -4  -6  -8    4.60    3.40
   4  -6   8    2.20    2.80
  -4   6  -9   12.30    3.20
  -4   6  -9   15.90    4.20
   4   6   9    7.10    3.50
  -4  -6  -9   12.40    3.40
  -4  -6  -9    7.60    4.40
   4  -6   9    9.80    3.80
  -4  -6  -9   16.90    3.30
   4   6  10    4.80    3.30
  -4   6 -10   -1.90    2.30
  -4   6 -10   -0.50    2.20
   4  -6  10   -3.60    2.50
  -4  -6 -10    8.10    3.10
  -4  -6 -10   -2.10    3.40
  -4  -6 -10    6.30    2.30
   4   6  11   63.19    6.30
  -4   6 -11   67.09    7.60
  -4   6 -11   74.99    6.90
  -4  -6 -11   80.99   11.40
  -4  -6 -11   69.39    7.60
  -4  -6 -11   57.39    5.00
   4  -6  11   73.59    7.40
  -4   6 -12   32.50    6.10
  -4   6 -12   44.20    6.30
   4   6  12   48.30    5.00
  -4  -6 -12   38.50    6.60
  -4  -6 -12   38.70    8.30
  -4  -6 -12   42.20    3.70
   4  -6  12   31.50    5.70
  -4   6 -13    9.20    4.40
  -4  -6 -13   11.10    4.70
   4  -6  13    4.90    3.50
  -4  -6 -13   11.30    5.70
  -4   6 -14   10.90    4.70
  -4   6 -14   27.00    5.80
  -4  -6 -14    6.50    5.10
  -4  -6 -14   12.20    5.10
   4  -6  14   24.90    6.10
   4   7 -16    1.00    4.50
   4   7 -15    0.90    3.30
   4   7 -15    5.80    4.50
  -4  -7  15    8.40    3.30
   4  -7 -15   -6.30    4.10
   4   7 -14   28.50    7.00
   4   7 -14   23.80    5.20
   4  -7 -14   19.60    6.50
  -4  -7  14   32.10    4.90
   4   7 -13    4.10    4.10
  -4  -7  13    2.80    3.20
   4   7 -12   14.00    3.80
   4   7 -12    1.80    4.00
   4  -7 -12    5.40    4.20
  -4  -7  12    8.10    3.70
   4   7 -11   -1.90    3.00
   4   7 -11   -1.50    2.40
   4  -7 -11    0.80    3.00
  -4  -7  11    1.40    3.30
   4   7 -10   12.80    4.40
   4   7 -10   10.10    2.90
   4  -7 -10   16.40    2.10
   4  -7 -10   12.70    4.40
   4   7  -9   50.59    6.70
   4   7  -9   37.40    4.10
   4   7  -9   48.10    7.00
   4  -7  -9   41.90    4.10
   4  -7  -9   32.60    6.00
   4  -7  -9   39.80    3.60
   4   7  -8  111.59    9.40
   4   7  -8   84.59    5.30
   4   7  -8  106.99    7.90
   4  -7  -8  108.09    8.10
   4  -7  -8   92.79    5.90
   4  -7  -8  102.69    6.70
   4   7  -7   47.10    7.30
   4   7  -7   42.30    4.90
   4  -7  -7   43.10    4.40
   4  -7  -7   43.60    5.10
   4  -7  -7   34.60    4.50
   4   7  -6    0.40    1.80
   4   7  -6    1.20    2.40
   4  -7  -6    2.70    2.10
   4  -7  -6   -4.30    1.90
   4  -7  -6   -0.30    1.70
   4   7  -5  491.25   17.40
   4   7  -5  499.15   21.60
   4  -7  -5  493.05   18.60
   4  -7  -5  505.75   17.30
   4  -7  -5  493.15   19.20
   4   7  -4   33.70    6.20
   4   7  -4   29.60    3.40
   4  -7  -4   36.10    5.40
   4  -7  -4   27.20    4.90
   4   7  -3  475.35   20.40
   4   7  -3  423.36   12.20
   4   7  -3  484.05   15.10
  -4  -7   3  440.86   15.50
   4  -7  -3  472.95   18.60
   4  -7  -3  456.45   18.70
   4   7  -2  771.52   28.30
   4   7  -2  756.82   21.50
  -4  -7   2  735.13   22.20
   4  -7  -2  762.42   26.90
  -4  -7   2  774.92   19.50
   4  -7  -2  738.73   26.30
   4   7  -1   10.00    1.70
   4   7  -1   10.60    4.00
  -4  -7   1   10.80    2.10
   4  -7  -1    8.60    3.70
  -4  -7   1   10.40    1.60
   4   7   0   63.59    6.90
   4   7   0   56.79    3.00
  -4  -7   0   60.49    3.90
   4  -7   0   64.99    6.60
  -4  -7   0   62.69    3.40
   4   7   1   24.30    5.50
  -4   7  -1   23.70    2.40
   4  -7   1   21.50    4.80
  -4  -7  -1   26.20    3.20
  -4  -7  -1   27.10    2.10
  -4   7  -2    6.30    1.90
   4   7   2   13.70    4.50
  -4  -7  -2    3.40    2.20
   4  -7   2    4.10    3.00
  -4  -7  -2    5.80    1.10
   4  -7   2    7.10    1.30
  -4   7  -3  207.68    8.60
   4   7   3  206.68   12.10
   4  -7   3  215.78   12.60
  -4  -7  -3  202.28   10.30
   4  -7   3  199.58    7.20
   4   7   4    6.00    3.40
  -4   7  -4    6.40    2.10
  -4  -7  -4    4.10    2.80
   4  -7   4    8.50    3.70
   4  -7   4    7.80    1.70
  -4  -7  -4    9.00    1.90
  -4   7  -5   45.40    4.40
   4   7   5   44.40    6.70
  -4   7  -5   43.40    3.00
   4  -7   5   44.00    3.70
  -4  -7  -5   36.90    5.60
   4  -7   5   40.10    6.50
  -4  -7  -5   41.20    3.80
  -4   7  -6  100.49    4.90
  -4   7  -6   96.99    6.60
   4   7   6  102.19    8.50
  -4  -7  -6   94.09    6.00
  -4  -7  -6   90.69    8.00
   4  -7   6   85.79    8.30
  -4   7  -7    0.30    2.00
  -4   7  -7   -0.10    1.20
   4   7   7    2.00    3.00
  -4  -7  -7    4.30    3.40
   4  -7   7    2.20    2.70
  -4  -7  -7    3.00    1.80
  -4   7  -8   17.40    2.90
  -4   7  -8   14.80    3.80
   4   7   8   27.00    5.10
   4  -7   8   18.00    5.00
  -4  -7  -8   19.60    3.70
  -4  -7  -8   20.10    5.80
  -4   7  -9    7.80    3.30
   4   7   9    2.80    3.10
  -4   7  -9    9.40    2.50
  -4  -7  -9   10.10    3.10
  -4  -7  -9   -4.20    2.40
  -4  -7  -9    0.40    3.30
   4  -7   9    9.20    3.60
   4   7  10  165.78   10.40
  -4   7 -10  172.28    8.90
  -4   7 -10  156.38   10.40
  -4  -7 -10  145.79    8.30
  -4  -7 -10  151.78   12.70
   4  -7  10  147.69   11.00
  -4  -7 -10  145.69    9.90
  -4   7 -11   17.90    3.90
  -4   7 -11   10.50    4.40
   4   7  11   22.60    4.50
   4  -7  11   15.60    4.40
  -4  -7 -11   18.10    3.50
  -4  -7 -11   15.50    4.80
  -4  -7 -11   22.20    6.10
  -4   7 -12    0.60    2.60
  -4   7 -12    1.80    3.30
  -4  -7 -12   -0.60    2.20
   4  -7  12    6.30    3.80
  -4  -7 -12    1.90    4.10
  -4  -7 -12    2.80    3.50
  -4   7 -13    8.60    3.40
  -4   7 -13   -7.70    2.60
  -4  -7 -13   -0.60    4.20
  -4  -7 -13   11.10    4.60
  -4   7 -14   45.80    8.00
  -4   7 -14   57.99    7.10
  -4  -7 -14   42.90    9.80
  -4  -7 -14   47.90    8.00
   4  -7  14   49.90    7.40
   4   8 -15    2.50    3.90
   4   8 -15    8.40    3.10
   4  -8 -15   -4.20    4.10
  -4  -8  15    0.40    3.70
   4   8 -14    1.40    3.90
  -4  -8  14    4.20    3.80
   4  -8 -14   -0.10    3.70
   4   8 -13   20.10    4.30
   4   8 -13   24.80    5.80
   4  -8 -13   12.00    5.60
  -4  -8  13   12.60    4.90
   4   8 -12   16.10    3.90
   4   8 -12   18.40    5.30
  -4  -8  12   29.40    6.10
   4  -8 -12   23.30    6.20
   4   8 -11   58.79    5.40
   4   8 -11   80.49    8.20
  -4  -8  11   78.39    9.20
   4  -8 -11   84.99    8.80
   4   8 -10  335.67   13.20
   4   8 -10  384.36   17.70
   4  -8 -10  369.46   17.70
   4  -8 -10  359.26   12.40
   4  -8 -10  341.87   12.80
   4   8  -9  207.28   13.60
   4   8  -9  188.38    8.50
   4   8  -9  196.18   11.70
   4  -8  -9  211.18   12.40
   4  -8  -9  212.88   10.20
   4  -8  -9  217.18    9.80
   4   8  -8    8.30    4.50
   4   8  -8    6.40    1.70
   4   8  -8    1.90    2.50
   4  -8  -8    1.60    2.60
   4  -8  -8    1.20    2.70
   4  -8  -8    9.30    3.20
   4   8  -7   26.20    2.40
   4   8  -7   25.80    4.60
   4   8  -7   25.50    6.00
   4  -8  -7   33.30    4.90
   4  -8  -7   24.20    4.20
   4  -8  -7   26.00    5.00
   4   8  -6    2.10    2.20
   4   8  -6   -2.30    2.50
   4  -8  -6   -2.60    2.60
   4  -8  -6    2.30    2.00
   4  -8  -6    3.20    2.40
   4   8  -5  143.99   11.30
   4   8  -5  150.68    8.00
   4  -8  -5  150.28    9.50
   4  -8  -5  150.98    9.90
   4   8  -4  570.84   19.10
   4   8  -4  601.04   25.20
   4  -8  -4  630.74   23.20
   4   8  -3  147.29    6.90
   4   8  -3  148.19   11.20
   4  -8  -3  137.09    9.90
   4   8  -2   12.40    2.20
   4   8  -2   19.70    5.10
  -4  -8   2   18.10    3.00
  -4  -8   2   15.50    1.30
   4  -8  -2    9.20    3.70
   4   8  -1  153.08   11.30
   4   8  -1  152.58    6.10
  -4  -8   1  162.88    5.90
  -4  -8   1  153.28    6.80
   4  -8  -1  162.28   11.10
   4   8   0  198.88   12.90
   4  -8   0  206.68   12.70
  -4  -8   0  212.48    7.70
  -4  -8   0  208.88    8.20
   4   8   1   64.49    7.80
   4  -8   1   71.89    7.60
  -4  -8  -1   78.49    5.20
  -4  -8  -1   69.29    3.60
  -4   8  -2   18.30    2.90
   4   8   2   11.40    3.80
  -4  -8  -2   14.20    1.80
   4  -8   2   14.20    4.70
  -4  -8  -2   12.00    2.80
   4  -8   2   15.50    1.70
  -4   8  -3  280.07   10.60
   4   8   3  269.97   14.90
  -4  -8  -3  254.17   12.30
   4  -8   3  280.37    9.00
   4  -8   3  287.37   15.50
  -4   8  -4   89.69    5.60
   4   8   4   94.59    8.50
   4  -8   4   90.69    8.70
  -4  -8  -4   75.89    6.70
  -4  -8  -4   81.39    4.80
   4  -8   4   77.79    4.40
  -4   8  -5   36.40    4.10
   4   8   5   39.30    6.60
   4  -8   5   27.10    3.20
  -4  -8  -5   22.80    4.70
  -4  -8  -5   30.80    3.40
   4  -8   5   39.40    6.90
  -4   8  -6    0.70    2.00
   4   8   6    3.60    3.20
   4  -8   6   -0.10    3.00
  -4  -8  -6    1.40    1.80
  -4  -8  -6    3.40    3.00
  -4   8  -7   -0.80    2.00
  -4   8  -7    1.90    1.30
   4   8   7    4.90    3.20
  -4  -8  -7   -1.90    2.60
   4  -8   7    3.80    3.80
  -4  -8  -7    3.00    2.10
   4   8   8   -1.80    2.70
  -4   8  -8    6.00    2.80
  -4   8  -8    3.90    1.60
  -4  -8  -8    3.20    2.10
   4  -8   8    4.70    3.70
  -4  -8  -8    2.20    4.00
   4   8   9    4.30    3.50
  -4   8  -9    2.30    1.80
  -4   8  -9    1.20    2.50
  -4  -8  -9    1.30    2.30
  -4  -8  -9   -0.30    3.90
   4   8  10    1.30    3.40
  -4   8 -10   -0.80    1.90
  -4   8 -10    3.00    2.70
  -4  -8 -10    8.70    5.20
  -4  -8 -10    3.30    3.10
   4  -8  10    9.30    4.00
  -4   8 -11   88.39    8.40
  -4   8 -11   79.99    6.20
   4   8  11   89.19    8.00
  -4  -8 -11   88.49    6.30
  -4  -8 -11   96.99    8.60
  -4  -8 -11   90.59   11.00
   4  -8  11  109.19    9.70
  -4   8 -12   44.70    5.50
   4   8  12   31.90    5.50
  -4   8 -12   26.20    6.00
  -4  -8 -12   36.00    6.70
  -4  -8 -12   30.10    7.30
   4  -8  12   29.40    5.80
  -4  -8 -12   33.90    4.10
  -4   8 -13   -6.80    2.60
  -4   8 -13   -1.80    3.30
  -4  -8 -13   -2.10    4.60
   4  -8  13    3.50    3.60
  -4  -8 -13    5.50    4.00
  -4   8 -14   30.00    5.40
  -4   8 -14   37.10    6.90
  -4  -8 -14   17.80    5.90
   4  -8  14   30.40    6.40
  -4  -8 -14   32.60    7.70
   4   9 -15    2.70    4.70
   4   9 -15    7.30    3.90
  -4  -9  15    4.80    3.80
   4  -9 -15   -0.10    4.80
   4   9 -14   -4.80    2.80
   4   9 -14   -0.20    4.40
  -4  -9  14   -1.50    3.50
   4  -9 -14    5.00    4.40
   4   9 -13    5.50    2.60
   4   9 -13    3.30    4.00
  -4  -9  13    2.70    4.40
   4  -9 -13   10.70    5.50
   4   9 -12    4.60    2.50
   4   9 -12    7.20    4.60
  -4  -9  12   13.30    4.60
   4  -9 -12    7.80    4.50
   4   9 -11   16.10    4.80
   4   9 -11    3.70    2.20
  -4  -9  11   10.70    4.90
   4  -9 -11    8.80    2.10
   4  -9 -11    9.20    2.20
   4  -9 -11   11.40    4.60
   4   9 -10  477.55   20.30
   4   9 -10  434.96   14.60
   4  -9 -10  468.15   20.70
   4  -9 -10  458.25   16.10
   4  -9 -10  422.96   16.40
   4   9  -9  213.78   12.50
   4   9  -9  186.58   14.00
   4   9  -9  205.48    7.80
   4  -9  -9  208.78   10.60
   4  -9  -9  222.58   12.80
   4  -9  -9  206.98   10.90
   4   9  -8   23.50    6.60
   4   9  -8   24.50    2.10
   4   9  -8   27.80    5.40
   4  -9  -8   23.50    4.50
   4  -9  -8   18.10    4.30
   4  -9  -8   17.00    4.40
   4   9  -7   26.60    6.40
   4   9  -7   22.20    4.60
   4  -9  -7   21.80    4.20
   4  -9  -7   19.90    4.50
   4   9  -6    8.10    4.40
   4   9  -6    2.80    1.90
   4  -9  -6    7.90    2.70
   4  -9  -6    3.30    2.70
   4   9  -5    9.10    4.60
   4   9  -5    7.00    2.20
   4   9  -4   90.39    9.50
   4   9  -4   83.59    5.40
   4  -9  -4   78.49    7.80
   4   9  -3   11.30    2.40
   4   9  -3   10.50    4.30
   4  -9  -3    5.40    3.40
   4   9  -2   56.99    3.90
   4   9  -2   60.39    9.40
   4  -9  -2   58.89    7.20
  -4  -9   2   59.09    2.60
   4   9  -1  101.39    9.80
   4   9  -1   83.59    4.40
  -4  -9   1   88.69    5.20
  -4  -9   1   86.59    4.20
   4  -9  -1  102.79    9.30
   4   9   0  270.37   15.90
  -4  -9   0  262.07    9.80
   4  -9   0  247.78   14.90
  -4  -9   0  262.67    9.40
   4   9   1   38.90    7.20
   4  -9   1   34.60    6.50
  -4  -9  -1   42.80    3.00
  -4  -9  -1   40.60    4.10
  -4   9  -2   81.19    5.00
   4   9   2   76.49    8.50
  -4  -9  -2   67.29    5.60
  -4  -9  -2   72.79    3.80
   4  -9   2   74.39    8.10
   4  -9   2   83.19    3.70
  -4   9  -3  122.69    6.50
   4   9   3  118.39   10.50
   4  -9   3  127.09    5.10
   4  -9   3  124.29   10.30
  -4  -9  -3  137.09    8.60
  -4  -9  -3  132.49    5.20
  -4   9  -4    1.80    1.80
   4   9   4   -0.50    2.60
   4  -9   4    2.10    1.30
  -4  -9  -4    0.30    2.10
   4  -9   4    6.60    3.70
  -4  -9  -4    1.70    1.40
   4   9   5   24.40    5.70
  -4   9  -5   17.70    3.30
   4  -9   5   17.90    5.40
  -4  -9  -5   23.40    3.30
   4  -9   5   19.30    2.80
  -4  -9  -5   16.20    4.20
  -4   9  -6    3.70    2.20
   4   9   6    8.30    4.20
  -4  -9  -6   -1.60    2.50
   4  -9   6    7.60    4.70
  -4  -9  -6    5.20    2.20
  -4   9  -7    1.20    2.40
  -4   9  -7    5.10    1.70
   4   9   7   -1.20    3.00
   4  -9   7    0.00    3.90
  -4  -9  -7    2.50    2.20
  -4  -9  -7    1.20    3.50
  -4   9  -8   -1.30    2.50
   4   9   8   -2.50    3.00
  -4   9  -8   -0.70    1.40
  -4  -9  -8   -2.10    2.00
  -4  -9  -8   -5.80    2.60
   4  -9   8    1.10    3.70
   4   9   9   14.00    5.00
  -4   9  -9   10.30    2.60
  -4   9  -9   19.70    4.40
  -4  -9  -9   16.50    5.60
  -4  -9  -9   14.50    4.00
   4  -9   9   22.00    5.70
  -4   9 -10   14.80    4.30
  -4   9 -10   13.10    2.70
   4   9  10   13.90    4.60
   4  -9  10    5.80    4.40
  -4  -9 -10   14.50    4.20
  -4  -9 -10    3.30    5.10
  -4   9 -11   35.30    6.30
  -4   9 -11   35.00    4.30
   4   9  11   44.00    6.60
  -4  -9 -11   33.20    8.70
   4  -9  11   39.00    7.40
  -4  -9 -11   50.39    7.40
   4   9  12   -1.20    3.90
  -4   9 -12    1.60    2.30
  -4   9 -12    4.60    3.40
   4  -9  12    3.30    4.00
  -4  -9 -12    0.20    3.70
  -4  -9 -12   -1.30    3.30
   4   9  13   -0.90    3.00
  -4   9 -13    2.20    3.40
  -4  -9 -13   -6.70    3.80
   4  -9  13    7.10    4.50
  -4  -9 -13   -5.20    3.30
  -4   9 -14    4.20    3.70
  -4   9 -14    9.60    3.60
  -4  -9 -14    7.70    5.00
  -4  -9 -14    0.40    3.70
   4  -9  14    1.30    4.40
   4  10 -15    9.40    5.00
   4  10 -15    0.80    3.50
  -4 -10  15    7.10    5.10
   4 -10 -15   13.70    6.50
   4  10 -14   11.40    4.90
   4  10 -14    8.00    3.10
   4 -10 -14    6.90    5.60
  -4 -10  14   -0.50    4.80
   4  10 -13   16.00    3.40
   4  10 -13   10.30    4.60
  -4 -10  13   17.90    6.10
   4 -10 -13    6.50    5.20
   4  10 -12   43.10    4.10
   4  10 -12   48.80    7.40
   4 -10 -12   57.49    9.00
  -4 -10  12   40.00    8.40
   4 -10 -12   32.30    3.40
   4 -10 -12   44.60    3.60
   4  10 -11   49.90    7.80
   4  10 -11   28.60    3.30
   4 -10 -11   40.10    4.30
  -4 -10  11   48.50    8.90
   4 -10 -11   49.00    7.90
   4 -10 -11   36.60    4.90
   4  10 -10   36.90    6.50
   4  10 -10   45.30    3.10
   4 -10 -10   34.20    6.50
   4 -10 -10   35.60    5.20
   4 -10 -10   40.70    5.80
   4  10  -9   19.90    4.80
   4  10  -9   19.00    1.70
   4  10  -9   22.70    6.60
   4 -10  -9   24.00    5.60
   4 -10  -9   24.70    4.70
   4  10  -8    4.90    3.00
   4  10  -8    7.50    4.90
   4 -10  -8    0.50    3.10
   4 -10  -8   -2.50    2.40
   4  10  -7   14.40    5.50
   4  10  -7   19.60    4.00
   4 -10  -7   14.60    4.60
   4 -10  -7   18.40    4.30
   4  10  -6  116.39    7.50
   4  10  -6  106.29   10.90
   4 -10  -6  106.99    9.00
   4 -10  -6  118.19    7.80
   4  10  -5  334.57   19.30
   4  10  -5  334.57   13.40
   4 -10  -5  332.67   17.20
   4  10  -4    3.40    2.00
   4  10  -4    5.80    4.10
   4 -10  -4   10.10    4.00
   4  10  -3   30.60    7.30
   4  10  -3   28.60    3.70
   4 -10  -3   22.20    5.90
   4  10  -2   23.20    2.80
   4  10  -2   27.70    6.50
   4 -10  -2   36.30    7.10
  -4 -10   2   28.10    1.80
   4  10  -1  209.18    8.20
   4  10  -1  213.58   14.90
  -4 -10   1  246.08    8.20
   4 -10  -1  229.78   14.70
   4  10   0  229.68   15.40
  -4 -10   0  231.18    9.30
   4 -10   0  239.38   15.00
   4  10   1  271.27   16.70
   4 -10   1  296.97   17.20
  -4 -10  -1  312.47   12.20
  -4 -10  -1  310.07   10.50
   4  10   2    1.60    3.40
  -4  10  -2    9.60    2.20
   4 -10   2    9.20    4.40
   4 -10   2   10.70    1.60
  -4 -10  -2   10.20    1.90
  -4 -10  -2   10.10    2.90
   4  10   3   44.20    8.10
  -4  10  -3   43.50    4.20
  -4 -10  -3   42.90    3.00
   4 -10   3   43.00    2.80
   4 -10   3   38.10    7.20
  -4 -10  -3   52.59    5.50
  -4  10  -4   36.00    3.90
   4  10   4   41.80    7.30
   4 -10   4   30.30    6.70
  -4 -10  -4   30.60    5.40
   4 -10   4   38.40    3.00
   4  10   5   81.79    9.30
  -4  10  -5   86.79    6.10
  -4 -10  -5   83.79    5.60
   4 -10   5   93.19   10.10
  -4 -10  -5   86.69    8.20
   4 -10   5   75.39    4.60
  -4  10  -6   27.30    4.40
   4  10   6   39.80    7.60
  -4 -10  -6   34.60    4.60
   4 -10   6   29.10    6.70
  -4 -10  -6   35.80    6.60
   4  10   7   40.40    7.70
  -4  10  -7   38.40    5.50
  -4 -10  -7   38.50    6.70
   4 -10   7   45.40    8.50
  -4 -10  -7   39.80    4.80
  -4  10  -8   23.40    4.80
   4  10   8   14.10    6.00
  -4  10  -8   23.20    2.80
  -4 -10  -8   21.60    6.10
  -4 -10  -8   27.20    4.50
   4 -10   8   20.10    6.10
  -4  10  -9    3.90    3.10
   4  10   9   11.90    4.50
   4 -10   9    0.80    4.10
  -4 -10  -9    2.80    3.80
  -4  10 -10   25.90    5.30
   4  10  10   29.70    6.40
  -4  10 -10   31.30    3.60
  -4 -10 -10   35.30    5.90
  -4 -10 -10   26.00    6.60
   4 -10  10   18.10    6.10
   4  10  11   -0.30    3.80
  -4  10 -11    2.90    3.40
  -4  10 -11    0.70    2.00
   4 -10  11    6.90    4.70
  -4 -10 -11    4.20    3.60
  -4 -10 -11   -1.80    3.50
  -4  10 -12   30.60    6.30
   4  10  12   27.20    6.00
  -4  10 -12   27.60    4.10
  -4 -10 -12   22.70    5.30
   4 -10  12   21.50    6.20
  -4 -10 -12   36.00    8.20
  -4  10 -13    2.70    3.60
   4  10  13    2.90    3.50
  -4  10 -13    7.80    3.00
  -4 -10 -13   -7.00    4.60
   4 -10  13   -2.50    4.00
   4  11 -14   -4.10    2.10
   4  11 -14    4.10    3.80
   4 -11 -14    3.80    4.80
  -4 -11  14   -1.10    4.90
   4  11 -13   25.40    3.20
   4  11 -13   11.80    5.00
   4 -11 -13   17.20    6.50
  -4 -11  13   20.00    6.40
   4  11 -12    4.80    3.90
   4  11 -12    5.50    1.80
   4 -11 -12    2.20    4.30
  -4 -11  12   13.50    6.30
   4 -11 -12   12.60    3.00
   4 -11 -12    5.70    2.60
   4  11 -11   -0.50    1.00
   4  11 -11    9.00    4.00
  -4 -11  11    2.70    4.70
   4 -11 -11    1.40    2.60
   4 -11 -11    1.00    3.50
   4  11 -10   27.00    5.50
   4 -11 -10   21.10    4.70
   4 -11 -10   20.50    5.60
   4  11  -9   12.60    5.50
   4  11  -9    6.30    3.40
   4 -11  -9    5.60    3.40
   4 -11  -9    4.90    3.70
   4  11  -8   24.60    5.10
   4 -11  -8   34.00    5.90
   4 -11  -8   32.90    5.80
   4  11  -7    3.80    4.20
   4  11  -7    4.00    2.80
   4 -11  -7   -1.70    3.30
   4 -11  -7   -1.20    2.50
   4  11  -6   34.00    5.10
   4  11  -6   43.90    9.00
   4 -11  -6   39.10    7.00
   4  11  -5    4.80    4.60
   4  11  -5    8.10    2.80
   4 -11  -5    7.80    4.40
   4  11  -4   -2.60    3.70
   4  11  -4    7.50    2.50
   4 -11  -4    7.60    4.20
   4  11  -3    3.90    1.90
   4  11  -3   10.90    5.30
   4 -11  -3    4.90    3.60
   4  11  -2   17.30    2.70
   4  11  -2    9.30    5.30
   4 -11  -2   12.40    4.80
  -4 -11   2   11.10    1.40
   4  11  -1   25.80    2.70
   4  11  -1   20.10    6.00
   4 -11  -1   26.50    6.10
  -4 -11   1   26.20    2.60
   4  11   0    6.80    4.60
   4 -11   0    8.10    4.70
   4  11   1    2.80    3.80
  -4 -11  -1   -0.80    1.50
  -4  11  -2   49.10    4.30
   4  11   2   36.50    7.50
   4 -11   2   47.80    2.80
   4 -11   2   57.79    9.60
  -4 -11  -2   44.60    4.90
  -4  11  -3   -0.40    1.70
   4  11   3   -0.20    3.50
  -4 -11  -3   -1.40    2.10
   4 -11   3   -1.50    0.90
   4 -11   3   -2.70    3.00
  -4  11  -4    1.80    2.00
   4  11   4    0.40    3.70
   4 -11   4    2.50    1.30
   4 -11   4   -6.50    3.30
  -4  11  -5   32.80    4.70
   4  11   5   27.50    7.10
   4 -11   5   21.30    6.20
  -4 -11  -5   34.20    6.60
   4 -11   5   32.30    3.00
  -4 -11  -5   31.70    3.80
  -4  11  -6    6.10    2.60
   4  11   6    4.90    4.60
  -4 -11  -6    3.70    2.60
   4 -11   6    1.00    3.30
  -4 -11  -6    7.80    4.30
  -4  11  -7    7.30    3.20
   4  11   7    1.60    4.50
  -4 -11  -7    1.30    2.50
   4 -11   7    4.90    4.50
  -4 -11  -7    4.40    4.50
   4  11   8   20.70    6.30
  -4  11  -8   10.90    3.80
  -4 -11  -8    5.80    3.10
   4 -11   8    1.80    4.40
  -4 -11  -8    8.00    5.10
  -4  11  -9    3.20    3.00
  -4 -11  -9    2.70    2.80
  -4 -11  -9   -1.80    3.70
   4 -11   9    0.30    4.50
  -4  11 -10    4.40    1.80
   4  11  10   17.80    4.90
  -4  11 -10   -0.40    3.10
  -4 -11 -10   14.00    5.90
  -4 -11 -10   10.60    3.70
   4  11  11   19.40    6.20
  -4  11 -11   31.20    4.00
  -4  11 -11   31.60    5.70
  -4 -11 -11   30.80    8.50
   4 -11  11   27.50    6.80
  -4 -11 -11   43.20    6.50
   4  11  12   -6.90    4.90
  -4  11 -12    3.90    2.50
  -4  11 -12    3.10    3.20
   4 -11  12    7.40    4.80
  -4 -11 -12   -3.30    4.80
  -4 -11 -12    7.90    3.90
  -4  11 -13   27.00    4.30
  -4  11 -13   24.30    6.00
  -4 -11 -13   14.60    6.20
   4 -11  13   26.10    7.60
  -4 -11 -13   15.40    7.40
   4  12 -14    1.70    3.30
  -4 -12  14    5.70    5.60
   4 -12 -14   -7.30    4.40
   4  12 -13    2.10    3.40
   4 -12 -13   -5.00    4.50
  -4 -12  13    2.70    4.80
   4 -12 -13   -0.70    1.80
   4  12 -12   10.10    4.90
   4 -12 -12    4.00    4.40
   4 -12 -12    6.20    2.90
  -4 -12  12    4.70    5.00
   4  12 -11   -2.70    2.50
   4 -12 -11    2.10    3.00
  -4 -12  11   -5.30    4.50
   4 -12 -11    4.80    4.30
   4  12 -10   64.29    7.30
   4 -12 -10   70.49    7.20
   4 -12 -10   50.39    8.00
   4  12  -9    1.80    2.80
   4  12  -9    7.90    5.20
   4 -12  -9    5.30    3.10
   4 -12  -9   -2.50    3.10
   4  12  -8    2.80    5.30
   4  12  -8    4.50    3.10
   4 -12  -8    5.60    3.70
   4  12  -7    7.10    5.20
   4  12  -7    1.10    2.40
   4 -12  -7    1.40    3.20
   4 -12  -7    4.40    2.90
   4  12  -6    5.30    4.90
   4  12  -6    3.70    2.50
   4 -12  -6   10.30    4.00
   4  12  -5    5.50    2.50
   4  12  -5    1.90    4.30
   4 -12  -5    3.40    4.00
   4  12  -4   39.70    4.50
   4  12  -4   23.20    6.80
   4 -12  -4   49.60    8.60
   4  12  -3   24.80    3.60
   4  12  -3   19.70    6.90
   4 -12  -3   29.50    6.70
   4  12  -2    4.10    1.80
   4  12  -2    7.60    5.00
   4 -12  -2    4.40    4.10
  -4 -12   2    2.10    0.90
   4  12  -1   10.10    5.80
  -4 -12   1    9.80    1.90
   4 -12  -1    6.20    4.30
   4  12   0   76.09    9.80
   4 -12   0   84.79   10.50
  -4 -12   0   82.49    5.30
   4 -12   1   47.80    9.10
  -4 -12  -1   67.29    5.40
   4  12   2   25.60    7.30
   4 -12   2   25.70    6.80
  -4 -12  -2   32.20    4.90
   4 -12   2   21.20    2.10
  -4  12  -3    4.30    2.30
   4  12   3    3.90    4.20
   4 -12   3    1.30    1.00
  -4 -12  -3    1.90    2.40
   4 -12   3    3.90    3.80
  -4  12  -4   18.70    3.40
   4  12   4   23.00    6.70
  -4 -12  -4   19.70    4.70
   4 -12   4   19.90    2.30
   4 -12   4    9.40    5.70
  -4  12  -5   12.30    3.30
   4  12   5   18.10    6.40
   4 -12   5    9.50    5.70
   4 -12   5   14.60    2.40
  -4 -12  -5   20.80    5.20
  -4 -12  -5   19.60    3.30
  -4  12  -6   37.60    5.20
   4  12   6   43.70    8.40
  -4 -12  -6   26.20    4.30
  -4 -12  -6   32.50    6.90
   4 -12   6   44.60    9.10
  -4  12  -7    4.20    2.80
   4  12   7   10.00    4.90
   4 -12   7    3.40    5.10
  -4 -12  -7   -0.20    2.40
  -4  12  -8   10.40    3.80
   4  12   8   10.30    5.70
   4 -12   8    2.30    4.90
  -4 -12  -8    9.30    5.40
  -4 -12  -8   10.10    3.50
  -4  12  -9    5.50    3.60
   4  12   9    4.20    4.80
   4 -12   9   -0.30    4.10
  -4 -12  -9    9.60    3.70
  -4 -12  -9    0.90    4.10
  -4  12 -10    7.10    3.70
   4  12  10   -1.50    4.90
   4 -12  10    3.10    4.30
  -4 -12 -10    7.00    5.30
  -4 -12 -10    4.80    4.00
   4  12  11   19.70    5.50
  -4  12 -11   11.30    4.40
   4 -12  11    0.40    4.50
  -4 -12 -11    8.40    4.10
  -4 -12 -11    5.90    4.50
  -4  12 -12    7.10    4.30
   4  12  12   14.70    6.60
  -4 -12 -12    8.60    4.60
   4 -12  12   16.90    6.40
  -4 -12 -12    2.60    5.20
   4  13 -13   11.70    4.90
   4 -13 -13   10.60    5.50
  -4 -13  13    3.80    6.10
   4  13 -12   16.80    4.90
  -4 -13  12   21.70    7.60
   4 -13 -12   17.90    4.10
   4 -13 -12    9.10    5.20
   4  13 -11   26.10    5.60
  -4 -13  11   20.40    7.70
   4 -13 -11   39.80    7.50
   4 -13 -11   19.60    5.20
   4 -13 -10    0.50    3.40
   4 -13 -10   -5.50    2.80
   4  13  -9   15.90    4.30
   4  13  -9   25.70    7.90
   4 -13  -9   14.50    5.00
   4 -13  -9    8.30    4.30
   4  13  -8   -5.30    3.80
   4  13  -8   -0.10    2.40
   4 -13  -8    3.30    3.90
   4 -13  -8    2.30    3.00
   4  13  -7   23.20    7.80
   4  13  -7   28.00    5.10
   4 -13  -7   20.30    6.50
   4 -13  -7   32.30    5.70
   4  13  -6   21.30    4.20
   4  13  -6   13.60    6.90
   4 -13  -6   28.90    6.80
   4  13  -5   39.10    9.30
   4  13  -5   45.30    5.00
   4 -13  -5   36.50    8.10
   4  13  -4  112.39   12.80
   4  13  -4  100.99    6.60
   4 -13  -4  103.79   11.50
   4  13  -3  120.29   13.20
   4  13  -3  125.59    7.00
   4 -13  -3  118.39   12.30
   4  13  -2    5.20    2.00
   4  13  -2    5.00    4.90
   4 -13  -2   -0.20    4.00
  -4 -13   2    1.60    0.90
   4  13  -1   14.80    6.50
   4 -13  -1    8.80    5.40
  -4 -13   1   20.50    2.50
   4  13   0    8.00    5.20
   4 -13   0   -2.60    3.80
  -4 -13   0    0.90    1.70
   4  13   1    2.40    5.10
  -4 -13  -1    6.70    2.50
   4 -13   1   16.20    6.50
   4  13   2  135.49   13.80
   4 -13   2  135.59   13.00
  -4 -13  -2  132.99    8.50
   4 -13   2  121.19    5.00
  -4  13  -3   62.69    5.50
   4  13   3   63.09   10.40
  -4 -13  -3   80.89    7.10
   4 -13   3   69.69    3.50
   4 -13   3   78.79   11.90
  -4  13  -4   12.50    3.00
   4  13   4    6.30    5.30
   4 -13   4    6.10    4.70
   4 -13   4   18.20    2.20
  -4 -13  -4   19.50    4.50
  -4  13  -5    3.70    2.70
   4  13   5    1.80    4.80
  -4 -13  -5   -0.10    2.80
   4 -13   5    3.60    4.60
  -4 -13  -5    5.70    2.40
  -4  13  -6   72.89    6.60
   4  13   6   70.39   11.60
  -4 -13  -6   66.19    8.10
   4 -13   6   54.89   10.40
  -4 -13  -6   65.49    6.00
   4  13   7    5.00    5.20
  -4  13  -7    5.70    2.90
   4 -13   7   12.70    5.50
  -4 -13  -7    5.30    4.40
  -4 -13  -7   -0.70    2.30
   4  13   8    2.80    5.00
  -4  13  -8    2.60    2.70
  -4 -13  -8   -0.60    2.80
  -4 -13  -8    0.30    3.70
   4 -13   8   -1.00    4.50
  -4  13  -9    2.10    2.70
   4  13   9    7.00    5.70
   4 -13   9    5.50    4.90
  -4 -13  -9    1.30    3.90
  -4 -13  -9    0.50    2.60
   4  13  10    7.70    5.80
  -4  13 -10   -2.50    2.80
  -4 -13 -10   -4.80    4.10
   4 -13  10   -1.20    4.90
  -4 -13 -10   -1.80    3.20
  -4  13 -11    2.40    3.10
   4  13  11    5.40    6.10
  -4 -13 -11   12.30    4.30
   4 -13  11    0.60    5.30
  -4 -13 -11    4.60    4.80
   4  13  12    9.00    6.90
  -4  13 -12   19.30    5.30
   4 -13  12   14.80    7.00
  -4 -13 -12   24.30    7.60
  -4 -13 -12   15.20    5.30
   4  14 -12    7.70    4.30
   4 -14 -12   10.70    6.10
   4 -14 -12    9.70    3.50
  -4 -14  12   11.90    6.90
   4  14 -11   67.69    8.20
   4 -14 -11   73.09   10.40
  -4 -14  11   52.59   11.50
   4 -14 -11   45.40    7.40
   4  14 -10    1.50    2.90
   4 -14 -10   -1.30    3.40
   4  14  -9   31.80    5.70
   4  14  -9   26.90    8.40
   4 -14  -9   35.40    6.70
   4 -14  -9   39.90    7.30
   4  14  -8   51.09    6.90
   4  14  -8   38.00    9.10
   4 -14  -8   31.00    7.70
   4 -14  -8   42.00    6.90
   4  14  -7   -4.30    5.10
   4  14  -7    1.20    2.60
   4 -14  -7   -0.60    3.90
   4 -14  -7    0.30    2.90
   4  14  -6    2.10    2.40
   4  14  -6    2.10    5.40
   4 -14  -6    8.80    5.70
   4  14  -5    2.70    5.20
   4  14  -5    2.70    2.50
   4 -14  -5    6.40    4.90
   4  14  -4   23.30    3.70
   4  14  -4   28.40    8.90
   4 -14  -4   14.70    6.30
   4  14  -3   67.69   11.60
   4  14  -3   74.99    5.60
   4 -14  -3   87.89   11.40
   4  14  -2    7.30    2.40
   4  14  -2    5.90    6.50
   4 -14  -2    2.60    4.90
  -4 -14   2    7.70    1.30
   4  14  -1   26.00    7.70
  -4 -14   1   33.20    3.00
   4 -14  -1   39.90    9.00
   4  14   0   20.80    7.60
   4 -14   0   17.50    7.00
  -4 -14   0   29.70    3.60
   4  14   1    5.00    5.40
   4 -14   1    1.30    4.00
  -4 -14  -1    3.80    2.10
   4  14   2   75.89   12.30
   4 -14   2   61.09   10.90
   4 -14   2   78.79    3.80
  -4 -14  -2   79.49    6.60
   4  14   3    5.00    5.70
   4 -14   3    2.00    1.20
   4 -14   3    7.80    5.20
  -4 -14  -3   -3.20    2.60
   4  14   4   22.80    7.60
  -4  14  -4   23.80    4.00
   4 -14   4   20.60    2.00
  -4 -14  -4   23.90    5.60
   4 -14   4   19.90    6.90
   4  14   5   22.80    8.00
  -4  14  -5   15.20    3.50
  -4 -14  -5   27.80    4.40
   4 -14   5   26.00    8.20
  -4 -14  -5   18.50    5.70
   4  14   6   10.60    5.60
  -4  14  -6   11.60    3.70
   4 -14   6    1.60    5.00
  -4 -14  -6   14.70    5.30
   4  14   7   -6.50    4.30
  -4  14  -7    4.40    3.00
   4 -14   7    4.10    5.60
  -4 -14  -7    1.90    3.80
  -4 -14  -7    0.00    2.50
   4  14   8   29.90    8.80
  -4  14  -8   30.60    5.70
  -4 -14  -8   29.30    5.30
  -4 -14  -8   25.10    6.80
   4 -14   8   28.40    8.90
   4  14   9    4.30    5.70
  -4  14  -9    7.00    3.60
   4 -14   9   -6.50    4.60
  -4 -14  -9    7.10    5.50
  -4 -14  -9    2.90    3.40
   4  14  10    4.40    6.40
  -4  14 -10    2.30    3.30
  -4 -14 -10    3.80    3.90
  -4 -14 -10    2.90    5.30
   4 -14  10    6.50    5.70
   4  14  11    7.20    6.20
  -4  14 -11   -0.30    3.00
  -4 -14 -11   -2.30    4.00
   4 -14  11    1.70    6.10
  -4 -14 -11    7.00    5.40
   4  15 -12    2.40    4.00
  -4 -15  12    0.40    6.10
   4 -15 -12   -3.40    4.40
   4  15 -11    4.20    3.60
   4 -15 -11    7.00    4.30
   4 -15 -11    6.40    4.50
   4  15 -10   11.80    4.20
   4 -15 -10    8.20    4.70
   4 -15 -10    5.10    4.70
  -4 -15  10   27.50    8.60
   4  15  -9    2.80    2.90
   4  15  -9   -3.10    4.80
   4 -15  -9    0.60    3.40
   4  15  -8    7.40    3.50
   4  15  -8    1.00    5.40
   4 -15  -8    5.10    3.50
   4 -15  -8   -1.00    5.10
   4  15  -7    4.50    6.50
   4 -15  -7   13.90    4.20
   4 -15  -7   11.10    6.10
   4  15  -6   18.90    7.90
   4 -15  -6   19.20    6.80
   4  15  -5   -0.20    2.10
   4  15  -5   -2.80    4.70
   4 -15  -5   -1.70    4.80
   4  15  -4    4.90    6.30
   4  15  -4    0.00    2.30
   4 -15  -4   -5.10    4.60
   4  15  -3    8.00    6.40
   4  15  -3    0.60    2.00
   4 -15  -3    3.30    5.20
   4  15  -2   32.00    9.30
   4 -15  -2   27.80    8.30
  -4 -15   2   44.40    2.40
   4  15  -1    8.90    5.90
   4 -15  -1   21.90    8.00
  -4 -15   1   17.20    2.40
   4  15   0   37.40    9.40
   4 -15   0   26.20    8.40
  -4 -15   0   28.90    3.70
   4  15   1    7.40    5.50
   4 -15   1    0.50    5.30
  -4 -15  -1   -2.60    1.90
   4  15   2   25.10    8.30
   4 -15   2   20.60    2.20
  -4 -15  -2   17.50    4.20
   4 -15   2   25.90    8.30
   4  15   3   36.70    9.50
  -4 -15  -3   34.70    5.90
   4 -15   3   50.99   10.70
   4 -15   3   42.80    2.70
[truncated: 961,862 more chars]
