# Supplementary material for: Pillararene incorporated metal–organic frameworks for supramolecular recognition and selective separation
Source: Nat Commun. 2023 Aug 15;14:4927. doi: 10.1038/s41467-023-40594-2 (PMC10427641; doi:10.1038/s41467-023-40594-2)
Supplement: Supplementary file 4 — Supplementary Data 1 [file 41467_2023_40594_MOESM4_ESM.zip › Supplementary Data 1/Model-MOF-2.cif]

data_a1
_audit_creation_date               2022-09-17
_audit_creation_method
;
Olex2 1.5
(compiled 2022.04.07 svn.rca3783a0 for OlexSys, GUI svn.r6498)
;
_shelx_SHELXL_version_number       '2019/2'
_audit_contact_author_address      ?
_audit_contact_author_email        ?
_audit_contact_author_name         ''
_audit_contact_author_phone        ?
_publ_contact_author_id_orcid      ?
_publ_section_references
;
Dolomanov, O.V., Bourhis, L.J., Gildea, R.J, Howard, J.A.K. & Puschmann, H.
 (2009), J. Appl. Cryst. 42, 339-341.

Sheldrick, G.M. (2015). Acta Cryst. A71, 3-8.

Sheldrick, G.M. (2015). Acta Cryst. C71, 3-8.
;
_chemical_name_common              ?
_chemical_name_systematic          ?
_chemical_formula_moiety           'C54 H36 O10 Zn2'
_chemical_formula_sum              'C54 H36 O10 Zn2'
_chemical_formula_weight           975.57
_chemical_absolute_configuration   ad
_chemical_melting_point            ?
loop_
  _atom_type_symbol
  _atom_type_description
  _atom_type_scat_dispersion_real
  _atom_type_scat_dispersion_imag
  _atom_type_scat_source
 'C' 'C' 0.0137 0.0067 'International Tables Vol C Tables 4.2.6.8 and 6.1.1.4'
 'H' 'H' 0.0000 0.0000 'International Tables Vol C Tables 4.2.6.8 and 6.1.1.4'
 'O' 'O' 0.0389 0.0241 'International Tables Vol C Tables 4.2.6.8 and 6.1.1.4'
 'Zn' 'Zn' -2.7473 0.5279
 'International Tables Vol C Tables 4.2.6.8 and 6.1.1.4'

_shelx_space_group_comment
;
The symmetry employed for this shelxl refinement is uniquely defined
by the following loop, which should always be used as a source of
symmetry information in preference to the above space-group names.
They are only intended as comments.
;
_space_group_crystal_system        'orthorhombic'
_space_group_IT_number             18
_space_group_name_H-M_alt          'P 21 21 2'
_space_group_name_Hall             'P 2 2ab'
loop_
  _space_group_symop_operation_xyz
 'x, y, z'
 '-x, -y, z'
 'x+1/2, -y+1/2, -z'
 '-x+1/2, y+1/2, -z'

_cell_length_a                     20.2233(14)
_cell_length_b                     51.597(4)
_cell_length_c                     16.3953(11)
_cell_angle_alpha                  90
_cell_angle_beta                   90
_cell_angle_gamma                  90
_cell_volume                       17108(2)
_cell_formula_units_Z              4
_cell_measurement_reflns_used      9997
_cell_measurement_temperature      193.00
_cell_measurement_theta_max        56.79
_cell_measurement_theta_min        2.41
_shelx_estimated_absorpt_T_max     0.969
_shelx_estimated_absorpt_T_min     0.960
_exptl_absorpt_coefficient_mu      0.314
_exptl_absorpt_correction_T_max    0.7512
_exptl_absorpt_correction_T_min    0.5102
_exptl_absorpt_correction_type     multi-scan
_exptl_absorpt_process_details
;
SADABS-2016/2 (Bruker,2016/2) was used for absorption correction.
wR2(int) was 0.1372 before and 0.1046 after correction.
The Ratio of minimum to maximum transmission is 0.6792.
The \l/2 correction factor is Not present.
;
_exptl_absorpt_special_details     ?
_exptl_crystal_colour              ?
_exptl_crystal_density_diffrn      0.379
_exptl_crystal_density_meas        ?
_exptl_crystal_density_method      ?
_exptl_crystal_description         block
_exptl_crystal_F_000               2000
_exptl_crystal_size_max            0.13
_exptl_crystal_size_mid            0.12
_exptl_crystal_size_min            0.1
_exptl_transmission_factor_max     ?
_exptl_transmission_factor_min     ?
_diffrn_reflns_av_R_equivalents    0.1506
_diffrn_reflns_av_unetI/netI       0.2182
_diffrn_reflns_Laue_measured_fraction_full  0.983
_diffrn_reflns_Laue_measured_fraction_max  0.983
_diffrn_reflns_limit_h_max         23
_diffrn_reflns_limit_h_min         -17
_diffrn_reflns_limit_k_max         57
_diffrn_reflns_limit_k_min         -61
_diffrn_reflns_limit_l_max         19
_diffrn_reflns_limit_l_min         -11
_diffrn_reflns_number              60353
_diffrn_reflns_point_group_measured_fraction_full  0.946
_diffrn_reflns_point_group_measured_fraction_max  0.946
_diffrn_reflns_theta_full          52.981
_diffrn_reflns_theta_max           52.981
_diffrn_reflns_theta_min           2.041
_diffrn_ambient_temperature        193.00
_diffrn_detector                   CPAD
_diffrn_detector_area_resol_mean   7.41
_diffrn_detector_type              'Bruker PHOTON II'
_diffrn_measured_fraction_theta_full  0.983
_diffrn_measured_fraction_theta_max  0.983
_diffrn_measurement_device         'four-circle diffractometer'
_diffrn_measurement_device_type    'Bruker D8 VENTURE Metaljet PHOTON II'
_diffrn_measurement_method         '\w and \f shutterless scans'
_diffrn_measurement_specimen_support  'nylon loop'
_diffrn_radiation_monochromator    'Helios Multi-layer Optic'
_diffrn_radiation_probe            X-ray
_diffrn_radiation_type             GaK\a
_diffrn_radiation_wavelength       1.34139
_diffrn_source                     MetalJet
_diffrn_source_current             2.86
_diffrn_source_power               0.19937059999999998
_diffrn_source_type                'Liquid Metal source'
_diffrn_source_voltage             69.71
_diffrn_standards_number           0
_reflns_Friedel_coverage           0.782
_reflns_Friedel_fraction_full      0.903
_reflns_Friedel_fraction_max       0.903
_reflns_number_gt                  9273
_reflns_number_total               28610
_reflns_special_details
;
 Reflections were merged by SHELXL according to the crystal
 class for the calculation of statistics and refinement.
 
 Structure factors included contributions from the .fab file.
 
 _reflns_Friedel_fraction is defined as the number of unique
 Friedel pairs measured divided by the number that would be
 possible theoretically, ignoring centric projections and
 systematic absences. Completness statistics refer to single and
 composite reflections containing twin component 1 only.
;
_reflns_threshold_expression       'I > 2\s(I)'
_computing_cell_refinement         'SAINT V8.40B (Bruker, 2019)'
_computing_data_collection         'APEX4 V2022.1-1 (Bruker, 2022)'
_computing_data_reduction          'SAINT V8.40B (Bruker, 2019)'
_computing_molecular_graphics      'Olex2 1.5 (Dolomanov et al., 2009)'
_computing_publication_material    'Olex2 1.5 (Dolomanov et al., 2009)'
_computing_structure_refinement    'SHELXL 2019/2 (Sheldrick, 2015)'
_computing_structure_solution      'SHELXT  (Sheldrick, 2015)'
_refine_diff_density_max           0.296
_refine_diff_density_min           -0.953
_refine_diff_density_rms           0.112
_refine_ls_abs_structure_details
;
 Refined as an inversion twin.
;
_refine_ls_abs_structure_Flack     0.42(9)
_refine_ls_extinction_coef         .
_refine_ls_extinction_method       none
_refine_ls_goodness_of_fit_ref     1.046
_refine_ls_hydrogen_treatment      constr
_refine_ls_matrix_type             full
_refine_ls_number_parameters       502
_refine_ls_number_reflns           28610
_refine_ls_number_restraints       848
_refine_ls_R_factor_all            0.2302
_refine_ls_R_factor_gt             0.1288
_refine_ls_restrained_S_all        1.101
_refine_ls_shift/su_max            0.000
_refine_ls_shift/su_mean           0.000
_refine_ls_structure_factor_coef   Fsqd
_refine_ls_weighting_details      
 'w=1/[\s^2^(Fo^2^)+(0.1215P)^2^] where P=(Fo^2^+2Fc^2^)/3'
_refine_ls_weighting_scheme        calc
_refine_ls_wR_factor_gt            0.2990
_refine_ls_wR_factor_ref           0.3454
_refine_special_details
;
 Refined as a 2-component inversion twin.
;
_olex2_refinement_description
;
1. Twinned data refinement
 Scales: 0.58(9)
 0.42(9)
2. Fixed Uiso
 At 1.2 times of:
  All C(H) groups
 At 1.5 times of:
  All O(H,H) groups
3. Restrained distances
 C54-C51
 1.5 with sigma of 0.005
 O7-C54 = O8-C54
 1.25 with sigma of 0.005
 C22-C19
 1.5 with sigma of 0.005
 C11-C14 = C29-C15 = C16-C15 = C14-C42
 1.5 with sigma of 0.005
 O2-C1 = O1-C1
 1.25 with sigma of 0.005
 O3-C28 = O4-C28
 1.25 with sigma of 0.005
 O6-C41 = O5-C41
 1.25 with sigma of 0.005
 C48-C45 = C8-C5 = C22-C19 = C35-C32
 1.53 with sigma of 0.005
 C35-C32
 1.53 with sigma of 0.005
 C28-C25
 1.53 with sigma of 0.001
 O7-O8
 2.2 with sigma of 0.005
 O3-O4
 2.2 with sigma of 0.005
 O5-O6
 2.2 with sigma of 0.005
 O2-O1
 2.2 with sigma of 0.005
 C47-C14 \\sim C43-C14
 with sigma of 0.02
 C17-C15 \\sim C15-C21
 with sigma of 0.02
4. Uiso/Uaniso restraints and constraints
All non-hydrogen atoms have similar U: within 2A with sigma of 0.01 and sigma
for terminal atoms of 0.02 within 2A
All non-hydrogen atoms restrained to be isotropic: with sigma of 0.01 and sigma
for terminal atoms of 0.02
5.a Rotating group:
 O10(H10A,H10B), O9(H9A,H9B)
5.b Aromatic/amide H refined with riding coordinates:
 C3(H3), C4(H4), C6(H6), C7(H7), C26(H26), C27(H27), C23(H23), C24(H24),
 C10(H10), C9(H9), C13(H13), C12(H12), C39(H39), C40(H40), C36(H36), C37(H37),
 C33(H33), C34(H34), C30(H30), C31(H31), C20(H20), C21(H21), C17(H17), C18(H18),
  C43(H43), C47(H47), C46(H46), C44(H44), C52(H52), C50(H50), C49(H49), C53(H53)
5.c Fitted hexagon refined as free rotating group:
 C2(C3,C4,C5,C6,C7), C26(C27,C22,C23,C24,C25), C11(C10,C9,C8,C13,C12), C39(C40,
 C35,C36,C37,C38), C32(C33,C34,C29,C30,C31), C19(C20,C21,C16,C17,C18), C43(C42,
 C47,C46,C45,C44), C52(C51,C50,C49,C48,C53)
;
_atom_sites_solution_hydrogens     mixed
_atom_sites_solution_primary       dual
_atom_sites_solution_secondary     ?
loop_
  _atom_site_label
  _atom_site_type_symbol
  _atom_site_fract_x
  _atom_site_fract_y
  _atom_site_fract_z
  _atom_site_U_iso_or_equiv
  _atom_site_adp_type
  _atom_site_occupancy
  _atom_site_site_symmetry_order
  _atom_site_calc_flag
  _atom_site_refinement_flags_posn
  _atom_site_refinement_flags_adp
  _atom_site_refinement_flags_occupancy
  _atom_site_disorder_assembly
  _atom_site_disorder_group
 Zn2 Zn 0.39665(8) 0.94066(4) 0.41704(8) 0.0794(6) Uani 1 1 d . U . . .
 Zn1 Zn 0.39759(7) 0.88391(4) 0.41677(8) 0.0780(6) Uani 1 1 d . U . . .
 O5 O 1.3281(4) 0.89084(19) -0.4948(5) 0.093(3) Uani 1 1 d D U . . .
 O6 O 1.3261(4) 0.93333(19) -0.4903(5) 0.093(3) Uani 1 1 d D U . . .
 O2 O 0.4485(4) 0.93300(18) 0.3230(5) 0.095(3) Uani 1 1 d D U . . .
 O1 O 0.4629(4) 0.89062(19) 0.3258(4) 0.091(3) Uani 1 1 d D U . . .
 C2 C 0.5401(3) 0.9137(2) 0.2452(4) 0.081(3) Uani 1 1 d G U . . .
 C3 C 0.5728(4) 0.89060(19) 0.2282(5) 0.097(4) Uani 1 1 d G U . . .
 H3 H 0.557252 0.874788 0.250868 0.117 Uiso 1 1 calc R U . . .
 C4 C 0.6281(4) 0.89066(19) 0.1779(5) 0.107(4) Uani 1 1 d G U . . .
 H4 H 0.650443 0.874890 0.166271 0.128 Uiso 1 1 calc R U . . .
 C5 C 0.6508(3) 0.9138(2) 0.1447(4) 0.095(3) Uani 1 1 d DG U . . .
 C6 C 0.6182(4) 0.93687(19) 0.1618(5) 0.090(3) Uani 1 1 d G U . . .
 H6 H 0.633666 0.952687 0.139082 0.108 Uiso 1 1 calc R U . . .
 C7 C 0.5628(4) 0.93681(19) 0.2120(5) 0.091(3) Uani 1 1 d G U . . .
 H7 H 0.540475 0.952585 0.223678 0.109 Uiso 1 1 calc R U . . .
 C26 C 0.5767(4) 0.8884(2) -0.4014(5) 0.101(4) Uani 1 1 d G U . . .
 H26 H 0.558425 0.872538 -0.420292 0.122 Uiso 1 1 calc R U . . .
 C27 C 0.6342(4) 0.8883(2) -0.3550(5) 0.118(4) Uani 1 1 d G U . . .
 H27 H 0.655222 0.872340 -0.342100 0.142 Uiso 1 1 calc R U . . .
 C22 C 0.6609(3) 0.9115(3) -0.3274(5) 0.122(4) Uani 1 1 d DG U . . .
 C23 C 0.6302(5) 0.9348(2) -0.3463(6) 0.128(4) Uani 1 1 d G U . . .
 H23 H 0.648463 0.950707 -0.327401 0.154 Uiso 1 1 calc R U . . .
 C24 C 0.5727(5) 0.9350(2) -0.3927(6) 0.125(4) Uani 1 1 d G U . . .
 H24 H 0.551666 0.950906 -0.405592 0.150 Uiso 1 1 calc R U . . .
 C25 C 0.5459(3) 0.9117(3) -0.4203(4) 0.105(3) Uani 1 1 d DG U . . .
 C1 C 0.4783(5) 0.9128(2) 0.3024(6) 0.080(3) Uani 1 1 d D U . . .
 C41 C 1.3054(5) 0.9116(2) -0.4691(6) 0.081(3) Uani 1 1 d D U . . .
 C15 C 0.8955(3) 0.9144(3) -0.1251(5) 0.107(3) Uani 1 1 d D U . . .
 C14 C 0.8931(3) 0.9093(3) -0.0377(5) 0.113(3) Uani 1 1 d D U . . .
 C11 C 0.8265(3) 0.9066(2) 0.0007(4) 0.103(3) Uani 1 1 d DG U . . .
 C10 C 0.7834(4) 0.92710(18) -0.0135(4) 0.102(4) Uani 1 1 d G U . . .
 H10 H 0.790871 0.938514 -0.058008 0.123 Uiso 1 1 calc R U . . .
 C9 C 0.7292(4) 0.93088(18) 0.0374(5) 0.122(4) Uani 1 1 d G U . . .
 H9 H 0.699772 0.944881 0.027676 0.146 Uiso 1 1 calc R U . . .
 C8 C 0.7182(3) 0.9142(2) 0.1025(5) 0.101(3) Uani 1 1 d DG U . . .
 C13 C 0.7613(4) 0.89368(19) 0.1167(4) 0.111(4) Uani 1 1 d G U . . .
 H13 H 0.753826 0.882260 0.161198 0.133 Uiso 1 1 calc R U . . .
 C12 C 0.8155(4) 0.88990(17) 0.0658(5) 0.125(4) Uani 1 1 d G U . . .
 H12 H 0.844926 0.875894 0.075515 0.150 Uiso 1 1 calc R U . . .
 C39 C 1.2207(5) 0.9354(2) -0.3899(5) 0.110(4) Uani 1 1 d G U . . .
 H39 H 1.237775 0.951227 -0.410983 0.132 Uiso 1 1 calc R U . . .
 C40 C 1.1642(5) 0.9356(2) -0.3416(6) 0.123(4) Uani 1 1 d G U . . .
 H40 H 1.142644 0.951559 -0.329745 0.147 Uiso 1 1 calc R U . . .
 C35 C 1.1392(3) 0.9125(3) -0.3107(4) 0.114(3) Uani 1 1 d DG U . . .
 C36 C 1.1707(5) 0.8892(2) -0.3281(5) 0.107(4) Uani 1 1 d G U . . .
 H36 H 1.153672 0.873463 -0.306932 0.129 Uiso 1 1 calc R U . . .
 C37 C 1.2273(5) 0.8891(2) -0.3763(5) 0.110(4) Uani 1 1 d G U . . .
 H37 H 1.248802 0.873130 -0.388170 0.132 Uiso 1 1 calc R U . . .
 C38 C 1.2522(3) 0.9121(3) -0.4072(4) 0.099(3) Uani 1 1 d G U . . .
 C32 C 1.0780(3) 0.9072(2) -0.2554(5) 0.121(4) Uani 1 1 d DG U . . .
 C33 C 1.0695(4) 0.92623(18) -0.1964(5) 0.111(4) Uani 1 1 d G U . . .
 H33 H 1.104755 0.937719 -0.183718 0.133 Uiso 1 1 calc R U . . .
 C34 C 1.0094(5) 0.92846(17) -0.1558(4) 0.107(4) Uani 1 1 d G U . . .
 H34 H 1.003590 0.941466 -0.115459 0.128 Uiso 1 1 calc R U . . .
 C29 C 0.9578(3) 0.9116(2) -0.1743(4) 0.105(3) Uani 1 1 d DG U . . .
 C30 C 0.9664(3) 0.89261(19) -0.2334(5) 0.106(4) Uani 1 1 d G U . . .
 H30 H 0.931131 0.881116 -0.246036 0.127 Uiso 1 1 calc R U . . .
 C31 C 1.0265(4) 0.89038(17) -0.2739(4) 0.116(4) Uani 1 1 d G U . . .
 H31 H 1.032297 0.877369 -0.314297 0.139 Uiso 1 1 calc R U . . .
 C19 C 0.7168(3) 0.9140(2) -0.2636(4) 0.112(3) Uani 1 1 d DG U . . .
 C20 C 0.7307(3) 0.89254(18) -0.2152(5) 0.103(3) Uani 1 1 d G U . . .
 H20 H 0.699799 0.878729 -0.211401 0.124 Uiso 1 1 calc R U . . .
 C21 C 0.7899(4) 0.89131(16) -0.1723(4) 0.111(4) Uani 1 1 d DG U . . .
 H21 H 0.799452 0.876663 -0.139162 0.133 Uiso 1 1 calc R U . . .
 C16 C 0.8352(3) 0.91151(19) -0.1778(4) 0.111(3) Uani 1 1 d DG U . . .
 C17 C 0.8212(4) 0.93294(17) -0.2262(5) 0.115(4) Uani 1 1 d DG U . . .
 H17 H 0.852167 0.946742 -0.229950 0.139 Uiso 1 1 calc R U . . .
 C18 C 0.7620(4) 0.93416(18) -0.2691(4) 0.112(4) Uani 1 1 d G U . . .
 H18 H 0.752514 0.948809 -0.302189 0.135 Uiso 1 1 calc R U . . .
 O4 O 0.4587(4) 0.89237(18) -0.5129(5) 0.107(3) Uani 1 1 d D U . . .
 C43 C 0.9655(4) 0.92615(17) 0.0720(5) 0.114(4) Uani 1 1 d DG U . . .
 H43 H 0.934057 0.939567 0.080410 0.137 Uiso 1 1 calc R U . . .
 C42 C 0.9545(3) 0.90746(19) 0.0125(5) 0.113(3) Uani 1 1 d DG U . . .
 C47 C 1.0005(4) 0.88782(17) 0.0003(4) 0.105(4) Uani 1 1 d DG U . . .
 H47 H 0.992998 0.875050 -0.040421 0.126 Uiso 1 1 calc R U . . .
 C46 C 1.0575(3) 0.88688(17) 0.0476(5) 0.097(3) Uani 1 1 d G U . . .
 H46 H 1.088939 0.873458 0.039203 0.116 Uiso 1 1 calc R U . . .
 C45 C 1.0685(3) 0.9056(2) 0.1071(4) 0.114(4) Uani 1 1 d DG U . . .
 C44 C 1.0225(4) 0.92520(17) 0.1193(4) 0.112(4) Uani 1 1 d G U . . .
 H44 H 1.030001 0.937975 0.160036 0.134 Uiso 1 1 calc R U . . .
 O10 O 0.3937(4) 0.84647(19) 0.4315(3) 0.101(3) Uani 1 1 d . U . . .
 H10A H 0.367340 0.836866 0.467873 0.152 Uiso 1 1 d R U . . .
 H10B H 0.417628 0.833536 0.404041 0.152 Uiso 1 1 d R U . . .
 O7 O 1.3247(4) 0.88673(19) 0.3303(4) 0.096(3) Uani 1 1 d D U . . .
 O8 O 1.3171(4) 0.92912(19) 0.3408(5) 0.098(3) Uani 1 1 d D U . . .
 O3 O 0.4685(4) 0.93414(19) -0.4999(4) 0.095(3) Uani 1 1 d D U . . .
 C52 C 1.2121(5) 0.8894(2) 0.2301(6) 0.115(4) Uani 1 1 d G U . . .
 H52 H 1.229495 0.873271 0.247702 0.138 Uiso 1 1 calc R U . . .
 C51 C 1.2417(3) 0.9124(3) 0.2550(4) 0.103(3) Uani 1 1 d DG U . . .
 C50 C 1.2162(4) 0.9361(2) 0.2292(5) 0.112(4) Uani 1 1 d G U . . .
 H50 H 1.236500 0.951772 0.246205 0.134 Uiso 1 1 calc R U . . .
 C49 C 1.1611(4) 0.9367(2) 0.1787(6) 0.119(4) Uani 1 1 d G U . . .
 H49 H 1.143641 0.952882 0.161126 0.142 Uiso 1 1 calc R U . . .
 C48 C 1.1314(3) 0.9137(3) 0.1539(5) 0.113(4) Uani 1 1 d DG U . . .
 C53 C 1.1569(5) 0.8901(2) 0.1796(6) 0.132(4) Uani 1 1 d G U . . .
 H53 H 1.136635 0.874380 0.162621 0.158 Uiso 1 1 calc R U . . .
 C28 C 0.4865(4) 0.9116(2) -0.4784(6) 0.095(3) Uani 1 1 d D U . . .
 C54 C 1.2991(5) 0.9080(2) 0.3122(7) 0.094(3) Uani 1 1 d D U . . .
 O9 O 0.3819(5) 0.9838(3) 0.3912(9) 0.198(6) Uani 1 1 d . U . . .
 H9A H 0.389496 0.998630 0.428105 0.297 Uiso 1 1 d R U . . .
 H9B H 0.366079 0.992030 0.340458 0.297 Uiso 1 1 d R U . . .

loop_
  _atom_site_aniso_label
  _atom_site_aniso_U_11
  _atom_site_aniso_U_22
  _atom_site_aniso_U_33
  _atom_site_aniso_U_23
  _atom_site_aniso_U_13
  _atom_site_aniso_U_12
 Zn2 0.0503(9) 0.1271(17) 0.0608(8) -0.0010(10) 0.0012(9) -0.0110(10)
 Zn1 0.0391(8) 0.1344(18) 0.0605(8) -0.0067(10) 0.0007(9) -0.0165(10)
 O5 0.071(5) 0.121(7) 0.087(5) 0.012(5) 0.001(4) -0.034(5)
 O6 0.045(4) 0.138(8) 0.095(5) 0.000(5) -0.011(4) -0.002(5)
 O2 0.079(5) 0.124(6) 0.081(4) 0.006(5) 0.005(4) 0.000(5)
 O1 0.101(6) 0.117(7) 0.056(4) -0.015(5) -0.010(4) -0.002(6)
 C2 0.058(5) 0.115(7) 0.070(5) 0.001(5) -0.003(4) -0.003(6)
 C3 0.074(6) 0.134(8) 0.084(6) 0.005(6) 0.008(5) -0.013(6)
 C4 0.079(6) 0.141(8) 0.101(6) -0.006(6) -0.001(5) 0.011(6)
 C5 0.059(5) 0.142(7) 0.083(5) 0.006(6) -0.004(5) 0.007(6)
 C6 0.048(6) 0.142(8) 0.080(5) 0.008(6) -0.001(5) 0.003(6)
 C7 0.054(6) 0.136(8) 0.082(6) 0.000(6) 0.002(5) 0.003(6)
 C26 0.070(6) 0.153(8) 0.081(6) -0.003(6) -0.019(5) -0.008(6)
 C27 0.083(7) 0.160(8) 0.112(6) 0.012(7) -0.017(6) 0.011(7)
 C22 0.084(6) 0.164(8) 0.118(6) 0.000(6) -0.010(5) 0.001(6)
 C23 0.096(7) 0.169(8) 0.121(7) -0.002(7) -0.014(6) -0.007(7)
 C24 0.104(7) 0.166(8) 0.106(7) 0.003(7) -0.028(6) -0.006(7)
 C25 0.075(5) 0.149(7) 0.091(5) 0.002(6) -0.027(5) -0.015(6)
 C1 0.067(5) 0.108(7) 0.066(5) -0.005(6) -0.011(4) 0.005(6)
 C41 0.050(5) 0.109(7) 0.084(5) 0.002(6) -0.015(4) -0.017(6)
 C15 0.061(5) 0.189(7) 0.072(5) -0.001(6) 0.010(5) 0.010(6)
 C14 0.075(5) 0.185(7) 0.078(5) -0.009(6) 0.000(5) 0.012(6)
 C11 0.060(5) 0.170(7) 0.080(5) 0.003(6) 0.002(5) 0.020(6)
 C10 0.063(6) 0.165(8) 0.079(5) 0.004(6) 0.014(5) 0.026(6)
 C9 0.067(6) 0.169(8) 0.130(7) 0.006(7) 0.008(6) 0.021(6)
 C8 0.047(5) 0.158(7) 0.099(6) 0.016(6) 0.010(5) 0.011(6)
 C13 0.070(6) 0.162(8) 0.101(6) 0.023(6) 0.014(5) 0.017(6)
 C12 0.085(6) 0.172(8) 0.118(7) 0.010(7) 0.006(6) 0.018(7)
 C39 0.089(7) 0.134(8) 0.106(6) -0.003(6) 0.025(6) -0.002(7)
 C40 0.109(7) 0.151(8) 0.108(7) -0.003(7) 0.019(6) 0.001(7)
 C35 0.099(6) 0.148(7) 0.094(6) 0.014(6) 0.008(5) -0.017(6)
 C36 0.093(7) 0.139(8) 0.090(6) 0.013(6) 0.023(5) -0.018(7)
 C37 0.095(7) 0.131(8) 0.104(6) 0.012(6) 0.014(6) -0.015(7)
 C38 0.078(6) 0.125(7) 0.093(5) -0.001(6) 0.008(5) -0.024(6)
 C32 0.096(6) 0.161(7) 0.105(6) 0.004(6) -0.009(6) -0.008(6)
 C33 0.089(7) 0.167(8) 0.076(6) 0.004(6) 0.009(5) 0.010(6)
 C34 0.097(7) 0.161(8) 0.061(5) -0.001(6) 0.010(5) 0.006(7)
 C29 0.069(5) 0.184(7) 0.064(5) 0.005(6) 0.006(5) -0.002(6)
 C30 0.075(6) 0.177(8) 0.067(5) -0.006(6) -0.012(5) -0.010(6)
 C31 0.093(7) 0.167(8) 0.087(6) -0.005(6) -0.006(6) -0.011(7)
 C19 0.069(6) 0.176(7) 0.090(5) 0.005(6) -0.019(5) -0.005(6)
 C20 0.038(5) 0.172(8) 0.100(6) 0.008(6) -0.007(5) -0.009(6)
 C21 0.054(6) 0.174(8) 0.104(6) 0.013(6) 0.000(5) 0.000(6)
 C16 0.047(5) 0.190(7) 0.097(5) 0.010(6) 0.013(5) 0.002(6)
 C17 0.070(6) 0.187(8) 0.089(6) 0.031(6) -0.030(5) -0.005(6)
 C18 0.082(6) 0.182(8) 0.073(5) 0.016(6) -0.037(5) -0.007(6)
 O4 0.076(5) 0.153(8) 0.091(5) -0.004(5) -0.013(4) -0.040(5)
 C43 0.072(6) 0.175(8) 0.096(6) 0.002(6) -0.001(6) 0.025(6)
 C42 0.067(5) 0.175(7) 0.096(6) -0.013(6) -0.011(5) 0.009(6)
 C47 0.089(6) 0.155(8) 0.072(5) -0.019(6) -0.004(5) -0.002(6)
 C46 0.068(6) 0.148(8) 0.074(5) -0.010(6) -0.001(5) 0.008(6)
 C45 0.097(6) 0.156(7) 0.090(6) 0.003(6) -0.011(5) 0.015(6)
 C44 0.094(7) 0.166(8) 0.075(5) 0.002(6) -0.008(5) 0.016(6)
 O10 0.110(7) 0.158(9) 0.036(3) 0.001(4) 0.000(4) 0.009(6)
 O7 0.063(5) 0.160(8) 0.066(4) 0.016(5) -0.018(4) -0.017(5)
 O8 0.045(4) 0.144(8) 0.106(5) 0.011(5) 0.002(4) 0.033(5)
 O3 0.066(5) 0.155(8) 0.065(4) 0.002(5) -0.013(4) -0.034(5)
 C52 0.086(7) 0.150(8) 0.109(6) -0.005(7) -0.004(6) 0.003(7)
 C51 0.076(6) 0.138(7) 0.096(5) 0.001(6) 0.012(5) 0.002(6)
 C50 0.081(7) 0.142(8) 0.111(7) 0.006(7) -0.005(6) 0.012(7)
 C49 0.083(7) 0.148(8) 0.124(7) 0.010(7) -0.013(6) 0.014(7)
 C48 0.087(6) 0.149(7) 0.104(6) -0.012(6) -0.006(5) 0.009(6)
 C53 0.100(7) 0.165(8) 0.130(7) -0.017(7) -0.013(6) -0.007(7)
 C28 0.057(5) 0.141(7) 0.088(5) 0.005(6) -0.026(5) -0.025(6)
 C54 0.061(6) 0.126(7) 0.096(6) 0.006(6) 0.011(5) 0.006(6)
 O9 0.086(8) 0.206(14) 0.301(14) -0.098(11) -0.005(9) 0.072(8)

_geom_special_details
;
 All esds (except the esd in the dihedral angle between two l.s. planes)
 are estimated using the full covariance matrix.  The cell esds are taken
 into account individually in the estimation of esds in distances, angles
 and torsion angles; correlations between esds in cell parameters are only
 used when they are defined by crystal symmetry.  An approximate (isotropic)
 treatment of cell esds is used for estimating esds involving l.s. planes.
;
loop_
  _geom_bond_atom_site_label_1
  _geom_bond_atom_site_label_2
  _geom_bond_distance
  _geom_bond_site_symmetry_2
  _geom_bond_publ_flag
 Zn2 Zn1 2.928(3) . ?
 Zn2 O6 2.119(8) 1_456 ?
 Zn2 O2 1.905(8) . ?
 Zn2 O8 2.122(9) 1_455 ?
 Zn2 O3 2.019(8) 1_556 ?
 Zn2 O9 2.287(14) . ?
 Zn1 O5 2.050(9) 1_456 ?
 Zn1 O1 2.022(8) . ?
 Zn1 O4 1.745(8) 1_556 ?
 Zn1 O10 1.948(9) . ?
 Zn1 O7 2.050(7) 1_455 ?
 O5 C41 1.240(6) . ?
 O6 C41 1.245(6) . ?
 O2 C1 1.252(6) . ?
 O1 C1 1.245(6) . ?
 C2 C3 1.3900 . ?
 C2 C7 1.3900 . ?
 C2 C1 1.563(10) . ?
 C3 H3 0.9500 . ?
 C3 C4 1.3900 . ?
 C4 H4 0.9500 . ?
 C4 C5 1.3900 . ?
 C5 C6 1.3900 . ?
 C5 C8 1.529(5) . ?
 C6 H6 0.9500 . ?
 C6 C7 1.3900 . ?
 C7 H7 0.9500 . ?
 C26 H26 0.9500 . ?
 C26 C27 1.3900 . ?
 C26 C25 1.3900 . ?
 C27 H27 0.9500 . ?
 C27 C22 1.3900 . ?
 C22 C23 1.3900 . ?
 C22 C19 1.545(4) . ?
 C23 H23 0.9500 . ?
 C23 C24 1.3900 . ?
 C24 H24 0.9500 . ?
 C24 C25 1.3900 . ?
 C25 C28 1.5328(14) . ?
 C41 C38 1.479(10) . ?
 C15 C14 1.459(11) . ?
 C15 C29 1.504(6) . ?
 C15 C16 1.501(6) . ?
 C14 C11 1.494(6) . ?
 C14 C42 1.492(6) . ?
 C11 C10 1.3900 . ?
 C11 C12 1.3900 . ?
 C10 H10 0.9500 . ?
 C10 C9 1.3900 . ?
 C9 H9 0.9500 . ?
 C9 C8 1.3900 . ?
 C8 C13 1.3900 . ?
 C13 H13 0.9500 . ?
 C13 C12 1.3900 . ?
 C12 H12 0.9500 . ?
 C39 H39 0.9500 . ?
 C39 C40 1.3900 . ?
 C39 C38 1.3900 . ?
 C40 H40 0.9500 . ?
 C40 C35 1.3900 . ?
 C35 C36 1.3900 . ?
 C35 C32 1.558(4) . ?
 C36 H36 0.9500 . ?
 C36 C37 1.3900 . ?
 C37 H37 0.9500 . ?
 C37 C38 1.3900 . ?
 C32 C33 1.3900 . ?
 C32 C31 1.3900 . ?
 C33 H33 0.9500 . ?
 C33 C34 1.3900 . ?
 C34 H34 0.9500 . ?
 C34 C29 1.3900 . ?
 C29 C30 1.3900 . ?
 C30 H30 0.9500 . ?
 C30 C31 1.3900 . ?
 C31 H31 0.9500 . ?
 C19 C20 1.3900 . ?
 C19 C18 1.3900 . ?
 C20 H20 0.9500 . ?
 C20 C21 1.3900 . ?
 C21 H21 0.9500 . ?
 C21 C16 1.3900 . ?
 C16 C17 1.3900 . ?
 C17 H17 0.9500 . ?
 C17 C18 1.3900 . ?
 C18 H18 0.9500 . ?
 O4 C28 1.274(5) . ?
 C43 H43 0.9500 . ?
 C43 C42 1.3900 . ?
 C43 C44 1.3900 . ?
 C42 C47 1.3900 . ?
 C47 H47 0.9500 . ?
 C47 C46 1.3900 . ?
 C46 H46 0.9500 . ?
 C46 C45 1.3900 . ?
 C45 C44 1.3900 . ?
 C45 C48 1.544(5) . ?
 C44 H44 0.9500 . ?
 O10 H10A 0.9407 . ?
 O10 H10B 0.9392 . ?
 O7 C54 1.247(6) . ?
 O8 C54 1.243(6) . ?
 O3 C28 1.268(6) . ?
 C52 H52 0.9500 . ?
 C52 C51 1.3900 . ?
 C52 C53 1.3900 . ?
 C51 C50 1.3900 . ?
 C51 C54 1.510(6) . ?
 C50 H50 0.9500 . ?
 C50 C49 1.3900 . ?
 C49 H49 0.9500 . ?
 C49 C48 1.3900 . ?
 C48 C53 1.3900 . ?
 C53 H53 0.9500 . ?
 O9 H9A 0.9862 . ?
 O9 H9B 0.9868 . ?

loop_
  _geom_angle_atom_site_label_1
  _geom_angle_atom_site_label_2
  _geom_angle_atom_site_label_3
  _geom_angle
  _geom_angle_site_symmetry_1
  _geom_angle_site_symmetry_3
  _geom_angle_publ_flag
 O6 Zn2 Zn1 80.0(3) 1_456 . ?
 O6 Zn2 O8 82.1(3) 1_456 1_455 ?
 O6 Zn2 O9 102.6(4) 1_456 . ?
 O2 Zn2 Zn1 77.7(3) . . ?
 O2 Zn2 O6 156.0(4) . 1_456 ?
 O2 Zn2 O8 83.2(3) . 1_455 ?
 O2 Zn2 O3 96.6(3) . 1_556 ?
 O2 Zn2 O9 97.1(4) . . ?
 O8 Zn2 Zn1 73.9(3) 1_455 . ?
 O8 Zn2 O9 93.7(4) 1_455 . ?
 O3 Zn2 Zn1 80.2(3) 1_556 . ?
 O3 Zn2 O6 88.3(3) 1_556 1_456 ?
 O3 Zn2 O8 153.6(4) 1_556 1_455 ?
 O3 Zn2 O9 112.4(4) 1_556 . ?
 O9 Zn2 Zn1 167.0(3) . . ?
 O5 Zn1 Zn2 79.6(3) 1_456 . ?
 O1 Zn1 Zn2 80.4(3) . . ?
 O1 Zn1 O5 159.9(4) . 1_456 ?
 O1 Zn1 O7 86.9(3) . 1_455 ?
 O4 Zn1 Zn2 75.7(3) 1_556 . ?
 O4 Zn1 O5 88.5(4) 1_556 1_456 ?
 O4 Zn1 O1 89.0(3) 1_556 . ?
 O4 Zn1 O10 101.2(4) 1_556 . ?
 O4 Zn1 O7 161.4(5) 1_556 1_455 ?
 O10 Zn1 Zn2 172.30(19) . . ?
 O10 Zn1 O5 93.3(4) . 1_456 ?
 O10 Zn1 O1 106.7(3) . . ?
 O10 Zn1 O7 97.3(3) . 1_455 ?
 O7 Zn1 Zn2 85.7(3) 1_455 . ?
 O7 Zn1 O5 89.1(3) 1_455 1_456 ?
 C41 O5 Zn1 130.1(6) . 1_654 ?
 C41 O6 Zn2 125.9(6) . 1_654 ?
 C1 O2 Zn2 131.0(6) . . ?
 C1 O1 Zn1 123.2(6) . . ?
 C3 C2 C7 120.0 . . ?
 C3 C2 C1 118.3(8) . . ?
 C7 C2 C1 121.7(8) . . ?
 C2 C3 H3 120.0 . . ?
 C2 C3 C4 120.0 . . ?
 C4 C3 H3 120.0 . . ?
 C3 C4 H4 120.0 . . ?
 C3 C4 C5 120.0 . . ?
 C5 C4 H4 120.0 . . ?
 C4 C5 C8 118.8(8) . . ?
 C6 C5 C4 120.0 . . ?
 C6 C5 C8 120.3(8) . . ?
 C5 C6 H6 120.0 . . ?
 C5 C6 C7 120.0 . . ?
 C7 C6 H6 120.0 . . ?
 C2 C7 H7 120.0 . . ?
 C6 C7 C2 120.0 . . ?
 C6 C7 H7 120.0 . . ?
 C27 C26 H26 120.0 . . ?
 C27 C26 C25 120.0 . . ?
 C25 C26 H26 120.0 . . ?
 C26 C27 H27 120.0 . . ?
 C22 C27 C26 120.0 . . ?
 C22 C27 H27 120.0 . . ?
 C27 C22 C23 120.0 . . ?
 C27 C22 C19 125.1(9) . . ?
 C23 C22 C19 114.0(9) . . ?
 C22 C23 H23 120.0 . . ?
 C24 C23 C22 120.0 . . ?
 C24 C23 H23 120.0 . . ?
 C23 C24 H24 120.0 . . ?
 C23 C24 C25 120.0 . . ?
 C25 C24 H24 120.0 . . ?
 C26 C25 C28 119.0(9) . . ?
 C24 C25 C26 120.0 . . ?
 C24 C25 C28 120.7(9) . . ?
 O2 C1 C2 121.5(9) . . ?
 O1 C1 O2 124.1(8) . . ?
 O1 C1 C2 114.4(9) . . ?
 O5 C41 O6 124.0(8) . . ?
 O5 C41 C38 121.2(10) . . ?
 O6 C41 C38 114.8(10) . . ?
 C14 C15 C29 122.5(7) . . ?
 C14 C15 C16 121.4(7) . . ?
 C16 C15 C29 111.3(6) . . ?
 C15 C14 C11 117.4(6) . . ?
 C15 C14 C42 121.7(6) . . ?
 C42 C14 C11 120.8(7) . . ?
 C10 C11 C14 115.2(8) . . ?
 C10 C11 C12 120.0 . . ?
 C12 C11 C14 121.7(8) . . ?
 C11 C10 H10 120.0 . . ?
 C11 C10 C9 120.0 . . ?
 C9 C10 H10 120.0 . . ?
 C10 C9 H9 120.0 . . ?
 C8 C9 C10 120.0 . . ?
 C8 C9 H9 120.0 . . ?
 C9 C8 C5 119.9(7) . . ?
 C9 C8 C13 120.0 . . ?
 C13 C8 C5 118.3(8) . . ?
 C8 C13 H13 120.0 . . ?
 C12 C13 C8 120.0 . . ?
 C12 C13 H13 120.0 . . ?
 C11 C12 H12 120.0 . . ?
 C13 C12 C11 120.0 . . ?
 C13 C12 H12 120.0 . . ?
 C40 C39 H39 120.0 . . ?
 C40 C39 C38 120.0 . . ?
 C38 C39 H39 120.0 . . ?
 C39 C40 H40 120.0 . . ?
 C35 C40 C39 120.0 . . ?
 C35 C40 H40 120.0 . . ?
 C40 C35 C36 120.0 . . ?
 C40 C35 C32 130.7(9) . . ?
 C36 C35 C32 109.3(9) . . ?
 C35 C36 H36 120.0 . . ?
 C37 C36 C35 120.0 . . ?
 C37 C36 H36 120.0 . . ?
 C36 C37 H37 120.0 . . ?
 C38 C37 C36 120.0 . . ?
 C38 C37 H37 120.0 . . ?
 C39 C38 C41 119.3(9) . . ?
 C37 C38 C41 119.9(9) . . ?
 C37 C38 C39 120.0 . . ?
 C33 C32 C35 112.2(8) . . ?
 C33 C32 C31 120.0 . . ?
 C31 C32 C35 125.4(7) . . ?
 C32 C33 H33 120.0 . . ?
 C32 C33 C34 120.0 . . ?
 C34 C33 H33 120.0 . . ?
 C33 C34 H34 120.0 . . ?
 C33 C34 C29 120.0 . . ?
 C29 C34 H34 120.0 . . ?
 C34 C29 C15 117.0(8) . . ?
 C30 C29 C15 123.0(8) . . ?
 C30 C29 C34 120.0 . . ?
 C29 C30 H30 120.0 . . ?
 C31 C30 C29 120.0 . . ?
 C31 C30 H30 120.0 . . ?
 C32 C31 H31 120.0 . . ?
 C30 C31 C32 120.0 . . ?
 C30 C31 H31 120.0 . . ?
 C20 C19 C22 118.0(8) . . ?
 C20 C19 C18 120.0 . . ?
 C18 C19 C22 119.9(8) . . ?
 C19 C20 H20 120.0 . . ?
 C19 C20 C21 120.0 . . ?
 C21 C20 H20 120.0 . . ?
 C20 C21 H21 120.0 . . ?
 C16 C21 C20 120.0 . . ?
 C16 C21 H21 120.0 . . ?
 C21 C16 C15 124.9(7) . . ?
 C21 C16 C17 120.0 . . ?
 C17 C16 C15 114.5(7) . . ?
 C16 C17 H17 120.0 . . ?
 C18 C17 C16 120.0 . . ?
 C18 C17 H17 120.0 . . ?
 C19 C18 H18 120.0 . . ?
 C17 C18 C19 120.0 . . ?
 C17 C18 H18 120.0 . . ?
 C28 O4 Zn1 143.3(6) . 1_554 ?
 C42 C43 H43 120.0 . . ?
 C42 C43 C44 120.0 . . ?
 C44 C43 H43 120.0 . . ?
 C43 C42 C14 118.5(7) . . ?
 C43 C42 C47 120.0 . . ?
 C47 C42 C14 121.5(7) . . ?
 C42 C47 H47 120.0 . . ?
 C46 C47 C42 120.0 . . ?
 C46 C47 H47 120.0 . . ?
 C47 C46 H46 120.0 . . ?
 C47 C46 C45 120.0 . . ?
 C45 C46 H46 120.0 . . ?
 C46 C45 C48 132.1(7) . . ?
 C44 C45 C46 120.0 . . ?
 C44 C45 C48 106.3(8) . . ?
 C43 C44 H44 120.0 . . ?
 C45 C44 C43 120.0 . . ?
 C45 C44 H44 120.0 . . ?
 Zn1 O10 H10A 128.6 . . ?
 Zn1 O10 H10B 128.6 . . ?
 H10A O10 H10B 102.8 . . ?
 C54 O7 Zn1 121.7(5) . 1_655 ?
 C54 O8 Zn2 133.7(6) . 1_655 ?
 C28 O3 Zn2 123.2(5) . 1_554 ?
 C51 C52 H52 120.0 . . ?
 C51 C52 C53 120.0 . . ?
 C53 C52 H52 120.0 . . ?
 C52 C51 C50 120.0 . . ?
 C52 C51 C54 112.5(10) . . ?
 C50 C51 C54 127.4(10) . . ?
 C51 C50 H50 120.0 . . ?
 C49 C50 C51 120.0 . . ?
 C49 C50 H50 120.0 . . ?
 C50 C49 H49 120.0 . . ?
 C50 C49 C48 120.0 . . ?
 C48 C49 H49 120.0 . . ?
 C49 C48 C45 137.2(9) . . ?
 C53 C48 C45 102.5(9) . . ?
 C53 C48 C49 120.0 . . ?
 C52 C53 H53 120.0 . . ?
 C48 C53 C52 120.0 . . ?
 C48 C53 H53 120.0 . . ?
 O4 C28 C25 128.8(9) . . ?
 O3 C28 C25 113.2(9) . . ?
 O3 C28 O4 117.6(5) . . ?
 O7 C54 C51 126.9(10) . . ?
 O8 C54 O7 124.0(7) . . ?
 O8 C54 C51 109.0(9) . . ?
 Zn2 O9 H9A 128.3 . . ?
 Zn2 O9 H9B 128.0 . . ?
 H9A O9 H9B 103.6 . . ?

loop_
  _geom_torsion_atom_site_label_1
  _geom_torsion_atom_site_label_2
  _geom_torsion_atom_site_label_3
  _geom_torsion_atom_site_label_4
  _geom_torsion
  _geom_torsion_site_symmetry_1
  _geom_torsion_site_symmetry_2
  _geom_torsion_site_symmetry_3
  _geom_torsion_site_symmetry_4
  _geom_torsion_publ_flag
 Zn2 O6 C41 O5 6.9(17) 1_654 . . . ?
 Zn2 O6 C41 C38 -175.4(5) 1_654 . . . ?
 Zn2 O2 C1 O1 25.4(18) . . . . ?
 Zn2 O2 C1 C2 -153.5(7) . . . . ?
 Zn2 O8 C54 O7 6(2) 1_655 . . . ?
 Zn2 O8 C54 C51 -174.7(6) 1_655 . . . ?
 Zn2 O3 C28 C25 174.9(6) 1_554 . . . ?
 Zn2 O3 C28 O4 1.8(17) 1_554 . . . ?
 Zn1 O5 C41 O6 -5.8(18) 1_654 . . . ?
 Zn1 O5 C41 C38 176.6(6) 1_654 . . . ?
 Zn1 O1 C1 O2 -11.6(16) . . . . ?
 Zn1 O1 C1 C2 167.4(5) . . . . ?
 Zn1 O4 C28 C25 -174.7(8) 1_554 . . . ?
 Zn1 O4 C28 O3 -3(2) 1_554 . . . ?
 Zn1 O7 C54 O8 3.9(19) 1_655 . . . ?
 Zn1 O7 C54 C51 -174.8(8) 1_655 . . . ?
 O5 C41 C38 C39 -169.5(9) . . . . ?
 O5 C41 C38 C37 0.6(14) . . . . ?
 O6 C41 C38 C39 12.7(12) . . . . ?
 O6 C41 C38 C37 -177.2(8) . . . . ?
 C2 C3 C4 C5 0.0 . . . . ?
 C3 C2 C7 C6 0.0 . . . . ?
 C3 C2 C1 O2 176.8(8) . . . . ?
 C3 C2 C1 O1 -2.2(11) . . . . ?
 C3 C4 C5 C6 0.0 . . . . ?
 C3 C4 C5 C8 169.2(6) . . . . ?
 C4 C5 C6 C7 0.0 . . . . ?
 C4 C5 C8 C9 148.3(5) . . . . ?
 C4 C5 C8 C13 -16.3(8) . . . . ?
 C5 C6 C7 C2 0.0 . . . . ?
 C5 C8 C13 C12 164.5(7) . . . . ?
 C6 C5 C8 C9 -42.5(8) . . . . ?
 C6 C5 C8 C13 152.9(5) . . . . ?
 C7 C2 C3 C4 0.0 . . . . ?
 C7 C2 C1 O2 -2.8(13) . . . . ?
 C7 C2 C1 O1 178.2(7) . . . . ?
 C26 C27 C22 C23 0.0 . . . . ?
 C26 C27 C22 C19 168.7(8) . . . . ?
 C26 C25 C28 O4 1.4(16) . . . . ?
 C26 C25 C28 O3 -170.7(8) . . . . ?
 C27 C26 C25 C24 0.0 . . . . ?
 C27 C26 C25 C28 174.1(8) . . . . ?
 C27 C22 C23 C24 0.0 . . . . ?
 C27 C22 C19 C20 -16.8(8) . . . . ?
 C27 C22 C19 C18 147.0(6) . . . . ?
 C22 C23 C24 C25 0.0 . . . . ?
 C22 C19 C20 C21 163.7(7) . . . . ?
 C22 C19 C18 C17 -163.4(8) . . . . ?
 C23 C22 C19 C20 152.6(5) . . . . ?
 C23 C22 C19 C18 -43.7(7) . . . . ?
 C23 C24 C25 C26 0.0 . . . . ?
 C23 C24 C25 C28 -174.0(8) . . . . ?
 C24 C25 C28 O4 175.5(10) . . . . ?
 C24 C25 C28 O3 3.3(13) . . . . ?
 C25 C26 C27 C22 0.0 . . . . ?
 C1 C2 C3 C4 -179.6(7) . . . . ?
 C1 C2 C7 C6 179.6(7) . . . . ?
 C15 C14 C11 C10 -53.5(14) . . . . ?
 C15 C14 C11 C12 146.6(11) . . . . ?
 C15 C14 C42 C43 114.3(12) . . . . ?
 C15 C14 C42 C47 -65.0(15) . . . . ?
 C15 C29 C30 C31 -177.0(9) . . . . ?
 C15 C16 C17 C18 -171.1(7) . . . . ?
 C14 C15 C29 C34 -64.8(15) . . . . ?
 C14 C15 C29 C30 112.3(12) . . . . ?
 C14 C15 C16 C21 -42.2(15) . . . . ?
 C14 C15 C16 C17 128.5(12) . . . . ?
 C14 C11 C10 C9 -160.3(8) . . . . ?
 C14 C11 C12 C13 159.0(9) . . . . ?
 C14 C42 C47 C46 179.3(9) . . . . ?
 C11 C14 C42 C43 -63.9(13) . . . . ?
 C11 C14 C42 C47 116.8(11) . . . . ?
 C11 C10 C9 C8 0.0 . . . . ?
 C10 C11 C12 C13 0.0 . . . . ?
 C10 C9 C8 C5 -164.3(8) . . . . ?
 C10 C9 C8 C13 0.0 . . . . ?
 C9 C8 C13 C12 0.0 . . . . ?
 C8 C5 C6 C7 -169.1(6) . . . . ?
 C8 C13 C12 C11 0.0 . . . . ?
 C12 C11 C10 C9 0.0 . . . . ?
 C39 C40 C35 C36 0.0 . . . . ?
 C39 C40 C35 C32 179.5(8) . . . . ?
 C40 C39 C38 C41 170.0(8) . . . . ?
 C40 C39 C38 C37 0.0 . . . . ?
 C40 C35 C36 C37 0.0 . . . . ?
 C40 C35 C32 C33 -37.9(8) . . . . ?
 C40 C35 C32 C31 124.5(8) . . . . ?
 C35 C36 C37 C38 0.0 . . . . ?
 C35 C32 C33 C34 163.5(7) . . . . ?
 C35 C32 C31 C30 -161.1(9) . . . . ?
 C36 C35 C32 C33 141.7(5) . . . . ?
 C36 C35 C32 C31 -55.9(8) . . . . ?
 C36 C37 C38 C41 -170.0(8) . . . . ?
 C36 C37 C38 C39 0.0 . . . . ?
 C38 C39 C40 C35 0.0 . . . . ?
 C32 C35 C36 C37 -179.6(7) . . . . ?
 C32 C33 C34 C29 0.0 . . . . ?
 C33 C32 C31 C30 0.0 . . . . ?
 C33 C34 C29 C15 177.1(8) . . . . ?
 C33 C34 C29 C30 0.0 . . . . ?
 C34 C29 C30 C31 0.0 . . . . ?
 C29 C15 C14 C11 -166.1(11) . . . . ?
 C29 C15 C14 C42 16(2) . . . . ?
 C29 C15 C16 C21 113.8(9) . . . . ?
 C29 C15 C16 C17 -75.6(11) . . . . ?
 C29 C30 C31 C32 0.0 . . . . ?
 C31 C32 C33 C34 0.0 . . . . ?
 C19 C22 C23 C24 -169.9(7) . . . . ?
 C19 C20 C21 C16 0.0 . . . . ?
 C20 C19 C18 C17 0.0 . . . . ?
 C20 C21 C16 C15 170.2(8) . . . . ?
 C20 C21 C16 C17 0.0 . . . . ?
 C21 C16 C17 C18 0.0 . . . . ?
 C16 C15 C14 C11 -12.8(19) . . . . ?
 C16 C15 C14 C42 168.9(10) . . . . ?
 C16 C15 C29 C34 139.6(8) . . . . ?
 C16 C15 C29 C30 -43.4(12) . . . . ?
 C16 C17 C18 C19 0.0 . . . . ?
 C18 C19 C20 C21 0.0 . . . . ?
 C43 C42 C47 C46 0.0 . . . . ?
 C42 C14 C11 C10 124.8(10) . . . . ?
 C42 C14 C11 C12 -35.1(15) . . . . ?
 C42 C43 C44 C45 0.0 . . . . ?
 C42 C47 C46 C45 0.0 . . . . ?
 C47 C46 C45 C44 0.0 . . . . ?
 C47 C46 C45 C48 -163.2(9) . . . . ?
 C46 C45 C44 C43 0.0 . . . . ?
 C46 C45 C48 C49 138.0(8) . . . . ?
 C46 C45 C48 C53 -48.3(8) . . . . ?
 C45 C48 C53 C52 -175.0(6) . . . . ?
 C44 C43 C42 C14 -179.4(8) . . . . ?
 C44 C43 C42 C47 0.0 . . . . ?
 C44 C45 C48 C49 -26.9(9) . . . . ?
 C44 C45 C48 C53 146.7(5) . . . . ?
 C52 C51 C50 C49 0.0 . . . . ?
 C52 C51 C54 O7 8.2(16) . . . . ?
 C52 C51 C54 O8 -170.7(9) . . . . ?
 C51 C52 C53 C48 0.0 . . . . ?
 C51 C50 C49 C48 0.0 . . . . ?
 C50 C51 C54 O7 -174.4(10) . . . . ?
 C50 C51 C54 O8 6.8(14) . . . . ?
 C50 C49 C48 C45 172.8(9) . . . . ?
 C50 C49 C48 C53 0.0 . . . . ?
 C49 C48 C53 C52 0.0 . . . . ?
 C48 C45 C44 C43 167.1(7) . . . . ?
 C53 C52 C51 C50 0.0 . . . . ?
 C53 C52 C51 C54 177.7(8) . . . . ?
 C54 C51 C50 C49 -177.3(9) . . . . ?

_shelx_res_file
;
TITL A in P21212 #18
    a1.res
    created by SHELXL-2019/2 at 08:52:30 on 17-Sep-2022
REM reset to P21212 #18
CELL 1.34139 20.2233 51.597 16.3953 90 90 90
ZERR 4 0.0014 0.0044 0.0011 0 0 0
LATT -1
SYMM -X,-Y,+Z
SYMM 0.5+X,0.5-Y,-Z
SYMM 0.5-X,0.5+Y,-Z
SFAC C H O Zn
DISP C 0.0137 0.0067 57.1
DISP H 0 0 0.6
DISP O 0.0389 0.0241 193.4
DISP Zn -2.7473 0.5279 4188.7
UNIT 216 144 40 8
DFIX 1.5 0.005 C54 C51
SADI C47 C14 C43 C14
DANG 2.2 0.005 O7 O8
DFIX 1.25 0.005 O7 C54 O8 C54
DFIX 1.5 0.005 C22 C19
SADI C17 C15 C15 C21
DFIX 1.5 0.005 C11 C14 C29 C15 C16 C15 C14 C42
DFIX 1.25 0.005 O2 C1 O1 C1
DANG 2.2 0.005 O3 O4
DANG 2.2 0.005 O5 O6
DFIX 1.25 0.005 O3 C28 O4 C28
DANG 2.2 0.005 O2 O1
DFIX 1.25 0.005 O6 C41 O5 C41
SIMU 0.01 0.02 2
ISOR 0.01 0.02
DFIX 1.53 0.005 C48 C45 C8 C5 C22 C19 C35 C32
DFIX 1.53 0.005 C35 C32
DFIX 1.53 0.001 C28 C25

L.S. 20 0 0
PLAN  223
SIZE 0.1 0.12 0.13
TEMP -80.15
CONF
BOND
MORE -1
ABIN
BOND $H
fmap 2 53
acta
SIZE 0.1 0.12 0.13
TEMP -80.15
SHEL 999 0.84
TWIN -1 0 0 0 -1 0 0 0 -1 2
OMIT 0 1 2
OMIT 2 0 0
OMIT 0 2 0
OMIT 0 4 0
REM <olex2.extras>
REM <HklSrc "%.\\A1.hkl">
REM </olex2.extras>

WGHT    0.121500
BASF   0.42176
FVAR       0.05109
ZN2   4    0.396654    0.940661    0.417041    11.00000    0.05029    0.12709 =
         0.06079   -0.00103    0.00123   -0.01097
ZN1   4    0.397588    0.883905    0.416771    11.00000    0.03911    0.13442 =
         0.06048   -0.00665    0.00070   -0.01648
O5    3    1.328100    0.890836   -0.494821    11.00000    0.07059    0.12082 =
         0.08655    0.01224    0.00075   -0.03373
O6    3    1.326092    0.933335   -0.490262    11.00000    0.04504    0.13775 =
         0.09488   -0.00006   -0.01101   -0.00153
O2    3    0.448453    0.932999    0.323026    11.00000    0.07914    0.12449 =
         0.08079    0.00571    0.00461   -0.00023
O1    3    0.462851    0.890617    0.325750    11.00000    0.10063    0.11737 =
         0.05624   -0.01468   -0.01002   -0.00194
AFIX  66
C2    1    0.540101    0.913677    0.245227    11.00000    0.05844    0.11452 =
         0.06975    0.00068   -0.00334   -0.00316
C3    1    0.572763    0.890601    0.228176    11.00000    0.07404    0.13426 =
         0.08372    0.00515    0.00801   -0.01282
AFIX  43
H3    2    0.557252    0.874788    0.250868    11.00000   -1.20000
AFIX  65
C4    1    0.628120    0.890662    0.177925    11.00000    0.07898    0.14126 =
         0.10101   -0.00568   -0.00145    0.01122
AFIX  43
H4    2    0.650443    0.874890    0.166271    11.00000   -1.20000
AFIX  65
C5    1    0.650816    0.913798    0.144723    11.00000    0.05908    0.14158 =
         0.08334    0.00561   -0.00360    0.00746
C6    1    0.618154    0.936874    0.161773    11.00000    0.04824    0.14197 =
         0.08047    0.00814   -0.00072    0.00337
AFIX  43
H6    2    0.633666    0.952687    0.139082    11.00000   -1.20000
AFIX  65
C7    1    0.562797    0.936814    0.212025    11.00000    0.05372    0.13597 =
         0.08236   -0.00011    0.00226    0.00330
AFIX  43
H7    2    0.540475    0.952585    0.223678    11.00000   -1.20000
AFIX  66
C26   1    0.576702    0.888406   -0.401436    11.00000    0.06980    0.15328 =
         0.08109   -0.00298   -0.01880   -0.00820
AFIX  43
H26   2    0.558425    0.872538   -0.420292    11.00000   -1.20000
AFIX  65
C27   1    0.634201    0.888288   -0.354989    11.00000    0.08346    0.15956 =
         0.11248    0.01182   -0.01714    0.01100
AFIX  43
H27   2    0.655222    0.872340   -0.342100    11.00000   -1.20000
AFIX  65
C22   1    0.660943    0.911505   -0.327400    11.00000    0.08431    0.16389 =
         0.11789    0.00048   -0.00973    0.00059
C23   1    0.630186    0.934840   -0.346257    11.00000    0.09571    0.16917 =
         0.12055   -0.00154   -0.01399   -0.00683
AFIX  43
H23   2    0.648463    0.950707   -0.327401    11.00000   -1.20000
AFIX  65
C24   1    0.572687    0.934958   -0.392704    11.00000    0.10372    0.16615 =
         0.10600    0.00329   -0.02833   -0.00605
AFIX  43
H24   2    0.551666    0.950906   -0.405592    11.00000   -1.20000
AFIX  65
C25   1    0.545945    0.911741   -0.420294    11.00000    0.07509    0.14874 =
         0.09090    0.00242   -0.02736   -0.01520
AFIX   0
C1    1    0.478322    0.912767    0.302430    11.00000    0.06699    0.10802 =
         0.06610   -0.00478   -0.01064    0.00549
C41   1    1.305410    0.911618   -0.469116    11.00000    0.05043    0.10946 =
         0.08406    0.00186   -0.01539   -0.01714
C15   1    0.895452    0.914397   -0.125135    11.00000    0.06071    0.18852 =
         0.07166   -0.00123    0.00999    0.01024
C14   1    0.893111    0.909262   -0.037678    11.00000    0.07468    0.18517 =
         0.07844   -0.00916   -0.00010    0.01203
AFIX  66
C11   1    0.826464    0.906606    0.000697    11.00000    0.05960    0.17007 =
         0.07998    0.00294    0.00180    0.01955
C10   1    0.783351    0.927095   -0.013511    11.00000    0.06345    0.16489 =
         0.07905    0.00410    0.01369    0.02616
AFIX  43
H10   2    0.790871    0.938514   -0.058008    11.00000   -1.20000
AFIX  65
C9    1    0.729237    0.930877    0.037386    11.00000    0.06664    0.16937 =
         0.13002    0.00633    0.00781    0.02133
AFIX  43
H9    2    0.699772    0.944881    0.027676    11.00000   -1.20000
AFIX  65
C8    1    0.718234    0.914169    0.102492    11.00000    0.04677    0.15809 =
         0.09914    0.01585    0.01039    0.01138
C13   1    0.761347    0.893679    0.116701    11.00000    0.07028    0.16199 =
         0.10060    0.02259    0.01424    0.01707
AFIX  43
H13   2    0.753826    0.882260    0.161198    11.00000   -1.20000
AFIX  65
C12   1    0.815461    0.889898    0.065804    11.00000    0.08480    0.17188 =
         0.11847    0.01022    0.00636    0.01760
AFIX  43
H12   2    0.844926    0.875894    0.075515    11.00000   -1.20000
AFIX  66
C39   1    1.220703    0.935442   -0.389862    11.00000    0.08948    0.13415 =
         0.10586   -0.00261    0.02516   -0.00193
AFIX  43
H39   2    1.237775    0.951227   -0.410983    11.00000   -1.20000
AFIX  65
C40   1    1.164193    0.935639   -0.341605    11.00000    0.10882    0.15078 =
         0.10821   -0.00263    0.01920    0.00109
AFIX  43
H40   2    1.142644    0.951559   -0.329745    11.00000   -1.20000
AFIX  65
C35   1    1.139214    0.912543   -0.310701    11.00000    0.09901    0.14845 =
         0.09417    0.01366    0.00835   -0.01735
C36   1    1.170744    0.889249   -0.328053    11.00000    0.09284    0.13866 =
         0.09032    0.01326    0.02334   -0.01846
AFIX  43
H36   2    1.153672    0.873463   -0.306932    11.00000   -1.20000
AFIX  65
C37   1    1.227253    0.889051   -0.376310    11.00000    0.09515    0.13120 =
         0.10411    0.01161    0.01392   -0.01499
AFIX  43
H37   2    1.248802    0.873130   -0.388170    11.00000   -1.20000
AFIX  65
C38   1    1.252234    0.912147   -0.407215    11.00000    0.07812    0.12489 =
         0.09259   -0.00123    0.00797   -0.02358
AFIX  66
C32   1    1.078038    0.907192   -0.255425    11.00000    0.09565    0.16092 =
         0.10547    0.00425   -0.00875   -0.00822
C33   1    1.069511    0.926229   -0.196369    11.00000    0.08865    0.16668 =
         0.07644    0.00395    0.00879    0.01026
AFIX  43
H33   2    1.104755    0.937719   -0.183718    11.00000   -1.20000
AFIX  65
C34   1    1.009417    0.928455   -0.155822    11.00000    0.09708    0.16124 =
         0.06134   -0.00106    0.01009    0.00572
AFIX  43
H34   2    1.003590    0.941466   -0.115459    11.00000   -1.20000
AFIX  65
C29   1    0.957849    0.911643   -0.174331    11.00000    0.06883    0.18354 =
         0.06364    0.00517    0.00556   -0.00204
C30   1    0.966376    0.892606   -0.233387    11.00000    0.07475    0.17663 =
         0.06664   -0.00582   -0.01183   -0.01028
AFIX  43
H30   2    0.931131    0.881116   -0.246036    11.00000   -1.20000
AFIX  65
C31   1    1.026469    0.890380   -0.273934    11.00000    0.09299    0.16682 =
         0.08730   -0.00458   -0.00556   -0.01111
AFIX  43
H31   2    1.032297    0.877369   -0.314297    11.00000   -1.20000
AFIX  66
C19   1    0.716787    0.913963   -0.263587    11.00000    0.06899    0.17602 =
         0.08959    0.00465   -0.01901   -0.00487
C20   1    0.730729    0.892535   -0.215166    11.00000    0.03801    0.17228 =
         0.09968    0.00822   -0.00693   -0.00923
AFIX  43
H20   2    0.699799    0.878729   -0.211401    11.00000   -1.20000
AFIX  65
C21   1    0.789924    0.891308   -0.172256    11.00000    0.05363    0.17401 =
         0.10444    0.01346    0.00013   -0.00012
AFIX  43
H21   2    0.799452    0.876663   -0.139162    11.00000   -1.20000
AFIX  65
C16   1    0.835178    0.911508   -0.177765    11.00000    0.04694    0.19020 =
         0.09680    0.01023    0.01327    0.00224
C17   1    0.821238    0.932936   -0.226185    11.00000    0.07019    0.18742 =
         0.08879    0.03120   -0.02994   -0.00540
AFIX  43
H17   2    0.852167    0.946742   -0.229950    11.00000   -1.20000
AFIX  65
C18   1    0.762042    0.934164   -0.269096    11.00000    0.08215    0.18163 =
         0.07344    0.01622   -0.03656   -0.00692
AFIX  43
H18   2    0.752514    0.948809   -0.302189    11.00000   -1.20000
AFIX   0
O4    3    0.458655    0.892375   -0.512873    11.00000    0.07574    0.15291 =
         0.09102   -0.00382   -0.01267   -0.03974
AFIX  66
C43   1    0.965497    0.926148    0.072046    11.00000    0.07184    0.17505 =
         0.09644    0.00219   -0.00109    0.02545
AFIX  43
H43   2    0.934057    0.939567    0.080410    11.00000   -1.20000
AFIX  65
C42   1    0.954508    0.907458    0.012509    11.00000    0.06674    0.17460 =
         0.09640   -0.01310   -0.01072    0.00943
C47   1    1.000509    0.887824    0.000270    11.00000    0.08871    0.15486 =
         0.07246   -0.01883   -0.00415   -0.00155
AFIX  43
H47   2    0.992998    0.875050   -0.040421    11.00000   -1.20000
AFIX  65
C46   1    1.057500    0.886878    0.047568    11.00000    0.06834    0.14773 =
         0.07363   -0.01047   -0.00094    0.00788
AFIX  43
H46   2    1.088939    0.873458    0.039203    11.00000   -1.20000
AFIX  65
C45   1    1.068490    0.905567    0.107105    11.00000    0.09655    0.15643 =
         0.08953    0.00291   -0.01071    0.01497
C44   1    1.022490    0.925202    0.119345    11.00000    0.09436    0.16558 =
         0.07482    0.00250   -0.00795    0.01594
AFIX  43
H44   2    1.030001    0.937975    0.160036    11.00000   -1.20000
AFIX   0
O10   3    0.393719    0.846466    0.431532    11.00000    0.11025    0.15785 =
         0.03574    0.00104   -0.00045    0.00895
AFIX   7
H10A  2    0.367340    0.836866    0.467873    11.00000   -1.50000
H10B  2    0.417628    0.833536    0.404041    11.00000   -1.50000
AFIX   0
O7    3    1.324722    0.886730    0.330317    11.00000    0.06314    0.15963 =
         0.06635    0.01631   -0.01783   -0.01656
O8    3    1.317115    0.929119    0.340795    11.00000    0.04510    0.14428 =
         0.10579    0.01113    0.00232    0.03332
O3    3    0.468485    0.934141   -0.499887    11.00000    0.06561    0.15480 =
         0.06489    0.00163   -0.01339   -0.03444
AFIX  66
C52   1    1.212068    0.889431    0.230128    11.00000    0.08620    0.14959 =
         0.10918   -0.00526   -0.00433    0.00283
AFIX  43
H52   2    1.229495    0.873271    0.247702    11.00000   -1.20000
AFIX  65
C51   1    1.241728    0.912417    0.254952    11.00000    0.07592    0.13769 =
         0.09602    0.00051    0.01159    0.00249
C50   1    1.216229    0.936062    0.229238    11.00000    0.08137    0.14223 =
         0.11128    0.00634   -0.00538    0.01246
AFIX  43
H50   2    1.236500    0.951772    0.246205    11.00000   -1.20000
AFIX  65
C49   1    1.161069    0.936721    0.178700    11.00000    0.08317    0.14830 =
         0.12424    0.00962   -0.01300    0.01362
AFIX  43
H49   2    1.143641    0.952882    0.161126    11.00000   -1.20000
AFIX  65
C48   1    1.131408    0.913735    0.153875    11.00000    0.08689    0.14895 =
         0.10437   -0.01192   -0.00630    0.00863
C53   1    1.156907    0.890090    0.179588    11.00000    0.10038    0.16485 =
         0.12974   -0.01734   -0.01288   -0.00653
AFIX  43
H53   2    1.136635    0.874380    0.162621    11.00000   -1.20000
AFIX   0
C28   1    0.486544    0.911616   -0.478359    11.00000    0.05665    0.14083 =
         0.08791    0.00527   -0.02561   -0.02545
C54   1    1.299107    0.907954    0.312189    11.00000    0.06052    0.12587 =
         0.09556    0.00605    0.01130    0.00587
O9    3    0.381873    0.983830    0.391226    11.00000    0.08647    0.20554 =
         0.30110   -0.09829   -0.00519    0.07236
AFIX   7
H9A   2    0.389496    0.998630    0.428105    11.00000   -1.50000
H9B   2    0.366079    0.992030    0.340458    11.00000   -1.50000
AFIX   0
HKLF 4


REM  A in P21212 #18
REM wR2 = 0.3454, GooF = S = 1.046, Restrained GooF = 1.101 for all data
REM R1 = 0.1288 for 9273 Fo > 4sig(Fo) and 0.2302 for all 28610 data
REM 502 parameters refined using 848 restraints

END

WGHT      0.1924      0.0000

REM Highest difference peak  0.296,  deepest hole -0.953,  1-sigma level  0.112
Q1    1   0.9732  0.8584 -0.2375  11.00000  0.05    0.30
Q2    1   0.7724  0.9176 -0.2824  11.00000  0.05    0.29
Q3    1   0.7813  0.9169 -0.5266  11.00000  0.05    0.27
Q4    1   0.9849  0.8823 -0.5835  11.00000  0.05    0.25
Q5    1   0.3186  1.0584  0.4381  11.00000  0.05    0.25
Q6    1   0.3987  0.8594  0.4205  11.00000  0.05    0.25
Q7    1   0.9514  0.9432 -0.1763  11.00000  0.05    0.24
Q8    1   0.8333  0.9153 -0.5142  11.00000  0.05    0.23
Q9    1   0.4018  0.9426  0.1323  11.00000  0.05    0.23
Q10   1   0.4993  0.8799 -0.1715  11.00000  0.05    0.23
Q11   1   1.3876  0.8792 -0.2981  11.00000  0.05    0.23
Q12   1   1.3936  0.9399 -0.2974  11.00000  0.05    0.23
Q13   1   0.4359  0.8805 -0.2526  11.00000  0.05    0.23
Q14   1   0.3981  0.8396  0.3387  11.00000  0.05    0.23
Q15   1   0.7221  0.8840 -0.5623  11.00000  0.05    0.22
Q16   1   0.8096  0.9041 -0.4290  11.00000  0.05    0.22
Q17   1   0.6679  0.9070 -0.5763  11.00000  0.05    0.22
Q18   1   0.4055  0.8777  0.1366  11.00000  0.05    0.21
Q19   1   0.5223  0.9008  0.0484  11.00000  0.05    0.21
Q20   1   0.3177  0.8372  0.4191  11.00000  0.05    0.21
Q21   1   1.0168  0.8580 -0.2785  11.00000  0.05    0.21
Q22   1   0.4580  0.9005  0.1512  11.00000  0.05    0.21
Q23   1   0.7546  0.8951  0.3851  11.00000  0.05    0.21
Q24   1   0.6783  0.9001  0.4105  11.00000  0.05    0.21
Q25   1   0.3847  0.9835  0.4863  11.00000  0.05    0.21
Q26   1   0.2895  1.0631  0.4237  11.00000  0.05    0.21
Q27   1   0.4956  0.8403  0.2420  11.00000  0.05    0.21
Q28   1   0.7780  0.8679 -0.5227  11.00000  0.05    0.21
Q29   1   0.4190  0.8387  0.4996  11.00000  0.05    0.21
Q30   1   0.4031  0.8839  0.1080  11.00000  0.05    0.21
Q31   1   0.4287  0.9241 -0.2839  11.00000  0.05    0.20
Q32   1   0.8895  0.8991  0.2718  11.00000  0.05    0.20
Q33   1   1.2027  0.9186 -0.1912  11.00000  0.05    0.20
Q34   1   1.3904  0.9062 -0.3401  11.00000  0.05    0.20
Q35   1   1.2173  0.9213 -0.1449  11.00000  0.05    0.20
Q36   1   0.6378  0.9016 -0.4841  11.00000  0.05    0.20
Q37   1   0.9619  0.9171 -0.2419  11.00000  0.05    0.20
Q38   1   0.8985  0.8393 -0.1231  11.00000  0.05    0.20
Q39   1   1.1253  0.8630  0.4273  11.00000  0.05    0.20
Q40   1   0.7780  0.8775 -0.5157  11.00000  0.05    0.20
Q41   1   0.9439  0.8420 -0.1721  11.00000  0.05    0.20
Q42   1   1.2805  0.8834 -0.0207  11.00000  0.05    0.20
Q43   1   0.3655  0.9851  0.4197  11.00000  0.05    0.19
Q44   1   1.1347  0.8662 -0.5468  11.00000  0.05    0.19
Q45   1   0.8545  0.8384  0.1012  11.00000  0.05    0.19
Q46   1   0.4212  1.0029  0.4184  11.00000  0.05    0.19
Q47   1   0.7409  0.8565  0.0068  11.00000  0.05    0.19
Q48   1   0.3967  0.9631  0.4200  11.00000  0.05    0.19
Q49   1   0.9784  0.9393  0.4217  11.00000  0.05    0.19
Q50   1   0.7836  0.8642 -0.4480  11.00000  0.05    0.19
Q51   1   0.9065  0.8663  0.1606  11.00000  0.05    0.19
Q52   1   0.8233  0.8395  0.1193  11.00000  0.05    0.19
Q53   1   1.2975  0.8442  0.2294  11.00000  0.05    0.18
Q54   1   1.2756  0.8608 -0.0803  11.00000  0.05    0.18
Q55   1   0.9926  0.8849 -0.4990  11.00000  0.05    0.18
Q56   1   0.7162  0.9407 -0.2670  11.00000  0.05    0.18
Q57   1   0.5499  0.8783 -0.5795  11.00000  0.05    0.18
Q58   1   0.8983  0.9144  0.2265  11.00000  0.05    0.18
Q59   1   0.5000  1.0000  0.1726  10.50000  0.05    0.18
Q60   1   0.3643  0.8346  0.5142  11.00000  0.05    0.18
Q61   1   1.1409  0.8735 -0.5585  11.00000  0.05    0.18
Q62   1   1.3169  0.8658  0.0116  11.00000  0.05    0.18
Q63   1   1.3176  0.8777  0.1942  11.00000  0.05    0.18
Q64   1   0.9078  0.9193  0.1679  11.00000  0.05    0.18
Q65   1   1.3042  0.8811 -0.0919  11.00000  0.05    0.18
Q66   1   1.3229  0.8974 -0.3028  11.00000  0.05    0.18
Q67   1   0.9359  0.9031  0.2218  11.00000  0.05    0.18
Q68   1   1.3943  0.9638 -0.3351  11.00000  0.05    0.18
Q69   1   0.9258  0.9602  0.1969  11.00000  0.05    0.18
Q70   1   1.1224  0.8612 -0.5202  11.00000  0.05    0.18
Q71   1   0.4045  0.8440  0.1718  11.00000  0.05    0.18
Q72   1   1.2066  0.8894  0.0342  11.00000  0.05    0.18
Q73   1   0.4813  0.8381  0.4149  11.00000  0.05    0.18
Q74   1   0.9007  0.8627 -0.3232  11.00000  0.05    0.17
Q75   1   1.3205  0.9746  0.1191  11.00000  0.05    0.17
Q76   1   0.6430  0.8361 -0.3465  11.00000  0.05    0.17
Q77   1   0.5325  0.9210 -0.1181  11.00000  0.05    0.17
Q78   1   0.8251  0.8538 -0.2359  11.00000  0.05    0.17
Q79   1   1.1408  0.9515  0.4040  11.00000  0.05    0.17
Q80   1   1.3725  0.8990 -0.0923  11.00000  0.05    0.17
Q81   1   0.4868  0.9835  0.1941  11.00000  0.05    0.17
Q82   1   1.3224  0.9242  0.1508  11.00000  0.05    0.17
Q83   1   0.6050  0.8807  0.0385  11.00000  0.05    0.17
Q84   1   0.8972  0.8992 -0.4491  11.00000  0.05    0.17
Q85   1   1.2236  0.8753 -0.0219  11.00000  0.05    0.17
Q86   1   0.7976  0.8988  0.3353  11.00000  0.05    0.17
Q87   1   0.8451  0.9563 -0.5021  11.00000  0.05    0.17
Q88   1   1.3448  0.9036 -0.1755  11.00000  0.05    0.17
Q89   1   0.4819  0.9826  0.4325  11.00000  0.05    0.17
Q90   1   0.3742  1.0400  0.4196  11.00000  0.05    0.17
Q91   1   0.8617  0.9596 -0.4602  11.00000  0.05    0.17
Q92   1   0.8962  0.8449  0.3275  11.00000  0.05    0.17
Q93   1   1.2193  0.9197 -0.0895  11.00000  0.05    0.17
Q94   1   0.7939  0.8833  0.2910  11.00000  0.05    0.17
Q95   1   0.4548  0.8548  0.2223  11.00000  0.05    0.17
Q96   1   0.7472  0.9402 -0.4352  11.00000  0.05    0.17
Q97   1   0.5984  0.9164 -0.2005  11.00000  0.05    0.17
Q98   1   0.7625  0.8538 -0.2748  11.00000  0.05    0.17
Q99   1   1.1418  0.9380 -0.1711  11.00000  0.05    0.17
Q100  1   0.4836  0.9008 -0.0021  11.00000  0.05    0.17
Q101  1   0.7665  0.8616  0.2972  11.00000  0.05    0.17
Q102  1   1.3858  0.8952  0.2073  11.00000  0.05    0.17
Q103  1   1.0446  0.9673  0.0383  11.00000  0.05    0.17
Q104  1   1.0179  0.8375  0.0750  11.00000  0.05    0.16
Q105  1   1.3162  0.8951 -0.1234  11.00000  0.05    0.16
Q106  1   0.5396  0.8753 -0.0122  11.00000  0.05    0.16
Q107  1   0.4191  0.8801 -0.4013  11.00000  0.05    0.16
Q108  1   0.8652  0.9592  0.1413  11.00000  0.05    0.16
Q109  1   0.5849  0.9038 -0.2105  11.00000  0.05    0.16
Q110  1   1.1136  1.0056 -0.4108  11.00000  0.05    0.16
Q111  1   0.3620  0.8412  0.6270  11.00000  0.05    0.16
Q112  1   0.7205  0.8563 -0.2688  11.00000  0.05    0.16
Q113  1   0.9019  0.9815  0.2354  11.00000  0.05    0.16
Q114  1   0.4425  0.9417 -0.3450  11.00000  0.05    0.16
Q115  1   0.4103  0.8394  0.3062  11.00000  0.05    0.16
Q116  1   0.9565  0.9154 -0.4990  11.00000  0.05    0.16
Q117  1   0.8301  0.8390  0.1745  11.00000  0.05    0.16
Q118  1   0.4453  0.8764 -0.1115  11.00000  0.05    0.16
Q119  1   0.8181  0.8611 -0.5469  11.00000  0.05    0.16
Q120  1   0.8835  0.9043  0.4036  11.00000  0.05    0.16
Q121  1   0.9453  0.8627 -0.4139  11.00000  0.05    0.16
Q122  1   1.2644  0.9805  0.1102  11.00000  0.05    0.16
Q123  1   1.0569  0.9814  0.0750  11.00000  0.05    0.16
Q124  1   0.8257  0.9828 -0.4109  11.00000  0.05    0.16
Q125  1   1.1710  0.8744  0.4345  11.00000  0.05    0.16
Q126  1   0.9040  0.9635 -0.4076  11.00000  0.05    0.16
Q127  1   0.8019  1.0003 -0.1801  11.00000  0.05    0.16
Q128  1   1.0148  0.8566  0.2643  11.00000  0.05    0.16
Q129  1   0.9195  0.8679 -0.4913  11.00000  0.05    0.16
Q130  1   0.7744  0.9831  0.1265  11.00000  0.05    0.16
Q131  1   1.3291  0.8761  0.0507  11.00000  0.05    0.16
Q132  1   0.4562  0.8631  0.0795  11.00000  0.05    0.16
Q133  1   0.9574  0.8982 -0.1734  11.00000  0.05    0.16
Q134  1   0.5829  0.9152 -0.0849  11.00000  0.05    0.16
Q135  1   0.4524  0.8952  0.0845  11.00000  0.05    0.16
Q136  1   0.6451  0.8405 -0.1628  11.00000  0.05    0.16
Q137  1   1.0473  0.8537 -0.1592  11.00000  0.05    0.16
Q138  1   1.0529  0.8545  0.0320  11.00000  0.05    0.16
Q139  1   0.8330  1.0012 -0.1907  11.00000  0.05    0.16
Q140  1   1.0975  0.8520 -0.0111  11.00000  0.05    0.16
Q141  1   0.7657  0.8530  0.0931  11.00000  0.05    0.16
Q142  1   1.0248  0.8532  0.1253  11.00000  0.05    0.16
Q143  1   1.0020  0.9185  0.3271  11.00000  0.05    0.16
Q144  1   1.2075  0.8561 -0.1393  11.00000  0.05    0.16
Q145  1   1.3302  0.8406 -0.0819  11.00000  0.05    0.16
Q146  1   0.7807  0.8426 -0.2233  11.00000  0.05    0.16
Q147  1   1.2807  0.9341 -0.1241  11.00000  0.05    0.16
Q148  1   1.2377  0.8631 -0.2446  11.00000  0.05    0.15
Q149  1   0.2226  0.8421  0.4308  11.00000  0.05    0.15
Q150  1   0.6138  0.8599  0.4124  11.00000  0.05    0.15
Q151  1   0.4195  0.8564  0.5614  11.00000  0.05    0.15
Q152  1   0.5833  0.8435 -0.5787  11.00000  0.05    0.15
Q153  1   0.4367  0.8781 -0.3358  11.00000  0.05    0.15
Q154  1   0.8821  0.9815 -0.2353  11.00000  0.05    0.15
Q155  1   0.4382  0.9753  0.1459  11.00000  0.05    0.15
Q156  1   1.3214  0.9652 -0.4136  11.00000  0.05    0.15
Q157  1   0.8349  0.9176 -0.2430  11.00000  0.05    0.15
Q158  1   0.4315  0.8362  0.4187  11.00000  0.05    0.15
Q159  1   1.2588  0.9870  0.1852  11.00000  0.05    0.15
Q160  1   1.0008  0.9648 -0.1741  11.00000  0.05    0.15
Q161  1   0.4566  0.9375  0.0966  11.00000  0.05    0.15
Q162  1   0.9463  0.9236 -0.4188  11.00000  0.05    0.15
Q163  1   0.6672  0.9855  0.1691  11.00000  0.05    0.15
Q164  1   0.9209  0.9162  0.4088  11.00000  0.05    0.15
Q165  1   1.1472  0.9415 -0.0033  11.00000  0.05    0.15
Q166  1   1.1689  0.9033 -0.4913  11.00000  0.05    0.15
Q167  1   0.8277  0.9934 -0.3600  11.00000  0.05    0.15
Q168  1   1.1201  0.8378  0.1338  11.00000  0.05    0.15
Q169  1   1.0669  0.8662 -0.4865  11.00000  0.05    0.15
Q170  1   0.4023  0.9644 -0.1807  11.00000  0.05    0.15
Q171  1   0.9282  0.9402  0.2558  11.00000  0.05    0.15
Q172  1   1.3020  0.8429 -0.2303  11.00000  0.05    0.15
Q173  1   0.9544  0.9772  0.2550  11.00000  0.05    0.15
Q174  1   1.2746  0.9164 -0.2160  11.00000  0.05    0.15
Q175  1   0.6377  0.9032 -0.1857  11.00000  0.05    0.15
Q176  1   0.9427  0.8402 -0.2827  11.00000  0.05    0.15
Q177  1   1.0394  0.8802  0.3392  11.00000  0.05    0.15
Q178  1   0.3072  0.9851  0.4155  11.00000  0.05    0.15
Q179  1   1.3770  0.8838 -0.0160  11.00000  0.05    0.15
Q180  1   0.7213  0.8607  0.3263  11.00000  0.05    0.15
Q181  1   1.0093  0.8541 -0.1451  11.00000  0.05    0.15
Q182  1   0.8218  0.9675  0.0665  11.00000  0.05    0.15
Q183  1   1.3038  0.9649  0.1004  11.00000  0.05    0.15
Q184  1   0.5737  1.0014 -0.2653  11.00000  0.05    0.15
Q185  1   0.4089  0.8572  0.2193  11.00000  0.05    0.15
Q186  1   1.3210  0.9368 -0.1605  11.00000  0.05    0.15
Q187  1   1.0000  1.0000  0.0923  10.50000  0.05    0.15
Q188  1   0.8424  0.8385  0.0009  11.00000  0.05    0.15
Q189  1   1.0188  0.9868  0.0747  11.00000  0.05    0.15
Q190  1   0.3815  0.8553  0.5616  11.00000  0.05    0.15
Q191  1   0.5525  0.8994 -0.2532  11.00000  0.05    0.14
Q192  1   1.1050  0.9505  0.4135  11.00000  0.05    0.14
Q193  1   0.9797  0.8553  0.0796  11.00000  0.05    0.14
Q194  1   0.9403  0.9778 -0.3650  11.00000  0.05    0.14
Q195  1   0.8176  0.8754  0.2171  11.00000  0.05    0.14
Q196  1   1.3957  0.9017 -0.1615  11.00000  0.05    0.14
Q197  1   0.3823  0.9617  0.1912  11.00000  0.05    0.14
Q198  1   0.5415  0.8433 -0.0631  11.00000  0.05    0.14
Q199  1   1.3635  0.9177 -0.2182  11.00000  0.05    0.14
Q200  1   0.6532  0.8554  0.2969  11.00000  0.05    0.14
Q201  1   1.0999  0.8442 -0.0055  11.00000  0.05    0.14
Q202  1   1.2576  0.8374 -0.4428  11.00000  0.05    0.14
Q203  1   0.6367  0.8910 -0.0011  11.00000  0.05    0.14
Q204  1   0.8390  0.8520 -0.0867  11.00000  0.05    0.14
Q205  1   1.3986  0.8605 -0.1037  11.00000  0.05    0.14
Q206  1   0.8014  0.9578 -0.4322  11.00000  0.05    0.14
Q207  1   1.2612  0.8632 -0.1818  11.00000  0.05    0.14
Q208  1   0.9241  0.8920 -0.3915  11.00000  0.05    0.14
Q209  1   0.6506  0.8551 -0.1180  11.00000  0.05    0.14
Q210  1   0.6977  0.8600 -0.0811  11.00000  0.05    0.14
Q211  1   0.8248  0.8326 -0.3597  11.00000  0.05    0.14
Q212  1   0.9617  0.8557  0.2400  11.00000  0.05    0.14
Q213  1   1.0581  1.0200 -0.5429  11.00000  0.05    0.14
Q214  1   0.6965  0.9838  0.1852  11.00000  0.05    0.14
Q215  1   0.5108  0.9196 -0.3141  11.00000  0.05    0.14
Q216  1   1.2018  0.8528 -0.0838  11.00000  0.05    0.14
Q217  1   0.6851  0.9802 -0.0559  11.00000  0.05    0.14
Q218  1   1.4042  0.8986 -0.1935  11.00000  0.05    0.14
Q219  1   1.0967  0.8780 -0.4243  11.00000  0.05    0.14
Q220  1   1.3035  0.8751 -0.3946  11.00000  0.05    0.14
Q221  1   0.8138  0.8409 -0.0642  11.00000  0.05    0.14
Q222  1   1.1726  0.8370  0.1678  11.00000  0.05    0.14
Q223  1   0.6113  0.8836 -0.1981  11.00000  0.05    0.14
;
_shelx_res_checksum                29042
_shelx_hkl_file
;
   0   0  -1  261.50   28.65
   0   0  -2   53.49    5.92
   0   0   2   53.13    5.92
   0   0   3   79.88    8.85
   0   0  -3   79.49    8.87
   0   0   4   86.08    8.73
   0   0  -4   80.42    8.75
   0   0   4   69.39    8.55
   0   0  -5   91.23   10.23
   0   0   5   90.88    9.97
   0   0   6    6.85    0.76
   0   0   6    8.29    1.26
   0   0   6    6.04    0.76
   0   0   7   36.04    4.42
   0   0   7   35.86    4.07
   0   0   7   38.66    4.07
   0   0   8    5.74    0.62
   0   0   8    4.25    1.21
   0   0   8    4.65    0.64
   0   0   9   10.22    1.85
   0   0   9    9.75    1.63
   0   0   9   10.71    1.18
   0   0   9   10.18    1.17
   0   0  10   39.05    4.13
   0   0  10   34.02    4.13
   0   0  10   42.20    4.96
   0   0  11   48.28    5.12
   0   0  11   54.12    6.10
   0   0  11   41.70    5.12
   0   0  12   58.49    6.20
   0   0  12   53.98    6.19
   0   0  13    8.77    1.18
   0   0  13   11.63    1.22
   0   0  14    1.61    0.34
   0   0  14    1.76    0.38
   0   0  15    1.27    0.31
   0   0  15    0.95    0.20
   0   0  16    0.50    0.19
   0   0  17    1.06    0.32
   0   0  18   -0.05    0.36
   0   0  19   -0.27    0.96
   0   0  20    0.95    1.38
   1   0   0    0.03    0.09
  -1   0   0    0.07    0.12
  -1   0  -1   34.67    3.62
   1   0   1   34.61    3.63
   1   0  -1   30.54    3.67
  -1   0   1   31.08    3.68
   1   0   2  213.66   21.78
   1   0   2  201.89   21.74
   1   0  -2  179.26   21.81
   1   0  -3  107.81   13.00
   1   0   3  127.00   12.91
   1   0   3  118.61   12.94
  -1   0   3  115.37   13.00
   1   0   4  154.11   16.59
   1   0   4  157.76   16.47
   1   0  -4  134.14   16.65
  -1   0   4  153.00   16.67
  -1   0   4  152.34   16.47
   1   0   5    6.33    0.77
   1   0   5    8.81    1.15
   1   0   5    7.26    0.79
  -1   0   5    6.12    0.77
   1   0  -5    7.37    1.30
  -1   0   5    8.67    1.28
   1   0   6    1.10    0.50
   1   0   6    0.57    0.24
  -1   0   6    0.47    0.68
   1   0  -6    0.50    0.79
  -1   0   6    0.96    0.18
   1   0   6    1.34    0.62
  -1   0   6    1.04    0.21
   1   0   6    1.06    0.19
   1   0   7    4.34    0.60
   1   0   7    4.65    0.64
  -1   0   7    7.33    1.36
  -1   0   7    5.29    0.61
   1   0   7    6.65    1.01
  -1   0   7    5.36    0.62
   1   0   7    6.73    1.15
   1   0  -7    4.69    1.40
  -1   0   8   28.61    3.16
   1   0   8   27.21    3.17
  -1   0   8   30.87    3.17
   1   0  -8   26.81    3.93
   1   0   9   24.53    2.73
   1   0   9   18.32    2.25
  -1   0   9   23.79    2.98
   1   0   9   21.25    2.62
  -1   0   9   21.13    2.25
   1   0   9   19.84    2.26
  -1   0   9   19.04    2.25
   1   0  10   32.00    3.67
  -1   0  10   34.70    3.67
   1   0  10   30.54    4.19
   1   0  10   36.69    3.67
  -1   0  10   30.77    3.66
   1   0  11   22.83    2.40
   1   0  11   21.10    2.40
  -1   0  11   20.54    2.39
   1   0  12    6.63    0.70
  -1   0  12    4.72    0.68
   1   0  12    4.75    0.69
  -1   0  12    4.89    0.65
  -1   0  13    4.22    0.66
  -1   0  13    4.93    0.64
   1   0  13    4.97    0.68
   1   0  13    6.09    0.72
   1   0  14    2.36    0.42
  -1   0  14    1.63    0.37
   1   0  14    3.77    0.59
   1   0  15    0.58    0.26
  -1   0  15    2.32    0.52
   1   0  15    1.03    0.34
  -1   0  16    0.95    0.32
   1   0  16    0.81    0.27
   1   0  18    0.75    0.41
   1   0  19    0.17    0.94
  -1   0  19   -0.12    1.41
  -1   0  20    2.62    1.49
   1   0  20   -0.39    1.60
  -2   0   0    7.75    0.99
   2   0   0    7.53    0.98
  -2   0  -1    2.71    0.48
   2   0  -1    2.88    0.59
  -2   0   1    3.37    0.60
   2   0   1    2.42    0.47
   2   0   2    8.00    0.92
   2   0  -2    5.57    1.13
  -2   0   2    5.62    1.07
  -2   0  -2    7.41    0.88
   2   0  -3   15.44    1.98
   2   0   3   14.29    1.71
   2   0  -4    8.43    1.57
   2   0   4   11.11    1.26
  -2   0   4   10.13    1.13
   2   0   5    1.44    0.59
  -2   0   5    2.61    0.30
   2   0   5    2.45    0.35
   2   0  -5    1.61    0.78
   2   0   5    2.61    0.31
  -2   0   5    1.01    0.73
   2   0   6    2.30    0.51
   2   0  -6    2.08    0.86
  -2   0   6    2.46    0.31
   2   0   6    1.90    0.34
  -2   0   6    1.88    0.28
   2   0   6    1.83    0.28
  -2   0   6    1.75    0.78
  -2   0   7    0.94    0.20
   2   0   7    1.07    0.30
   2   0  -7    1.96    1.11
   2   0   7    1.01    0.21
  -2   0   7    1.06    0.21
  -2   0   7    0.17    0.82
   2   0  -8    0.73    1.11
   2   0   8    0.51    0.30
  -2   0   8    1.26    0.22
   2   0   8    0.87    0.22
  -2   0   8    1.15    0.24
  -2   0   8    0.56    1.01
   2   0  -9    5.71    1.90
  -2   0   9    3.27    0.49
   2   0   9    4.43    0.50
  -2   0   9    4.00    1.45
   2   0   9    4.67    0.53
  -2   0   9    3.25    0.48
  -2   0  10    8.53    1.98
   2   0 -10    4.00    2.17
   2   0  10    5.34    0.71
  -2   0  10    5.98    0.69
  -2   0  10    5.73    0.69
   2   0  10    5.72    0.72
  -2   0  11    4.48    2.26
  -2   0  11    4.25    0.63
   2   0  11    4.46    0.67
   2   0  11    5.07    0.62
  -2   0  11    6.15    0.64
  -2   0  12    2.34    0.39
   2   0  12    2.83    0.39
  -2   0  12    1.74    0.38
   2   0  12    2.28    0.41
   2   0  13    1.30    0.29
  -2   0  13    0.81    0.29
  -2   0  13    1.01    0.24
   2   0  13    0.97    0.39
  -2   0  14    1.28    0.30
   2   0  14    1.51    0.32
   2   0  14    1.58    0.39
   2   0  15    0.03    0.24
  -2   0  15    0.78    0.26
   2   0  15    0.38    0.34
   2   0  16   -0.04    0.22
  -2   0  16   -0.08    0.21
   2   0  16    0.12    0.21
  -2   0  17    0.75    0.57
   2   0  18    0.42    0.53
  -2   0  19    0.66    1.02
   2   0  19    0.44    1.30
   2   0  20   -1.70    2.71
  -2   0  20    0.26    1.98
   3   0   0    0.27    0.42
  -3   0   0    0.02    0.42
  -3   0  -1    2.83    0.60
   3   0   1    3.38    0.64
  -3   0  -2   15.58    1.70
  -3   0   2   12.14    1.89
   3   0  -2   13.12    1.91
   3   0   2   13.83    1.72
  -3   0  -3  262.77   28.02
   3   0   3  254.26   28.04
   3   0  -3  251.96   28.20
  -3   0   3  252.41   28.19
   3   0   4    8.21    0.94
  -3   0   5    3.32    0.40
   3   0   5    3.40    0.42
   3   0  -5    3.89    1.03
   3   0   5    3.38    0.46
  -3   0   6    1.66    0.23
   3   0   6    1.44    0.24
   3   0   6    1.20    0.33
  -3   0   6    1.17    0.78
   3   0  -6    0.83    0.89
   3   0  -7    4.50    1.36
  -3   0   7    3.71    1.26
   3   0   7    3.84    0.54
   3   0   7    4.31    0.48
  -3   0   7    2.98    0.46
  -3   0   7    4.15    0.46
   3   0  -8   10.20    2.01
  -3   0   8    8.65    0.98
  -3   0   8    7.76    0.97
   3   0   8    8.55    0.98
  -3   0   8   10.27    1.94
   3   0   8    9.47    1.02
  -3   0   9    9.57    1.03
  -3   0   9    8.97    1.04
   3   0  -9   10.33    2.25
  -3   0   9    6.55    1.94
   3   0   9    9.56    1.08
   3   0   9    8.85    1.04
   3   0  10    9.98    1.21
  -3   0  10   10.21    1.20
  -3   0  10    6.68    2.19
   3   0  10   10.88    1.24
  -3   0  10   12.54    1.22
   3   0 -10    7.92    2.52
   3   0  11    1.86    0.43
  -3   0  11   -1.04    2.40
  -3   0  11    2.32    0.33
   3   0  11    2.20    0.34
  -3   0  11    1.45    0.33
  -3   0  12    3.88    0.49
   3   0  12    2.60    0.51
   3   0  12    4.03    0.57
  -3   0  12    3.62    0.48
   3   0  13    2.30    0.39
  -3   0  13    2.00    0.37
   3   0  13    2.55    0.42
   3   0  14    1.66    0.36
   3   0  14    1.45    0.39
  -3   0  14    1.45    0.32
   3   0  15    0.34    0.35
  -3   0  15    0.30    0.23
   3   0  15    0.33    0.25
   3   0  16    0.92    0.24
   3   0  16    1.62    0.38
  -3   0  16    0.77    0.29
   3   0  17   -0.07    0.34
   3   0  17   -0.31    0.13
  -3   0  17    0.00    0.22
  -3   0  18    0.00    0.29
   3   0  18   -0.01    0.65
  -3   0  19   -0.22    0.75
   3   0  19   -0.16    1.41
   3   0  20   -0.27    2.51
  -3   0  20    3.41    1.49
   4   0   0  307.99   33.62
  -4   0   0  302.74   33.60
  -4   0  -1  126.37   14.81
   4   0   1  127.18   14.82
   4   0  -1  139.11   14.90
  -4   0   1  143.44   14.89
   4   0   2   38.90    4.12
   4   0  -2   34.54    4.25
  -4   0  -2   37.14    4.09
  -4   0   2   35.16    4.24
   4   0   2   33.24    3.92
   4   0  -3   26.12    3.20
  -4   0  -3   24.51    2.87
  -4   0   3   24.20    3.16
   4   0   4  140.45   15.85
   4   0   4  153.26   15.97
  -4   0   4  147.33   16.19
   4   0  -4  137.40   16.19
   4   0  -5   38.44    4.79
  -4   0   5   39.46    4.29
   4   0   5   36.47    4.30
   4   0   5   40.31    4.29
  -4   0   5   41.46    4.80
   4   0   6    7.25    0.90
   4   0  -6    5.88    1.57
  -4   0   6    8.80    0.89
   4   0   6    7.73    0.94
   4   0   7   18.03    2.01
  -4   0   7   20.03    2.01
   4   0   7   17.27    2.03
   4   0  -7   13.39    2.81
  -4   0   7   17.33    2.69
   4   0   8   40.83    4.61
   4   0   8   40.01    4.62
  -4   0   8   43.77    4.61
  -4   0   8   42.72    4.60
   4   0  -9    6.95    2.10
  -4   0   9    4.87    0.65
  -4   0   9    6.51    0.67
  -4   0   9    4.62    1.77
   4   0 -10   -4.96    2.31
   4   0  10    1.42    0.35
  -4   0  10   -2.34    1.80
   4   0  11    8.88    1.02
   4   0  11    8.25    0.99
  -4   0  11    8.27    0.98
   4   0  12    8.96    0.98
  -4   0  12    7.05    0.90
   4   0  12    7.60    0.96
   4   0  13    6.02    0.77
  -4   0  13    5.62    0.71
   4   0  14    1.64    0.43
  -4   0  14    1.57    0.33
   4   0  14    1.28    0.31
  -4   0  15    5.11    0.62
   4   0  15    3.42    0.63
   4   0  15    4.43    0.61
   4   0  16    0.72    0.35
   4   0  16    0.75    0.26
  -4   0  16    0.30    0.24
   4   0  17    0.43    0.27
  -4   0  17    0.25    0.23
   4   0  17    0.28    0.32
  -4   0  18    1.40    0.71
   4   0  18    1.05    1.06
   4   0  19   -0.25    2.85
  -4   0  19   -0.33    1.03
  -4   0  20   -0.33    1.15
   4   0  20    0.35    1.34
   5   0   0   -0.12    0.58
  -5   0   0    0.27    0.56
   5   0  -1    3.50    0.91
   5   0   1    4.53    0.94
   5   0   1    3.45    0.50
  -5   0  -1    4.48    0.84
  -5   0   1    5.51    1.00
  -5   0  -2   14.16    1.74
   5   0  -2   12.56    1.96
   5   0   2   14.71    1.78
   5   0   2   11.36    1.43
  -5   0   2   13.29    1.92
   5   0   3   12.48    1.44
   5   0   3   13.51    1.74
  -5   0  -3   13.70    1.69
  -5   0   3   13.56    2.01
   5   0  -3   12.69    2.01
   5   0   4  116.04   11.92
   5   0   4  104.47   11.93
  -5   0  -4  103.92   12.04
   5   0   4  107.19   12.10
   5   0  -4  106.41   12.34
  -5   0   4  115.90   11.92
  -5   0   4  105.82   12.32
   5   0   5   58.81    6.35
  -5   0   5   59.11    6.33
   5   0  -5   53.36    6.87
  -5   0   6   12.46    1.94
   5   0   6    8.23    1.01
  -5   0   6    9.10    1.00
  -5   0   7   32.26    3.50
   5   0   7   31.36    3.50
   5   0   8   14.13    1.46
  -5   0   8   15.30    2.67
  -5   0   8   12.48    1.42
   5   0  -8   15.79    2.99
   5   0   8   11.36    1.42
   5   0   9    6.71    0.91
  -5   0   9    5.84    2.16
  -5   0   9    7.41    0.87
   5   0  -9    8.75    2.34
   5   0   9    7.94    0.87
  -5   0  10    7.86    0.85
   5   0  10    6.52    0.90
   5   0  10    7.10    0.87
   5   0 -10    6.86    2.99
  -5   0  10    6.99    2.63
   5   0  11    2.35    0.41
  -5   0  11    0.96    0.22
   5   0  11    1.63    0.39
   5   0  12    4.89    0.61
  -5   0  12    4.78    0.60
   5   0  12    4.58    0.74
  -5   0  13    0.65    0.25
   5   0  13    0.22    0.25
   5   0  13    0.01    0.32
   5   0  14    5.41    0.66
  -5   0  14    4.86    0.69
   5   0  15    1.97    0.52
  -5   0  15    3.11    0.53
   5   0  16    1.61    0.42
  -5   0  16    2.22    0.38
   5   0  17    1.76    0.36
   5   0  17    0.92    0.55
  -5   0  18    0.37    0.73
   5   0  18    0.88    1.31
   5   0  19   -3.53    1.86
  -5   0  19   -1.14    1.28
  -5   0  20    0.62    1.17
   5   0  20    0.32    1.12
  -6   0   0    7.54    1.41
   6   0   0    8.93    1.52
  -6   0   1    2.10    0.79
   6   0   1    2.92    0.89
   6   0   1    3.32    0.38
   6   0  -1    2.21    0.86
  -6   0  -1    1.59    0.70
   6   0   2    7.08    1.31
   6   0  -2    8.66    1.51
   6   0   2    6.67    0.85
  -6   0  -2    7.48    1.28
  -6   0   2    9.51    1.60
  -6   0  -3    5.03    0.98
   6   0   3    4.54    0.62
   6   0  -3    7.75    1.61
   6   0   3    4.98    0.58
   6   0   3    5.57    1.07
  -6   0   3    6.31    1.34
  -6   0   4   32.33    3.85
  -6   0   4   26.18    3.29
   6   0  -4   33.61    4.00
   6   0   4   30.91    3.30
  -6   0  -4   30.92    3.50
   6   0  -5   82.54    9.21
   6   0   5   72.15    8.55
  -6   0   5   80.15    9.09
  -6   0  -5   79.68    8.68
   6   0   5   78.09    8.75
  -6   0   6  227.42   24.53
   6   0   6  199.85   23.94
   6   0   6  221.55   23.96
   6   0  -6  242.84   24.73
  -6   0   6  209.53   23.94
   6   0  -7   29.01    4.21
  -6   0   7   28.07    3.09
   6   0   7   27.72    3.10
  -6   0   7   28.66    3.88
   6   0  -8   -1.08    1.87
  -6   0   8   -0.67    1.29
   6   0   8    0.86    0.37
   6   0   8    0.79    0.23
   6   0   9    0.98    0.37
  -6   0   9    3.76    1.95
  -6   0   9    0.68    0.21
   6   0   9    0.78    0.24
   6   0  -9    0.28    2.55
  -6   0  10    3.27    0.45
   6   0  10    3.91    0.59
   6   0  10    3.37    0.49
   6   0  11    3.62    0.59
   6   0  11    3.36    0.49
  -6   0  11    3.86    0.53
  -6   0  12    0.14    0.20
   6   0  12    0.93    0.44
   6   0  12    0.23    0.23
  -6   0  13    4.89    0.67
   6   0  13    5.71    0.75
   6   0  14    0.26    0.26
  -6   0  14    0.40    0.25
   6   0  14    0.24    0.29
   6   0  15    0.48    0.26
   6   0  15    1.34    0.39
  -6   0  15    0.96    0.32
   6   0  16    3.33    0.55
  -6   0  16    2.52    0.43
   6   0  17    0.21    0.29
   6   0  17   -0.36    1.09
  -6   0  17   -0.03    0.41
   6   0  18    0.59    0.25
   6   0  18    0.11    1.66
  -6   0  18    0.09    0.72
  -6   0  19    1.11    1.95
   6   0  19    1.40    1.92
   7   0   0   -1.24    0.69
  -7   0   0   -0.20    0.54
   7   0   1    6.11    1.28
  -7   0   1    6.71    1.36
  -7   0  -1    5.59    1.13
   7   0   1    4.21    0.61
   7   0  -1    6.01    1.43
  -7   0   2    9.95    1.62
   7   0   2    7.24    0.95
  -7   0  -2    9.58    1.46
   7   0   2    8.26    1.49
   7   0  -2   10.03    1.77
   7   0   3   14.38    1.58
  -7   0  -3   13.31    1.95
  -7   0   3   12.02    2.16
   7   0  -3   12.28    2.27
   7   0   3   18.24    2.10
   7   0  -4    4.95    1.59
   7   0   4    8.81    1.49
  -7   0   4    8.62    1.90
   7   0   4    9.96    0.96
   7   0   4    7.84    0.90
  -7   0  -4    6.56    1.28
   7   0   5   13.28    1.51
   7   0  -6    5.01    1.75
   7   0   6    6.90    0.75
  -7   0   6    5.25    1.61
   7   0   6    6.31    0.81
   7   0   7    8.15    0.94
  -7   0   7    6.62    1.80
   7   0   7    9.48    1.01
  -7   0   7    7.99    0.93
   7   0  -7    4.73    2.54
   7   0  -8    2.51    2.15
  -7   0   8    3.91    0.56
  -7   0   8    5.74    2.15
   7   0   8    5.37    0.57
   7   0   9    4.06    0.54
  -7   0   9   -1.67    2.33
  -7   0   9    2.75    0.42
   7   0   9    3.29    0.44
   7   0  -9    3.32    2.90
   7   0  10    1.69    0.43
  -7   0  10    1.85    0.32
   7   0  10    1.21    0.31
  -7   0  11    0.20    0.18
   7   0  11    0.21    0.32
   7   0  11    1.08    0.49
   7   0  12    2.34    0.36
  -7   0  12    1.27    0.30
   7   0  12    1.29    0.44
   7   0  13    0.38    0.25
  -7   0  13   -0.04    0.22
   7   0  13    0.23    0.43
  -7   0  14    1.06    0.36
   7   0  14    1.15    0.59
   7   0  14    0.97    0.35
   7   0  15    1.51    0.44
  -7   0  15    1.98    0.44
   7   0  15    1.52    0.46
   7   0  16    0.36    0.38
  -7   0  16    0.44    0.33
   7   0  16    0.16    0.89
   7   0  17    0.73    0.36
   7   0  17    2.59    1.93
  -7   0  17    0.52    0.44
   7   0  18    2.12    2.76
  -7   0  18    1.31    1.08
   7   0  19    0.89    1.39
  -7   0  19   -0.15    1.69
   8   0   0    7.87    0.97
   8   0   0   12.24    2.01
  -8   0   0    8.89    1.61
  -8   0   1    4.06    1.18
   8   0   1    6.23    1.44
  -8   0  -1    4.92    1.23
   8   0   1    6.96    0.71
   8   0  -1    5.15    1.43
   8   0   2    2.20    0.93
   8   0   2    1.50    0.31
  -8   0  -2    1.16    0.75
  -8   0   2    1.45    0.81
   8   0  -2    1.04    0.97
   8   0   3    0.28    0.79
   8   0  -3    0.59    1.08
  -8   0   3    1.09    0.90
  -8   0  -3    0.62    0.76
   8   0   4   26.28    2.87
   8   0   4   23.95    3.33
   8   0  -4   27.65    3.81
  -8   0   4   25.74    3.56
  -8   0  -4   26.44    3.24
   8   0   5    6.28    0.67
   8   0   5    7.15    0.74
   8   0  -5    2.85    1.42
  -8   0   5    5.37    0.65
  -8   0   5    3.43    1.40
   8   0   6    5.44    0.66
   8   0   6    4.74    0.73
  -8   0   6    6.06    0.65
  -8   0   6    5.08    1.57
   8   0   7   31.19    3.91
   8   0   7   37.86    3.89
  -8   0   7   37.50    3.88
   8   0  -7   28.59    5.30
   8   0  -8    6.71    2.79
   8   0   8    8.69    1.11
  -8   0   8    8.49    1.03
  -8   0   8    4.41    2.67
   8   0   8   10.53    1.05
   8   0   9    3.54    0.55
   8   0   9    2.70    0.42
  -8   0   9    3.01    0.41
  -8   0  10   -0.01    0.22
   8   0  10    0.33    0.40
   8   0  10    0.51    0.27
   8   0  11    1.02    0.30
  -8   0  11    0.38    0.22
   8   0  11    1.59    0.51
   8   0  12    0.14    0.24
   8   0  12    0.37    0.40
  -8   0  12    0.21    0.20
   8   0  13    1.35    0.46
  -8   0  13    1.77    0.36
   8   0  13    2.16    0.38
   8   0  14    1.52    0.73
   8   0  14    0.75    0.35
  -8   0  14    0.99    0.33
   8   0  15    0.04    0.27
   8   0  15    0.35    0.76
  -8   0  15    0.33    0.32
   8   0  16    0.98    0.36
  -8   0  16    0.63    0.38
   8   0  17    0.45    0.35
  -8   0  17    0.76    0.64
   8   0  17   -4.42    3.04
   8   0  18    2.04    1.78
  -8   0  18   -0.20    1.59
   8   0  18    0.49    0.27
  -8   0  19   -0.03    1.48
   8   0  19    0.00    0.27
   9   0   0    0.31    0.95
  -9   0   0    0.40    0.82
   9   0   0    0.33    0.23
   9   0  -1    0.36    0.91
   9   0   1    0.07    0.23
  -9   0   1   -0.33    0.76
   9   0   1   -0.33    0.81
   9   0  -1    0.43    0.21
  -9   0  -1   -0.41    0.76
  -9   0   2    3.53    1.16
   9   0   2    4.26    1.26
   9   0   2    3.79    0.51
  -9   0  -2    2.56    1.02
   9   0  -2    3.46    1.41
  -9   0   3  165.21   17.12
   9   0   3  139.79   16.42
   9   0   3  155.81   16.93
  -9   0  -3  138.77   16.80
   9   0  -3  154.46   17.12
   9   0   4   20.97    2.40
   9   0  -4   22.59    3.44
   9   0   4   19.33    2.94
  -9   0  -4   20.14    2.85
  -9   0   4   22.10    3.27
   9   0   4   22.46    2.38
   9   0  -5    7.77    2.40
  -9   0   5    9.98    2.41
   9   0   5   11.15    1.29
   9   0   5   12.76    1.30
  -9   0  -5    9.60    1.78
  -9   0   6    3.58    1.61
  -9   0   6    3.35    0.44
   9   0  -6    7.21    2.06
  -9   0  -6    4.08    1.00
   9   0   6    4.37    0.49
   9   0   6    2.08    1.13
  -9   0   7    8.54    2.41
   9   0  -7    8.40    2.80
   9   0   7    6.67    0.76
  -9   0   7    5.31    0.67
   9   0   7    5.24    0.67
  -9   0   8   38.96    4.29
  -9   0   8   49.18    7.07
   9   0  -8   45.36    6.73
   9   0   8   37.36    4.29
   9   0   8   37.97    4.33
  -9   0   9    8.03    0.96
   9   0   9    6.80    1.00
   9   0   9    8.45    0.94
  -9   0  10    2.07    0.39
   9   0  10    1.45    0.35
   9   0  10    1.39    0.48
   9   0  11    0.48    0.43
   9   0  11   -0.01    0.32
  -9   0  11    0.04    0.20
   9   0  12    1.80    0.47
   9   0  12    2.37    0.57
  -9   0  12    1.59    0.34
   9   0  13    1.95    0.75
   9   0  13    1.35    0.47
  -9   0  13    1.53    0.43
   9   0  14    0.73    1.10
   9   0  14    0.41    0.32
  -9   0  14    1.50    0.37
   9   0  15    0.74    0.42
   9   0  15    0.88    1.31
  -9   0  15    1.62    0.38
   9   0  16    0.91    0.40
  -9   0  16    2.23    0.50
   9   0  17   -0.28    2.62
   9   0  17    1.02    0.42
   9   0  18    1.01    1.79
   9   0  18    0.04    0.28
  10   0   0    2.33    1.25
 -10   0   0    4.82    1.30
  10   0   0    3.46    0.47
 -10   0  -1    7.53    1.73
  10   0   1    7.65    0.93
  10   0  -1    7.90    0.91
  10   0  -1    8.66    1.88
  10   0   1   11.80    2.26
 -10   0   1    7.12    1.49
 -10   0   2   26.07    3.40
  10   0  -2   20.17    2.50
 -10   0  -2   21.75    3.20
  10   0   2   25.50    3.33
  10   0   2   23.55    2.52
  10   0  -2   24.52    3.57
 -10   0   3    2.14    1.23
  10   0   3    1.01    0.31
 -10   0  -3    1.29    0.98
  10   0   3   -0.08    1.08
  10   0  -3    1.06    0.23
  10   0  -3    1.99    1.28
  10   0  -4   11.00    2.43
  10   0   4    8.61    1.10
 -10   0  -4   10.39    1.85
 -10   0   4   10.67    2.44
  10   0   4    9.56    1.93
  10   0   5   12.46    1.51
 -10   0   5   16.82    2.77
 -10   0  -5   13.85    2.71
  10   0   5   13.73    1.63
 -10   0   5   12.88    1.46
  10   0  -5   13.64    2.68
 -10   0   6   28.21    2.98
  10   0   6   25.24    3.06
 -10   0   6   25.72    4.24
  10   0   6   26.30    3.03
  10   0  -6   34.54    5.18
 -10   0   7   21.09    4.23
  10   0  -7   24.75    4.68
  10   0   7   29.77    2.90
  10   0   7   22.89    2.89
 -10   0   7   26.20    2.84
  10   0   8    6.19    0.84
 -10   0   8    5.80    0.73
  10   0   8    6.29    0.82
  10   0   9    7.13    0.85
  10   0   9    5.93    0.83
 -10   0   9    5.73    0.72
  10   0  10    3.31    0.65
  10   0  10    3.42    0.62
 -10   0  10    2.05    0.36
 -10   0  11    3.83    0.52
  10   0  11    3.55    0.69
  10   0  11    4.54    0.87
  10   0  12    0.02    0.90
  10   0  12    0.82    0.42
 -10   0  12    1.32    0.34
  10   0  13    1.00    0.41
  10   0  13    1.21    1.18
 -10   0  13    2.16    0.48
  10   0  14    1.09    1.49
 -10   0  14    1.93    0.43
  10   0  14    0.84    0.40
  10   0  15    2.65    0.49
  10   0  15    0.49    1.66
 -10   0  15    1.63    0.53
  10   0  16    1.76    0.42
 -10   0  16    1.47    0.96
  10   0  17    2.07    2.12
  10   0  17    0.55    0.37
  10   0  18    0.31    0.33
  11   0   0   -0.61    1.35
 -11   0   0    1.02    0.99
  11   0   0    1.61    0.30
  11   0   1   17.86    1.88
 -11   0   1   16.61    2.80
  11   0  -1   15.70    1.87
 -11   0  -1   14.13    2.63
  11   0  -1   20.04    3.30
  11   0   1   17.43    3.05
 -11   0  -2   26.74    3.45
  11   0  -2   28.98    4.22
  11   0  -2   21.84    2.67
  11   0   2   27.14    3.66
  11   0   2   24.26    2.69
  11   0   3   16.18    1.93
  11   0   3   23.97    3.57
  11   0  -3   23.11    3.50
  11   0  -3   16.43    1.91
 -11   0  -3   16.97    2.75
 -11   0   3   18.54    2.91
  11   0  -4    6.82    0.77
 -11   0   4    4.99    1.74
  11   0  -4    6.39    1.98
  11   0  -5    2.40    0.32
  11   0  -5   -0.50    2.02
 -11   0   5    0.78    1.81
  11   0  -6    6.65    2.52
 -11   0   6    3.21    2.50
  11   0   6    3.13    1.07
  11   0   6    3.67    0.61
 -11   0   7    4.59    2.66
  11   0  -7    7.49    4.08
  11   0   7    4.14    0.58
 -11   0   7    2.44    0.35
  11   0   8    0.24    1.14
 -11   0   8    0.80    0.25
  11   0   8    2.13    0.51
 -11   0   9    3.45    0.53
  11   0   9    5.23    0.67
  11   0   9    2.47    1.24
  11   0  10    9.21    1.80
  11   0  10   13.01    1.46
 -11   0  10   11.68    1.35
  11   0  11    2.29    0.54
  11   0  11    1.86    1.56
  11   0  12    0.66    0.41
  11   0  12    5.27    1.97
 -11   0  12    1.13    0.33
 -11   0  13    0.22    0.39
  11   0  13    0.06    0.35
  11   0  13    0.87    1.52
 -11   0  14    1.45    0.44
  11   0  14    2.13    2.07
  11   0  14    1.24    0.38
  11   0  15    1.45    0.47
  11   0  15    2.15    2.17
  11   0  16    0.37    0.38
  11   0  17    0.49    0.36
  11   0  18    0.19    0.41
  12   0   0   29.27    3.25
  12   0   1    4.34    2.73
 -12   0  -1    4.02    1.60
 -12   0   1    3.79    1.52
  12   0  -1    3.56    1.83
 -12   0   2    0.33    1.68
  12   0  -2    0.87    1.77
  12   0   3    0.92    0.34
 -12   0   3   -0.79    1.17
  12   0  -3   -0.56    1.79
  12   0  -3    0.39    0.20
 -12   0   4   -0.75    1.73
  12   0   4    1.41    0.36
  12   0  -4    0.38    0.19
  12   0  -4    1.30    2.26
  12   0  -5    3.64    2.89
  12   0   5    5.00    0.67
 -12   0   5    1.80    1.89
  12   0  -6    1.41    3.24
  12   0   6    3.09    0.55
 -12   0   6   -1.10    2.21
  12   0   7   -0.13    0.41
  12   0   8    0.90    1.57
  12   0   9    0.02    1.30
  12   0  10    0.84    0.44
  12   0  11   -0.53    1.67
  12   0  12   -2.97    2.11
  12   0  12    0.90    0.41
  12   0  13    1.11    0.40
  12   0  13   -0.74    2.54
  12   0  14    0.41    0.31
  12   0  15    0.15    0.42
  12   0  16    0.18    0.36
  12   0  17   -0.13    0.40
  12   0  18    0.11    0.43
  13   0   0    1.81    0.37
  13   0   1   16.64    2.08
  13   0  -1   19.97    2.07
 -13   0   2    6.21    2.09
  13   0  -2   11.10    1.18
  13   0  -2   15.73    4.20
  13   0   2    9.83    1.19
  13   0  -3    5.12    0.64
  13   0  -3    7.82    3.03
 -13   0   3    4.30    2.12
  13   0   3    5.46    0.74
  13   0   4    8.17    0.89
  13   0  -4    6.83    0.81
  13   0  -4    1.92    3.22
 -13   0   4    3.96    2.33
 -13   0   5    5.21    2.96
  13   0  -5   -4.03    3.83
  13   0   5    0.38    0.38
  13   0   6   -0.15    0.39
  13   0   7    3.42    0.63
  13   0   8    3.24    0.69
  13   0   9    3.63    0.63
  13   0  10    3.21    0.58
  13   0  11    0.28    0.35
  13   0  12    1.32    0.38
  13   0  13    1.20    0.34
  13   0  14    0.77    0.47
  13   0  15    0.12    0.43
  13   0  16    0.24    0.44
  13   0  17    0.40    0.43
  14   0   0   28.96    3.22
  14   0  -1   24.51    2.74
  14   0   1   24.73    2.75
  14   0   2   15.64    1.59
  14   0  -2   12.28    1.56
  14   0  -3    2.39    0.38
  14   0   3    2.37    0.48
  14   0  -4    1.85    0.31
  14   0   4    1.97    0.46
  14   0   5    1.40    0.48
  14   0   6    5.60    0.84
  14   0   7    2.26    0.60
  14   0   8    4.90    0.83
  14   0   9    1.00    0.40
  14   0  10    1.03    0.43
  14   0  11    6.21    0.85
  14   0  13    2.86    0.50
  14   0  14    0.74    0.46
  14   0  15    0.29    0.51
  14   0  16   -0.21    0.50
  14   0  17   -0.13    0.50
  15   0   0    0.90    0.36
  15   0  -1    8.42    1.06
  15   0   1    9.44    1.08
  15   0   2   20.47    2.30
  15   0  -2   20.04    2.26
  15   0  -3   14.09    1.65
  15   0   3   15.47    1.69
  15   0   4    2.53    0.52
  15   0   5    1.72    0.51
  15   0   6    1.99    0.56
  15   0   7    3.30    0.68
  15   0   8    2.94    0.64
  15   0   9    0.30    0.38
  15   0  10    1.65    0.41
  15   0  11    1.71    0.36
  15   0  12    0.57    0.30
  15   0  13    1.49    0.49
  15   0  14    1.17    0.52
  15   0  15    0.08    0.45
  15   0  16    0.30    0.39
  16   0   0   13.01    1.51
  16   0  -1    2.21    0.42
  16   0   1    1.62    0.47
  16   0   2    1.28    0.43
  16   0  -2    1.01    0.36
  16   0   3    4.00    0.68
  16   0   4    1.16    0.46
  16   0   5    1.48    0.51
  16   0   6    1.65    0.55
  16   0   7    1.84    0.58
  16   0   8    0.18    0.30
  16   0   9    0.72    0.31
  16   0  10    0.78    0.29
  16   0  11    0.29    0.31
  16   0  12    1.31    0.56
  16   0  13   -0.11    0.46
  16   0  14   -0.16    0.55
  16   0  15    0.38    0.50
  17   0   0   -0.27    0.34
  17   0  -1    2.36    0.55
  17   0   1    3.26    0.56
  17   0   2    1.18    0.47
  17   0  -2    1.36    0.37
  17   0   3    1.26    0.48
  17   0   4    6.66    1.05
  17   0   5    2.25    0.56
  17   0   6    0.78    0.50
  17   0   7    0.17    0.37
  17   0   8    0.78    0.33
  17   0   9    1.24    0.34
  17   0  10    0.60    0.28
  17   0  11    0.38    0.21
  17   0  12    0.18    0.43
  17   0  13    0.54    0.55
  17   0  14    0.70    0.65
  17   0  15   -0.03    0.43
  18   0   0   10.29    1.24
  18   0   1    0.07    0.43
  18   0  -1    0.35    0.34
  18   0  -2    3.34    0.56
  18   0   2    3.86    0.64
  18   0   3    0.89    0.46
  18   0   4    2.51    0.59
  18   0   5    8.75    1.18
  18   0   6    0.55    0.41
  18   0   7    1.16    0.39
  18   0   8    0.65    0.30
  18   0   9    0.49    0.26
  18   0  10    0.47    0.27
  18   0  11    0.44    0.44
  18   0  12    0.23    0.52
  18   0  13   -0.11    0.75
  18   0  14    1.02    0.47
  19   0   0    0.61    0.40
  19   0  -1    1.93    0.51
  19   0   1    1.87    0.58
  19   0   2    0.27    0.49
  19   0   3   14.09    1.66
  19   0   4    3.36    0.58
  19   0   5   -0.13    0.38
  19   0   6    1.09    0.41
  19   0   7    1.33    0.36
  19   0   8    1.17    0.37
  19   0   9    0.29    0.23
  19   0  10    1.60    0.51
  19   0  11    0.30    0.65
  19   0  12    0.10    0.61
  19   0  13    0.52    0.62
  20   0   0   -0.19    0.47
  20   0   1    1.48    0.52
  20   0   2    2.64    0.66
  20   0   3   -0.52    0.41
  20   0   4    1.37    0.48
  20   0   5    2.06    0.47
  20   0   6    1.45    0.39
  20   0   7    1.87    0.39
  20   0   8    0.43    0.29
  20   0   9   -0.01    0.28
  20   0  10   -0.36    0.48
  20   0  11    0.26    0.61
  20   0  12    0.30    0.59
  21   0   1    0.83    0.55
  21   0   2    0.64    0.47
  21   0   3    0.64    0.50
  21   0   4   -0.10    0.40
  21   0   5    0.97    0.40
  21   0   6    0.22    0.35
  21   0   7    0.25    0.28
  21   0   8    0.43    0.30
  21   0   9    0.35    0.51
  21   0  10    0.29    0.59
  21   0  11    0.26    0.61
  22   0   2   -0.20    0.44
  22   0   3    0.67    0.46
  22   0   4    0.97    0.48
  22   0   5    0.68    0.38
  22   0   6    0.92    0.40
  22   0   7    0.89    0.42
  22   0   8    0.18    0.39
  22   0   9    0.43    0.54
  22   0  10    0.49    0.59
  23   0   3    1.29    0.54
  23   0   4    0.77    0.47
  23   0   5    1.33    0.49
  23   0   6    0.09    0.40
  23   0   7    0.69    0.46
  23   0   8    0.42    0.43
  24   0   5    0.74    0.45
  24   0   6    1.81    0.78
   0   1  -1   37.11    3.91
   0  -1   1   33.74    3.90
   0   1   2   30.19    3.16
   0  -1   2   27.55    3.11
   0  -1  -2   27.00    3.18
   0   1  -2   26.53    3.11
   0   1   3  100.62   11.30
   0   1  -3  101.83   11.27
   0  -1  -3  100.23   11.33
   0  -1   3  104.89   11.26
   0   1  -4  131.29   15.76
   0  -1   4  147.43   15.62
   0  -1  -4  138.21   15.83
   0   1   4  149.86   15.80
   0   1   4  154.60   15.62
   0  -1   4  133.42   15.75
   0  -1   5   68.88    6.92
   0   1   5   63.67    6.92
   0  -1   5   60.84    7.10
   0  -1  -5   57.90    7.20
   0   1   5   62.21    7.15
   0   1   6    4.29    0.44
   0   1   6    3.28    0.45
   0   1   6    2.43    0.86
   0  -1   6    4.03    0.44
   0  -1   6    2.89    0.45
   0  -1   7    4.46    0.52
   0  -1   7    6.39    1.12
   0   1   7    4.35    0.53
   0  -1   7    3.61    0.54
   0   1  -7    5.57    1.25
   0  -1   8    2.59    1.00
   0   1   8    2.87    0.40
   0   1   8    3.17    0.43
   0  -1   8    3.45    0.41
   0  -1   8    3.12    0.44
   0  -1   9   33.23    3.75
   0   1   9   32.68    4.10
   0   1   9   33.01    3.75
   0   1   9   30.25    4.29
   0  -1   9   37.51    3.75
   0   1   9   35.57    3.75
   0  -1   9   32.71    4.18
   0   1  10   50.09    5.32
   0  -1  10   51.75    5.32
   0  -1  10   42.26    5.31
   0   1  10   49.15    5.32
   0   1  11   29.09    3.31
   0  -1  11   30.77    3.32
   0   1  11   30.04    3.32
   0   1  12   20.54    2.22
   0   1  12   18.99    2.22
   0   1  13    3.73    0.58
   0  -1  13    3.85    0.61
   0  -1  13    4.81    0.60
   0   1  13    5.32    0.62
   0  -1  14    1.10    0.34
   0   1  14    1.63    0.35
   0   1  14    0.97    0.30
   0  -1  14    0.71    0.26
   0   1  15    0.67    0.21
   0  -1  15    0.60    0.16
   0   1  15    0.19    0.15
   0  -1  16    0.89    0.29
   0  -1  17    1.01    0.25
   0   1  17    1.01    0.27
   0  -1  18    0.09    0.36
   0   1  18    0.03    0.52
   0  -1  19    0.53    0.70
   0   1  19    0.01    1.24
   0   1  20    0.37    1.46
   0  -1  20   -0.27    1.31
  -1  -1   0   34.79    3.62
   1  -1   0   31.97    3.61
   1   1   0   33.21    3.61
  -1   1   0   30.23    3.61
  -1   1   1   96.20   10.99
  -1  -1  -1  106.67   10.95
   1   1  -1   95.62   10.98
   1   1   1  106.74   10.95
   1  -1  -1   92.83   10.99
   1   1  -2   51.79    6.32
   1   1   2   60.72    6.27
   1  -1  -2   57.68    6.36
   1   1  -3   46.38    5.87
   1  -1  -3   48.78    5.91
   1   1   3   56.08    5.80
  -1  -1   3   51.89    5.88
   1   1   3   57.06    5.88
   1   1  -4   31.97    4.15
   1  -1   4   33.47    4.06
  -1   1   4   35.09    4.20
  -1   1   4   39.21    3.94
   1  -1   4   37.91    3.94
   1   1   4   36.69    3.94
  -1  -1   4   36.21    3.94
  -1  -1   4   34.57    4.17
   1   1   4   35.18    4.13
   1  -1  -4   33.90    4.22
   1   1   4   38.06    4.07
  -1   1   5    0.88    0.69
   1   1  -5    0.39    0.66
   1  -1   5    1.55    0.25
   1  -1   5    1.31    0.21
  -1   1   5    1.26    0.20
   1  -1   5    0.71    0.49
   1  -1  -5    0.71    0.75
   1   1   5    1.32    0.21
   1   1   5    1.19    0.48
  -1  -1   5    1.61    0.20
   1   1   5    1.32    0.26
   1   1   5    0.82    0.62
   1   1  -6    4.31    1.04
   1  -1   6    3.92    0.52
  -1   1   6    3.24    1.00
   1  -1   6    4.41    0.50
  -1   1   6    4.23    0.50
   1  -1   6    4.05    0.85
  -1   1   6    3.93    0.50
   1   1   6    3.68    0.52
  -1  -1   6    3.98    0.50
   1   1   6    5.27    1.02
  -1  -1   6    4.24    0.50
   1   1   6    5.48    0.88
  -1  -1   6    4.80    1.03
   1   1   6    4.21    0.50
   1  -1  -6    5.33    1.19
   1  -1   7    2.18    0.63
   1  -1   7    2.51    0.36
   1  -1   7    1.77    0.74
   1  -1   7    3.82    0.40
  -1   1   7    2.92    0.36
  -1   1   7    1.17    0.97
   1   1  -7    1.13    0.98
  -1   1   7    3.05    0.37
  -1  -1   7    2.55    0.35
   1   1   7    2.57    0.37
  -1  -1   7    2.30    0.93
  -1  -1   7    3.26    0.39
   1   1   7    2.68    0.72
   1  -1  -7    2.39    1.16
   1   1   7    2.41    0.86
   1   1   7    2.83    0.40
  -1   1   8   13.09    1.40
   1  -1   8   11.41    1.41
  -1   1   8   13.12    1.40
   1  -1   8   11.74    1.39
   1   1   8   12.38    1.41
   1  -1  -8    9.44    2.18
  -1  -1   8   13.90    1.40
  -1  -1   8   11.33    1.39
   1   1   8   13.93    1.40
   1   1   8    9.41    1.87
   1  -1   9    5.70    0.71
  -1   1   9    6.30    0.70
   1  -1   9    6.76    0.70
  -1   1   9    7.08    1.54
   1  -1   9    3.83    1.14
  -1   1   9    5.96    0.69
   1   1   9    5.67    1.17
  -1  -1   9    5.07    0.68
   1   1   9    6.96    0.71
   1   1   9    6.03    0.69
   1   1   9    4.80    1.29
  -1  -1   9    4.82    0.70
   1  -1  10   15.31    1.62
  -1   1  10   13.75    1.62
  -1   1  10   15.18    2.65
  -1   1  10   13.61    1.62
   1   1  10   15.61    2.34
   1   1  10   15.43    1.63
  -1  -1  10   13.35    2.45
   1   1  10   14.33    1.61
  -1  -1  10   13.62    1.62
  -1   1  11   22.75    2.70
  -1   1  11   24.78    4.28
  -1  -1  11   21.90    2.70
   1   1  11   25.17    2.72
  -1  -1  11   24.01    4.21
   1   1  11   26.57    2.72
  -1  -1  11   25.89    2.71
   1  -1  12    9.97    1.23
  -1   1  12    9.11    1.20
  -1   1  12    9.78    1.21
   1  -1  12   12.23    1.22
   1   1  12   10.28    1.20
  -1  -1  12   10.37    1.21
   1   1  12   10.33    1.22
  -1  -1  12   11.90    1.22
   1  -1  13    8.37    0.88
   1  -1  13    6.40    0.88
  -1   1  13    7.34    0.88
  -1   1  13    6.64    0.86
   1   1  13    6.95    0.88
   1   1  13    8.39    0.87
  -1  -1  13    6.11    0.86
  -1  -1  13    6.48    0.84
   1  -1  14    2.33    0.47
  -1   1  14    3.76    0.58
   1  -1  14    2.10    0.40
   1   1  14    2.42    0.44
   1   1  14    3.12    0.48
  -1  -1  14    2.07    0.41
  -1  -1  14    3.11    0.38
  -1   1  15    0.68    0.30
   1  -1  15    1.07    0.37
   1   1  15    0.60    0.29
  -1  -1  15    0.60    0.28
   1   1  15    1.54    0.29
   1  -1  16    0.41    0.27
  -1   1  16    0.45    0.23
  -1  -1  16    0.78    0.24
   1   1  16    0.87    0.21
  -1   1  17   -0.06    0.20
  -1  -1  17    0.01    0.15
   1   1  17    0.03    0.20
   1  -1  18    0.73    0.35
   1   1  18    0.87    1.00
   1  -1  19    0.86    0.76
  -1   1  19    0.24    1.03
  -1  -1  19   -0.31    1.15
   1   1  19    0.69    2.11
   1  -1  20    1.73    1.37
  -1   1  20   -0.75    1.47
  -1  -1  20    3.75    1.54
   1   1  20    1.89    1.65
   2   1   0   58.40    6.22
  -2   1   0   54.70    6.20
   2  -1   0   54.67    6.21
  -2  -1   0   55.59    6.21
   2  -1   1   25.76    2.86
  -2   1   1   24.87    2.93
   2   1  -1   26.13    2.93
  -2  -1  -1   26.99    2.88
  -2  -1   1   23.87    2.92
   2   1   1   25.91    2.88
  -2   1  -1   25.15    2.86
   2  -1  -1   24.21    2.93
  -2   1   2   28.22    3.27
  -2  -1  -2   27.72    3.12
   2   1  -2   30.31    3.27
  -2  -1   2   26.33    3.24
   2   1   2   25.87    3.13
   2  -1  -2   29.95    3.28
  -2   1  -2   26.95    3.08
   2   1  -3    7.47    1.26
  -2   1   3    6.61    1.24
   2  -1  -3    7.71    1.32
   2   1   3    7.83    0.99
  -2   1   4   24.70    3.04
   2  -1   4   26.43    3.04
   2  -1   4   28.08    3.04
   2   1  -4   30.67    3.38
   2   1   4   32.18    3.31
   2   1   4   31.39    3.16
   2   1   4   26.99    3.04
   2   1   4   26.43    3.04
  -2  -1   4   26.15    3.04
   2  -1  -4   28.01    3.39
   2  -1   5   12.19    1.36
   2   1  -5   12.11    1.83
  -2   1   5   11.41    1.35
  -2   1   5   12.52    1.80
   2  -1   5   11.73    1.35
  -2  -1   5   11.76    1.79
   2   1   5   13.76    1.69
  -2  -1   5   12.05    1.35
   2   1   5   12.31    1.35
   2   1   5   12.22    1.37
   2  -1  -5   11.25    1.87
   2   1   5   13.66    1.54
  -2   1   6    0.77    0.17
   2  -1   6    0.95    0.25
   2  -1   6    0.91    0.18
  -2   1   6    1.05    0.76
   2   1  -6   -0.31    0.68
  -2  -1   6    0.87    0.74
  -2  -1   6    0.97    0.17
   2  -1  -6   -0.20    0.78
   2   1   6    0.11    0.45
   2   1   6    1.11    0.62
  -2  -1   6    0.91    0.19
   2   1   6    1.04    0.27
   2   1   6    0.83    0.19
   2  -1   7    3.88    0.48
  -2   1   7    3.54    0.43
  -2   1   7    3.56    0.43
   2   1  -7    4.31    1.21
  -2   1   7    5.12    1.27
   2  -1   7    3.24    0.44
   2   1   7    3.35    0.87
   2   1   7    3.27    0.44
   2  -1  -7    4.21    1.36
  -2  -1   7    3.08    0.44
   2   1   7    4.24    0.50
   2   1   7    3.07    0.75
  -2  -1   7    3.35    1.06
  -2  -1   7    3.37    0.43
   2  -1   8    1.88    0.34
  -2   1   8    2.36    1.13
   2   1  -8    1.84    1.21
  -2   1   8    1.54    0.26
  -2   1   8    1.00    0.26
   2  -1   8    1.48    0.26
  -2  -1   8    1.84    0.28
   2   1   8    1.48    0.26
  -2  -1   8    1.21    1.04
   2  -1  -8    1.43    1.27
   2   1   8    0.89    0.31
  -2  -1   8    1.52    0.25
   2   1  -9    4.59    1.83
   2  -1   9    8.16    0.82
  -2   1   9    7.30    0.80
   2  -1   9    8.00    0.80
  -2   1   9    4.89    1.71
  -2  -1   9    6.30    0.79
   2   1   9    6.29    0.82
   2  -1  -9    6.58    2.07
  -2  -1   9    6.72    0.79
  -2  -1   9    6.97    1.69
   2   1   9    5.67    0.78
   2  -1  10    6.91    0.87
  -2   1  10    6.40    0.87
  -2   1  10    9.58    2.24
   2  -1  10    7.83    0.91
  -2  -1  10    6.79    0.88
  -2  -1  10   10.17    2.17
   2   1  10    9.42    0.91
   2   1  10    8.62    0.90
  -2  -1  10    7.06    0.87
  -2   1  11    6.37    2.43
  -2   1  11    6.65    0.73
   2  -1  11    4.97    0.76
   2  -1  11    5.75    0.76
  -2   1  11    5.40    0.72
   2   1  11    7.17    0.77
  -2  -1  11    5.90    0.74
  -2  -1  11    8.98    2.61
  -2   1  12    4.45    0.58
  -2   1  12    3.36    0.56
   2  -1  12    4.21    0.57
   2  -1  12    5.13    0.64
   2   1  12    4.89    0.62
  -2  -1  12    5.22    0.61
   2   1  12    5.29    0.66
  -2  -1  12    3.98    0.56
   2  -1  13    2.00    0.42
   2  -1  13    1.97    0.35
  -2   1  13    1.99    0.36
   2   1  13    1.85    0.35
  -2  -1  13    1.87    0.35
   2   1  13    2.05    0.44
   2  -1  14    2.36    0.34
   2  -1  14    2.21    0.44
  -2  -1  14    1.56    0.32
   2   1  14    1.99    0.42
   2  -1  15    0.74    0.36
   2  -1  15    2.19    0.61
  -2   1  15    1.03    0.30
   2   1  15    0.68    0.33
   2   1  15    1.32    0.32
  -2  -1  15    0.98    0.31
   2  -1  16   -0.01    0.26
   2  -1  16    0.65    0.29
  -2   1  16   -0.20    0.24
   2   1  16    0.11    0.16
   2   1  16   -0.05    0.16
  -2  -1  16   -0.12    0.50
  -2   1  17    0.20    0.21
   2  -1  17    0.15    0.19
   2  -1  17    0.13    0.13
   2   1  17    0.88    0.53
  -2  -1  17    0.01    0.16
   2  -1  18    0.20    0.43
   2   1  18    0.57    0.66
  -2  -1  18    0.03    0.18
   2  -1  19    0.43    1.02
  -2   1  19   -0.66    1.13
  -2  -1  19    0.12    1.14
   2   1  19    0.08    1.41
   2  -1  20   -0.34    2.63
  -2   1  20    0.10    2.12
  -2  -1  20    0.69    1.26
   2   1  20    2.69    2.58
  -3  -1   0   32.98    3.26
  -3   1   0   25.65    3.23
   3  -1   0   25.33    3.24
   3   1  -1   66.27    7.28
   3  -1   1   67.30    7.21
  -3   1   1   60.27    7.26
  -3  -1  -1   69.01    7.22
   3   1   1   67.03    7.22
  -3  -1   1   62.88    7.26
   3  -1  -1   61.01    7.27
  -3   1  -1   62.86    7.20
  -3   1   2  103.32   10.43
   3   1  -2   89.85   10.40
  -3  -1  -2   93.74   10.28
   3  -1   2   86.20   10.27
   3  -1  -2  104.51   10.44
  -3  -1   2   87.94   10.39
   3   1   2   90.33   10.29
  -3   1  -2   89.92   10.26
   3   1  -3  317.56   37.17
  -3   1   3  339.38   37.19
  -3  -1  -3  366.44   37.03
   3  -1  -3  332.83   37.18
   3   1   3  363.34   37.05
  -3   1  -3  354.03   37.00
   3   1   3  306.69   36.95
  -3  -1   3  319.44   37.16
   3  -1   4   52.26    6.01
   3   1  -4   57.32    6.36
   3  -1   4   55.95    6.02
  -3   1   4   53.24    6.01
   3   1   4   56.55    6.02
  -3  -1   4   52.80    6.01
   3  -1  -4   55.57    6.36
   3   1   4   52.66    6.01
  -3  -1   4   61.35    6.52
   3  -1   5    1.62    0.31
   3  -1   5    2.05    0.26
  -3   1   5    1.82    0.24
   3   1  -5    1.35    0.86
   3   1   5    1.98    0.27
   3   1   5    1.04    0.29
   3  -1  -5    0.67    0.82
  -3  -1   5    1.67    0.24
   3  -1   6    3.56    0.43
   3  -1   6    2.33    0.36
  -3   1   6    2.56    0.35
   3   1  -6    2.97    1.12
  -3   1   6    3.46    1.03
   3   1   6    3.57    0.45
  -3  -1   6    2.23    0.92
   3   1   6    3.24    0.62
   3   1   6    2.63    0.36
   3  -1  -6    3.06    1.17
  -3  -1   6    2.73    0.35
  -3   1   7   13.43    1.50
   3  -1   7   14.01    1.52
  -3   1   7   13.62    2.24
  -3   1   7   11.82    1.49
   3  -1   7   13.25    1.50
   3   1  -7   14.56    2.32
   3   1   7   12.50    1.50
  -3  -1   7   15.64    2.19
  -3  -1   7   14.55    1.49
   3   1   7   12.32    1.52
  -3  -1   7   14.61    1.49
   3  -1  -7   13.09    2.44
   3   1  -8   11.80    2.13
  -3   1   8    9.96    2.03
  -3   1   8    9.76    1.15
   3  -1   8   10.41    1.18
   3  -1   8   11.16    1.17
  -3  -1   8   10.50    2.04
  -3  -1   8    9.79    1.15
   3  -1  -8   11.06    2.16
   3   1   8   10.04    1.19
  -3  -1   8   10.35    1.16
   3   1   8   10.11    1.16
   3  -1   9   10.16    1.27
   3  -1   9   12.32    1.31
   3   1  -9   11.11    2.40
  -3   1   9   10.39    1.27
  -3   1   9   11.83    1.26
  -3   1   9   12.35    2.33
  -3  -1   9   11.68    1.28
   3  -1  -9   13.19    2.72
  -3  -1   9   10.93    2.35
   3   1   9   11.83    1.28
   3   1   9   12.42    1.31
  -3  -1   9   10.22    1.27
  -3   1  10   11.63    1.23
  -3   1  10   10.00    1.21
   3  -1  10   10.14    1.22
  -3   1  10    6.81    2.52
   3  -1  10   10.74    1.26
  -3  -1  10   10.17    1.22
   3   1  10   13.05    1.27
   3   1  10   11.92    1.24
  -3  -1  10   10.70    1.23
  -3  -1  10    9.39    2.30
   3  -1 -10    7.55    2.68
   3  -1  11    2.22    0.39
  -3   1  11    1.42    0.31
  -3   1  11   -0.32    2.41
   3   1 -11    0.85    3.24
  -3   1  11    2.10    0.33
   3  -1  11    2.14    0.36
  -3  -1  11    2.46    0.34
  -3  -1  11    0.32    2.53
  -3  -1  11    1.98    0.34
   3   1  11    2.12    0.34
   3   1  11    1.60    0.39
  -3   1  12    1.60    0.32
   3  -1  12    2.57    0.38
  -3   1  12    2.61    0.35
   3  -1  12    2.73    0.46
   3   1  12    1.81    0.41
  -3  -1  12    1.48    0.29
   3   1  12    2.45    0.36
  -3  -1  12    2.20    0.36
   3  -1  13    5.92    0.76
   3  -1  13    7.29    0.80
  -3   1  13    5.97    0.75
   3   1  13    5.40    0.74
   3  -1  14    1.72    0.35
  -3   1  14    2.52    0.36
  -3  -1  14    1.63    0.34
   3  -1  15    0.17    0.27
   3  -1  15   -0.25    0.33
  -3   1  15   -0.02    0.25
   3   1  15    0.66    0.37
  -3  -1  15    0.40    0.26
   3  -1  16    0.95    0.28
  -3   1  16    1.16    0.30
   3  -1  16    1.52    0.35
   3   1  16    1.37    0.36
  -3  -1  16    0.98    0.27
   3  -1  17    0.12    0.17
  -3   1  17    0.33    0.27
  -3  -1  17    0.18    0.45
   3   1  17    0.21    0.16
   3   1  17    0.05    0.29
   3  -1  18    0.46    0.51
  -3   1  18    0.06    0.49
  -3  -1  18    0.34    0.56
   3   1  18   -0.44    0.81
  -3   1  19    0.19    0.76
   3  -1  19    0.11    1.21
   3   1  19   -1.02    1.53
  -3  -1  19    0.25    0.71
  -3   1  20   -0.48    1.21
   3  -1  20   -2.61    2.66
   3   1  20    2.48    2.45
  -3  -1  20   -1.07    1.61
   4  -1   0    8.58    1.41
  -4   1   0    8.65    1.38
   4  -1   1   48.85    5.25
   4   1  -1   50.13    5.33
  -4   1   1   43.47    5.28
  -4  -1  -1   46.04    5.23
  -4  -1   1   40.65    5.27
   4   1   1   48.38    5.26
   4  -1  -1   43.90    5.30
  -4   1  -1   45.73    5.22
   4  -1   2   24.29    3.00
   4   1  -2   27.82    3.21
  -4  -1  -2   28.54    3.02
   4  -1   2   22.86    2.82
  -4  -1   2   27.45    3.19
   4   1   2   26.00    3.04
  -4   1  -2   25.16    2.99
  -4   1   3  152.13   17.25
   4   1  -3  155.37   17.26
   4  -1   3  158.75   17.07
   4  -1   3  136.19   16.95
  -4  -1  -3  171.33   17.08
   4   1   3  159.17   17.10
   4  -1  -3  146.84   17.25
  -4  -1   3  149.18   17.24
  -4   1  -3  164.00   17.05
  -4  -1  -4  247.11   27.00
  -4   1   4  272.78   26.90
   4  -1   4  224.99   26.90
   4   1  -4  238.40   27.24
   4   1   4  235.70   27.02
  -4  -1   4  231.44   27.21
   4  -1  -4  228.07   27.22
  -4  -1   4  283.02   26.90
   4  -1   5    8.60    0.93
  -4   1   5    5.42    1.50
  -4   1   5    8.64    0.92
   4  -1   5    7.54    0.96
   4   1  -5    6.84    1.58
   4   1   5    9.29    0.93
   4  -1  -5    6.91    1.59
  -4  -1   5    8.13    0.92
   4   1   5    7.99    0.96
  -4   1   6    3.78    1.31
   4   1  -6    4.86    1.32
   4  -1   6    2.36    0.34
  -4   1   6    2.18    0.32
   4  -1  -6    4.71    1.39
   4   1   6    2.64    0.33
  -4  -1   6    2.41    0.32
  -4   1   7   11.91    1.29
   4  -1   7   10.38    1.29
  -4   1   7    9.20    1.97
   4  -1  -7   17.04    2.50
  -4  -1   7   12.16    1.29
   4   1   7   10.61    1.29
   4   1   7   13.01    1.33
   4  -1   8   65.54    7.27
   4  -1   8   71.47    7.26
  -4   1   8   66.14    7.25
   4   1  -8   73.84    8.13
  -4   1   8   61.58    7.26
  -4   1   8   69.93    8.00
  -4  -1   8   63.58    7.25
  -4  -1   8   66.49    7.26
   4  -1  -8   67.47    8.21
   4   1   8   62.22    7.26
   4  -1   9   24.00    2.35
  -4   1   9   18.96    2.32
   4   1  -9   19.88    3.77
   4  -1   9   22.06    2.33
  -4   1   9   18.94    3.32
  -4  -1   9   19.16    3.45
  -4  -1   9   21.07    2.31
   4  -1  -9   21.72    4.02
   4   1   9   17.99    2.34
   4   1   9   22.33    2.33
  -4  -1   9   21.10    2.32
   4  -1  10    2.64    0.37
   4  -1  10    2.71    0.44
  -4   1  10    2.10    0.33
  -4   1  10    1.31    1.90
   4   1 -10   -1.39    2.17
   4   1  10    2.50    0.43
   4  -1 -10   -0.69    2.36
   4   1  10    2.23    0.35
  -4  -1  10    2.01    0.36
  -4  -1  10    0.98    1.85
  -4   1  11    8.82    0.95
   4  -1  11   10.11    1.00
   4  -1  11    6.83    0.98
   4   1  11    7.39    0.94
  -4  -1  11    9.12    0.96
   4   1  11    6.50    1.00
   4  -1  12    4.87    0.54
  -4   1  12    4.20    0.52
   4  -1  12    3.32    0.57
   4   1  12    4.32    0.53
   4   1  12    3.10    0.59
  -4  -1  12    3.10    0.49
  -4   1  13    2.13    0.42
   4  -1  13    3.46    0.45
   4   1  13    2.65    0.53
  -4  -1  13    3.60    0.44
   4  -1  14    1.80    0.41
  -4   1  14    0.73    0.29
   4  -1  14    2.54    0.56
   4   1  14    1.74    0.44
  -4  -1  14    0.55    0.23
   4   1  14    0.95    0.30
   4  -1  15    6.26    0.81
  -4   1  15    6.48    0.77
   4   1  15    6.69    0.79
   4   1  15    6.37    0.83
  -4  -1  15    5.20    0.76
  -4   1  16    0.83    0.28
   4  -1  16    0.83    0.34
   4  -1  16    0.68    0.34
   4   1  16    0.87    0.33
  -4  -1  16    0.70    0.28
   4   1  16    0.88    0.29
   4  -1  17    0.24    0.28
   4  -1  17    0.39    0.31
  -4   1  17    0.54    0.45
   4   1  17    0.31    0.37
   4   1  17    0.56    0.28
  -4  -1  17    0.25    0.28
   4  -1  18    1.41    1.20
   4   1  18    1.58    1.35
   4  -1  19    2.49    2.57
  -4   1  19    0.05    1.10
   4   1  19   -1.16    3.04
  -4  -1  19   -0.05    0.66
  -4   1  20   -1.01    1.24
   4  -1  20   -1.22    1.52
  -4  -1  20    0.52    1.71
   4   1  20    1.17    1.56
  -5   1   0  192.20   22.02
   5   1   0  206.65   22.06
   5  -1   0  200.67   22.05
  -5  -1   0  196.98   22.02
  -5   1   1   31.02    4.01
  -5  -1  -1   35.03    3.98
   5  -1   1   32.02    3.98
   5   1  -1   30.17    4.05
  -5  -1   1   33.48    4.02
   5  -1  -1   37.42    4.09
   5   1   1   36.41    4.01
  -5   1  -1   34.27    3.96
   5   1  -2   13.72    1.82
  -5   1   2    9.71    1.74
   5  -1   2   10.67    1.58
  -5  -1  -2    9.79    1.53
   5   1   2   10.16    1.24
   5  -1  -2   11.96    1.82
   5   1   2   12.31    1.60
  -5   1  -2   12.04    1.55
   5  -1   3   12.43    1.70
  -5   1   3   13.69    1.97
  -5  -1  -3   14.20    1.69
   5  -1   3   11.81    1.42
   5   1  -3   12.04    1.96
  -5   1  -3   14.06    1.65
   5   1   3   11.80    1.40
   5  -1  -3   13.35    2.01
  -5  -1   3   14.13    1.94
   5   1   3   11.87    1.42
   5   1   3   14.04    1.75
   5  -1   4   36.31    4.66
  -5   1   4   44.32    5.14
   5   1  -4   46.35    5.17
  -5  -1  -4   44.65    4.81
  -5  -1   4   39.95    5.09
  -5   1  -4   43.03    4.79
   5   1   4   43.80    4.88
   5  -1  -4   43.97    5.17
   5   1   4   42.85    4.67
  -5   1   5  122.00   12.61
   5  -1   5  105.11   12.07
  -5   1   5  105.86   12.05
   5  -1   5   98.96   12.05
   5   1   5  110.06   12.07
  -5  -1   5  123.54   12.59
   5   1   5  117.06   12.24
   5  -1  -5  121.30   12.61
  -5  -1   5   98.44   12.05
   5   1  -6   50.73    6.07
   5  -1   6   44.55    5.38
   5  -1   6   49.45    5.37
  -5   1   6   49.09    6.01
  -5   1   6   51.57    5.36
   5   1   6   48.37    5.38
   5   1   6   49.29    5.37
  -5  -1   6   52.40    5.94
   5  -1  -6   50.46    6.12
  -5  -1   6   46.25    5.36
   5  -1   7   39.38    4.73
  -5   1   7   43.94    4.71
  -5   1   7   38.58    5.34
   5  -1   7   45.17    4.71
  -5  -1   7   47.06    4.71
   5   1   7   44.94    4.71
   5  -1  -7   39.54    5.49
   5   1   7   38.84    4.72
   5  -1   8    6.59    0.74
   5  -1   8    5.43    0.79
  -5   1   8    6.44    0.74
   5   1  -8    3.49    1.82
  -5  -1   8    4.77    1.63
  -5  -1   8    6.58    0.73
   5  -1  -8    4.11    2.15
   5   1   8    6.39    0.81
   5   1   8    6.67    0.74
   5   1  -9    0.00    1.90
   5  -1   9    2.25    0.45
  -5   1   9    1.87    0.32
  -5   1   9   -0.26    1.65
   5  -1   9    2.37    0.33
  -5  -1   9    1.58    0.31
   5  -1  -9    0.19    2.19
   5   1   9    3.26    0.44
   5   1   9    2.15    0.32
   5   1 -10    3.13    2.69
   5  -1  10    3.77    0.56
  -5   1  10    3.37    2.37
   5  -1  10    3.23    0.45
  -5   1  10    3.54    0.50
   5  -1 -10    4.35    2.40
  -5  -1  10    3.66    0.47
  -5  -1  10    0.42    2.30
   5   1  10    4.21    0.60
   5   1  10    3.18    0.46
   5  -1  11    2.49    0.40
   5  -1  11    2.59    0.48
   5   1  11    2.31    0.39
   5   1  11    2.77    0.49
  -5   1  12    5.63    0.83
   5  -1  12    6.88    0.84
   5  -1  12    7.48    0.89
  -5  -1  12    8.34    0.84
   5   1  12    6.95    0.90
   5   1  12    7.10    0.85
  -5   1  13    0.02    0.20
   5  -1  13    0.25    0.35
   5  -1  13    0.56    0.25
   5   1  13    0.98    0.50
  -5  -1  13    0.22    0.19
   5   1  13    0.24    0.31
  -5   1  14    5.01    0.71
   5  -1  14    4.06    0.72
   5   1  14    4.68    0.68
  -5  -1  14    6.44    0.67
   5  -1  15    1.14    0.40
  -5   1  15    1.12    0.30
   5   1  15    1.11    0.40
  -5  -1  15    0.79    0.28
   5   1  15    0.68    0.26
   5  -1  16    1.01    0.39
  -5   1  16    1.21    0.45
   5   1  16    1.40    0.37
   5   1  16    0.59    0.32
  -5  -1  16    0.94    0.33
   5  -1  17    2.45    0.42
  -5   1  17    3.61    0.59
   5  -1  17    2.22    0.73
   5   1  17    1.14    0.91
  -5  -1  17    2.24    0.41
   5   1  17    1.58    0.40
   5  -1  18    0.10    0.22
  -5   1  18   -0.88    1.00
   5  -1  18    0.35    1.03
   5   1  18    0.01    0.19
   5   1  18    0.77    1.44
  -5  -1  18    0.17    0.35
   5  -1  19   -1.71    1.70
  -5   1  19   -0.37    1.16
  -5  -1  19    0.76    1.01
   5   1  19   -0.02    2.05
   5  -1  20    0.36    1.93
   5   1  20   -0.05    1.06
  -5  -1  20    0.84    1.45
   6  -1   0   68.67    7.70
  -6  -1   0   67.97    7.66
  -6   1   0   62.87    7.64
   6   1   0   68.80    7.71
  -6  -1  -1   22.89    2.82
   6  -1   1   21.92    2.86
   6   1  -1   23.14    2.95
   6  -1   1   21.22    2.47
  -6   1   1   21.70    2.88
  -6  -1   1   20.94    2.86
   6  -1  -1   22.91    2.94
   6   1   1   24.20    2.86
  -6   1  -1   23.57    2.80
   6  -1   2    9.99    1.33
  -6  -1  -2   12.47    1.72
   6  -1   2   11.84    1.74
   6   1  -2   12.60    1.91
  -6   1   2   12.30    1.86
   6   1   2   11.45    1.33
  -6  -1   2   12.10    1.85
  -6   1  -2   12.17    1.69
   6   1   2   14.19    1.77
   6  -1  -2   14.50    1.99
   6  -1   3    8.26    1.38
  -6  -1  -3    9.79    1.34
   6  -1   3    8.66    0.99
   6   1  -3   10.26    1.73
   6  -1   3    7.38    0.95
  -6   1   3   12.00    1.86
  -6   1  -3   10.42    1.35
   6   1   3    7.88    0.95
   6  -1  -3    9.81    1.74
  -6  -1   3    8.76    1.60
   6   1   3    9.30    0.99
  -6  -1  -4   26.65    3.36
   6  -1   4   30.80    3.16
   6   1  -4   26.17    3.72
   6  -1   4   29.07    3.44
   6  -1   4   27.82    3.14
  -6   1   4   25.60    3.69
   6   1   4   29.07    3.14
  -6   1  -4   26.31    3.32
  -6  -1   4   28.33    3.67
   6  -1  -4   32.83    3.81
  -6  -1   4   29.61    3.14
   6   1   4   29.71    3.16
   6   1   4   28.15    3.44
  -6   1   5   24.29    2.45
   6   1  -5   18.89    3.24
   6  -1   5   23.77    2.45
   6  -1   5   21.26    2.48
  -6   1   5   24.35    3.26
  -6  -1  -5   21.80    2.65
  -6  -1   5   18.86    3.04
  -6  -1   5   22.42    2.45
   6  -1  -5   25.45    3.39
  -6   1  -5   19.75    2.59
   6   1   5   23.46    2.48
   6   1   5   20.07    2.73
   6  -1   6   85.75    9.33
  -6   1   6   89.14    9.31
  -6   1   6   82.01    9.91
   6  -1   6   79.86    9.31
   6   1   6   87.42    9.31
   6   1   6   84.51    9.33
   6  -1  -6   84.34   10.04
  -6   1   7    8.71    1.00
   6  -1   7    8.73    1.01
   6   1  -7    7.62    2.13
  -6   1   7    6.94    1.82
   6  -1   7    9.76    1.07
   6  -1  -7    8.81    2.24
  -6  -1   7    9.01    1.83
   6   1   7    9.45    1.01
  -6  -1   7    8.65    1.00
   6   1  -8   -0.83    1.86
   6  -1   8    1.58    0.28
  -6   1   8    1.50    0.27
   6  -1   8    1.30    0.39
  -6   1   8   -0.57    1.35
   6   1   8    1.54    0.28
   6   1   8    1.85    0.42
  -6  -1   8    1.32    2.05
  -6  -1   8    1.61    0.26
   6  -1  -8    2.70    2.38
  -6   1   9    1.24    0.26
   6   1  -9    2.90    2.11
   6  -1   9    1.71    0.28
  -6   1   9   -2.77    1.99
   6  -1   9    1.10    0.39
   6   1   9    1.31    0.28
   6   1   9    0.83    0.38
  -6  -1   9    2.70    2.02
   6  -1  -9    1.30    2.41
  -6  -1   9    1.34    0.26
  -6   1  10    5.62    0.64
   6  -1  10    6.69    0.74
   6  -1  10    4.60    0.64
   6   1  10    4.73    0.72
   6   1  10    5.01    0.64
  -6  -1  10    4.90    0.66
   6  -1  11    3.31    0.57
   6  -1  11    3.11    0.45
  -6   1  11    3.02    0.46
  -6  -1  11    3.93    0.51
   6   1  11    4.21    0.66
   6   1  11    3.21    0.47
   6  -1  12    0.22    0.35
   6  -1  12    0.49    0.27
  -6   1  12    0.37    0.20
   6   1  12   -0.15    0.33
  -6  -1  12    0.33    0.23
   6   1  12    0.42    0.27
   6  -1  13    3.00    0.58
  -6   1  13    3.59    0.49
   6  -1  13    3.89    0.53
   6   1  13    4.62    0.54
   6   1  13    3.34    0.56
  -6  -1  13    2.97    0.46
  -6   1  14   -0.14    0.28
   6  -1  14    0.39    0.27
   6  -1  14   -0.01    0.25
   6   1  14    0.01    0.22
  -6  -1  14    0.28    0.25
   6   1  14    0.60    0.30
  -6   1  15    0.71    0.36
   6  -1  15    1.32    0.39
   6   1  15    1.30    0.39
   6   1  15    0.70    0.37
  -6  -1  15    1.30    0.30
   6  -1  16    3.40    0.57
  -6   1  16    3.21    0.53
   6   1  16    3.53    0.57
   6   1  16    2.51    0.92
  -6  -1  16    3.18    0.53
   6  -1  17   -0.15    0.81
   6  -1  17   -0.01    0.28
  -6   1  17    0.48    0.39
   6   1  17   -1.43    1.41
  -6  -1  17   -0.12    0.27
   6   1  17    0.59    0.33
  -6   1  18   -0.85    0.85
   6  -1  18    0.11    0.25
   6  -1  18    1.13    1.50
   6   1  18    0.55    0.26
   6   1  18   -0.60    1.78
  -6  -1  18    0.94    0.70
   6  -1  19    3.53    2.02
  -6   1  19    0.24    1.56
  -6  -1  19   -0.33    1.74
   6   1  19    0.36    1.89
   7  -1   0    0.87    0.75
  -7  -1   0    0.82    0.65
   7   1   0    0.00    0.80
   7  -1   0    1.67    0.26
  -7   1   0    1.54    0.71
   7  -1   1    2.94    0.37
   7  -1   1    3.08    1.05
  -7   1   1    2.99    0.98
  -7  -1  -1    1.99    0.90
   7   1  -1    3.10    1.14
   7   1   1    1.62    0.88
  -7   1  -1    1.67    0.73
   7   1   1    2.97    0.38
   7  -1  -1    1.44    0.91
  -7  -1   1    2.15    0.96
   7   1  -2    3.89    1.21
  -7   1   2    4.31    1.21
   7  -1   2    3.84    1.07
   7  -1   2    4.07    0.53
  -7  -1  -2    3.89    1.05
   7   1   2    4.23    0.55
   7  -1  -2    3.92    1.09
  -7   1  -2    4.63    1.02
  -7  -1   2    4.49    1.18
   7   1   2    4.84    1.18
  -7   1   3   15.63    2.28
   7   1  -3   11.95    2.28
   7  -1   3   13.77    1.57
  -7  -1  -3   14.98    1.97
   7  -1   3   14.57    2.03
   7  -1   3   13.25    1.60
   7   1   3   13.72    1.60
   7   1   3   13.86    2.03
   7   1   3   15.97    1.59
  -7  -1   3   14.67    2.21
   7  -1  -3   14.69    2.36
  -7   1  -3   13.53    1.95
  -7   1   4    4.84    1.42
  -7  -1  -4    4.88    1.13
   7  -1   4    7.32    0.84
   7   1  -4    6.95    1.78
   7  -1   4    6.01    1.25
   7  -1   4    7.32    0.78
   7   1   4    7.09    0.84
   7   1   4    7.22    0.79
  -7  -1   4    6.16    1.50
  -7  -1   4    7.65    0.78
   7   1   4    5.98    1.28
   7  -1  -4    4.84    1.65
  -7   1  -4    5.96    1.17
   7   1  -5   32.12    4.75
   7  -1   5   38.93    4.04
  -7   1   5   35.74    4.01
   7  -1   5   38.33    4.02
   7   1   5   38.13    4.02
  -7  -1   5   29.74    4.60
   7   1   5   38.54    4.04
  -7  -1   5   34.75    4.01
  -7   1   6   21.96    2.68
  -7  -1  -6   20.41    2.92
   7   1  -6   28.60    3.88
  -7   1   6   20.71    3.49
   7  -1   6   27.23    2.69
   7   1   6   24.64    2.69
   7  -1  -6   20.46    3.66
  -7  -1   6   28.36    3.63
  -7  -1   6   25.18    2.68
   7   1   6   25.55    2.72
   7  -1   7   19.90    2.30
  -7   1   7   22.71    3.47
  -7   1   7   19.04    2.29
   7   1  -7   23.48    3.59
   7  -1  -7   27.42    4.18
   7   1   7   20.49    2.30
  -7  -1   7   22.13    2.30
  -7   1   8   12.26    2.63
   7  -1   8   11.68    1.27
   7   1  -8   19.82    3.99
   7  -1   8   12.01    1.32
  -7   1   8   10.78    1.26
  -7  -1   8   13.28    2.78
   7   1   8   10.78    1.32
   7  -1  -8    9.50    2.84
   7   1   8   11.15    1.27
  -7  -1   8   10.42    1.25
   7  -1   9    3.54    0.49
  -7   1   9    7.78    2.77
  -7   1   9    3.65    0.47
   7   1  -9    1.64    2.94
   7  -1   9    4.13    0.63
   7   1   9    5.18    0.60
  -7  -1   9    4.51    2.65
   7  -1  -9    1.52    3.52
  -7  -1   9    2.90    0.48
   7   1   9    4.14    0.50
  -7   1  10    0.64    0.22
   7  -1  10    1.30    0.29
   7  -1  10    0.91    0.43
  -7  -1  10    1.45    0.28
   7   1  10    0.81    0.43
   7   1  10    1.54    0.33
  -7   1  11    0.69    0.21
   7  -1  11    0.30    0.25
   7  -1  11    0.79    0.38
   7   1  11    0.34    0.36
   7   1  11    0.63    0.27
  -7   1  12    2.15    0.40
   7  -1  12    2.74    0.41
   7  -1  12    4.37    0.57
   7   1  12    2.88    0.57
  -7  -1  12    1.92    0.39
   7   1  12    3.57    0.48
  -7   1  13   -0.02    0.26
   7  -1  13    0.08    0.27
   7  -1  13    0.36    0.36
  -7  -1  13    0.08    0.28
   7   1  13    0.02    0.39
   7   1  13    0.14    0.35
   7  -1  14    1.41    0.42
  -7   1  14    2.61    0.43
   7  -1  14    1.59    0.32
   7   1  14    1.52    0.39
  -7  -1  14    1.26    0.34
   7   1  14    1.74    0.41
  -7   1  15    1.75    0.41
   7  -1  15    1.52    0.43
   7  -1  15    2.19    0.43
   7   1  15    0.81    0.47
  -7  -1  15    2.72    0.46
   7   1  15    1.28    0.38
   7  -1  16    0.43    0.36
   7  -1  16    0.21    0.61
  -7   1  16   -0.20    0.36
   7   1  16   -0.32    0.32
   7   1  16   -0.64    1.07
  -7  -1  16   -0.18    0.34
   7  -1  17    0.40    0.24
  -7   1  17    0.77    0.64
   7  -1  17    2.33    1.53
  -7  -1  17    0.59    0.37
   7   1  17    1.25    0.37
   7   1  17    2.05    2.03
   7  -1  18    4.62    2.87
  -7   1  18   -0.26    1.43
   7  -1  18   -0.21    0.25
   7   1  18    0.21    0.26
  -7  -1  18   -0.23    0.83
   7   1  18   -1.25    2.66
   7  -1  19    1.15    1.43
  -7   1  19    1.57    1.77
   7   1  19    0.79    1.44
  -7  -1  19   -0.42    1.87
   8  -1   0   16.60    2.35
   8  -1   0   14.30    1.65
  -8  -1   0   17.45    2.25
  -8   1   0   13.08    2.14
   8   1   0   14.61    2.29
   8  -1   1   20.32    2.74
   8  -1   1   18.07    2.17
   8   1  -1   22.34    2.89
  -8   1   1   19.25    2.69
  -8  -1  -1   21.29    2.65
   8   1   1   22.11    2.81
  -8  -1   1   19.89    2.69
   8   1   1   16.89    2.17
  -8   1  -1   21.23    2.65
   8  -1  -1   23.24    2.92
  -8  -1  -2    0.44    0.80
   8  -1   2    1.61    0.96
   8  -1   2    2.56    0.34
   8   1  -2    1.18    1.07
  -8   1   2    1.44    0.89
   8   1   2    2.21    0.34
   8  -1  -2    2.06    1.05
   8   1   2    1.25    0.87
  -8  -1   2    2.11    0.92
  -8   1  -2    1.17    0.76
   8   1  -3   13.30    2.45
   8  -1   3   15.58    1.67
  -8  -1  -3   15.68    2.13
  -8   1   3   13.97    2.42
   8  -1   3   14.80    1.66
   8  -1   3   15.44    2.23
   8  -1  -3   17.90    2.75
  -8  -1   3   14.35    2.30
   8   1   3   15.91    2.25
   8   1   3   14.61    1.67
  -8   1  -3   13.39    2.11
   8   1   3   14.09    1.68
   8  -1   4   73.30    7.96
   8  -1   4   72.68    7.94
  -8  -1  -4   67.16    8.25
   8  -1   4   71.19    8.30
  -8   1   4   75.53    8.69
   8   1  -4   82.47    8.85
   8   1   4   69.36    8.36
   8   1   4   77.92    7.96
  -8   1  -4   73.26    8.25
  -8  -1   4   62.40    8.48
  -8   1   5   13.06    2.46
  -8   1   5   13.95    1.52
  -8  -1  -5   15.09    1.96
   8  -1   5   12.32    1.52
   8  -1   5   11.58    1.97
   8  -1   5   14.87    1.56
   8   1  -5   15.65    2.65
  -8   1  -5   12.68    1.89
   8   1   5   14.34    1.56
   8   1   5   15.08    2.10
  -8  -1   5   16.33    2.51
   8   1   5   12.69    1.52
  -8  -1   5   14.10    1.52
   8  -1  -5   16.49    2.90
   8   1  -6    9.46    2.12
   8  -1   6    7.18    0.92
   8  -1   6    6.98    0.86
  -8  -1  -6    7.77    1.29
  -8   1   6    9.25    1.96
  -8   1   6    7.29    0.85
   8   1   6    7.46    1.40
   8   1   6    7.24    0.86
  -8  -1   6    9.66    2.09
   8   1   6    7.14    0.92
  -8  -1   6    8.17    0.85
   8  -1  -6    8.33    2.30
   8   1  -7   24.77    4.49
   8  -1   7   26.51    3.09
  -8   1   7   26.79    3.09
   8  -1   7   28.32    3.13
  -8   1   7   28.55    4.27
   8   1   7   31.03    3.13
   8  -1  -7   31.29    4.70
   8   1   7   29.15    3.09
  -8  -1   7   27.03    3.08
   8  -1   8   15.64    1.75
   8  -1   8   15.69    1.81
  -8   1   8   14.75    3.65
   8   1  -8   21.71    4.47
  -8   1   8   15.95    1.75
  -8  -1   8   17.32    3.84
   8  -1  -8   18.78    3.60
   8   1   8   16.55    1.81
   8   1   8   14.59    1.75
  -8  -1   8   15.47    1.75
   8  -1   9    5.29    0.72
   8  -1   9    4.75    0.62
   8   1   9    4.49    0.61
  -8  -1   9    4.82    0.60
   8   1   9    5.52    0.75
   8  -1  10    0.19    0.39
   8  -1  10    0.64    0.25
  -8   1  10    0.51    0.27
   8   1  10    0.29    0.39
   8   1  10    0.14    0.24
  -8  -1  10    0.48    0.22
   8  -1  11    1.17    0.43
  -8   1  11    0.97    0.33
   8  -1  11    1.70    0.32
   8   1  11    1.45    0.32
  -8  -1  11    1.57    0.35
   8   1  11    1.61    0.43
  -8   1  12    0.54    0.25
   8  -1  12   -0.28    0.36
   8  -1  12    0.39    0.28
   8   1  12    0.68    0.34
  -8  -1  12    0.51    0.22
   8   1  12    0.51    0.46
   8  -1  13    2.32    0.57
   8  -1  13    2.45    0.44
  -8   1  13    2.72    0.44
   8   1  13    1.98    0.49
  -8  -1  13    1.92    0.37
   8   1  13    4.64    0.75
   8  -1  14    0.68    0.33
  -8   1  14    1.92    0.39
   8  -1  14    1.27    0.36
   8   1  14    0.60    0.35
  -8  -1  14    1.63    0.35
   8  -1  15    0.55    0.28
   8  -1  15   -0.15    0.83
  -8   1  15    0.53    0.34
   8   1  15    0.60    1.07
   8   1  15    0.91    0.38
  -8  -1  15    0.88    0.35
  -8   1  16    1.40    0.42
   8  -1  16    0.50    0.37
  -8  -1  16    1.40    0.40
   8   1  16    0.91    0.36
   8  -1  17    2.50    2.49
  -8   1  17   -0.05    0.90
   8  -1  17    0.62    0.37
  -8  -1  17    0.70    0.50
   8   1  17    0.17    2.95
   8   1  17    0.39    0.32
   8  -1  18    0.45    0.27
  -8   1  18   -0.56    1.63
   8  -1  18   -1.06    2.00
  -8  -1  18    1.32    1.19
   8   1  18   -0.56    1.61
   8   1  18    0.46    0.29
   8  -1  19    0.61    1.31
   8  -1  19    0.36    0.28
  -9  -1   0    6.72    1.39
   9   1   0    7.04    1.51
   9   1   0    5.18    0.67
   9  -1   0    5.23    0.67
  -9   1   0    6.03    1.22
  -9  -1  -1   -0.32    0.69
   9   1  -1   -0.44    1.10
  -9   1   1    0.86    0.82
   9  -1   1    0.60    0.25
   9  -1   1    1.29    0.94
   9  -1  -1    1.60    1.07
   9   1   1    1.12    0.27
   9   1   1    0.46    0.86
   9  -1  -1    0.58    0.22
  -9   1  -1    0.42    0.72
  -9  -1   1    0.04    0.62
   9   1  -2    3.88    1.51
  -9   1   2    3.17    1.19
  -9  -1  -2    4.10    1.16
   9  -1   2    3.47    0.48
   9  -1   2    2.52    1.11
  -9  -1   2    2.36    1.02
   9  -1  -2    3.53    0.43
  -9   1  -2    2.26    1.14
   9   1   2    3.14    0.48
   9  -1  -2    3.01    1.23
   9   1   2    3.43    1.26
  -9  -1  -3   39.49    4.56
   9  -1   3   34.66    4.57
   9  -1   3   39.03    4.04
  -9   1   3   40.55    4.75
   9   1  -3   34.40    4.84
   9   1   3   35.55    4.58
  -9   1  -3   33.77    4.48
   9  -1  -3   41.02    4.94
  -9  -1   3   35.64    4.68
   9   1   3   33.71    4.04
   9  -1   4   16.46    2.34
  -9   1   4   16.28    2.65
   9  -1   4   12.66    1.68
  -9  -1  -4   14.80    2.22
   9   1  -4   16.41    2.87
   9  -1  -4   19.51    2.98
  -9   1  -4   14.70    2.25
   9   1   4   17.26    2.37
   9   1   4   13.93    1.75
   9   1   4   14.65    1.68
  -9  -1   4   18.02    2.79
  -9   1   5   30.89    4.15
  -9   1   5   25.91    3.03
   9   1  -5   28.07    4.12
   9  -1   5   30.21    3.07
   9  -1   5   26.14    3.54
  -9  -1  -5   26.92    3.46
  -9  -1   5   29.62    4.11
   9  -1  -5   27.21    4.17
  -9   1  -5   28.48    3.43
  -9  -1   5   27.95    3.03
   9   1   5   26.52    3.06
   9   1   5   25.54    3.57
   9  -1   6   15.42    2.52
  -9   1   6   18.58    1.94
   9  -1   6   19.43    1.99
  -9   1   6   20.32    3.16
   9   1  -6   21.49    3.52
  -9  -1  -6   15.19    2.36
   9  -1   6   16.00    1.94
   9  -1  -6   22.41    3.57
   9   1   6   18.45    1.99
  -9  -1   6   18.34    3.18
   9   1   6   15.44    2.82
  -9   1  -6   15.51    2.31
   9   1   6   17.18    1.96
   9   1  -7    7.13    2.59
  -9   1   7   13.64    3.62
   9  -1   7    9.26    1.07
  -9   1   7   10.09    1.07
   9  -1   7    8.69    1.15
   9   1   7   10.59    1.15
  -9  -1   7    9.45    1.07
  -9  -1   7    9.08    2.36
   9  -1  -7    8.04    3.87
   9   1   7    8.70    1.09
   9   1  -8   19.04    4.47
   9  -1   8   24.17    2.56
   9  -1   8   22.66    2.61
  -9   1   8   24.54    2.55
   9  -1  -8   21.43    4.84
  -9  -1   8   20.22    2.56
   9   1   8   24.27    2.57
  -9   1   9    2.57    0.46
   9  -1   9    3.48    0.46
   9   1   9    3.16    0.48
  -9  -1   9    3.89    0.45
   9  -1  10    2.20    0.51
   9  -1  10    1.77    0.40
  -9   1  10    1.72    0.33
   9   1  10    1.94    0.39
  -9  -1  10    2.67    0.38
   9   1  10    2.82    0.53
  -9   1  11    0.20    0.22
   9  -1  11   -0.04    0.25
   9  -1  11    0.32    0.43
   9   1  11    0.15    0.41
   9   1  11    0.47    0.50
  -9   1  12    2.83    0.41
   9  -1  12    3.27    0.56
   9  -1  12    2.72    0.49
   9   1  12    2.93    0.59
   9   1  12    1.75    0.49
  -9  -1  12    1.94    0.36
   9  -1  13    2.15    0.47
  -9   1  13    2.56    0.43
   9  -1  13    1.52    0.48
   9   1  13    2.06    0.50
   9   1  13    1.88    0.90
  -9  -1  13    2.31    0.37
   9  -1  14    0.01    0.57
  -9   1  14    0.36    0.32
   9  -1  14    0.36    0.32
   9   1  14    0.37    0.33
   9   1  14    0.29    1.58
  -9  -1  14    0.48    0.32
   9  -1  15    0.26    0.28
  -9  -1  15    0.50    0.32
   9   1  15   -1.99    1.52
   9   1  15    1.27    0.42
   9  -1  16    0.90    0.38
   9   1  16    0.96    0.36
   9  -1  17    0.36    2.79
   9  -1  17    1.03    0.38
  -9   1  17    1.71    1.41
  -9  -1  17    0.30    0.76
   9   1  17    0.35    0.35
   9   1  17    0.93    2.59
   9  -1  18    0.54    0.32
   9  -1  18   -0.22    1.60
   9   1  18    0.35    0.29
 -10   1   0   15.15    2.49
 -10  -1   0   11.38    2.06
  10  -1   0   10.83    1.27
  10   1   0   15.19    2.63
  10   1   0   10.53    1.27
 -10   1   1    5.22    1.36
  10   1  -1    8.29    2.00
 -10  -1  -1    6.82    1.60
  10  -1   1    7.72    1.74
  10   1  -1    5.46    0.76
  10  -1   1    5.91    0.77
  10   1   1    5.85    1.61
  10  -1  -1    7.33    1.83
  10   1   1    7.26    0.77
 -10  -1   1    6.74    1.48
 -10   1  -1    7.13    1.47
  10  -1  -1    6.45    0.76
  10   1  -2   76.19    8.91
  10  -1   2   64.41    7.99
  10  -1   2   75.91    8.69
 -10  -1  -2   70.26    8.53
 -10   1   2   71.71    8.69
  10   1   2   80.57    8.71
 -10  -1   2   74.06    8.66
 -10   1  -2   74.58    8.53
  10  -1  -2   76.40    8.83
  10   1   2   72.13    8.00
 -10   1   3   16.30    2.85
  10  -1   3   21.39    2.83
  10  -1   3   17.40    1.94
 -10  -1  -3   18.07    2.65
  10   1   3   16.42    1.94
  10   1   3   20.37    2.80
 -10   1  -3   15.42    2.59
 -10  -1   3   18.16    2.81
  10  -1  -3   19.13    3.13
  10  -1  -3   16.32    1.91
 -10  -1  -4   13.99    2.34
  10  -1   4   14.06    1.61
 -10   1   4   16.39    2.68
  10  -1   4   14.91    2.50
  10   1  -4   12.86    2.64
  10   1   4   12.36    2.38
  10   1   4   13.96    1.61
  10  -1  -4   16.81    2.92
 -10   1  -4   12.52    2.28
 -10  -1   4   17.17    2.98
  10  -1   5    4.96    0.81
  10  -1   5    4.66    0.61
  10   1  -5    4.54    1.80
 -10  -1  -5    0.75    1.62
 -10  -1   5    4.15    0.50
  10   1   5    3.73    0.89
  10   1   5    5.87    0.62
  10  -1  -5    5.60    2.07
 -10  -1   5    2.76    1.54
 -10   1   6    5.98    2.18
  10   1  -6    6.20    2.46
 -10   1   6    4.61    0.55
  10  -1   6    5.61    0.73
  10  -1  -6    9.55    2.42
 -10  -1   6    4.96    1.93
  10   1   6    5.88    0.95
 -10  -1   6    4.17    0.54
 -10   1   7    9.84    1.12
  10  -1   7    9.07    1.17
 -10   1   7   10.82    2.80
  10   1  -7   20.57    4.51
  10   1   7    9.97    1.36
 -10  -1   7   10.26    1.12
 -10  -1   7   15.73    4.13
  10  -1   8    5.88    0.91
  10  -1   8    7.94    0.98
 -10   1   8    7.40    0.86
  10   1   8    7.21    1.10
  10   1   8    9.12    0.99
 -10  -1   8    8.09    0.87
 -10   1   9   13.72    1.57
  10  -1   9   13.56    1.60
  10  -1   9   15.15    1.64
 -10  -1   9   14.52    1.58
  10   1   9   12.67    1.68
  10  -1  10    3.89    0.69
  10  -1  10    4.74    0.62
 -10   1  10    4.14    0.60
  10   1  10    3.39    0.84
  10   1  10    4.76    0.71
 -10  -1  10    4.35    0.58
 -10   1  11    3.87    0.54
  10  -1  11    3.94    0.61
  10  -1  11    2.38    0.58
  10   1  11    3.22    0.63
 -10  -1  11    3.00    0.54
 -10   1  12    0.73    0.33
  10  -1  12    0.30    0.58
  10  -1  12    0.29    0.39
  10   1  12    1.74    1.44
 -10  -1  12    0.75    0.26
  10   1  12    0.50    0.43
 -10   1  13    1.12    0.44
  10  -1  13    0.50    0.37
  10  -1  13    0.71    1.17
  10   1  13   -0.25    1.35
  10   1  13    0.27    0.38
 -10  -1  13    1.41    0.41
 -10   1  14    0.97    0.36
  10  -1  14    0.73    0.37
  10   1  14    0.59    0.38
 -10  -1  14    1.47    0.42
  10   1  14    0.91    1.66
 -10   1  15    2.44    0.53
  10  -1  15    1.58    1.74
  10  -1  15    1.69    0.41
  10   1  15   -2.34    1.72
  10   1  15    2.47    0.50
 -10  -1  15    2.02    0.49
 -10   1  16    2.90    1.20
  10  -1  16    1.55    0.43
 -10  -1  16    1.97    0.59
  10   1  16    3.23    2.76
  10   1  16    1.67    0.50
  10  -1  17   -0.75    2.09
  10  -1  17    0.53    0.40
  10   1  17    0.62    0.35
  10  -1  18    0.12    0.34
  10   1  18    0.52    0.33
 -11   1   0   26.74    3.49
  11   1   0   23.60    2.75
  11   1   0   30.86    3.98
  11  -1   0   20.60    3.74
  11  -1   0   25.04    2.74
 -11  -1   0   24.75    3.51
  11  -1   1   48.05    5.69
 -11  -1  -1   42.31    5.40
  11   1  -1   41.94    4.76
  11  -1   1   43.11    4.77
 -11   1   1   37.91    5.38
  11   1  -1   46.15    5.78
 -11   1  -1   44.63    5.48
  11  -1  -1   41.00    4.76
  11   1   1   46.01    5.76
 -11  -1   1   44.16    5.60
  11   1   1   42.27    4.77
  11  -1  -1   53.70    6.06
  11   1  -2    9.52    1.18
 -11  -1  -2   11.60    2.05
  11   1  -2    7.63    2.18
 -11   1   2   10.02    1.99
  11  -1   2   11.71    1.21
  11  -1   2   12.41    2.33
 -11  -1   2    9.22    1.98
  11   1   2   11.82    1.20
 -11   1  -2    8.07    1.99
  11  -1  -2    9.79    1.17
  11  -1  -2   10.81    2.39
  11   1   2   10.13    2.19
 -11  -1  -3    3.85    1.47
  11   1  -3    3.78    0.50
  11   1  -3    5.68    2.17
  11  -1   3    4.62    0.56
 -11   1   3    4.36    1.83
  11  -1  -3    3.37    0.47
  11  -1  -3    7.64    2.04
 -11  -1   3    2.00    1.02
 -11   1  -3    3.32    1.36
  11   1   3    4.90    1.65
  11   1   3    4.26    0.55
  11  -1   4    6.96    0.77
  11   1  -4    5.95    0.71
 -11   1   4    8.13    2.23
  11   1  -4    5.82    2.25
  11   1   4    6.77    0.77
  11  -1  -4    7.19    2.30
 -11  -1   4    5.48    1.64
  11  -1  -4    5.38    0.70
  11   1  -5    4.98    0.63
 -11   1   5    4.06    1.94
  11   1  -5    5.71    2.46
 -11  -1   5    5.35    2.13
  11  -1  -5    7.64    2.77
  11   1   5    6.62    0.74
 -11   1   6    5.92    2.40
  11  -1   6    8.97    1.23
 -11  -1   6    6.94    0.80
  11   1   6    5.51    0.88
  11  -1  -6   15.26    3.65
 -11  -1   6   11.29    2.55
 -11   1   7   13.02    4.99
  11   1  -7    6.71    3.38
 -11  -1   7    5.18    0.64
 -11  -1   7   11.49    3.89
  11  -1  -7    4.27    3.29
  11  -1   8    1.68    0.53
 -11   1   8    1.90    0.31
  11  -1   8    1.01    0.94
  11   1   8    1.41    0.51
  11   1   8    2.93    1.20
 -11  -1   8    2.36    0.31
  11  -1   9    2.00    0.55
 -11   1   9    3.10    0.40
  11  -1   9    2.61    0.95
  11   1   9    3.15    0.71
  11   1   9    1.19    1.28
 -11  -1   9    2.57    0.45
  11  -1  10    6.98    1.40
 -11   1  10    8.48    0.95
 -11  -1  10    7.10    0.98
  11   1  10    7.56    1.78
  11   1  10    9.59    1.10
  11  -1  11    7.01    0.78
 -11   1  11    4.54    0.70
  11  -1  11    1.93    1.26
  11   1  11    1.51    1.48
  11   1  11    4.51    0.76
  11  -1  12    1.65    1.46
  11  -1  12    0.79    0.42
 -11   1  12    1.41    0.41
  11   1  12    3.04    2.05
  11   1  12    1.01    0.45
  11  -1  13    0.10    0.37
  11  -1  13   -1.04    1.67
 -11  -1  13    0.87    0.36
  11   1  13    1.28    1.64
  11   1  13   -0.16    0.34
  11  -1  14    0.07    2.46
  11  -1  14    0.55    0.34
 -11   1  14    1.82    0.55
 -11  -1  14    1.27    0.41
  11   1  14    1.05    0.37
  11   1  14   -0.56    1.90
  11  -1  15    1.02    0.44
  11   1  15    3.11    2.04
  11   1  15    1.43    0.46
  11  -1  16    0.26    0.38
  11  -1  16   -4.54    3.39
  11   1  16    0.71    0.38
  11  -1  17    0.30    0.37
  11   1  17    0.81    0.43
  11  -1  18   -0.14    0.40
  11   1  18    0.22    0.42
  12  -1   0   42.68    4.94
  12   1   0   41.45    4.94
  12  -1   0   49.19    6.24
  12   1   0   54.02    6.36
 -12   1   0   47.28    5.86
 -12  -1   0   46.65    5.77
 -12   1   1   11.64    2.37
  12   1  -1   11.59    1.36
 -12  -1  -1    8.39    1.98
  12  -1   1   13.44    1.38
  12   1  -1   13.79    2.67
 -12   1  -1   13.93    2.63
  12   1   1   11.72    1.38
 -12  -1   1   11.57    2.52
  12  -1  -1   11.72    1.36
  12   1   1   21.42    4.12
  12  -1  -1    9.61    2.64
 -12   1   2    0.27    1.03
  12   1  -2    1.04    1.76
 -12  -1   2    1.35    1.43
  12  -1  -2    0.99    1.99
  12   1  -3   -0.83    1.91
 -12   1   3    2.07    1.40
  12   1  -3    3.54    0.47
  12  -1   3    4.46    0.54
  12  -1  -3    1.43    2.14
 -12  -1   3    1.91    2.01
  12  -1  -3    3.32    0.46
  12   1   3    3.80    0.55
  12   1  -4    2.50    2.35
 -12   1   4    3.50    1.52
  12  -1   4    3.56    0.52
  12   1  -4    3.18    0.43
  12  -1  -4    6.11    2.50
 -12  -1   4    2.79    1.94
  12  -1  -4    2.39    0.40
  12   1   4    3.82    0.54
  12   1  -5    9.00    4.67
  12   1  -5    4.14    0.58
  12  -1   5    6.07    0.70
 -12   1   5    6.67    3.39
  12   1   5    5.89    0.74
 -12  -1   5    5.72    2.44
  12  -1  -5   10.95    3.63
  12  -1   6    4.01    0.62
 -12   1   6    4.15    4.17
  12   1  -6   14.69    6.24
 -12  -1   6    1.74    3.14
  12  -1  -6    0.43    3.76
  12   1   6    3.06    0.58
  12  -1   7    0.84    0.44
  12   1   7   -0.07    0.44
  12  -1   8    5.14    0.77
  12  -1   8    1.09    1.36
  12   1   8    4.64    0.79
  12  -1   9    6.75    0.82
  12  -1   9    1.83    1.52
  12   1   9    5.34    0.84
  12   1   9    2.61    1.96
  12  -1  11    0.56    1.49
  12  -1  11    3.27    0.59
  12   1  11    7.83    2.36
  12  -1  12    0.21    0.37
  12  -1  12    1.84    1.81
  12   1  12   -1.45    2.44
  12   1  12    0.57    0.37
  12  -1  13   -0.35    2.87
  12  -1  13    1.02    0.37
  12   1  13    1.11    0.42
  12   1  13    0.23    3.03
  12  -1  14    0.04    2.29
  12  -1  14    0.58    0.30
  12   1  14    0.43    0.31
  12  -1  15    0.75    0.44
  12   1  15    0.56    0.45
  12  -1  16    0.45    0.40
  12   1  16   -0.21    0.40
  12  -1  17    0.44    0.47
  12   1  17    0.70    0.48
  12  -1  18    0.06    0.45
  12   1  18    0.99    0.51
  13   1   0   30.46    3.26
  13  -1   0   28.32    3.26
  13   1  -1   20.94    2.40
  13  -1   1   21.14    2.42
  13   1   1   22.83    2.42
  13  -1  -1   21.22    2.40
 -13   1   2    1.86    2.25
  13  -1   2    3.81    0.52
  13   1  -2    2.68    0.45
  13  -1  -2    3.12    0.44
 -13  -1   2   -0.90    1.69
  13   1   2    3.11    0.51
  13  -1   3    0.93    0.36
  13   1  -3    1.31    0.27
  13   1  -3   -3.00    2.07
 -13   1   3    1.21    1.60
  13  -1  -3    1.00    0.26
  13   1   3    2.32    0.42
  13  -1  -3   -0.84    2.48
 -13  -1   3    0.83    1.82
  13   1  -4    0.58    2.96
  13   1  -4    3.88    0.45
 -13   1   4    3.78    2.16
 -13  -1   4    2.31    2.33
  13  -1  -4    3.15    0.45
  13  -1  -4    3.86    3.73
  13   1  -5   -6.50    3.14
 -13   1   5    2.88    2.31
  13  -1   5    2.28    0.50
  13  -1  -5    0.54    3.55
 -13  -1   5    6.33    2.49
  13  -1   6   -0.11    0.39
  13   1   6    0.67    0.44
  13  -1   7    4.00    0.74
  13   1   7    4.84    0.75
  13  -1   8    2.11    0.61
  13   1   8    1.15    0.56
  13   1   9    4.48    0.75
  13  -1  10    3.25    0.55
  13   1  10    2.02    0.51
  13  -1  11    0.20    0.38
  13   1  11    0.93    0.38
  13  -1  12    2.06    0.45
  13   1  12    2.27    0.46
  13  -1  13    1.47    0.37
  13   1  13    1.71    0.38
  13  -1  14    0.75    0.47
  13   1  14    1.23    0.46
  13  -1  15   -0.03    0.31
  13   1  15   -0.19    0.42
  13  -1  16    0.17    0.47
  13   1  16    0.78    0.42
  13  -1  17    0.44    0.46
  13   1  17    0.02    0.49
  14  -1   0    4.99    0.64
  14   1   0    4.67    0.64
  14   1  -1    9.25    1.11
  14  -1   1    9.02    1.11
  14   1   1   11.09    1.14
  14  -1  -1    8.56    1.12
  14   1  -2   23.60    2.80
  14  -1   2   27.54    2.82
  14  -1  -2   24.51    2.79
  14   1   2   25.24    2.82
  14  -1   3   13.85    1.54
  14   1  -3   12.53    1.50
  14   1   3   15.63    1.56
  14  -1  -3   12.02    1.49
  14   1  -4    2.97    0.43
  14  -1   4    2.54    0.54
  14   1   4    2.88    0.54
  14  -1   5    1.56    0.48
  14   1   5    1.93    0.51
  14  -1   6    2.30    0.53
  14   1   6    1.77    0.52
  14  -1   7    0.16    0.48
  14   1   7    1.16    0.51
  14  -1   8    5.42    0.91
  14   1   8    7.01    0.96
  14  -1   9    1.91    0.49
  14   1   9    2.35    0.49
  14  -1  10    0.47    0.38
  14   1  10    0.42    0.36
  14  -1  11    1.77    0.41
  14   1  11    2.41    0.44
  14  -1  12    1.46    0.38
  14   1  12    1.84    0.42
  14  -1  13    0.72    0.31
  14   1  13    0.68    0.32
  14  -1  14    1.34    0.49
  14   1  14    0.51    0.47
  14  -1  15    0.39    0.34
  14   1  15    0.68    0.52
  14  -1  16    0.04    0.38
  14   1  16    0.02    0.49
  14  -1  17    0.51    0.50
  14   1  17    0.19    0.45
  15  -1   0    5.79    0.72
  15   1   0    5.23    0.73
  15   1  -1   10.86    1.34
  15  -1   1   11.64    1.36
  15  -1  -1   11.32    1.33
  15   1   1   12.62    1.36
  15  -1   2    8.03    1.04
  15   1  -2    8.39    1.00
  15   1   2    8.99    1.05
  15  -1  -2    8.41    0.99
  15   1  -3    4.72    0.69
  15  -1   3    5.53    0.73
  15  -1  -3    4.98    0.69
  15   1   3    6.37    0.83
  15  -1   4    2.02    0.50
  15   1   4    1.75    0.47
  15  -1   5    1.57    0.48
  15   1   5    1.85    0.52
  15  -1   6    2.48    0.60
  15   1   6    2.71    0.63
  15  -1   7    4.82    0.80
  15   1   7    4.87    0.82
  15  -1   8    1.65    0.50
  15   1   8    3.90    0.67
  15  -1   9    0.01    0.38
  15   1   9   -0.03    0.32
  15  -1  10    1.55    0.36
  15   1  10    0.57    0.38
  15  -1  11    1.88    0.41
  15   1  11    2.54    0.41
  15  -1  12    0.64    0.28
  15   1  12    0.59    0.31
  15  -1  13    0.84    0.45
  15   1  13    1.20    0.46
  15  -1  14    0.19    0.49
  15   1  14    0.95    0.50
  15  -1  15    0.00    0.58
  15   1  15   -0.06    0.56
  15  -1  16    0.68    0.47
  15   1  16    0.23    0.52
  16  -1   0    9.35    1.14
  16   1   0    9.29    1.12
  16   1  -1    2.51    0.46
  16  -1   1    2.51    0.49
  16  -1  -1    2.02    0.43
  16   1   1    2.16    0.51
  16   1  -2    4.56    0.67
  16  -1   2    5.63    0.75
  16  -1  -2    4.12    0.67
  16   1   2    5.18    0.74
  16   1  -3    4.51    0.64
  16  -1   3    5.11    0.74
  16  -1  -3    4.94    0.70
  16   1   3    4.62    0.73
  16  -1   4    4.13    0.73
  16   1   4    3.69    0.67
  16  -1   5    1.05    0.66
  16   1   5    1.21    0.49
  16  -1   6    0.76    0.49
  16   1   6    0.61    0.54
  16  -1   7    1.11    0.45
  16   1   7    2.05    0.60
  16  -1   8   -0.11    0.37
  16   1   8    0.10    0.36
  16  -1   9    0.53    0.32
  16   1   9    1.01    0.38
  16  -1  10    1.02    0.36
  16   1  10    1.63    0.34
  16  -1  11    0.76    0.34
  16   1  11    0.35    0.31
  16  -1  12    1.79    0.53
  16   1  12    1.12    0.53
  16  -1  13    0.39    0.47
  16   1  13    0.57    0.48
  16  -1  14    0.49    0.56
  16   1  14    0.80    0.58
  16  -1  15   -0.19    0.47
  16   1  15    0.56    0.51
  17  -1   0    0.23    0.36
  17   1   0    1.18    0.39
  17   1  -1    5.50    0.80
  17  -1   1    7.94    0.91
  17  -1  -1    5.45    0.79
  17   1   1    7.31    0.89
  17   1  -2    0.48    0.33
  17  -1   2    1.12    0.48
  17  -1  -2    1.57    0.35
  17   1   2    1.18    0.48
  17  -1   3    2.48    0.60
  17   1   3    1.89    0.53
  17  -1   4    6.28    0.86
  17   1   4    5.17    0.84
  17  -1   5    3.15    0.65
  17   1   5    3.57    0.67
  17  -1   6    2.56    0.63
  17   1   6    4.38    0.75
  17  -1   7    0.13    0.37
  17   1   7   -0.43    0.70
  17  -1   8    0.95    0.36
  17   1   8    1.32    0.40
  17  -1   9    0.76    0.29
  17   1   9    1.19    0.38
  17  -1  10    0.20    0.22
  17   1  10    0.04    0.29
  17  -1  11    0.29    0.24
  17   1  11    0.34    0.21
  17  -1  12    1.01    0.47
  17   1  12    0.39    0.46
  17  -1  13    0.16    0.54
  17   1  13    0.31    0.54
  17  -1  14    0.85    0.67
  17   1  14    0.53    0.65
  17  -1  15    0.42    0.48
  17   1  15   -0.14    0.38
  18  -1   0    5.01    0.74
  18   1   0    4.90    0.75
  18   1  -1   -0.11    0.41
  18  -1   1    0.62    0.46
  18  -1  -1    0.54    0.42
  18   1   1   -0.01    0.44
  18  -1   2    4.97    0.83
  18   1  -2    5.52    0.79
  18   1   2    6.06    0.81
  18  -1   3    4.46    0.76
  18   1   3    3.71    0.68
  18  -1   4    3.50    0.66
  18   1   4    3.59    0.74
  18  -1   5    2.77    0.51
  18  -1   6    0.16    0.35
  18   1   6    0.72    0.59
  18  -1   7    1.22    0.34
  18   1   7    0.76    0.37
  18  -1   8    0.68    0.36
  18   1   8    0.90    0.31
  18  -1   9    0.78    0.26
  18   1   9    0.63    0.32
  18  -1  10    0.23    0.23
  18   1  10    0.26    0.28
  18  -1  11    0.19    0.45
  18   1  11    0.61    0.47
  18  -1  12   -0.08    0.50
  18   1  12    0.38    0.53
  18  -1  13    0.35    0.78
  18   1  13    0.66    0.66
  18  -1  14   -0.17    0.34
  18   1  14    0.27    0.62
  19  -1   0    0.30    0.38
  19   1   0    0.81    0.42
  19   1  -1    4.02    0.58
  19  -1   1    3.67    0.67
  19   1   1    3.35    0.66
  19  -1  -1    2.91    0.55
  19  -1   2   -0.21    0.46
  19   1   2    0.01    0.46
  19  -1   3    2.77    0.65
  19   1   3    3.74    0.71
  19  -1   4    2.39    0.54
  19   1   4    2.69    0.65
  19  -1   5    0.19    0.37
  19   1   5    0.32    0.34
  19  -1   6    3.41    0.58
  19  -1   7    2.30    0.44
  19   1   7    1.04    0.34
  19  -1   8    0.63    0.30
  19   1   8    0.14    0.29
  19  -1   9    0.17    0.27
  19   1   9    0.33    0.22
  19  -1  10    0.89    0.55
  19   1  10    0.45    0.46
  19  -1  11    0.02    0.53
  19   1  11   -0.15    0.68
  19  -1  12   -0.18    0.59
  19   1  12   -0.06    0.60
  19  -1  13    1.40    0.73
  19   1  13    0.24    0.62
  20  -1   1    2.21    0.58
  20   1   1    2.19    0.56
  20  -1   2    4.62    0.70
  20   1   2    4.18    0.74
  20  -1   3    0.10    0.47
  20   1   3    0.18    0.40
  20  -1   4    0.96    0.43
  20   1   4    1.32    0.45
  20  -1   5    1.45    0.44
  20   1   5    1.82    0.44
  20  -1   6    0.88    0.41
  20   1   6    0.87    0.37
  20  -1   7    1.39    0.38
  20   1   7    1.70    0.37
  20  -1   8    0.35    0.31
  20   1   8    0.66    0.26
  20  -1   9    0.18    0.25
  20   1   9   -0.05    0.33
  20  -1  10   -0.22    0.50
  20   1  10   -0.15    0.49
  20  -1  11    0.89    0.61
  20   1  11    0.30    0.61
  20  -1  12   -0.51    0.57
  20   1  12   -0.20    0.59
  21   1   0    1.24    0.48
  21  -1   1    0.18    0.51
  21   1   1   -0.20    0.47
  21  -1   2    0.52    0.50
  21   1   2   -0.01    0.45
  21  -1   3    0.58    0.49
  21   1   3    0.95    0.43
  21  -1   4    0.45    0.46
  21   1   4    0.03    0.40
  21  -1   5    1.84    0.49
  21   1   5    2.08    0.48
  21  -1   6    0.87    0.38
  21   1   6    0.82    0.35
  21  -1   7    0.48    0.34
  21   1   7    0.22    0.27
  21  -1   8    0.21    0.33
  21   1   8    0.11    0.26
  21  -1   9    0.09    0.47
  21   1   9    0.27    0.52
  21  -1  10    0.34    0.58
  21   1  10   -0.01    0.57
  21  -1  11    0.47    0.60
  21   1  11   -0.35    0.60
  22   1   1    1.24    0.54
  22  -1   2    1.19    0.52
  22   1   2   -0.07    0.44
  22  -1   3    0.82    0.46
  22   1   3    0.62    0.47
  22  -1   4    2.62    0.59
  22   1   4    1.78    0.56
  22  -1   5    0.39    0.40
  22   1   5   -0.09    0.38
  22  -1   6    0.63    0.41
  22   1   6    1.30    0.40
  22  -1   7    0.13    0.28
  22   1   7    0.51    0.37
  22  -1   8   -0.11    0.33
  22   1   8   -0.23    0.35
  22  -1   9   -0.35    0.67
  22   1   9   -0.01    0.55
  22  -1  10    0.32    0.59
  22   1  10   -0.21    0.59
  23  -1   3    0.93    0.43
  23   1   3    1.13    0.48
  23  -1   4    1.56    0.49
  23   1   4    0.75    0.46
  23  -1   5    2.40    0.57
  23   1   5    1.99    0.48
  23  -1   6   -0.32    0.44
  23   1   6    0.23    0.39
  23  -1   7    0.86    0.37
  23   1   7    0.38    0.44
  23  -1   8    0.32    0.47
  23   1   8    0.07    0.39
  24   1   5    0.70    0.63
  24   1   6    1.62    0.64
   0   2   0   19.29    2.15
   0  -2   1    5.12    0.57
   0   2  -1    4.38    0.56
   0  -2  -1    4.48    0.72
   0  -2   3   52.24    5.99
   0   2   3   58.58    6.09
   0  -2  -3   54.57    6.15
   0   2  -3   50.47    5.99
   0   2   4    7.29    0.79
   0  -2  -4    9.47    1.52
   0  -2   4    6.52    0.79
   0   2   4    7.51    1.26
   0  -2   4    6.87    1.07
   0   2  -4    6.55    1.09
   0   2   5   20.14    2.24
   0  -2  -5   17.59    2.74
   0  -2   5   20.83    2.25
   0   2  -5   19.15    2.53
   0  -2   5   19.98    2.24
   0  -2   5   21.78    2.49
   0   2   5   22.50    2.60
   0   2   6    3.97    0.52
   0  -2   6    4.71    0.52
   0   2   6    5.08    1.11
   0   2   6    4.08    0.53
   0  -2   6    6.02    0.98
   0   2  -6    6.77    1.12
   0  -2   6    4.00    0.53
   0  -2   7    5.38    0.66
   0   2   7    5.94    0.64
   0   2   7    4.31    1.20
   0   2  -7    5.05    1.25
   0  -2   7    6.04    1.12
   0   2   7    5.19    0.65
   0   2   8    0.56    0.92
   0   2   8    1.25    0.27
   0  -2   8    0.77    0.21
   0   2   8    0.68    0.21
   0  -2   8    0.85    0.27
   0  -2   8    1.14    0.79
   0  -2   9    3.80    0.52
   0   2   9    6.23    1.49
   0  -2   9    2.20    1.07
   0   2   9    5.14    0.54
   0   2   9    3.68    1.03
   0  -2  10    7.06    0.84
   0  -2  10    7.37    1.69
   0  -2  10    5.86    0.85
   0   2  10    7.85    0.86
   0   2  10   11.09    1.83
   0   2  11   10.78    2.89
   0  -2  11   15.42    1.60
   0   2  11   13.03    1.60
   0   2  11   13.51    1.60
   0  -2  11   14.95    1.60
   0   2  12   10.01    1.17
   0   2  12    8.86    1.14
   0  -2  12   11.02    1.15
   0  -2  13    3.35    0.49
   0   2  13    2.11    0.42
   0  -2  13    3.41    0.48
   0   2  13    3.07    0.49
   0   2  14    0.09    0.36
   0  -2  14    0.26    0.33
   0  -2  14    0.89    0.30
   0   2  14    1.40    0.30
   0  -2  15    0.33    0.17
   0   2  15    0.97    0.39
   0  -2  15    0.48    0.20
   0   2  15    0.04    0.16
   0  -2  16    0.24    0.31
   0   2  16    0.20    0.29
   0   2  17    0.50    0.17
   0  -2  18    0.29    0.51
   0   2  18    0.11    0.78
   0   2  19    1.15    1.47
   0  -2  19    0.60    0.60
   0  -2  20   -0.13    1.17
   0   2  20    1.26    2.38
   1  -2   0    3.72    0.51
  -1   2   0    3.23    0.51
   1   2   0    3.79    0.49
  -1  -2   0    3.79    0.50
  -1   2   1   45.05    5.03
  -1  -2  -1   45.08    4.97
   1   2  -1   44.08    5.00
   1   2   1   47.97    4.97
   1  -2  -1   42.25    5.02
   1   2  -2    3.96    0.74
   1  -2  -2    5.18    0.90
   1   2  -3    5.99    1.09
   1   2   3    7.41    1.20
   1  -2  -3    9.08    1.28
  -1  -2   3    6.81    1.09
   1   2   3    6.16    0.93
   1   2  -4   18.14    2.51
   1  -2   4   19.39    2.27
  -1   2   4   19.27    2.27
   1  -2   4   22.61    2.27
   1   2   4   19.53    2.54
   1   2   4   21.28    2.27
  -1  -2   4   22.28    2.27
   1   2   4   20.74    2.43
  -1  -2   4   20.23    2.51
   1  -2   5    2.97    0.41
   1  -2   5    3.35    0.39
  -1   2   5    2.84    0.93
  -1   2   5    3.84    0.40
   1   2  -5    2.82    0.80
   1   2   5    3.66    0.40
   1   2   5    2.27    0.82
   1   2   5    2.71    0.67
   1  -2  -5    3.12    1.01
   1   2   5    2.27    0.42
  -1  -2   5    2.44    0.41
  -1  -2   5    3.71    0.39
  -1   2   6    1.51    0.23
  -1   2   6    1.39    0.22
   1  -2   6    1.51    0.21
   1  -2   6    0.27    0.49
   1   2  -6    1.65    0.72
   1  -2   6    1.50    0.26
  -1   2   6    0.11    0.69
   1  -2  -6    1.02    0.90
  -1  -2   6    1.89    0.24
   1   2   6    1.20    0.22
  -1  -2   6    0.48    0.65
  -1  -2   6    1.38    0.21
   1   2   6    1.10    0.28
  -1   2   7    0.96    0.20
   1  -2   7    0.89    0.19
   1  -2   7   -0.26    0.50
   1  -2   7    0.66    0.26
  -1   2   7    0.61    0.88
   1   2  -7    1.70    0.95
  -1   2   7    0.77    0.21
  -1  -2   7    0.09    0.73
  -1  -2   7    0.87    0.23
   1   2   7    0.95    0.58
   1   2   7    1.44    0.28
   1  -2  -7   -0.18    1.07
   1   2   7    1.02    0.20
  -1  -2   7    1.08    0.19
   1   2   7   -0.64    0.75
   1  -2   8    7.02    1.27
   1   2  -8    6.83    1.73
  -1   2   8    7.00    1.65
   1  -2   8    7.76    0.93
  -1   2   8    7.48    0.91
  -1   2   8    8.61    0.91
   1  -2   8    8.05    0.91
   1   2   8    5.99    1.48
   1   2   8    7.34    1.32
   1   2   8    7.70    0.93
  -1  -2   8    8.56    0.91
  -1  -2   8    9.75    1.63
  -1  -2   8    7.56    0.92
   1   2   8    8.38    0.91
   1  -2  -8    9.55    1.93
  -1   2   9    6.59    0.73
  -1   2   9    5.42    0.72
   1   2  -9    5.07    1.65
   1  -2   9    6.10    0.72
   1  -2   9    6.26    0.73
  -1   2   9    4.53    1.57
   1   2   9    4.84    1.19
   1   2   9    3.78    1.40
  -1  -2   9    6.02    0.72
  -1  -2   9    6.73    0.72
  -1  -2   9    4.14    1.42
   1   2   9    6.93    0.72
   1   2   9    5.34    0.73
   1  -2  10    8.93    1.14
  -1   2  10   10.20    2.25
  -1   2  10    9.42    1.12
  -1   2  10   10.44    1.13
   1  -2  10   11.58    1.13
  -1  -2  10    9.36    1.12
   1   2  10    9.39    1.95
   1   2  10   10.64    1.13
  -1  -2  10    8.93    1.94
  -1  -2  10    8.82    1.12
   1   2  10    9.28    1.11
  -1   2  11   15.08    1.60
   1  -2  11   14.38    1.61
  -1   2  11   12.90    1.59
  -1   2  11   14.78    3.14
   1  -2  11   14.53    1.60
   1   2  11   15.48    1.61
  -1  -2  11   12.65    1.60
  -1  -2  11   12.59    2.73
   1   2  11   13.90    1.59
   1   2  11   18.18    2.81
  -1   2  12    7.04    0.73
   1  -2  12    5.73    0.73
   1  -2  12    5.62    0.71
  -1   2  12    5.97    0.73
  -1  -2  12    5.39    0.73
  -1  -2  12    5.18    0.70
   1   2  12    6.55    0.75
   1   2  12    5.26    0.69
   1  -2  13    4.17    0.68
   1  -2  13    5.24    0.69
  -1   2  13    5.25    0.62
  -1   2  13    4.30    0.62
  -1  -2  13    4.78    0.61
  -1  -2  13    4.30    0.64
   1   2  13    4.99    0.69
   1   2  13    5.04    0.67
   1  -2  14    0.78    0.29
  -1   2  14    1.30    0.31
   1  -2  14    1.11    0.39
  -1  -2  14    1.60    0.32
   1   2  14    1.01    0.37
  -1  -2  14    1.01    0.27
   1   2  14    1.46    0.56
   1  -2  15    0.68    0.32
   1  -2  15    0.43    0.22
  -1   2  15    0.24    0.25
   1   2  15    1.21    0.54
  -1  -2  15    0.45    0.25
  -1  -2  15    0.17    0.15
   1   2  15   -0.12    0.16
   1  -2  16    0.47    0.22
  -1  -2  16    2.56    0.55
  -1   2  17   -0.10    0.23
   1  -2  17    0.02    0.15
   1   2  17   -0.02    0.35
  -1  -2  17   -0.02    0.19
  -1   2  18    0.43    0.56
   1  -2  18    1.24    0.34
   1   2  18    1.44    1.27
   1  -2  19    0.43    0.59
  -1   2  19    1.09    1.39
   1   2  19   -0.34    2.63
  -1  -2  19    0.04    0.86
  -1   2  20    0.09    1.44
   1  -2  20   -1.89    1.26
  -1  -2  20    0.21    1.40
   1   2  20   -2.12    1.66
  -2  -2   0    1.78    0.40
   2   2   0    2.23    0.46
   2  -2   0    2.30    0.45
  -2   2   0    1.78    0.41
   2   2  -1   21.28    2.44
  -2  -2  -1   22.25    2.39
   2  -2   1   20.93    2.36
  -2   2   1   19.90    2.45
  -2   2  -1   20.26    2.36
   2   2   1   21.70    2.39
  -2  -2   1   20.18    2.43
   2  -2  -1   19.58    2.45
  -2   2   2  114.24   13.29
   2   2  -2  119.71   13.28
  -2  -2  -2  127.52   13.20
   2   2   2  130.53   13.21
   2  -2  -2  110.76   13.29
  -2  -2   2  115.22   13.27
  -2  -2  -3   45.11    4.93
  -2   2   3   45.72    5.11
   2   2  -3   41.88    5.04
   2   2   3   44.17    4.93
   2  -2  -3   43.17    5.10
  -2   2   4   17.55    2.10
   2   2   4   19.79    2.11
  -2  -2   4   19.43    2.10
   2   2   4   20.73    2.49
   2   2   4   20.35    2.25
  -2  -2   4   17.13    2.38
  -2   2   5    2.61    0.34
  -2   2   5    2.07    0.73
   2  -2   5    2.88    0.35
   2  -2   5    1.99    0.38
   2   2   5    3.49    0.36
   2   2   5    2.80    0.40
  -2  -2   5    2.73    0.34
  -2  -2   5    1.31    0.77
  -2   2   6    0.34    0.75
   2   2  -6   -0.33    0.71
   2  -2   6    0.50    0.22
  -2   2   6    0.42    0.15
  -2  -2   6    0.45    0.17
   2   2   6    0.86    0.25
   2   2   6    0.47    0.17
  -2  -2   6   -0.08    0.62
   2  -2  -6   -1.54    0.72
   2   2   6    0.28    0.49
  -2  -2   6    0.58    0.15
   2   2   6    0.05    0.65
  -2   2   7    3.09    0.43
   2  -2   7    4.55    0.49
  -2   2   7    4.17    1.19
  -2   2   7    2.98    0.43
   2  -2   7    3.27    0.43
   2   2   7    4.10    0.51
  -2  -2   7    3.49    0.43
  -2  -2   7    5.47    1.21
   2   2   7    4.72    1.03
  -2  -2   7    3.45    0.44
   2   2   7    3.21    0.45
   2  -2  -7    4.80    1.37
  -2   2   8    6.19    0.74
  -2   2   8    8.47    1.67
   2  -2   8    7.84    0.78
  -2   2   8    5.58    0.74
   2  -2   8    6.07    0.74
   2   2  -8   10.02    1.81
  -2  -2   8    7.77    1.55
  -2  -2   8    7.10    0.74
   2   2   8    4.63    1.10
   2  -2  -8    4.74    1.67
   2   2   8    6.61    1.30
   2   2   8    6.03    0.78
   2   2   8    5.84    0.74
  -2  -2   8    6.96    0.75
  -2   2   9   26.80    3.78
  -2   2   9   25.78    2.85
   2  -2   9   27.52    2.87
  -2   2   9   25.32    2.85
   2   2   9   24.82    2.85
   2   2   9   27.18    3.39
  -2  -2   9   25.33    2.85
  -2  -2   9   28.28    2.85
  -2  -2   9   24.63    3.54
   2   2   9   24.51    2.86
   2  -2  -9   20.24    3.94
   2  -2  10   22.67    2.43
  -2   2  10   20.77    2.42
   2  -2  10   23.37    2.44
  -2  -2  10   22.54    2.43
   2   2  10   23.45    2.44
   2   2  10   20.37    2.44
  -2  -2  10   20.11    2.42
  -2   2  11    4.18    2.53
   2  -2  11    9.11    1.10
   2  -2  11   10.44    1.08
  -2   2  11   10.19    1.08
  -2   2  11    8.98    1.07
   2   2  11   10.49    1.08
  -2  -2  11    4.53    2.23
   2   2  11    8.29    1.11
  -2  -2  11    9.12    1.08
  -2  -2  11    9.03    1.08
   2  -2  12    3.31    0.45
  -2   2  12    2.42    0.45
   2  -2  12    3.04    0.53
  -2   2  12    3.41    0.44
  -2  -2  12    2.92    0.46
   2   2  12    2.81    0.49
  -2  -2  12    3.27    0.47
   2   2  12    3.47    0.45
  -2   2  13    1.70    0.31
   2  -2  13    2.16    0.40
   2  -2  13    1.66    0.33
   2   2  13    2.13    0.43
   2   2  13    1.54    0.32
  -2  -2  13    1.11    0.34
  -2  -2  13    0.97    0.30
  -2   2  14    4.87    0.69
   2  -2  14    5.47    0.73
   2  -2  14    5.32    0.70
   2   2  14    5.10    0.74
  -2  -2  14    5.39    0.68
   2   2  14    7.07    0.84
   2  -2  15    1.70    0.40
  -2   2  15    1.95    0.37
   2  -2  15    1.07    0.29
  -2  -2  15    3.13    0.48
   2   2  15    2.12    0.41
   2  -2  16   -0.13    0.30
   2  -2  16   -0.03    0.18
  -2   2  16   -0.09    0.44
  -2  -2  16    0.04    0.20
   2   2  16   -0.12    0.14
   2  -2  17    0.61    0.21
  -2   2  17    1.01    0.30
   2   2  17    0.66    0.41
  -2  -2  17    0.74    0.27
  -2   2  18    0.17    0.58
   2  -2  18    0.24    0.35
   2   2  18   -0.91    1.57
  -2  -2  18    0.05    0.21
   2  -2  19   -1.21    0.79
  -2   2  19   -1.41    1.36
   2   2  19   -1.63    1.51
  -2  -2  19   -0.07    0.73
  -2   2  20    0.36    2.58
   2  -2  20    4.39    2.53
   2   2  20   -1.39    2.57
  -2  -2  20    0.94    1.17
  -3  -2   0  126.29   13.75
  -3   2   0  111.80   13.73
   3  -2   0  126.69   13.76
   3   2   0  132.61   13.77
  -3   2   1   87.81   10.09
   3   2  -1   90.57   10.10
  -3  -2  -1   98.56   10.05
   3  -2   1   90.56   10.03
   3  -2  -1   84.25   10.09
  -3  -2   1   88.33   10.08
  -3   2  -1   85.98   10.01
   3   2   1   97.33   10.05
   3   2  -2   47.49    5.89
  -3  -2  -2   56.97    5.78
  -3   2   2   47.66    5.89
   3  -2   2   53.07    5.75
  -3  -2   2   46.70    5.87
  -3   2  -2   53.20    5.74
   3  -2  -2   48.06    5.90
   3   2   2   56.66    5.79
   3  -2   3  118.52   13.57
   3   2  -3  129.01   13.83
  -3  -2  -3  127.08   13.67
   3   2   3  126.99   13.69
   3   2   3  117.71   13.57
  -3  -2   3  125.58   13.81
  -3   2   4   16.53    2.26
  -3   2   4   14.52    1.78
   3  -2   4   16.87    1.78
   3  -2   4   15.78    1.79
   3   2  -4   15.71    2.22
   3   2   4   18.38    1.80
   3   2   4   17.46    1.78
   3   2   4   17.08    1.97
   3  -2  -4   13.61    2.25
  -3  -2   4   14.59    1.78
   3  -2   5   11.17    1.19
   3   2  -5    9.58    1.74
   3  -2   5    9.81    1.21
  -3   2   5   10.98    1.18
   3   2   5   10.77    1.19
   3   2   5    9.37    1.40
  -3  -2   5    8.88    1.55
   3   2   5   11.46    1.71
  -3  -2   5   11.24    1.18
   3  -2  -5   11.65    1.93
  -3   2   6    6.75    0.81
   3   2  -6   10.25    1.69
   3  -2   6    7.78    0.84
   3  -2   6    7.01    0.82
  -3  -2   6   10.50    1.57
   3   2   6    7.02    0.85
  -3  -2   6    7.49    0.81
   3   2   6    7.59    1.37
  -3  -2   6    6.82    0.81
   3   2   6    6.55    0.81
  -3   2   7   33.54    3.55
   3   2  -7   31.47    4.17
  -3   2   7   31.68    4.15
   3  -2   7   32.93    3.55
   3  -2   7   31.26    3.56
  -3  -2   7   34.13    3.55
   3   2   7   29.28    3.74
   3   2   7   32.67    3.55
  -3  -2   7   30.26    4.11
   3   2   7   30.22    3.88
   3  -2  -7   28.80    4.29
   3   2   7   35.28    3.57
  -3   2   8   29.82    3.21
   3  -2   8   27.35    3.21
   3  -2   8   28.32    3.22
  -3   2   8   28.96    3.20
  -3  -2   8   31.42    3.20
  -3  -2   8   24.33    3.76
  -3  -2   8   30.71    3.21
   3   2   8   25.61    3.22
   3   2   8   32.14    3.22
  -3   2   9    5.37    2.06
   3  -2   9   10.56    1.10
   3   2  -9    8.28    2.21
  -3   2   9   10.32    1.07
  -3   2   9    8.44    1.04
   3  -2   9    9.26    1.06
  -3  -2   9    9.50    1.05
  -3  -2   9    8.98    1.05
   3   2   9   10.03    1.09
  -3  -2   9    7.74    2.01
   3  -2  -9    5.37    2.25
  -3   2  10    9.41    1.06
   3  -2  10   11.30    1.10
   3   2 -10   11.61    2.62
  -3   2  10   14.11    2.94
  -3   2  10    8.97    1.05
  -3  -2  10   10.08    2.54
  -3  -2  10    8.58    1.06
  -3  -2  10    9.38    1.06
   3   2  10    7.92    1.07
   3  -2 -10   12.24    2.77
   3   2 -11   -3.27    2.65
  -3   2  11    1.02    0.26
   3  -2  11    1.08    0.28
  -3   2  11    1.09    0.29
   3  -2  11    1.54    0.38
  -3  -2  11   -1.03    2.24
   3   2  11    1.32    0.39
  -3  -2  11    1.47    0.28
   3   2  11    1.68    0.40
   3  -2  12    4.94    0.60
   3  -2  12    3.76    0.58
  -3   2  12    3.42    0.53
  -3  -2  12    4.39    0.53
   3   2  12    3.95    0.52
   3   2  12    4.35    0.63
  -3  -2  12    3.57    0.53
  -3   2  13    9.18    1.19
   3  -2  13   11.76    1.23
   3   2  13   10.59    1.18
   3   2  13    9.36    1.21
  -3  -2  13   10.29    1.18
   3  -2  14    4.89    0.68
   3  -2  14    6.44    0.73
  -3   2  14    5.19    0.62
  -3  -2  14    3.85    0.60
   3   2  14    3.70    0.65
   3   2  14    5.20    0.64
  -3   2  15    0.64    0.28
   3  -2  15    0.46    0.30
   3  -2  15    0.40    0.34
   3   2  15    0.54    0.32
   3   2  15    1.15    0.40
  -3  -2  15    0.79    0.39
   3  -2  16    1.08    0.39
   3  -2  16    2.29    0.39
  -3   2  16    3.31    0.66
   3   2  16    1.99    0.45
   3   2  16    2.12    0.42
   3  -2  17    0.62    0.25
  -3   2  17   -0.07    0.21
   3   2  17   -0.27    0.49
  -3  -2  17   -0.19    0.19
   3   2  17    0.12    0.18
   3  -2  18    0.40    0.41
  -3   2  18   -0.21    0.48
   3   2  18   -0.89    1.91
   3  -2  19    0.13    1.01
  -3  -2  19    0.17    0.50
   3   2  19   -0.32    1.59
  -3   2  20   -0.25    1.00
   3  -2  20   -1.62    2.53
  -3  -2  20   -0.05    1.48
   3   2  20   -2.45    2.17
   4   2   0    1.13    0.63
  -4  -2   0    1.22    0.65
   4  -2   0    0.81    0.60
  -4   2   0    1.22    0.61
  -4   2   1    9.08    1.35
   4  -2   1    7.92    1.22
   4   2  -1    5.89    1.19
  -4  -2   1    5.58    1.15
   4  -2  -1    8.45    1.39
  -4   2  -1    8.68    1.20
   4  -2   2   52.56    5.99
   4   2  -2   53.48    6.30
   4  -2   2   57.19    6.16
  -4  -2  -2   58.98    6.17
  -4   2   2   54.47    6.30
   4   2   2   57.55    6.19
  -4  -2   2   53.69    6.28
   4  -2  -2   50.21    6.29
  -4   2  -2   53.40    6.13
  -4  -2  -3   83.28    8.79
   4  -2   3   79.39    8.77
   4  -2   3   69.84    8.65
  -4   2   3   81.45    9.01
   4   2  -3   78.98    8.99
   4  -2  -3   83.13    9.02
  -4  -2   3   79.77    8.97
  -4   2  -3   76.80    8.74
   4   2   3   82.00    8.66
   4   2   3   83.81    8.82
   4   2   3   73.04    8.65
   4  -2   4  157.62   17.93
   4   2  -4  163.00   18.28
   4  -2   4  162.77   17.94
  -4   2   4  154.52   18.28
  -4  -2  -4  172.75   18.06
   4   2   4  171.22   17.93
   4   2   4  169.58   18.09
   4  -2  -4  153.98   18.29
  -4  -2   4  154.84   18.24
   4   2   4  181.89   17.94
  -4  -2   4  156.20   17.93
   4  -2   5   37.35    4.31
   4  -2   5   38.03    4.32
   4   2  -5   42.82    4.83
  -4   2   5   40.57    4.82
  -4   2   5   40.39    4.31
  -4  -2   5   42.80    4.80
   4   2   5   36.34    4.48
   4   2   5   40.87    4.31
   4   2   5   36.49    4.33
  -4  -2   5   41.09    4.31
   4  -2  -5   37.71    4.83
   4  -2   6   15.76    1.73
  -4   2   6   15.92    1.70
   4   2  -6   14.41    2.46
  -4   2   6   12.60    2.38
   4  -2   6   15.58    1.71
   4  -2  -6   15.66    2.57
   4   2   6   13.43    1.93
   4   2   6   14.16    1.73
   4   2   6   15.94    1.71
  -4  -2   6   17.00    1.70
   4   2   6   13.15    2.19
   4  -2   7   12.39    1.49
   4  -2   7   11.93    1.45
  -4   2   7   13.05    1.46
   4   2  -7   11.50    2.41
   4   2   7   13.37    1.46
  -4  -2   7   14.11    1.45
   4   2   7   14.07    1.50
   4  -2  -7   11.71    2.30
   4   2  -8   28.42    4.10
  -4   2   8   30.04    3.23
   4  -2   8   28.77    3.23
   4  -2   8   29.12    3.25
   4   2   8   33.31    3.26
  -4  -2   8   26.78    3.22
  -4  -2   8   25.02    3.91
   4   2   8   27.71    3.23
   4  -2  -8   32.82    4.34
  -4  -2   8   30.95    3.23
   4   2  -9   14.24    2.56
  -4   2   9   11.87    2.26
   4  -2   9   10.18    1.14
   4  -2   9    8.48    1.16
  -4   2   9   11.18    1.14
  -4  -2   9    9.36    1.13
  -4  -2   9   10.74    2.24
   4  -2  -9   11.11    2.72
   4   2   9    9.33    1.16
  -4   2  10    1.57    0.28
   4   2 -10   -2.14    1.96
   4  -2  10    1.26    0.28
   4  -2  10    1.48    0.36
   4  -2 -10    2.18    2.40
  -4  -2  10    0.91    0.26
  -4  -2  10   -1.50    2.24
   4   2  10    1.48    0.28
   4   2  10    1.80    0.37
   4  -2  11    6.01    0.76
  -4   2  11    6.31    0.75
   4  -2  11    6.00    0.79
  -4  -2  11    6.55    0.76
   4   2  11    7.49    0.82
   4   2  11    5.04    0.79
   4  -2  12    2.42    0.51
  -4   2  12    3.26    0.42
   4   2  12    3.34    0.43
  -4  -2  12    2.64    0.40
   4   2  12    2.57    0.51
  -4   2  13    2.04    0.38
   4  -2  13    2.50    0.43
   4  -2  13    2.50    0.39
   4   2  13    2.92    0.51
   4   2  13    2.53    0.41
  -4  -2  13    1.64    0.35
  -4   2  14    0.42    0.27
   4  -2  14    0.89    0.38
   4  -2  14    0.56    0.25
  -4  -2  14    0.63    0.25
   4   2  14    1.00    0.56
   4   2  14    0.49    0.32
   4  -2  15    2.60    0.58
  -4   2  15    5.51    0.66
   4  -2  15    3.90    0.53
   4   2  15    3.68    0.53
   4   2  15    2.84    0.54
  -4  -2  15    3.81    0.52
  -4   2  16    0.54    0.27
   4  -2  16    0.48    0.33
   4   2  16    0.43    0.29
  -4  -2  16    0.45    0.27
   4   2  16    0.60    0.33
   4  -2  17    0.24    0.27
   4  -2  17    0.25    0.28
  -4   2  17    0.25    0.31
   4   2  17    0.48    0.35
  -4  -2  17    0.13    0.22
   4   2  17    0.75    0.24
  -4   2  18   -0.38    0.74
   4  -2  18    0.35    0.89
   4  -2  18    0.09    0.17
  -4  -2  18    0.25    0.29
   4   2  18    0.60    1.44
   4  -2  19   -2.11    2.16
  -4   2  19    1.06    1.04
   4   2  19   -4.81    3.02
  -4  -2  19   -0.06    0.96
  -4   2  20    0.23    0.95
   4  -2  20    1.36    1.59
   4   2  20   -0.78    1.42
  -5  -2   0   74.86    8.19
  -5   2   0   69.51    8.17
   5  -2   0   71.45    8.20
   5   2   0   73.49    8.21
   5  -2   1   34.19    3.88
   5  -2   1   29.81    3.58
   5   2  -1   30.78    3.94
  -5   2   1   32.04    3.91
  -5  -2  -1   34.74    3.87
   5  -2  -1   33.27    3.96
  -5  -2   1   32.16    3.90
   5   2   1   34.53    3.89
  -5   2  -1   33.49    3.84
   5  -2   2   18.41    2.25
  -5  -2  -2   21.19    2.53
   5  -2   2   22.10    2.54
  -5   2   2   21.19    2.70
   5   2  -2   22.83    2.75
  -5  -2   2   18.88    2.63
  -5   2  -2   19.67    2.48
   5  -2  -2   20.42    2.73
   5   2   2   21.22    2.56
   5   2  -3   12.17    2.02
  -5  -2  -3   15.70    1.78
  -5   2   3   11.74    2.03
   5  -2   3   13.23    1.53
   5  -2   3   15.65    1.82
  -5   2  -3   14.40    1.75
   5   2   3   13.03    1.51
  -5  -2   3   12.59    2.03
   5  -2  -3   12.24    2.10
   5   2   3   15.25    1.85
   5   2   3   13.54    1.53
   5  -2   4   42.98    5.05
   5   2  -4   49.19    5.42
   5  -2   4   48.64    4.90
  -5   2   4   42.78    5.36
  -5  -2  -4   43.07    5.05
  -5   2  -4   41.95    5.00
  -5  -2   4   46.04    4.90
  -5  -2   4   45.92    5.33
   5   2   4   44.37    4.91
   5  -2  -4   43.70    5.40
   5   2   4   47.13    4.90
   5   2   4   38.92    5.10
   5  -2   5   27.67    3.43
   5  -2   5   33.08    3.42
  -5   2   5   33.93    3.42
  -5   2   5   27.53    4.00
  -5  -2   5   31.32    3.42
   5  -2  -5   28.94    4.08
   5  -2   6   10.51    1.31
  -5   2   6   11.41    1.27
   5  -2   6   11.31    1.27
   5  -2  -6    9.55    2.21
   5   2   6   12.88    1.32
   5  -2   7    8.60    1.08
   5  -2   7   10.08    1.05
  -5   2   7    8.81    1.04
  -5   2   7    8.33    1.92
   5   2  -7    6.11    1.96
   5  -2  -7    7.89    2.00
   5   2   7   11.41    1.10
  -5  -2   7    8.78    1.04
   5  -2   8    7.71    0.87
   5   2  -8   10.30    2.29
   5  -2   8    7.02    0.83
  -5   2   8    6.78    0.82
   5   2   8    7.57    0.89
   5   2   8    6.30    0.83
  -5  -2   8   11.63    2.13
  -5  -2   8    7.07    0.82
   5  -2  -8    9.37    2.47
   5  -2   9    3.02    0.39
   5  -2   9    2.91    0.48
   5   2  -9    5.28    2.25
  -5   2   9    2.24    1.57
  -5   2   9    2.23    0.37
  -5  -2   9    2.34    1.86
  -5  -2   9    2.66    0.37
   5   2   9    2.71    0.38
   5   2   9    2.80    0.48
   5  -2  -9    0.82    2.24
   5  -2  10    3.47    0.59
  -5   2  10    0.83    2.26
   5   2 -10    5.10    2.82
   5  -2  10    3.50    0.46
  -5   2  10    2.85    0.43
   5   2  10    4.45    0.56
   5  -2 -10    4.33    2.84
   5   2  10    3.77    0.46
  -5  -2  10    2.90    0.44
  -5  -2  10    2.11    2.25
   5  -2  11    2.37    0.44
   5  -2  11    0.69    0.25
  -5   2  11    0.35    0.21
  -5  -2  11    0.77    0.27
   5   2  11    1.49    0.37
   5   2  11    0.76    0.27
   5  -2  12    2.36    0.38
   5  -2  12    2.37    0.44
  -5   2  12    1.55    0.33
   5   2  12    2.78    0.46
  -5  -2  12    3.04    0.41
   5   2  12    2.06    0.36
   5  -2  13    0.49    0.45
   5  -2  13    0.15    0.37
  -5   2  13    0.36    0.26
   5   2  13    0.08    0.31
  -5  -2  13    0.19    0.21
   5   2  13    0.47    0.30
  -5   2  14    2.75    0.38
   5  -2  14    1.55    0.35
  -5  -2  14    1.35    0.30
   5   2  14    1.96    0.38
  -5   2  15    1.48    0.42
   5  -2  15    0.18    0.35
   5  -2  15    0.32    0.22
   5   2  15    0.57    0.39
  -5  -2  15    0.40    0.28
   5   2  15    0.09    0.27
   5  -2  16    0.48    0.18
   5  -2  16    0.25    0.37
  -5   2  16    0.13    0.27
   5   2  16    0.23    0.54
  -5  -2  16    0.67    0.41
   5   2  16    0.44    0.33
   5  -2  17    1.03    0.48
  -5   2  17    0.52    0.44
   5  -2  17    1.02    0.34
  -5  -2  17    2.51    0.52
   5   2  17    0.95    0.32
   5   2  17    0.85    1.20
  -5   2  18   -1.32    1.12
   5  -2  18    0.11    0.22
   5  -2  18    1.40    0.83
   5   2  18   -0.41    0.18
  -5  -2  18   -0.20    0.32
   5   2  18    0.72    2.61
   5  -2  19   -0.43    1.49
  -5   2  19   -0.65    2.36
   5   2  19   -0.75    1.99
   5  -2  20    3.01    2.42
  -5   2  20    0.28    1.80
   5   2  20    0.77    0.99
  -5  -2  20    0.52    1.27
   6  -2   0    5.40    0.56
  -6  -2   0    4.35    1.02
  -6   2   0    3.57    1.08
   6   2   0    3.84    1.07
   6  -2   0    3.81    1.18
   6   2  -1    0.89    0.73
  -6  -2  -1    0.50    0.66
   6  -2   1    1.27    0.22
   6  -2   1    0.41    0.64
  -6   2   1    0.32    0.67
   6   2   1    0.97    0.73
  -6  -2   1    0.98    0.67
  -6   2  -1    0.09    0.50
   6  -2  -1    0.51    0.81
   6  -2   2    4.99    0.69
  -6   2   2    7.08    1.34
   6  -2   2    6.22    1.14
   6   2  -2    6.99    1.38
  -6  -2  -2    7.39    1.16
  -6  -2   2    5.59    1.20
   6   2   2    7.63    1.21
  -6   2  -2    6.57    1.13
   6  -2  -2    5.54    1.27
   6   2   2    4.76    0.69
   6  -2   3    5.75    0.67
   6  -2   3    5.03    0.71
  -6   2   3    6.69    1.39
  -6  -2  -3    6.27    1.09
   6  -2   3    6.22    1.13
   6   2  -3    7.55    1.57
   6   2   3    7.12    1.21
   6   2   3    6.19    0.68
  -6  -2   3    7.42    1.40
   6  -2  -3    8.19    1.69
  -6   2  -3    5.77    1.07
   6   2   3    5.01    0.71
   6  -2   4   24.65    2.98
   6   2  -4   25.72    3.59
  -6  -2  -4   25.31    3.19
   6  -2   4   28.94    2.96
  -6   2   4   26.44    3.58
   6  -2   4   26.61    3.22
   6   2   4   24.99    2.98
   6  -2  -4   29.56    3.66
   6   2   4   27.33    3.29
   6   2   4   27.08    2.97
  -6  -2   4   28.71    2.96
  -6  -2   4   28.59    3.52
  -6   2  -4   26.90    3.16
  -6   2   5   24.93    3.69
  -6   2   5   29.73    3.07
  -6  -2  -5   23.80    3.26
   6  -2   5   30.78    3.10
   6   2  -5   25.62    3.78
   6  -2   5   28.42    3.07
   6  -2  -5   25.29    3.82
  -6  -2   5   30.61    3.07
  -6  -2   5   25.78    3.74
   6   2   5   26.27    3.09
  -6   2   6   58.76    7.61
   6  -2   6   66.58    7.00
   6   2  -6   67.32    7.84
   6  -2   6   70.35    7.02
  -6   2   6   60.97    7.00
  -6  -2   6   59.06    7.00
   6   2   6   59.53    7.02
   6   2   6   66.26    7.00
  -6  -2   6   66.95    7.62
   6  -2   7   14.63    1.69
   6   2  -7   21.48    3.48
  -6   2   7   13.77    1.69
  -6   2   7   17.67    2.82
   6  -2   7   17.04    1.73
  -6  -2   7   14.58    1.68
   6   2   7   15.07    1.69
   6  -2  -7   20.49    3.10
   6  -2   8    1.22    0.36
   6   2  -8   -0.55    1.61
  -6   2   8   -1.26    1.35
   6   2   8    1.17    0.38
   6  -2  -8   -1.37    2.15
   6   2   8    0.73    0.22
  -6   2   9    0.73    0.23
   6  -2   9    0.96    0.25
   6  -2   9    0.57    0.43
   6   2  -9    2.27    2.28
   6   2   9    1.44    0.26
   6  -2  -9    3.69    2.25
  -6  -2   9    1.04    0.25
   6   2   9    0.68    0.45
  -6  -2   9    0.91    1.76
  -6   2  10    4.82    0.66
   6  -2  10    4.60    0.77
   6  -2  10    5.73    0.69
   6   2  10    6.89    0.69
   6   2  10    5.40    0.76
  -6  -2  10    5.62    0.68
  -6   2  11    2.81    0.41
   6  -2  11    3.45    0.44
   6  -2  11    2.40    0.51
   6   2  11    3.58    0.50
  -6  -2  11    3.04    0.45
   6   2  11    2.25    0.49
   6  -2  12   -0.35    0.31
   6  -2  12    0.28    0.40
  -6   2  12    0.10    0.19
   6   2  12    0.39    0.23
   6   2  12    0.20    0.36
  -6  -2  12    0.26    0.24
  -6   2  13    3.73    0.53
   6  -2  13    2.95    0.66
   6   2  13    3.34    0.60
   6   2  13    4.15    0.54
   6  -2  14    0.32    0.28
  -6   2  14    0.50    0.27
   6  -2  14    0.67    0.52
  -6  -2  14    0.18    0.18
   6   2  14    0.25    0.30
   6   2  14    0.09    0.39
   6  -2  15    1.10    0.39
  -6   2  15    1.15    0.42
   6   2  15    0.60    0.39
  -6  -2  15    0.89    0.30
   6   2  15    0.95    0.37
   6  -2  16    2.32    0.46
  -6   2  16    2.30    0.41
   6   2  16    2.03    0.93
   6   2  16    2.48    0.48
  -6   2  17   -0.27    0.44
   6  -2  17   -0.19    0.62
   6  -2  17   -0.09    0.26
  -6  -2  17    0.18    0.31
   6   2  17    0.54    0.27
   6   2  17    0.25    1.75
   6  -2  18    0.65    1.28
  -6   2  18    1.45    1.57
   6  -2  18    0.08    0.25
   6   2  18    0.19    1.82
  -6  -2  18    0.46    0.36
   6   2  18    0.38    0.23
   6  -2  19    3.27    1.75
  -6   2  19    0.51    1.36
   6   2  19    0.09    1.54
  -6  -2  19    0.80    0.96
   7  -2   0    3.91    0.50
   7   2   0    3.94    1.13
   7  -2   0    4.35    1.24
  -7   2   0    4.63    1.05
  -7  -2   0    4.22    1.05
   7  -2   1    2.64    0.94
   7   2  -1    1.73    0.97
  -7   2   1    1.70    0.86
  -7  -2  -1    0.72    0.77
  -7  -2   1    0.31    0.72
   7  -2  -1    1.04    0.22
   7  -2  -1    0.29    0.72
   7   2   1    0.89    0.84
  -7   2  -1    1.55    0.77
   7   2  -2    5.37    1.44
  -7   2   2    3.70    1.09
   7  -2   2    3.43    1.02
  -7  -2  -2    4.40    1.06
   7  -2   2    4.21    0.53
   7   2   2    3.91    0.53
   7   2   2    4.96    1.10
  -7  -2   2    4.13    1.12
   7  -2  -2    4.04    1.11
  -7   2  -2    4.37    1.00
   7  -2   3    1.67    0.79
   7   2  -3    0.96    1.05
  -7  -2  -3    2.00    0.78
  -7   2   3    1.86    0.95
   7   2   3    3.87    0.92
  -7   2  -3    1.68    0.72
   7  -2  -3    0.02    0.94
  -7  -2   3    1.25    0.80
   7  -2   4   13.18    1.40
  -7   2   4   15.29    2.26
   7  -2   4   10.52    1.36
   7   2   4   15.24    1.89
  -7   2  -4   14.42    1.72
  -7  -2   4   15.42    2.17
  -7  -2   4   11.46    1.35
   7   2   4   12.04    1.40
  -7  -2  -5  170.16   18.69
   7  -2   5  186.67   18.74
   7  -2   5  154.35   18.49
   7   2  -5  184.64   19.26
  -7   2   5  146.15   18.47
  -7   2   5  177.00   19.11
  -7  -2   5  178.44   19.08
   7   2   5  183.02   18.82
  -7  -2   5  154.12   18.47
  -7   2  -5  172.53   18.63
   7   2   5  162.67   18.49
   7   2  -6  123.53   12.98
   7  -2   6   99.95   12.05
  -7  -2  -6  116.23   12.28
   7  -2   6  104.04   12.07
  -7   2   6  119.21   12.79
  -7   2   6  109.25   12.05
  -7  -2   6  108.24   12.05
   7   2   6  103.39   12.06
  -7  -2   6  124.31   12.80
   7   2   6  106.19   12.33
   7  -2  -6  111.18   12.91
  -7   2   7   46.43    4.76
   7  -2   7   42.92    4.76
   7   2  -7   36.17    5.77
   7  -2   7   40.42    4.79
  -7  -2   7   46.50    4.76
   7   2   7   41.74    4.79
   7  -2  -7   35.93    6.22
   7   2   7   45.06    4.76
   7   2  -8    2.56    2.50
  -7   2   8    3.30    1.91
   7  -2   8    7.61    0.79
  -7   2   8    6.27    0.78
   7  -2   8    6.78    0.85
  -7  -2   8    6.71    0.78
  -7  -2   8    6.72    2.37
   7   2   8    6.07    0.85
   7   2   8    7.22    0.79
   7  -2  -8    2.17    2.74
   7  -2   9    1.58    0.29
   7   2  -9    0.03    2.84
  -7   2   9   -0.99    2.17
  -7   2   9    1.74    0.29
   7  -2   9    2.15    0.42
  -7  -2   9    1.05    0.27
   7   2   9    1.44    0.33
   7   2   9    2.22    0.46
   7  -2  -9    1.48    2.75
  -7   2  10    1.74    0.31
   7  -2  10    2.19    0.45
   7  -2  10    1.62    0.35
   7   2  10    1.46    0.32
   7   2  10    2.06    0.45
  -7  -2  10    1.72    0.29
   7  -2  11    0.51    0.39
  -7   2  11    0.45    0.23
   7  -2  11    1.15    0.27
   7   2  11    0.21    0.39
   7   2  11    0.59    0.33
  -7  -2  11    0.38    0.17
  -7   2  12    7.09    0.89
   7  -2  12    6.83    0.89
   7  -2  12    7.05    0.99
  -7  -2  12    7.35    0.90
   7   2  12    8.39    0.90
   7   2  12    7.60    0.97
   7  -2  13    0.26    0.41
   7  -2  13   -0.06    0.34
  -7   2  13   -0.10    0.27
   7   2  13   -0.52    0.29
  -7  -2  13   -0.20    0.18
   7   2  13    0.01    0.29
   7  -2  14    3.74    0.55
  -7   2  14    4.37    0.59
  -7  -2  14    3.48    0.51
   7   2  14    3.97    0.67
   7  -2  15    2.89    0.50
   7  -2  15    2.76    0.54
  -7  -2  15    2.44    0.43
   7   2  15    3.01    0.52
   7  -2  16    0.27    0.37
   7  -2  16   -0.13    0.43
  -7   2  16    1.56    0.40
   7   2  16    0.48    1.10
   7   2  16    0.22    0.33
  -7  -2  16    0.20    0.30
   7  -2  17    1.36    0.39
   7  -2  17    2.57    1.26
  -7   2  17    1.77    0.88
  -7  -2  17    2.46    0.48
   7   2  17    3.63    1.97
   7   2  17    1.43    0.39
  -7   2  18    1.69    1.89
   7  -2  18    3.57    2.77
   7  -2  18    0.51    0.29
   7   2  18    4.09    2.72
   7   2  18    0.25    0.25
  -7  -2  18    0.97    0.63
   7  -2  19    0.53    2.24
  -7   2  19    3.40    1.78
   7  -2  19    0.24    0.26
  -7  -2  19    1.49    1.60
   7   2  19    0.76    1.28
  -8   2   0    2.83    1.00
   8  -2   0    3.87    0.46
  -8  -2   0    3.01    0.99
   8   2   0    3.17    1.15
   8  -2   1    1.43    0.88
  -8   2   1    2.50    0.91
   8   2  -1    1.56    1.00
   8  -2   1    3.27    0.37
  -8  -2  -1    0.78    0.79
   8   2   1    2.67    1.00
   8  -2  -1    1.56    0.96
   8   2   1    2.83    0.38
  -8   2  -1    1.74    0.76
  -8  -2   1    2.22    1.02
   8  -2  -1    2.42    0.34
   8  -2   2    6.43    1.30
   8   2  -2    6.05    1.50
  -8   2   2    5.23    1.34
   8  -2   2    4.31    0.58
  -8  -2  -2    5.30    1.23
   8  -2  -2    6.70    1.68
   8   2   2    6.80    1.31
  -8  -2   2    4.84    1.29
   8   2   2    4.36    0.58
   8  -2  -2    3.72    0.54
  -8   2  -2    5.32    1.19
   8  -2   3   24.52    2.60
  -8   2   3   19.16    3.20
   8   2  -3   22.38    3.31
   8  -2   3   24.53    3.10
  -8  -2  -3   24.38    3.02
   8   2   3   25.89    3.14
  -8  -2   3   22.15    3.19
   8  -2  -3   26.26    3.43
   8   2   3   22.56    2.60
  -8   2  -3   21.55    2.97
   8  -2   4  137.93   15.21
   8   2  -4  150.17   15.92
  -8  -2  -4  129.59   15.49
  -8   2   4  126.84   15.77
   8  -2   4  139.59   15.55
  -8  -2   4  143.38   15.86
  -8  -2   4  145.61   15.19
   8   2   4  143.26   15.20
   8   2   4  142.82   15.63
   8  -2  -4  143.12   15.91
  -8   2  -4  125.10   15.45
   8  -2   5   10.94    1.96
  -8   2   5   15.23    1.49
  -8   2   5   13.46    2.66
   8  -2   5   12.66    1.49
   8   2  -5   12.50    2.48
   8  -2   5   13.43    1.53
  -8  -2  -5   12.09    1.91
   8   2   5   14.75    1.54
   8  -2  -5   12.80    2.62
   8   2   5   10.69    1.98
   8   2   5   12.71    1.51
  -8  -2   5   12.18    2.35
  -8   2  -5   12.21    1.82
  -8  -2   5   14.65    1.49
  -8  -2  -6    2.20    0.93
   8   2  -6    3.55    1.58
   8  -2   6    3.87    0.49
   8  -2   6    5.06    0.59
  -8   2   6    4.82    1.54
  -8   2   6    4.12    0.47
   8   2   6    4.88    0.61
  -8  -2   6    3.61    1.66
   8   2   6    2.91    1.04
   8  -2  -6    1.54    1.74
  -8  -2   6    3.83    0.47
  -8   2   7   34.50    4.39
   8   2  -7   37.31    5.58
   8  -2   7   30.37    3.27
  -8  -2   7   29.87    3.26
   8   2   7   27.43    3.27
  -8  -2   7   36.01    4.49
   8   2   7   25.27    3.65
   8  -2   8   17.24    2.10
  -8   2   8   21.84    3.74
   8   2  -8   26.98    4.46
   8  -2   8   19.98    2.15
  -8   2   8   19.40    2.10
  -8  -2   8   18.20    2.09
   8   2   8   17.65    2.10
   8   2   8   20.94    2.15
   8  -2   9    9.36    0.96
   8  -2   9    8.76    1.03
  -8   2   9    7.26    0.95
   8   2   9    8.01    0.96
   8   2   9    8.47    1.03
  -8  -2   9    7.86    0.95
   8  -2  10    0.19    0.23
   8  -2  10    0.32    0.38
  -8   2  10    0.48    0.21
   8   2  10    0.12    0.28
  -8  -2  10    0.18    0.21
   8   2  10    0.44    0.39
   8  -2  11    1.31    0.44
   8  -2  11    1.21    0.36
  -8   2  11    1.88    0.30
  -8  -2  11    0.94    0.33
   8   2  11    0.43    0.43
   8   2  11    0.91    0.31
   8  -2  12    0.44    0.36
  -8   2  12    0.36    0.25
   8  -2  12    0.87    0.41
   8   2  12    0.99    0.44
   8   2  12    0.59    0.34
  -8  -2  12    0.20    0.21
   8  -2  13    2.04    0.40
  -8   2  13    2.84    0.42
   8  -2  13    1.61    0.47
  -8  -2  13    1.53    0.40
   8   2  13    2.83    0.56
   8   2  13    1.97    0.44
   8  -2  14    2.21    0.41
   8  -2  14    1.64    0.40
  -8   2  14    1.69    0.40
  -8  -2  14    1.22    0.31
   8   2  14    1.07    0.79
   8   2  14    1.36    0.39
   8  -2  15    1.05    0.43
   8  -2  15    0.41    0.62
  -8  -2  15    0.58    0.31
   8   2  15    0.56    0.39
   8   2  15    1.41    1.27
   8  -2  16    1.19    0.41
  -8   2  16    1.09    0.58
  -8  -2  16    0.99    0.37
   8   2  16    1.81    0.45
   8  -2  17    1.45    2.55
   8  -2  17    0.58    0.35
  -8   2  17    1.65    1.17
   8   2  17    0.59    0.34
  -8  -2  17    1.30    0.43
   8   2  17    8.16    3.26
  -8   2  18    3.15    1.85
   8  -2  18   -1.26    2.14
   8  -2  18    0.18    0.29
   8   2  18    0.49    0.27
   8   2  18    0.75    1.64
  -8  -2  18    1.45    0.98
   8  -2  19   -0.25    1.41
   8  -2  19    0.00    0.26
  -9  -2   0    1.45    0.95
   9   2   0    2.62    1.21
   9  -2   0    3.31    0.41
  -9   2   0    2.84    1.01
   9  -2   0    2.05    1.13
   9  -2   1    2.95    1.18
  -9  -2  -1    3.60    1.16
   9   2  -1    3.31    1.25
   9  -2   1    3.26    0.45
  -9   2   1    3.28    1.05
  -9  -2   1    1.59    1.00
  -9   2  -1    3.10    1.18
   9   2   1    4.18    0.47
   9  -2  -1    3.81    1.31
   9   2   1    3.37    1.21
   9  -2  -1    2.73    0.42
   9  -2   2    2.08    0.34
   9   2  -2    2.62    1.16
  -9  -2  -2    1.36    0.91
  -9   2   2    2.42    1.09
   9  -2   2    1.53    1.07
   9   2   2    0.45    0.96
   9  -2  -2    1.44    0.26
  -9   2  -2    1.15    0.83
   9  -2  -2    0.77    1.32
   9   2   2    1.35    0.33
  -9  -2   2    0.81    0.95
  -9  -2  -3   29.51    3.52
   9  -2   3   28.07    2.96
  -9   2   3   24.68    3.64
   9   2  -3   32.07    3.92
   9  -2   3   25.33    3.58
   9  -2  -3   23.37    2.94
  -9   2  -3   28.47    3.48
   9   2   3   25.68    3.56
  -9  -2   3   26.11    3.60
   9   2   3   26.52    2.96
   9  -2  -3   30.40    3.91
   9  -2   4    4.59    0.51
   9  -2   4    2.91    0.45
   9   2  -4    1.63    1.41
   9  -2   4    4.19    1.26
  -9   2   4    2.41    1.28
  -9  -2  -4    2.97    0.97
  -9  -2   4    2.05    1.15
  -9  -2   4    3.16    0.37
   9   2   4    1.58    0.58
   9   2   4    2.72    1.17
   9   2   4    4.05    0.50
   9  -2  -4    3.37    1.49
  -9   2  -4    1.34    0.89
   9  -2   5    8.11    0.82
   9  -2   5    5.86    0.76
  -9  -2  -5    6.80    1.34
   9  -2   5    4.17    1.38
  -9   2   5    6.31    0.74
  -9   2   5    6.68    2.01
   9   2  -5    9.93    2.64
   9   2   5    5.52    1.49
  -9  -2   5    6.78    0.75
  -9  -2   5    6.22    1.86
  -9   2  -5    5.69    1.25
   9   2   5    8.34    0.97
   9  -2  -5    9.11    2.26
   9   2  -6    6.99    2.45
  -9  -2  -6    7.05    1.24
   9  -2   6    4.94    0.66
  -9   2   6    5.67    0.64
  -9   2   6    8.44    1.92
   9  -2   6    5.05    1.25
  -9  -2   6    5.44    0.64
   9   2   6    6.09    0.80
   9  -2  -6   11.21    3.26
  -9  -2   6    7.01    2.05
  -9   2   7    3.32    1.92
   9   2  -7    2.43    3.03
   9  -2   7    3.60    0.47
   9  -2   7    4.74    0.62
  -9   2   7    3.33    0.45
  -9  -2   7    3.05    1.91
   9   2   7    3.76    0.57
   9   2   7    5.31    0.60
  -9  -2   7    3.46    0.46
   9  -2  -7    3.18    2.53
  -9   2   8   13.37    1.53
   9  -2   8   13.90    1.54
  -9   2   8   14.10    3.24
   9   2  -8   19.37    4.14
   9   2   8   14.19    1.57
   9   2   8   14.95    1.62
   9  -2  -8   14.24    3.91
  -9  -2   8   11.29    3.08
  -9  -2   8   12.75    1.54
  -9   2   9    2.44    0.39
   9  -2   9    2.16    0.39
   9  -2   9    2.69    0.52
   9   2   9    2.86    0.46
   9   2   9    2.36    0.56
  -9  -2   9    3.22    0.38
   9  -2  10    0.78    0.31
   9  -2  10    0.93    0.44
  -9   2  10    1.55    0.27
   9   2  10    0.65    0.44
  -9  -2  10    1.02    0.27
   9   2  10    1.22    0.41
  -9   2  11   -0.15    0.26
   9  -2  11   -0.07    0.45
   9  -2  11    0.45    0.27
   9   2  11    0.09    0.44
   9   2  11    1.14    0.47
   9  -2  12    2.28    0.37
  -9   2  12    2.29    0.43
   9  -2  12    1.01    0.46
   9   2  12    0.34    0.90
  -9  -2  12    1.17    0.28
   9   2  12    1.55    0.49
   9  -2  13    1.63    0.38
   9  -2  13    1.02    0.42
  -9   2  13    1.70    0.40
  -9  -2  13    1.85    0.34
   9   2  13    1.94    1.05
   9   2  13    1.36    0.44
   9  -2  14    0.42    0.34
   9  -2  14    0.12    0.47
  -9   2  14    0.64    0.32
   9   2  14    0.39    1.37
   9   2  14    0.15    0.30
  -9  -2  14    0.48    0.29
   9  -2  15   -0.33    1.17
   9  -2  15    0.27    0.30
  -9   2  15    0.71    0.44
  -9  -2  15    0.93    0.42
   9   2  15    0.10    0.37
   9   2  15    2.06    1.76
   9  -2  16    0.20    0.31
   9   2  16    1.69    0.44
  -9  -2  16    1.03    0.36
   9  -2  17    0.46    0.31
   9  -2  17    0.27    2.91
  -9  -2  17    0.85    0.61
   9   2  17    1.73    2.49
   9   2  17    0.39    0.25
   9  -2  18    0.46    0.32
   9  -2  18    0.49    1.75
   9   2  18   -0.04    0.27
  -9  -2  18   -1.43    1.29
  10  -2   0    3.49    0.43
 -10   2   0    1.63    1.03
  10  -2   0    3.22    1.30
  10   2   0    3.16    0.45
  10   2   0    0.75    1.17
 -10  -2  -1    4.88    1.39
  10   2  -1    4.33    1.71
 -10   2   1    2.57    1.09
  10  -2   1    3.04    1.34
  10  -2   1    4.28    0.52
 -10  -2   1    4.15    1.25
  10  -2  -1    4.24    1.64
  10   2   1    4.23    0.55
  10   2   1    5.01    1.61
  10  -2  -1    3.52    0.50
 -10  -2  -2   20.40    3.08
 -10   2   2   21.22    3.25
  10  -2   2   26.03    2.47
  10   2  -2   19.36    3.49
 -10   2  -2   20.35    3.10
  10   2   2   20.09    3.25
  10  -2  -2   22.95    2.44
  10  -2  -2   20.07    3.40
 -10  -2   2   18.47    3.11
  10  -2   3    6.48    0.82
  10  -2   3    4.01    1.59
 -10   2   3    6.64    1.80
 -10  -2  -3    6.89    1.62
  10   2  -3    6.46    1.73
  10  -2  -3    7.02    0.77
 -10  -2   3    7.92    1.84
  10   2   3    6.46    0.82
 -10   2  -3    7.81    1.61
  10  -2  -3    6.40    1.70
  10   2   3    6.99    1.72
  10  -2   4    6.55    1.75
 -10   2   4    7.12    1.91
  10  -2   4    7.05    1.00
  10   2  -4    8.30    1.90
 -10  -2  -4    6.18    1.52
  10  -2   4    7.28    0.88
 -10   2  -4    6.04    1.50
  10  -2  -4    9.98    2.38
  10   2   4    5.82    1.61
 -10  -2   4    9.89    2.13
  10   2   4    7.78    0.89
  10  -2   5    4.58    0.68
 -10   2   5    6.50    2.19
  10   2  -5    7.75    2.82
  10  -2   5    5.35    0.61
 -10   2  -5    1.97    1.51
 -10  -2   5    3.72    0.50
  10  -2  -5    6.61    2.26
  10   2   5    4.77    0.62
 -10  -2   5    4.64    1.74
 -10   2   6    5.64    0.59
  10  -2   6    6.12    0.71
  10  -2   6    3.83    0.66
  10   2  -6    5.61    2.34
 -10   2   6    7.40    2.32
  10   2   6    4.95    0.71
 -10  -2   6    5.34    1.94
  10  -2  -6    8.09    2.77
  10   2   6    6.44    1.09
 -10  -2   6    4.55    0.60
 -10   2   7    5.23    2.63
  10  -2   7    8.26    0.95
 -10   2   7    7.53    0.84
  10   2  -7    7.58    2.90
  10  -2   7    6.76    0.86
 -10  -2   7    7.32    0.85
 -10  -2   7    3.12    2.31
  10  -2  -7    5.23    3.23
  10   2   7    7.37    1.19
  10   2   7    8.08    0.95
 -10   2   8    3.12    0.43
  10  -2   8    4.18    0.59
  10  -2   8    3.53    0.46
 -10  -2   8    2.54    0.41
  10   2   8    4.55    0.62
  10   2   8    2.63    0.98
  10  -2   9    5.70    0.73
 -10   2   9    6.45    0.71
  10  -2   9    4.04    0.81
  10   2   9    6.64    0.86
  10   2   9    6.76    1.18
 -10  -2   9    5.95    0.74
 -10   2  10    2.66    0.41
  10  -2  10    1.10    0.53
  10  -2  10    2.59    0.43
  10   2  10    2.14    0.53
  10   2  10    1.69    1.11
 -10  -2  10    2.05    0.36
 -10   2  11    3.04    0.40
  10  -2  11    2.61    0.56
  10  -2  11    2.29    0.50
 -10  -2  11    1.69    0.40
  10   2  11    6.04    1.17
  10   2  11    1.94    0.53
  10  -2  12    0.71    0.40
  10  -2  12    0.33    0.45
 -10   2  12    0.84    0.38
 -10  -2  12    0.16    0.23
  10   2  12    0.29    0.41
  10   2  12   -0.25    1.32
 -10   2  13    0.55    0.43
  10  -2  13    0.65    0.83
  10  -2  13   -0.12    0.33
  10   2  13    0.20    0.36
  10   2  13   -1.68    2.00
 -10  -2  13    0.21    0.27
  10  -2  14    0.19    0.33
  10  -2  14    1.38    1.69
 -10   2  14    0.38    0.36
  10   2  14    0.20    1.87
 -10  -2  14    0.31    0.39
  10   2  14    0.49    0.39
 -10   2  15   -0.06    0.87
  10  -2  15    1.12    0.35
  10  -2  15   -0.50    1.48
  10   2  15   -0.46    1.44
 -10  -2  15    1.59    0.49
  10   2  15    1.21    0.48
  10  -2  16    1.28    0.39
 -10   2  16    0.60    1.30
  10   2  16    1.03    0.43
 -10  -2  16    0.68    0.48
  10   2  16    2.55    3.57
  10  -2  17    0.60    1.98
  10  -2  17    0.69    0.43
  10   2  17    0.47    0.31
  10  -2  18   -0.01    0.37
  10   2  18   -0.02    0.36
 -11  -2   0   29.70    4.36
 -11   2   0   36.72    4.43
  11  -2   0   33.64    3.70
  11   2   0   32.64    3.70
  11   2   0   35.50    4.77
  11  -2   0   34.80    4.76
 -11   2   1   31.34    4.45
 -11  -2  -1   34.02    4.47
  11   2  -1   30.03    3.76
  11   2  -1   33.30    4.69
  11  -2   1   36.53    3.77
  11  -2   1   35.49    4.78
  11  -2  -1   37.44    4.85
  11   2   1   34.70    3.77
 -11  -2   1   31.26    4.46
 -11   2  -1   34.84    4.49
  11  -2  -1   36.96    3.77
  11   2   1   31.82    4.65
 -11   2   2    4.23    1.61
  11  -2   2    7.70    0.78
  11   2  -2    5.62    1.84
  11  -2   2    6.65    1.98
  11   2   2    7.59    0.81
  11   2   2    7.76    2.06
 -11  -2   2    3.95    1.52
 -11   2  -2    5.48    1.58
  11  -2  -2    5.13    1.81
  11  -2  -2    5.80    0.75
  11   2  -3    4.04    1.91
 -11   2   3    0.14    1.36
  11  -2   3    3.64    0.47
 -11  -2  -3    1.48    1.16
  11  -2  -3    2.02    1.65
 -11   2  -3    2.21    1.25
  11   2   3    1.92    1.67
  11   2   3    3.09    0.47
  11  -2  -3    2.64    0.37
 -11  -2   3    2.25    1.18
  11   2  -4   17.92    4.00
  11  -2   4    9.63    1.15
 -11   2   4   13.85    2.78
  11  -2  -4   15.38    3.32
  11  -2  -4    8.67    1.07
  11   2   4    9.41    1.13
 -11  -2   4   13.90    2.60
  11  -2   5   10.56    1.32
 -11   2   5   12.85    2.80
  11   2  -5   17.74    3.77
  11  -2  -5   11.74    3.14
  11   2   5   12.31    1.34
 -11  -2   5    8.71    2.06
 -11   2   6   11.89    3.11
  11  -2   6   10.35    1.24
  11  -2   6   10.64    1.48
  11   2  -6   14.29    3.17
 -11  -2   6    9.58    2.42
  11  -2  -6    6.66    3.32
 -11  -2   6   10.60    1.16
  11   2   6    9.58    1.24
  11  -2   7    8.76    1.00
 -11   2   7    9.70    3.20
  11  -2   7    9.80    1.22
  11   2   7    7.08    1.01
  11  -2  -7    2.66    4.23
 -11  -2   7    8.26    3.35
 -11  -2   7    7.21    0.90
 -11   2   8    1.07    0.23
  11  -2   8    0.81    0.75
  11  -2   8    0.71    0.45
 -11  -2   8    0.88    0.26
  11   2   8    1.54    0.49
  11   2   8    0.66    1.41
 -11   2   9    1.57    0.28
  11  -2   9    0.55    0.72
  11  -2   9    1.42    0.45
  11   2   9    0.19    1.67
  11   2   9    2.09    0.60
 -11  -2   9    1.29    0.36
 -11   2  10    8.10    0.93
  11  -2  10    7.47    1.23
  11  -2  10    8.21    1.08
 -11  -2  10    7.14    0.93
  11   2  10    8.46    1.67
  11   2  10   10.57    1.10
  11  -2  11    4.60    0.72
  11  -2  11    2.98    1.00
 -11   2  11    4.92    0.62
  11   2  11    0.09    1.68
  11   2  11    4.58    0.74
 -11  -2  11    4.87    0.62
 -11   2  12    3.07    0.42
  11  -2  12    0.63    0.44
  11  -2  12    2.06    1.11
  11   2  12    2.74    1.62
 -11  -2  12    2.15    0.37
  11   2  12    1.27    0.47
 -11   2  13    0.19    0.35
  11  -2  13   -0.03    0.34
  11  -2  13   -1.72    1.99
  11   2  13   -0.12    0.36
 -11  -2  13    0.59    0.35
  11   2  13   -0.69    1.74
  11  -2  14    0.90    0.35
 -11   2  14    1.35    0.76
  11   2  14    0.43    2.34
 -11  -2  14    2.44    0.46
  11   2  14    0.87    0.37
  11  -2  15    0.15    0.31
  11   2  15    1.65    0.45
 -11  -2  15    1.09    0.47
  11   2  15    0.71    1.96
  11  -2  16    2.63    2.89
  11  -2  16    0.72    0.40
  11   2  16    0.45    0.36
  11  -2  17    0.31    0.41
  11   2  17    0.45    0.39
  11  -2  18    0.08    0.41
  11   2  18    0.15    0.38
  12   2   0    5.50    2.45
  12   2   0   10.78    1.21
 -12  -2   0    8.87    2.07
  12  -2   0   11.43    1.20
  12  -2   0    7.43    2.46
 -12  -2  -1   12.98    2.52
  12  -2   1   15.93    1.70
 -12   2   1   17.19    2.90
  12   2  -1   16.26    3.14
  12   2  -1   15.84    1.69
 -12  -2   1   21.21    3.17
  12  -2  -1   18.06    3.09
 -12   2  -1   15.65    2.76
  12  -2  -1   13.58    1.68
  12   2   1   12.71    1.69
  12   2   1   23.78    4.26
 -12   2   2   12.50    2.30
  12  -2   2   12.06    1.29
  12   2  -2   10.91    1.27
  12   2  -2    9.42    2.61
  12  -2  -2   10.65    1.26
  12   2   2   11.39    1.29
 -12  -2   2    9.16    2.08
  12   2  -3   10.00    1.23
  12   2  -3   19.44    3.88
  12  -2  -3   10.56    1.22
 -12  -2   3   13.12    2.46
  12   2   3   11.47    1.26
  12   2  -4    5.08    0.61
  12   2  -4    3.78    2.21
  12  -2   4    5.08    0.68
  12   2   4    5.02    0.69
  12  -2  -4    8.72    3.01
  12  -2  -4    4.84    0.59
 -12  -2   4    5.26    1.76
  12   2  -5    3.69    0.49
 -12   2   5    3.49    1.90
  12   2  -5    4.21    2.41
  12  -2  -5    5.81    3.10
  12   2   5    4.03    0.62
 -12  -2   5    5.48    2.30
  12  -2   6    2.77    0.54
 -12   2   6    0.55    2.37
  12   2  -6   10.05    3.29
  12   2   6    3.07    0.57
 -12  -2   6    0.33    2.35
  12  -2  -6    3.92    3.41
  12  -2   7   -0.38    0.41
  12  -2   7    2.59    1.23
  12   2   7   -0.17    0.42
  12  -2   8    7.18    1.00
  12   2   8    8.61    1.03
  12  -2   9    8.62    1.09
  12  -2   9    4.87    1.74
  12   2   9    8.63    1.10
  12  -2  11    3.37    0.60
  12  -2  11    0.38    1.52
  12   2  11    3.91    0.63
  12   2  11    9.33    2.09
  12  -2  12    1.23    1.67
  12  -2  12    0.61    0.37
  12   2  12   -0.17    2.62
  12   2  12    0.46    0.39
  12  -2  13    0.88    0.36
  12  -2  13   -1.67    1.39
  12   2  13    0.75    0.38
  12  -2  14    3.05    2.54
  12  -2  14    0.23    0.30
  12   2  14    1.07    0.33
  12  -2  15    0.49    0.33
  12   2  15    0.98    0.44
  12  -2  16    0.19    0.40
  12   2  16    0.05    0.36
  12  -2  17    0.32    0.47
  12   2  17    0.60    0.45
  12  -2  18    0.07    0.44
  12   2  18    0.35    0.44
  13   2   0   30.30    3.34
  13  -2   0   29.93    3.34
  13  -2   1   27.55    2.97
  13   2  -1   26.20    2.96
  13  -2  -1   26.12    2.96
  13   2   1   26.83    2.97
  13  -2   2    5.00    0.64
  13   2  -2    4.75    0.59
  13   2  -2    1.22    2.50
 -13   2   2    6.21    2.54
  13  -2  -2    4.31    0.58
 -13  -2   2    4.19    1.98
 -13   2   3    0.97    1.83
  13  -2   3    1.82    0.39
  13   2  -3    1.94    0.32
  13   2  -3    4.10    2.87
  13  -2  -3    1.26    0.29
  13   2   3    1.21    0.39
  13  -2  -3    0.85    2.62
 -13  -2   3    4.97    3.04
  13  -2   4    4.58    0.64
  13   2  -4    3.74    0.53
  13   2  -4    4.39    2.81
 -13   2   4    4.96    2.39
  13   2   4    4.48    0.66
 -13  -2   4    3.05    2.27
  13  -2  -4    3.37    3.42
 -13   2   5    5.83    2.70
  13   2  -5   -4.04    3.91
  13  -2   5    2.39    0.50
 -13  -2   5    6.49    3.31
  13   2   5    2.05    0.52
  13  -2  -5    5.72    3.77
  13  -2   6    1.24    0.45
  13   2   6    0.32    0.45
  13  -2   7    5.91    0.81
  13   2   7    4.22    0.77
  13  -2   8    0.84    0.44
  13   2   8    1.68    0.55
  13  -2   9    2.30    0.55
  13   2   9    3.80    0.69
  13  -2  10    2.65    0.53
  13   2  10    2.88    0.54
  13  -2  11    0.50    0.39
  13   2  11    0.12    0.36
  13  -2  12    1.75    0.45
  13   2  12    3.03    0.48
  13  -2  13    0.83    0.32
  13   2  13    1.41    0.35
  13  -2  14    1.95    0.53
  13   2  14    1.16    0.49
  13  -2  15    0.10    0.33
  13   2  15   -0.51    0.42
  13  -2  16    0.24    0.45
  13   2  16    0.66    0.47
  13  -2  17    0.76    0.53
  13   2  17    0.52    0.51
  14   2   0   12.29    1.32
  14  -2   0   10.60    1.31
  14   2  -1    9.41    1.13
  14  -2   1    9.34    1.14
  14  -2  -1    9.23    1.12
  14   2   1   10.93    1.16
  14  -2   2    9.51    1.10
  14   2  -2    7.67    1.07
  14  -2  -2    9.52    1.06
  14   2   2   10.42    1.12
  14   2  -3    5.44    0.65
  14  -2   3    5.39    0.71
  14  -2  -3    4.24    0.60
  14   2   3    5.36    0.71
  14  -2   4    2.03    0.46
  14   2  -4    1.86    0.33
  14   2   4    1.80    0.45
  14  -2   5    0.33    0.42
  14   2   5    1.46    0.44
  14  -2   6    0.31    0.47
  14   2   6    1.70    0.49
  14  -2   7    0.41    0.45
  14   2   7    1.82    0.54
  14  -2   8    2.17    0.54
  14   2   8    3.90    0.71
  14  -2   9    1.98    0.50
  14   2   9    2.70    0.58
  14  -2  10    0.19    0.32
  14   2  10    0.25    0.33
  14  -2  11    1.81    0.40
  14   2  11    1.30    0.40
  14  -2  12    0.82    0.29
  14   2  12    0.82    0.35
  14  -2  13    0.05    0.28
  14   2  13    1.01    0.35
  14  -2  14    0.79    0.45
  14   2  14    0.63    0.48
  14  -2  15    0.16    0.40
  14   2  15    0.68    0.54
  14  -2  16   -0.13    0.42
  14   2  16    0.09    0.52
  14  -2  17    1.09    0.54
  14   2  17    0.26    0.49
  15  -2   0    3.27    0.57
  15   2   0    3.90    0.58
  15  -2   1    6.68    0.88
  15   2  -1    6.96    0.88
  15  -2  -1    6.87    0.86
  15   2   1    7.84    0.90
  15  -2   2    6.57    0.88
  15   2  -2    6.92    0.81
  15  -2  -2    6.52    0.79
  15   2   2    6.06    0.84
  15   2  -3    5.02    0.65
  15  -2   3    6.09    0.74
  15  -2  -3    4.01    0.62
  15   2   3    5.18    0.73
  15   2  -4    2.12    0.40
  15  -2   4    2.49    0.54
  15   2   4    2.31    0.54
  15  -2   5    1.18    0.52
  15   2   5    2.33    0.71
  15  -2   6    1.45    0.53
  15   2   6    2.48    0.59
  15  -2   7    2.74    0.63
  15   2   7    4.18    0.72
  15  -2   8    1.52    0.49
  15   2   8    3.17    0.68
  15  -2   9   -0.05    0.31
  15   2   9    0.25    0.34
  15  -2  10    0.63    0.31
  15   2  10    0.38    0.35
  15  -2  11    0.95    0.38
  15   2  11    2.00    0.38
  15  -2  12    0.90    0.26
  15   2  12    0.26    0.31
  15  -2  13    0.39    0.43
  15   2  13    0.42    0.45
  15  -2  14    0.64    0.48
  15   2  14    0.36    0.49
  15  -2  15    0.17    0.37
  15   2  15    0.08    0.59
  15  -2  16   -0.16    0.47
  15   2  16    0.37    0.52
  16  -2   0    4.67    0.74
  16   2   0    6.77    0.76
  16  -2   1    2.35    0.50
  16   2  -1    2.45    0.47
  16   2   1    2.35    0.51
  16  -2  -1    2.06    0.48
  16   2  -2    6.36    0.76
  16  -2   2    5.67    0.82
  16   2   2    5.88    0.81
  16  -2  -2    5.72    0.75
  16  -2   3    7.88    0.95
  16   2  -3    6.21    0.83
  16  -2   4    5.13    0.78
  16   2   4    5.31    0.85
  16  -2   5    2.35    0.59
  16   2   5    2.30    0.57
  16  -2   6    1.35    0.50
  16   2   6    0.80    0.51
  16  -2   7    1.30    0.42
  16   2   7    2.09    0.67
  16  -2   8    0.64    0.39
  16   2   8   -0.17    0.47
  16  -2   9    0.55    0.36
  16   2   9    1.45    0.41
  16  -2  10    1.83    0.43
  16   2  10    2.01    0.40
  16  -2  11    0.05    0.27
  16   2  11    0.29    0.30
  16  -2  12    1.77    0.52
  16   2  12    1.63    0.53
  16  -2  13    0.06    0.46
  16   2  13    0.68    0.50
  16  -2  14   -0.10    0.54
  16   2  14    0.70    0.59
  16  -2  15    0.08    0.48
  16   2  15    0.03    0.49
  17  -2   0    0.38    0.38
  17   2   0    0.22    0.39
  17  -2   1    8.89    1.05
  17   2  -1    8.36    1.04
  17   2   1    9.24    1.06
  17  -2  -1    7.44    1.06
  17   2  -2    1.49    0.40
  17  -2   2    1.26    0.51
  17   2   2    1.18    0.44
  17  -2  -2    0.76    0.34
  17   2  -3    0.79    0.30
  17  -2   3    1.12    0.58
  17   2   3    1.21    0.51
  17  -2   4    4.82    0.79
  17   2   4    5.85    0.81
  17  -2   5    7.04    1.03
  17   2   5    7.99    1.05
  17  -2   6    3.18    0.57
  17   2   6    4.20    0.75
  17  -2   7   -0.21    0.36
  17   2   7    0.57    0.49
  17  -2   8    1.23    0.40
  17   2   8    0.95    0.40
  17  -2   9    0.57    0.31
  17   2   9    0.41    0.32
  17  -2  10    0.24    0.25
  17   2  10    0.11    0.30
  17   2  11    2.85    0.62
  17  -2  12   -0.01    0.41
  17   2  12    0.63    0.47
  17  -2  13    0.08    0.52
  17   2  13    0.50    0.56
  17  -2  14    0.38    0.50
  17   2  14    0.22    0.67
  17  -2  15    0.17    0.51
  17   2  15    0.27    0.46
  18  -2   0    4.93    0.72
  18   2   0    4.86    0.75
  18   2  -1    0.67    0.36
  18  -2   1   -0.27    0.40
  18  -2  -1   -0.02    0.36
  18   2   1    0.04    0.45
  18  -2   2    3.05    0.61
  18   2  -2    2.52    0.52
  18   2   2    3.05    0.68
  18  -2   3    3.56    0.69
  18   2   3    1.61    0.64
  18  -2   4    1.32    0.50
  18   2   4    1.52    0.55
  18  -2   5    3.63    0.68
  18   2   5    5.95    0.83
  18  -2   6    0.16    0.37
  18   2   6    0.23    0.48
  18  -2   7    0.53    0.36
  18   2   7    1.08    0.34
  18  -2   8    0.77    0.35
  18   2   8    0.49    0.34
  18  -2   9    0.29    0.28
  18   2   9    0.29    0.35
  18  -2  10    0.31    0.22
  18   2  10    0.24    0.30
  18  -2  11    0.01    0.42
  18   2  11    0.65    0.47
  18  -2  12    0.62    0.52
  18   2  12    0.27    0.54
  18  -2  13    0.20    0.79
  18   2  13    1.31    0.69
  18  -2  14    0.21    0.35
  18   2  14    0.62    0.64
  19   2   0   -0.13    0.41
  19  -2   0    0.89    0.47
  19  -2   1    1.33    0.49
  19   2  -1    0.80    0.39
  19   2   1    0.92    0.49
  19  -2  -1    0.99    0.41
  19  -2   2    0.30    0.40
  19   2   2    0.39    0.43
  19  -2   3    2.92    0.67
  19   2   3    4.19    0.68
  19  -2   4    1.62    0.53
  19   2   4    2.92    0.58
  19  -2   5    0.19    0.43
  19   2   5    0.05    0.50
  19  -2   6    1.45    0.39
  19   2   6    1.74    0.43
  19  -2   7    0.78    0.31
  19   2   7    1.13    0.36
  19  -2   8    0.47    0.26
  19   2   8    0.29    0.26
  19  -2   9    0.39    0.31
  19   2   9    0.18    0.25
  19  -2  10    0.25    0.45
  19   2  10    0.45    0.45
  19  -2  11    1.18    0.55
  19   2  11   -0.12    0.61
  19  -2  12   -0.52    0.58
  19   2  12    1.22    0.64
  19  -2  13    0.08    0.50
  19   2  13    0.59    0.64
  20   2   0    0.20    0.48
  20  -2   0   -0.26    0.43
  20   2  -1    1.25    0.41
  20  -2   1    0.12    0.44
  20   2   1    1.51    0.47
  20  -2   2    5.25    0.82
  20   2   2    5.58    0.84
  20  -2   3    0.36    0.40
  20   2   3    0.49    0.51
  20  -2   4    0.87    0.51
  20   2   4    1.63    0.47
  20  -2   5    1.63    0.44
  20   2   5    1.12    0.42
  20  -2   6    0.49    0.32
  20   2   6    0.71    0.38
  20  -2   7    1.91    0.42
  20   2   7    1.14    0.39
  20  -2   8    0.39    0.31
  20   2   8    0.94    0.28
  20  -2   9    0.40    0.24
  20   2   9    0.07    0.46
  20  -2  10    0.28    0.48
  20   2  10   -0.14    0.53
  20  -2  11    0.11    0.58
  20   2  11    0.41    0.62
  20  -2  12    0.16    0.57
  20   2  12   -0.15    0.60
  21   2   0    4.74    0.79
  21  -2   1    2.30    0.56
  21   2   1    0.99    0.51
  21  -2   2    0.44    0.46
  21   2   2    1.24    0.42
  21  -2   3    0.91    0.46
  21   2   3    0.18    0.45
  21  -2   4    0.31    0.42
  21   2   4    0.34    0.35
  21  -2   5    3.51    0.53
  21   2   5    2.98    0.57
  21  -2   6    2.09    0.42
  21   2   6    1.55    0.39
  21  -2   7    0.97    0.35
  21   2   7    0.19    0.31
  21  -2   8    0.84    0.38
  21   2   8    0.16    0.27
  21  -2   9    0.04    0.26
  21   2   9    0.17    0.54
  21  -2  10    0.56    0.59
  21   2  10    0.29    0.57
  21  -2  11    0.31    0.58
  21   2  11   -0.61    0.60
  22   2   1    0.25    0.39
  22  -2   2   -0.47    0.46
  22   2   2    0.03    0.43
  22  -2   3    0.63    0.50
  22   2   3    0.28    0.49
  22  -2   4    2.97    0.60
  22   2   4    2.81    0.57
  22  -2   5    0.24    0.36
  22   2   5   -0.08    0.35
  22  -2   6    1.40    0.37
  22   2   6    0.42    0.40
  22  -2   7    0.24    0.35
  22   2   7    0.41    0.35
  22  -2   8    0.38    0.32
  22   2   8    0.24    0.35
  22  -2   9    0.19    0.34
  22   2   9    0.95    0.58
  23  -2   3   -0.10    0.57
  23   2   3    1.31    0.44
  23  -2   4    0.66    0.59
  23   2   4    0.52    0.47
  23  -2   5    1.69    0.50
  23   2   5    0.69    0.49
  23  -2   6    0.51    0.43
  23   2   6    0.11    0.43
  23  -2   7    0.43    0.39
  23   2   7    0.25    0.39
  23  -2   8    0.46    0.37
  23   2   8    0.27    0.37
  24   2   4    0.89    0.57
  24  -2   5    1.30    0.58
  24   2   5   -0.10    0.47
  24   2   6    0.58    0.74
   0   3   0    0.16    0.12
   0   3  -1    7.87    0.97
   0  -3   1    8.85    0.97
   0  -3   2   29.32    3.17
   0   3  -2   27.64    3.17
   0  -3  -2   27.72    3.35
   0   3   3   21.05    2.41
   0  -3  -3   16.57    2.55
   0   3   4    2.64    0.81
   0  -3   5    4.18    0.83
   0  -3   5    4.27    0.53
   0   3  -5    3.53    0.84
   0  -3   5    5.40    0.54
   0   3   5    5.14    1.10
   0   3  -6    3.42    0.88
   0   3   6    4.05    0.44
   0  -3   6    3.48    0.43
   0  -3   6    3.64    0.45
   0   3   6    2.85    0.46
   0  -3   6    4.41    0.86
   0   3   6    2.73    0.97
   0   3   7    1.40    0.21
   0   3   7    1.15    0.24
   0  -3   7    0.92    0.20
   0  -3   7    0.73    0.25
   0   3   7    0.27    0.85
   0  -3   7    0.41    0.64
   0   3  -7    2.03    0.89
   0  -3   8   -0.42    0.72
   0  -3   8    0.36    0.25
   0   3   8    0.37    0.23
   0   3   8   -0.39    0.94
   0   3   8    0.48    0.19
   0  -3   8    0.52    0.17
   0   3   8   -0.17    0.57
   0  -3   9    0.68    0.30
   0   3   9    1.33    0.25
   0   3   9    0.55    0.27
   0   3   9    0.97    0.81
   0   3   9    1.28    1.27
   0  -3   9    1.58    0.87
   0  -3   9    1.11    0.22
   0   3  10    1.41    0.27
   0  -3  10    1.30    0.31
   0  -3  10    1.15    0.26
   0   3  10    1.40    0.31
   0   3  10    1.32    1.46
   0   3  11    4.08    0.51
   0  -3  11    3.39    0.47
   0  -3  11    3.09    0.52
   0   3  11    3.17    2.07
   0  -3  12    5.30    0.66
   0   3  12    4.31    0.66
   0  -3  12    4.63    0.67
   0   3  12    6.15    0.71
   0   3  13    0.79    0.31
   0  -3  13    0.82    0.31
   0   3  13    1.04    0.25
   0  -3  13    0.43    0.33
   0  -3  14    0.18    0.32
   0   3  14   -0.01    0.25
   0  -3  14    0.17    0.30
   0   3  15   -0.09    0.25
   0   3  15    0.03    0.26
   0  -3  15    0.47    0.28
   0  -3  15    0.16    0.24
   0   3  16    0.08    0.19
   0  -3  16   -0.40    0.14
   0  -3  16    0.02    0.20
   0  -3  18   -0.71    0.46
   0   3  18   -0.33    0.50
   0   3  19    2.64    1.58
   0  -3  20   -1.02    0.98
   0   3  20    0.11    2.51
  -1  -3   0   22.99    2.49
  -1   3   0   21.60    2.51
   1   3   0   22.23    2.49
   1  -3   0   21.19    2.51
  -1   3   1    9.25    1.27
  -1  -3  -1   10.03    1.18
   1  -3  -1    9.35    1.28
   1   3   1   10.68    1.18
  -1  -3  -2    3.68    0.64
   1   3  -2    4.05    0.71
  -1   3   2    5.25    0.94
  -1  -3   2    4.23    0.66
   1  -3  -2    4.64    0.84
   1   3   2    3.33    0.62
   1   3  -3   30.45    3.68
   1  -3  -3   29.55    3.82
   1   3   3   34.44    3.64
  -1  -3   3   29.51    3.68
   1   3   3   36.37    3.86
  -1   3   4   70.81    7.75
  -1   3   4   63.82    7.49
   1   3  -4   67.14    7.67
   1  -3   4   61.67    7.49
   1  -3   4   64.83    7.49
   1  -3  -4   71.71    7.81
   1   3   4   74.37    7.64
   1   3   4   70.46    7.49
  -1  -3   4   68.21    7.49
  -1  -3   4   71.31    7.68
   1   3   4   70.92    7.74
  -1   3   5   10.94    1.97
   1  -3   5   14.41    1.54
  -1   3   5   14.35    1.54
   1  -3   5   13.74    1.55
   1   3   5   13.53    1.55
   1   3   5   12.83    1.98
  -1  -3   5   14.37    1.54
   1  -3  -5   11.13    2.11
   1   3   5   15.09    1.55
   1   3   5   13.49    1.79
  -1  -3   5   12.23    1.85
  -1  -3   5   14.78    1.54
  -1   3   6    2.31    0.36
  -1   3   6    2.41    0.37
   1  -3   6    3.39    0.39
   1   3  -6    3.82    0.90
   1  -3   6    3.10    0.36
  -1   3   6    2.20    0.94
  -1  -3   6    2.66    0.38
   1   3   6    3.02    0.72
   1  -3  -6    2.33    1.12
   1   3   6    4.70    1.02
  -1  -3   6    2.78    0.36
   1   3   6    3.01    0.37
  -1  -3   6    3.13    0.86
  -1   3   7    1.41    0.94
  -1   3   7    1.50    0.24
  -1   3   7    1.39    0.23
   1  -3   7    1.04    0.22
   1  -3   7    1.18    0.28
   1   3  -7    1.95    0.89
   1   3   7    1.36    0.23
   1   3   7    0.79    0.63
  -1  -3   7    0.93    0.77
   1   3   7    1.45    0.30
  -1  -3   7    1.58    0.26
   1   3   7    0.14    0.82
  -1  -3   7    1.28    0.22
   1   3  -8    5.65    1.45
   1  -3   8    6.20    0.79
  -1   3   8    5.86    1.61
  -1   3   8    6.38    0.76
  -1   3   8    6.69    0.77
   1  -3   8    6.18    0.76
   1   3   8    7.88    1.50
  -1  -3   8    7.08    1.39
   1   3   8    7.60    1.31
  -1  -3   8    6.27    0.78
  -1  -3   8    6.63    0.76
   1   3   8    6.92    0.79
   1   3   8    7.29    0.78
  -1   3   9    6.40    0.72
  -1   3   9    6.01    0.72
   1  -3   9    6.28    0.74
   1   3  -9    2.96    1.55
  -1   3   9    7.31    1.79
   1  -3   9    6.20    0.72
   1   3   9    5.29    1.50
  -1  -3   9    5.43    0.72
   1   3   9    6.47    0.74
  -1  -3   9    7.25    0.72
   1   3   9    6.55    1.29
   1   3   9    5.53    0.71
  -1  -3   9    3.93    1.34
   1  -3  10   11.18    1.26
   1  -3  10   11.29    1.27
  -1   3  10   11.13    1.25
  -1   3  10   10.94    2.37
  -1   3  10   10.86    1.26
   1   3  10   10.05    1.27
   1   3  10   12.63    1.27
  -1  -3  10   11.00    1.26
   1   3  10    8.77    2.23
  -1  -3  10   10.96    1.27
   1  -3  11    8.18    1.15
  -1   3  11   10.43    1.13
   1  -3  11   11.31    1.16
  -1   3  11    8.62    1.14
  -1   3  11    4.49    2.73
   1   3  11    9.13    1.15
   1   3  11   11.52    1.14
  -1  -3  11    9.94    1.13
  -1   3  12    3.05    0.43
  -1   3  12    3.53    0.42
   1  -3  12    2.45    0.40
   1  -3  12    2.47    0.46
  -1  -3  12    2.01    0.44
  -1  -3  12    2.14    0.39
   1   3  12    2.61    0.44
   1  -3  13    2.09    0.43
   1  -3  13    1.78    0.38
  -1   3  13    2.58    0.37
  -1   3  13    1.74    0.36
   1   3  13    2.43    0.41
  -1  -3  13    1.24    0.29
  -1  -3  13    1.90    0.39
   1   3  13    1.62    0.35
  -1   3  14    2.19    0.55
   1  -3  14    2.31    0.46
   1  -3  14    1.81    0.41
  -1  -3  14    1.26    0.37
  -1  -3  14    0.86    0.31
   1   3  14    1.70    0.39
   1   3  14    1.53    0.36
   1  -3  15    0.35    0.33
  -1   3  15    0.42    0.52
   1  -3  15    0.34    0.27
   1   3  15    0.38    0.25
   1   3  15   -0.04    0.15
  -1  -3  15    1.53    0.46
  -1  -3  15    0.40    0.14
   1  -3  16    0.05    0.12
  -1   3  16    0.38    0.28
  -1  -3  16    0.41    0.21
   1   3  16    0.61    0.31
  -1   3  17    0.09    0.20
   1  -3  17    0.17    0.19
  -1  -3  17    0.07    0.22
   1   3  17   -0.05    0.29
   1  -3  18    0.16    0.29
  -1   3  18    0.63    0.70
  -1  -3  18    0.25    0.21
   1   3  18    0.17    1.07
  -1   3  19   -1.47    1.63
   1  -3  19    0.08    0.47
   1   3  19    0.60    2.75
  -1  -3  19    0.23    0.70
  -1   3  20   -0.46    2.37
   1  -3  20   -0.59    1.21
   1   3  20    0.72    1.51
  -1  -3  20    0.55    1.25
   2  -3   0   72.43    8.27
  -2   3   0   72.78    8.26
   2   3   0   76.23    8.27
  -2  -3   0   76.71    8.27
   2   3  -1   43.28    4.91
  -2   3   1   40.67    4.92
  -2  -3  -1   45.74    4.88
   2  -3   1   42.14    4.85
   2  -3  -1   42.71    4.94
  -2  -3   1   45.56    4.91
  -2   3  -1   41.45    4.84
   2   3   1   46.82    4.88
   2   3  -2   61.35    6.50
  -2  -3  -2   55.41    6.40
  -2   3   2   57.23    6.53
  -2  -3   2   58.09    6.49
   2   3   2   58.48    6.41
   2  -3  -2   55.02    6.54
  -2  -3  -3   16.74    1.93
  -2   3   3   14.59    2.16
   2   3  -3   16.53    2.09
   2  -3  -3   13.87    2.19
   2   3   3   17.33    1.94
   2   3  -4   33.74    3.85
   2  -3   4   32.18    3.56
   2  -3   4   28.41    3.56
   2  -3  -4   36.06    3.98
  -2  -3   4   35.73    3.85
   2   3   4   32.26    3.56
   2  -3   5    2.88    0.40
   2   3  -5    1.40    0.83
  -2   3   5    2.85    0.36
   2  -3   5    2.95    0.36
  -2  -3   5    1.82    0.83
   2  -3  -5    1.97    0.98
   2   3   5    3.21    0.41
  -2  -3   5    3.55    0.36
   2   3   5    1.85    0.89
   2   3   5    2.34    0.65
   2   3  -6    5.94    1.20
  -2   3   6    5.98    1.28
   2  -3   6    4.77    0.60
   2  -3   6    4.98    0.57
  -2   3   6    4.36    0.57
   2   3   6    4.27    0.57
   2   3   6    6.12    0.99
  -2  -3   6    4.68    0.56
   2   3   6    6.88    1.20
  -2  -3   6    4.91    0.57
   2  -3  -6    5.75    1.38
  -2  -3   6    6.52    1.21
   2   3   6    4.84    0.61
   2   3  -7    6.94    1.53
  -2   3   7    7.58    0.87
   2  -3   7    7.85    0.87
  -2   3   7    5.26    1.54
   2  -3   7    7.38    0.90
  -2   3   7    8.28    0.87
   2  -3  -7    8.17    1.80
   2   3   7    7.37    0.87
   2   3   7    5.90    1.38
   2   3   7    6.65    1.22
   2   3   7    7.45    0.92
  -2  -3   7    8.16    1.53
  -2  -3   7    7.99    0.87
  -2  -3   7    8.11    0.88
  -2   3   8    1.07    1.23
  -2   3   8    1.98    0.33
   2   3  -8    2.98    1.23
  -2   3   8    2.59    0.34
   2  -3   8    2.27    0.39
   2  -3   8    2.22    0.33
  -2  -3   8    1.67    0.35
   2  -3  -8    0.53    1.40
   2   3   8    2.98    1.07
  -2  -3   8    2.78    1.07
   2   3   8    3.36    0.43
   2   3   8    1.76    0.79
  -2  -3   8    2.43    0.33
   2   3   8    2.81    0.35
  -2   3   9    6.01    0.73
   2   3  -9    2.91    1.65
   2  -3   9    6.38    0.77
  -2   3   9    6.47    1.93
  -2   3   9    5.71    0.73
   2  -3   9    6.33    0.75
  -2  -3   9    5.17    1.54
   2   3   9    6.83    0.75
   2  -3  -9    7.66    2.18
   2   3   9    7.82    0.78
   2   3   9    6.89    1.48
   2   3   9    5.31    1.19
  -2   3  10   10.46    1.29
   2  -3  10   12.88    1.30
   2  -3  10   11.80    1.31
   2   3 -10   10.01    2.57
  -2   3  10   10.15    1.28
  -2   3  10   10.13    2.67
   2   3  10   11.26    1.30
   2   3  10   13.61    2.21
  -2  -3  10   10.36    1.29
   2   3  10   12.84    1.31
  -2  -3  10   14.61    2.49
   2  -3  11   11.12    1.22
   2  -3  11   11.35    1.20
  -2   3  11   10.81    1.18
  -2   3  11    8.28    3.08
  -2   3  11    9.34    1.18
  -2  -3  11   10.57    2.71
   2   3  11    9.97    1.21
  -2  -3  11    9.67    1.19
   2   3  11   10.89    1.22
  -2  -3  11   10.36    1.20
  -2   3  12    6.54    0.83
  -2   3  12    5.74    0.78
   2  -3  12    6.00    0.80
   2  -3  12    6.30    0.83
  -2  -3  12    7.76    0.82
  -2  -3  12    7.79    0.81
   2   3  12    6.99    0.82
   2   3  12    6.35    0.79
   2  -3  13    3.47    0.51
  -2   3  13    2.29    0.39
   2  -3  13    2.37    0.48
   2   3  13    2.04    0.39
   2   3  13    2.83    0.49
  -2  -3  13    2.79    0.43
  -2  -3  13    2.77    0.42
   2  -3  14    3.36    0.60
   2  -3  14    3.52    0.56
  -2   3  14    4.55    0.57
   2   3  14    3.26    0.61
   2   3  14    5.22    0.60
  -2  -3  14    5.05    0.60
   2  -3  15    1.25    0.30
   2  -3  15    1.05    0.36
  -2   3  15    2.12    0.56
  -2  -3  15    1.06    0.28
   2   3  15    0.59    0.28
   2   3  15    1.24    0.37
   2  -3  16    0.33    0.31
  -2   3  16    0.67    0.27
   2   3  16    0.05    0.22
  -2  -3  16    0.13    0.25
   2  -3  17    1.13    0.25
  -2   3  17    0.61    0.25
  -2  -3  17    0.63    0.26
   2   3  17    0.23    0.48
   2  -3  18    0.17    0.35
  -2   3  18    0.31    0.68
  -2  -3  18    0.10    0.23
   2   3  18    0.14    2.14
   2  -3  19   -0.43    0.62
  -2   3  19   -0.49    0.96
  -2  -3  19    0.22    0.58
   2   3  19    0.61    1.60
  -2   3  20   -0.29    1.93
   2  -3  20    1.34    2.06
  -2  -3  20    0.82    1.01
   2   3  20   -0.16    2.37
   3  -3   0   11.37    1.52
   3   3   0   10.75    1.50
  -3   3   0   10.06    1.48
  -3  -3   0   11.13    1.48
  -3  -3  -1   19.07    2.24
   3  -3   1   19.10    2.23
  -3   3   1   17.32    2.32
   3   3  -1   18.10    2.34
  -3   3  -1   16.85    2.20
  -3  -3   1   18.91    2.30
   3  -3  -1   18.37    2.36
   3   3   1   19.88    2.26
   3   3  -2   45.94    5.51
   3  -3   2   46.48    5.36
  -3   3   2   43.49    5.52
  -3  -3  -2   50.39    5.40
  -3  -3   2   45.65    5.49
  -3   3  -2   50.51    5.35
   3  -3  -2   47.55    5.54
   3   3   2   52.60    5.42
  -3   3   3  909.95  100.01
   3  -3   3  846.38   99.77
  -3  -3  -3  975.68   99.88
   3   3  -3  884.96   99.99
   3  -3  -3  839.60  100.00
   3   3   3 1000.00   99.90
  -3  -3   3  925.17   99.99
   3   3  -4   32.83    3.80
  -3  -3  -4   32.71    3.58
  -3   3   4   31.72    3.42
   3  -3   4   32.09    3.42
   3  -3   4   27.78    3.43
  -3   3   4   36.19    3.87
   3   3   4   28.99    3.42
  -3  -3   4   31.12    3.42
   3   3   4   32.78    3.60
   3   3   4   29.26    3.43
   3  -3   5    6.79    0.69
   3   3  -5    4.36    1.24
   3  -3   5    6.68    0.72
  -3   3   5    5.12    1.28
   3   3   5    6.24    0.69
   3   3   5    4.82    0.98
  -3  -3   5    5.96    0.68
   3   3   5    5.21    0.72
   3   3   5    6.36    1.34
  -3  -3   5    4.95    1.10
   3  -3  -5    4.80    1.34
   3  -3   6    1.67    0.36
   3  -3   6    1.84    0.27
  -3   3   6    1.99    0.28
   3   3  -6    1.06    0.86
  -3  -3   6    1.92    0.27
  -3  -3   6    1.36    0.90
   3   3   6    1.73    0.61
   3  -3  -6    2.31    1.04
  -3  -3   6    2.15    0.27
   3   3   6    1.85    0.34
   3   3   6    1.88    0.28
  -3   3   7    8.01    0.91
   3  -3   7    9.23    0.94
   3  -3   7    7.15    0.91
   3   3   7    8.90    0.91
   3   3   7   11.40    1.67
  -3  -3   7    7.61    0.91
  -3  -3   7    7.07    0.91
   3  -3   8   25.05    2.52
  -3   3   8   27.86    3.42
  -3   3   8   22.99    2.49
   3   3  -8   24.72    3.35
  -3   3   8   21.78    2.50
   3   3   8   23.89    2.81
   3   3   8   24.63    2.95
  -3  -3   8   22.51    2.49
   3   3   8   21.16    2.49
  -3  -3   8   19.74    2.49
   3  -3  -8   19.89    3.53
  -3   3   9   19.17    2.17
  -3   3   9   19.73    2.18
   3  -3   9   22.39    2.20
   3   3  -9   21.02    3.33
   3  -3   9   17.93    2.18
  -3   3   9   20.46    3.35
  -3  -3   9   21.07    2.18
   3  -3  -9   22.82    3.65
   3   3   9   17.79    2.18
   3   3   9   17.12    2.20
  -3  -3   9   20.59    2.17
  -3  -3   9   22.43    3.09
   3  -3  10   15.39    1.98
  -3   3  10   17.79    1.95
   3  -3  10   19.79    1.98
  -3   3  10   13.82    3.06
  -3   3  10   18.87    1.97
  -3  -3  10   17.37    1.97
  -3  -3  10   17.50    1.96
   3   3  10   17.04    1.97
  -3   3  11    0.37    0.22
  -3   3  11    0.50    0.24
   3   3 -11   -2.80    2.56
   3  -3  11    0.93    0.26
   3  -3  11    0.56    0.31
   3   3  11    0.77    0.33
  -3  -3  11    0.05    0.24
  -3  -3  11    0.64    0.24
   3   3  11    0.61    0.24
  -3  -3  11    0.66    2.32
   3  -3  12    2.19    0.34
   3  -3  12    1.55    0.34
  -3   3  12    1.25    0.33
   3   3  12    1.38    0.31
  -3  -3  12    0.90    0.32
  -3  -3  12    2.18    0.33
   3   3  12    1.71    0.34
  -3   3  13    4.83    0.65
  -3  -3  13    4.23    0.60
   3   3  13    5.10    0.61
   3  -3  14    5.43    0.68
   3  -3  14    4.59    0.60
   3   3  14    6.11    0.67
  -3  -3  14    3.73    0.58
   3   3  14    4.12    0.61
   3  -3  15    0.08    0.33
   3  -3  15    1.87    0.59
  -3   3  15    0.65    0.28
  -3  -3  15    0.58    0.25
   3   3  15    0.53    0.33
   3   3  15    0.20    0.25
   3  -3  16    1.68    0.41
  -3   3  16    2.07    0.39
   3  -3  16    2.76    0.44
   3   3  16    2.94    0.43
  -3  -3  16    2.21    0.38
   3   3  16    1.94    0.44
  -3   3  17   -0.42    0.63
   3  -3  17   -0.02    0.26
   3   3  17   -0.35    0.15
   3   3  17    0.00    0.55
  -3  -3  17   -0.17    0.24
   3  -3  18    0.35    0.34
   3   3  18    0.29    2.42
  -3  -3  18    0.02    0.20
   3   3  19    2.53    1.70
   3  -3  20   -0.35    1.47
  -3  -3  20    0.01    1.68
   3   3  20    1.48    2.15
   4   3   0   55.82    5.82
  -4   3   0   48.61    5.77
   4  -3   0   48.36    5.79
  -4  -3   0   50.02    5.78
   4  -3   1   62.52    6.88
   4   3  -1   62.02    6.96
  -4  -3  -1   63.74    6.89
  -4   3   1   58.58    6.94
  -4   3  -1   59.79    6.86
  -4  -3   1   62.70    6.94
   4   3   1   61.94    6.91
   4  -3  -1   56.74    6.95
   4   3  -2   25.06    3.01
   4  -3   2   22.66    2.62
  -4   3   2   21.34    2.98
   4  -3   2   25.43    2.81
   4  -3  -2   24.15    3.04
  -4  -3   2   23.59    2.96
  -4   3  -2   24.36    2.79
  -4   3   3    4.57    1.25
   4   3  -3    3.48    1.05
   4  -3   3    5.84    0.89
  -4   3  -3    6.66    0.84
   4  -3  -3    4.74    1.18
  -4  -3   3    4.42    1.17
  -4   3   4   81.79    9.60
   4   3  -4   87.55    9.59
   4  -3   4   72.81    9.21
  -4  -3  -4   90.43    9.36
  -4  -3   4   87.24    9.56
   4  -3  -4   87.19    9.62
   4  -3   5   14.65    1.51
  -4   3   5   12.51    1.49
   4  -3   5   12.42    1.49
  -4   3   5   14.31    2.17
  -4  -3   5   13.22    1.49
  -4  -3   5   14.97    2.30
   4  -3  -5   16.45    2.31
   4   3   5   13.10    1.49
   4   3   5   15.53    1.80
   4  -3   6    9.43    1.15
   4   3  -6   11.69    1.98
  -4   3   6   12.33    2.03
  -4   3   6    9.50    1.14
   4   3   6    9.79    1.15
   4   3   6   14.26    1.94
   4  -3  -6   11.99    2.08
  -4  -3   6    9.66    1.14
   4   3   6   12.23    1.20
   4   3   6   11.16    1.49
   4  -3   7   18.13    1.89
  -4   3   7   16.48    1.87
   4   3  -7   20.40    2.81
   4  -3   7   15.13    1.87
  -4  -3   7   18.42    1.87
   4   3   7   15.08    2.39
   4   3   7   14.64    2.15
   4   3   7   16.60    1.87
  -4  -3   7   17.24    1.87
  -4  -3   7   15.85    2.58
   4  -3  -7   20.72    3.21
   4   3   7   17.11    1.90
  -4   3   8   20.11    2.00
   4  -3   8   18.57    2.00
   4   3  -8   13.77    2.87
   4  -3   8   17.20    2.01
   4  -3  -8   14.22    2.96
   4   3   8   20.34    2.00
  -4  -3   8   17.88    1.99
   4   3   8   17.52    2.02
  -4  -3   8   15.67    1.99
   4   3  -9    2.72    1.68
  -4   3   9    3.00    0.40
   4  -3   9    2.16    0.46
  -4   3   9    2.81    1.79
   4  -3   9    3.20    0.42
  -4  -3   9    2.64    1.59
   4   3   9    3.53    0.43
   4   3   9    3.89    0.53
  -4  -3   9    2.33    0.39
   4  -3  -9    6.54    2.29
  -4   3  10    0.61    0.23
   4  -3  10    0.64    0.34
  -4   3  10    0.06    1.93
   4   3 -10    1.28    2.03
   4  -3  10    0.80    0.28
   4  -3 -10    0.89    2.49
  -4  -3  10    0.95    0.23
  -4  -3  10    2.98    2.31
   4   3  10    0.88    0.31
   4   3  10    0.59    0.35
   4  -3  11    4.84    0.62
   4  -3  11    4.12    0.57
  -4   3  11    4.44    0.56
  -4  -3  11    3.71    0.56
   4   3  11    5.60    0.65
   4   3  11    4.63    0.57
   4  -3  12    3.22    0.50
  -4   3  12    2.23    0.42
   4  -3  12    3.98    0.48
   4   3  12    2.94    0.45
   4   3  12    2.76    0.49
  -4  -3  12    3.44    0.44
   4  -3  13    2.37    0.55
  -4   3  13    2.12    0.42
   4  -3  13    3.43    0.49
   4   3  13    2.15    0.48
   4   3  13    3.64    0.62
   4  -3  14    0.29    0.35
   4  -3  14    0.04    0.29
  -4   3  14    0.39    0.28
   4   3  14    0.33    0.30
  -4  -3  14    0.19    0.20
   4   3  14    0.56    0.29
  -4   3  15    1.68    0.34
   4  -3  15    1.10    0.41
   4  -3  15    1.13    0.33
  -4  -3  15    2.01    0.39
   4   3  15    0.67    0.37
   4  -3  16    0.02    0.31
  -4   3  16    0.39    0.49
  -4  -3  16    0.38    0.35
   4   3  16    0.36    0.33
  -4   3  17    0.51    0.37
   4  -3  17    0.35    0.25
   4  -3  17    0.39    0.30
  -4  -3  17    0.48    0.44
   4   3  17    0.23    0.17
   4  -3  18    0.44    0.22
   4  -3  18    1.01    0.66
  -4   3  18   -0.04    0.84
   4   3  18    0.06    1.79
  -4  -3  18    0.12    0.26
   4  -3  19   -0.15    1.64
  -4   3  19   -2.21    2.63
   4   3  19    1.09    2.87
   4  -3  20   -0.81    1.89
   4   3  20    1.12    1.17
   5   3   0   41.03    4.74
   5  -3   0   43.72    4.74
  -5   3   0   38.53    4.68
  -5  -3   0   37.47    4.69
  -5   3   1   28.27    3.59
   5  -3   1   29.28    3.53
   5   3  -1   30.49    3.63
  -5  -3  -1   29.58    3.54
   5  -3  -1   28.55    3.63
   5   3   1   29.20    3.56
  -5  -3   1   30.37    3.59
  -5   3  -1   30.39    3.52
   5   3  -2   13.35    2.00
  -5   3   2   13.41    1.99
  -5  -3  -2   13.32    1.77
   5  -3   2   13.76    1.79
   5  -3   2   12.98    1.46
  -5   3  -2   11.43    1.71
   5  -3  -2   12.84    2.01
  -5  -3   2   13.00    1.91
   5   3   2   14.22    1.82
  -5  -3  -3    7.09    1.17
   5   3  -3   10.45    1.66
  -5   3   3   10.25    1.70
   5  -3   3    7.02    0.89
   5  -3   3    7.94    1.21
   5   3   3    7.60    0.86
   5  -3  -3    8.78    1.58
   5   3   3    6.08    0.89
  -5   3  -3    9.01    1.16
  -5  -3   3    8.78    1.47
   5   3   3    8.53    1.26
   5  -3   4   15.77    1.60
   5   3  -4   12.80    2.18
  -5  -3  -4   12.30    1.81
   5  -3   4   14.17    1.62
  -5  -3   4   13.41    2.12
  -5  -3   4   15.49    1.59
   5  -3  -4   12.47    2.25
  -5   3   5   13.58    1.44
   5  -3   5   12.03    1.44
   5   3   5   12.34    1.47
  -5  -3   5   13.64    1.44
   5  -3   6    6.55    0.88
  -5   3   6   11.88    2.11
   5  -3   6    7.17    0.83
  -5   3   6    7.42    0.82
   5   3  -6    7.59    1.77
   5   3   6    7.20    1.21
  -5  -3   6    7.94    1.71
   5  -3  -6    9.70    1.90
  -5  -3   6    6.85    0.82
   5  -3   7    3.85    0.49
  -5   3   7    4.00    0.48
   5  -3   7    3.25    0.55
  -5   3   7    2.38    1.41
   5   3  -7    3.58    1.34
   5   3   7    4.93    0.58
   5  -3  -7    4.32    1.63
  -5  -3   7    3.59    0.47
   5   3   7    4.33    0.50
   5  -3   8    4.37    0.54
   5  -3   8    3.39    0.45
   5   3  -8    2.36    1.71
  -5   3   8    3.30    0.43
  -5  -3   8    3.74    1.46
  -5  -3   8    3.04    0.42
   5  -3  -8    5.14    2.06
   5  -3   9    0.86    0.33
   5  -3   9    1.00    0.24
   5   3  -9    1.62    1.93
  -5   3   9    0.99    1.65
  -5   3   9    1.02    0.25
   5   3   9    1.44    0.40
  -5  -3   9   -1.94    1.46
   5  -3  -9   -0.66    2.25
   5   3   9    1.00    0.24
  -5  -3   9    0.86    0.21
  -5   3  10   -0.54    2.24
   5  -3  10    2.10    0.38
   5   3 -10    3.72    2.51
  -5   3  10    1.00    0.24
   5  -3  10    0.84    0.26
  -5  -3  10    2.56    2.20
   5   3  10    1.60    0.30
   5   3  10    1.15    0.41
   5  -3 -10    6.70    2.74
  -5  -3  10    0.75    0.26
  -5   3  11    0.19    0.21
   5  -3  11    0.40    0.21
   5  -3  11    0.05    0.33
   5   3  11    1.20    0.39
  -5  -3  11    0.17    0.26
   5   3  11    0.51    0.39
   5  -3  12    0.64    0.41
  -5   3  12    0.74    0.26
   5  -3  12    0.76    0.26
  -5  -3  12    0.37    0.18
   5   3  12    0.56    0.41
   5   3  12    1.25    0.43
  -5   3  13    0.11    0.24
   5  -3  13    0.33    0.27
   5  -3  13    0.24    0.32
  -5  -3  13    1.36    0.39
   5   3  13    0.38    0.52
   5   3  13   -0.22    0.32
   5  -3  14    1.22    0.45
  -5   3  14    1.76    0.38
   5  -3  14    1.51    0.35
  -5  -3  14    0.73    0.27
   5   3  14    1.33    0.32
   5   3  14    0.73    0.31
  -5   3  15    0.16    0.28
   5  -3  15    0.10    0.33
   5  -3  15    0.40    0.27
  -5  -3  15    0.35    0.25
   5   3  15    0.94    0.43
   5   3  15    0.12    0.23
  -5   3  16    0.73    0.44
   5  -3  16    0.24    0.19
   5  -3  16    0.37    0.36
   5   3  16    0.22    0.35
   5   3  16    0.11    0.57
  -5  -3  16    0.39    0.25
   5  -3  17    0.10    0.22
  -5   3  17    0.70    0.47
   5  -3  17    0.55    0.31
   5   3  17    0.48    0.28
   5   3  17    1.57    1.40
  -5  -3  17    0.52    0.25
  -5   3  18   -0.03    1.00
   5  -3  18    0.01    0.24
   5  -3  18   -0.24    0.63
   5   3  18    1.06    3.25
  -5  -3  18   -0.09    0.25
   5  -3  19   -1.35    1.29
  -5   3  19   -0.14    1.51
  -5  -3  19   -0.10    0.90
   5   3  19   -2.25    1.62
   5  -3  20   -0.59    1.99
  -5   3  20    0.47    0.98
  -5  -3  20   -0.90    1.12
  -6  -3   0    9.16    1.56
  -6   3   0    9.74    1.56
   6  -3   0   10.59    1.64
   6   3   0   10.53    1.63
   6  -3   0    8.88    1.07
   6  -3   1    1.00    0.73
  -6  -3  -1    0.50    0.61
   6   3  -1    1.32    0.78
  -6   3   1    1.68    0.78
   6  -3   1    1.49    0.25
  -6  -3   1    1.05    0.76
   6   3   1    1.14    0.70
   6  -3  -1    0.98    0.77
  -6   3  -1    2.15    0.68
  -6   3   2    1.51    0.84
  -6  -3  -2    3.55    0.77
   6  -3   2    1.76    0.80
   6   3  -2    1.11    0.87
  -6  -3   2    2.31    0.93
   6  -3  -2    2.18    0.98
  -6   3  -2    1.88    0.70
   6   3   2    3.75    0.86
  -6   3   3    1.37    0.85
   6   3  -3    0.68    0.79
   6  -3   3    1.11    0.25
  -6  -3  -3    0.30    0.53
   6  -3   3    0.42    0.62
   6  -3  -3    0.67    0.95
  -6   3  -3    0.21    0.55
  -6  -3   3    0.99    0.70
   6   3   3    1.47    0.28
   6   3   3    0.54    0.67
  -6  -3  -4   12.49    1.53
   6  -3   4   12.71    1.54
   6   3  -4    9.13    1.82
   6  -3   4   10.67    1.20
   6  -3   4    9.70    1.17
  -6  -3   4   11.32    1.84
   6   3   4   10.03    1.17
  -6  -3   4   10.02    1.16
  -6   3  -4   11.65    1.43
   6  -3  -4   12.30    2.13
   6   3   4   10.38    1.21
   6   3   4   10.25    1.61
   6  -3   5   36.54    4.25
   6   3  -5   43.91    5.02
  -6   3   5   44.38    5.05
   6  -3   5   40.80    4.28
  -6  -3  -5   38.95    4.48
  -6   3   5   36.47    4.25
   6  -3  -5   44.11    5.13
   6   3   5   39.80    4.58
  -6  -3   5   39.77    4.25
  -6  -3   5   40.13    4.90
   6   3   5   36.13    4.26
   6   3   5   35.62    4.27
   6   3  -6  171.96   19.29
   6  -3   6  165.21   18.57
  -6   3   6  175.98   19.29
  -6   3   6  181.66   18.57
   6  -3   6  164.33   18.58
  -6  -3   6  172.07   19.21
   6  -3  -6  162.30   19.24
  -6  -3   6  178.31   18.57
   6   3   6  174.98   18.57
   6   3   6  149.34   18.58
  -6   3   7   19.51    1.97
   6   3  -7   12.18    3.09
   6  -3   7   16.25    2.00
   6  -3   7   17.00    1.97
  -6  -3   7   18.78    1.97
   6   3   7   15.43    2.01
   6   3   7   19.51    1.98
   6  -3   8   -0.05    0.33
   6   3  -8   -0.49    1.50
   6  -3   8    0.37    0.20
  -6   3   8    2.29    1.77
  -6   3   8    0.26    0.18
   6   3   8    0.05    0.19
   6  -3  -8    0.17    1.87
  -6  -3   8    0.36    0.17
   6   3   8    0.76    0.37
   6  -3   9    1.18    0.38
   6  -3   9    1.44    0.29
   6   3  -9    3.89    2.40
  -6   3   9    1.37    0.27
  -6  -3   9   -2.23    1.69
   6   3   9    1.83    0.29
   6   3   9    0.90    0.42
  -6  -3   9    0.83    0.24
   6  -3  -9    6.95    3.14
   6  -3  10    2.73    0.47
  -6   3  10    2.23    0.35
   6  -3  10    2.36    0.40
   6   3  10    2.02    0.48
   6   3  10    2.98    0.39
  -6  -3  10    1.85    0.36
  -6   3  11    3.72    0.44
   6  -3  11    3.17    0.50
   6  -3  11    3.32    0.56
   6   3  11    2.54    0.46
   6   3  11    3.27    0.60
  -6  -3  11    2.98    0.46
  -6   3  12    0.50    0.24
   6  -3  12    0.08    0.41
   6  -3  12    0.64    0.27
   6   3  12    0.02    0.41
  -6  -3  12    0.59    0.34
   6   3  12    0.38    0.23
   6  -3  13    3.58    0.72
   6  -3  13    6.99    0.77
  -6   3  13    6.12    0.69
   6   3  13    4.72    0.67
  -6  -3  13    5.16    0.66
   6  -3  14    0.07    0.20
   6  -3  14    0.20    0.36
  -6   3  14    0.45    0.34
   6   3  14    0.01    0.29
   6   3  14    0.16    0.34
  -6  -3  14    0.23    0.21
  -6   3  15    0.63    0.29
   6  -3  15    0.46    0.36
   6  -3  15    0.47    0.23
   6   3  15    0.72    0.35
   6   3  15    0.37    0.38
  -6  -3  15    0.38    0.26
   6  -3  16    1.63    0.40
  -6   3  16    2.22    0.46
   6   3  16    1.89    0.42
   6   3  16    1.83    1.21
  -6  -3  16    2.03    0.36
   6  -3  17    0.32    0.51
   6  -3  17    0.07    0.28
  -6   3  17    0.38    0.90
   6   3  17    0.42    2.07
  -6  -3  17    0.30    0.39
   6   3  17   -0.23    0.26
   6  -3  18    0.22    0.26
   6  -3  18    0.50    1.01
  -6   3  18    1.41    1.50
  -6  -3  18    0.94    0.39
   6   3  18    0.42    0.26
   6   3  18   -0.52    1.81
   6  -3  19    1.45    1.56
  -6   3  19   -0.26    2.08
  -6  -3  19    0.76    0.90
   6   3  19    1.19    1.44
   7   3   0    0.42    0.72
  -7  -3   0    0.48    0.71
   7  -3   0   -0.02    0.69
  -7   3   0    0.65    0.67
   7  -3   0    1.05    0.21
   7   3  -1    2.09    0.98
  -7  -3  -1    0.83    0.75
   7  -3   1    1.91    0.28
  -7   3   1    1.90    0.81
   7  -3   1    1.69    0.85
  -7  -3   1    1.56    0.86
  -7   3  -1    0.79    0.70
   7   3   1    1.01    0.77
   7  -3  -1    1.46    0.92
   7  -3  -1    1.29    0.26
   7   3  -2    4.83    1.31
  -7  -3  -2    4.78    1.13
  -7   3   2    4.73    1.22
   7  -3   2    5.21    1.20
   7  -3   2    3.56    0.55
   7   3   2    4.10    0.56
   7   3   2    6.47    1.17
   7  -3  -2    3.38    1.11
  -7   3  -2    5.04    1.05
   7  -3   3   22.87    2.69
   7  -3   3   22.86    2.67
   7  -3   3   25.15    3.07
  -7  -3  -3   27.40    3.07
   7   3  -3   25.90    3.37
  -7   3   3   27.76    3.32
  -7  -3   3   25.87    3.24
   7   3   3   27.12    3.13
  -7   3  -3   25.11    3.00
   7   3   3   22.25    2.70
   7  -3  -3   29.12    3.52
   7   3   3   21.76    2.69
  -7  -3  -4   23.84    3.32
  -7   3   4   28.94    3.73
   7  -3   4   25.81    3.02
   7  -3   4   28.72    3.39
   7  -3   4   28.69    3.05
   7   3  -4   28.83    3.75
   7   3   4   31.75    3.48
  -7   3  -4   26.79    3.28
   7  -3  -4   26.50    3.79
   7   3   4   27.72    3.05
   7   3   4   26.92    3.04
  -7  -3   4   28.26    3.64
  -7  -3   4   27.79    3.02
   7   3  -5   72.87    8.72
   7  -3  -5   71.47    8.75
   7   3   5   74.33    8.04
   7  -3   6   15.76    1.73
  -7   3   6   20.43    2.82
  -7   3   6   15.79    1.72
  -7  -3  -6   15.54    2.09
   7   3   6   13.05    2.13
  -7  -3   6   13.92    2.62
  -7   3   7   22.15    2.59
   7  -3   7   22.36    2.59
   7   3   7   23.14    2.59
   7  -3  -7   29.86    4.17
   7   3   7   27.79    3.01
   7   3  -8   20.68    3.57
   7  -3   8   16.48    1.89
   7  -3   8   18.09    1.93
  -7   3   8   19.90    3.35
   7   3   8   16.31    1.89
   7  -3  -8   26.89    4.97
  -7  -3   8   15.35    1.88
  -7  -3   8   17.23    3.20
   7   3   8   18.41    1.94
   7   3  -9    2.53    2.41
   7  -3   9    2.95    0.43
  -7   3   9   -0.71    2.48
  -7   3   9    3.06    0.42
   7  -3   9    3.41    0.53
   7   3   9    3.20    0.44
  -7  -3   9    3.06    0.41
   7  -3  -9    3.71    3.52
   7   3   9    3.74    0.57
   7  -3  10    4.10    0.49
   7  -3  10    3.19    0.57
  -7   3  10    3.22    0.47
  -7  -3  10    3.74    0.51
   7   3  10    2.98    0.64
   7   3  10    3.58    0.49
   7  -3  11    0.86    0.28
   7  -3  11    0.31    0.39
  -7   3  11    1.94    0.30
   7   3  11    0.92    0.30
  -7  -3  11    1.35    0.29
   7   3  11    0.19    0.39
  -7   3  12    3.52    0.54
   7  -3  12    4.17    0.54
   7  -3  12    3.39    0.62
   7   3  12    5.45    0.71
   7   3  12    3.64    0.62
   7  -3  13    0.35    0.34
  -7   3  13    0.37    0.30
   7  -3  13   -0.22    0.36
  -7  -3  13    0.15    0.19
   7   3  13   -0.23    0.27
   7   3  13    0.03    0.31
  -7   3  14    4.49    0.55
   7  -3  14    2.82    0.59
   7   3  14    3.26    0.55
   7   3  14    2.33    0.59
   7  -3  15    4.44    0.61
  -7   3  15    4.94    0.66
   7   3  15    4.86    0.64
  -7  -3  15    3.94    0.59
   7   3  15    2.78    1.26
  -7   3  16    0.67    0.50
   7  -3  16    0.38    0.31
   7  -3  16    0.16    0.31
   7   3  16    0.41    1.04
  -7  -3  16    0.24    0.30
   7   3  16    1.13    0.29
   7  -3  17    0.86    0.34
   7  -3  17    0.87    0.97
  -7   3  17    3.15    1.21
   7   3  17    2.07    2.00
   7   3  17    1.08    0.34
  -7  -3  17    1.01    0.37
   7  -3  18    0.41    2.05
   7  -3  18    0.50    0.29
  -7   3  18    2.50    1.80
  -7  -3  18    0.02    0.47
   7   3  18    2.92    2.44
   7   3  18    0.41    0.24
   7  -3  19    0.48    2.51
   7  -3  19    0.07    0.24
  -7   3  19    2.86    1.43
  -7  -3  19    0.25    1.34
   8   3   0   -0.06    0.80
   8  -3   0   -0.59    0.75
  -8  -3   0    1.23    0.79
  -8   3   0    1.15    0.66
  -8   3   1    7.56    1.46
   8  -3   1    8.04    1.53
   8   3  -1    6.52    1.46
  -8  -3  -1    4.11    1.12
   8  -3   1    4.97    0.63
  -8   3  -1    5.85    1.19
  -8  -3   1    4.45    1.13
   8  -3  -1    5.05    1.35
   8   3   1    5.01    1.29
   8  -3  -1    4.98    0.61
  -8   3   2    5.02    1.31
  -8  -3  -2    3.85    1.02
   8   3  -2    3.76    1.25
   8  -3   2    3.38    0.52
   8  -3   2    4.71    1.20
   8   3   2    4.63    1.15
   8  -3  -2    4.89    1.45
  -8  -3   2    4.14    1.06
  -8   3  -2    4.48    1.11
   8  -3  -2    3.84    0.49
  -8   3   3    2.78    1.24
   8  -3   3    3.81    0.49
  -8  -3  -3    3.24    1.05
   8  -3   3    3.16    1.09
   8  -3   3    2.94    0.38
   8   3  -3    4.68    1.49
   8   3   3    4.31    0.49
  -8  -3   3    3.16    1.17
   8  -3  -3    2.33    1.09
   8   3   3    3.39    1.06
  -8   3  -3    1.12    0.87
   8   3  -4   67.16    7.67
   8  -3   4   68.97    7.33
  -8   3   4   64.82    7.58
   8  -3   4   57.30    6.90
   8   3   4   66.93    7.34
  -8  -3   4   64.79    7.50
  -8   3  -4   57.23    7.17
   8   3   4   61.71    6.91
   8  -3   5   14.27    2.04
   8  -3   5   13.71    1.56
  -8   3   5   17.08    2.63
  -8   3   5   12.86    1.51
   8  -3   5   11.84    1.52
  -8  -3  -5   15.06    1.99
   8   3  -5   15.88    2.65
  -8  -3   5   13.58    1.52
  -8   3  -5   16.01    1.88
  -8  -3   5   13.96    2.42
   8  -3  -5   18.16    2.97
   8   3   5   15.70    2.11
  -8  -3  -6   14.18    1.90
   8   3  -6   16.72    2.86
  -8   3   6   13.10    1.40
  -8   3   6   16.90    2.58
   8  -3   6   12.29    1.40
  -8  -3   6   11.68    1.40
   8  -3  -6   16.49    3.14
   8   3   6    9.46    1.90
   8   3   6   12.94    1.46
  -8  -3   6   15.33    2.67
   8   3   6   11.79    1.42
   8   3  -7   56.80    7.50
   8  -3   7   58.28    6.23
   8  -3   7   56.11    6.26
  -8   3   7   57.62    6.23
  -8   3   7   49.32    7.10
  -8  -3   7   53.55    7.07
   8  -3  -7   54.42    7.75
  -8  -3   7   57.75    6.23
   8   3   7   59.42    6.24
  -8   3   8   15.59    3.09
   8  -3   8   14.88    1.75
  -8   3   8   15.71    1.71
   8   3  -8   13.34    3.89
   8  -3   8   14.52    1.71
   8  -3  -8   15.96    3.92
  -8  -3   8   15.69    1.70
   8   3   8   16.55    1.72
   8   3   8   14.18    1.76
  -8  -3   8   11.66    3.40
   8  -3   9    2.87    0.53
  -8   3   9    2.86    0.41
   8  -3   9    3.04    0.44
  -8  -3   9    2.57    0.40
   8   3   9    3.64    0.44
   8  -3  10    0.14    0.24
   8  -3  10   -0.07    0.36
  -8   3  10    0.30    0.27
   8   3  10    0.38    0.32
  -8  -3  10    0.19    0.20
   8   3  10    0.06    0.38
   8  -3  11    0.91    0.43
   8  -3  11    0.89    0.27
  -8   3  11    0.97    0.27
  -8  -3  11    0.98    0.32
   8   3  11    0.68    0.31
   8   3  11    0.76    0.48
   8  -3  12    0.56    0.27
   8  -3  12    0.30    0.41
  -8   3  12    1.05    0.30
  -8  -3  12    0.81    0.34
   8   3  12   -0.15    0.37
   8   3  12    1.42    0.63
  -8   3  13    3.98    0.48
   8  -3  13    3.28    0.54
   8  -3  13    2.04    0.51
   8   3  13    1.96    0.51
   8   3  13    2.98    0.76
  -8  -3  13    3.05    0.43
   8  -3  14    1.03    0.33
  -8   3  14    1.71    0.40
   8  -3  14    1.24    0.40
  -8  -3  14    2.04    0.34
   8   3  14    1.30    1.08
   8   3  14    1.11    0.37
   8  -3  15    0.16    0.39
  -8   3  15    0.31    0.39
   8  -3  15    0.64    0.60
   8   3  15    0.20    1.24
   8   3  15    0.32    0.33
  -8  -3  15    0.56    0.30
   8  -3  16    0.89    0.40
  -8   3  16    1.02    0.73
  -8  -3  16    1.07    0.36
   8   3  16    1.06    2.16
   8   3  16    0.79    0.43
   8  -3  17    0.63    0.31
  -8   3  17   -0.64    1.45
   8  -3  17   -0.77    2.24
   8   3  17   -0.17    2.59
  -8  -3  17    0.30    0.32
   8   3  17    0.85    0.37
   8  -3  18   -0.04    0.28
   8  -3  18   -0.40    1.86
  -8   3  18   -1.38    1.69
   8   3  18    0.13    0.26
   8   3  18    1.41    1.52
  -8  -3  18    0.72    0.72
   8  -3  19   -1.36    1.52
   8  -3  19   -0.01    0.26
  -8  -3  19   -0.62    1.43
  -9   3   0    0.46    0.77
   9  -3   0    0.31    0.92
   9   3   0    0.71    0.99
   9  -3   0    1.42    0.25
  -9  -3   0   -0.18    0.83
   9   3  -1    1.19    1.03
  -9   3   1    1.66    1.00
   9  -3   1    1.44    1.07
   9  -3   1    2.52    0.35
   9  -3  -1    2.20    0.31
   9   3   1    2.02    0.35
   9  -3  -1    1.26    1.16
  -9  -3   1    0.38    0.82
   9   3  -2    3.96    1.35
   9  -3   2    6.36    1.50
  -9   3   2    5.15    1.37
  -9  -3  -2    3.93    1.14
   9  -3   2    4.31    0.57
   9  -3  -2    3.40    1.37
  -9  -3   2    2.86    1.25
   9   3   2    3.10    1.26
  -9   3  -2    3.71    1.23
   9   3   2    4.84    0.59
   9  -3   3   43.66    4.96
  -9  -3  -3   34.34    4.78
  -9   3   3   34.82    4.99
   9   3  -3   40.55    5.19
   9  -3  -3   41.14    5.17
  -9  -3   3   38.31    4.93
  -9   3  -3   35.35    4.77
   9   3   3   43.02    4.34
   9   3   3   41.00    4.91
   9  -3   4    5.46    0.68
   9  -3   4    4.52    0.62
  -9  -3  -4    4.32    1.22
   9  -3   4    6.71    1.49
  -9   3   4    6.87    1.70
   9   3  -4    6.87    1.69
  -9  -3   4    5.33    0.60
   9  -3  -4    4.94    1.80
  -9   3  -4    5.52    1.25
   9   3   4    5.62    0.68
  -9  -3   4    6.95    1.68
   9   3   4    5.14    1.42
  -9  -3  -5    2.72    1.05
   9  -3   5    4.24    0.61
   9  -3   5    5.32    0.53
  -9   3   5    2.25    1.54
   9   3  -5    5.60    1.88
   9  -3   5    3.51    1.18
   9   3   5    4.99    0.91
   9   3   5    4.79    0.61
   9  -3  -5    3.95    1.86
  -9  -3   5    3.54    1.45
  -9  -3   5    4.16    0.52
   9   3   5    3.65    1.26
   9   3  -6   -1.56    1.52
   9  -3   6    0.94    0.24
   9  -3   6    0.20    0.36
   9  -3   6    1.68    0.98
  -9  -3  -6    1.45    0.91
  -9   3   6    1.84    1.41
  -9   3   6    1.54    0.20
   9  -3  -6    1.48    2.09
  -9  -3   6    1.06    0.20
   9   3   6    2.60    0.43
   9   3   6    1.58    0.66
  -9  -3   6   -0.14    1.42
   9   3  -7    2.76    2.28
   9  -3   7    3.36    0.51
  -9   3   7    2.37    0.34
   9  -3   7    2.55    0.37
  -9   3   7    1.99    1.71
  -9  -3   7   -0.38    1.59
   9  -3  -7    4.97    2.63
   9   3   7    2.05    0.64
  -9  -3   7    2.57    0.34
   9   3   7    3.08    0.52
  -9   3   8    9.37    1.03
   9  -3   8    9.02    1.03
   9   3  -8   14.04    3.48
  -9   3   8   11.11    3.55
  -9  -3   8    8.37    1.03
   9  -3  -8   19.53    5.40
   9   3   8    7.74    1.14
   9  -3   9    2.59    0.39
   9  -3   9    2.30    0.52
  -9   3   9    2.23    0.35
   9   3   9    1.77    0.55
  -9  -3   9    1.68    0.39
   9   3   9    4.47    0.62
   9  -3  10    0.76    0.30
   9  -3  10    1.18    0.42
  -9   3  10    1.06    0.30
   9   3  10    1.22    0.53
   9   3  10    0.87    0.54
  -9  -3  10    1.12    0.33
   9  -3  11    0.50    0.41
  -9   3  11   -0.15    0.23
   9  -3  11   -0.11    0.24
   9   3  11    0.17    0.43
  -9  -3  11   -0.29    0.28
   9   3  11   -0.32    0.76
  -9   3  12    0.89    0.37
   9  -3  12    0.72    0.34
   9  -3  12    0.77    0.40
  -9  -3  12    0.17    0.20
   9   3  12    0.56    1.23
   9   3  12    0.26    0.45
  -9   3  13    0.85    0.39
   9  -3  13    0.94    0.38
   9  -3  13    0.40    0.40
   9   3  13    0.82    0.38
   9   3  13    0.82    1.14
   9  -3  14    0.11    0.39
  -9   3  14    0.24    0.45
   9  -3  14    0.28    0.32
  -9  -3  14    0.31    0.25
   9   3  14    0.64    0.31
   9   3  14   -1.14    1.58
  -9   3  15   -0.71    0.50
   9  -3  15    0.75    0.95
   9  -3  15    0.69    0.42
   9   3  15    0.42    0.38
   9   3  15    1.16    1.59
  -9  -3  15    0.93    0.34
  -9   3  16   -1.07    1.10
   9  -3  16    0.45    0.36
  -9  -3  16    0.51    0.35
   9   3  16    1.28    0.44
   9  -3  17    0.12    2.46
  -9   3  17   -0.76    1.81
   9  -3  17    0.37    0.32
  -9  -3  17    0.10    0.45
   9   3  17    3.09    2.20
   9   3  17    0.62    0.35
   9  -3  18    0.84    1.79
   9  -3  18   -0.06    0.31
   9   3  18    0.21    0.28
   9  -3  19   -0.11    0.33
 -10  -3   0    4.94    1.30
  10  -3   0    7.45    1.92
  10  -3   0    5.32    0.66
  10   3   0    4.51    1.53
 -10   3   0    5.69    1.40
  10  -3   1   10.15    2.15
  10   3  -1   12.46    2.40
 -10  -3  -1    8.43    1.79
  10  -3   1    8.70    1.06
 -10   3   1    8.27    1.81
 -10  -3   1   10.99    2.07
  10  -3  -1   11.23    2.09
  10   3   1    8.71    1.07
 -10   3  -1    9.82    1.92
  10   3   1   11.73    2.09
  10  -3  -1    8.96    1.05
 -10   3   2    8.19    1.96
 -10  -3  -2    7.51    1.62
  10   3  -2    3.65    1.45
  10  -3   2    6.85    0.77
  10   3   2    7.21    0.77
  10  -3  -2    4.76    1.58
  10   3   2    5.43    1.63
 -10  -3   2    4.07    1.50
  10  -3  -2    5.87    0.72
 -10  -3  -3    1.55    1.12
 -10   3   3    2.33    1.22
  10  -3   3    1.74    1.22
  10   3  -3    1.92    1.28
  10  -3   3    3.05    0.43
 -10  -3   3    3.24    1.37
  10  -3  -3    1.75    1.42
  10   3   3    3.10    0.46
  10   3   3    1.50    1.17
  10  -3  -3    2.72    0.35
 -10   3  -3    2.06    1.10
 -10   3   4    3.15    1.36
 -10  -3  -4    1.97    1.07
  10   3  -4    0.79    1.39
  10  -3   4    4.81    1.39
  10  -3   4    4.24    0.50
 -10  -3   4    2.70    1.38
 -10   3  -4    1.77    1.06
 -10  -3   4    3.21    0.38
  10  -3  -4    2.11    1.68
  10   3   4    1.84    1.18
  10  -3   5    3.05    0.47
  10  -3   5    2.44    0.45
 -10   3   5   -0.28    1.40
  10   3  -5    0.78    1.79
 -10  -3   5    1.10    1.40
  10  -3  -5    4.08    2.36
 -10  -3   5    2.14    0.30
 -10   3  -5    1.18    1.42
  10   3   5    2.86    0.45
  10  -3   6    5.90    0.74
 -10   3   6    5.37    0.63
  10  -3   6    4.90    0.66
  10   3  -6    2.45    2.63
 -10  -3   6    5.61    0.64
  10   3   6    6.10    0.75
 -10  -3   6    4.48    2.04
  10  -3  -6    8.83    3.68
  10   3   6    8.87    1.17
 -10   3   7    1.40    2.32
  10   3  -7    3.66    2.57
  10  -3   7    4.35    0.55
  10  -3   7    4.11    0.67
 -10   3   7    4.47    0.54
 -10  -3   7    3.67    1.91
 -10  -3   7    4.30    0.52
  10   3   7    5.17    1.15
  10   3   7    5.03    0.64
 -10   3   8    2.62    0.36
  10  -3   8    2.80    0.39
  10  -3   8    1.67    0.49
  10   3   8    2.83    1.07
 -10  -3   8    2.35    0.36
  10   3   8    2.83    0.58
  10  -3   9    1.50    0.48
  10  -3   9    1.57    0.34
  10   3   9    2.18    1.23
  10   3   9    2.38    0.56
 -10   3  10    1.93    0.35
  10  -3  10    1.22    0.47
  10  -3  10    1.79    0.37
  10   3  10    1.22    1.17
  10   3  10    3.04    0.67
  10  -3  12    0.42    0.38
 -10   3  12    0.45    0.28
  10  -3  12   -0.08    0.41
 -10  -3  12    0.33    0.19
  10   3  12    0.48    0.40
  10   3  12    0.58    1.85
  10  -3  13    0.51    0.40
 -10   3  13    0.14    0.42
  10  -3  13    0.44    0.59
  10   3  13   -1.99    2.54
 -10  -3  13    0.11    0.24
  10   3  13    0.62    0.38
  10  -3  14    0.85    0.81
  10  -3  14   -0.02    0.32
 -10   3  14    0.03    0.44
  10   3  14   -1.43    2.26
 -10  -3  14   -0.03    0.29
  10   3  14    0.06    0.33
  10  -3  15   -0.72    1.40
 -10   3  15    0.73    1.22
  10  -3  15    1.07    0.38
 -10  -3  15    0.46    0.32
  10   3  15    0.89    3.77
  10   3  15    0.56    0.44
 -10   3  16    2.88    1.85
  10  -3  16    0.20    0.37
  10   3  16    1.22    1.83
  10   3  16    0.66    0.39
 -10  -3  16    0.61    0.43
  10  -3  17    1.21    1.88
 -10  -3  17    1.63    0.90
  10  -3  18   -0.05    0.36
  10   3  18   -0.16    0.29
 -11  -3   0    0.92    1.09
  11   3   0    1.22    0.30
 -11   3   0    0.77    0.82
  11  -3   0    1.50    0.28
  11   3   0   -0.25    1.30
  11  -3   0    1.41    1.45
  11  -3   1   16.26    3.05
 -11  -3  -1   14.59    2.32
  11   3  -1   15.42    2.64
 -11   3   1   15.71    2.48
  11  -3   1   12.56    1.46
  11   3   1   15.70    2.75
 -11   3  -1   13.53    2.47
 -11  -3   1   12.81    2.32
  11  -3  -1   12.62    1.45
  11   3   1   11.39    1.46
  11  -3   2   19.33    3.19
 -11  -3  -2   15.99    2.43
 -11   3   2   17.37    2.89
  11   3  -2   18.41    3.01
  11  -3   2   12.92    1.59
 -11   3  -2   13.63    2.46
  11   3   2   12.54    1.59
 -11  -3   2   14.14    2.56
  11   3   2   15.27    2.65
  11  -3  -2   14.06    1.58
  11  -3  -2   18.50    3.21
 -11  -3  -3    6.74    1.77
  11  -3   3    9.53    1.10
  11   3  -3    8.81    2.29
 -11   3   3    9.17    2.08
  11  -3  -3   10.73    2.52
 -11  -3   3   10.24    2.28
  11   3   3   16.09    3.08
  11  -3  -3    9.08    1.06
 -11   3  -3   10.99    1.97
  11   3   3    9.54    1.11
 -11   3   4    5.97    1.72
  11  -3   4    7.21    0.91
  11   3  -4    7.34    2.28
  11  -3  -4   10.14    2.72
  11   3   4    8.01    0.92
  11  -3  -4    7.20    0.84
 -11  -3   4   11.30    2.44
 -11   3   5    0.37    1.83
  11  -3   5    3.06    0.83
  11   3  -5    1.56    1.99
  11  -3   5    2.86    0.52
  11   3   5    3.05    0.53
 -11  -3   5    3.41    0.37
  11  -3  -5    1.52    2.08
 -11  -3   5    0.84    1.63
  11   3  -6    6.27    3.72
 -11   3   6    2.79    2.08
  11  -3   6    0.64    0.76
  11  -3  -6    2.14    2.60
 -11  -3   6    3.50    2.34
  11   3   6    3.16    0.53
  11  -3   7    2.45    0.72
 -11   3   7   -1.96    3.14
  11  -3   7    3.23    0.54
  11  -3  -7    8.95    3.70
 -11  -3   7    2.00    0.36
  11  -3   8    1.28    0.45
  11  -3   8    0.73    0.54
  11   3   8    1.48    0.49
 -11  -3   8    1.46    0.27
  11   3   8    0.19    1.61
 -11   3   9    3.72    0.48
  11  -3   9    2.25    0.60
  11  -3   9    2.32    0.62
 -11  -3   9    3.77    0.45
  11   3   9    2.54    0.67
  11   3   9    2.81    1.40
  11  -3  10   10.06    1.33
 -11   3  10   12.23    1.19
  11  -3  10    8.47    1.28
 -11  -3  10   10.43    1.21
  11   3  10    8.80    1.31
  11   3  10    7.01    2.17
  11  -3  11    2.32    0.79
  11  -3  11    1.91    0.55
  11   3  11    1.50    1.91
  11   3  11    2.20    0.53
 -11  -3  11    2.39    0.37
  11  -3  12    1.03    0.84
  11  -3  12    0.77    0.39
 -11   3  12    1.17    0.39
  11   3  12    0.60    0.42
  11   3  12   -0.08    1.59
 -11  -3  12    1.20    0.38
 -11   3  13    0.74    0.51
  11  -3  13   -0.20    1.40
  11  -3  13    0.47    0.35
  11   3  13   -1.03    3.28
 -11  -3  13    0.02    0.31
  11   3  13    0.16    0.29
  11  -3  14    1.58    1.86
  11  -3  14    0.88    0.35
  11   3  14   -0.17    1.78
 -11  -3  14    1.93    0.43
  11   3  14    0.94    0.38
  11  -3  15    0.80    0.36
  11   3  15    1.38    0.45
 -11  -3  15    1.89    0.40
  11  -3  16    0.63    0.39
  11  -3  16    1.89    3.41
  11   3  16    0.92    0.46
  11  -3  17    0.50    0.43
  11   3  17    0.39    0.35
  11  -3  18    0.06    0.42
  11   3  18    0.12    0.41
  12   3   0  132.42   15.57
  12  -3   0  137.09   15.56
 -12  -3   0  160.22   16.55
  12   3   0  146.23   16.66
 -12   3   1   20.52    3.24
  12   3  -1   21.67    3.97
 -12  -3  -1   18.75    3.24
  12  -3   1   19.79    2.28
  12   3   1   23.82    4.53
 -12  -3   1   18.67    3.18
 -12   3  -1   25.01    4.06
  12  -3  -1   19.95    2.27
  12  -3  -1   27.18    4.05
  12   3  -2    3.39    0.46
  12   3  -2    1.12    2.17
  12  -3   2    2.83    0.48
 -12   3   2    3.22    1.87
  12   3   2    3.24    0.49
 -12  -3   2    0.36    1.50
  12  -3  -2    3.09    2.59
  12  -3  -2    3.09    0.42
  12  -3   3    1.35    0.36
  12   3  -3    1.75    1.87
 -12   3   3   -1.00    1.31
  12  -3  -3    1.90    2.19
  12  -3  -3    1.16    0.22
  12   3   3    0.91    0.35
 -12  -3   3   -0.89    1.34
  12  -3   4    2.37    0.46
  12   3  -4    5.30    3.34
 -12   3   4    1.06    1.64
 -12  -3   4    0.58    1.99
  12   3   4    3.40    0.51
  12  -3  -4   -0.69    2.75
  12  -3   5    8.23    1.06
 -12   3   5   12.98    4.56
  12   3  -5   17.08    4.90
  12  -3  -5    8.57    3.23
 -12  -3   5    6.39    2.38
  12   3   5    9.08    1.06
 -12   3   6   15.18    3.92
  12   3  -6   13.10    3.86
  12  -3   6    5.96    0.87
  12  -3  -6   12.16    6.38
  12   3   6    6.24    0.90
 -12  -3   6    8.78    3.30
  12  -3   7   -0.92    1.17
  12  -3   7    0.12    0.45
  12   3   7    0.22    0.44
  12  -3   8    2.26    0.55
  12  -3   8    0.68    1.32
  12   3   8    4.44    0.65
  12  -3   9    3.61    0.66
  12  -3   9    1.86    1.32
  12   3   9    4.62    0.71
  12  -3  10    1.38    0.47
  12  -3  10    3.19    1.38
  12   3  10    3.39    0.65
 -12  -3  10    1.19    0.32
  12  -3  11    6.83    0.91
  12  -3  11    4.46    1.62
  12   3  11    6.72    0.93
  12  -3  12    0.74    0.35
  12  -3  12   -1.19    1.66
  12   3  12    0.96    0.40
 -12  -3  12    1.18    0.35
  12  -3  13    1.00    0.35
  12  -3  13   -1.09    1.35
  12   3  13    0.78    0.41
  12  -3  14   -0.06    1.69
  12  -3  14    0.51    0.29
  12   3  14    1.01    0.49
  12  -3  15    3.05    2.16
  12  -3  16    1.00    0.48
  12   3  16    0.25    0.40
  12  -3  17   -0.09    0.47
  12   3  17    1.38    0.39
  12  -3  18   -0.20    0.48
  12   3  18   -0.10    0.36
  13  -3   0    1.76    0.34
  13   3  -1    9.39    1.11
  13  -3   1    9.22    1.12
  13   3   1   10.15    1.12
 -13  -3   1    8.79    2.98
  13  -3  -1    9.16    1.09
  13   3  -2    5.33    0.69
  13   3  -2   10.10    3.20
  13  -3   2    6.27    0.73
 -13  -3   2    7.80    1.90
  13  -3  -2    4.94    0.67
  13   3  -3    4.01    0.52
  13  -3   3    4.80    0.61
  13   3  -3    3.94    2.52
 -13   3   3    3.80    1.73
 -13  -3   3    4.30    1.83
  13   3   3    4.86    0.60
  13  -3  -3    3.01    0.48
  13   3  -4   12.43    3.57
  13   3  -4    4.82    0.66
 -13   3   4    5.91    2.28
  13  -3   4    5.71    0.76
  13  -3  -4   14.12    4.46
  13   3   4    5.43    0.74
 -13  -3   4    5.75    2.48
  13   3  -5    4.68    2.90
  13  -3   5    1.20    0.40
 -13   3   5   -0.70    2.82
  13   3  -5    0.54    0.22
  13   3   5    0.41    0.39
  13  -3  -5   -1.78    3.53
 -13  -3   5   -0.55    2.37
  13  -3   6    1.30    0.44
  13   3   6    0.42    0.47
  13  -3   7    1.97    0.54
  13   3   7    2.59    0.58
  13  -3   8    0.62    0.39
  13   3   8    1.61    0.56
  13  -3   9    3.28    0.64
  13   3   9    5.46    0.75
  13  -3  10    2.22    0.51
  13  -3  10    3.43    2.00
  13   3  10    3.28    0.56
  13  -3  11   -0.98    2.17
  13  -3  11    0.14    0.35
  13   3  11    0.48    0.41
  13  -3  12    3.60    2.44
  13  -3  12    1.32    0.39
  13   3  12    1.00    0.40
  13  -3  13    0.76    0.32
  13   3  13    1.38    0.37
  13  -3  14    0.48    0.46
  13   3  14    1.28    0.48
  13  -3  15   -0.03    0.40
  13   3  15    0.06    0.48
  13  -3  16    0.14    0.43
  13   3  16   -0.11    0.39
  13  -3  17   -0.12    0.49
  13   3  17    0.08    0.43
  14   3   0    7.36    0.91
  14  -3   0    7.45    0.90
  14   3  -1    4.98    0.66
  14  -3   1    5.39    0.67
  14  -3  -1    4.72    0.63
  14   3   1    4.93    0.68
  14   3  -2    3.35    0.53
  14  -3   2    3.71    0.59
  14  -3  -2    3.65    0.50
  14   3   2    3.90    0.59
  14   3  -3    2.56    0.40
  14  -3   3    1.96    0.49
  14  -3  -3    2.45    0.36
  14   3   3    2.60    0.49
  14  -3   4    0.51    0.38
  14   3  -4    0.59    0.23
  14   3   4    1.28    0.44
  14  -3   5    0.38    0.40
  14   3   5    0.60    0.41
  14  -3   6    0.87    0.47
  14   3   6    0.96    0.47
  14  -3   7    0.23    0.43
  14   3   7    0.41    0.50
  14  -3   8    0.84    0.44
  14   3   8    2.16    0.61
  14  -3   9   -0.18    0.37
  14   3   9    0.16    0.57
  14  -3  10    0.15    0.34
  14   3  10    0.24    0.35
  14  -3  11    0.73    0.36
  14   3  11    1.23    0.40
  14  -3  12    0.68    0.30
  14   3  12    0.96    0.39
  14  -3  13    0.32    0.27
  14   3  13    0.30    0.31
  14  -3  14    0.02    0.42
  14   3  14    0.01    0.53
  14  -3  15    0.15    0.45
  14   3  15    0.79    0.52
  14  -3  16    0.31    0.46
  14   3  16   -0.33    0.44
  14  -3  17    0.29    0.41
  14   3  17    0.17    0.49
  15  -3   0    0.27    0.31
  15   3   0    0.47    0.35
  15   3  -1    2.14    0.48
  15  -3   1    3.04    0.49
  15  -3  -1    2.76    0.46
  15   3   1    3.60    0.53
  15   3  -2    7.43    0.93
  15  -3   2    8.45    0.96
  15   3   2    8.48    0.97
  15  -3  -2    6.69    0.90
  15   3  -3    5.60    0.76
  15  -3   3    6.07    0.83
  15   3   3    7.08    0.86
  15  -3  -3    6.56    0.81
  15   3  -4    1.02    0.27
  15  -3   4    0.94    0.42
  15   3   4    1.37    0.44
  15  -3   5    0.76    0.43
  15   3   5    0.82    0.50
  15  -3   6    0.51    0.45
  15   3   6    0.76    0.48
  15  -3   7    0.19    0.39
  15   3   7    1.18    0.54
  15  -3   8    1.70    0.48
  15   3   8    1.91    0.62
  15  -3   9    0.11    0.35
  15   3   9   -0.21    0.46
  15  -3  10    0.39    0.34
  15   3  10    0.84    0.34
  15  -3  11    1.20    0.37
  15   3  11    0.88    0.34
  15  -3  12    0.01    0.20
  15   3  12    0.21    0.32
  15  -3  13    0.42    0.42
  15   3  13    0.20    0.44
  15  -3  14    0.49    0.49
  15   3  14    0.61    0.59
  15  -3  15    0.09    0.39
  15   3  15    0.62    0.60
  15  -3  16   -0.05    0.51
  15   3  16   -0.03    0.50
  16  -3   0   28.72    3.19
  16   3   0   28.27    3.19
  16   3  -1    3.60    0.60
  16  -3   1    4.16    0.61
  16  -3  -1    3.65    0.62
  16   3   1    4.42    0.67
  16   3  -2    3.05    0.55
  16  -3   2    3.31    0.62
  16   3   2    4.60    0.63
  16  -3  -2    3.75    0.54
  16  -3   3    0.89    0.46
  16   3  -3    1.10    0.35
  16   3   3    1.55    0.46
  16  -3   4    2.99    0.60
  16   3   4    2.73    0.60
  16  -3   5    2.66    0.56
  16   3   5    2.16    0.57
  16  -3   6    1.70    0.49
  16   3   6    3.01    0.64
  16  -3   7    2.12    0.53
  16   3   7    3.06    0.65
  16  -3   8    0.62    0.35
  16   3   8    0.92    0.60
  16  -3   9    0.16    0.32
  16   3   9    0.77    0.37
  16  -3  10    1.24    0.35
  16   3  10    1.34    0.38
  16  -3  11    0.51    0.25
  16   3  11    0.27    0.29
  16  -3  12    0.45    0.43
  16   3  12    1.71    0.53
  16  -3  13    0.41    0.47
  16   3  13    0.38    0.49
  16  -3  14    0.04    0.39
  16   3  14    0.65    0.60
  16  -3  15   -0.06    0.59
  16   3  15    0.39    0.66
  17  -3   0    0.47    0.37
  17   3   0    0.56    0.43
  17  -3   1    6.31    0.93
  17   3   1    8.46    0.95
  17  -3  -1    7.48    0.95
  17  -3   2    2.13    0.60
  17   3  -2    1.94    0.44
  17  -3  -2    1.55    0.47
  17   3   2    3.13    0.52
  17  -3   3    4.35    0.68
  17   3  -3    4.16    0.62
  17   3   3    4.45    0.72
  17   3   4    7.62    1.00
  17  -3   5    3.55    0.64
  17   3   5    3.88    0.71
  17  -3   6    0.89    0.44
  17   3   6    1.81    0.57
  17  -3   7   -0.31    0.39
  17   3   7    0.17    0.55
  17  -3   8    2.05    0.42
  17   3   8    3.47    0.63
  17   3   9    0.84    0.32
  17   3  10    0.28    0.31
  17  -3  11    0.49    0.32
  17   3  11    1.66    0.50
  17  -3  12    0.40    0.43
  17   3  12    0.21    0.47
  17  -3  13    0.55    0.54
  17   3  13    0.38    0.56
  17  -3  14    1.30    0.52
  17   3  14    0.46    0.66
  17  -3  15   -0.06    0.47
  17   3  15   -0.25    0.46
  18  -3   0    5.15    0.72
  18   3  -1    0.21    0.36
  18  -3   1   -0.27    0.39
  18   3   1    0.64    0.43
  18  -3  -1    0.90    0.38
  18   3  -2    0.52    0.34
  18  -3   2    0.83    0.49
  18   3   2    1.44    0.48
  18  -3   3    0.06    0.41
  18   3   3    1.07    0.47
  18  -3   4    1.76    0.49
  18   3   4    1.26    0.53
  18  -3   5    4.70    0.77
  18   3   5    6.05    0.96
  18  -3   6    0.15    0.38
  18   3   6    0.55    0.55
  18  -3   7    0.92    0.36
  18   3   7    1.40    0.55
  18  -3   8    0.36    0.30
  18   3   8    0.07    0.34
  18  -3   9    0.29    0.33
  18   3   9    0.26    0.31
  18  -3  10    0.05    0.23
  18   3  10    0.28    0.31
  18  -3  11    0.05    0.43
  18   3  11    0.49    0.48
  18  -3  12   -0.09    0.49
  18   3  12   -0.14    0.53
  18  -3  13    1.40    0.84
  18   3  13    0.27    0.66
  18  -3  14   -0.05    0.35
  18   3  14    0.43    0.64
  19  -3   0   -0.10    0.35
  19   3   0   -0.01    0.41
  19   3  -1    0.31    0.43
  19  -3   1    0.53    0.46
  19   3   1    0.52    0.45
  19   3  -2    0.25    0.38
  19  -3   2    0.31    0.41
  19   3   2    2.31    0.53
  19  -3   3    3.03    0.67
  19   3   3    3.77    0.77
  19  -3   4    1.32    0.46
  19   3   4    1.48    0.54
  19  -3   5    0.36    0.35
  19   3   5    0.43    0.63
  19  -3   6    1.03    0.44
  19   3   6    2.58    0.64
  19  -3   7    0.08    0.30
  19   3   7    0.31    0.35
  19  -3   8    0.07    0.29
  19   3   8    0.42    0.24
  19  -3   9    0.14    0.27
  19   3   9    0.21    0.27
  19  -3  10    0.37    0.42
  19   3  10    0.16    0.45
  19  -3  11    0.18    0.50
  19   3  11    0.08    0.61
  19  -3  12    0.79    0.62
  19   3  12    0.15    0.62
  19  -3  13    0.38    0.54
  19   3  13    0.30    0.63
  20  -3   0    0.46    0.43
  20   3   0   -0.42    0.44
  20   3  -1    0.92    0.42
  20  -3   1    1.62    0.47
  20   3   1    2.43    0.58
  20  -3   2    2.23    0.57
  20   3   2    2.33    0.67
  20  -3   3    0.13    0.47
  20   3   3    0.86    0.49
  20  -3   4    1.16    0.48
  20   3   4    0.88    0.49
  20  -3   5    1.29    0.43
  20   3   5    0.78    0.39
  20  -3   6    0.86    0.39
  20   3   6    0.70    0.34
  20  -3   7    1.54    0.34
  20   3   7    0.85    0.35
  20  -3   8    0.35    0.24
  20   3   8   -0.31    0.25
  20  -3   9    0.14    0.27
  20   3   9    0.08    0.45
  20  -3  10    0.11    0.48
  20   3  10    0.19    0.53
  20  -3  11   -0.30    0.55
  20   3  11    1.22    0.66
  20  -3  12    0.59    0.37
  20   3  12    0.33    0.73
  21   3   0    0.42    0.44
  21  -3   1    1.87    0.55
  21   3   1    0.54    0.47
  21  -3   2    0.92    0.57
  21   3   2    0.82    0.49
  21  -3   3    3.09    0.61
  21   3   3    2.91    0.58
  21  -3   4    0.38    0.38
  21   3   4   -0.29    0.38
  21  -3   5    1.79    0.48
  21   3   5    1.65    0.42
  21  -3   6    1.08    0.40
  21   3   6    0.76    0.39
  21  -3   7    0.49    0.29
  21   3   7   -0.03    0.35
  21  -3   8    0.66    0.28
  21   3   8    0.24    0.30
  21  -3   9    0.27    0.28
  21   3   9   -0.32    0.54
  21  -3  10    0.02    0.55
  21   3  10    0.50    0.58
  21  -3  11   -0.01    0.56
  21   3  11    0.15    0.62
  22   3   1    1.49    0.47
  22   3   2    0.51    0.49
  22   3   3    0.21    0.44
  22  -3   4    2.84    0.50
  22   3   4    1.87    0.51
  22  -3   5    0.34    0.41
  22   3   5    0.01    0.36
  22  -3   6    1.63    0.42
  22   3   6    0.93    0.40
  22  -3   7    0.44    0.40
  22   3   7    0.25    0.31
  22  -3   8    0.16    0.36
  22   3   8    0.10    0.33
  22  -3   9    0.17    0.38
  22   3   9    0.23    0.58
  22  -3  10    0.58    0.41
  22   3  10    0.30    0.60
  23   3   2    4.80    0.85
  23   3   3    0.69    0.47
  23  -3   4    0.89    0.39
  23   3   4    0.09    0.46
  23  -3   5    0.47    0.43
  23   3   5    0.60    0.43
  23  -3   6    0.33    0.41
  23   3   6    0.31    0.43
  23  -3   7    0.14    0.42
  23   3   7    0.18    0.37
  23  -3   8    0.09    0.40
  23   3   8    0.12    0.34
  24   3   4    0.41    0.47
  24   3   5    0.52    0.50
  24   3   6    1.04    0.80
   0   4   0   95.77   10.53
   0   4  -1    7.95    0.99
   0   4   1    8.20    1.02
   0  -4   1    8.71    0.98
   0  -4   2    0.45    0.26
   0   4  -2    0.33    0.27
   0   4   3   -0.09    0.38
   0   4  -3    0.26    0.38
   0  -4   3    0.30    0.36
   0  -4   4    4.50    0.59
   0   4   4    5.98    0.60
   0   4   5    5.98    0.60
   0   4   5    5.14    1.18
   0  -4   5    4.14    0.60
   0  -4   5    5.06    0.59
   0  -4   6    0.67    0.58
   0   4   6    0.38    0.75
   0   4   6    1.17    0.24
   0  -4   6    1.04    0.18
   0   4   6    0.90    0.19
   0  -4   6    0.94    0.22
   0   4  -6    0.16    0.57
   0   4   7    4.91    1.28
   0  -4   7    4.88    0.60
   0  -4   7    5.11    0.57
   0   4   7    4.85    0.58
   0   4   7    4.48    0.59
   0   4  -7    6.25    1.13
   0  -4   7    3.84    0.96
   0   4   8    0.33    0.19
   0  -4   8   -0.34    0.63
   0   4   8   -0.12    0.21
   0  -4   8    0.54    0.25
   0  -4   8    0.20    0.16
   0   4   8   -0.87    0.94
   0   4   8   -0.43    0.62
   0   4   9    1.43    0.25
   0  -4   9    2.20    0.94
   0   4   9    1.56    0.89
   0   4   9    1.08    0.29
   0  -4   9    1.80    0.32
   0   4   9    2.15    1.22
   0  -4   9    1.11    0.25
   0  -4  10    5.04    0.70
   0   4  10    6.83    2.00
   0  -4  10    5.97    0.69
   0   4  10    5.39    0.69
   0   4  10    5.95    0.68
   0   4  11    9.58    1.11
   0   4  11   11.68    2.74
   0  -4  11    9.27    1.12
   0  -4  11    8.87    1.11
   0   4  11   10.39    1.11
   0   4  12   12.78    1.54
   0  -4  12   15.75    1.55
   0   4  12   13.05    1.53
   0  -4  12   12.73    1.55
   0   4  13    1.30    0.30
   0  -4  13    0.77    0.28
   0  -4  13    0.36    0.34
   0   4  13    1.06    0.32
   0  -4  14    0.01    0.23
   0   4  14    0.53    0.53
   0   4  14    0.08    0.14
   0  -4  14   -0.12    0.33
   0  -4  15    0.22    0.30
   0  -4  15    0.11    0.25
   0  -4  16    0.63    0.34
   0   4  16    0.74    0.59
   0   4  17    0.60    0.56
   0  -4  18   -0.01    0.45
   0  -4  19   -0.22    0.36
   0   4  19   -0.53    1.58
   0  -4  20    0.10    1.37
   0   4  20   -0.81    2.23
   1   4   0   23.02    2.53
  -1  -4   0   21.37    2.52
  -1  -4  -1   42.12    4.82
  -1   4   1   46.33    4.92
   1   4  -1   43.80    4.84
  -1   4  -1   42.27    4.78
   1   4   1   43.02    4.82
  -1   4  -1   44.19    4.83
   1  -4  -1   41.90    4.91
  -1   4   2   10.05    1.49
   1   4  -2    8.53    1.28
  -1  -4  -2    9.91    1.22
  -1  -4   2   10.55    1.23
   1  -4  -2    8.63    1.56
   1   4   2    9.15    1.21
   1   4  -3   16.22    2.04
   1   4   3   15.92    1.97
   1  -4  -3   17.96    2.34
   1   4   3   17.58    2.31
  -1  -4   3   15.38    2.01
   1  -4   4   18.94    2.23
  -1   4   4   19.34    2.22
   1   4  -4   20.65    2.47
   1  -4   4   20.69    2.22
   1   4   4   22.89    2.23
  -1  -4   4   20.47    2.46
   1  -4  -4   22.65    2.79
  -1  -4   4   18.03    2.22
  -1   4   5    8.14    1.01
   1   4  -5    7.96    1.39
   1  -4   5    9.03    1.03
  -1   4   5    9.16    1.55
   1  -4   5    8.63    1.01
  -1  -4   5    9.66    1.39
   1  -4  -5   10.61    1.71
  -1  -4   5    8.38    1.01
   1   4   5    9.56    1.02
   1   4   5   10.08    1.63
  -1  -4   5    9.09    1.02
   1   4   5   11.34    1.36
   1   4   5   10.02    1.03
   1  -4   6    2.25    0.34
  -1   4   6    2.49    0.30
   1   4  -6    1.86    0.77
   1  -4   6    2.19    0.29
  -1   4   6    2.25    0.92
   1   4   6    0.67    0.89
   1   4   6    2.82    0.36
   1  -4  -6    0.72    1.00
  -1  -4   6    2.10    0.29
  -1  -4   6    1.83    0.73
   1   4   6    1.96    0.30
   1   4   6    2.05    0.66
  -1  -4   6    2.04    0.31
   1  -4   7    2.29    0.34
  -1   4   7    1.46    0.94
   1   4  -7    1.75    0.87
  -1   4   7    1.85    0.29
  -1   4   7    1.43    0.29
   1  -4   7    2.07    0.28
  -1  -4   7    2.72    0.86
   1   4   7    2.10    0.29
   1   4   7    2.61    0.74
   1  -4  -7    1.45    1.26
   1   4   7    1.80    0.36
  -1  -4   7    1.69    0.32
   1   4   7    1.29    0.91
  -1  -4   7    2.04    0.29
   1   4  -8    3.07    1.16
   1  -4   8    4.28    0.52
  -1   4   8    4.11    0.53
   1  -4   8    4.20    0.56
  -1   4   8    6.50    1.50
  -1   4   8    4.12    0.53
   1   4   8    4.05    1.37
   1   4   8    4.79    0.53
  -1  -4   8    3.31    1.09
  -1  -4   8    3.96    0.54
  -1  -4   8    4.32    0.52
   1   4   8    4.56    0.57
   1   4   8    4.41    1.05
   1  -4   9    3.67    0.48
   1  -4   9    3.07    0.44
  -1   4   9    4.29    1.49
  -1   4   9    2.86    0.44
  -1   4   9    2.80    0.43
   1   4  -9    2.02    1.34
  -1  -4   9    4.20    0.48
   1   4   9    2.77    1.06
   1   4   9    3.83    0.45
  -1  -4   9    3.12    1.06
   1   4   9    1.29    1.28
   1   4   9    3.67    0.49
  -1  -4   9    3.68    0.44
   1  -4  10    6.25    0.84
   1  -4  10    7.88    0.85
  -1   4  10    7.32    0.83
  -1   4  10    9.42    2.24
  -1   4  10    7.61    0.83
  -1  -4  10    6.84    0.82
   1   4  10    5.27    1.86
  -1  -4  10    7.07    0.84
   1   4  10    7.41    0.84
   1   4  10    6.56    0.85
  -1  -4  10    5.40    1.60
  -1   4  11    9.33    1.13
   1  -4  11    9.88    1.13
   1  -4  11    8.97    1.15
  -1   4  11   11.38    2.75
  -1   4  11   10.23    1.14
  -1  -4  11   10.70    1.15
   1   4  11    8.53    1.14
   1   4  11   11.61    1.14
  -1  -4  11    9.47    2.39
   1   4  11    5.77    2.29
  -1  -4  11    9.47    1.14
   1  -4  12    4.82    0.62
  -1   4  12    3.93    0.55
  -1   4  12    3.91    0.54
   1  -4  12    3.70    0.54
  -1  -4  12    4.61    0.58
   1   4  12    3.64    0.53
  -1  -4  12    4.52    0.56
   1   4  12    4.61    0.57
  -1   4  13    2.54    0.33
  -1   4  13    2.23    0.37
   1  -4  13    2.20    0.39
   1  -4  13    1.93    0.46
   1   4  13    3.19    0.43
   1   4  13    1.97    0.36
  -1  -4  13    1.60    0.33
  -1  -4  13    2.47    0.43
   1  -4  14    1.23    0.29
   1  -4  14    0.78    0.35
  -1   4  14    0.29    0.29
  -1  -4  14    0.20    0.31
  -1  -4  14    0.68    0.29
   1   4  14    0.59    0.29
   1   4  14    0.19    0.22
  -1   4  15    0.16    0.27
   1  -4  15    0.33    0.23
   1  -4  15   -0.03    0.32
  -1  -4  15   -0.04    0.19
  -1  -4  15   -0.04    0.13
   1   4  15    0.16    0.14
   1   4  15    0.35    0.26
   1  -4  16    0.78    0.25
  -1   4  16    0.26    0.23
   1  -4  16    0.26    0.16
  -1  -4  16    0.62    0.28
   1   4  16    0.26    0.24
   1  -4  17   -0.13    0.18
   1  -4  17    0.54    0.20
  -1  -4  17    0.00    0.24
  -1   4  18    0.78    0.68
   1  -4  18    0.44    0.33
   1   4  18    0.24    1.38
  -1  -4  18    0.33    0.25
  -1   4  19    0.17    1.63
   1  -4  19    0.03    0.38
  -1  -4  19    0.14    0.51
   1   4  19   -0.74    1.61
   1  -4  20    0.13    1.06
  -1   4  20    3.96    2.32
  -1  -4  20    0.14    0.86
   1   4  20    0.17    1.48
   2  -4   0    5.01    0.92
  -2   4   0    5.30    0.88
   2   4   0    6.31    0.88
  -2  -4   0    6.38    0.87
   2   4  -1    1.66    0.51
  -2   4   1    1.45    0.56
  -2  -4  -1    1.96    0.41
   2  -4   1    1.87    0.50
   2   4   1    1.98    0.47
  -2  -4   1    1.69    0.50
   2  -4  -1    1.21    0.52
  -2   4  -1    1.65    0.41
  -2  -4  -2  146.59   15.76
  -2   4   2  140.50   15.87
   2   4  -2  140.80   15.82
  -2  -4   2  136.29   15.86
   2   4   2  153.69   15.77
   2  -4  -2  139.44   15.87
  -2   4   3    1.46    0.77
   2   4  -3    1.83    0.67
  -2  -4  -3    1.26    0.47
   2   4   3    1.76    0.50
   2  -4  -3    2.02    0.84
   2   4  -4  160.94   19.00
   2  -4   4  169.23   18.79
   2  -4   4  185.03   18.79
  -2   4   4  177.25   18.79
  -2   4   4  168.36   19.08
   2   4   4  169.29   18.92
   2   4   4  177.63   19.09
   2   4   4  174.41   18.79
  -2  -4   4  170.78   19.00
  -2  -4   4  174.67   18.79
   2  -4  -4  157.61   19.08
   2  -4   5    5.06    0.58
  -2   4   5    5.28    0.56
   2   4  -5    3.68    1.02
   2  -4   5    5.03    0.56
  -2  -4   5    4.88    0.56
   2   4   5    3.27    1.14
  -2  -4   5    5.23    0.56
   2   4   5    4.78    0.56
   2   4   5    4.23    0.60
   2   4   5    3.47    0.85
  -2   4   6    2.02    0.97
   2   4  -6    0.40    0.68
   2  -4   6    1.45    0.23
   2  -4   6    1.60    0.30
  -2   4   6    1.57    0.24
  -2  -4   6    1.34    0.73
   2   4   6    1.51    0.24
  -2  -4   6    1.66    0.25
  -2  -4   6    1.69    0.23
   2  -4  -6    0.23    0.98
   2   4   6    0.37    0.84
   2   4   6    1.72    0.33
   2   4   6    1.00    0.60
   2   4  -7    1.54    0.93
   2  -4   7    1.63    0.28
  -2   4   7    2.31    0.30
   2  -4   7    2.38    0.36
  -2   4   7    2.09    1.09
  -2   4   7    1.66    0.28
   2   4   7    1.77    0.29
  -2  -4   7    1.87    0.31
  -2  -4   7    1.64    0.28
   2   4   7    0.86    0.69
   2  -4  -7    2.29    1.32
   2   4   7    3.15    1.10
   2   4   7    3.09    0.39
  -2  -4   7    2.10    0.90
  -2   4   8    1.93    1.19
  -2   4   8    1.19    0.24
   2  -4   8    1.25    0.23
   2   4  -8    1.48    0.97
   2  -4   8    1.35    0.29
  -2   4   8    1.05    0.23
  -2  -4   8    1.29    0.94
   2  -4  -8    1.16    1.40
   2   4   8    1.26    0.33
   2   4   8    1.39    0.25
  -2  -4   8    1.59    0.28
   2   4   8    0.01    0.68
  -2  -4   8    0.69    0.20
   2   4   8    0.24    0.94
  -2   4   9   12.52    1.33
  -2   4   9   10.36    2.30
   2  -4   9   13.23    1.34
   2   4  -9   10.91    2.29
  -2   4   9   11.25    1.32
   2  -4  -9    8.44    2.58
   2   4   9   10.07    2.05
   2   4   9   10.83    1.36
  -2  -4   9   13.16    1.33
  -2  -4   9   12.05    2.19
   2   4   9   11.00    1.32
  -2   4  10   11.43    1.22
   2  -4  10   10.59    1.24
  -2   4  10   10.13    1.21
   2  -4  10   10.47    1.21
   2   4  10   10.14    1.24
   2   4  10    8.19    2.06
   2   4  10   12.06    1.23
  -2  -4  10   12.61    2.52
  -2  -4  10   10.16    1.22
  -2   4  11    3.57    0.53
  -2   4  11    4.40    2.80
   2  -4  11    5.61    0.60
   2  -4  11    4.22    0.58
  -2   4  11    3.86    0.53
   2   4  11    3.68    0.54
  -2  -4  11    4.51    0.53
  -2  -4  11    4.28    0.57
  -2  -4  11    2.71    2.06
   2   4  11    4.68    0.59
   2  -4  12    1.55    0.37
  -2   4  12    1.61    0.31
   2  -4  12    1.66    0.33
  -2   4  12    2.04    0.33
  -2  -4  12    1.86    0.38
   2   4  12    3.27    0.52
  -2  -4  12    0.74    0.35
   2   4  12    2.80    0.40
  -2   4  13    1.26    0.32
   2  -4  13    2.44    0.45
   2  -4  13    2.16    0.36
   2   4  13    1.65    0.38
  -2  -4  13    1.64    0.35
  -2  -4  13    0.85    0.25
   2   4  13    1.51    0.33
  -2   4  14    3.92    0.51
   2  -4  14    5.18    0.65
   2  -4  14    3.40    0.54
   2   4  14    2.43    0.46
  -2  -4  14    3.63    0.51
   2   4  14    3.76    0.55
   2  -4  15    0.39    0.34
  -2   4  15    0.59    0.29
   2  -4  15    0.89    0.32
   2   4  15    1.63    0.35
  -2  -4  15    0.71    0.27
   2   4  15    0.55    0.27
  -2   4  16    0.20    0.26
   2  -4  16    0.11    0.32
   2   4  16    0.43    0.15
   2   4  16    0.07    0.28
  -2  -4  16    0.22    0.24
   2  -4  17    0.68    0.24
  -2  -4  17    0.39    0.25
   2   4  17    0.37    0.41
   2  -4  18    0.59    0.36
  -2  -4  18   -0.22    0.24
   2   4  18   -2.75    1.50
   2  -4  19    0.29    0.50
   2   4  19   -1.86    3.02
  -2  -4  19    0.12    0.50
  -2   4  20   -1.10    1.33
   2  -4  20    1.41    1.22
   2   4  20   -0.27    2.11
  -2  -4  20   -0.43    0.82
  -3  -4   0    1.63    0.56
  -3   4   0    2.37    0.67
   3   4   0    1.97    0.59
   3  -4   0    1.88    0.71
   3  -4   1   15.44    1.78
   3   4  -1   14.92    1.84
  -3  -4  -1   14.06    1.74
  -3   4   1   12.45    1.86
  -3  -4   1   12.98    1.81
   3   4   1   13.07    1.76
  -3   4  -1   11.85    1.69
   3  -4  -1   13.25    1.91
   3   4  -2    2.25    0.80
  -3   4   2    2.77    0.92
  -3  -4  -2    3.88    0.67
   3  -4   2    3.35    0.67
   3   4   2    4.50    0.77
  -3  -4   2    2.55    0.81
  -3   4  -2    3.15    0.59
   3  -4  -2    3.72    0.97
  -3   4   3   37.67    4.34
   3   4  -3   37.21    4.28
  -3  -4  -3   35.77    4.10
   3  -4   3   31.47    3.95
   3   4   3   40.72    4.15
  -3  -4   3   33.95    4.24
   3   4   3   36.94    3.95
   3   4  -4   19.60    2.37
   3  -4   4   15.85    1.91
  -3   4   4   18.65    2.45
  -3  -4  -4   19.93    2.14
   3  -4   4   16.00    1.92
  -3   4   4   16.56    1.91
   3  -4  -4   21.78    2.53
   3   4   4   18.93    1.93
  -3  -4   4   16.25    1.91
   3   4   4   17.08    1.91
   3   4  -5   15.49    2.32
  -3   4   5   17.04    2.43
   3  -4   5   16.98    1.87
  -3   4   5   16.23    1.86
   3  -4   5   17.43    1.86
  -3  -4   5   18.31    1.85
   3   4   5   16.33    1.86
  -3  -4   5   16.56    1.86
   3   4   5   14.14    2.47
   3   4   5   18.40    1.88
   3  -4  -5   14.97    2.51
  -3  -4   5   17.54    2.27
   3   4   5   14.85    2.08
  -3   4   6    0.42    0.15
   3   4  -6    0.87    0.79
   3  -4   6   -0.07    0.25
   3  -4   6    0.38    0.16
   3   4   6    0.12    0.26
   3   4   6    0.11    0.49
  -3  -4   6    0.96    0.83
  -3  -4   6    0.59    0.15
   3   4   6    0.28    0.17
   3   4   6    0.78    0.84
  -3  -4   6    0.61    0.17
   3  -4  -6    1.38    1.07
   3   4  -7    5.17    1.53
  -3   4   7    6.54    0.71
   3  -4   7    6.22    0.71
   3  -4   7    5.69    0.74
  -3   4   7    7.54    1.64
   3   4   7    6.18    0.78
   3  -4  -7    5.83    1.67
  -3  -4   7    6.25    0.70
   3   4   7    5.38    1.38
   3   4   7    5.36    1.09
  -3  -4   7    5.98    0.71
   3   4   7    5.98    0.72
  -3  -4   7    5.48    1.34
  -3   4   8    2.63    1.46
   3  -4   8    3.83    0.60
   3   4  -8    4.01    1.39
   3  -4   8    4.77    0.58
  -3   4   8    5.70    0.58
   3   4   8    5.03    1.26
   3   4   8    5.00    0.57
   3   4   8    4.63    0.98
   3  -4  -8    5.52    1.77
  -3  -4   8    3.62    1.25
   3   4   8    6.14    0.66
  -3  -4   8    3.84    0.57
   3  -4   9    2.95    0.47
  -3   4   9    4.83    1.72
   3  -4   9    2.84    0.52
   3   4  -9    0.51    1.58
  -3   4   9    4.43    0.49
  -3   4   9    4.38    0.45
  -3  -4   9    3.42    0.49
   3   4   9    6.24    1.47
   3   4   9    3.55    0.47
  -3  -4   9    2.71    1.56
   3   4   9    4.37    1.09
   3  -4  -9    1.60    1.90
  -3  -4   9    3.79    0.47
   3  -4  10    6.95    0.90
  -3   4  10    7.52    0.87
   3   4 -10    7.98    2.45
  -3   4  10    3.99    2.50
  -3   4  10    8.34    0.89
   3   4  10    8.97    0.89
  -3  -4  10    6.82    0.89
  -3  -4  10    5.87    2.15
  -3  -4  10    7.41    0.89
   3  -4 -10    8.48    2.81
   3  -4  11    0.35    0.34
   3  -4  11    1.44    0.31
  -3   4  11    0.20    0.25
  -3   4  11    0.24    0.24
   3   4 -11    3.26    2.47
  -3  -4  11    0.57    0.27
   3   4  11    0.95    0.26
  -3  -4  11   -0.79    2.76
   3   4  11    0.77    0.36
  -3  -4  11    0.94    0.27
  -3   4  12    2.01    0.42
   3  -4  12    2.65    0.45
   3  -4  12    2.62    0.51
   3   4  12    1.98    0.42
  -3  -4  12    2.68    0.40
   3   4  12    2.37    0.40
  -3  -4  12    2.37    0.39
  -3   4  13    6.55    0.72
   3  -4  13    4.54    0.76
   3  -4  13    5.51    0.72
  -3  -4  13    6.17    0.73
   3   4  13    5.03    0.75
   3   4  13    5.64    0.72
   3  -4  14    1.37    0.42
  -3   4  14    1.50    0.36
   3  -4  14    2.73    0.42
   3   4  14    1.17    0.33
  -3  -4  14    2.13    0.35
   3  -4  15    0.10    0.20
   3  -4  15    0.65    0.35
  -3   4  15    0.11    0.26
   3   4  15    0.69    0.36
   3   4  15   -0.03    0.18
  -3  -4  15    0.25    0.22
   3  -4  16    1.44    0.38
  -3   4  16    1.74    0.51
   3  -4  16    0.67    0.24
   3   4  16    1.14    0.24
   3   4  16    0.51    0.36
  -3  -4  16    0.99    0.28
   3  -4  17    0.12    0.27
   3  -4  17    0.00    0.12
  -3   4  17    0.50    0.50
  -3  -4  17   -0.09    0.25
   3   4  17    0.18    0.44
  -3   4  18    0.35    1.19
   3  -4  18   -0.22    0.28
   3   4  18    1.92    1.71
  -3  -4  18   -0.02    0.21
  -3   4  19    1.25    1.50
   3  -4  19    0.44    0.58
   3   4  19   -2.33    3.04
  -3  -4  19   -0.04    0.26
   3  -4  20    0.72    1.26
   3   4  20    0.32    1.99
  -3  -4  20    0.59    1.42
  -4   4   0   82.93    9.26
   4   4   0   82.24    9.28
   4  -4   0   81.00    9.28
  -4  -4   0   84.21    9.27
   4   4  -1   17.23    2.24
  -4   4   1   15.98    2.20
  -4  -4  -1   15.65    2.10
   4  -4   1   16.81    2.13
  -4   4  -1   16.53    2.08
  -4  -4   1   16.75    2.17
   4  -4  -1   16.11    2.27
   4   4   1   17.03    2.14
  -4   4   2   38.90    4.77
   4  -4   2   37.65    4.42
   4   4  -2   39.88    4.76
  -4  -4  -2   42.54    4.63
   4  -4   2   41.90    4.60
   4   4   2   41.61    4.65
   4  -4  -2   40.54    4.80
  -4   4  -2   40.21    4.58
  -4  -4   2   40.12    4.73
  -4   4   3   15.84    2.44
   4   4  -3   15.57    2.44
   4  -4   3   17.32    1.95
   4  -4   3   17.19    2.11
  -4  -4   3   18.45    2.39
   4  -4  -3   17.08    2.56
   4   4   3   19.04    1.94
  -4   4   4   91.00   10.44
   4  -4   4   93.70   10.04
   4   4  -4   91.67   10.42
   4  -4   4   86.03   10.05
  -4  -4  -4   97.89   10.22
   4   4   4   94.05   10.05
  -4  -4   4   92.29   10.38
  -4  -4   4   88.31   10.04
   4   4   4   93.24   10.24
   4   4   4   86.76   10.06
   4  -4  -4   95.69   10.48
   4  -4   5   15.48    1.66
  -4   4   5   17.51    2.37
   4  -4   5   13.50    1.68
  -4   4   5   15.33    1.66
   4   4  -5   13.87    2.22
   4  -4  -5   15.11    2.42
   4   4   5   15.49    1.66
   4   4   5   14.79    1.69
  -4  -4   5   14.72    1.66
   4   4   5   15.14    1.95
   4  -4   6    0.60    0.19
   4  -4   6    1.12    0.31
   4   4  -6    0.71    0.96
  -4   4   6    0.89    0.17
  -4  -4   6    2.04    0.83
   4   4   6    0.99    0.20
   4   4   6    0.93    0.60
  -4  -4   6    0.45    0.17
   4  -4  -6    2.07    1.29
   4   4   6    2.09    1.11
   4  -4   7    8.38    1.03
   4  -4   7    9.56    1.06
   4   4  -7   11.03    2.04
  -4   4   7    8.30    1.03
   4   4   7    9.60    1.04
   4   4   7   10.59    1.47
  -4  -4   7   12.39    2.03
   4   4   7   12.54    1.89
  -4  -4   7    8.43    1.02
   4  -4   8   23.05    2.84
  -4   4   8   26.95    3.73
  -4   4   8   26.22    2.84
   4   4  -8   30.26    3.88
   4   4   8   26.05    2.84
  -4  -4   8   24.22    2.84
   4   4   8   22.99    3.16
   4   4   8   21.97    3.37
   4   4   8   29.93    2.87
  -4  -4   8   26.03    2.83
  -4  -4   8   29.34    3.62
   4  -4  -8   26.51    4.06
  -4   4   9    7.82    2.28
   4  -4   9    7.72    0.88
   4   4  -9    7.62    2.30
   4  -4   9    7.15    0.85
  -4   4   9    6.47    0.84
  -4  -4   9    6.57    0.83
   4  -4  -9    5.91    2.45
  -4  -4   9    7.53    0.84
   4   4   9    7.44    0.89
  -4  -4   9    7.07    1.96
   4   4   9    8.15    0.85
  -4   4  10    0.40    0.20
   4   4 -10   -0.04    2.03
   4  -4  10    0.52    0.23
   4  -4  10    0.09    0.31
  -4   4  10   -0.21    1.79
  -4  -4  10   -0.81    1.67
   4  -4 -10    1.80    2.72
  -4  -4  10    0.50    0.22
   4   4  10    0.66    0.33
   4   4  10    0.34    0.21
  -4   4  11    3.25    0.46
   4  -4  11    2.99    0.53
   4  -4  11    3.15    0.47
   4   4  11    4.13    0.49
  -4  -4  11    3.10    0.48
   4   4  11    4.04    0.61
  -4   4  12    2.16    0.45
   4  -4  12    2.66    0.47
   4  -4  12    2.44    0.51
   4   4  12    3.28    0.42
  -4  -4  12    2.45    0.42
   4   4  12    2.03    0.48
   4  -4  13    3.25    0.56
  -4   4  13    2.92    0.46
   4  -4  13    3.68    0.56
   4   4  13    2.90    0.49
   4   4  13    2.10    0.46
  -4  -4  13    3.64    0.53
   4  -4  14    0.00    0.22
   4  -4  14    0.39    0.32
  -4   4  14    0.42    0.38
   4   4  14    0.05    0.22
   4   4  14    0.18    0.31
  -4  -4  14    0.33    0.25
   4  -4  15    1.48    0.35
   4  -4  15    1.72    0.43
   4   4  15    1.64    0.42
   4   4  15    2.30    0.47
   4  -4  16    0.32    0.32
   4  -4  16    0.14    0.16
  -4   4  16    0.09    0.28
   4   4  16    0.22    0.31
   4   4  16    0.90    0.91
  -4  -4  16   -0.07    0.21
  -4   4  17    0.71    0.93
   4  -4  17    0.15    0.27
   4  -4  17   -0.04    0.24
   4   4  17    0.18    0.19
  -4  -4  17    0.16    0.21
   4   4  17   -2.09    2.00
   4  -4  18    0.74    0.26
   4  -4  18    0.53    0.36
   4   4  18    0.52    2.27
  -4  -4  18    0.28    0.22
   4  -4  19    0.37    0.92
  -4   4  19   -0.98    1.46
   4   4  19    0.97    1.89
   4  -4  20    1.05    1.49
   5  -4   0   20.14    2.70
   5   4   0   21.83    2.72
  -5   4   0   19.59    2.64
  -5  -4   0   22.14    2.67
   5   4  -1   13.71    2.02
  -5  -4  -1   14.22    1.91
   5  -4   1   14.02    1.92
   5  -4   1   14.02    1.54
  -5   4   1   14.86    2.02
  -5  -4   1   13.62    1.96
   5   4   1   14.64    1.96
  -5   4  -1   12.92    1.85
   5  -4  -1   12.27    2.06
  -5   4   2   10.87    1.71
   5   4  -2   10.61    1.80
   5  -4   2    9.72    1.11
  -5  -4  -2   10.35    1.46
   5  -4   2    8.87    1.47
   5  -4  -2    9.22    1.64
   5   4   2   10.44    1.50
  -5  -4   2    9.10    1.59
  -5   4  -2    9.53    1.39
  -5  -4  -3    3.17    0.81
   5  -4   3    5.05    0.91
   5  -4   3    4.65    0.57
  -5   4   3    4.26    1.20
   5   4  -3    4.17    1.19
   5  -4  -3    5.80    1.32
   5   4   3    5.43    0.99
  -5   4  -3    5.14    0.85
   5   4   3    3.95    0.58
  -5  -4   3    5.41    1.13
   5   4   3    4.66    0.55
   5  -4   4   30.13    3.48
   5   4  -4   30.18    3.97
  -5   4   4   34.13    4.04
  -5  -4  -4   32.90    3.69
   5  -4   4   30.00    3.47
   5   4   4   32.89    3.47
   5  -4  -4   29.99    4.05
  -5  -4   4   32.56    3.93
  -5  -4   4   32.40    3.47
   5   4   4   31.12    3.49
   5   4   4   31.75    3.74
  -5   4   5   14.43    2.42
   5   4  -5   12.31    2.40
   5  -4   5   15.81    1.73
   5  -4   5   16.20    1.70
   5  -4  -5   13.45    2.51
  -5  -4   5   16.06    1.70
   5   4   5   14.35    1.73
   5   4  -6    3.78    1.28
   5  -4   6    4.29    0.53
  -5   4   6    3.76    0.44
   5  -4   6    3.35    0.46
  -5   4   6    3.82    1.40
   5  -4  -6    4.31    1.54
  -5  -4   6    3.23    0.44
   5   4   6    5.07    0.55
   5   4   6    2.24    0.85
  -5  -4   6    3.57    1.29
   5   4   6    3.85    0.46
  -5   4   7    8.74    2.03
  -5   4   7    7.42    0.83
   5  -4   7    6.62    0.84
   5  -4   7    7.56    0.88
   5   4   7    6.68    1.26
   5   4   7    7.83    0.84
   5   4   7    6.57    1.67
  -5  -4   7    7.20    0.83
   5  -4  -7    6.95    1.91
  -5   4   8    3.85    1.64
   5   4  -8    3.34    1.63
  -5   4   8    2.58    0.41
   5  -4   8    4.57    0.53
   5  -4   8    3.20    0.42
   5  -4  -8    4.63    2.08
   5   4   8    3.34    0.43
  -5  -4   8    2.78    0.40
  -5  -4   8    3.83    1.43
   5   4   8    3.57    0.93
   5  -4   9    1.21    0.26
  -5   4   9    0.98    0.23
  -5   4   9   -0.23    1.78
   5   4  -9    2.63    1.57
   5  -4   9    0.92    0.35
   5   4   9    1.26    0.40
  -5  -4   9    1.24    0.23
   5  -4  -9   -0.02    1.99
  -5  -4   9    0.78    1.73
   5   4   9    0.90    0.24
  -5   4  10    1.68    0.31
   5  -4  10    1.64    0.39
  -5   4  10    0.89    2.11
   5  -4  10    1.64    0.30
   5   4 -10    1.71    2.44
   5  -4 -10   -2.07    2.97
  -5  -4  10    4.73    2.28
  -5  -4  10    1.46    0.29
   5   4  10    1.53    0.29
   5  -4  11    0.32    0.23
  -5   4  11    0.07    0.26
   5  -4  11   -0.03    0.32
  -5  -4  11    0.20    0.20
   5   4  11   -0.24    0.30
   5   4  11    0.04    0.22
  -5   4  12    1.60    0.34
   5  -4  12    1.35    0.40
   5  -4  12    1.41    0.32
   5   4  12    0.85    0.39
  -5  -4  12    1.19    0.30
   5   4  12    2.36    0.39
   5  -4  13    0.31    0.23
   5  -4  13   -0.19    0.28
  -5   4  13    0.70    0.34
   5   4  13    0.01    0.27
   5   4  13    0.07    0.34
  -5  -4  13    0.02    0.16
   5  -4  14    1.91    0.52
   5  -4  14    1.59    0.32
  -5   4  14    2.42    0.37
   5   4  14    1.35    0.37
   5   4  14    1.75    0.37
   5  -4  15    0.46    0.36
   5  -4  15    0.44    0.28
  -5   4  15    1.73    0.44
  -5  -4  15    0.19    0.19
   5   4  15    0.77    0.39
   5  -4  16    0.19    0.34
   5  -4  16    0.23    0.20
  -5   4  16    0.44    0.33
   5   4  16    0.23    0.32
  -5  -4  16    0.54    0.22
   5   4  16    0.28    0.58
   5  -4  17    0.58    0.29
  -5   4  17    1.49    1.04
   5  -4  17    1.32    0.44
   5   4  17    0.34    0.29
   5   4  17    2.79    1.61
   5  -4  18    0.11    0.25
  -5   4  18   -0.41    1.36
   5  -4  18   -0.24    0.73
   5   4  18   -1.08    3.30
  -5  -4  18   -0.43    0.45
  -5   4  19   -0.70    1.32
   5  -4  19   -0.42    1.77
  -5  -4  19   -0.86    0.72
   5   4  19    0.33    1.45
   5  -4  20    0.38    1.51
  -5  -4  20   -0.40    0.97
  -6  -4   0    2.61    0.83
   6   4   0    2.49    0.90
  -6   4   0    2.94    0.87
   6  -4   0    2.39    0.89
  -6   4   1    6.02    1.19
  -6  -4  -1    3.64    0.98
   6   4  -1    5.63    1.26
   6  -4   1    4.01    1.07
   6  -4   1    3.58    0.51
   6  -4  -1    2.91    0.96
  -6  -4   1    4.03    1.03
  -6   4  -1    5.04    0.98
   6   4   1    5.47    1.14
   6   4  -2    1.57    0.92
   6  -4   2    2.83    0.38
  -6   4   2    3.40    0.98
   6  -4   2    1.39    0.76
  -6  -4  -2    1.93    0.72
  -6   4  -2    2.97    0.76
  -6  -4   2    2.21    0.86
   6  -4  -2    3.82    1.15
   6   4   2    3.74    0.91
  -6   4   3   -0.67    0.70
  -6  -4  -3    0.56    0.53
   6  -4   3    0.57    0.25
   6   4  -3    0.75    0.81
   6  -4   3   -0.60    0.59
   6   4   3    1.25    0.29
   6   4   3    0.70    0.62
  -6   4  -3    0.83    0.56
   6  -4  -3   -0.39    0.75
   6   4   3    0.55    0.26
   6  -4   4   11.38    1.62
   6  -4   4   12.07    1.26
  -6   4   4    9.33    1.93
   6  -4   4   12.08    1.29
  -6  -4  -4   10.73    1.60
   6   4  -4   11.61    2.02
  -6  -4   4   11.09    1.26
   6   4   4   11.45    1.68
  -6  -4   4   10.72    1.90
  -6   4  -4   10.82    1.48
   6   4   4   11.34    1.27
   6   4   4   10.63    1.29
   6  -4  -4   12.80    2.15
   6   4  -5   23.82    3.18
   6  -4   5   21.34    2.43
  -6   4   5   21.00    2.40
   6  -4   5   21.84    2.40
  -6  -4  -5   21.77    2.67
  -6   4   5   24.64    3.27
   6   4   5   22.66    2.44
   6  -4  -5   24.35    3.35
  -6  -4   5   20.41    3.02
  -6  -4   5   20.78    2.40
   6   4   5   22.90    2.78
   6   4   5   21.71    2.41
   6  -4   6   88.72    9.57
   6   4  -6   97.14   10.35
  -6   4   6   98.02   10.28
  -6   4   6   87.06    9.55
   6   4   6   92.03    9.57
  -6  -4   6   88.22   10.16
   6   4   6   76.64    9.82
   6   4   6   81.05    9.55
  -6  -4   6   83.37    9.55
   6  -4   7   17.71    2.02
  -6   4   7   21.51    3.27
  -6   4   7   17.80    1.99
   6   4  -7   19.75    3.35
   6  -4   7   17.00    2.00
   6  -4  -7   20.49    3.41
   6   4   7   21.04    2.04
  -6  -4   7   18.14    1.99
  -6  -4   7   20.33    2.85
   6   4   7   14.34    2.34
   6   4   7   17.10    2.00
   6   4   7   18.35    2.88
  -6   4   8    0.54    0.20
   6  -4   8    0.75    0.34
   6   4  -8   -0.35    1.68
   6  -4   8    0.78    0.22
  -6   4   8    2.29    1.71
   6   4   8    1.08    0.24
  -6  -4   8    0.81    0.19
   6   4   8    1.10    0.41
   6  -4  -8    2.57    2.03
   6   4  -9    3.07    2.04
   6  -4   9    2.95    0.47
   6  -4   9    2.74    0.41
  -6   4   9    2.37    0.38
  -6  -4   9    0.52    2.05
  -6  -4   9    2.76    0.38
   6   4   9    2.33    0.40
   6   4   9    3.75    0.54
   6  -4  -9    1.82    2.39
   6  -4  10    3.01    0.53
   6  -4  10    3.05    0.45
  -6   4  10    3.17    0.44
   6   4  10    4.12    0.51
   6   4  10    2.64    0.54
  -6  -4  10    3.26    0.45
   6  -4  11    0.71    0.39
  -6   4  11    0.95    0.26
   6  -4  11    1.40    0.29
   6   4  11    1.78    0.42
   6   4  11    1.27    0.27
  -6  -4  11    1.00    0.28
  -6   4  12    0.50    0.26
   6  -4  12   -0.20    0.34
   6  -4  12    0.38    0.28
   6   4  12    0.71    0.40
  -6  -4  12    0.80    0.29
   6   4  12    0.24    0.24
   6  -4  13    3.05    0.47
  -6   4  13    3.07    0.46
   6  -4  13    2.13    0.40
   6   4  13    2.03    0.45
   6   4  13    2.18    0.54
   6  -4  14    0.41    0.25
   6  -4  14    0.50    0.45
  -6   4  14    0.17    0.31
   6   4  14    0.05    0.35
  -6  -4  14    0.16    0.16
   6   4  14    0.13    0.30
   6  -4  15    0.77    0.37
  -6   4  15    0.93    0.38
   6  -4  15    0.52    0.26
  -6  -4  15    0.76    0.27
   6   4  15    0.96    0.36
   6  -4  16    1.67    0.42
  -6   4  16    2.14    0.46
  -6  -4  16    1.75    0.35
   6   4  16    2.35    0.46
   6   4  16    2.14    1.03
   6  -4  17    0.24    0.39
  -6   4  17   -0.55    0.90
   6  -4  17    0.43    0.31
  -6  -4  17    0.08    0.24
   6   4  17    0.38    1.98
   6   4  17   -0.16    0.27
   6  -4  18    0.78    1.29
   6  -4  18    0.09    0.25
  -6   4  18    1.21    1.42
   6   4  18    0.76    0.24
  -6  -4  18    0.18    0.31
   6   4  18   -4.67    2.63
  -6   4  19    0.71    1.50
   6  -4  19    4.82    2.24
  -6  -4  19    0.71    0.68
   6   4  19    0.69    1.28
  -7  -4   0    0.17    0.68
   7  -4   0   -0.54    0.77
   7   4   0    0.67    0.75
   7  -4   0    0.56    0.18
  -7   4   0   -0.40    0.60
   7  -4   1    1.63    0.94
   7   4  -1    1.37    0.87
  -7   4   1    0.86    0.78
  -7  -4  -1    1.94    0.84
   7  -4   1    0.81    0.23
  -7  -4   1    0.20    0.71
   7   4   1    1.05    0.77
   7  -4  -1    0.54    0.91
  -7   4  -1    0.59    0.60
   7   4  -2    1.17    0.86
  -7  -4  -2    1.15    0.67
   7  -4   2    1.05    0.25
  -7   4   2    1.15    0.84
   7   4   2    0.91    0.71
   7  -4  -2    0.48    0.77
  -7  -4   2    0.50    0.59
  -7   4  -2   -0.15    0.57
  -7  -4  -3    2.44    0.83
  -7   4   3    1.49    1.01
   7   4  -3    2.72    1.16
   7  -4   3    2.49    0.38
   7  -4   3    2.33    0.89
   7  -4   3    2.23    0.31
   7  -4  -3    1.57    1.10
   7   4   3    2.82    0.40
  -7  -4   3    1.77    1.03
   7   4   3    2.50    0.96
  -7   4  -3    2.20    0.77
   7  -4   4    4.86    0.65
   7   4  -4    6.58    1.68
   7  -4   4    6.74    0.72
   7  -4   4    6.50    1.23
  -7  -4  -4    5.31    1.06
  -7   4   4    8.12    1.66
  -7  -4   4    6.35    1.41
  -7  -4   4    5.24    0.65
   7   4   4    7.13    0.74
  -7   4  -4    5.75    1.07
   7   4   4    5.72    0.75
   7  -4  -4    8.34    1.74
   7   4   4    7.56    1.35
  -7  -4  -5  131.15   14.09
   7  -4   5  121.61   13.85
   7  -4   5  112.85   13.83
   7   4  -5  139.21   14.62
  -7   4   5  113.78   13.83
   7   4   5  129.86   13.85
  -7  -4   5  122.52   13.83
  -7  -4   5  139.45   14.44
   7   4   5  137.78   14.23
  -7  -4  -6   85.68    9.14
  -7   4   6   75.89    8.85
   7  -4   6   81.03    8.87
   7  -4   6   76.30    8.85
   7   4   6   79.43    8.88
  -7  -4   6   82.65    8.85
   7   4   6   78.94    9.23
   7   4   6   76.48    8.85
   7  -4  -6   92.87   10.15
  -7  -4   6   89.46    9.56
  -7   4   7   27.37    2.88
   7   4  -7   22.58    4.01
  -7   4   7   25.72    4.12
   7  -4   7   22.40    2.90
   7  -4   7   27.14    2.88
  -7  -4   7   26.79    2.88
   7   4   7   24.91    2.91
   7   4   7   29.27    2.88
  -7  -4   7   21.78    3.79
   7  -4  -7   23.16    4.20
  -7   4   8    4.65    0.54
  -7   4   8    2.86    2.05
   7   4  -8    0.15    1.91
   7  -4   8    3.11    0.60
   7  -4   8    4.82    0.55
   7   4   8    6.06    0.70
  -7  -4   8    4.28    0.53
   7  -4  -8    3.54    2.45
   7  -4   9    0.66    0.26
   7   4  -9    2.25    2.98
  -7   4   9    0.13    2.31
  -7   4   9    0.60    0.27
   7  -4   9    0.23    0.38
   7   4   9    0.95    0.43
  -7  -4   9    0.99    0.22
   7   4   9    0.67    0.26
   7  -4  -9    7.39    3.00
   7  -4  10    1.33    0.44
  -7   4  10    0.97    0.26
   7  -4  10    0.79    0.26
  -7  -4  10    0.91    0.25
   7   4  10    2.38    0.43
   7   4  10    1.52    0.31
   7  -4  11    0.89    0.39
  -7   4  11    0.46    0.25
   7  -4  11    0.39    0.24
  -7  -4  11    0.77    0.27
   7   4  11    0.82    0.40
   7   4  11    0.92    0.35
   7  -4  12    3.94    0.55
   7  -4  12    3.73    0.62
  -7   4  12    4.52    0.55
   7   4  12    3.83    0.58
   7   4  12    2.72    0.61
  -7   4  13    0.01    0.33
   7  -4  13    0.03    0.25
   7  -4  13   -0.11    0.34
   7   4  13   -0.10    0.32
  -7  -4  13    0.06    0.25
   7   4  13    0.43    0.62
   7  -4  14    1.63    0.35
  -7   4  14    2.46    0.37
   7  -4  14    1.70    0.43
  -7  -4  14    1.03    0.25
   7   4  14    1.81    0.38
   7   4  14    4.96    1.34
   7  -4  15    1.50    0.43
  -7   4  15    2.01    0.44
   7  -4  15    1.47    0.39
   7   4  15    2.14    1.41
   7   4  15    1.76    0.44
  -7  -4  15    1.86    0.34
   7  -4  16    0.17    0.30
   7  -4  16    0.04    0.23
  -7   4  16    0.40    0.78
   7   4  16   -0.04    0.31
  -7  -4  16    0.11    0.32
   7  -4  17    0.73    0.77
  -7   4  17    0.12    1.76
   7  -4  17    0.77    0.33
   7   4  17    0.67    0.36
  -7  -4  17    1.23    0.35
   7   4  17    1.01    1.93
   7  -4  18    0.19    0.28
   7  -4  18    0.60    1.85
  -7   4  18   -0.30    1.95
  -7  -4  18    0.35    0.45
   7   4  18    0.56    0.24
   7   4  18    3.15    2.55
   7  -4  19    3.13    2.40
  -7  -4  19   -0.53    1.02
   8  -4   0    9.17    1.73
  -8   4   0    9.44    1.66
  -8  -4   0    6.64    1.37
   8  -4   0    7.07    0.87
   8   4   0    9.42    1.77
   8  -4   1    4.91    0.62
   8  -4   1    6.67    1.39
  -8  -4  -1    6.09    1.38
  -8   4   1    5.97    1.30
   8   4  -1    7.30    1.53
   8   4   1    6.74    1.47
  -8  -4   1    5.52    1.34
  -8   4  -1    7.71    1.41
   8  -4  -1    5.04    1.40
   8  -4  -1    4.21    0.60
   8  -4   2    0.51    0.82
   8  -4   2    0.92    0.26
   8   4  -2    0.15    1.01
  -8   4   2    0.10    0.94
  -8  -4  -2    0.19    0.76
  -8   4  -2    0.54    0.64
   8  -4  -2    0.42    0.91
   8   4   2   -0.39    0.73
  -8  -4   2    2.46    0.97
  -8  -4  -3   16.96    2.36
  -8   4   3   14.94    2.60
   8  -4   3   17.59    1.88
   8  -4   3   17.44    1.92
   8   4  -3   17.53    2.72
   8  -4   3   17.09    2.49
  -8  -4   3   16.55    1.89
  -8  -4   3   16.37    2.51
  -8   4  -3   15.61    2.33
   8  -4  -3   16.74    2.82
   8   4   3   19.70    2.50
   8  -4   4   83.74    8.81
   8   4  -4   84.70    9.58
  -8   4   4   76.99    9.46
  -8  -4  -4   76.66    9.14
   8  -4   4   79.72    8.79
   8  -4   4   87.17    9.22
   8   4   4   81.93    8.82
  -8  -4   4   79.78    8.79
  -8  -4   4   75.46    9.35
  -8   4  -4   74.39    9.06
   8   4   4   75.39    9.25
   8  -4  -4   91.52    9.67
   8   4   4   78.80    8.82
  -8   4   5    1.44    1.36
   8  -4   5    1.96    0.96
  -8  -4  -5    2.73    0.84
   8  -4   5    4.74    0.54
   8  -4   5    3.24    0.40
   8   4  -5    3.25    1.43
  -8   4   5    3.31    0.38
  -8  -4   5    3.13    0.39
   8   4   5    2.63    1.04
  -8  -4   5    3.66    1.23
   8   4   5    4.36    0.52
   8  -4  -5    2.30    1.71
   8   4   5    2.33    0.66
  -8   4  -5    2.41    0.75
   8  -4   6    2.99    0.41
   8   4  -6    2.14    1.65
   8  -4   6    4.04    0.53
  -8   4   6    3.21    0.39
  -8   4   6    6.70    1.86
   8  -4  -6    7.16    2.34
   8   4   6    3.08    1.13
  -8  -4   6    0.57    1.27
  -8  -4   6    2.85    0.40
   8   4   6    4.81    0.57
   8  -4   7   23.40    2.83
  -8   4   7   25.31    2.83
  -8   4   7   30.47    4.64
   8  -4   7   27.25    2.87
   8   4   7   25.85    2.85
   8  -4  -7   31.50    4.70
  -8   4   8    8.81    1.01
   8  -4   8    7.88    1.01
   8   4  -8    7.41    2.85
  -8   4   8    6.21    2.29
   8   4   8   10.23    1.04
  -8  -4   8   11.71    3.01
   8  -4  -8   13.66    3.74
  -8  -4   8    8.72    1.00
   8  -4   9    4.40    0.66
   8  -4   9    3.08    0.51
  -8   4   9    3.88    0.50
   8   4   9    4.55    0.61
   8   4   9    4.92    0.68
  -8  -4   9    4.31    0.51
   8  -4  10   -0.16    0.38
   8  -4  10    0.27    0.24
  -8   4  10    0.80    0.23
  -8  -4  10    0.22    0.21
   8   4  10    0.08    0.34
   8   4  10    0.56    0.47
  -8   4  11    0.90    0.32
   8  -4  11    0.67    0.40
   8  -4  11    1.12    0.32
   8   4  11    0.62    0.40
  -8  -4  11    0.48    0.26
   8   4  11    0.89    0.47
  -8   4  12    0.18    0.28
   8  -4  12    0.12    0.37
   8  -4  12    0.24    0.26
   8   4  12    0.50    0.39
  -8  -4  12    0.10    0.32
  -8   4  13    1.59    0.35
   8  -4  13    1.56    0.33
   8  -4  13    1.39    0.40
   8   4  13    2.04    1.63
   8   4  13    0.83    0.40
  -8   4  14    0.94    0.34
   8  -4  14    0.79    0.29
   8  -4  14    1.14    0.37
   8   4  14    0.62    0.25
   8   4  14    0.99    1.10
  -8  -4  14    0.26    0.20
   8  -4  15    0.76    0.42
  -8   4  15    0.20    0.46
   8  -4  15    0.64    0.39
   8   4  15   -0.28    0.31
  -8  -4  15   -0.08    0.20
   8  -4  16    0.22    0.37
  -8   4  16   -0.01    0.97
   8   4  16    0.57    0.37
   8   4  16    1.10    1.84
  -8  -4  16    0.97    0.29
   8  -4  17    0.25    0.34
   8  -4  17   -0.20    1.66
  -8   4  17   -1.29    1.71
  -8  -4  17    0.59    0.32
   8   4  17   -0.31    2.29
   8   4  17    0.13    0.29
   8  -4  18    2.09    2.40
   8  -4  18    0.69    0.29
   8   4  18    0.11    0.24
  -8  -4  18    0.97    0.54
   8  -4  19    0.05    1.36
   8  -4  19   -0.04    0.26
  -8  -4  19    0.61    1.36
   9  -4   0   15.73    1.80
  -9  -4   0   19.55    2.52
   9   4   0   13.06    2.53
  -9   4   0   17.56    2.44
   9  -4   0   16.27    2.68
   9   4  -1   14.50    2.45
   9  -4   1   13.52    2.19
  -9   4   1   10.94    1.93
   9  -4   1    9.63    1.18
  -9  -4  -1   13.00    1.91
  -9  -4   1   10.87    1.91
   9  -4  -1    9.27    1.17
   9   4   1   12.29    2.13
  -9   4  -1    9.47    1.80
   9  -4  -1   14.80    2.58
  -9  -4  -2    0.59    0.84
  -9   4   2    1.35    1.03
   9  -4   2    1.91    0.32
   9  -4   2    0.41    1.03
   9   4  -2    0.98    1.05
   9   4   2    1.59    0.33
   9  -4  -2   -1.02    1.14
  -9   4  -2    1.23    0.78
   9   4   2    2.12    1.03
  -9  -4   2    0.48    0.88
   9  -4   3   33.67    4.23
  -9  -4  -3   31.85    4.13
   9  -4   3   32.59    3.61
  -9   4   3   33.02    4.37
   9   4  -3   33.97    4.49
  -9   4  -3   32.78    4.09
   9  -4  -3   34.90    4.52
  -9  -4   3   31.32    4.27
   9   4   3   30.62    4.20
   9   4   3   32.56    3.61
  -9  -4  -4    2.97    1.08
   9  -4   4    3.79    0.47
   9  -4   4    4.23    1.39
  -9   4   4    4.27    1.44
   9  -4   4    5.06    0.59
   9   4  -4    3.01    1.37
  -9  -4   4    2.48    1.46
   9  -4  -4    3.64    1.67
  -9  -4   4    4.23    0.46
   9   4   4    4.71    0.59
   9   4   4    2.41    1.11
  -9   4  -4    2.13    0.97
   9  -4   5    4.40    0.58
   9  -4   5    3.95    1.32
  -9  -4  -5    5.28    1.19
  -9   4   5    4.97    1.68
   9   4  -5    6.11    1.81
   9  -4   5    5.61    0.67
  -9  -4   5    5.48    0.57
  -9   4  -5    4.64    1.06
   9   4   5    2.99    1.26
   9  -4  -5    5.14    1.90
  -9  -4   5    5.02    1.57
   9   4   5    4.53    0.66
   9   4   5    6.65    0.95
  -9  -4  -6    0.60    1.68
   9   4  -6   -0.04    1.59
  -9   4   6    3.44    1.78
   9  -4   6    2.53    0.35
  -9   4   6    2.24    0.32
  -9  -4   6    4.21    1.60
   9  -4  -6    3.90    2.24
  -9  -4   6    2.52    0.33
   9   4   6    4.39    0.90
   9   4   6    4.33    0.53
   9   4  -7    1.19    2.21
   9  -4   7    2.00    0.42
  -9   4   7    1.95    0.28
  -9   4   7    1.61    1.87
   9  -4   7    2.03    0.31
   9   4   7    1.72    0.82
  -9  -4   7    1.44    0.26
   9  -4  -7    5.60    3.73
   9   4   7    2.13    0.46
  -9  -4   7   -1.09    1.47
   9   4  -8   13.18    3.68
  -9   4   8    6.56    2.89
   9  -4   8    9.29    1.17
  -9   4   8   11.50    1.16
  -9  -4   8   10.08    1.15
   9  -4  -8    6.14    3.82
   9   4   8    9.72    1.42
  -9   4   9    3.13    0.40
   9  -4   9    2.91    0.40
   9  -4   9    1.92    0.48
   9   4   9    2.01    0.83
   9   4   9    2.40    0.60
  -9  -4   9    2.60    0.39
   9  -4  10    0.69    0.29
   9  -4  10    1.07    0.43
  -9   4  10    1.17    0.27
  -9  -4  10    0.66    0.25
   9   4  10    1.00    0.56
   9   4  10    0.96    0.82
   9  -4  11    0.52    0.43
  -9   4  11    0.50    0.25
   9  -4  11    0.00    0.27
   9   4  11   -0.16    0.89
  -9  -4  11   -0.16    0.27
   9   4  11    0.77    0.47
   9  -4  12    0.85    0.42
   9  -4  12    0.98    0.33
  -9   4  12    1.48    0.42
  -9  -4  12    0.76    0.32
   9   4  12    0.53    0.45
   9   4  12    0.67    1.19
   9  -4  13    0.40    0.32
   9  -4  13    1.19    0.39
  -9   4  13    0.95    0.43
   9   4  13    3.34    2.48
   9   4  13    0.18    0.35
  -9   4  14    0.35    0.51
   9  -4  14    0.37    0.42
   9  -4  14    0.58    0.31
   9   4  14    0.04    1.51
  -9  -4  14   -0.04    0.20
   9   4  14    0.48    0.30
   9  -4  15    0.28    0.39
  -9   4  15    0.27    0.71
   9  -4  15    0.00    0.69
   9   4  15    0.05    0.35
   9   4  15    0.44    1.42
  -9  -4  15    0.69    0.29
   9  -4  16    0.57    0.40
  -9   4  16    1.17    1.29
  -9  -4  16    0.80    0.34
   9   4  16    0.30    0.35
   9   4  16   -4.47    2.38
   9  -4  17    0.98    2.46
   9  -4  17    0.16    0.33
  -9   4  17   -1.20    1.47
  -9  -4  17    0.55    0.37
   9   4  17    0.25    0.35
   9  -4  18    0.40    1.73
   9  -4  18   -0.24    0.30
  -9  -4  18   -0.15    0.84
   9   4  18    0.62    0.28
  10   4   0    4.26    1.50
  10  -4   0    4.06    0.52
 -10   4   0    4.53    1.24
  10  -4   0    2.29    1.40
 -10  -4   0    2.95    1.17
  10  -4   1    1.19    1.26
  10  -4   1    0.94    0.29
  10   4  -1    2.19    1.23
 -10  -4  -1    1.68    0.92
 -10   4  -1    0.65    0.94
 -10  -4   1    0.94    1.05
  10   4   1    1.27    0.33
  10  -4  -1    3.92    1.63
  10   4   1    1.20    1.16
  10  -4  -1    0.99    0.26
  10  -4   2    6.98    2.06
 -10  -4  -2   10.66    2.07
 -10   4   2    6.65    2.04
  10   4  -2    7.79    1.96
  10  -4   2   12.47    1.21
 -10   4  -2    8.53    1.95
  10   4   2   11.56    1.22
  10  -4  -2   10.53    1.18
  10   4  -3    1.07    1.32
  10  -4   3    0.29    1.13
 -10  -4  -3    2.91    1.31
 -10   4   3    1.02    1.08
 -10  -4   3    1.81    1.17
  10  -4  -3   -0.24    1.34
  10   4   3    0.77    1.08
 -10   4  -3    1.20    1.02
  10  -4   4    2.65    1.42
  10  -4   4    4.53    0.67
 -10  -4  -4    3.56    1.37
  10   4  -4    5.06    2.22
  10  -4   4    4.64    0.71
 -10   4   4    4.21    1.77
 -10  -4   4    6.10    0.59
 -10   4  -4    4.37    1.28
  10   4   4    4.69    1.52
 -10  -4   4    4.69    1.58
  10  -4  -4    5.25    2.15
  10   4   4    5.13    0.68
  10   4  -5    3.98    1.76
  10  -4   5    4.95    0.62
 -10   4   5    3.95    1.60
  10  -4   5    2.99    0.52
  10   4   5    4.68    0.60
  10  -4  -5    5.26    2.31
 -10  -4   5    5.66    1.99
 -10  -4   5    4.08    0.47
  10  -4   6    6.52    0.82
  10   4  -6    3.98    2.18
 -10   4   6    6.27    2.48
  10  -4   6    5.36    0.72
 -10  -4   6    6.49    0.73
 -10  -4   6   11.93    3.30
  10   4   6    7.10    0.83
  10  -4  -6   11.10    3.03
 -10   4   7    5.30    0.55
  10  -4   7    4.36    0.66
 -10   4   7    3.41    2.24
  10   4  -7    7.21    2.64
  10  -4   7    3.99    0.54
  10  -4  -7    5.40    3.42
  10   4   7    3.65    1.30
 -10  -4   7    4.01    0.54
  10   4   7    4.02    0.70
  10  -4   8    1.07    0.26
  10  -4   8    1.41    0.42
 -10   4   8    1.11    0.25
  10   4   8   -0.08    1.23
  10   4   8    0.78    0.48
 -10  -4   8    0.66    0.20
 -10   4   9    3.71    0.50
  10  -4   9    3.84    0.62
  10  -4   9    4.36    0.52
 -10  -4   9    3.08    0.49
  10   4   9    3.39    1.47
  10   4   9    5.10    0.71
 -10   4  10    1.76    0.31
  10  -4  10    0.72    0.48
  10  -4  10    1.48    0.33
  10   4  10    1.87    0.63
  10   4  10    3.31    1.59
 -10  -4  10    1.14    0.29
  10  -4  12    0.35    0.39
  10  -4  12    0.14    0.29
 -10  -4  12    0.14    0.19
  10   4  12    0.03    0.38
  10   4  12    2.31    2.39
 -10   4  13    0.23    0.36
  10  -4  13   -0.09    0.35
  10  -4  13    0.68    0.44
  10   4  13   -1.49    1.75
  10   4  13    0.32    0.31
 -10  -4  13    0.59    0.25
 -10   4  14    0.25    0.63
  10  -4  14    0.16    0.32
  10  -4  14   -0.07    0.69
  10   4  14    0.07    0.35
 -10  -4  14    0.38    0.29
  10   4  14   -2.53    2.38
  10  -4  15    0.48    0.37
  10  -4  15    1.85    1.14
 -10   4  15    0.28    1.48
 -10  -4  15    0.83    0.38
  10   4  15    0.23    0.43
  10   4  15    2.46    3.59
  10  -4  16    0.67    0.39
  10  -4  16    3.16    1.49
  10   4  16    0.47    0.37
 -10  -4  16    0.97    0.34
  10  -4  17    0.11    0.32
  10  -4  17   -0.94    2.01
 -10  -4  17   -0.35    0.60
  10   4  17    0.70    0.35
  10  -4  18    0.65    0.38
  10  -4  18    2.20    1.98
  10   4  18    0.16    0.33
  11   4   0    7.08    0.96
 -11   4   0    8.83    1.87
  11  -4   0   11.67    2.48
  11   4   0   10.03    2.23
  11  -4   0    8.39    0.95
 -11  -4   0    9.54    1.98
  11  -4   1   22.49    3.81
 -11  -4  -1   28.10    3.50
  11  -4   1   22.67    2.74
 -11   4   1   24.20    3.59
  11   4  -1   28.86    4.05
  11  -4  -1   27.63    3.96
  11  -4  -1   25.60    2.73
 -11  -4   1   27.46    3.54
 -11   4  -1   20.14    3.35
  11   4   1   23.78    2.75
  11   4   1   28.32    3.81
  11  -4   2    6.61    0.75
 -11  -4  -2    7.10    1.67
 -11   4   2    5.63    1.75
  11   4  -2    8.64    2.36
  11  -4   2    5.42    1.92
  11  -4  -2    5.21    0.69
 -11  -4   2    5.59    1.97
 -11   4  -2    5.99    1.45
  11  -4  -2    6.42    1.96
  11   4   2    8.37    1.92
  11   4   2    5.67    0.75
 -11   4   3    3.20    1.51
  11  -4   3    2.40    0.42
 -11  -4  -3    1.46    1.32
  11   4  -3    2.39    1.53
 -11  -4   3    0.60    1.47
  11   4   3    2.65    0.43
  11  -4  -3    2.33    0.31
  11  -4  -3    1.31    1.93
  11   4   3    2.29    1.88
 -11   4  -3    0.86    1.15
  11  -4   4    1.70    0.39
  11   4  -4   -0.10    1.55
 -11   4   4    1.94    1.67
  11   4   4    2.29    0.41
  11  -4  -4    1.86    2.09
 -11  -4   4    1.58    1.45
 -11   4   5    1.70    1.66
  11  -4   5    1.50    0.73
  11  -4   5    1.17    0.42
  11   4  -5    3.49    2.75
  11  -4  -5    4.22    2.46
 -11  -4   5    2.76    2.68
  11   4   5    1.56    0.44
 -11  -4   5    2.04    0.27
  11   4  -6    0.00    2.08
 -11   4   6    1.49    2.15
  11  -4   6    2.84    0.66
  11  -4   6    2.73    0.51
  11  -4  -6    5.39    4.83
 -11  -4   6    2.51    0.36
 -11  -4   6    2.56    2.21
  11   4   6    3.47    0.56
  11  -4   7    4.31    0.70
 -11   4   7    5.81    2.97
  11  -4   7    4.39    0.72
  11  -4  -7   12.97    6.98
  11   4   7    4.70    0.74
 -11  -4   7    5.11    0.58
  11  -4   8    0.86    0.36
  11  -4   8    0.21    0.40
  11   4   8    0.91    0.48
  11   4   8    2.46    1.51
 -11  -4   8    0.50    0.20
 -11   4   9    1.09    0.25
  11  -4   9    0.24    0.42
  11  -4   9    0.91    0.39
  11   4   9    1.01    0.55
  11   4   9    0.53    1.96
 -11  -4   9    0.53    0.22
 -11   4  10    6.21    0.68
  11  -4  10    4.18    0.75
  11  -4  10    4.57    0.80
 -11  -4  10    5.44    0.67
  11   4  10    7.19    0.99
  11   4  10    3.27    1.62
  11  -4  11    1.97    0.54
  11  -4  11    3.08    0.66
 -11   4  11    4.07    0.57
 -11  -4  11    3.08    0.51
  11   4  11    0.23    1.43
  11   4  11    1.88    0.55
  11  -4  12    0.49    0.85
 -11   4  12    1.11    0.61
  11  -4  12    0.35    0.38
  11   4  12    2.38    2.73
  11   4  12    1.09    0.43
 -11  -4  12    1.58    0.34
  11  -4  13   -0.34    0.29
  11  -4  13   -0.12    1.09
  11   4  13    0.08    0.35
 -11  -4  13    0.24    0.32
  11   4  13   -2.85    2.72
  11  -4  14    1.33    1.63
  11  -4  14    0.50    0.34
  11   4  14    0.56    0.34
 -11  -4  14    1.01    0.40
  11  -4  15    0.49    0.40
 -11  -4  15    1.01    0.36
  11   4  15    0.55    0.41
  11  -4  16   -1.56    2.51
  11  -4  16    0.64    0.45
  11   4  16    0.05    0.40
  11  -4  17    0.26    0.42
  11   4  17    0.37    0.36
  11  -4  18    1.36    0.47
  11   4  18   -0.02    0.36
  12  -4   0    8.39    2.80
 -12  -4   0   14.52    2.56
  12   4   0   14.23    1.56
  12  -4   0   14.54    1.55
  12   4   0    9.68    2.65
  12   4  -1    5.57    0.68
 -12   4   1    3.13    1.44
  12   4  -1    4.72    2.49
 -12  -4  -1    2.53    1.71
  12  -4   1    6.56    0.69
  12  -4  -1    7.04    2.19
  12   4   1    5.33    0.69
  12   4   1    7.67    2.66
 -12  -4   1    3.53    1.45
  12  -4  -1    5.50    0.66
  12  -4   2    0.69    0.30
  12   4  -2    1.45    1.93
 -12   4   2    0.34    1.14
 -12  -4   2    0.22    1.87
  12  -4  -2   -0.45    2.53
  12   4   2    1.30    0.32
  12  -4  -2    0.89    0.23
 -12   4   3    1.95    1.95
  12   4  -3    4.46    2.22
  12  -4   3    4.22    0.57
 -12  -4   3    4.98    2.09
  12  -4  -3    4.42    2.37
  12  -4  -3    3.40    0.47
  12   4   3    4.25    0.60
  12  -4   4    1.53    0.41
  12   4  -4    1.99    2.01
 -12   4   4    2.11    2.13
  12   4   4    1.85    0.41
  12  -4  -4   -0.29    2.34
  12   4  -5    0.34    2.38
  12  -4   5    1.19    0.42
 -12   4   5    1.90    2.23
  12   4   5    2.45    0.47
 -12  -4   5    0.93    3.02
  12  -4  -5   -1.55    3.59
 -12   4   6    3.85    2.83
  12   4  -6   -2.26    2.81
  12  -4   6    1.13    0.50
  12  -4  -6   -0.22    3.88
 -12  -4   6   -0.89    2.58
  12   4   6    2.00    0.45
  12  -4   7   -0.74    1.14
  12  -4   7    0.17    0.39
  12   4   7    0.29    0.44
  12  -4   8    4.18    0.67
  12  -4   8    2.39    1.21
 -12  -4   8    4.06    0.58
  12   4   8    5.19    0.78
  12  -4   9    4.91    0.70
  12  -4   9    1.45    1.17
  12   4   9    4.80    0.83
 -12  -4   9    3.91    0.52
  12  -4  10   -0.93    1.21
  12  -4  10    1.36    0.49
  12   4  10    2.84    0.56
  12  -4  11    2.28    1.33
  12  -4  11    2.26    0.52
  12   4  11    3.07    0.56
  12  -4  12   -0.17    1.63
  12  -4  12    0.39    0.35
 -12  -4  12    0.75    0.28
  12   4  12    0.30    0.38
  12  -4  13    0.60    0.34
  12  -4  13    1.74    1.37
  12   4  13    0.44    0.36
  12  -4  14    0.37    0.29
  12   4  14    0.47    0.49
  12  -4  15    1.45    2.95
  12  -4  15    0.35    0.40
  12   4  15    0.80    0.42
  12  -4  16    0.71    0.57
  12   4  16    0.02    0.44
  12  -4  17    0.10    0.51
  12   4  17    0.24    0.37
  12  -4  18    0.36    0.45
  12   4  18   -0.23    0.43
  13   4   0   23.47    2.57
  13  -4   0   22.55    2.56
  13   4  -1   18.39    2.12
  13  -4   1   19.97    2.13
  13   4   1   19.63    2.13
  13  -4  -1   17.52    2.11
 -13  -4   1   21.48    3.75
  13   4  -2    4.62    0.62
  13  -4   2    4.76    0.64
  13   4  -2    2.71    2.23
 -13  -4   2    1.77    2.62
  13  -4  -2    4.18    0.58
  13   4   2    5.30    0.66
  13  -4   3    1.69    0.42
  13   4  -3    1.24    0.31
  13   4  -3    5.44    2.87
 -13   4   3   -1.86    2.44
  13  -4  -3    1.77    0.28
 -13  -4   3   -0.25    1.98
  13   4   3    1.60    0.42
  13  -4   4    1.89    0.48
 -13   4   4    2.48    2.61
  13   4  -4    2.14    2.86
  13   4  -4    1.70    0.35
  13  -4  -4    5.71    3.70
  13   4   4    3.19    0.51
 -13  -4   4    4.28    2.60
  13  -4   5    0.57    0.40
  13   4  -5    0.02    0.19
 -13   4   5   -1.48    2.32
  13   4  -5    3.19    3.30
 -13  -4   5   -0.62    2.75
  13   4   5    0.70    0.42
  13  -4  -5    0.78    4.53
  13  -4   6    0.39    0.44
  13   4   6    0.11    0.44
  13  -4   7    1.00    0.43
  13   4   7    0.97    0.49
  13  -4   8    0.99    0.46
  13   4   8    0.27    0.51
  13  -4  10    2.32    0.51
  13  -4  10    3.37    2.24
  13   4  10    3.20    0.59
  13  -4  11    0.21    0.33
  13  -4  11   -1.33    2.34
  13   4  11    0.12    0.41
  13  -4  12    6.09    2.54
  13  -4  12    1.12    0.39
  13   4  12    1.62    0.43
  13  -4  13    0.37    0.32
  13  -4  13    5.07    2.58
  13   4  13    1.62    0.37
  13  -4  14    0.53    0.44
  13   4  14    0.93    0.46
  13  -4  15   -0.08    0.40
  13   4  15   -0.54    0.40
  13  -4  16    0.20    0.43
  13   4  16    0.08    0.26
  13  -4  17    0.09    0.52
  13   4  17   -0.16    0.49
  14   4   0    4.74    0.65
  14  -4   0    4.63    0.62
  14  -4   1    6.11    0.70
  14   4  -1    4.90    0.66
  14  -4  -1    3.92    0.63
  14   4   1    4.91    0.67
  14   4  -2    5.96    0.78
  14  -4   2    7.02    0.80
  14  -4  -2    5.12    0.76
  14   4   2    7.60    0.84
  14  -4   3    3.37    0.54
  14   4  -3    3.20    0.46
  14  -4  -3    2.29    0.42
  14   4   3    3.47    0.57
  14   4  -4    0.97    0.28
  14  -4   4    0.84    0.40
  14   4   4    0.85    0.40
  14   4  -5   -0.13    0.21
  14  -4   5    0.19    0.41
  14   4   5    0.65    0.44
  14  -4   6    0.58    0.44
  14   4   6    0.97    0.47
  14  -4   7   -0.13    0.39
  14   4   7    0.07    0.53
  14  -4   8    1.55    0.50
  14   4   8    1.94    0.60
  14  -4   9   -0.23    0.37
  14   4   9    0.93    0.68
  14  -4  10    0.09    0.38
  14   4  10    0.44    0.40
  14  -4  11    0.38    0.31
  14   4  11    1.11    0.43
  14  -4  12    0.83    0.31
  14   4  12    0.59    0.37
  14  -4  13    0.16    0.23
  14   4  13    0.67    0.32
  14  -4  14   -0.27    0.40
  14   4  14    0.19    0.43
  14  -4  15   -0.32    0.42
  14   4  15   -0.18    0.48
  14  -4  16    0.50    0.49
  14   4  16    0.19    0.46
  14  -4  17   -0.07    0.43
  14   4  17   -0.38    0.45
  15   4   0    1.70    0.38
  15  -4   0    0.58    0.34
  15   4  -1    5.71    0.75
  15  -4   1    5.60    0.75
  15   4   1    6.67    0.78
  15  -4  -1    5.18    0.71
  15   4  -2    4.90    0.71
  15  -4   2    6.09    0.77
  15  -4  -2    4.73    0.69
  15   4   2    7.02    0.79
  15   4  -3    4.93    0.68
  15  -4   3    5.96    0.75
  15   4   3    4.58    0.75
  15   4  -4    1.16    0.30
  15  -4   4    0.95    0.49
  15   4   4    1.46    0.46
  15  -4   5    0.49    0.57
  15   4   5    0.25    0.50
  15  -4   6    0.41    0.46
  15   4   6    0.24    0.50
  15  -4   7    0.48    0.42
  15   4   7    0.48    0.50
  15  -4   8    0.37    0.38
  15   4   8    1.67    0.63
  15  -4   9    0.30    0.37
  15   4   9   -0.22    0.47
  15  -4  10    0.67    0.35
  15   4  10    0.53    0.32
  15  -4  11    1.04    0.32
  15   4  11    0.52    0.34
  15  -4  12   -0.06    0.24
  15   4  12    0.62    0.32
  15  -4  13    0.02    0.41
  15   4  13    0.61    0.46
  15  -4  14   -0.01    0.36
  15   4  14   -0.23    0.48
  15  -4  15    0.09    0.39
  15   4  15    0.21    0.59
  15  -4  16    0.26    0.50
  15   4  16    0.01    0.42
  16  -4   0    7.12    0.80
  16   4   0    5.16    0.82
  16  -4   1    1.00    0.46
  16   4  -1    2.12    0.44
  16   4   1    1.49    0.45
  16  -4  -1    1.51    0.37
  16  -4   2    3.56    0.63
  16   4  -2    4.14    0.58
  16   4   2    3.39    0.63
  16  -4  -2    3.57    0.52
  16  -4   3    6.72    0.93
  16   4  -3    6.30    0.86
  16   4   3    7.19    0.93
  16  -4   4    1.19    0.50
  16   4  -4    2.72    0.40
  16   4   4    2.26    0.58
  16  -4   5    0.55    0.48
  16   4   5    0.70    0.50
  16  -4   6    1.06    0.42
  16   4   6    0.97    0.55
  16  -4   7    1.36    0.47
  16   4   7    1.37    0.57
  16  -4   8   -0.07    0.38
  16   4   8    0.35    0.65
  16  -4   9    0.59    0.33
  16   4   9    1.87    0.52
  16  -4  10    1.41    0.31
  16   4  10    0.63    0.35
  16  -4  11    0.19    0.23
  16   4  11   -0.02    0.28
  16  -4  12    0.81    0.42
  16   4  12    1.18    0.47
  16  -4  13    0.82    0.48
  16   4  13    0.87    0.49
  16  -4  14    0.05    0.39
  16   4  14   -0.42    0.57
  16  -4  15    0.42    0.37
  16   4  15    1.05    0.77
  17  -4   0   -0.26    0.42
  17   4   0    0.53    0.41
  17  -4   1    9.21    1.18
  17   4  -1    9.70    1.17
  17   4   1   10.19    1.18
  17  -4  -1    9.52    1.13
  17   4  -2    2.63    0.51
  17  -4   2    1.89    0.55
  17   4   2    2.47    0.56
  17  -4   3    1.09    0.44
  17   4  -3    0.66    0.34
  17   4   3    1.32    0.46
  17  -4   4    4.85    0.79
  17   4   4    6.36    0.84
  17  -4   5    1.54    0.56
  17   4   5    3.33    0.76
  17  -4   6    1.18    0.40
  17   4   6    2.19    0.64
  17  -4   7   -0.40    0.35
  17   4   7    0.26    0.48
  17  -4   8    0.66    0.36
  17   4   8    1.57    0.63
  17  -4   9    0.47    0.29
  17   4   9    0.77    0.30
  17  -4  10    0.44    0.31
  17   4  10   -0.01    0.30
  17  -4  11   -0.07    0.27
  17   4  11    2.03    0.50
  17  -4  12    0.60    0.44
  17   4  12    0.23    0.47
  17  -4  13   -0.21    0.51
  17   4  13    0.21    0.56
  17  -4  14   -0.35    0.48
  17   4  14    1.13    0.67
  17  -4  15    0.12    0.48
  17   4  15    0.28    0.63
  18  -4   0    4.06    0.62
  18   4   0    3.91    0.68
  18  -4   1    0.05    0.39
  18   4   1    0.33    0.41
  18  -4  -1    0.56    0.37
  18  -4   2    2.84    0.61
  18   4  -2    2.91    0.55
  18   4   2    2.87    0.58
  18  -4   3    1.46    0.47
  18   4   3    0.80    0.56
  18  -4   4    0.90    0.46
  18   4   4    1.19    0.50
  18  -4   5    4.47    0.70
  18   4   5    4.70    0.80
  18  -4   6   -0.16    0.37
  18   4   6    0.70    0.63
  18  -4   7    1.70    0.41
  18   4   7    1.07    0.58
  18  -4   8    0.21    0.31
  18   4   8    0.18    0.32
  18  -4   9    0.16    0.26
  18   4   9    0.24    0.29
  18  -4  10    0.17    0.28
  18   4  10    0.15    0.32
  18  -4  11    0.11    0.42
  18   4  11    0.20    0.46
  18  -4  12   -0.04    0.49
  18   4  12    1.03    0.59
  18  -4  13    0.15    0.49
  18   4  13   -0.30    0.64
  18  -4  14   -0.07    0.36
  18   4  14    0.38    0.63
  19  -4   0   -0.22    0.42
  19   4   0    0.87    0.42
  19   4  -1    2.19    0.55
  19  -4   1    1.45    0.48
  19   4   1    1.21    0.45
  19   4  -2    0.37    0.32
  19  -4   2    0.31    0.44
  19   4   2    0.46    0.45
  19  -4   3    4.63    0.74
  19   4   3    5.57    0.80
  19  -4   4    1.60    0.55
  19   4   4    2.84    0.72
  19  -4   5    0.28    0.42
  19   4   5    1.76    0.53
  19  -4   6    1.50    0.41
  19   4   6    2.53    0.57
  19  -4   7    1.21    0.39
  19   4   7    0.80    0.35
  19  -4   8    0.62    0.32
  19   4   8    0.59    0.30
  19  -4   9    0.14    0.21
  19   4   9    0.12    0.28
  19  -4  10    0.11    0.41
  19   4  10    0.63    0.47
  19  -4  11    0.62    0.50
  19   4  11    0.16    0.54
  19  -4  12    0.34    0.57
  19   4  12    1.48    0.66
  19  -4  13   -0.01    0.51
  19   4  13   -0.22    0.64
  20   4   0   -0.01    0.40
  20   4  -1    0.51    0.44
  20  -4   1   -0.02    0.38
  20   4   1    1.03    0.53
  20  -4   2    2.20    0.56
  20   4   2    2.73    0.67
  20  -4   3    0.20    0.46
  20   4   3    0.24    0.55
  20  -4   4    1.79    0.46
  20   4   4    1.21    0.54
  20  -4   5    1.04    0.43
  20   4   5    1.10    0.60
  20  -4   6    0.83    0.33
  20   4   6    0.41    0.30
  20  -4   7    1.01    0.35
  20   4   7    0.58    0.30
  20  -4   8   -0.03    0.26
  20   4   8    0.16    0.29
  20  -4   9   -0.02    0.31
  20   4   9    0.08    0.45
  20  -4  10   -0.14    0.61
  20   4  10   -0.14    0.54
  20  -4  11    0.01    0.54
  20   4  11    0.33    0.61
  20  -4  12   -0.37    0.31
  20   4  12    0.18    0.61
  21   4   0    2.13    0.50
  21   4   1    0.26    0.44
  21  -4   2    0.38    0.54
  21   4   2    0.05    0.49
  21  -4   3    0.01    0.47
  21   4   3    0.64    0.43
  21  -4   5    1.38    0.46
  21   4   5    1.52    0.45
  21  -4   6    1.11    0.37
  21   4   6    0.46    0.35
  21  -4   7   -0.24    0.30
  21   4   7    0.19    0.34
  21  -4   8    0.14    0.31
  21   4   8    0.10    0.31
  21  -4   9    0.11    0.33
  21   4   9   -0.03    0.52
  21  -4  10    0.40    0.53
  21   4  10   -0.41    0.63
  21  -4  11    0.46    0.50
  21   4  11   -0.13    0.62
  22   4   1    0.63    0.52
  22   4   2   -0.12    0.42
  22  -4   3    0.82    0.45
  22   4   3    0.19    0.49
  22  -4   4    1.39    0.50
  22   4   4    0.55    0.45
  22  -4   5    0.41    0.39
  22   4   5   -0.03    0.38
  22  -4   6    1.49    0.44
  22   4   6    0.83    0.37
  22  -4   7    0.03    0.30
  22   4   7    0.10    0.30
  22  -4   8    0.27    0.43
  22   4   8   -0.01    0.31
  22  -4   9   -0.22    0.40
  22   4   9    0.26    0.59
  22  -4  10   -0.14    0.56
  22   4  10   -0.50    0.61
  23   4   2    2.96    0.69
  23   4   3    0.95    0.45
  23  -4   4    1.06    0.39
  23   4   4   -0.06    0.47
  23  -4   5    0.84    0.41
  23   4   5    0.39    0.43
  23  -4   6    0.42    0.37
  23   4   6    0.35    0.42
  23  -4   7    0.08    0.43
  23   4   7    0.52    0.38
  23  -4   8    0.17    0.51
  23   4   8    0.29    0.34
  24   4   4   -0.29    0.47
  24   4   5    0.35    0.45
   0   5   0    0.22    0.19
   0  -5   0    0.04    0.20
   0   5   1    8.38    0.97
   0   5  -1    7.73    0.92
   0  -5   1    6.50    0.89
   0   5   2   54.12    6.46
   0   5  -2   56.76    6.25
   0  -5   2   57.42    6.24
   0  -5   3   10.55    1.25
   0   5  -3    8.92    1.27
   0   5   4   90.52    9.37
   0   5   4   83.48    9.64
   0  -5   4   86.87    9.37
   0  -5   4   80.37    9.47
   0   5  -5    2.02    0.64
   0   5   5    2.79    0.99
   0  -5   5    3.25    0.67
   0  -5   5    3.06    0.39
   0   5   5    3.64    0.40
   0  -5   5    3.37    0.41
   0   5   6    2.43    1.05
   0   5   6    2.00    0.33
   0  -5   6    2.69    0.36
   0  -5   6    2.29    0.33
   0  -5   6    2.36    0.66
   0   5  -6    3.02    0.73
   0   5   6    3.34    0.37
   0  -5   7    1.11    0.23
   0   5   7    1.79    1.00
   0   5   7    2.16    0.74
   0  -5   7    1.45    0.31
   0   5  -7    1.54    0.76
   0   5   7    1.89    0.26
   0   5   7    1.74    0.31
   0  -5   7    1.77    0.67
   0   5   8    1.75    0.82
   0   5   8    1.36    1.16
   0   5   8    1.57    0.27
   0   5   8    1.85    0.33
   0   5  -8    1.36    0.92
   0  -5   8    2.16    0.34
   0  -5   8    1.57    0.26
   0  -5   8    1.30    0.78
   0  -5   9    8.09    0.89
   0   5   9    6.79    1.45
   0   5   9    6.95    0.91
   0   5   9    8.36    0.91
   0   5   9    7.82    1.91
   0  -5   9    7.77    0.91
   0   5  10   12.31    2.64
   0  -5  10   14.89    1.66
   0   5  10   14.31    1.66
   0   5  10   15.28    1.65
   0   5  11    3.62    2.23
   0  -5  11    6.94    0.78
   0   5  11    7.12    0.76
   0  -5  11    5.23    0.78
   0   5  11    6.15    0.78
   0   5  12    9.14    1.00
   0  -5  12    8.47    1.03
   0   5  12    7.63    0.99
   0  -5  13    0.71    0.24
   0   5  13    1.64    0.34
   0   5  13    2.00    0.53
   0  -5  13    0.61    0.35
   0  -5  14   -0.14    0.24
   0  -5  14    0.09    0.33
   0   5  14    0.04    0.25
   0   5  14   -0.10    0.14
   0  -5  15    0.25    0.32
   0  -5  15    0.57    0.31
   0   5  15    0.01    0.31
   0  -5  16   -0.10    0.13
   0  -5  16    0.58    0.43
   0   5  16    0.13    0.36
   0   5  17    0.32    0.53
   0  -5  17    1.38    0.56
   0  -5  18   -0.71    0.39
   0   5  18   -0.36    0.95
   0   5  19    2.17    3.07
   0  -5  20    0.54    1.09
   0   5  20   -1.49    1.34
   1   5   0  115.82   12.26
  -1   5   0  114.96   12.32
   1  -5   0  102.60   12.31
  -1   5   1  145.64   15.15
   1   5  -1  135.01   15.06
  -1  -5  -1  130.97   15.05
  -1   5  -1  131.06   15.01
   1  -5  -1  141.13   15.16
   1   5   1  137.67   15.06
   1   5  -2    5.29    1.02
  -1   5   2    6.82    1.24
  -1  -5  -2    5.77    0.96
  -1  -5   2    7.98    0.96
   1  -5  -2    7.77    1.35
   1   5   2    6.09    0.94
   1   5  -3   16.05    2.06
  -1   5   3   16.83    2.29
  -1  -5   3   15.53    2.03
   1   5   3   16.56    2.28
   1   5   3   16.58    2.01
   1  -5  -3   19.11    2.45
   1   5  -4   39.19    4.01
   1  -5   4   33.37    3.77
  -1   5   4   33.38    3.77
   1  -5   4   33.01    3.77
   1  -5  -4   38.70    4.29
   1   5   4   33.09    3.77
  -1  -5   4   33.65    3.77
  -1   5   5    4.05    1.00
  -1   5   5    3.68    0.45
   1   5  -5    3.63    0.83
   1  -5  -5    3.62    1.23
   1   5   5    4.54    0.45
  -1  -5   5    3.31    0.45
   1   5   5    4.38    1.06
  -1  -5   5    3.04    0.45
  -1  -5   5    3.65    0.83
   1   5   5    4.46    0.81
  -1   5   6    1.22    0.84
   1  -5   6    1.85    0.27
   1   5  -6    2.65    0.76
  -1   5   6    2.08    0.28
   1  -5   6    2.38    0.32
  -1  -5   6    0.66    0.64
   1   5   6    1.92    0.32
   1  -5  -6    0.27    1.04
  -1  -5   6    2.22    0.31
  -1  -5   6    2.21    0.27
   1   5   6    1.99    0.28
   1   5   6    1.14    0.95
   1   5   6    0.99    0.60
   1  -5   7    6.54    0.66
  -1   5   7    5.51    0.63
  -1   5   7    3.78    1.34
   1   5  -7    4.76    1.16
   1  -5   7    5.68    0.63
  -1   5   7    5.01    0.63
   1   5   7    5.09    1.38
  -1  -5   7    5.51    0.63
   1   5   7    5.11    0.63
   1   5   7    4.86    0.67
  -1  -5   7    5.48    0.65
   1   5   7    5.65    1.11
  -1  -5   7    5.23    1.15
  -1   5   8    6.65    1.53
   1  -5   8    5.11    0.61
  -1   5   8    4.32    0.56
   1   5  -8    5.16    1.28
  -1   5   8    4.65    0.57
   1  -5   8    4.94    0.56
   1   5   8    5.03    1.09
  -1  -5   8    4.87    1.13
   1   5   8    5.00    0.61
  -1  -5   8    4.52    0.59
   1   5   8    4.41    1.36
  -1  -5   8    3.83    0.56
   1   5   8    5.39    0.58
   1  -5   9    3.39    0.41
  -1   5   9    3.49    0.42
   1  -5   9    3.33    0.47
  -1   5   9    3.44    1.44
   1   5  -9    1.10    1.21
  -1   5   9    2.66    0.41
   1   5   9    2.96    0.45
   1   5   9    2.76    1.08
   1   5   9    2.63    0.40
  -1  -5   9    0.98    1.01
  -1  -5   9    3.29    0.41
  -1  -5   9    3.28    0.44
   1   5   9    4.33    1.54
   1  -5  10    6.16    0.78
  -1   5  10    6.65    0.76
  -1   5  10    6.27    0.76
  -1   5  10    6.28    2.06
   1  -5  10    5.51    0.75
   1   5  10    6.01    1.90
  -1  -5  10    8.73    1.73
  -1  -5  10    6.93    0.76
   1   5  10    6.47    0.78
   1   5  10    6.72    0.76
  -1  -5  10    5.56    0.76
  -1   5  11   12.84    1.46
  -1   5  11   13.04    1.47
   1  -5  11   12.99    1.47
  -1   5  11   18.84    3.40
   1   5  11   12.34    1.45
  -1  -5  11   12.79    1.46
   1   5  11   13.06    1.47
   1   5  11   11.54    2.85
  -1  -5  11   13.15    1.47
  -1   5  12    6.81    0.80
  -1   5  12    7.52    0.74
   1  -5  12    5.49    0.74
   1  -5  12    5.56    0.76
  -1  -5  12    5.60    0.76
   1   5  12    7.05    0.75
  -1  -5  12    4.95    0.74
   1   5  12    5.69    0.76
   1  -5  13    1.58    0.34
   1  -5  13    1.86    0.42
  -1   5  13    1.98    0.35
   1   5  13    2.86    0.40
  -1  -5  13    1.34    0.32
  -1  -5  13    1.32    0.40
   1   5  13    1.44    0.31
   1  -5  14    0.32    0.35
   1  -5  14    0.58    0.28
  -1  -5  14    1.10    0.32
   1   5  14    0.19    0.30
   1   5  14    0.15    0.28
  -1  -5  14    0.62    0.28
   1  -5  15    0.37    0.33
   1  -5  15    0.21    0.31
  -1   5  15   -0.02    0.55
  -1  -5  15    0.40    0.15
  -1  -5  15    0.43    0.28
   1   5  15    0.33    0.16
   1   5  15    0.77    0.56
   1  -5  16    0.18    0.19
   1  -5  16    0.41    0.29
  -1  -5  16   -0.01    0.25
  -1   5  17    0.05    0.60
   1  -5  17   -0.09    0.14
   1  -5  17    0.01    0.23
  -1  -5  17    0.15    0.25
   1   5  17    0.47    0.63
   1  -5  18    0.53    0.31
   1   5  18   -0.36    1.51
  -1  -5  18    0.03    0.21
  -1   5  19   -0.40    2.80
   1  -5  19    0.00    0.57
  -1  -5  19    0.45    0.52
   1   5  19    2.33    1.86
  -1   5  20    0.27    1.48
   1  -5  20   -0.52    1.08
   1   5  20   -0.36    1.28
  -1  -5  20   -0.41    0.65
   2   5   0   21.75    2.57
  -2   5   0   21.43    2.60
   2  -5   0   20.09    2.63
  -2  -5   0   24.04    2.57
   2  -5   1   17.43    2.06
  -2  -5  -1   16.60    1.98
  -2   5   1   16.92    2.15
   2   5  -1   17.20    2.04
   2   5   1   16.37    2.00
   2  -5  -1   15.19    2.16
  -2   5  -1   16.62    1.98
  -2  -5   1   15.47    2.01
   2   5  -2   68.75    7.50
  -2   5   2   70.78    7.59
  -2  -5  -2   65.12    7.43
   2   5   2   65.16    7.43
  -2  -5   2   59.21    7.56
   2  -5  -2   71.63    7.60
   2   5  -3    5.59    1.06
  -2   5   3    7.05    1.36
   2  -5   3    5.49    0.71
  -2  -5  -3    5.42    0.97
   2   5   3    6.59    0.99
   2   5   3    6.82    0.71
   2  -5  -3    6.95    1.38
   2  -5   4   52.57    6.15
   2  -5   4   54.22    6.15
  -2   5   4   62.42    6.55
   2   5  -4   64.90    6.45
  -2   5   4   51.45    6.15
   2   5   4   51.83    6.15
   2   5   4   50.90    6.16
   2  -5  -4   59.50    6.59
   2   5   4   63.93    6.34
  -2  -5   4   57.30    6.15
  -2   5   5    9.36    1.10
   2  -5   5   10.27    1.12
   2  -5   5   10.43    1.11
   2   5  -5    9.41    1.56
   2   5   5    9.65    1.11
  -2  -5   5    9.49    1.11
   2  -5  -5   12.77    1.95
   2   5   5   11.19    1.43
  -2  -5   5    9.91    1.10
   2   5   5   11.25    1.88
  -2  -5   5   10.81    1.56
   2   5   5    8.82    1.13
   2  -5   6    3.06    0.37
   2   5  -6    2.04    0.90
   2  -5   6    2.71    0.33
  -2   5   6    3.39    1.06
  -2   5   6    2.02    0.33
   2   5   6    3.20    0.41
  -2  -5   6    2.34    0.83
   2   5   6    2.86    0.74
  -2  -5   6    1.87    0.32
   2   5   6    2.34    1.01
  -2  -5   6    3.21    0.34
   2   5   6    2.31    0.33
   2  -5  -6    0.36    1.06
   2   5  -7    0.67    0.91
  -2   5   7    1.58    0.24
   2  -5   7    1.12    0.24
  -2   5   7    1.94    1.10
   2  -5   7    1.32    0.32
   2   5   7    1.16    1.04
   2   5   7    1.09    0.68
  -2  -5   7    2.08    0.29
  -2  -5   7    1.36    0.23
   2  -5  -7   -0.82    1.24
   2   5   7    1.47    0.25
  -2  -5   7    1.62    0.83
   2   5   7    1.39    0.35
  -2   5   8    1.17    0.23
   2  -5   8    0.86    0.31
   2  -5   8    1.52    0.24
  -2   5   8    0.50    1.08
   2   5  -8    1.59    1.02
  -2   5   8    1.14    0.22
  -2  -5   8    1.43    0.90
   2   5   8    1.05    0.24
  -2  -5   8    1.02    0.26
  -2  -5   8    1.40    0.23
   2   5   8   -1.06    0.92
   2   5   8   -0.29    0.73
   2   5   8    0.80    0.35
   2  -5  -8   -0.29    1.40
  -2   5   9    4.14    0.55
  -2   5   9    3.64    1.76
   2  -5   9    5.43    0.57
  -2   5   9    5.15    0.55
   2  -5   9    3.91    0.59
   2   5  -9    1.83    1.45
  -2  -5   9    3.56    0.57
   2   5   9    6.15    1.64
  -2  -5   9    4.91    0.56
   2   5   9    4.85    0.63
  -2  -5   9    1.74    1.41
   2   5   9    4.88    0.58
  -2   5  10    3.27    0.51
   2  -5  10    4.48    0.56
  -2   5  10    1.06    1.85
  -2   5  10    4.13    0.51
   2   5 -10    5.10    1.76
   2  -5  10    4.21    0.54
   2   5  10    4.17    0.56
  -2  -5  10    4.23    0.52
  -2  -5  10    5.95    1.95
   2   5  10    4.49    0.56
  -2  -5  10    3.71    0.54
   2   5  10    1.79    1.55
   2  -5  11    1.25    0.38
   2  -5  11    1.16    0.29
  -2   5  11    1.65    2.60
  -2   5  11    2.06    0.30
  -2   5  11    1.11    0.28
   2   5  11    2.02    0.38
  -2  -5  11    4.50    2.07
  -2  -5  11    0.95    0.28
   2   5  11    2.06    1.86
   2   5  11    1.08    0.28
  -2  -5  11    0.99    0.32
   2  -5  12    0.45    0.25
  -2   5  12    0.75    0.25
  -2   5  12    0.18    0.19
   2  -5  12    0.87    0.37
  -2  -5  12    0.45    0.30
   2   5  12    0.53    0.25
  -2  -5  12    0.77    0.27
   2   5  12    1.20    0.35
   2  -5  13    0.72    0.40
  -2   5  13    0.38    0.26
   2  -5  13    0.33    0.28
   2   5  13    0.97    0.49
  -2  -5  13    0.59    0.26
  -2  -5  13   -0.09    0.29
   2   5  13    0.80    0.30
   2  -5  14    1.65    0.32
   2  -5  14    1.05    0.38
  -2   5  14    1.14    0.52
  -2  -5  14    1.04    0.28
  -2  -5  14    0.43    0.23
   2   5  14    1.04    0.34
   2   5  14    1.78    0.38
   2  -5  15    0.29    0.33
  -2   5  15   -0.24    0.44
   2  -5  15    0.54    0.30
   2   5  15    0.62    0.25
  -2  -5  15    0.13    0.22
   2  -5  16   -0.02    0.16
   2  -5  16    0.06    0.30
   2   5  16   -0.11    0.16
  -2  -5  16    0.04    0.37
   2  -5  17    0.30    0.22
  -2   5  17    0.32    0.63
   2  -5  17    0.26    0.20
  -2  -5  17    0.22    0.19
   2  -5  18   -0.24    0.33
  -2  -5  18   -0.09    0.23
   2   5  18   -0.41    1.79
   2  -5  19   -0.14    0.38
  -2  -5  19    0.13    0.49
   2   5  19   -1.85    2.99
   2  -5  20   -0.28    1.03
  -2   5  20    0.23    1.28
  -2  -5  20    0.36    0.65
   2   5  20   -0.36    1.33
  -3   5   0    5.54    1.04
   3  -5   0    5.40    1.09
  -3  -5   0    4.17    0.90
   3   5   0    6.23    1.02
  -3   5   1    5.90    1.19
   3   5  -1    6.97    1.15
  -3  -5  -1    5.74    1.03
   3  -5   1    5.40    1.01
   3  -5  -1    5.45    1.12
   3   5   1    6.06    0.99
  -3  -5   1    5.11    0.99
  -3   5  -1    5.87    0.94
  -3   5   2   17.27    2.24
   3  -5   2   17.05    1.96
   3   5  -2   15.31    2.15
  -3  -5  -2   16.57    1.98
  -3  -5   2   14.95    2.10
  -3   5  -2   15.20    1.88
   3  -5  -2   13.47    2.23
   3   5   2   16.49    2.00
   3   5  -3   58.79    6.98
  -3   5   3   57.09    7.03
  -3  -5  -3   65.02    6.86
  -3  -5   3   58.23    6.95
   3   5   3   65.21    6.88
   3  -5   4   10.06    1.20
  -3  -5  -4    9.84    1.46
  -3   5   4    9.25    1.78
   3  -5   4    9.33    1.22
   3   5  -4   12.05    1.74
  -3   5   4   11.24    1.20
   3   5   4   11.77    1.51
   3  -5  -4   11.30    1.94
   3   5   4   11.28    1.23
   3   5   4   11.07    1.21
  -3  -5   4   11.83    1.20
   3   5  -5    8.49    1.57
   3  -5   5    8.49    0.96
  -3   5   5    9.27    1.74
  -3   5   5    9.08    0.95
   3  -5   5    7.55    0.97
   3  -5  -5    9.33    1.76
   3   5   5    9.72    1.81
  -3  -5   5    8.72    0.95
   3   5   5    8.07    0.99
  -3  -5   5    8.56    0.95
  -3  -5   5    7.01    1.45
   3   5  -6    1.67    0.89
  -3   5   6    0.53    0.16
   3  -5   6    0.40    0.16
   3  -5   6    0.38    0.24
  -3   5   6    1.26    1.07
   3   5   6    0.49    0.18
  -3  -5   6    0.48    0.16
   3   5   6    0.46    0.29
   3   5   6   -0.52    0.46
  -3  -5   6    0.35    0.17
  -3  -5   6    1.37    0.84
   3   5   6    0.48    0.97
   3  -5  -6    0.04    1.02
   3   5  -7    0.19    0.96
  -3   5   7   -0.06    0.88
  -3   5   7    1.53    0.24
   3  -5   7    1.00    0.22
   3  -5   7    0.71    0.30
  -3  -5   7    1.14    0.89
  -3  -5   7    1.28    0.21
   3   5   7    1.73    0.34
   3   5   7    1.38    0.67
  -3  -5   7    1.05    0.24
   3  -5  -7    2.10    1.35
   3   5   7    1.12    0.23
   3   5   7    0.42    1.07
  -3   5   8    1.85    0.29
  -3   5   8    0.50    1.28
   3   5  -8    3.53    1.23
   3  -5   8    2.71    0.38
   3  -5   8    1.78    0.29
  -3  -5   8    2.09    0.32
   3   5   8    3.13    0.42
   3   5   8    0.78    0.74
  -3  -5   8    1.57    0.28
   3   5   8    0.96    1.16
   3   5   8    2.02    0.31
   3  -5  -8   -1.05    1.41
  -3  -5   8    2.39    1.11
   3  -5   9    1.10    0.25
  -3   5   9    0.64    0.20
   3  -5   9    0.84    0.31
  -3   5   9    3.28    1.57
   3   5  -9   -0.80    1.28
   3  -5  -9    1.09    1.96
  -3  -5   9    0.18    1.27
   3   5   9    0.90    0.34
   3   5   9    1.59    0.26
  -3  -5   9    0.98    0.26
   3   5   9    2.60    1.31
  -3  -5   9    1.02    0.22
   3   5 -10    3.58    2.03
   3  -5  10    4.38    0.57
  -3   5  10    4.46    0.52
  -3   5  10    5.18    2.26
  -3   5  10    3.84    0.50
   3  -5  10    4.13    0.53
  -3  -5  10    2.42    1.75
   3   5  10    5.07    0.53
  -3  -5  10    3.31    0.53
   3   5  10    3.89    1.61
   3   5  10    4.24    0.63
  -3  -5  10    4.07    0.53
   3  -5  11    0.52    0.24
  -3   5  11    0.40    0.23
   3  -5  11    0.34    0.31
   3   5 -11    1.42    2.73
   3   5  11    0.60    0.23
  -3  -5  11    0.27    0.25
  -3  -5  11    0.53    0.21
   3   5  11    0.54    0.31
  -3   5  12    0.49    0.26
   3  -5  12    0.86    0.36
   3  -5  12    0.61    0.28
  -3  -5  12    0.80    0.29
  -3  -5  12    0.75    0.26
   3   5  12    1.13    0.31
   3   5  12    1.16    0.37
   3  -5  13    1.70    0.43
   3  -5  13    2.58    0.40
  -3   5  13    1.47    0.36
   3   5  13    1.96    0.41
   3   5  13    1.91    0.35
   3  -5  14    0.67    0.39
   3  -5  14    0.51    0.25
  -3   5  14    1.17    0.49
   3   5  14    0.74    0.36
   3   5  14    0.53    0.29
  -3  -5  14    0.45    0.22
  -3   5  15    0.27    0.27
   3  -5  15    0.28    0.33
   3  -5  15   -0.08    0.23
  -3  -5  15    0.34    0.20
   3   5  15    0.02    0.42
   3   5  15    0.05    0.32
   3  -5  16    0.16    0.18
   3  -5  16   -0.09    0.32
  -3   5  16    0.38    0.31
  -3  -5  16    0.34    0.21
   3   5  16    0.46    0.17
   3  -5  17   -0.21    0.24
   3  -5  17    0.07    0.13
  -3   5  17   -0.02    0.47
  -3  -5  17    0.05    0.23
  -3   5  18    1.63    1.22
   3  -5  18   -0.37    0.27
   3  -5  18   -0.41    0.14
   3   5  18   -0.60    1.94
  -3  -5  18   -0.10    0.22
  -3   5  19    0.26    1.16
   3  -5  19    0.08    0.78
  -3  -5  19   -0.24    0.41
   3   5  19    0.26    2.99
   3  -5  20   -0.78    1.49
  -3   5  20    0.42    0.81
  -3  -5  20   -1.05    1.00
   4   5   0    9.58    1.48
   4  -5   0    9.40    1.55
  -4   5   0    8.40    1.42
  -4  -5   0   10.08    1.47
   4  -5   1    9.36    1.44
   4   5  -1   10.83    1.53
  -4   5   1    9.19    1.54
  -4  -5  -1    8.44    1.38
  -4  -5   1    9.97    1.47
   4  -5  -1    8.80    1.63
  -4   5  -1    9.25    1.35
   4   5   1    7.84    1.41
  -4  -5  -2   24.95    2.95
  -4   5   2   22.84    3.14
   4  -5   2   23.93    2.72
   4   5  -2   29.26    3.17
   4  -5   2   24.61    2.95
   4  -5  -2   22.77    3.18
  -4   5  -2   23.29    2.89
  -4  -5   2   26.71    3.10
   4   5   2   25.74    2.99
   4   5  -3    7.39    1.44
  -4  -5  -3    7.48    1.13
  -4   5   3    7.39    1.52
   4  -5   3    6.67    0.86
   4  -5  -3    9.39    1.65
   4   5   3    9.55    1.27
   4   5   3    8.04    0.85
  -4  -5   3    8.16    1.41
  -4   5  -3    5.94    1.01
  -4   5   4   81.48    9.07
   4  -5   4   76.88    8.64
   4   5  -4   77.11    9.02
  -4  -5  -4   77.63    8.81
   4  -5  -4   81.23    9.08
   4   5   4   77.10    8.85
   4   5   4   73.60    8.64
  -4  -5   4   74.89    8.96
  -4  -5   4   88.76    8.63
   4  -5   5    3.73    0.56
  -4   5   5    3.98    0.51
  -4   5   5    2.98    1.24
   4  -5   5    4.73    0.52
   4   5   5    4.48    0.58
   4   5   5    5.11    0.52
   4  -5  -5    1.99    1.22
  -4   5   6    1.87    1.08
  -4   5   6    0.64    0.17
   4   5  -6   -0.20    0.94
   4  -5   6    0.86    0.19
   4  -5   6    1.08    0.30
   4  -5  -6    2.00    1.22
   4   5   6   -0.21    1.11
   4   5   6    1.27    0.34
  -4  -5   6    0.67    0.17
   4   5   6    1.27    0.63
  -4  -5   6    1.25    0.78
   4   5   6    0.49    0.20
   4  -5   7    8.35    1.03
  -4   5   7    8.37    1.00
   4  -5   7    8.19    1.00
  -4   5   7   12.13    2.25
   4   5  -7   12.92    2.30
  -4  -5   7    8.19    0.99
   4   5   7   10.04    1.05
   4  -5  -7   11.25    2.32
   4   5   7    7.37    1.44
   4   5   7    9.30    1.00
  -4  -5   7   11.27    1.87
   4   5   7   10.10    1.79
   4  -5   8   34.87    3.52
  -4   5   8   29.13    3.49
   4   5  -8   31.23    4.42
   4   5   8   37.80    4.16
  -4  -5   8   29.40    3.49
  -4  -5   8   35.37    4.27
   4   5   8   32.55    3.50
  -4  -5   8   30.16    3.49
   4   5   8   31.46    3.87
   4  -5  -8   30.98    4.87
   4   5  -9    8.80    2.33
  -4   5   9    9.10    2.20
   4  -5   9    7.15    0.96
  -4   5   9    7.45    0.96
   4  -5   9    7.95    1.01
   4   5   9    9.54    0.97
  -4  -5   9    8.60    0.97
   4   5   9    9.89    1.03
   4  -5  -9    6.78    2.33
  -4  -5   9    9.14    0.96
  -4  -5   9    6.11    1.95
   4   5 -10    1.55    2.13
   4  -5  10   -0.01    0.20
   4  -5  10    0.12    0.29
  -4   5  10    0.55    0.20
  -4   5  10    1.82    2.27
   4   5  10    0.09    0.20
   4  -5 -10    3.30    2.62
   4   5  10    0.09    0.35
  -4  -5  10   -1.58    1.77
  -4  -5  10    0.26    0.20
  -4   5  11    2.91    0.37
   4  -5  11    1.76    0.43
   4  -5  11    2.14    0.38
  -4  -5  11    2.00    0.35
   4   5  11    2.64    0.37
   4   5  11    1.61    0.43
   4  -5  12    0.66    0.34
   4  -5  12    1.20    0.30
  -4   5  12    0.71    0.29
  -4  -5  12    1.03    0.27
   4   5  12    1.42    0.45
   4   5  12    1.02    0.40
  -4   5  13    1.26    0.40
   4  -5  13    1.46    0.41
   4  -5  13    2.15    0.37
   4   5  13    1.38    0.34
  -4  -5  13    0.68    0.23
   4  -5  14    1.38    0.51
  -4   5  14    0.85    0.29
   4  -5  14    0.69    0.36
   4   5  14    0.49    0.38
   4   5  14    0.22    0.28
  -4  -5  14    0.14    0.17
   4  -5  15    2.69    0.45
   4  -5  15    1.86    0.36
  -4  -5  15    1.42    0.29
   4   5  15    1.20    0.43
   4   5  15    2.69    0.45
   4  -5  16    0.10    0.18
   4  -5  16   -0.18    0.31
  -4   5  16    0.45    0.54
   4   5  16    0.62    0.89
  -4  -5  16    0.15    0.28
   4   5  16    0.14    0.30
  -4   5  17    0.10    0.78
   4  -5  17   -0.19    0.21
   4  -5  17    0.18    0.29
   4   5  17    0.80    1.34
  -4  -5  17    0.39    0.21
  -4   5  18   -3.58    1.63
   4  -5  18   -0.04    0.33
   4  -5  18    0.07    0.23
   4   5  18   -0.84    1.89
  -4  -5  18    0.13    0.19
  -4   5  19    0.04    1.25
   4  -5  19   -0.41    0.75
  -4  -5  19   -0.17    0.21
   4   5  19    0.99    1.62
   4  -5  20    1.47    1.24
   5  -5   0    1.14    0.81
  -5   5   0    2.53    0.78
  -5  -5   0    1.28    0.75
   5   5   0    2.87    0.86
   5  -5   1   18.38    2.55
  -5  -5  -1   21.31    2.55
   5   5  -1   20.46    2.66
  -5   5   1   17.12    2.60
   5   5   1   20.83    2.57
   5  -5  -1   20.92    2.72
  -5  -5   1   20.24    2.58
  -5   5  -1   20.20    2.49
   5  -5   2   11.96    1.41
   5  -5   2   12.17    1.77
   5   5  -2   13.21    1.95
  -5  -5  -2   13.51    1.75
  -5   5   2   12.53    1.97
   5   5   2   13.62    1.80
  -5  -5   2   11.17    1.86
   5  -5  -2   12.80    2.04
  -5   5  -2   13.15    1.70
   5  -5   3    2.81    0.78
   5   5  -3    1.85    0.98
  -5  -5  -3    3.09    0.76
  -5   5   3    2.86    1.11
   5  -5   3    3.10    0.42
  -5   5  -3    2.65    0.66
  -5  -5   3    3.83    1.00
   5   5   3    3.33    0.80
  -5  -5   3    3.13    0.37
   5  -5  -3    2.46    1.09
   5   5   3    3.58    0.45
   5  -5   4    8.01    0.95
   5  -5   4    8.61    0.98
   5   5  -4    9.42    1.70
  -5   5   4   11.79    1.85
  -5  -5   4    7.68    0.95
   5   5   4    8.69    0.96
  -5  -5   4   10.64    1.61
   5  -5  -4   12.91    1.99
   5  -5   5   41.87    4.92
  -5   5   5   53.12    5.65
   5   5  -5   51.93    5.55
   5  -5   5   48.65    4.95
  -5   5   5   39.97    4.92
   5   5   5   39.99    4.92
  -5  -5   5   41.21    4.92
   5   5   5   43.16    4.94
  -5  -5   5   51.26    5.46
   5   5   5   47.85    5.23
   5  -5  -5   52.34    5.70
   5  -5   6   22.92    2.69
  -5   5   6   24.60    2.67
   5   5  -6   23.73    3.43
   5  -5   6   25.10    2.68
  -5   5   6   25.37    3.52
   5  -5  -6   25.67    3.76
  -5  -5   6   24.27    3.77
   5   5   6   21.39    2.99
   5   5   6   25.62    2.71
  -5  -5   6   25.25    2.67
   5   5   6   23.14    2.68
  -5   5   7   10.49    2.38
   5  -5   7   14.11    1.65
   5   5  -7   15.21    2.79
  -5   5   7   14.65    1.62
   5  -5   7   14.17    1.62
  -5  -5   7   15.33    1.61
   5   5   7   14.75    2.49
  -5  -5   7   11.37    2.30
   5  -5  -7   17.49    3.14
   5   5   7   13.87    1.66
   5   5   7   15.78    1.62
  -5   5   8    0.59    0.19
   5  -5   8    0.81    0.32
   5   5  -8    0.92    1.42
   5  -5   8    0.72    0.21
  -5   5   8    0.16    1.53
  -5  -5   8   -2.02    1.16
   5   5   8    1.15    0.23
   5   5   8    0.17    1.21
   5   5   8    0.95    0.35
   5   5   8    1.35    0.83
  -5  -5   8    0.42    0.18
   5  -5  -8    1.63    1.90
   5  -5   9    0.46    0.23
  -5   5   9    0.28    0.19
   5   5  -9   -0.44    1.73
   5  -5   9    0.22    0.30
   5  -5  -9   -0.02    2.42
   5   5   9    0.46    0.24
  -5  -5   9   -0.20    1.54
   5   5   9    0.93    0.42
  -5  -5   9    0.33    0.18
   5  -5  10    0.09    0.35
  -5   5  10    0.32    0.20
  -5   5  10   -1.84    2.08
   5  -5  10    0.32    0.22
   5   5 -10    2.68    2.32
  -5  -5  10    3.42    2.22
   5   5  10    0.47    0.22
   5   5  10    0.29    0.34
  -5  -5  10    0.11    0.18
   5  -5 -10    0.82    2.66
   5  -5  11    0.20    0.22
   5  -5  11    0.07    0.33
  -5   5  11    0.12    0.22
  -5  -5  11    0.32    0.21
   5   5  11    0.32    0.26
   5   5  11    0.46    0.39
   5  -5  12    4.06    0.56
   5  -5  12    3.00    0.56
  -5   5  12    3.59    0.53
   5   5  12    2.82    0.55
   5   5  12    4.13    0.65
  -5  -5  12    3.56    0.50
   5  -5  13    0.26    0.41
  -5   5  13   -0.15    0.25
   5  -5  13    0.29    0.36
  -5  -5  13    0.01    0.22
   5   5  13    0.05    0.34
   5  -5  14    2.98    0.50
   5  -5  14    2.39    0.51
  -5   5  14    2.75    0.41
  -5  -5  14    1.53    0.38
   5  -5  15    0.23    0.21
   5  -5  15   -0.06    0.36
  -5   5  15    0.36    0.30
  -5  -5  15    0.22    0.20
   5   5  15    0.28    0.30
   5   5  15    0.37    0.70
  -5   5  16   -0.10    0.57
   5  -5  16    0.02    0.20
   5  -5  16    0.66    0.35
  -5  -5  16    0.44    0.22
   5   5  16   -0.09    0.30
  -5   5  17    1.51    0.96
   5  -5  17    0.85    0.32
   5  -5  17    0.92    0.31
  -5  -5  17    0.87    0.29
   5   5  17    1.07    0.32
   5   5  17   -1.18    3.39
   5  -5  18    0.17    0.24
   5  -5  18   -0.14    0.62
  -5   5  18   -0.15    1.51
  -5  -5  18   -0.37    0.45
   5   5  18    0.41    2.09
  -5   5  19   -0.57    2.15
   5  -5  19   -0.48    1.66
   5   5  19    0.84    1.27
  -5  -5  19   -0.07    0.27
   5  -5  20   -1.88    1.83
  -6   5   0    2.07    0.79
  -6  -5   0    1.63    0.83
   6  -5   0    1.68    0.82
   6   5   0    1.06    0.79
   6   5  -1    2.14    0.91
  -6  -5  -1    1.13    0.76
   6  -5   1    1.10    0.80
   6  -5   1    1.75    0.27
  -6   5   1    1.79    0.83
  -6  -5   1    1.17    0.66
   6  -5  -1    0.66    0.86
  -6   5  -1    2.34    0.80
   6   5   1    2.26    0.81
  -6   5   2    4.83    1.28
   6  -5   2    6.35    1.15
   6   5  -2    3.65    1.07
  -6  -5  -2    4.24    0.98
   6  -5   2    4.01    0.58
  -6  -5   2    5.43    1.09
   6  -5  -2    5.67    1.27
  -6   5  -2    6.18    1.03
   6   5   2    5.41    1.11
  -6   5   3    6.04    1.40
   6  -5   3    3.61    0.51
   6   5  -3    4.82    1.29
  -6  -5  -3    4.09    0.91
   6  -5   3    4.09    0.97
   6  -5  -3    5.09    1.45
  -6   5  -3    4.81    0.87
   6   5   3    4.78    0.55
  -6  -5   3    3.38    0.45
  -6  -5   3    3.86    1.06
   6  -5   4    6.60    1.13
  -6   5   4    9.04    1.72
   6  -5   4    6.19    0.71
   6   5  -4    5.65    1.39
  -6  -5  -4    5.63    1.08
   6  -5   4    6.64    0.75
   6   5   4    7.05    0.77
  -6  -5   4    5.75    1.44
  -6  -5   4    5.49    0.70
   6  -5  -4   10.73    2.01
   6   5   4    5.95    0.76
   6   5   4    6.62    1.23
   6  -5   5   12.23    1.52
  -6   5   5   11.94    2.30
  -6   5   5   14.48    1.48
  -6  -5  -5   11.17    1.79
   6  -5   5   13.98    1.49
   6   5  -5   13.20    2.41
   6  -5  -5   12.11    2.42
   6   5   5   14.58    1.49
   6   5   5   12.25    1.53
  -6  -5   5   13.81    1.48
  -6  -5   5   10.36    2.14
   6  -5   6   26.60    3.21
   6  -5   6   28.04    3.19
  -6   5   6   27.00    4.10
   6   5  -6   26.86    4.01
   6   5   6   29.04    3.22
  -6  -5   6   25.98    3.80
  -6  -5   6   31.21    3.19
   6  -5  -6   30.43    4.24
   6   5   6   31.52    3.20
   6  -5   7    1.79    0.30
   6   5  -7    0.07    1.43
   6  -5   7    2.57    0.40
  -6   5   7    2.71    1.68
   6   5   7    2.45    0.31
  -6  -5   7    1.60    0.28
   6  -5  -7    4.35    1.83
  -6  -5   7    0.60    1.07
   6   5   7    1.92    0.83
   6   5   7    3.26    1.49
  -6   5   8    3.70    0.44
   6  -5   8    3.13    0.45
   6  -5   8    4.11    0.56
  -6   5   8    3.18    2.08
   6   5  -8    4.64    2.12
   6   5   8    2.70    1.46
   6   5   8    4.78    0.59
   6   5   8    2.97    0.45
  -6  -5   8    3.15    1.64
  -6  -5   8    3.16    0.44
   6  -5  -8    4.33    2.27
  -6   5   9    0.81    0.25
   6  -5   9    0.43    0.33
  -6   5   9    0.06    2.38
   6  -5   9    0.69    0.23
   6   5  -9   -0.03    2.11
  -6  -5   9   -2.85    1.76
  -6  -5   9    0.85    0.20
   6  -5  -9   -2.02    2.61
   6   5   9    0.52    0.23
   6   5   9    0.91    0.46
  -6   5  10    1.47    0.32
   6  -5  10    1.94    0.32
   6  -5  10    0.94    0.45
   6   5  10    1.68    0.40
  -6  -5  10    1.34    0.29
   6   5  10    2.17    0.50
   6  -5  11    0.85    0.37
  -6   5  11    0.57    0.27
   6  -5  11    0.74    0.30
   6   5  11    0.40    0.38
  -6  -5  11    0.66    0.29
   6   5  11    1.13    0.40
  -6   5  12    0.52    0.30
   6  -5  12    0.24    0.25
   6  -5  12    0.48    0.35
   6   5  12    0.47    0.29
  -6  -5  12    0.49    0.24
   6   5  12    0.52    0.34
   6  -5  13    2.25    0.49
  -6   5  13    3.17    0.50
   6  -5  13    2.66    0.47
   6   5  13    3.12    0.57
   6   5  13    2.66    0.69
   6  -5  14    0.08    0.41
   6  -5  14    0.06    0.30
  -6   5  14   -0.45    0.25
  -6  -5  14    0.07    0.20
   6   5  14    0.25    0.30
  -6   5  15    0.71    0.42
   6  -5  15    0.63    0.35
   6  -5  15    0.33    0.28
   6   5  15    0.78    0.37
  -6  -5  15    0.29    0.25
   6   5  15    0.72    1.07
   6  -5  16    0.78    0.24
   6  -5  16    1.55    0.39
  -6   5  16    1.91    0.68
   6   5  16    1.46    0.44
  -6  -5  16    1.36    0.28
   6  -5  17   -0.16    0.29
  -6   5  17   -0.27    1.66
   6  -5  17   -0.33    0.30
   6   5  17    1.40    1.92
   6   5  17    0.24    0.29
  -6  -5  17    0.05    0.24
   6  -5  18    0.20    0.29
  -6   5  18    1.72    1.88
   6  -5  18    0.85    0.98
   6   5  18   -0.88    2.78
  -6  -5  18    1.18    0.47
   6  -5  19    4.40    2.34
   6  -5  19    0.21    0.27
  -6   5  19    0.32    1.54
  -6  -5  19    0.08    0.48
  -7  -5   0    4.35    1.08
   7  -5   0    5.95    1.40
   7   5   0    4.29    1.12
  -7   5   0    4.84    1.13
   7  -5   0    3.81    0.51
  -7  -5  -1    7.54    1.41
  -7   5   1    7.91    1.45
   7  -5   1    5.72    0.76
   7  -5   1    7.89    1.48
   7   5  -1    5.88    1.39
  -7  -5   1    6.82    1.46
   7   5   1    8.66    1.49
   7  -5  -1    5.72    1.37
  -7   5  -1    7.01    1.31
  -7  -5  -2    4.91    1.01
  -7   5   2    5.65    1.24
   7  -5   2    4.59    1.12
   7  -5   2    3.95    0.56
   7  -5  -2    5.37    1.34
  -7   5  -2    4.22    1.00
  -7  -5   2    4.73    1.15
   7   5   2    5.19    1.15
   7   5  -3    6.79    1.58
  -7  -5  -3    5.01    1.15
   7  -5   3    8.21    1.42
  -7   5   3    7.68    1.55
   7  -5   3    6.49    0.78
  -7  -5   3    5.60    1.39
   7  -5  -3    8.34    1.86
   7   5   3    8.85    1.49
   7   5   3    5.89    0.79
  -7   5  -3    7.67    1.25
  -7  -5   3    6.29    0.73
  -7   5   4    4.22    1.40
   7   5  -4    1.29    1.02
   7  -5   4    3.24    0.94
  -7  -5  -4    2.57    0.87
   7  -5   4    2.68    0.34
  -7  -5   4    2.45    0.33
  -7   5  -4    3.72    0.80
   7  -5  -4    2.84    1.42
   7   5   4    3.08    1.06
  -7  -5   4    3.17    1.16
  -7  -5  -5   27.13    3.59
  -7   5   5   32.94    3.29
   7  -5   5   31.19    3.30
  -7  -5   5   27.28    3.29
   7  -5   6   14.22    1.63
   7  -5   6   14.77    1.60
  -7  -5   6   13.07    1.59
   7  -5  -6   13.99    2.86
   7   5   6   15.51    1.61
   7  -5   7    7.12    0.82
  -7   5   7    6.52    2.23
   7  -5   7    7.08    0.76
  -7   5   7    6.27    0.74
   7   5  -7    7.24    2.10
   7  -5  -7    8.03    2.44
   7   5   7    7.99    0.77
  -7  -5   7    5.45    0.74
   7   5   7    4.28    1.29
  -7  -5   7    3.56    1.56
   7  -5   8    4.15    0.50
  -7   5   8    3.79    0.49
   7   5  -8    4.15    2.65
   7  -5   8    4.45    0.59
   7   5   8    3.57    0.51
   7  -5  -8    0.76    2.35
   7   5   8    6.84    1.87
   7   5   8    4.22    0.62
  -7  -5   8    3.68    0.49
  -7  -5   8    4.94    2.09
  -7   5   9    0.75    0.23
   7  -5   9    0.52    0.38
   7  -5   9    0.91    0.27
   7   5  -9    3.88    2.41
  -7   5   9   -2.33    2.19
   7   5   9    1.22    0.44
   7  -5  -9    5.72    3.29
  -7  -5   9    0.31    1.95
  -7  -5   9    1.10    0.23
   7   5   9    0.60    0.27
  -7   5  10    0.99    0.25
   7  -5  10    0.51    0.26
   7  -5  10    0.15    0.37
   7   5  10    0.57    0.45
   7   5  10    0.98    0.34
  -7  -5  10    0.92    0.23
  -7   5  11    0.51    0.29
   7  -5  11    0.19    0.38
   7  -5  11    0.03    0.24
  -7  -5  11    0.25    0.20
   7   5  11    0.18    0.41
   7   5  11    0.41    0.28
  -7   5  12    1.83    0.36
   7  -5  12    1.49    0.32
   7  -5  12    1.78    0.47
   7   5  12    1.42    0.68
   7   5  12    1.23    0.45
  -7  -5  12    1.32    0.31
  -7   5  13    0.31    0.35
   7  -5  13    0.19    0.25
   7  -5  13    0.21    0.39
  -7  -5  13    0.17    0.25
   7   5  13   -0.33    0.65
   7   5  13    0.21    0.33
  -7   5  14    0.81    0.41
   7  -5  14    0.90    0.44
   7  -5  14    1.33    0.44
   7   5  14    1.01    1.09
   7   5  14    0.57    0.30
  -7  -5  14    0.42    0.23
  -7   5  15    0.66    0.37
   7  -5  15    0.25    0.44
  -7  -5  15    0.29    0.23
   7   5  15   -0.76    1.28
   7   5  15    1.82    0.40
  -7   5  16    0.35    0.96
   7  -5  16   -0.10    0.18
   7  -5  16    0.13    0.31
   7   5  16    0.19    0.35
  -7  -5  16   -0.08    0.23
   7  -5  17    0.09    0.31
   7  -5  17    0.28    0.54
  -7   5  17    2.84    1.85
   7   5  17    0.53    0.31
   7   5  17    1.39    3.10
  -7  -5  17    0.62    0.40
   7  -5  18    0.81    1.23
  -7   5  18    0.89    1.78
   7  -5  18    0.10    0.27
   7   5  18    0.21    0.25
   7   5  18    0.27    2.24
  -7  -5  18    0.56    0.41
   7  -5  19    1.22    1.73
   7  -5  19    0.30    0.25
  -7  -5  19   -0.58    0.73
  -8   5   0    2.50    1.01
   8   5   0    2.16    0.97
  -8  -5   0    2.53    1.02
   8  -5   0    1.89    1.15
  -8   5   1    4.16    1.22
  -8  -5  -1    2.36    0.92
   8  -5   1    3.91    0.45
   8   5  -1    2.07    1.15
   8  -5   1    2.37    1.06
  -8   5  -1    3.63    1.06
   8  -5  -1    1.79    1.13
  -8  -5   1    2.63    1.02
   8   5   1    3.40    1.12
   8  -5  -1    3.74    0.42
   8  -5   2    2.07    0.34
   8  -5   2    2.56    0.99
  -8  -5  -2    2.39    0.78
   8   5  -2    1.51    1.04
  -8   5   2    1.80    1.05
   8   5   2    2.94    0.97
  -8   5  -2    1.52    0.86
  -8  -5   2    1.25    0.86
   8  -5  -2    1.46    1.25
   8  -5   3    3.95    0.56
  -8   5   3    6.32    1.47
  -8  -5  -3    2.65    0.93
   8   5  -3    3.97    1.36
   8  -5   3    3.13    1.18
   8  -5  -3    4.72    1.48
   8   5   3    5.09    0.58
   8   5   3    4.21    1.18
  -8  -5   3    3.92    0.46
  -8   5  -3    3.46    1.02
  -8  -5   3    3.26    1.31
   8   5  -4   40.86    5.41
  -8   5   4   45.99    5.49
  -8  -5  -4   44.99    5.04
   8  -5   4   42.49    4.58
   8  -5   4   41.09    5.01
   8  -5   4   40.30    4.61
   8   5   4   38.92    4.61
   8  -5  -4   47.72    5.65
   8   5   4   37.62    5.04
  -8  -5   4   43.16    5.33
  -8   5  -4   42.38    4.89
  -8   5   5    4.53    0.48
   8  -5   5    4.74    0.60
  -8  -5  -5    2.57    0.92
   8  -5   5    4.06    0.50
   8   5  -5    3.84    1.37
  -8   5   5    4.17    1.65
   8  -5   5    5.78    1.18
   8   5   5    3.45    1.15
   8   5   5    4.11    0.59
   8  -5  -5    4.79    2.15
   8   5   5    2.38    0.77
  -8  -5   5    3.95    0.49
  -8  -5   5    5.87    1.55
   8  -5   6    3.67    0.53
   8   5  -6    3.43    1.99
  -8   5   6    3.31    0.42
  -8  -5  -6    1.87    1.00
   8  -5   6    3.53    0.43
  -8   5   6    4.05    1.92
   8   5   6    4.28    0.72
  -8  -5   6    5.14    1.57
   8   5   6    2.33    1.10
   8   5   6    3.90    0.56
  -8  -5   6    3.18    0.42
   8  -5  -6    4.77    2.02
  -8   5   7    5.43    2.33
   8   5  -7    6.37    2.52
  -8   5   7    8.91    1.02
   8  -5   7    8.10    1.08
   8  -5   7    9.40    1.03
  -8  -5   7    6.78    2.35
   8  -5  -7   14.42    3.03
   8   5   7   10.75    1.13
   8  -5   8    5.91    0.78
  -8   5   8    7.18    3.14
   8   5  -8    2.17    2.65
  -8   5   8    6.62    0.76
   8  -5   8    6.53    0.84
   8   5   8    7.03    0.86
   8  -5  -8    8.72    4.05
   8   5   8    6.96    0.87
  -8  -5   8    1.93    2.37
   8   5   8    6.61    2.28
  -8  -5   8    6.91    0.76
   8  -5   9    1.97    0.49
  -8   5   9    2.42    0.35
   8  -5   9    2.36    0.36
   8   5   9    3.29    0.57
   8   5   9    2.85    0.56
  -8  -5   9    1.69    0.35
   8  -5  10    0.29    0.26
  -8   5  10    0.05    0.21
   8  -5  10    0.10    0.36
  -8  -5  10    0.53    0.21
   8   5  10    0.64    0.52
   8   5  10    0.50    0.58
  -8   5  11    0.92    0.38
   8  -5  11    0.66    0.44
   8  -5  11    0.66    0.31
   8   5  11   -0.07    0.53
  -8  -5  11    0.69    0.27
   8   5  11    1.34    0.43
   8   5  12    0.66    0.43
   8  -5  13    0.50    0.39
   8  -5  13    1.21    0.31
  -8   5  13    1.86    0.36
   8   5  13    0.84    1.24
  -8  -5  13    0.42    0.27
   8   5  13    0.85    0.40
   8  -5  14    0.98    0.38
   8  -5  14    0.68    0.40
  -8   5  14    1.05    0.35
   8   5  14    0.09    0.23
  -8  -5  14    0.46    0.19
  -8   5  15   -0.29    0.59
   8  -5  15   -0.13    0.37
   8   5  15    1.17    2.42
  -8  -5  15    0.12    0.23
   8   5  15   -0.49    0.32
   8  -5  16    0.52    0.36
  -8   5  16   -0.04    1.54
  -8  -5  16    0.93    0.29
   8   5  16    0.28    0.26
   8   5  16   -0.29    1.48
   8  -5  17    0.14    1.08
   8  -5  17    0.14    0.32
   8   5  17    0.48    1.64
  -8  -5  17    0.56    0.37
   8   5  17    0.09    0.21
   8  -5  18   -0.05    2.29
   8  -5  18    0.14    0.29
  -8  -5  18   -0.31    0.42
   8   5  18   -0.02    0.22
   8  -5  19   -0.43    2.16
   8  -5  19    0.35    0.29
  -8  -5  19    0.56    1.25
   9   5   0    2.14    1.14
  -9   5   0    0.87    0.93
  -9  -5   0    1.06    0.88
   9  -5   1    4.31    0.52
   9  -5   1    5.58    1.54
   9   5  -1    5.16    1.57
  -9  -5  -1    3.70    1.19
  -9   5   1    5.57    1.41
  -9  -5   1    3.32    1.18
   9  -5  -1    3.29    1.45
   9   5   1    4.06    1.29
  -9   5  -1    2.56    1.03
   9  -5  -1    3.92    0.50
   9   5  -2   -0.12    1.16
   9  -5   2    1.91    1.27
  -9  -5  -2    2.74    1.11
  -9   5   2    3.08    1.12
   9  -5   2    2.56    0.39
   9  -5  -2    2.22    0.30
  -9  -5   2    0.46    0.96
   9  -5  -2    1.77    1.29
  -9   5  -2    2.93    1.00
   9   5   2    2.26    1.12
  -9  -5  -3    3.45    1.15
   9  -5   3    3.31    1.34
   9   5  -3    4.15    1.57
   9  -5  -3    3.22    1.59
  -9  -5   3    5.31    0.56
   9  -5   4    0.41    0.15
  -9  -5  -4    0.21    0.82
   9  -5   4    0.24    0.29
  -9   5   4    0.88    1.29
   9   5  -4    0.17    1.14
   9  -5   4   -1.51    1.01
   9  -5  -4    3.01    1.66
   9   5   4    1.17    0.93
  -9  -5   4    0.49    0.14
  -9   5  -4    0.84    0.75
   9   5   4    0.76    0.31
  -9  -5   4   -1.58    1.04
   9  -5   5    8.79    1.61
  -9   5   5    9.77    2.19
  -9  -5  -5    5.90    1.41
   9   5  -5    6.00    1.86
   9  -5   5    7.12    0.89
  -9  -5   5    6.94    0.82
  -9  -5   5    9.43    1.91
   9   5   5    7.02    0.90
   9   5   5    7.87    1.63
  -9   5  -5    8.48    1.34
   9  -5  -5    8.75    2.14
   9  -5   6    5.33    0.76
   9   5  -6    7.85    2.49
  -9   5   6    8.72    2.53
   9  -5   6    6.80    0.84
  -9   5   6    6.66    0.75
  -9  -5   6    8.34    2.09
   9   5   6    5.27    0.83
   9   5   6    9.16    1.25
   9  -5  -6    8.67    2.61
  -9  -5   6    7.33    0.75
  -9   5   7    3.32    0.44
   9   5  -7    4.60    2.30
   9  -5   7    3.01    0.45
  -9   5   7    2.60    2.01
   9  -5  -7    4.81    2.92
   9   5   7    3.72    1.08
  -9  -5   7    3.73    0.44
  -9  -5   7    4.31    1.87
  -9   5   8   11.89    1.18
   9  -5   8    9.72    1.19
   9  -5   8    8.76    1.25
   9   5  -8   10.13    3.46
   9   5   8    8.43    1.25
   9   5   8   11.07    1.48
  -9  -5   8   11.25    1.18
   9  -5  -8    8.15    3.70
   9  -5   9    0.72    0.40
  -9   5   9    0.72    0.24
   9  -5   9    1.37    0.27
   9   5   9    2.00    0.52
  -9  -5   9    0.76    0.22
   9   5   9    0.63    1.07
   9  -5  10    0.80    0.30
  -9   5  10    1.21    0.34
   9  -5  10    1.33    0.42
   9   5  10    0.29    1.01
   9   5  10    1.34    0.55
  -9  -5  10    0.74    0.25
  -9   5  11    0.80    0.35
   9  -5  11    0.53    0.27
   9  -5  11    0.46    0.42
  -9  -5  11    0.27    0.25
   9   5  11    0.17    0.48
   9   5  11   -0.88    1.20
   9  -5  12    1.84    0.52
  -9   5  12    1.98    0.35
   9  -5  12    0.85    0.37
   9   5  12   -3.00    2.08
   9   5  12    1.07    0.44
  -9  -5  12    1.27    0.29
  -9   5  13    1.17    0.48
   9  -5  13    0.24    0.36
   9  -5  13    0.94    0.34
   9   5  13    0.53    0.35
   9   5  13    4.19    1.74
  -9  -5  13    0.38    0.19
   9  -5  14   -0.33    0.33
   9  -5  14    0.19    0.26
  -9   5  14    0.29    0.69
  -9  -5  14    0.21    0.24
   9   5  14    0.06    0.29
  -9   5  15    0.45    0.95
   9  -5  15    0.07    0.38
   9  -5  15    0.66    0.61
   9   5  15    1.42    0.40
  -9  -5  15   -0.27    0.24
   9  -5  16    0.42    0.36
   9   5  16    0.73    0.33
  -9  -5  16    0.53    0.36
   9   5  16   -0.06    1.74
  -9   5  17    2.94    1.69
   9  -5  17    0.23    1.74
   9  -5  17    0.43    0.35
   9   5  17    0.64    0.32
   9  -5  18    0.65    0.35
   9  -5  18   -1.51    2.45
   9   5  18    0.25    0.28
  -9  -5  18    0.35    0.65
   9  -5  19   -1.92    1.63
  10  -5   0    0.92    1.26
 -10   5   0    0.54    0.88
 -10  -5   0    0.80    1.00
  10   5   0    3.25    1.33
  10  -5   0    2.04    0.31
  10  -5   1    3.44    0.50
  10  -5   1    7.33    1.82
 -10  -5  -1    3.13    1.12
  10   5  -1    4.64    1.55
 -10   5   1    3.48    1.19
 -10   5  -1    2.86    1.31
  10  -5  -1    4.98    1.68
 -10  -5   1    4.68    1.35
  10   5   1    5.31    1.56
  10  -5  -1    3.37    0.47
 -10   5   2   35.08    4.54
  10  -5   2   33.71    3.70
  10   5  -2   35.14    4.62
 -10  -5  -2   37.92    4.38
  10   5   2   30.41    3.70
 -10  -5   2   36.04    4.41
  10  -5  -2   29.36    3.68
  10   5   2   40.38    4.56
  10  -5  -2   37.35    4.80
 -10   5  -2   33.07    4.26
  10  -5   3    3.54    0.46
  10  -5   3    2.51    1.37
 -10   5   3    3.42    1.48
 -10  -5  -3    1.81    1.10
  10   5  -3   -0.22    1.38
 -10   5  -3    3.21    1.17
 -10  -5   3    2.77    0.34
 -10  -5   3    2.91    1.36
  10  -5  -3    1.12    1.71
  10   5   3    4.40    1.38
  10   5   3    3.54    0.48
  10  -5  -3    2.63    0.36
  10  -5   4    2.56    0.45
 -10   5   4    4.86    2.01
  10  -5   4    2.51    0.43
  10   5  -4    0.66    1.42
  10  -5   4    2.63    1.38
 -10  -5  -4    1.97    1.02
  10   5   4    2.30    1.24
 -10  -5   4    0.22    1.26
 -10   5  -4    2.74    1.05
  10  -5  -4    4.00    2.13
  10   5   4    2.45    0.45
 -10  -5   4    2.45    0.31
 -10   5   5    1.88    1.72
  10   5  -5    3.13    2.08
  10  -5   5    1.33    0.41
  10  -5  -5    0.19    1.72
  10   5   5    1.51    0.42
 -10  -5   5    1.95    0.26
 -10  -5   5    4.27    1.99
  10   5  -6    1.45    2.24
 -10   5   6    0.89    1.82
  10  -5   6    1.53    0.44
  10  -5   6    2.05    0.29
  10  -5  -6    3.11    2.50
 -10  -5   6    1.84    0.27
 -10  -5   6   -0.18    1.68
  10   5   6    1.46    0.47
  10  -5   7    2.05    0.34
 -10   5   7    2.77    0.33
 -10   5   7   -1.45    2.66
  10  -5   7    2.49    0.50
  10   5  -7    1.83    2.88
  10   5   7    0.37    1.31
 -10  -5   7    2.24    0.34
  10   5   7    2.93    0.53
 -10  -5   7    1.50    2.29
  10  -5  -7    6.45    3.17
  10  -5   8    1.44    0.35
 -10   5   8    2.28    0.33
  10  -5   8    1.97    0.49
  10   5   8    0.70    1.51
 -10  -5   8    2.41    0.33
  10   5   8    3.59    0.57
  10  -5   9    6.17    0.82
  10  -5   9    5.51    0.70
 -10  -5   9    5.72    0.72
  10   5   9    6.01    1.69
  10  -5  10    1.86    0.34
  10  -5  10    1.37    0.48
  10   5  10    2.89    0.68
  10   5  10    0.40    1.56
  10  -5  12    0.20    0.27
 -10   5  12   -0.15    0.41
  10  -5  12    0.12    0.39
  10   5  12   -0.73    1.72
 -10  -5  12   -0.24    0.17
  10   5  12    0.49    0.38
  10  -5  13    0.51    0.36
 -10   5  13    0.22    0.55
  10  -5  13    0.14    0.34
 -10  -5  13    0.06    0.19
  10   5  13    0.70    0.39
  10   5  13    0.22    1.70
  10  -5  14   -0.35    0.54
 -10   5  14    0.37    0.94
  10  -5  14    0.31    0.34
  10   5  14    2.89    2.14
 -10  -5  14    0.03    0.22
  10   5  14    0.03    0.33
 -10   5  15    0.58    1.70
  10  -5  15    1.21    0.39
  10  -5  15    0.64    0.99
  10   5  15    1.23    3.84
 -10  -5  15    1.04    0.34
  10   5  15    0.92    0.40
  10  -5  16    1.24    1.53
  10  -5  16    0.29    0.38
  10   5  16    0.58    0.33
 -10  -5  16    0.61    0.36
  10  -5  17    0.08    0.35
  10  -5  17    5.80    1.96
 -10  -5  17   -0.04    0.46
  10  -5  18   -0.01    0.37
  10  -5  18   -0.62    1.64
  10   5  18    0.04    0.30
 -11   5   0    7.55    1.81
 -11  -5   0    7.46    1.98
  11   5   0    7.40    1.87
  11  -5   0    5.17    0.69
  11  -5   0    5.45    1.95
  11   5  -1   19.57    3.19
  11  -5   1   16.04    1.68
 -11   5   1   14.85    2.74
 -11  -5  -1   13.21    2.47
  11  -5   1   15.67    3.04
  11  -5  -1   19.08    3.31
  11  -5  -1   14.54    1.67
 -11  -5   1   14.94    2.55
  11   5   1   13.73    1.69
 -11   5  -1   13.72    2.40
  11   5   1   16.08    2.85
 -11  -5  -2    6.54    1.58
  11   5  -2   11.95    2.59
  11  -5   2    8.52    2.18
  11  -5   2    8.25    0.95
 -11   5   2    8.32    1.85
  11  -5  -2   10.84    2.48
  11   5   2    6.43    0.95
 -11   5  -2    9.71    1.75
  11  -5  -2    7.95    0.91
  11   5   2   11.00    2.18
 -11   5   3    1.70    1.50
  11  -5   3    1.30    0.35
 -11  -5  -3    0.94    1.26
  11   5  -3    1.81    1.86
  11  -5  -3    1.40    0.22
  11  -5  -3   -0.40    1.74
 -11  -5   3    2.00    1.47
  11   5   3    1.07    0.35
 -11   5   4    1.19    1.52
  11   5  -4    0.30    1.84
  11   5   4    1.01    0.33
  11  -5  -4   -2.24    1.86
 -11  -5   4   -0.33    1.28
 -11   5   5    0.16    1.90
  11  -5   5    1.28    0.64
  11   5  -5    4.07    1.95
  11  -5   5    1.65    0.43
  11  -5  -5    4.03    3.66
  11   5   5    2.01    0.42
 -11  -5   5    4.15    1.85
 -11  -5   5    1.64    0.25
  11  -5   6    0.25    0.43
 -11   5   6    0.17    2.05
  11  -5   6    0.60    0.38
  11   5  -6   -0.81    3.21
  11   5   6    0.79    0.39
  11  -5  -6    2.68    3.18
 -11  -5   6   -2.77    1.85
  11  -5   7    2.37    0.43
 -11   5   7    6.51    4.45
  11  -5   7    3.47    0.53
  11  -5  -7    3.32    3.97
 -11  -5   7    2.22    0.39
  11   5   7    2.83    0.54
  11  -5   8    0.78    0.30
  11  -5   8    1.57    0.45
 -11  -5   8    1.15    0.24
  11   5   8    1.67    0.52
  11  -5   9    1.12    0.49
  11  -5   9    0.70    0.33
  11   5   9    4.78    1.65
 -11  -5   9    1.20    0.29
  11   5   9    0.72    0.55
  11  -5  10    2.31    0.53
  11  -5  10    2.24    0.43
  11   5  10   -0.37    2.24
  11  -5  11    1.17    0.41
 -11   5  11    1.41    0.52
  11  -5  11    2.00    0.47
  11   5  11    1.45    0.50
  11   5  11   -2.24    2.42
 -11  -5  11    1.17    0.32
  11  -5  12    0.26    0.57
  11  -5  12    0.70    0.38
 -11  -5  12    0.12    0.23
  11   5  12    3.49    2.30
  11   5  12    0.32    0.39
  11  -5  13    0.55    0.77
  11  -5  13    0.24    0.32
  11   5  13   -0.07    0.29
 -11  -5  13    0.41    0.23
  11   5  13   -1.17    2.16
  11  -5  14   -0.33    1.31
  11  -5  14    0.32    0.31
 -11  -5  14    0.69    0.33
  11   5  14    0.62    0.37
  11  -5  15    0.02    1.57
  11  -5  15    0.28    0.40
  11   5  15    0.60    0.43
 -11  -5  15    0.57    0.36
  11  -5  16   -1.01    2.39
  11  -5  16    0.05    0.43
  11   5  16    0.13    0.35
  11  -5  17    0.49    0.48
  11  -5  17    0.05    1.52
  11   5  17   -0.19    0.35
  11  -5  18    0.07    0.43
  11   5  18    0.15    0.34
  12   5   0   10.91    1.28
  12   5   0    9.86    2.38
 -12   5   0    8.03    2.26
  12  -5   0   11.76    1.27
  12  -5   0   15.28    3.91
  12   5  -1    0.32    1.58
 -12   5   1    3.07    1.68
  12  -5   1    2.86    0.44
 -12  -5  -1    2.20    1.22
  12   5   1    2.86    0.47
  12  -5  -1    2.92    0.40
  12  -5  -1    5.08    2.26
 -12  -5   1    1.64    1.42
  12   5   1    2.12    2.17
  12  -5   2    0.82    0.32
 -12   5   2    0.95    1.54
  12   5  -2    1.91    1.64
  12  -5  -2    0.97    0.23
  12  -5  -2    3.50    2.84
 -12  -5   2    0.22    1.34
  12   5   2    0.97    0.34
 -12   5   3   -1.29    1.52
  12  -5   3    1.38    0.37
  12   5  -3   -0.32    2.15
  12   5   3    2.04    0.39
 -12  -5   3    2.44    1.56
  12  -5  -3    2.15    2.31
  12  -5  -3    1.37    0.25
  12  -5   4    1.34    0.37
 -12   5   4    1.09    1.68
  12   5  -4   -0.39    2.55
  12   5   4    0.81    0.37
  12  -5  -4    0.68    2.43
 -12  -5   4    1.31    1.60
  12   5  -5    0.01    3.59
  12  -5   5    1.09    0.41
 -12   5   5    2.37    2.47
 -12  -5   5    0.03    1.87
  12   5   5    0.99    0.41
  12  -5  -5    0.45    3.06
  12  -5   6    0.50    1.07
  12   5  -6   -3.57    2.61
 -12   5   6    1.29    3.01
  12  -5   6    0.10    0.37
  12   5   6   -0.08    0.40
  12  -5  -6   -8.13    4.16
 -12  -5   6   -0.72    2.29
  12  -5   7    1.43    1.06
  12  -5   7    0.29    0.41
  12   5   7    0.20    0.47
 -12  -5   7    0.97    0.21
  12  -5   8    1.57    0.99
  12  -5   8    0.91    0.43
 -12  -5   8    0.78    0.23
  12   5   8    1.90    0.49
  12  -5   9    0.13    0.98
  12  -5   9    1.55    0.47
  12   5   9    2.62    0.64
 -12  -5   9    1.53    0.33
  12  -5  10    1.08    0.45
  12  -5  10   -0.51    0.96
  12   5  10    1.00    0.71
 -12  -5  10    1.31    0.27
  12  -5  11    1.06    1.17
  12  -5  11    1.00    0.39
  12   5  11    1.56    0.48
  12  -5  12    0.02    0.37
  12  -5  12   -0.08    1.49
  12   5  12    0.21    0.38
 -12  -5  12    0.26    0.25
  12  -5  13    0.14    0.30
  12  -5  13   -1.44    1.28
  12   5  13    0.27    0.37
 -12  -5  13    0.77    0.31
  12  -5  14    0.35    0.30
  12   5  14    0.51    0.41
  12  -5  15    4.18    2.63
  12  -5  16    0.22    0.33
  12   5  16   -0.14    0.38
  12  -5  17   -0.04    0.39
  12   5  17    0.05    0.42
  12  -5  18    0.19    0.47
  12   5  18   -0.25    0.37
  13  -5   0   17.99    1.91
  13   5   0   15.77    1.92
  13  -5   1   17.69    1.80
  13   5  -1   14.06    1.80
 -13  -5   1   18.94    3.91
  13   5   1   15.84    1.81
  13  -5  -1   15.78    1.78
  13   5  -2    4.51    3.35
  13  -5   2    1.96    0.41
  13   5  -2    1.72    0.34
  13   5   2    2.23    0.41
  13  -5  -2    1.16    0.30
 -13  -5   2    1.13    1.64
  13  -5   3    0.60    0.33
  13   5  -3   -1.85    2.32
 -13  -5   3   -0.17    1.93
  13  -5  -3    0.39    0.20
  13   5   3    0.96    0.36
  13   5  -4    2.81    3.24
 -13   5   4    5.38    2.32
 -13  -5   4    4.29    1.98
 -13   5   5    5.50    3.26
  13   5  -5    7.18    3.63
  13  -5   5    0.26    0.40
  13  -5  -5   -1.13    3.70
 -13  -5   5   -3.16    2.57
  13   5   5    0.02    0.38
  13  -5   6    0.45    0.40
  13   5   6    0.06    0.44
  13  -5   7    0.05    0.40
  13   5   7    0.17    0.47
  13  -5   8    0.55    0.42
  13  -5   8   -0.19    1.53
  13   5   8    0.16    0.52
  13  -5   9    1.53    0.62
  13   5   9    1.78    0.68
  13  -5  10    0.34    1.47
  13  -5  10    1.18    0.41
  13   5  10    2.16    0.71
  13  -5  11    0.32    0.36
  13  -5  11   -0.65    1.48
  13   5  11   -0.16    0.40
  13  -5  12    1.11    0.37
  13  -5  12    2.93    1.32
  13   5  12    1.74    0.43
  13  -5  13    0.62    0.34
  13  -5  13   -0.96    2.52
  13   5  13    0.91    0.35
  13  -5  14    0.35    0.41
  13   5  14    0.64    0.44
  13  -5  15    0.07    0.39
  13   5  15    0.02    0.44
  13  -5  16   -0.32    0.42
  13   5  16    0.59    0.46
  13  -5  17   -0.03    0.51
  13   5  17    0.24    0.48
  14  -5   0    1.53    0.35
  14   5   0    1.29    0.38
  14   5  -1    4.41    0.64
  14  -5   1    5.93    0.68
  14  -5  -1    4.01    0.63
  14   5   1    5.08    0.67
  14   5  -2   14.81    1.69
  14  -5   2   15.73    1.70
  14  -5  -2   14.57    1.66
  14   5   2   14.12    1.70
  14   5  -3    4.83    0.73
  14  -5   3    5.94    0.78
  14   5   3    6.11    0.80
  14  -5  -3    6.45    0.76
  14   5  -4    1.02    0.30
  14  -5   4    0.81    0.40
  14   5   4    0.66    0.41
  14  -5   5    0.25    0.47
  14   5  -5    0.05    0.21
  14   5   5   -0.31    0.39
  14  -5   6    0.07    0.38
  14   5   6    0.04    0.44
  14  -5   7   -0.06    0.44
  14   5   7    0.83    0.50
  14  -5   8    1.47    0.47
  14   5   8    1.80    0.64
  14  -5   9    1.09    0.41
  14   5   9    2.11    0.64
  14  -5  10    0.64    0.35
  14   5  10    0.49    0.46
  14  -5  11    0.45    0.31
  14   5  11    0.39    0.40
  14  -5  12    0.56    0.34
  14   5  12    0.30    0.37
  14  -5  13    0.25    0.28
  14   5  13    1.14    0.48
  14  -5  14    0.24    0.30
  14   5  14   -0.21    0.43
  14  -5  15    0.26    0.43
  14   5  15    0.38    0.55
  14  -5  16    0.28    0.50
  14   5  16    0.06    0.30
  14  -5  17    0.17    0.46
  14   5  17    0.74    0.61
  15  -5   0    2.36    0.50
  15   5   0    3.25    0.51
  15   5  -1    6.59    0.78
  15  -5   1    7.17    0.83
  15  -5  -1    4.52    0.73
  15   5   1    6.50    0.82
  15   5  -2    3.35    0.57
  15  -5   2    3.03    0.67
  15  -5  -2    4.27    0.53
  15   5   2    4.02    0.66
  15   5  -3    0.51    0.32
  15  -5   3    0.50    0.40
  15   5   3    1.12    0.41
  15  -5   4    0.42    0.42
  15   5  -4    0.34    0.27
  15   5   4    1.19    0.44
  15  -5   5   -0.11    0.38
  15   5   5    0.13    0.44
  15  -5   6    0.91    0.43
  15   5   6    0.00    0.51
  15  -5   7    0.26    0.39
  15   5   7    1.46    0.57
  15  -5   8    0.26    0.39
  15   5   8    1.41    0.58
  15  -5   9   -0.10    0.32
  15   5   9    0.28    0.59
  15  -5  10    0.03    0.26
  15   5  10    0.49    0.31
  15  -5  11    0.84    0.28
  15   5  11    1.13    0.37
  15  -5  12    0.53    0.31
  15   5  12    0.46    0.31
  15  -5  13    0.55    0.45
  15   5  13    0.82    0.49
  15  -5  14    0.04    0.35
  15   5  14    0.09    0.48
  15  -5  15    0.23    0.39
  15   5  15    0.36    0.69
  15  -5  16    0.64    0.51
  15   5  16    0.33    0.45
  16   5   0    2.45    0.50
  16  -5   0    2.12    0.45
  16  -5   1    0.69    0.40
  16   5  -1    1.68    0.42
  16   5   1    1.43    0.43
  16  -5  -1    1.25    0.34
  16   5  -2    2.82    0.52
  16  -5   2    2.56    0.56
  16  -5  -2    2.35    0.45
  16   5   2    2.86    0.56
  16   5  -3    3.78    0.57
  16  -5   3    3.44    0.68
  16   5   3    4.17    0.68
  16   5  -4    2.02    0.38
  16  -5   4    1.13    0.52
  16   5   4    2.88    0.58
  16  -5   5    0.43    0.43
  16   5   5    0.47    0.56
  16  -5   6   -0.27    0.44
  16   5   6    0.30    0.51
  16  -5   7    0.04    0.39
  16   5   7    0.21    0.53
  16  -5   8   -0.37    0.29
  16   5   8    0.23    0.55
  16  -5   9    0.51    0.38
  16   5   9    1.02    0.60
  16  -5  10    0.46    0.30
  16   5  10    0.39    0.36
  16  -5  11    0.10    0.26
  16   5  11   -0.09    0.27
  16  -5  12   -0.41    0.38
  16   5  12    0.86    0.48
  16  -5  13   -0.23    0.52
  16   5  13   -0.06    0.47
  16  -5  14   -0.20    0.37
  16   5  14    0.06    0.59
  16  -5  15    0.65    0.39
  16   5  15    1.05    0.66
  17   5   0   -0.15    0.42
  17   5  -1    3.91    0.67
  17  -5   1    4.34    0.66
  17  -5  -1    3.85    0.62
  17   5   1    4.92    0.76
  17   5  -2    0.71    0.40
  17  -5   2    0.94    0.45
  17   5   2    0.88    0.45
  17   5  -3    0.10    0.33
  17  -5   3    0.24    0.41
  17   5   3   -0.47    0.41
  17  -5   4    1.46    0.52
  17   5   4    2.35    0.57
  17  -5   5    1.04    0.44
  17   5   5    1.91    0.56
  17  -5   6    1.20    0.47
  17   5   6    0.86    0.54
  17  -5   7    0.69    0.43
  17   5   7    0.85    0.69
  17  -5   8    0.50    0.35
  17   5   8    1.55    0.60
  17  -5   9    0.39    0.28
  17   5   9    0.59    0.27
  17  -5  10    0.07    0.23
  17   5  10   -0.02    0.30
  17  -5  12   -0.17    0.43
  17   5  12    0.43    0.46
  17  -5  13    0.13    0.51
  17   5  13    1.11    0.58
  17  -5  14    0.06    0.48
  17   5  14    0.08    0.62
  17  -5  15   -0.14    0.46
  17   5  15   -0.63    0.59
  18   5   0    1.98    0.51
  18  -5   0    1.91    0.52
  18   5  -1    0.82    0.40
  18  -5   1    0.45    0.41
  18  -5  -1    0.37    0.35
  18   5   1    0.12    0.45
  18  -5   2    4.25    0.67
  18   5  -2    3.45    0.63
  18   5   2    3.93    0.75
  18  -5   3    2.97    0.62
  18   5  -3    2.60    0.48
  18   5   3    2.05    0.59
  18  -5   4    1.67    0.56
  18   5   4    2.64    0.60
  18  -5   5    1.02    0.47
  18   5   5    2.60    0.65
  18  -5   6    0.27    0.34
  18   5   6    0.51    0.51
  18  -5   7    1.10    0.40
  18   5   7    1.78    0.65
  18  -5   8    0.79    0.35
  18   5   8    1.40    0.56
  18  -5   9    0.35    0.24
  18   5   9    0.60    0.30
  18  -5  10    0.26    0.27
  18   5  10    0.06    0.31
  18  -5  11    0.08    0.42
  18   5  11   -0.08    0.47
  18  -5  12    0.24    0.48
  18   5  12   -0.28    0.56
  18  -5  13   -0.24    0.51
  18   5  13    0.24    0.65
  18  -5  14    0.11    0.34
  18   5  14    0.59    0.64
  19  -5   0    0.05    0.37
  19   5   0    0.24    0.41
  19   5  -1    2.05    0.49
  19  -5   1    2.49    0.52
  19   5   1    1.76    0.55
  19   5  -2   -0.01    0.34
  19  -5   2    0.51    0.44
  19   5   2    0.12    0.43
  19  -5   3    1.65    0.47
  19   5   3    1.12    0.58
  19  -5   4    0.76    0.48
  19   5   4    0.77    0.53
  19  -5   5   -0.16    0.41
  19   5   5   -0.26    0.54
  19   5   6    7.69    1.11
  19  -5   7    0.98    0.37
  19   5   7    2.54    0.63
  19  -5   8    0.23    0.27
  19   5   8    0.17    0.29
  19  -5   9   -0.14    0.25
  19   5   9   -0.11    0.29
  19  -5  10   -0.05    0.40
  19   5  10    0.19    0.47
  19  -5  11   -0.19    0.46
  19   5  11    0.30    0.52
  19  -5  12    0.11    0.43
  19   5  12    0.22    0.65
  19  -5  13   -0.11    0.43
  19   5  13    0.25    0.63
  20   5   0    0.39    0.42
  20   5  -1    1.07    0.44
  20  -5   1    1.47    0.56
  20   5   1    1.37    0.49
  20  -5   2    1.22    0.53
  20   5   2    2.75    0.55
  20  -5   3   -0.39    0.46
  20   5   3   -0.19    0.44
  20  -5   4    0.59    0.49
  20   5   4    0.36    0.59
  20  -5   5    1.16    0.44
  20   5   5    0.73    0.51
  20  -5   6   -0.15    0.36
  20   5   6    0.14    0.32
  20  -5   7    1.04    0.33
  20   5   7    0.88    0.30
  20  -5   8    0.27    0.30
  20   5   8   -0.16    0.31
  20  -5   9   -0.04    0.26
  20   5   9    0.09    0.47
  20  -5  10    0.68    0.53
  20   5  10    0.09    0.56
  20  -5  11    0.43    0.78
  20   5  11    0.38    0.64
  20  -5  12   -0.01    0.50
  20   5  12    0.21    0.63
  21   5   0   -0.10    0.39
  21   5   1    1.07    0.53
  21  -5   2    0.07    0.51
  21   5   2   -0.22    0.49
  21  -5   3    1.98    0.52
  21   5   3    0.50    0.45
  21  -5   4    0.57    0.45
  21   5   4    0.48    0.36
  21  -5   5    0.51    0.42
  21   5   5    0.60    0.37
  21  -5   6    0.22    0.36
  21   5   6    0.20    0.31
  21  -5   7    0.14    0.30
  21   5   7    0.29    0.30
  21  -5   8    0.51    0.37
  21   5   8   -0.18    0.32
  21  -5   9    0.31    0.39
  21   5   9    0.73    0.55
  21  -5  10    0.30    0.72
  21   5  10    0.47    0.62
  21  -5  11   -0.34    0.41
  21   5  11    0.33    0.63
  22   5   1    0.82    0.48
  22   5   2    0.48    0.44
  22  -5   3    1.16    0.44
  22   5   3    0.14    0.44
  22  -5   4    1.04    0.51
  22   5   4    1.69    0.46
  22  -5   5    0.97    0.46
  22   5   5   -0.34    0.36
  22  -5   6    0.22    0.34
  22   5   6    0.22    0.31
  22  -5   7   -0.13    0.36
  22   5   7    0.14    0.32
  22  -5   8    0.16    0.31
  22   5   8    0.81    0.33
  22  -5   9   -0.02    0.39
  22   5   9    0.24    0.59
  22  -5  10   -0.42    0.48
  22   5  10    0.66    0.64
  23   5   2    1.15    0.47
  23   5   3    0.72    0.48
  23  -5   4   -0.14    0.38
  23   5   4   -0.04    0.47
  23  -5   5    0.55    0.51
  23   5   5    1.01    0.47
  23  -5   6   -0.22    0.40
  23   5   6   -0.03    0.38
  23  -5   7    0.66    0.52
  23   5   7    0.43    0.41
  23  -5   8    0.09    0.41
  23   5   8    0.49    0.35
  24   5   4    1.28    0.57
  24   5   5   -0.27    0.51
  24   5   6    0.68    0.50
   0  -6   0  270.55   29.49
   0   6   0  266.97   29.49
   0   6  -1    8.44    1.08
   0   6   1    8.86    1.11
   0   6   2    1.06    0.95
   0   6   2    0.97    0.45
   0   6  -2    1.45    0.44
   0  -6   2    1.31    0.39
   0   6  -3   15.58    2.05
   0  -6   3   18.73    2.03
   0   6   4   98.38   11.68
   0  -6   4  114.48   11.80
   0  -6   4  110.09   11.68
   0  -6   4  105.90   11.68
   0   6  -4  105.12   11.80
   0  -6   5   10.60    1.11
   0   6   5    9.84    1.78
   0  -6   5   11.61    1.33
   0   6  -5    9.49    1.34
   0   6   5    9.11    1.10
   0  -6   5    9.28    1.10
   0  -6   6    4.10    0.47
   0  -6   6    3.47    0.77
   0   6   6    4.10    0.48
   0   6   6    4.06    1.25
   0  -6   6    4.12    0.50
   0   6   6    3.26    0.50
   0   6  -6    4.04    0.82
   0  -6   7    9.23    0.95
   0   6  -7    6.17    1.31
   0  -6   7    7.41    1.26
   0   6   7    7.08    1.36
   0   6   7    6.02    1.56
   0   6   7    7.69    0.96
   0  -6   7    9.52    0.94
   0   6   7    8.48    0.94
   0  -6   8    0.65    0.28
   0  -6   8    0.62    0.20
   0   6   8    1.18    0.72
   0   6   8    0.65    0.24
   0   6   8    0.33    1.08
   0   6   8    0.38    0.20
   0  -6   9    0.39    0.29
   0   6   9    1.80    0.91
   0   6   9    1.27    0.24
   0  -6   9    1.01    0.22
   0   6   9    1.79    0.30
   0   6   9    0.41    1.34
   0  -6  10    5.45    0.70
   0   6  10    6.16    0.69
   0  -6  10    5.19    0.67
   0  -6  11    7.37    0.87
   0  -6  11    7.76    0.90
   0   6  11    7.93    0.88
   0   6  11    8.51    2.56
   0   6  11    6.82    0.86
   0   6  12   11.36    1.27
   0  -6  12   10.62    1.29
   0   6  12   10.55    1.27
   0  -6  12   11.68    1.28
   0  -6  13    0.74    0.28
   0   6  13    0.66    0.29
   0  -6  13    0.46    0.34
   0   6  13    0.57    0.27
   0  -6  14    0.35    0.25
   0   6  14    1.20    0.38
   0   6  14   -0.12    0.17
   0  -6  14    0.48    0.33
   0  -6  15    0.34    0.31
   0  -6  15    0.50    0.28
   0  -6  16    0.28    0.15
   0   6  16    0.20    0.28
   0  -6  16    0.20    0.17
   0  -6  17    0.09    0.14
   0  -6  18    0.39    0.41
   0   6  18   -0.17    1.34
   0   6  19    2.02    1.93
   0   6  20    0.25    1.17
   0  -6  20   -0.46    0.96
  -1   6   0    3.96    0.75
   1   6   0    2.64    0.52
  -1  -6   0    2.25    0.47
  -1   6   1   22.66    2.82
  -1  -6  -1   22.23    2.60
   1   6  -1   22.00    2.61
   1   6   1   23.86    2.60
  -1   6  -1   22.65    2.54
   1  -6  -1   20.68    2.82
   1  -6   2    2.04    0.39
  -1  -6  -2    2.90    0.64
   1   6  -2    1.44    0.56
  -1   6   2    3.69    0.94
   1   6   2    2.39    0.51
  -1   6  -2    1.80    0.40
   1  -6  -2    1.45    1.00
   1   6  -3  112.30   13.15
  -1   6   3  126.02   13.30
  -1  -6   3  115.74   13.13
   1   6   3  116.73   13.14
   1  -6  -3  123.92   13.35
   1  -6   4    6.63    0.73
  -1   6   4    7.15    0.74
   1  -6   4    6.43    0.74
  -1   6   4    2.80    1.93
  -1  -6   4    5.81    1.08
   1   6   4    6.76    1.10
  -1  -6   4    6.05    0.73
  -1  -6   4    6.62    0.73
   1   6   4    6.77    1.37
   1  -6  -4    4.30    1.37
   1  -6   5    5.05    0.55
   1  -6   5    4.83    0.56
   1   6  -5    4.09    0.90
  -1   6   5    4.60    0.55
  -1  -6   5    3.57    0.89
   1   6   5    4.44    0.58
  -1  -6   5    4.55    0.54
  -1  -6   5    4.20    0.55
   1   6   5    4.26    0.91
   1  -6  -5    5.12    1.44
   1   6   5    5.37    0.55
   1   6   5    4.50    1.19
   1  -6   6    2.81    0.35
  -1   6   6    1.13    0.89
  -1   6   6    2.28    0.31
   1  -6   6    2.40    0.31
   1   6  -6    1.95    0.72
   1   6   6    1.52    1.06
  -1  -6   6    2.56    0.33
   1   6   6    2.16    0.36
   1   6   6    2.35    0.71
   1   6   6    2.08    0.31
   1  -6  -6    1.92    1.16
  -1  -6   6    2.27    0.31
  -1   6   7    2.15    1.13
   1  -6   7    2.15    0.33
   1  -6   7    3.35    0.40
  -1   6   7    2.63    0.35
   1   6  -7    2.19    0.85
  -1   6   7    2.49    0.35
  -1  -6   7    3.92    0.93
  -1  -6   7    2.27    0.34
   1   6   7    4.38    1.34
   1   6   7    2.26    0.35
   1   6   7    2.96    0.85
   1   6  -8    1.65    0.99
  -1   6   8    1.34    0.27
   1  -6   8    1.36    0.27
  -1   6   8   -0.01    1.20
   1  -6   8    1.58    0.34
  -1   6   8    1.96    0.30
   1   6   8    0.68    0.79
   1   6   8    1.60    0.27
   1   6   8    2.31    1.18
  -1  -6   8    1.60    0.86
  -1  -6   8    1.74    0.34
   1   6   8    2.38    0.37
  -1  -6   8    1.92    0.28
   1  -6   9    2.90    0.40
  -1   6   9    3.01    0.41
   1   6  -9    3.40    1.23
  -1   6   9    3.68    1.64
   1  -6   9    3.93    0.45
  -1   6   9    1.15    1.00
  -1   6   9    2.47    0.39
  -1  -6   9    2.35    1.07
   1   6   9    2.76    0.39
   1   6   9    1.26    1.03
  -1  -6   9    4.01    0.46
   1   6   9    3.05    0.45
   1   6   9    1.32    1.41
  -1  -6   9    3.04    0.40
   1  -6  10    7.36    0.82
  -1   6  10    6.38    0.80
  -1   6  10    6.86    0.82
   1   6  10    4.45    1.88
  -1  -6  10    6.36    0.83
   1   6  10    8.13    0.83
   1   6  10    6.48    0.83
  -1  -6  10    6.86    0.80
  -1   6  11    4.83    2.67
  -1   6  11    6.93    0.83
   1  -6  11    5.85    0.86
   1  -6  11    6.34    0.83
   1   6  11    7.66    0.82
   1   6  11    5.81    2.51
  -1  -6  11    7.46    0.83
   1   6  11    7.79    0.85
   1  -6  12    2.36    0.39
  -1   6  12    1.42    0.33
   1  -6  12    2.03    0.36
   1   6  12    1.39    0.32
   1   6  12    2.91    0.39
  -1  -6  12    1.38    0.38
[truncated: 2,330,699 more chars]
