# Supplementary material for: Pillararene incorporated metal–organic frameworks for supramolecular recognition and selective separation
Source: Nat Commun. 2023 Aug 15;14:4927. doi: 10.1038/s41467-023-40594-2 (PMC10427641; doi:10.1038/s41467-023-40594-2)
Supplement: Supplementary file 4 — Supplementary Data 1 [file 41467_2023_40594_MOESM4_ESM.zip › Supplementary Data 1/pR-MeP5-MOF-2.cif]

data_a
_audit_creation_date               2022-10-28
_audit_creation_method
;
Olex2 1.5
(compiled 2022.04.07 svn.rca3783a0 for OlexSys, GUI svn.r6498)
;
_shelx_SHELXL_version_number       '2019/2'
_audit_contact_author_address      ?
_audit_contact_author_email        ?
_audit_contact_author_name         ''
_audit_contact_author_phone        ?
_publ_contact_author_id_orcid      ?
_publ_section_references
;
Dolomanov, O.V., Bourhis, L.J., Gildea, R.J, Howard, J.A.K. & Puschmann, H.
 (2009), J. Appl. Cryst. 42, 339-341.

Sheldrick, G.M. (2015). Acta Cryst. A71, 3-8.

Sheldrick, G.M. (2015). Acta Cryst. C71, 3-8.
;
_chemical_name_common              ?
_chemical_name_systematic          ?
_chemical_formula_moiety           'C119 H92 N2 O16 Zn2'
_chemical_formula_sum              'C119 H92 N2 O16 Zn2'
_chemical_formula_weight           1936.68
_chemical_absolute_configuration   ad
_chemical_melting_point            ?
loop_
  _atom_type_symbol
  _atom_type_description
  _atom_type_scat_dispersion_real
  _atom_type_scat_dispersion_imag
  _atom_type_scat_source
 'C' 'C' 0.0137 0.0067 'International Tables Vol C Tables 4.2.6.8 and 6.1.1.4'
 'H' 'H' 0.0000 0.0000 'International Tables Vol C Tables 4.2.6.8 and 6.1.1.4'
 'N' 'N' 0.0241 0.0134 'International Tables Vol C Tables 4.2.6.8 and 6.1.1.4'
 'O' 'O' 0.0389 0.0241 'International Tables Vol C Tables 4.2.6.8 and 6.1.1.4'
 'Zn' 'Zn' -2.7473 0.5279
 'International Tables Vol C Tables 4.2.6.8 and 6.1.1.4'

_shelx_space_group_comment
;
The symmetry employed for this shelxl refinement is uniquely defined
by the following loop, which should always be used as a source of
symmetry information in preference to the above space-group names.
They are only intended as comments.
;
_space_group_crystal_system        'orthorhombic'
_space_group_IT_number             18
_space_group_name_H-M_alt          'P 21 21 2'
_space_group_name_Hall             'P 2 2ab'
loop_
  _space_group_symop_operation_xyz
 'x, y, z'
 '-x, -y, z'
 '-x+1/2, y+1/2, -z'
 'x+1/2, -y+1/2, -z'

_cell_length_a                     20.4547(12)
_cell_length_b                     50.956(3)
_cell_length_c                     16.1010(9)
_cell_angle_alpha                  90
_cell_angle_beta                   90
_cell_angle_gamma                  90
_cell_volume                       16782.0(17)
_cell_formula_units_Z              4
_cell_measurement_reflns_used      9697
_cell_measurement_temperature      193.00
_cell_measurement_theta_max        55.63
_cell_measurement_theta_min        2.41
_shelx_estimated_absorpt_T_max     0.957
_shelx_estimated_absorpt_T_min     0.945
_exptl_absorpt_coefficient_mu      0.442
_exptl_absorpt_correction_T_max    0.7518
_exptl_absorpt_correction_T_min    0.5446
_exptl_absorpt_correction_type     multi-scan
_exptl_absorpt_process_details
;
SADABS-2016/2 (Bruker,2016/2) was used for absorption correction.
wR2(int) was 0.1340 before and 0.0799 after correction.
The Ratio of minimum to maximum transmission is 0.7244.
The \l/2 correction factor is Not present.
;
_exptl_absorpt_special_details     ?
_exptl_crystal_colour              ?
_exptl_crystal_density_diffrn      0.767
_exptl_crystal_density_meas        ?
_exptl_crystal_density_method      ?
_exptl_crystal_description         block
_exptl_crystal_F_000               4032
_exptl_crystal_size_max            0.13
_exptl_crystal_size_mid            0.12
_exptl_crystal_size_min            0.1
_exptl_transmission_factor_max     ?
_exptl_transmission_factor_min     ?
_diffrn_reflns_av_R_equivalents    0.0666
_diffrn_reflns_av_unetI/netI       0.0687
_diffrn_reflns_Laue_measured_fraction_full  0.998
_diffrn_reflns_Laue_measured_fraction_max  0.977
_diffrn_reflns_limit_h_max         24
_diffrn_reflns_limit_h_min         -26
_diffrn_reflns_limit_k_max         61
_diffrn_reflns_limit_k_min         -65
_diffrn_reflns_limit_l_max         20
_diffrn_reflns_limit_l_min         -16
_diffrn_reflns_number              132422
_diffrn_reflns_point_group_measured_fraction_full  0.977
_diffrn_reflns_point_group_measured_fraction_max  0.910
_diffrn_reflns_theta_full          53.594
_diffrn_reflns_theta_max           60.324
_diffrn_reflns_theta_min           1.508
_diffrn_ambient_temperature        193.00
_diffrn_detector                   CPAD
_diffrn_detector_area_resol_mean   7.41
_diffrn_detector_type              'Bruker PHOTON II'
_diffrn_measured_fraction_theta_full  0.998
_diffrn_measured_fraction_theta_max  0.977
_diffrn_measurement_device         'four-circle diffractometer'
_diffrn_measurement_device_type    'Bruker D8 VENTURE Metaljet PHOTON II'
_diffrn_measurement_method         '\w and \f shutterless scans'
_diffrn_measurement_specimen_support  'nylon loop'
_diffrn_radiation_monochromator    'Helios Multi-layer Optic'
_diffrn_radiation_probe            X-ray
_diffrn_radiation_type             GaK\a
_diffrn_radiation_wavelength       1.34139
_diffrn_source                     MetalJet
_diffrn_source_current             2.23
_diffrn_source_power               0.1554533
_diffrn_source_type                'Liquid Metal source'
_diffrn_source_voltage             69.71
_diffrn_standards_number           0
_reflns_Friedel_coverage           0.735
_reflns_Friedel_fraction_full      0.952
_reflns_Friedel_fraction_max       0.833
_reflns_number_gt                  21355
_reflns_number_total               34787
_reflns_special_details
;
 Reflections were merged by SHELXL according to the crystal
 class for the calculation of statistics and refinement.
 
 Structure factors included contributions from the .fab file.
 
 _reflns_Friedel_fraction is defined as the number of unique
 Friedel pairs measured divided by the number that would be
 possible theoretically, ignoring centric projections and
 systematic absences. Completness statistics refer to single and
 composite reflections containing twin component 1 only.
;
_reflns_threshold_expression       'I > 2\s(I)'
_computing_cell_refinement         'SAINT V8.40B (Bruker, 2019)'
_computing_data_collection         'APEX4 V2022.1-1 (Bruker, 2022)'
_computing_data_reduction          'SAINT V8.40B (Bruker, 2019)'
_computing_molecular_graphics      'Olex2 1.5 (Dolomanov et al., 2009)'
_computing_publication_material    'Olex2 1.5 (Dolomanov et al., 2009)'
_computing_structure_refinement    'SHELXL 2019/2 (Sheldrick, 2015)'
_computing_structure_solution      'SHELXT 2018/2 (Sheldrick, 2018)'
_refine_diff_density_max           0.713
_refine_diff_density_min           -0.582
_refine_diff_density_rms           0.055
_refine_ls_abs_structure_details
;
 Refined as an inversion twin.
;
_refine_ls_abs_structure_Flack     0.26(3)
_refine_ls_extinction_coef         .
_refine_ls_extinction_method       none
_refine_ls_goodness_of_fit_ref     0.999
_refine_ls_hydrogen_treatment      constr
_refine_ls_matrix_type             full
_refine_ls_number_parameters       1198
_refine_ls_number_reflns           34787
_refine_ls_number_restraints       551
_refine_ls_R_factor_all            0.1037
_refine_ls_R_factor_gt             0.0681
_refine_ls_restrained_S_all        1.027
_refine_ls_shift/su_max            0.001
_refine_ls_shift/su_mean           0.000
_refine_ls_structure_factor_coef   Fsqd
_refine_ls_weighting_details      
 'w=1/[\s^2^(Fo^2^)+(0.1214P)^2^] where P=(Fo^2^+2Fc^2^)/3'
_refine_ls_weighting_scheme        calc
_refine_ls_wR_factor_gt            0.1848
_refine_ls_wR_factor_ref           0.2038
_refine_special_details
;
 Refined as a 2-component inversion twin.
;
_olex2_refinement_description
;
1. Twinned data refinement
 Scales: 0.74(3)
 0.26(3)
2. Fixed Uiso
 At 1.2 times of:
  All C(H) groups, All C(H,H) groups
 At 1.5 times of:
  All C(H,H,H) groups
3. Restrained distances
 C90-C85 = C91-C90 = C99-C94 = C99-C100 = C108-C103 = C68-C108 = C72-C71 = C73-
 C72 = C81-C76 = C81-C82
 1.53 with sigma of 0.005
 O14-C98 = O13-C97 = O11-C88 = O12-C89 = O10-C80 = O9-C79 = O16-C107 = O15-C106
 1.45 with sigma of 0.005
 O15-C105 = O16-C102 = O14-C93 = O13-C96 = O11-C87 = O12-C84 = O10-C74 = O9-C77
 1.35 with sigma of 0.005
 C95-C97
 2.7 with sigma of 0.005
 C69-C109 = C63-C66
 1.53 with sigma of 0.005
 C96-C97
 2.4 with sigma of 0.005
 C93-C98
 2.4 with sigma of 0.005
 C84-C89
 2.4 with sigma of 0.005
 C105-C106
 2.4 with sigma of 0.005
 C87-C88
 2.4 with sigma of 0.005
 C74-C80
 2.4 with sigma of 0.005
 C77-C79
 2.4 with sigma of 0.005
 C102-C107
 2.4 with sigma of 0.005
 O14-C94 \\sim O14-C92
 with sigma of 0.02
 O15-C104 \\sim O15-C100
 with sigma of 0.02
4. Restrained planarity
 C94, C93, C92, O14, C98
 with sigma of 0.005
5. Uiso/Uaniso restraints and constraints
C74 \\sim C77 \\sim O9 \\sim C78 \\sim C75 \\sim C76 \\sim O11 \\sim C86 \\sim
C85 \\sim C84 \\sim C83 \\sim C82 \\sim C87 \\sim C81 \\sim C79 \\sim O12 \\sim
C89 \\sim C88 \\sim O10 \\sim C72 \\sim C73 \\sim C80 \\sim C91 \\sim C90 \\sim
C66 \\sim C70 \\sim C71 \\sim C103 \\sim C104 \\sim C105 \\sim C67 \\sim C69
\\sim C108 \\sim C68 \\sim O15 \\sim C106 \\sim C100 \\sim C101 \\sim C102
\\sim O16 \\sim C99 \\sim C94 \\sim C95 \\sim C92 \\sim C93 \\sim O14 \\sim
C107 \\sim C98 \\sim O13 \\sim C96 \\sim C97: within 2A with sigma of 0.01 and
sigma for terminal atoms of 0.02 within 2A
C119 \\sim C118 \\sim C1D \\sim C1B \\sim C117 \\sim C116 \\sim C1A \\sim C1C:
within 2A with sigma of 0.01 and sigma for terminal atoms of 0.02 within 2A
C110 \\sim C111 \\sim C112 \\sim C113 \\sim C114 \\sim C109: within 2A with
sigma of 0.01 and sigma for terminal atoms of 0.02 within 2A
C55 \\sim C56 \\sim C57 \\sim C58 \\sim C59 \\sim N1: within 2A with sigma of
0.01 and sigma for terminal atoms of 0.02 within 2A
C31 \\sim C32 \\sim C33 \\sim C34 \\sim C29 \\sim C30: within 2A with sigma of
0.01 and sigma for terminal atoms of 0.02 within 2A
6. Others
 Sof(C1A)=Sof(H1A)=Sof(C1B)=Sof(H1B)=Sof(C1C)=Sof(H1C)=Sof(C1D)=Sof(H1D)=1-
 FVAR(1)
 Sof(C119)=Sof(H119)=Sof(C116)=Sof(H116)=Sof(C117)=Sof(H117)=Sof(C118)=
 Sof(H118)=FVAR(1)
7.a Riding coordinates:
 C99(H99A,H99B), C89(H89A,H89B,H89C), C97(H97A,H97B,H97C), C98(H98A,H98B,H98C),
  C106(H10F,H10G,H10H)
7.b Secondary CH2 refined with riding coordinates:
 C72(H72A,H72B), C108(H10A,H10B), C81(H81A,H81B), C90(H90A,H90B)
7.c Aromatic/amide H refined with riding coordinates:
 C55(H55), C56(H56), C58(H58), C59(H59), C40(H40), C25(H25), C39(H39),
 C23(H23), C30(H30), C31(H31), C33(H33), C34(H34), C50(H50), C49(H49), C53(H53),
  C52(H52), C9(H9), C47(H47), C10(H10), C19(H19), C44(H44), C13(H13),
 C114(H114), C17(H17), C16(H16), C7(H7), C20(H20), C6(H6), C46(H46), C3(H3),
 C12(H12), C4(H4), C113(H113), C110(H110), C37(H37), C111(H111), C43(H43),
 C22(H22), C26(H26), C36(H36), C70(H70), C67(H67), C65(H65), C64(H64),
 C104(H104), C101(H101), C119(H119), C116(H116), C117(H117), C118(H118),
 C61(H61), C1A(H1A), C1B(H1B), C78(H78), C75(H75), C1C(H1C), C62(H62), C86(H86),
  C83(H83), C1D(H1D), C95(H95), C92(H92)
7.d Fitted hexagon refined as free rotating group:
 N1(C55,C56,C57,C58,C59), C30(C31,C32,C33,C34,C29), C51(C50,C49,C48,C53,C52),
 C66(C71,C70,C69,C68,C67), C103(C104,C105,C100,C101,C102), C119(C115,C116,C117,
 N2,C118), C86(C85,C84,C83,C82,C87), C94(C95,C96,C91,C92,C93)
7.e Idealised Me refined as rotating group:
 C80(H80A,H80B,H80C), C79(H79A,H79B,H79C), C88(H88A,H88B,H88C), C107(H10C,H10D,
 H10E)
;
_atom_sites_solution_hydrogens     mixed
_atom_sites_solution_primary       dual
_atom_sites_solution_secondary     ?
loop_
  _atom_site_label
  _atom_site_type_symbol
  _atom_site_fract_x
  _atom_site_fract_y
  _atom_site_fract_z
  _atom_site_U_iso_or_equiv
  _atom_site_adp_type
  _atom_site_occupancy
  _atom_site_site_symmetry_order
  _atom_site_calc_flag
  _atom_site_refinement_flags_posn
  _atom_site_refinement_flags_adp
  _atom_site_refinement_flags_occupancy
  _atom_site_disorder_assembly
  _atom_site_disorder_group
 Zn1 Zn 0.08864(2) 0.88082(2) 0.59832(4) 0.04432(16) Uani 1 1 d . . . . .
 Zn2 Zn 1.09027(2) 0.93857(2) -0.40225(4) 0.04382(16) Uani 1 1 d . . . . .
 O1 O 0.16015(14) 0.88372(8) -0.3145(2) 0.0639(9) Uani 1 1 d . . . . .
 O8 O 0.15931(14) 0.88554(8) 0.5096(2) 0.0641(9) Uani 1 1 d . . . . .
 O3 O 1.02708(15) 0.93545(8) -0.3072(2) 0.0669(10) Uani 1 1 d . . . . .
 O4 O 1.02234(14) 0.89090(8) -0.3146(2) 0.0641(10) Uani 1 1 d . . . . .
 O2 O 0.16478(15) 0.92779(7) -0.3247(2) 0.0599(9) Uani 1 1 d . . . . .
 O7 O 0.15010(15) 0.92969(8) 0.5001(2) 0.0682(10) Uani 1 1 d . . . . .
 O5 O 1.01331(15) 0.93254(8) 0.5206(2) 0.0709(11) Uani 1 1 d . . . . .
 N1 N 0.08676(18) 0.84112(6) 0.5934(3) 0.0753(12) Uani 1 1 d G U . . .
 C55 C 0.1217(2) 0.82604(8) 0.6501(3) 0.128(3) Uani 1 1 d G U . . .
 H55 H 0.140490 0.834058 0.697697 0.154 Uiso 1 1 calc R U . . .
 C56 C 0.1291(3) 0.79925(8) 0.6370(3) 0.128(3) Uani 1 1 d G U . . .
 H56 H 0.153018 0.788943 0.675725 0.154 Uiso 1 1 calc R U . . .
 C57 C 0.1016(3) 0.78752(6) 0.5673(4) 0.113(2) Uani 1 1 d G U . . .
 C58 C 0.0667(3) 0.80259(8) 0.5107(3) 0.126(3) Uani 1 1 d G U . . .
 H58 H 0.047922 0.794580 0.463075 0.152 Uiso 1 1 calc R U . . .
 C59 C 0.0593(2) 0.82939(7) 0.5238(3) 0.118(2) Uani 1 1 d G U . . .
 H59 H 0.035393 0.839695 0.485046 0.142 Uiso 1 1 calc R U . . .
 C24 C 0.24293(18) 0.90704(12) -0.2408(3) 0.0633(13) Uani 1 1 d . . . . .
 C38 C 0.9376(2) 0.91118(12) 0.4360(3) 0.0615(13) Uani 1 1 d . . . . .
 C28 C 0.58893(19) 0.91356(13) 0.1408(3) 0.0752(17) Uani 1 1 d . . . . .
 O6 O 1.02129(15) 0.88956(8) 0.5120(2) 0.0694(10) Uani 1 1 d . . . . .
 C1 C 1.0033(2) 0.91338(13) -0.2848(3) 0.0611(14) Uani 1 1 d . . . . .
 C27 C 0.18390(19) 0.90648(12) -0.2949(3) 0.0554(12) Uani 1 1 d . . . . .
 C40 C 0.8548(2) 0.93402(12) 0.3642(4) 0.0737(17) Uani 1 1 d . . . . .
 H40 H 0.838030 0.950180 0.343974 0.088 Uiso 1 1 calc R U . . .
 C25 C 0.2708(2) 0.88355(13) -0.2131(3) 0.0678(15) Uani 1 1 d . . . . .
 H25 H 0.251169 0.867242 -0.227107 0.081 Uiso 1 1 calc R U . . .
 C39 C 0.9074(2) 0.93443(12) 0.4157(3) 0.0652(14) Uani 1 1 d . . . . .
 H39 H 0.923230 0.950576 0.437286 0.078 Uiso 1 1 calc R U . . .
 C23 C 0.2699(2) 0.93039(12) -0.2172(4) 0.0715(16) Uani 1 1 d . . . . .
 H23 H 0.249962 0.946457 -0.233192 0.086 Uiso 1 1 calc R U . . .
 C8 C 0.77243(18) 0.91305(12) -0.0808(3) 0.0577(13) Uani 1 1 d . . . . .
 C30 C 0.69496(13) 0.89209(7) 0.1814(2) 0.0696(14) Uani 1 1 d G U . . .
 H30 H 0.687056 0.878769 0.141386 0.084 Uiso 1 1 calc R U . . .
 C31 C 0.75124(13) 0.89130(7) 0.2297(2) 0.0730(16) Uani 1 1 d G U . . .
 H31 H 0.781799 0.877441 0.222731 0.088 Uiso 1 1 calc R U . . .
 C32 C 0.76280(12) 0.91080(8) 0.2883(2) 0.0760(16) Uani 1 1 d G U . . .
 C33 C 0.71809(14) 0.93108(7) 0.2985(2) 0.0785(17) Uani 1 1 d G U . . .
 H33 H 0.725996 0.944409 0.338576 0.094 Uiso 1 1 calc R U . . .
 C34 C 0.66181(13) 0.93187(7) 0.2502(2) 0.0775(16) Uani 1 1 d G U . . .
 H34 H 0.631253 0.945737 0.257232 0.093 Uiso 1 1 calc R U . . .
 C29 C 0.65025(11) 0.91238(7) 0.19166(19) 0.0679(14) Uani 1 1 d G U . . .
 C54 C 0.1771(2) 0.90713(13) 0.4834(3) 0.0599(13) Uani 1 1 d . . . . .
 C51 C 0.23356(13) 0.90863(7) 0.4231(2) 0.0642(13) Uani 1 1 d G . . . .
 C50 C 0.26663(17) 0.88571(6) 0.4024(3) 0.0830(19) Uani 1 1 d G . . . .
 H50 H 0.250896 0.869238 0.421539 0.100 Uiso 1 1 calc R U . . .
 C49 C 0.32272(17) 0.88689(7) 0.3538(3) 0.094(2) Uani 1 1 d G . . . .
 H49 H 0.345318 0.871225 0.339727 0.112 Uiso 1 1 calc R U . . .
 C48 C 0.34574(14) 0.91099(8) 0.3259(2) 0.0691(14) Uani 1 1 d G . . . .
 C53 C 0.31268(16) 0.93391(7) 0.3466(3) 0.0827(18) Uani 1 1 d G . . . .
 H53 H 0.328410 0.950379 0.327481 0.099 Uiso 1 1 calc R U . . .
 C52 C 0.25659(16) 0.93273(6) 0.3952(3) 0.0847(19) Uani 1 1 d G . . . .
 H52 H 0.233989 0.948393 0.409293 0.102 Uiso 1 1 calc R U . . .
 C2 C 0.9478(2) 0.91366(12) -0.2293(3) 0.0641(14) Uani 1 1 d . . . . .
 C42 C 0.52773(19) 0.91365(14) 0.1867(3) 0.0726(17) Uani 1 1 d . . . . .
 C11 C 0.65296(17) 0.91282(14) 0.0069(3) 0.0713(17) Uani 1 1 d . . . . .
 C14 C 0.59213(18) 0.91270(12) 0.0564(3) 0.0661(15) Uani 1 1 d . . . . .
 C9 C 0.7245(2) 0.89530(13) -0.0943(4) 0.0779(16) Uani 1 1 d . . . . .
 H9 H 0.731749 0.881766 -0.133855 0.093 Uiso 1 1 calc R U . . .
 C15 C 0.52979(18) 0.91141(13) 0.0047(3) 0.0642(14) Uani 1 1 d . . . . .
 C18 C 0.4180(2) 0.90991(13) -0.0992(4) 0.0788(15) Uani 1 1 d . . . . .
 C47 C 0.4776(2) 0.93167(15) 0.1735(4) 0.093(2) Uani 1 1 d . . . . .
 H47 H 0.483975 0.945270 0.133955 0.111 Uiso 1 1 calc R U . . .
 C10 C 0.6654(2) 0.89610(14) -0.0527(3) 0.0841(19) Uani 1 1 d . . . . .
 H10 H 0.632251 0.883967 -0.068108 0.101 Uiso 1 1 calc R U . . .
 C112 C 0.3007(3) 0.55326(12) 0.4232(4) 0.0786(16) Uani 1 1 d . U . . .
 C19 C 0.4306(2) 0.88957(13) -0.0361(3) 0.0735(16) Uani 1 1 d . . . . .
 H19 H 0.401338 0.875179 -0.031137 0.088 Uiso 1 1 calc R U . . .
 C44 C 0.4569(2) 0.89463(14) 0.2944(3) 0.0836(19) Uani 1 1 d . . . . .
 H44 H 0.451250 0.881901 0.336881 0.100 Uiso 1 1 calc R U . . .
 C13 C 0.7587(2) 0.93350(14) -0.0234(4) 0.0852(19) Uani 1 1 d . . . . .
 H13 H 0.789324 0.947345 -0.016348 0.102 Uiso 1 1 calc R U . . .
 C41 C 0.99474(19) 0.91072(13) 0.4948(3) 0.0566(12) Uani 1 1 d . . . . .
 C21 C 0.3556(2) 0.90808(15) -0.1406(3) 0.0760(17) Uani 1 1 d . . . . .
 C5 C 0.8322(2) 0.91308(13) -0.1286(3) 0.0695(15) Uani 1 1 d . . . . .
 C35 C 0.8246(2) 0.91087(15) 0.3403(3) 0.0739(16) Uani 1 1 d . . . . .
 C114 C 0.3022(4) 0.59954(12) 0.3973(5) 0.101(2) Uani 1 1 d . U . . .
 H114 H 0.323467 0.614464 0.374557 0.121 Uiso 1 1 calc R U . . .
 C17 C 0.4609(2) 0.92869(13) -0.1043(4) 0.0789(17) Uani 1 1 d . . . . .
 H17 H 0.452491 0.942371 -0.142926 0.095 Uiso 1 1 calc R U . . .
 C16 C 0.5178(2) 0.93033(15) -0.0579(3) 0.0842(19) Uani 1 1 d . . . . .
 H16 H 0.548401 0.943986 -0.068031 0.101 Uiso 1 1 calc R U . . .
 C45 C 0.4091(2) 0.91198(13) 0.2773(3) 0.0733(15) Uani 1 1 d . . . . .
 C7 C 0.92316(19) 0.93702(12) -0.1955(3) 0.0609(13) Uani 1 1 d . . . . .
 H7 H 0.945672 0.952998 -0.205786 0.073 Uiso 1 1 calc R U . . .
 C20 C 0.4864(2) 0.89110(13) 0.0182(3) 0.0777(17) Uani 1 1 d . . . . .
 H20 H 0.493077 0.878679 0.061322 0.093 Uiso 1 1 calc R U . . .
 C6 C 0.8679(2) 0.93746(14) -0.1485(4) 0.0820(19) Uani 1 1 d . . . . .
 H6 H 0.852053 0.953750 -0.128099 0.098 Uiso 1 1 calc R U . . .
 C46 C 0.4193(2) 0.93050(13) 0.2156(4) 0.0818(18) Uani 1 1 d . . . . .
 H46 H 0.385499 0.942557 0.202202 0.098 Uiso 1 1 calc R U . . .
 C60 C 0.1257(4) 0.76011(13) 0.5414(7) 0.124(3) Uani 1 1 d . . . . .
 C3 C 0.9153(3) 0.89006(13) -0.2067(4) 0.0836(19) Uani 1 1 d . . . . .
 H3 H 0.932642 0.873644 -0.223943 0.100 Uiso 1 1 calc R U . . .
 C12 C 0.7002(2) 0.93358(13) 0.0236(4) 0.0780(17) Uani 1 1 d . . . . .
 H12 H 0.692078 0.946651 0.064320 0.094 Uiso 1 1 calc R U . . .
 C4 C 0.8575(3) 0.89076(14) -0.1591(4) 0.0793(18) Uani 1 1 d . . . . .
 H4 H 0.835478 0.874718 -0.148071 0.095 Uiso 1 1 calc R U . . .
 C113 C 0.3312(4) 0.57539(13) 0.3889(5) 0.099(2) Uani 1 1 d . U . . .
 H113 H 0.371531 0.573687 0.360061 0.119 Uiso 1 1 calc R U . . .
 C110 C 0.2137(3) 0.58211(13) 0.4681(5) 0.0918(19) Uani 1 1 d . U . . .
 H110 H 0.172592 0.584266 0.494683 0.110 Uiso 1 1 calc R U . . .
 C37 C 0.9088(2) 0.88748(12) 0.4157(3) 0.0680(14) Uani 1 1 d . . . . .
 H37 H 0.925376 0.871576 0.438123 0.082 Uiso 1 1 calc R U . . .
 C111 C 0.2420(3) 0.55647(12) 0.4620(4) 0.0808(16) Uani 1 1 d . U . . .
 H111 H 0.219992 0.541749 0.485030 0.097 Uiso 1 1 calc R U . . .
 C43 C 0.5171(2) 0.89566(14) 0.2467(4) 0.0841(19) Uani 1 1 d . . . . .
 H43 H 0.550311 0.883171 0.258262 0.101 Uiso 1 1 calc R U . . .
 C22 C 0.3264(2) 0.93055(13) -0.1702(4) 0.0760(17) Uani 1 1 d . . . . .
 H22 H 0.345972 0.946973 -0.157537 0.091 Uiso 1 1 calc R U . . .
 C109 C 0.2442(3) 0.60291(10) 0.4369(4) 0.0861(18) Uani 1 1 d D U . . .
 C26 C 0.3273(3) 0.88407(14) -0.1649(4) 0.0809(18) Uani 1 1 d . . . . .
 H26 H 0.347007 0.868043 -0.148213 0.097 Uiso 1 1 calc R U . . .
 C36 C 0.8527(2) 0.88704(12) 0.3596(4) 0.0765(17) Uani 1 1 d . . . . .
 H36 H 0.836270 0.871066 0.337359 0.092 Uiso 1 1 calc R U . . .
 C66 C 0.1705(3) 0.67969(7) 0.4920(3) 0.123(3) Uani 1 1 d DG U . . .
 C71 C 0.1776(3) 0.66108(9) 0.5544(3) 0.120(2) Uani 1 1 d DG U . . .
 C70 C 0.2007(3) 0.63614(8) 0.5354(3) 0.112(2) Uani 1 1 d G U . . .
 H70 H 0.205571 0.623421 0.578111 0.134 Uiso 1 1 calc R U . . .
 C69 C 0.2167(3) 0.62982(7) 0.4539(3) 0.112(2) Uani 1 1 d DG U . . .
 C68 C 0.2096(3) 0.64843(10) 0.3915(2) 0.140(3) Uani 1 1 d DG U . . .
 C67 C 0.1865(3) 0.67337(8) 0.4105(3) 0.133(3) Uani 1 1 d G U . . .
 H67 H 0.181619 0.686090 0.367818 0.159 Uiso 1 1 calc R U . . .
 O10 O 0.0497(4) 0.63643(14) 0.5683(5) 0.185(3) Uani 1 1 d D U . . .
 C65 C 0.0793(5) 0.74517(14) 0.4919(4) 0.109(3) Uani 1 1 d . . . . .
 H65 H 0.040348 0.752775 0.470732 0.131 Uiso 1 1 calc R U . . .
 C72 C 0.1470(4) 0.66554(18) 0.6411(4) 0.143(3) Uani 1 1 d D U . . .
 H72A H 0.150010 0.648945 0.672802 0.171 Uiso 1 1 calc R U . . .
 H72B H 0.173529 0.678802 0.670801 0.171 Uiso 1 1 calc R U . . .
 C64 C 0.0959(4) 0.71855(15) 0.4771(5) 0.109(2) Uani 1 1 d . . . . .
 H64 H 0.068066 0.707708 0.444670 0.131 Uiso 1 1 calc R U . . .
 C103 C 0.1687(5) 0.65278(19) 0.2344(5) 0.215(4) Uani 1 1 d DG U . . .
 C104 C 0.1849(4) 0.6735(2) 0.1822(7) 0.240(5) Uani 1 1 d DG U . . .
 H104 H 0.228622 0.679733 0.180078 0.288 Uiso 1 1 calc R U . . .
 C105 C 0.1371(6) 0.68512(18) 0.1330(6) 0.279(5) Uani 1 1 d DG U . . .
 C100 C 0.0731(5) 0.6760(2) 0.1361(7) 0.270(5) Uani 1 1 d DG U . . .
 C101 C 0.0569(4) 0.6553(2) 0.1883(8) 0.259(5) Uani 1 1 d G U . . .
 H101 H 0.013112 0.649060 0.190350 0.311 Uiso 1 1 calc R U . . .
 C102 C 0.1046(6) 0.64367(17) 0.2374(6) 0.251(5) Uani 1 1 d DG U . . .
 C119 C 0.39604(18) 0.52377(6) 0.4023(4) 0.065(2) Uani 0.532(5) 1 d G U P A 1
 H119 H 0.423020 0.538902 0.398864 0.078 Uiso 0.532(5) 1 calc R U P A 1
 C115 C 0.32869(18) 0.52649(6) 0.4099(3) 0.0663(13) Uani 1 1 d G . . . .
 C116 C 0.28921(13) 0.50434(8) 0.4150(5) 0.082(3) Uani 0.532(5) 1 d G U P A 1
 H116 H 0.243179 0.506199 0.420176 0.098 Uiso 0.532(5) 1 calc R U P A 1
 C117 C 0.31708(15) 0.47948(7) 0.4124(4) 0.073(3) Uani 0.532(5) 1 d G U P A 1
 H117 H 0.290094 0.464340 0.415788 0.088 Uiso 0.532(5) 1 calc R U P A 1
 N2 N 0.38443(15) 0.47676(6) 0.4047(3) 0.0610(10) Uani 1 1 d G . . . .
 C118 C 0.42391(12) 0.49890(7) 0.3997(4) 0.066(2) Uani 0.532(5) 1 d G U P A 1
 H118 H 0.469936 0.497042 0.394475 0.080 Uiso 0.532(5) 1 calc R U P A 1
 C74 C 0.0306(7) 0.66010(18) 0.5991(7) 0.169(3) Uani 1 1 d D U . . .
 C61 C 0.1778(4) 0.74836(14) 0.5748(6) 0.119(3) Uani 1 1 d . . . . .
 H61 H 0.204574 0.758005 0.612162 0.142 Uiso 1 1 calc R U . . .
 C77 C -0.0096(6) 0.7073(2) 0.6691(8) 0.186(4) Uani 1 1 d D U . . .
 C73 C 0.0756(5) 0.6746(2) 0.6415(7) 0.161(3) Uani 1 1 d D U . . .
 C1A C 0.3237(5) 0.5098(3) 0.4857(10) 0.087(3) Uani 0.468(5) 1 d . U P A 2
 H1A H 0.300992 0.516008 0.533341 0.105 Uiso 0.468(5) 1 calc R U P A 2
 C63 C 0.1537(4) 0.70843(11) 0.5106(5) 0.103(2) Uani 1 1 d D . . . .
 C1B C 0.3654(6) 0.5168(2) 0.3451(10) 0.079(3) Uani 0.468(5) 1 d . U P A 2
 H1B H 0.372276 0.528073 0.299054 0.095 Uiso 0.468(5) 1 calc R U P A 2
 C108 C 0.2180(5) 0.6428(2) 0.2986(4) 0.186(4) Uani 1 1 d D U . . .
 H10A H 0.261302 0.649699 0.282243 0.224 Uiso 1 1 calc R U . . .
 H10B H 0.220110 0.623456 0.292292 0.224 Uiso 1 1 calc R U . . .
 O9 O -0.0316(4) 0.73069(18) 0.6982(6) 0.200(3) Uani 1 1 d D U . . .
 C78 C 0.0528(6) 0.6966(2) 0.6795(7) 0.177(4) Uani 1 1 d . U . . .
 H78 H 0.081727 0.705379 0.716333 0.213 Uiso 1 1 calc R U . . .
 C75 C -0.0350(6) 0.6685(2) 0.5875(8) 0.185(4) Uani 1 1 d . U . . .
 H75 H -0.063717 0.658951 0.552401 0.222 Uiso 1 1 calc R U . . .
 C76 C -0.0555(7) 0.6897(3) 0.6257(10) 0.214(4) Uani 1 1 d D U . . .
 C80 C 0.0328(8) 0.6310(2) 0.4817(7) 0.229(6) Uani 1 1 d D U . . .
 H80A H 0.072843 0.627692 0.449890 0.344 Uiso 1 1 calc R U . . .
 H80B H 0.010030 0.646234 0.458112 0.344 Uiso 1 1 calc R U . . .
 H80C H 0.004346 0.615611 0.478959 0.344 Uiso 1 1 calc R U . . .
 O11 O -0.1648(8) 0.6741(2) 0.4806(8) 0.314(5) Uani 1 1 d D U . . .
 O16 O 0.0959(6) 0.6207(2) 0.2788(8) 0.278(5) Uani 1 1 d D U . . .
 C1C C 0.3535(5) 0.4843(2) 0.4860(10) 0.081(3) Uani 0.468(5) 1 d . U P A 2
 H1C H 0.353689 0.473183 0.533325 0.097 Uiso 0.468(5) 1 calc R U P A 2
 C62 C 0.1932(4) 0.72397(17) 0.5579(6) 0.126(3) Uani 1 1 d . . . . .
 H62 H 0.232936 0.716958 0.578981 0.151 Uiso 1 1 calc R U . . .
 C86 C -0.1539(7) 0.7113(4) 0.3846(9) 0.327(6) Uani 1 1 d G U . . .
 H86 H -0.166433 0.701414 0.337214 0.392 Uiso 1 1 calc R U . . .
 C85 C -0.1382(8) 0.7377(4) 0.3763(9) 0.354(6) Uani 1 1 d DG U . . .
 C84 C -0.1199(7) 0.7522(2) 0.4456(14) 0.357(6) Uani 1 1 d DG U . . .
 C83 C -0.1174(6) 0.7404(4) 0.5232(10) 0.314(6) Uani 1 1 d G U . . .
 H83 H -0.104861 0.750276 0.570570 0.377 Uiso 1 1 calc R U . . .
 C82 C -0.1331(7) 0.7140(4) 0.5315(8) 0.286(5) Uani 1 1 d DG U . . .
 C87 C -0.1514(6) 0.6994(2) 0.4622(12) 0.303(5) Uani 1 1 d DG U . . .
 C99 C 0.0048(6) 0.6786(3) 0.1003(11) 0.297(6) Uani 1 1 d D U . . .
 H99A H 0.027768 0.688082 0.055230 0.357 Uiso 1 1 d R U . . .
 H99B H -0.020482 0.664182 0.074420 0.357 Uiso 1 1 d R U . . .
 C81 C -0.1261(7) 0.6987(3) 0.6125(8) 0.255(5) Uani 1 1 d D U . . .
 H81A H -0.155192 0.683151 0.611132 0.306 Uiso 1 1 calc R U . . .
 H81B H -0.139697 0.709902 0.659555 0.306 Uiso 1 1 calc R U . . .
 C90 C -0.1392(12) 0.7517(3) 0.2917(7) 0.358(6) Uani 1 1 d D U . . .
 H90A H -0.184498 0.757199 0.279226 0.430 Uiso 1 1 calc R U . . .
 H90B H -0.111882 0.767667 0.295128 0.430 Uiso 1 1 calc R U . . .
 O13 O -0.0185(7) 0.7585(3) 0.2664(10) 0.326(6) Uani 1 1 d D U . . .
 C1D C 0.3922(5) 0.4929(2) 0.3410(10) 0.076(3) Uani 0.468(5) 1 d . U P A 2
 H1D H 0.416256 0.487639 0.293451 0.092 Uiso 0.468(5) 1 calc R U P A 2
 C94 C -0.0309(6) 0.7041(2) 0.1243(7) 0.331(6) Uani 1 1 d DG U . . .
 C95 C -0.0054(5) 0.7231(2) 0.1769(8) 0.330(6) Uani 1 1 d DG U . . .
 H95 H 0.040579 0.725719 0.179948 0.395 Uiso 1 1 calc R U . . .
 C96 C -0.0470(6) 0.7384(2) 0.2249(7) 0.333(6) Uani 1 1 d DG U . . .
 C91 C -0.1142(6) 0.7346(3) 0.2204(8) 0.342(6) Uani 1 1 d DG U . . .
 C92 C -0.1398(5) 0.7155(3) 0.1679(8) 0.338(6) Uani 1 1 d DG U . . .
 H92 H -0.185686 0.712954 0.164842 0.406 Uiso 1 1 calc R U . . .
 C93 C -0.0981(6) 0.7003(2) 0.1199(6) 0.351(6) Uani 1 1 d DG U . . .
 C79 C 0.0144(7) 0.7465(2) 0.7463(8) 0.222(6) Uani 1 1 d D U . . .
 H79A H 0.043819 0.755823 0.708487 0.332 Uiso 1 1 calc R U . . .
 H79B H 0.040013 0.735006 0.782752 0.332 Uiso 1 1 calc R U . . .
 H79C H -0.009818 0.759203 0.780052 0.332 Uiso 1 1 calc R U . . .
 O12 O -0.1055(8) 0.7784(2) 0.4429(11) 0.384(7) Uani 1 1 d D U . . .
 O14 O -0.1131(6) 0.6810(2) 0.0657(7) 0.398(7) Uani 1 1 d D U . . .
 O15 O 0.1562(7) 0.7060(3) 0.0863(8) 0.323(6) Uani 1 1 d D U . . .
 C89 C -0.1342(12) 0.7948(4) 0.5077(14) 0.400(11) Uani 1 1 d D U . . .
 H89A H -0.107121 0.810444 0.516265 0.599 Uiso 1 1 d R U . . .
 H89B H -0.135751 0.784544 0.559106 0.599 Uiso 1 1 d R U . . .
 H89C H -0.178521 0.800154 0.492115 0.599 Uiso 1 1 d R U . . .
 C88 C -0.1690(12) 0.6554(3) 0.4136(11) 0.324(9) Uani 1 1 d D U . . .
 H88A H -0.173737 0.664794 0.360814 0.486 Uiso 1 1 calc R U . . .
 H88B H -0.206938 0.644007 0.422233 0.486 Uiso 1 1 calc R U . . .
 H88C H -0.129115 0.644775 0.412306 0.486 Uiso 1 1 calc R U . . .
 C97 C 0.0521(8) 0.7582(3) 0.2770(14) 0.339(10) Uani 1 1 d D U . . .
 H97A H 0.065269 0.770455 0.320812 0.508 Uiso 1 1 d R U . . .
 H97B H 0.073899 0.762915 0.224972 0.508 Uiso 1 1 d R U . . .
 H97C H 0.064479 0.740305 0.292952 0.508 Uiso 1 1 d R U . . .
 C107 C 0.0332(8) 0.6074(3) 0.2650(13) 0.310(9) Uani 1 1 d D U . . .
 H10C H 0.018061 0.610888 0.208278 0.465 Uiso 1 1 calc R U . . .
 H10D H 0.000828 0.613940 0.304749 0.465 Uiso 1 1 calc R U . . .
 H10E H 0.038784 0.588428 0.272571 0.465 Uiso 1 1 calc R U . . .
 C98 C -0.1797(9) 0.6738(4) 0.0514(12) 0.541(14) Uani 1 1 d D U . . .
 H98A H -0.183424 0.658314 0.015754 0.811 Uiso 1 1 d R U . . .
 H98B H -0.199854 0.670144 0.105434 0.811 Uiso 1 1 d R U . . .
 H98C H -0.202204 0.688654 0.025204 0.811 Uiso 1 1 d R U . . .
 C106 C 0.2239(8) 0.7146(4) 0.0955(13) 0.377(11) Uani 1 1 d D U . . .
 H10F H 0.233494 0.718796 0.153609 0.566 Uiso 1 1 d R U . . .
 H10G H 0.230384 0.730946 0.064600 0.566 Uiso 1 1 d R U . . .
 H10H H 0.255064 0.701366 0.075910 0.566 Uiso 1 1 d R U . . .

loop_
  _atom_site_aniso_label
  _atom_site_aniso_U_11
  _atom_site_aniso_U_22
  _atom_site_aniso_U_33
  _atom_site_aniso_U_23
  _atom_site_aniso_U_13
  _atom_site_aniso_U_12
 Zn1 0.0217(2) 0.0587(4) 0.0525(4) -0.0057(3) -0.0031(3) 0.0024(2)
 Zn2 0.0217(2) 0.0597(4) 0.0502(3) -0.0028(3) -0.0024(3) 0.0003(2)
 O1 0.0359(15) 0.093(3) 0.063(2) 0.003(2) -0.0169(15) 0.0027(17)
 O8 0.0387(16) 0.074(3) 0.079(2) -0.003(2) 0.0138(16) 0.0081(17)
 O3 0.0497(17) 0.089(3) 0.062(2) -0.013(2) 0.0214(16) -0.0039(19)
 O4 0.0430(16) 0.090(3) 0.059(2) 0.0012(19) 0.0164(15) 0.0021(17)
 O2 0.0385(15) 0.078(3) 0.064(2) 0.0023(18) -0.0134(15) 0.0002(16)
 O7 0.0456(17) 0.094(3) 0.065(2) 0.001(2) 0.0169(16) 0.0166(18)
 O5 0.0433(17) 0.085(3) 0.085(3) -0.015(2) -0.0337(17) 0.0119(17)
 N1 0.058(2) 0.071(3) 0.097(3) -0.023(3) -0.025(3) 0.013(2)
 C55 0.128(5) 0.092(5) 0.165(6) -0.018(5) -0.034(5) 0.028(4)
 C56 0.135(5) 0.085(5) 0.165(6) -0.019(5) -0.045(5) 0.040(4)
 C57 0.130(5) 0.064(4) 0.147(6) -0.021(4) -0.057(5) 0.009(4)
 C58 0.130(5) 0.069(4) 0.180(7) -0.032(4) -0.044(5) 0.017(4)
 C59 0.102(4) 0.086(4) 0.166(6) -0.036(5) -0.034(5) 0.010(4)
 C24 0.0236(17) 0.085(4) 0.081(3) 0.004(3) -0.022(2) 0.003(2)
 C38 0.0357(19) 0.080(4) 0.069(3) -0.001(3) -0.016(2) 0.004(3)
 C28 0.0190(16) 0.151(5) 0.056(3) 0.000(3) -0.0064(18) 0.011(3)
 O6 0.0446(17) 0.075(3) 0.088(3) -0.006(2) -0.0256(18) 0.0079(17)
 C1 0.0321(19) 0.092(4) 0.059(3) -0.015(3) 0.000(2) 0.010(3)
 C27 0.0330(19) 0.083(4) 0.050(3) 0.001(3) -0.0037(18) -0.003(2)
 C40 0.058(3) 0.076(4) 0.087(4) -0.016(3) -0.042(3) 0.004(3)
 C25 0.041(2) 0.099(4) 0.063(3) -0.007(3) -0.008(2) -0.005(3)
 C39 0.050(2) 0.091(4) 0.055(3) -0.005(3) -0.021(2) 0.014(3)
 C23 0.053(3) 0.077(4) 0.085(4) -0.005(3) -0.031(3) 0.007(3)
 C8 0.0274(17) 0.106(4) 0.040(2) -0.003(3) 0.0086(16) 0.002(2)
 C30 0.036(2) 0.115(4) 0.057(3) -0.012(3) -0.016(2) 0.005(2)
 C31 0.031(2) 0.117(4) 0.070(3) -0.025(3) -0.035(2) 0.019(2)
 C32 0.0315(19) 0.133(4) 0.064(3) -0.026(3) -0.024(2) 0.019(3)
 C33 0.035(2) 0.130(5) 0.071(3) -0.034(3) -0.026(2) 0.009(3)
 C34 0.034(2) 0.137(5) 0.062(3) -0.007(3) -0.020(2) 0.019(3)
 C29 0.0277(17) 0.131(4) 0.045(2) -0.010(3) -0.0107(17) 0.019(3)
 C54 0.0327(19) 0.083(4) 0.064(3) -0.006(3) 0.0001(19) 0.007(3)
 C51 0.039(2) 0.084(4) 0.069(3) -0.010(3) 0.013(2) 0.005(3)
 C50 0.065(3) 0.076(4) 0.108(5) 0.003(4) 0.055(3) 0.003(3)
 C49 0.058(3) 0.095(5) 0.128(6) -0.014(4) 0.029(3) 0.030(3)
 C48 0.042(2) 0.084(4) 0.082(4) 0.006(3) 0.024(2) 0.005(3)
 C53 0.058(3) 0.097(5) 0.093(4) 0.010(4) 0.030(3) 0.007(3)
 C52 0.044(2) 0.091(4) 0.119(5) 0.025(4) 0.042(3) 0.014(3)
 C2 0.034(2) 0.104(4) 0.054(3) -0.006(3) 0.0072(19) 0.008(3)
 C42 0.0270(18) 0.155(6) 0.036(2) 0.015(3) 0.0038(17) 0.011(3)
 C11 0.0172(16) 0.150(5) 0.046(3) -0.021(3) -0.0015(16) 0.001(3)
 C14 0.0220(16) 0.141(5) 0.036(2) -0.002(3) -0.0063(16) -0.007(3)
 C9 0.052(3) 0.115(5) 0.067(3) -0.002(3) 0.015(3) -0.012(3)
 C15 0.0267(17) 0.126(5) 0.039(2) -0.002(3) -0.0038(17) -0.004(3)
 C18 0.038(2) 0.105(4) 0.093(4) -0.001(4) -0.010(3) 0.009(3)
 C47 0.042(3) 0.150(6) 0.086(4) 0.034(4) 0.014(3) 0.014(3)
 C10 0.033(2) 0.151(6) 0.068(3) -0.030(4) 0.015(2) -0.024(3)
 C112 0.073(3) 0.068(3) 0.094(4) 0.005(3) 0.012(3) 0.011(3)
 C19 0.041(2) 0.112(5) 0.068(3) 0.011(3) -0.019(2) -0.014(3)
 C44 0.044(2) 0.148(6) 0.059(3) 0.024(4) 0.020(2) 0.021(3)
 C13 0.041(2) 0.147(6) 0.067(4) 0.005(4) 0.009(2) -0.030(3)
 C41 0.0334(19) 0.083(4) 0.054(3) -0.006(3) -0.0069(18) -0.006(3)
 C21 0.038(2) 0.121(5) 0.069(3) -0.016(4) -0.021(2) -0.011(3)
 C5 0.044(2) 0.097(4) 0.067(3) 0.003(3) 0.023(2) 0.001(3)
 C35 0.043(2) 0.126(5) 0.053(3) 0.001(4) -0.021(2) 0.023(3)
 C114 0.119(5) 0.063(3) 0.120(5) 0.020(4) 0.033(4) 0.014(3)
 C17 0.053(3) 0.128(5) 0.055(3) 0.007(3) -0.012(3) -0.015(3)
 C16 0.051(3) 0.149(6) 0.052(3) 0.013(4) -0.009(2) -0.020(3)
 C45 0.034(2) 0.119(5) 0.067(3) -0.005(3) 0.012(2) 0.007(3)
 C7 0.031(2) 0.096(4) 0.056(3) 0.001(3) 0.0118(19) 0.001(2)
 C20 0.039(2) 0.128(5) 0.066(3) 0.000(3) -0.026(2) -0.007(3)
 C6 0.048(3) 0.121(5) 0.077(4) -0.026(4) 0.034(3) -0.016(3)
 C46 0.042(3) 0.122(5) 0.082(4) 0.024(4) 0.018(3) 0.020(3)
 C60 0.111(6) 0.049(4) 0.212(10) -0.013(5) -0.002(6) 0.012(4)
 C3 0.048(3) 0.107(5) 0.096(4) -0.034(4) 0.036(3) -0.002(3)
 C12 0.029(2) 0.138(5) 0.066(3) 0.004(3) 0.011(2) 0.008(3)
 C4 0.056(3) 0.101(5) 0.081(4) 0.014(4) 0.026(3) -0.007(3)
 C113 0.103(4) 0.073(4) 0.121(5) 0.001(4) 0.037(4) 0.006(3)
 C110 0.089(4) 0.076(4) 0.110(5) -0.016(3) 0.005(4) 0.011(3)
 C37 0.052(2) 0.090(4) 0.063(3) -0.006(3) -0.025(3) 0.003(3)
 C111 0.067(3) 0.074(4) 0.101(4) -0.011(3) 0.006(3) 0.020(3)
 C43 0.042(2) 0.140(6) 0.071(4) 0.012(4) 0.016(2) 0.020(3)
 C22 0.044(2) 0.101(5) 0.083(4) -0.009(3) -0.032(3) -0.005(3)
 C109 0.098(4) 0.052(3) 0.107(5) 0.006(3) 0.007(4) 0.007(3)
 C26 0.059(3) 0.106(5) 0.078(4) 0.015(4) -0.041(3) -0.002(3)
 C36 0.044(2) 0.083(4) 0.102(4) -0.006(3) -0.028(3) 0.011(3)
 C66 0.172(6) 0.072(4) 0.124(6) -0.018(4) 0.006(5) 0.050(4)
 C71 0.153(5) 0.086(4) 0.121(5) -0.029(4) 0.000(5) 0.054(4)
 C70 0.141(5) 0.078(4) 0.116(5) -0.017(4) -0.003(5) 0.033(4)
 C69 0.151(6) 0.091(5) 0.094(5) 0.006(4) 0.013(5) 0.037(4)
 C68 0.198(6) 0.114(5) 0.108(5) -0.005(5) 0.021(5) 0.043(5)
 C67 0.181(6) 0.082(4) 0.135(6) -0.020(4) 0.011(6) 0.062(4)
 O10 0.231(7) 0.145(5) 0.178(6) -0.008(5) 0.043(6) 0.043(5)
 C65 0.174(8) 0.073(5) 0.081(4) -0.010(4) 0.024(5) 0.009(5)
 C72 0.186(7) 0.099(5) 0.143(6) -0.002(5) 0.014(6) 0.047(5)
 C64 0.139(6) 0.103(6) 0.087(5) -0.012(4) 0.029(5) 0.027(5)
 C103 0.276(9) 0.200(8) 0.170(8) 0.014(7) 0.011(8) 0.082(8)
 C104 0.318(10) 0.213(10) 0.190(9) 0.029(8) -0.004(9) 0.111(9)
 C105 0.341(11) 0.272(10) 0.224(9) 0.027(8) -0.011(10) 0.070(10)
 C100 0.331(11) 0.249(9) 0.231(9) 0.017(8) -0.017(10) 0.056(10)
 C101 0.316(11) 0.242(10) 0.219(10) 0.000(9) -0.026(10) 0.080(10)
 C102 0.304(10) 0.238(9) 0.212(9) 0.009(8) 0.000(9) 0.067(9)
 C119 0.047(4) 0.053(5) 0.096(6) 0.016(5) 0.021(4) -0.008(4)
 C115 0.051(2) 0.072(3) 0.076(4) 0.005(3) -0.004(3) 0.002(2)
 C116 0.043(4) 0.075(6) 0.128(8) -0.023(6) 0.017(5) -0.002(4)
 C117 0.030(3) 0.074(5) 0.116(7) -0.021(5) 0.009(4) -0.001(4)
 N2 0.0410(18) 0.067(3) 0.075(3) -0.007(2) 0.012(2) 0.0079(18)
 C118 0.057(5) 0.054(5) 0.088(6) 0.009(5) 0.003(4) 0.021(4)
 C74 0.211(8) 0.129(6) 0.167(7) -0.012(6) 0.044(7) 0.070(6)
 C61 0.097(5) 0.070(5) 0.189(9) -0.024(5) -0.020(6) 0.016(4)
 C77 0.212(8) 0.173(7) 0.172(7) -0.028(6) 0.026(7) 0.102(6)
 C73 0.201(7) 0.116(6) 0.167(7) -0.019(5) 0.023(6) 0.069(5)
 C1A 0.053(5) 0.080(6) 0.129(8) -0.031(6) 0.003(5) -0.001(5)
 C63 0.120(6) 0.071(4) 0.118(6) -0.014(4) -0.003(5) 0.034(4)
 C1B 0.060(5) 0.065(6) 0.112(7) 0.024(6) 0.018(5) 0.007(5)
 C108 0.233(8) 0.173(7) 0.154(7) -0.004(7) 0.024(7) 0.054(7)
 O9 0.227(8) 0.195(7) 0.179(7) -0.038(6) 0.022(6) 0.073(6)
 C78 0.206(8) 0.164(7) 0.161(7) -0.027(6) 0.011(7) 0.090(6)
 C75 0.214(8) 0.158(7) 0.184(8) 0.010(7) 0.039(7) 0.095(6)
 C76 0.225(8) 0.203(8) 0.215(8) 0.003(7) 0.037(8) 0.094(7)
 C80 0.281(14) 0.188(12) 0.218(13) -0.004(11) 0.030(14) 0.027(11)
 O11 0.348(10) 0.291(12) 0.302(11) 0.008(10) 0.018(11) 0.116(12)
 O16 0.301(11) 0.270(11) 0.265(10) 0.009(9) 0.011(10) 0.031(9)
 C1C 0.048(5) 0.073(7) 0.122(8) -0.014(6) 0.008(6) 0.002(5)
 C62 0.106(6) 0.099(6) 0.173(9) -0.028(6) -0.034(6) 0.021(5)
 C86 0.349(11) 0.301(12) 0.330(12) 0.024(11) 0.020(12) 0.093(12)
 C85 0.376(9) 0.331(11) 0.354(11) 0.000(11) 0.011(11) 0.078(11)
 C84 0.363(10) 0.333(12) 0.374(12) -0.017(11) 0.001(11) 0.073(12)
 C83 0.316(10) 0.299(12) 0.328(12) 0.001(11) 0.011(11) 0.076(12)
 C82 0.290(9) 0.264(10) 0.304(10) 0.001(9) 0.024(10) 0.111(10)
 C87 0.324(9) 0.276(11) 0.310(11) 0.022(10) 0.025(10) 0.115(11)
 C99 0.333(12) 0.286(11) 0.273(11) 0.011(10) -0.019(11) 0.033(11)
 C81 0.253(10) 0.244(10) 0.269(10) -0.004(9) 0.037(10) 0.091(9)
 C90 0.380(11) 0.351(13) 0.343(13) 0.009(11) 0.016(12) 0.054(12)
 O13 0.358(13) 0.336(13) 0.283(11) 0.011(10) -0.034(12) 0.026(12)
 C1D 0.056(5) 0.052(5) 0.122(7) 0.015(6) 0.045(5) 0.011(4)
 C94 0.345(11) 0.354(12) 0.295(11) -0.009(10) -0.012(10) 0.033(11)
 C95 0.351(11) 0.349(13) 0.288(13) -0.004(11) -0.014(12) 0.047(12)
 C96 0.357(11) 0.349(12) 0.294(11) -0.001(10) -0.013(11) 0.042(11)
 C91 0.361(10) 0.359(12) 0.306(12) -0.003(10) 0.016(11) 0.045(11)
 C92 0.338(11) 0.369(14) 0.307(13) -0.010(11) 0.003(12) 0.030(12)
 C93 0.319(10) 0.407(13) 0.327(12) -0.014(10) -0.002(11) 0.019(11)
 C79 0.315(17) 0.165(11) 0.185(12) -0.014(9) 0.027(13) 0.032(12)
 O12 0.392(12) 0.351(14) 0.408(14) -0.032(13) 0.009(13) 0.076(13)
 O14 0.299(12) 0.519(16) 0.377(14) -0.001(13) -0.016(13) 0.007(13)
 O15 0.369(13) 0.358(13) 0.243(10) 0.035(9) -0.021(12) 0.029(12)
 C89 0.37(2) 0.42(2) 0.41(3) -0.05(2) 0.00(2) 0.05(2)
 C88 0.408(19) 0.278(19) 0.285(19) 0.008(16) -0.04(2) 0.085(18)
 C97 0.41(2) 0.294(18) 0.317(19) 0.035(16) -0.05(2) -0.02(2)
 C107 0.34(2) 0.297(19) 0.298(17) -0.042(15) -0.038(18) -0.064(16)
 C98 0.48(3) 0.69(3) 0.45(2) 0.01(2) -0.01(3) -0.04(3)
 C106 0.40(2) 0.46(2) 0.275(17) -0.011(18) -0.08(2) -0.09(2)

_geom_special_details
;
 All esds (except the esd in the dihedral angle between two l.s. planes)
 are estimated using the full covariance matrix.  The cell esds are taken
 into account individually in the estimation of esds in distances, angles
 and torsion angles; correlations between esds in cell parameters are only
 used when they are defined by crystal symmetry.  An approximate (isotropic)
 treatment of cell esds is used for estimating esds involving l.s. planes.
;
loop_
  _geom_bond_atom_site_label_1
  _geom_bond_atom_site_label_2
  _geom_bond_distance
  _geom_bond_site_symmetry_2
  _geom_bond_publ_flag
 Zn1 Zn2 2.9424(8) 1_456 ?
 Zn1 O1 2.032(3) 1_556 ?
 Zn1 O8 2.046(3) . ?
 Zn1 O4 2.017(3) 1_456 ?
 Zn1 N1 2.025(3) . ?
 Zn1 O6 2.007(3) 1_455 ?
 Zn2 O3 2.010(3) . ?
 Zn2 O2 2.045(3) 1_655 ?
 Zn2 O7 2.044(3) 1_654 ?
 Zn2 O5 2.029(3) 1_554 ?
 Zn2 N2 2.014(3) 3_655 ?
 O1 C27 1.296(6) . ?
 O8 C54 1.234(6) . ?
 O3 C1 1.277(7) . ?
 O4 C1 1.302(6) . ?
 O2 C27 1.250(6) . ?
 O7 C54 1.303(7) . ?
 O5 C41 1.246(6) . ?
 N1 C55 1.3900 . ?
 N1 C59 1.3900 . ?
 C55 H55 0.9500 . ?
 C55 C56 1.3900 . ?
 C56 H56 0.9500 . ?
 C56 C57 1.3900 . ?
 C57 C58 1.3900 . ?
 C57 C60 1.538(8) . ?
 C58 H58 0.9500 . ?
 C58 C59 1.3900 . ?
 C59 H59 0.9500 . ?
 C24 C27 1.490(5) . ?
 C24 C25 1.399(7) . ?
 C24 C23 1.365(7) . ?
 C38 C39 1.375(7) . ?
 C38 C41 1.505(6) . ?
 C38 C37 1.383(7) . ?
 C28 C29 1.499(4) . ?
 C28 C42 1.453(6) . ?
 C28 C14 1.361(6) . ?
 O6 C41 1.239(6) . ?
 C1 C2 1.443(6) . ?
 C40 H40 0.9500 . ?
 C40 C39 1.359(6) . ?
 C40 C35 1.386(8) . ?
 C25 H25 0.9500 . ?
 C25 C26 1.392(6) . ?
 C39 H39 0.9500 . ?
 C23 H23 0.9500 . ?
 C23 C22 1.381(6) . ?
 C8 C9 1.351(7) . ?
 C8 C13 1.422(8) . ?
 C8 C5 1.444(6) . ?
 C30 H30 0.9500 . ?
 C30 C31 1.3900 . ?
 C30 C29 1.3900 . ?
 C31 H31 0.9500 . ?
 C31 C32 1.3900 . ?
 C32 C33 1.3900 . ?
 C32 C35 1.517(4) . ?
 C33 H33 0.9500 . ?
 C33 C34 1.3900 . ?
 C34 H34 0.9500 . ?
 C34 C29 1.3900 . ?
 C54 C51 1.511(5) . ?
 C51 C50 1.3900 . ?
 C51 C52 1.3900 . ?
 C50 H50 0.9500 . ?
 C50 C49 1.3900 . ?
 C49 H49 0.9500 . ?
 C49 C48 1.3900 . ?
 C48 C53 1.3900 . ?
 C48 C45 1.515(5) . ?
 C53 H53 0.9500 . ?
 C53 C52 1.3900 . ?
 C52 H52 0.9500 . ?
 C2 C7 1.403(7) . ?
 C2 C3 1.422(8) . ?
 C42 C47 1.393(8) . ?
 C42 C43 1.350(8) . ?
 C11 C14 1.477(5) . ?
 C11 C10 1.308(8) . ?
 C11 C12 1.458(8) . ?
 C14 C15 1.524(5) . ?
 C9 H9 0.9500 . ?
 C9 C10 1.385(6) . ?
 C15 C16 1.417(8) . ?
 C15 C20 1.380(8) . ?
 C18 C19 1.474(8) . ?
 C18 C21 1.444(6) . ?
 C18 C17 1.300(8) . ?
 C47 H47 0.9500 . ?
 C47 C46 1.372(7) . ?
 C10 H10 0.9500 . ?
 C112 C113 1.403(8) . ?
 C112 C111 1.362(7) . ?
 C112 C115 1.495(6) . ?
 C19 H19 0.9500 . ?
 C19 C20 1.439(6) . ?
 C44 H44 0.9500 . ?
 C44 C45 1.346(7) . ?
 C44 C43 1.452(6) . ?
 C13 H13 0.9500 . ?
 C13 C12 1.415(6) . ?
 C21 C22 1.376(8) . ?
 C21 C26 1.408(8) . ?
 C5 C6 1.477(8) . ?
 C5 C4 1.343(8) . ?
 C35 C36 1.378(8) . ?
 C114 H114 0.9500 . ?
 C114 C113 1.373(8) . ?
 C114 C109 1.356(9) . ?
 C17 H17 0.9500 . ?
 C17 C16 1.386(7) . ?
 C16 H16 0.9500 . ?
 C45 C46 1.386(8) . ?
 C7 H7 0.9500 . ?
 C7 C6 1.360(6) . ?
 C20 H20 0.9500 . ?
 C6 H6 0.9500 . ?
 C46 H46 0.9500 . ?
 C60 C65 1.454(11) . ?
 C60 C61 1.335(10) . ?
 C3 H3 0.9500 . ?
 C3 C4 1.409(7) . ?
 C12 H12 0.9500 . ?
 C4 H4 0.9500 . ?
 C113 H113 0.9500 . ?
 C110 H110 0.9500 . ?
 C110 C111 1.432(8) . ?
 C110 C109 1.329(9) . ?
 C37 H37 0.9500 . ?
 C37 C36 1.461(6) . ?
 C111 H111 0.9500 . ?
 C43 H43 0.9500 . ?
 C22 H22 0.9500 . ?
 C109 C69 1.508(5) . ?
 C26 H26 0.9500 . ?
 C36 H36 0.9500 . ?
 C66 C71 1.3900 . ?
 C66 C67 1.3900 . ?
 C66 C63 1.533(5) . ?
 C71 C70 1.3900 . ?
 C71 C72 1.546(6) . ?
 C70 H70 0.9500 . ?
 C70 C69 1.3900 . ?
 C69 C68 1.3900 . ?
 C68 C67 1.3900 . ?
 C68 C108 1.533(6) . ?
 C67 H67 0.9500 . ?
 O10 C74 1.361(6) . ?
 O10 C80 1.464(6) . ?
 C65 H65 0.9500 . ?
 C65 C64 1.419(10) . ?
 C72 H72A 0.9900 . ?
 C72 H72B 0.9900 . ?
 C72 C73 1.532(6) . ?
 C64 H64 0.9500 . ?
 C64 C63 1.397(10) . ?
 C103 C104 1.3900 . ?
 C103 C102 1.3900 . ?
 C103 C108 1.532(6) . ?
 C104 H104 0.9500 . ?
 C104 C105 1.3900 . ?
 C105 C100 1.3900 . ?
 C105 O15 1.359(6) . ?
 C100 C101 1.3900 . ?
 C100 C99 1.517(6) . ?
 C101 H101 0.9500 . ?
 C101 C102 1.3900 . ?
 C102 O16 1.361(6) . ?
 C119 H119 0.9500 . ?
 C119 C115 1.3900 . ?
 C119 C118 1.3900 . ?
 C115 C116 1.3900 . ?
 C115 C1A 1.490(17) . ?
 C115 C1B 1.378(14) . ?
 C116 H116 0.9500 . ?
 C116 C117 1.3900 . ?
 C117 H117 0.9500 . ?
 C117 N2 1.3900 . ?
 N2 C118 1.3900 . ?
 N2 C1C 1.503(14) . ?
 N2 C1D 1.324(13) . ?
 C118 H118 0.9500 . ?
 C74 C73 1.364(14) . ?
 C74 C75 1.422(15) . ?
 C61 H61 0.9500 . ?
 C61 C62 1.311(10) . ?
 C77 O9 1.355(6) . ?
 C77 C78 1.400(14) . ?
 C77 C76 1.477(18) . ?
 C73 C78 1.358(12) . ?
 C1A H1A 0.9500 . ?
 C1A C1C 1.436(17) . ?
 C63 C62 1.364(10) . ?
 C1B H1B 0.9500 . ?
 C1B C1D 1.334(15) . ?
 C108 H10A 0.9900 . ?
 C108 H10B 0.9900 . ?
 O9 C79 1.460(6) . ?
 C78 H78 0.9500 . ?
 C75 H75 0.9500 . ?
 C75 C76 1.310(16) . ?
 C76 C81 1.529(6) . ?
 C80 H80A 0.9800 . ?
 C80 H80B 0.9800 . ?
 C80 H80C 0.9800 . ?
 O11 C87 1.352(6) . ?
 O11 C88 1.441(6) . ?
 O16 C107 1.467(6) . ?
 C1C H1C 0.9500 . ?
 C62 H62 0.9500 . ?
 C86 H86 0.9500 . ?
 C86 C85 1.3900 . ?
 C86 C87 1.3900 . ?
 C85 C84 1.3900 . ?
 C85 C90 1.536(7) . ?
 C84 C83 1.3900 . ?
 C84 O12 1.365(6) . ?
 C83 H83 0.9500 . ?
 C83 C82 1.3900 . ?
 C82 C87 1.3900 . ?
 C82 C81 1.526(6) . ?
 C99 H99A 0.9900 . ?
 C99 H99B 0.9902 . ?
 C99 C94 1.538(6) . ?
 C81 H81A 0.9900 . ?
 C81 H81B 0.9900 . ?
 C90 H90A 0.9900 . ?
 C90 H90B 0.9900 . ?
 C90 C91 1.526(7) . ?
 O13 C96 1.354(6) . ?
 O13 C97 1.453(6) . ?
 C1D H1D 0.9500 . ?
 C94 C95 1.3900 . ?
 C94 C93 1.3900 . ?
 C95 H95 0.9500 . ?
 C95 C96 1.3900 . ?
 C96 C91 1.3900 . ?
 C91 C92 1.3900 . ?
 C92 H92 0.9500 . ?
 C92 C93 1.3900 . ?
 C93 O14 1.348(7) . ?
 C79 H79A 0.9800 . ?
 C79 H79B 0.9800 . ?
 C79 H79C 0.9800 . ?
 O12 C89 1.459(7) . ?
 O14 C98 1.430(6) . ?
 O15 C106 1.460(6) . ?
 C89 H89A 0.9796 . ?
 C89 H89B 0.9802 . ?
 C89 H89C 0.9796 . ?
 C88 H88A 0.9800 . ?
 C88 H88B 0.9800 . ?
 C88 H88C 0.9800 . ?
 C97 H97A 0.9801 . ?
 C97 H97B 0.9801 . ?
 C97 H97C 0.9799 . ?
 C107 H10C 0.9800 . ?
 C107 H10D 0.9800 . ?
 C107 H10E 0.9800 . ?
 C98 H98A 0.9799 . ?
 C98 H98B 0.9801 . ?
 C98 H98C 0.9800 . ?
 C106 H10F 0.9801 . ?
 C106 H10G 0.9799 . ?
 C106 H10H 0.9802 . ?

loop_
  _geom_angle_atom_site_label_1
  _geom_angle_atom_site_label_2
  _geom_angle_atom_site_label_3
  _geom_angle
  _geom_angle_site_symmetry_1
  _geom_angle_site_symmetry_3
  _geom_angle_publ_flag
 O1 Zn1 Zn2 85.49(12) 1_556 1_456 ?
 O1 Zn1 O8 88.00(13) 1_556 . ?
 O8 Zn1 Zn2 82.68(11) . 1_456 ?
 O4 Zn1 Zn2 75.84(11) 1_456 1_456 ?
 O4 Zn1 O1 89.18(13) 1_456 1_556 ?
 O4 Zn1 O8 158.48(16) 1_456 . ?
 O4 Zn1 N1 105.57(17) 1_456 . ?
 N1 Zn1 Zn2 177.56(12) . 1_456 ?
 N1 Zn1 O1 96.49(16) . 1_556 ?
 N1 Zn1 O8 95.94(16) . . ?
 O6 Zn1 Zn2 77.51(11) 1_455 1_456 ?
 O6 Zn1 O1 162.96(17) 1_455 1_556 ?
 O6 Zn1 O8 88.61(14) 1_455 . ?
 O6 Zn1 O4 87.88(14) 1_455 1_456 ?
 O6 Zn1 N1 100.47(15) 1_455 . ?
 O3 Zn2 Zn1 84.91(12) . 1_654 ?
 O3 Zn2 O2 89.60(14) . 1_655 ?
 O3 Zn2 O7 162.52(17) . 1_654 ?
 O3 Zn2 O5 87.46(15) . 1_554 ?
 O3 Zn2 N2 104.9(19) . 3_655 ?
 O2 Zn2 Zn1 74.81(10) 1_655 1_654 ?
 O7 Zn2 Zn1 77.74(11) 1_654 1_654 ?
 O7 Zn2 O2 87.94(14) 1_654 1_655 ?
 O5 Zn2 Zn1 80.90(11) 1_554 1_654 ?
 O5 Zn2 O2 155.70(16) 1_554 1_655 ?
 O5 Zn2 O7 87.69(15) 1_554 1_654 ?
 N2 Zn2 Zn1 165.73(9) 3_655 1_654 ?
 N2 Zn2 O2 94.59(15) 3_655 1_655 ?
 N2 Zn2 O7 92.6(18) 3_655 1_654 ?
 N2 Zn2 O5 109.50(16) 3_655 1_554 ?
 C27 O1 Zn1 120.2(3) . 1_554 ?
 C54 O8 Zn1 123.5(3) . . ?
 C1 O3 Zn2 122.0(3) . . ?
 C1 O4 Zn1 133.0(3) . 1_654 ?
 C27 O2 Zn2 134.5(3) . 1_455 ?
 C54 O7 Zn2 127.4(3) . 1_456 ?
 C41 O5 Zn2 125.1(3) . 1_556 ?
 C55 N1 Zn1 121.1(2) . . ?
 C55 N1 C59 120.0 . . ?
 C59 N1 Zn1 117.9(2) . . ?
 N1 C55 H55 120.0 . . ?
 N1 C55 C56 120.0 . . ?
 C56 C55 H55 120.0 . . ?
 C55 C56 H56 120.0 . . ?
 C57 C56 C55 120.0 . . ?
 C57 C56 H56 120.0 . . ?
 C56 C57 C58 120.0 . . ?
 C56 C57 C60 118.7(5) . . ?
 C58 C57 C60 119.2(5) . . ?
 C57 C58 H58 120.0 . . ?
 C59 C58 C57 120.0 . . ?
 C59 C58 H58 120.0 . . ?
 N1 C59 H59 120.0 . . ?
 C58 C59 N1 120.0 . . ?
 C58 C59 H59 120.0 . . ?
 C25 C24 C27 120.0(5) . . ?
 C23 C24 C27 120.5(5) . . ?
 C23 C24 C25 119.5(4) . . ?
 C39 C38 C41 120.8(5) . . ?
 C39 C38 C37 120.3(4) . . ?
 C37 C38 C41 117.8(5) . . ?
 C42 C28 C29 116.3(4) . . ?
 C14 C28 C29 120.2(4) . . ?
 C14 C28 C42 123.3(4) . . ?
 C41 O6 Zn1 130.4(3) . 1_655 ?
 O3 C1 O4 123.8(4) . . ?
 O3 C1 C2 117.7(5) . . ?
 O4 C1 C2 118.2(5) . . ?
 O1 C27 C24 117.6(5) . . ?
 O2 C27 O1 124.5(4) . . ?
 O2 C27 C24 117.5(5) . . ?
 C39 C40 H40 118.8 . . ?
 C39 C40 C35 122.4(5) . . ?
 C35 C40 H40 118.8 . . ?
 C24 C25 H25 120.0 . . ?
 C26 C25 C24 119.9(5) . . ?
 C26 C25 H25 120.0 . . ?
 C38 C39 H39 120.4 . . ?
 C40 C39 C38 119.2(5) . . ?
 C40 C39 H39 120.4 . . ?
 C24 C23 H23 120.2 . . ?
 C24 C23 C22 119.7(5) . . ?
 C22 C23 H23 120.2 . . ?
 C9 C8 C13 116.9(4) . . ?
 C9 C8 C5 122.0(5) . . ?
 C13 C8 C5 120.8(5) . . ?
 C31 C30 H30 120.0 . . ?
 C31 C30 C29 120.0 . . ?
 C29 C30 H30 120.0 . . ?
 C30 C31 H31 120.0 . . ?
 C32 C31 C30 120.0 . . ?
 C32 C31 H31 120.0 . . ?
 C31 C32 C33 120.0 . . ?
 C31 C32 C35 121.2(3) . . ?
 C33 C32 C35 118.8(3) . . ?
 C32 C33 H33 120.0 . . ?
 C34 C33 C32 120.0 . . ?
 C34 C33 H33 120.0 . . ?
 C33 C34 H34 120.0 . . ?
 C33 C34 C29 120.0 . . ?
 C29 C34 H34 120.0 . . ?
 C30 C29 C28 121.0(3) . . ?
 C34 C29 C28 119.0(3) . . ?
 C34 C29 C30 120.0 . . ?
 O8 C54 O7 126.3(4) . . ?
 O8 C54 C51 119.4(5) . . ?
 O7 C54 C51 114.3(5) . . ?
 C50 C51 C54 118.9(3) . . ?
 C50 C51 C52 120.0 . . ?
 C52 C51 C54 120.8(3) . . ?
 C51 C50 H50 120.0 . . ?
 C51 C50 C49 120.0 . . ?
 C49 C50 H50 120.0 . . ?
 C50 C49 H49 120.0 . . ?
 C50 C49 C48 120.0 . . ?
 C48 C49 H49 120.0 . . ?
 C49 C48 C53 120.0 . . ?
 C49 C48 C45 119.1(3) . . ?
 C53 C48 C45 120.8(3) . . ?
 C48 C53 H53 120.0 . . ?
 C52 C53 C48 120.0 . . ?
 C52 C53 H53 120.0 . . ?
 C51 C52 H52 120.0 . . ?
 C53 C52 C51 120.0 . . ?
 C53 C52 H52 120.0 . . ?
 C7 C2 C1 122.1(5) . . ?
 C7 C2 C3 116.7(4) . . ?
 C3 C2 C1 121.2(5) . . ?
 C47 C42 C28 124.0(5) . . ?
 C43 C42 C28 120.1(5) . . ?
 C43 C42 C47 116.0(4) . . ?
 C10 C11 C14 123.8(5) . . ?
 C10 C11 C12 118.6(4) . . ?
 C12 C11 C14 117.5(5) . . ?
 C28 C14 C11 125.4(4) . . ?
 C28 C14 C15 120.4(4) . . ?
 C11 C14 C15 114.2(3) . . ?
 C8 C9 H9 118.8 . . ?
 C8 C9 C10 122.5(6) . . ?
 C10 C9 H9 118.8 . . ?
 C16 C15 C14 120.3(5) . . ?
 C20 C15 C14 119.0(5) . . ?
 C20 C15 C16 120.7(4) . . ?
 C21 C18 C19 115.3(5) . . ?
 C17 C18 C19 116.3(5) . . ?
 C17 C18 C21 127.9(6) . . ?
 C42 C47 H47 118.8 . . ?
 C46 C47 C42 122.4(6) . . ?
 C46 C47 H47 118.8 . . ?
 C11 C10 C9 123.0(5) . . ?
 C11 C10 H10 118.5 . . ?
 C9 C10 H10 118.5 . . ?
 C113 C112 C115 120.4(5) . . ?
 C111 C112 C113 118.5(6) . . ?
 C111 C112 C115 120.8(5) . . ?
 C18 C19 H19 119.4 . . ?
 C20 C19 C18 121.2(5) . . ?
 C20 C19 H19 119.4 . . ?
 C45 C44 H44 120.5 . . ?
 C45 C44 C43 118.9(5) . . ?
 C43 C44 H44 120.5 . . ?
 C8 C13 H13 119.5 . . ?
 C12 C13 C8 121.1(5) . . ?
 C12 C13 H13 119.5 . . ?
 O5 C41 C38 115.6(5) . . ?
 O6 C41 O5 124.7(4) . . ?
 O6 C41 C38 119.7(5) . . ?
 C22 C21 C18 119.3(6) . . ?
 C22 C21 C26 116.6(4) . . ?
 C26 C21 C18 123.2(6) . . ?
 C8 C5 C6 122.4(5) . . ?
 C4 C5 C8 121.3(5) . . ?
 C4 C5 C6 116.3(4) . . ?
 C40 C35 C32 121.8(5) . . ?
 C36 C35 C40 120.2(4) . . ?
 C36 C35 C32 118.0(5) . . ?
 C113 C114 H114 118.7 . . ?
 C109 C114 H114 118.7 . . ?
 C109 C114 C113 122.5(6) . . ?
 C18 C17 H17 117.4 . . ?
 C18 C17 C16 125.2(6) . . ?
 C16 C17 H17 117.4 . . ?
 C15 C16 H16 120.4 . . ?
 C17 C16 C15 119.2(5) . . ?
 C17 C16 H16 120.4 . . ?
 C44 C45 C48 119.6(5) . . ?
 C44 C45 C46 119.0(4) . . ?
 C46 C45 C48 121.5(5) . . ?
 C2 C7 H7 119.0 . . ?
 C6 C7 C2 121.9(5) . . ?
 C6 C7 H7 119.0 . . ?
 C15 C20 C19 117.1(5) . . ?
 C15 C20 H20 121.4 . . ?
 C19 C20 H20 121.4 . . ?
 C5 C6 H6 119.4 . . ?
 C7 C6 C5 121.2(6) . . ?
 C7 C6 H6 119.4 . . ?
 C47 C46 C45 121.0(5) . . ?
 C47 C46 H46 119.5 . . ?
 C45 C46 H46 119.5 . . ?
 C65 C60 C57 114.6(7) . . ?
 C61 C60 C57 123.6(8) . . ?
 C61 C60 C65 120.4(7) . . ?
 C2 C3 H3 119.7 . . ?
 C4 C3 C2 120.7(5) . . ?
 C4 C3 H3 119.7 . . ?
 C11 C12 H12 121.3 . . ?
 C13 C12 C11 117.4(5) . . ?
 C13 C12 H12 121.3 . . ?
 C5 C4 C3 122.9(6) . . ?
 C5 C4 H4 118.5 . . ?
 C3 C4 H4 118.5 . . ?
 C112 C113 H113 120.4 . . ?
 C114 C113 C112 119.2(6) . . ?
 C114 C113 H113 120.4 . . ?
 C111 C110 H110 119.6 . . ?
 C109 C110 H110 119.6 . . ?
 C109 C110 C111 120.8(6) . . ?
 C38 C37 H37 120.2 . . ?
 C38 C37 C36 119.6(5) . . ?
 C36 C37 H37 120.2 . . ?
 C112 C111 C110 119.8(6) . . ?
 C112 C111 H111 120.1 . . ?
 C110 C111 H111 120.1 . . ?
 C42 C43 C44 122.7(5) . . ?
 C42 C43 H43 118.6 . . ?
 C44 C43 H43 118.6 . . ?
 C23 C22 H22 118.4 . . ?
 C21 C22 C23 123.2(6) . . ?
 C21 C22 H22 118.4 . . ?
 C114 C109 C69 121.8(6) . . ?
 C110 C109 C114 119.2(5) . . ?
 C110 C109 C69 118.7(6) . . ?
 C25 C26 C21 120.8(6) . . ?
 C25 C26 H26 119.6 . . ?
 C21 C26 H26 119.6 . . ?
 C35 C36 C37 116.9(5) . . ?
 C35 C36 H36 121.6 . . ?
 C37 C36 H36 121.6 . . ?
 C71 C66 C67 120.0 . . ?
 C71 C66 C63 122.3(5) . . ?
 C67 C66 C63 117.3(5) . . ?
 C66 C71 C70 120.0 . . ?
 C66 C71 C72 120.7(4) . . ?
 C70 C71 C72 118.1(4) . . ?
 C71 C70 H70 120.0 . . ?
 C69 C70 C71 120.0 . . ?
 C69 C70 H70 120.0 . . ?
 C70 C69 C109 118.1(4) . . ?
 C68 C69 C109 121.8(4) . . ?
 C68 C69 C70 120.0 . . ?
 C69 C68 C108 124.5(5) . . ?
 C67 C68 C69 120.0 . . ?
 C67 C68 C108 115.2(5) . . ?
 C66 C67 H67 120.0 . . ?
 C68 C67 C66 120.0 . . ?
 C68 C67 H67 120.0 . . ?
 C74 O10 C80 116.4(6) . . ?
 C60 C65 H65 122.0 . . ?
 C64 C65 C60 115.9(8) . . ?
 C64 C65 H65 122.0 . . ?
 C71 C72 H72A 108.3 . . ?
 C71 C72 H72B 108.3 . . ?
 H72A C72 H72B 107.4 . . ?
 C73 C72 C71 115.8(7) . . ?
 C73 C72 H72A 108.3 . . ?
 C73 C72 H72B 108.3 . . ?
 C65 C64 H64 120.3 . . ?
 C63 C64 C65 119.4(8) . . ?
 C63 C64 H64 120.3 . . ?
 C104 C103 C102 120.0 . . ?
 C104 C103 C108 120.3(9) . . ?
 C102 C103 C108 119.0(9) . . ?
 C103 C104 H104 120.0 . . ?
 C103 C104 C105 120.0 . . ?
 C105 C104 H104 120.0 . . ?
 C100 C105 C104 120.0 . . ?
 O15 C105 C104 116.5(7) . . ?
 O15 C105 C100 123.4(7) . . ?
 C105 C100 C101 120.0 . . ?
 C105 C100 C99 145.6(11) . . ?
 C101 C100 C99 94.4(11) . . ?
 C100 C101 H101 120.0 . . ?
 C100 C101 C102 120.0 . . ?
 C102 C101 H101 120.0 . . ?
 C101 C102 C103 120.0 . . ?
 O16 C102 C103 115.4(9) . . ?
 O16 C102 C101 123.6(9) . . ?
 C115 C119 H119 120.0 . . ?
 C115 C119 C118 120.0 . . ?
 C118 C119 H119 120.0 . . ?
 C119 C115 C112 118.9(3) . . ?
 C119 C115 C116 120.0 . . ?
 C116 C115 C112 120.7(3) . . ?
 C1A C115 C112 112.1(6) . . ?
 C1B C115 C112 130.2(7) . . ?
 C1B C115 C1A 116.9(7) . . ?
 C115 C116 H116 120.0 . . ?
 C117 C116 C115 120.0 . . ?
 C117 C116 H116 120.0 . . ?
 C116 C117 H117 120.0 . . ?
 C116 C117 N2 120.0 . . ?
 N2 C117 H117 120.0 . . ?
 C117 N2 Zn2 110.66(18) . 3_645 ?
 C118 N2 Zn2 129.34(18) . 3_645 ?
 C118 N2 C117 120.0 . . ?
 C1D N2 C1C 124.4(8) . . ?
 C119 C118 H118 120.0 . . ?
 N2 C118 C119 120.0 . . ?
 N2 C118 H118 120.0 . . ?
 O10 C74 C73 117.9(11) . . ?
 O10 C74 C75 119.5(11) . . ?
 C73 C74 C75 122.6(9) . . ?
 C60 C61 H61 118.9 . . ?
 C62 C61 C60 122.2(8) . . ?
 C62 C61 H61 118.9 . . ?
 O9 C77 C78 127.3(10) . . ?
 O9 C77 C76 119.2(11) . . ?
 C78 C77 C76 113.4(9) . . ?
 C74 C73 C72 118.5(9) . . ?
 C78 C73 C72 125.3(11) . . ?
 C78 C73 C74 116.2(9) . . ?
 C115 C1A H1A 120.4 . . ?
 C1C C1A C115 119.3(12) . . ?
 C1C C1A H1A 120.4 . . ?
 C64 C63 C66 117.8(7) . . ?
 C62 C63 C66 122.0(7) . . ?
 C62 C63 C64 120.2(6) . . ?
 C115 C1B H1B 117.0 . . ?
 C1D C1B C115 126.1(12) . . ?
 C1D C1B H1B 117.0 . . ?
 C68 C108 H10A 107.0 . . ?
 C68 C108 H10B 107.0 . . ?
 C103 C108 C68 121.5(7) . . ?
 C103 C108 H10A 107.0 . . ?
 C103 C108 H10B 107.0 . . ?
 H10A C108 H10B 106.7 . . ?
 C77 O9 C79 117.0(7) . . ?
 C77 C78 H78 117.2 . . ?
 C73 C78 C77 125.6(11) . . ?
 C73 C78 H78 117.2 . . ?
 C74 C75 H75 120.4 . . ?
 C76 C75 C74 119.3(14) . . ?
 C76 C75 H75 120.4 . . ?
 C77 C76 C81 118.9(14) . . ?
 C75 C76 C77 121.4(12) . . ?
 C75 C76 C81 118.8(16) . . ?
 O10 C80 H80A 109.5 . . ?
 O10 C80 H80B 109.5 . . ?
 O10 C80 H80C 109.5 . . ?
 H80A C80 H80B 109.5 . . ?
 H80A C80 H80C 109.5 . . ?
 H80B C80 H80C 109.5 . . ?
 C87 O11 C88 118.6(8) . . ?
 C102 O16 C107 116.0(7) . . ?
 N2 C1C H1C 123.0 . . ?
 C1A C1C N2 114.1(13) . . ?
 C1A C1C H1C 123.0 . . ?
 C61 C62 C63 121.6(8) . . ?
 C61 C62 H62 119.2 . . ?
 C63 C62 H62 119.2 . . ?
 C85 C86 H86 120.0 . . ?
 C85 C86 C87 120.0 . . ?
 C87 C86 H86 120.0 . . ?
 C86 C85 C84 120.0 . . ?
 C86 C85 C90 122.0(18) . . ?
 C84 C85 C90 118.0(18) . . ?
 C83 C84 C85 120.0 . . ?
 O12 C84 C85 123.5(18) . . ?
 O12 C84 C83 116.5(18) . . ?
 C84 C83 H83 120.0 . . ?
 C82 C83 C84 120.0 . . ?
 C82 C83 H83 120.0 . . ?
 C83 C82 C87 120.0 . . ?
 C83 C82 C81 123.7(17) . . ?
 C87 C82 C81 116.1(17) . . ?
 O11 C87 C86 127.3(15) . . ?
 O11 C87 C82 112.7(15) . . ?
 C82 C87 C86 120.0 . . ?
 C100 C99 H99A 83.3 . . ?
 C100 C99 H99B 125.2 . . ?
 C100 C99 C94 114.5(11) . . ?
 H99A C99 H99B 107.6 . . ?
 C94 C99 H99A 89.9 . . ?
 C94 C99 H99B 119.0 . . ?
 C76 C81 H81A 109.4 . . ?
 C76 C81 H81B 109.4 . . ?
 C82 C81 C76 111.2(12) . . ?
 C82 C81 H81A 109.4 . . ?
 C82 C81 H81B 109.4 . . ?
 H81A C81 H81B 108.0 . . ?
 C85 C90 H90A 108.9 . . ?
 C85 C90 H90B 108.9 . . ?
 H90A C90 H90B 107.7 . . ?
 C91 C90 C85 113.5(13) . . ?
 C91 C90 H90A 108.9 . . ?
 C91 C90 H90B 108.9 . . ?
 C96 O13 C97 118.6(8) . . ?
 N2 C1D C1B 118.6(11) . . ?
 N2 C1D H1D 120.7 . . ?
 C1B C1D H1D 120.7 . . ?
 C95 C94 C99 124.4(8) . . ?
 C95 C94 C93 120.0 . . ?
 C93 C94 C99 109.8(9) . . ?
 C94 C95 H95 120.0 . . ?
 C96 C95 C94 120.0 . . ?
 C96 C95 H95 120.0 . . ?
 O13 C96 C95 115.7(7) . . ?
 O13 C96 C91 123.9(7) . . ?
 C95 C96 C91 120.0 . . ?
 C96 C91 C90 102.2(13) . . ?
 C96 C91 C92 120.0 . . ?
 C92 C91 C90 136.9(13) . . ?
 C91 C92 H92 120.0 . . ?
 C91 C92 C93 120.0 . . ?
 C93 C92 H92 120.0 . . ?
 C92 C93 C94 120.0 . . ?
 O14 C93 C94 111.1(8) . . ?
 O14 C93 C92 128.9(8) . . ?
 O9 C79 H79A 109.5 . . ?
 O9 C79 H79B 109.5 . . ?
 O9 C79 H79C 109.5 . . ?
 H79A C79 H79B 109.5 . . ?
 H79A C79 H79C 109.5 . . ?
 H79B C79 H79C 109.5 . . ?
 C84 O12 C89 116.8(8) . . ?
 C93 O14 C98 120.5(8) . . ?
 C105 O15 C106 116.8(7) . . ?
 O12 C89 H89A 109.9 . . ?
 O12 C89 H89B 108.1 . . ?
 O12 C89 H89C 110.4 . . ?
 H89A C89 H89B 109.5 . . ?
 H89A C89 H89C 109.5 . . ?
 H89B C89 H89C 109.5 . . ?
 O11 C88 H88A 109.5 . . ?
 O11 C88 H88B 109.5 . . ?
 O11 C88 H88C 109.5 . . ?
 H88A C88 H88B 109.5 . . ?
 H88A C88 H88C 109.5 . . ?
 H88B C88 H88C 109.5 . . ?
 O13 C97 H97A 110.6 . . ?
 O13 C97 H97B 110.4 . . ?
 O13 C97 H97C 107.3 . . ?
 H97A C97 H97B 109.4 . . ?
 H97A C97 H97C 109.5 . . ?
 H97B C97 H97C 109.5 . . ?
 O16 C107 H10C 109.5 . . ?
 O16 C107 H10D 109.5 . . ?
 O16 C107 H10E 109.5 . . ?
 H10C C107 H10D 109.5 . . ?
 H10C C107 H10E 109.5 . . ?
 H10D C107 H10E 109.5 . . ?
 O14 C98 H98A 112.0 . . ?
 O14 C98 H98B 107.9 . . ?
 O14 C98 H98C 108.5 . . ?
 H98A C98 H98B 109.5 . . ?
 H98A C98 H98C 109.5 . . ?
 H98B C98 H98C 109.5 . . ?
 O15 C106 H10F 110.7 . . ?
 O15 C106 H10G 109.5 . . ?
 O15 C106 H10H 112.3 . . ?
 H10F C106 H10G 105.7 . . ?
 H10F C106 H10H 109.1 . . ?
 H10G C106 H10H 109.4 . . ?

loop_
  _geom_torsion_atom_site_label_1
  _geom_torsion_atom_site_label_2
  _geom_torsion_atom_site_label_3
  _geom_torsion_atom_site_label_4
  _geom_torsion
  _geom_torsion_site_symmetry_1
  _geom_torsion_site_symmetry_2
  _geom_torsion_site_symmetry_3
  _geom_torsion_site_symmetry_4
  _geom_torsion_publ_flag
 Zn1 O1 C27 O2 1.9(6) 1_554 . . . ?
 Zn1 O1 C27 C24 -170.7(3) 1_554 . . . ?
 Zn1 O8 C54 O7 -7.9(7) . . . . ?
 Zn1 O8 C54 C51 174.9(3) . . . . ?
 Zn1 O4 C1 O3 -1.6(7) 1_654 . . . ?
 Zn1 O4 C1 C2 172.2(3) 1_654 . . . ?
 Zn1 N1 C55 C56 -168.6(3) . . . . ?
 Zn1 N1 C59 C58 169.0(3) . . . . ?
 Zn1 O6 C41 O5 12.6(7) 1_655 . . . ?
 Zn1 O6 C41 C38 -170.2(3) 1_655 . . . ?
 Zn2 O3 C1 O4 7.5(6) . . . . ?
 Zn2 O3 C1 C2 -166.3(3) . . . . ?
 Zn2 O2 C27 O1 6.0(7) 1_455 . . . ?
 Zn2 O2 C27 C24 178.7(3) 1_455 . . . ?
 Zn2 O7 C54 O8 20.0(7) 1_456 . . . ?
 Zn2 O7 C54 C51 -162.7(3) 1_456 . . . ?
 Zn2 O5 C41 C38 -178.2(3) 1_556 . . . ?
 Zn2 O5 C41 O6 -1.0(7) 1_556 . . . ?
 Zn2 N2 C118 C119 179.7(3) 3_645 . . . ?
 Zn2 N2 C1C C1A -169.0(7) 3_645 . . . ?
 Zn2 N2 C1D C1B 170.6(9) 3_645 . . . ?
 O8 C54 C51 C50 -3.8(6) . . . . ?
 O8 C54 C51 C52 -177.2(4) . . . . ?
 O3 C1 C2 C7 -4.6(7) . . . . ?
 O3 C1 C2 C3 174.9(5) . . . . ?
 O4 C1 C2 C7 -178.7(4) . . . . ?
 O4 C1 C2 C3 0.8(7) . . . . ?
 O7 C54 C51 C50 178.7(3) . . . . ?
 O7 C54 C51 C52 5.3(5) . . . . ?
 N1 C55 C56 C57 0.0 . . . . ?
 C55 N1 C59 C58 0.0 . . . . ?
 C55 C56 C57 C58 0.0 . . . . ?
 C55 C56 C57 C60 163.4(6) . . . . ?
 C56 C57 C58 C59 0.0 . . . . ?
 C56 C57 C60 C65 156.6(6) . . . . ?
 C56 C57 C60 C61 -9.8(11) . . . . ?
 C57 C58 C59 N1 0.0 . . . . ?
 C57 C60 C65 C64 -171.3(7) . . . . ?
 C57 C60 C61 C62 172.8(9) . . . . ?
 C58 C57 C60 C65 -39.9(9) . . . . ?
 C58 C57 C60 C61 153.8(8) . . . . ?
 C59 N1 C55 C56 0.0 . . . . ?
 C24 C25 C26 C21 2.6(9) . . . . ?
 C24 C23 C22 C21 -4.1(9) . . . . ?
 C38 C37 C36 C35 -10.3(8) . . . . ?
 C28 C42 C47 C46 177.2(6) . . . . ?
 C28 C42 C43 C44 -179.6(6) . . . . ?
 C28 C14 C15 C16 124.8(6) . . . . ?
 C28 C14 C15 C20 -57.2(8) . . . . ?
 C1 C2 C7 C6 174.8(5) . . . . ?
 C1 C2 C3 C4 -173.8(5) . . . . ?
 C27 C24 C25 C26 177.7(5) . . . . ?
 C27 C24 C23 C22 -177.1(5) . . . . ?
 C40 C35 C36 C37 8.8(8) . . . . ?
 C25 C24 C27 O1 0.1(7) . . . . ?
 C25 C24 C27 O2 -173.0(5) . . . . ?
 C25 C24 C23 C22 3.5(9) . . . . ?
 C39 C38 C41 O5 -2.3(7) . . . . ?
 C39 C38 C41 O6 -179.7(5) . . . . ?
 C39 C38 C37 C36 11.2(8) . . . . ?
 C39 C40 C35 C32 175.2(5) . . . . ?
 C39 C40 C35 C36 -8.5(9) . . . . ?
 C23 C24 C27 O1 -179.4(5) . . . . ?
 C23 C24 C27 O2 7.5(7) . . . . ?
 C23 C24 C25 C26 -2.8(8) . . . . ?
 C8 C9 C10 C11 -5.1(10) . . . . ?
 C8 C13 C12 C11 -3.7(8) . . . . ?
 C8 C5 C6 C7 -178.1(5) . . . . ?
 C8 C5 C4 C3 179.2(5) . . . . ?
 C30 C31 C32 C33 0.0 . . . . ?
 C30 C31 C32 C35 -178.3(4) . . . . ?
 C31 C30 C29 C28 -179.5(4) . . . . ?
 C31 C30 C29 C34 0.0 . . . . ?
 C31 C32 C33 C34 0.0 . . . . ?
 C31 C32 C35 C40 145.6(5) . . . . ?
 C31 C32 C35 C36 -30.8(6) . . . . ?
 C32 C33 C34 C29 0.0 . . . . ?
 C32 C35 C36 C37 -174.7(4) . . . . ?
 C33 C32 C35 C40 -32.7(6) . . . . ?
 C33 C32 C35 C36 150.9(4) . . . . ?
 C33 C34 C29 C28 179.5(4) . . . . ?
 C33 C34 C29 C30 0.0 . . . . ?
 C29 C28 C42 C47 130.0(6) . . . . ?
 C29 C28 C42 C43 -49.4(8) . . . . ?
 C29 C28 C14 C11 -5.3(10) . . . . ?
 C29 C28 C14 C15 174.5(5) . . . . ?
 C29 C30 C31 C32 0.0 . . . . ?
 C54 C51 C50 C49 -173.5(4) . . . . ?
 C54 C51 C52 C53 173.4(4) . . . . ?
 C51 C50 C49 C48 0.0 . . . . ?
 C50 C51 C52 C53 0.0 . . . . ?
 C50 C49 C48 C53 0.0 . . . . ?
 C50 C49 C48 C45 176.4(4) . . . . ?
 C49 C48 C53 C52 0.0 . . . . ?
 C49 C48 C45 C44 -32.5(7) . . . . ?
 C49 C48 C45 C46 147.8(5) . . . . ?
 C48 C53 C52 C51 0.0 . . . . ?
 C48 C45 C46 C47 178.2(6) . . . . ?
 C53 C48 C45 C44 143.9(5) . . . . ?
 C53 C48 C45 C46 -35.8(7) . . . . ?
 C52 C51 C50 C49 0.0 . . . . ?
 C2 C7 C6 C5 1.9(8) . . . . ?
 C2 C3 C4 C5 -3.9(10) . . . . ?
 C42 C28 C29 C30 121.5(5) . . . . ?
 C42 C28 C29 C34 -58.1(6) . . . . ?
 C42 C28 C14 C11 179.4(7) . . . . ?
 C42 C28 C14 C15 -0.8(10) . . . . ?
 C42 C47 C46 C45 3.8(11) . . . . ?
 C11 C14 C15 C16 -55.3(7) . . . . ?
 C11 C14 C15 C20 122.6(6) . . . . ?
 C14 C28 C29 C30 -54.1(7) . . . . ?
 C14 C28 C29 C34 126.4(5) . . . . ?
 C14 C28 C42 C47 -54.6(10) . . . . ?
 C14 C28 C42 C43 126.1(7) . . . . ?
 C14 C11 C10 C9 -175.2(6) . . . . ?
 C14 C11 C12 C13 179.4(5) . . . . ?
 C14 C15 C16 C17 179.7(5) . . . . ?
 C14 C15 C20 C19 -175.6(5) . . . . ?
 C9 C8 C13 C12 6.3(8) . . . . ?
 C9 C8 C5 C6 147.4(6) . . . . ?
 C9 C8 C5 C4 -30.9(8) . . . . ?
 C18 C19 C20 C15 -4.3(8) . . . . ?
 C18 C21 C22 C23 173.7(6) . . . . ?
 C18 C21 C26 C25 -172.5(5) . . . . ?
 C18 C17 C16 C15 -4.7(10) . . . . ?
 C47 C42 C43 C44 0.9(10) . . . . ?
 C10 C11 C14 C28 130.6(7) . . . . ?
 C10 C11 C14 C15 -49.2(8) . . . . ?
 C10 C11 C12 C13 -3.3(8) . . . . ?
 C112 C115 C116 C117 -172.3(5) . . . . ?
 C112 C115 C1A C1C -174.5(9) . . . . ?
 C112 C115 C1B C1D 175.2(11) . . . . ?
 C19 C18 C21 C22 151.0(6) . . . . ?
 C19 C18 C21 C26 -39.7(8) . . . . ?
 C19 C18 C17 C16 2.8(10) . . . . ?
 C44 C45 C46 C47 -1.5(10) . . . . ?
 C13 C8 C9 C10 -2.2(9) . . . . ?
 C13 C8 C5 C6 -25.9(8) . . . . ?
 C13 C8 C5 C4 155.7(6) . . . . ?
 C41 C38 C39 C40 -178.1(5) . . . . ?
 C41 C38 C37 C36 179.3(5) . . . . ?
 C21 C18 C19 C20 -171.1(5) . . . . ?
 C21 C18 C17 C16 174.6(6) . . . . ?
 C5 C8 C9 C10 -175.8(6) . . . . ?
 C5 C8 C13 C12 180.0(5) . . . . ?
 C35 C40 C39 C38 9.0(9) . . . . ?
 C35 C32 C33 C34 178.4(4) . . . . ?
 C114 C109 C69 C70 -125.0(7) . . . . ?
 C114 C109 C69 C68 52.4(9) . . . . ?
 C17 C18 C19 C20 1.8(9) . . . . ?
 C17 C18 C21 C22 -20.9(10) . . . . ?
 C17 C18 C21 C26 148.3(7) . . . . ?
 C16 C15 C20 C19 2.4(8) . . . . ?
 C45 C48 C53 C52 -176.4(4) . . . . ?
 C45 C44 C43 C42 1.1(10) . . . . ?
 C7 C2 C3 C4 5.7(8) . . . . ?
 C20 C15 C16 C17 1.8(9) . . . . ?
 C6 C5 C4 C3 0.8(9) . . . . ?
 C60 C57 C58 C59 -163.3(6) . . . . ?
 C60 C65 C64 C63 0.7(11) . . . . ?
 C60 C61 C62 C63 -5.8(16) . . . . ?
 C3 C2 C7 C6 -4.8(8) . . . . ?
 C12 C11 C14 C28 -52.3(9) . . . . ?
 C12 C11 C14 C15 127.9(6) . . . . ?
 C12 C11 C10 C9 7.7(10) . . . . ?
 C4 C5 C6 C7 0.3(9) . . . . ?
 C113 C112 C111 C110 -1.1(10) . . . . ?
 C113 C112 C115 C119 31.9(8) . . . . ?
 C113 C112 C115 C116 -155.7(6) . . . . ?
 C113 C112 C115 C1A 141.0(8) . . . . ?
 C113 C112 C115 C1B -28.4(11) . . . . ?
 C113 C114 C109 C110 -0.8(12) . . . . ?
 C113 C114 C109 C69 173.1(7) . . . . ?
 C110 C109 C69 C70 48.8(9) . . . . ?
 C110 C109 C69 C68 -133.7(6) . . . . ?
 C37 C38 C39 C40 -10.4(8) . . . . ?
 C37 C38 C41 O5 -170.3(5) . . . . ?
 C37 C38 C41 O6 12.3(7) . . . . ?
 C111 C112 C113 C114 1.8(11) . . . . ?
 C111 C112 C115 C119 -154.3(6) . . . . ?
 C111 C112 C115 C116 18.1(8) . . . . ?
 C111 C112 C115 C1A -45.2(8) . . . . ?
 C111 C112 C115 C1B 145.3(9) . . . . ?
 C111 C110 C109 C114 1.5(11) . . . . ?
 C111 C110 C109 C69 -172.5(6) . . . . ?
 C43 C42 C47 C46 -3.4(10) . . . . ?
 C43 C44 C45 C48 179.4(5) . . . . ?
 C43 C44 C45 C46 -0.9(9) . . . . ?
 C22 C21 C26 C25 -3.0(9) . . . . ?
 C109 C114 C113 C112 -0.9(13) . . . . ?
 C109 C110 C111 C112 -0.6(11) . . . . ?
 C109 C69 C68 C67 -177.4(6) . . . . ?
 C109 C69 C68 C108 10.1(8) . . . . ?
 C26 C21 C22 C23 3.8(9) . . . . ?
 C66 C71 C70 C69 0.0 . . . . ?
 C66 C71 C72 C73 47.4(10) . . . . ?
 C66 C63 C62 C61 -178.6(8) . . . . ?
 C71 C66 C67 C68 0.0 . . . . ?
 C71 C66 C63 C64 -119.7(7) . . . . ?
 C71 C66 C63 C62 60.5(10) . . . . ?
 C71 C70 C69 C109 177.5(6) . . . . ?
 C71 C70 C69 C68 0.0 . . . . ?
 C71 C72 C73 C74 53.9(14) . . . . ?
 C71 C72 C73 C78 -124.4(12) . . . . ?
 C70 C71 C72 C73 -119.9(8) . . . . ?
 C70 C69 C68 C67 0.0 . . . . ?
 C70 C69 C68 C108 -172.5(9) . . . . ?
 C69 C68 C67 C66 0.0 . . . . ?
 C69 C68 C108 C103 134.1(9) . . . . ?
 C67 C66 C71 C70 0.0 . . . . ?
 C67 C66 C71 C72 -167.1(7) . . . . ?
 C67 C66 C63 C64 68.1(8) . . . . ?
 C67 C66 C63 C62 -111.7(8) . . . . ?
 C67 C68 C108 C103 -38.8(13) . . . . ?
 O10 C74 C73 C72 9.0(17) . . . . ?
 O10 C74 C73 C78 -172.5(10) . . . . ?
 O10 C74 C75 C76 171.6(12) . . . . ?
 C65 C60 C61 C62 7.2(15) . . . . ?
 C65 C64 C63 C66 -179.0(7) . . . . ?
 C65 C64 C63 C62 0.7(12) . . . . ?
 C72 C71 C70 C69 167.4(7) . . . . ?
 C72 C73 C78 C77 168.8(12) . . . . ?
 C64 C63 C62 C61 1.7(15) . . . . ?
 C103 C104 C105 C100 0.0 . . . . ?
 C103 C104 C105 O15 177.3(13) . . . . ?
 C103 C102 O16 C107 -164.9(13) . . . . ?
 C104 C103 C102 C101 0.0 . . . . ?
 C104 C103 C102 O16 169.0(11) . . . . ?
 C104 C103 C108 C68 106.6(11) . . . . ?
 C104 C105 C100 C101 0.0 . . . . ?
 C104 C105 C100 C99 -176.3(16) . . . . ?
 C104 C105 O15 C106 -2(2) . . . . ?
 C105 C100 C101 C102 0.0 . . . . ?
 C105 C100 C99 C94 -71(2) . . . . ?
 C100 C105 O15 C106 174.7(15) . . . . ?
 C100 C101 C102 C103 0.0 . . . . ?
 C100 C101 C102 O16 -168.1(12) . . . . ?
 C100 C99 C94 C95 -2(2) . . . . ?
 C100 C99 C94 C93 -155.3(12) . . . . ?
 C101 C100 C99 C94 112.3(14) . . . . ?
 C101 C102 O16 C107 3.7(18) . . . . ?
 C102 C103 C104 C105 0.0 . . . . ?
 C102 C103 C108 C68 -63.7(13) . . . . ?
 C119 C115 C116 C117 0.0 . . . . ?
 C115 C112 C113 C114 175.7(6) . . . . ?
 C115 C112 C111 C110 -174.9(6) . . . . ?
 C115 C119 C118 N2 0.0 . . . . ?
 C115 C116 C117 N2 0.0 . . . . ?
 C115 C1A C1C N2 -3.1(14) . . . . ?
 C115 C1B C1D N2 -1(2) . . . . ?
 C116 C117 N2 Zn2 -179.8(3) . . . 3_645 ?
 C116 C117 N2 C118 0.0 . . . . ?
 C117 N2 C118 C119 0.0 . . . . ?
 C118 C119 C115 C112 172.4(5) . . . . ?
 C118 C119 C115 C116 0.0 . . . . ?
 C74 C73 C78 C77 -10(2) . . . . ?
 C74 C75 C76 C77 10(2) . . . . ?
 C74 C75 C76 C81 179.7(12) . . . . ?
 C61 C60 C65 C64 -4.5(13) . . . . ?
 C77 C76 C81 C82 88.5(19) . . . . ?
 C73 C74 C75 C76 -7(2) . . . . ?
 C1A C115 C1B C1D 6.2(17) . . . . ?
 C63 C66 C71 C70 -172.0(6) . . . . ?
 C63 C66 C71 C72 20.9(8) . . . . ?
 C63 C66 C67 C68 172.4(6) . . . . ?
 C1B C115 C1A C1C -3.5(14) . . . . ?
 C108 C68 C67 C66 173.2(8) . . . . ?
 C108 C103 C104 C105 -170.2(8) . . . . ?
 C108 C103 C102 C101 170.4(8) . . . . ?
 C108 C103 C102 O16 -20.6(11) . . . . ?
 O9 C77 C78 C73 -171.8(13) . . . . ?
 O9 C77 C76 C75 171.3(13) . . . . ?
 O9 C77 C76 C81 2(2) . . . . ?
 C78 C77 O9 C79 0(2) . . . . ?
 C78 C77 C76 C75 -12(2) . . . . ?
 C78 C77 C76 C81 178.2(12) . . . . ?
 C75 C74 C73 C72 -172.3(10) . . . . ?
 C75 C74 C73 C78 6.2(19) . . . . ?
 C75 C76 C81 C82 -81.1(19) . . . . ?
 C76 C77 O9 C79 175.2(13) . . . . ?
 C76 C77 C78 C73 12(2) . . . . ?
 C80 O10 C74 C73 -132.1(13) . . . . ?
 C80 O10 C74 C75 49.1(17) . . . . ?
 C1C N2 C1D C1B -6.9(16) . . . . ?
 C86 C85 C84 C83 0.0 . . . . ?
 C86 C85 C84 O12 -178.1(16) . . . . ?
 C86 C85 C90 C91 -38(3) . . . . ?
 C85 C86 C87 O11 -179.7(16) . . . . ?
 C85 C86 C87 C82 0.0 . . . . ?
 C85 C84 C83 C82 0.0 . . . . ?
 C85 C84 O12 C89 134.5(17) . . . . ?
 C85 C90 C91 C96 -85(2) . . . . ?
 C85 C90 C91 C92 84(2) . . . . ?
 C84 C85 C90 C91 141.0(14) . . . . ?
 C84 C83 C82 C87 0.0 . . . . ?
 C84 C83 C82 C81 174.5(14) . . . . ?
 C83 C84 O12 C89 -44(3) . . . . ?
 C83 C82 C87 O11 179.7(14) . . . . ?
 C83 C82 C87 C86 0.0 . . . . ?
 C83 C82 C81 C76 -81.4(16) . . . . ?
 C87 C86 C85 C84 0.0 . . . . ?
 C87 C86 C85 C90 179.0(19) . . . . ?
 C87 C82 C81 C76 93.3(15) . . . . ?
 C99 C100 C101 C102 177.9(9) . . . . ?
 C99 C94 C95 C96 -150.4(14) . . . . ?
 C99 C94 C93 C92 154.3(12) . . . . ?
 C99 C94 C93 O14 -25.8(12) . . . . ?
 C81 C82 C87 O11 4.8(14) . . . . ?
 C81 C82 C87 C86 -174.9(13) . . . . ?
 C90 C85 C84 C83 -179.0(18) . . . . ?
 C90 C85 C84 O12 2.9(18) . . . . ?
 C90 C91 C92 C93 -167.0(15) . . . . ?
 O13 C96 C91 C90 -17.3(14) . . . . ?
 O13 C96 C91 C92 171.7(13) . . . . ?
 C1D N2 C1C C1A 8.7(14) . . . . ?
 C94 C95 C96 O13 -172.3(12) . . . . ?
 C94 C95 C96 C91 0.0 . . . . ?
 C94 C93 O14 C98 179.9(3) . . . . ?
 C95 C94 C93 C92 0.0 . . . . ?
 C95 C94 C93 O14 179.90(18) . . . . ?
 C95 C96 C91 C90 171.0(11) . . . . ?
 C95 C96 C91 C92 0.0 . . . . ?
 C96 C91 C92 C93 0.0 . . . . ?
 C91 C92 C93 C94 0.0 . . . . ?
 C91 C92 C93 O14 -179.9(2) . . . . ?
 C92 C93 O14 C98 -0.2(5) . . . . ?
 C93 C94 C95 C96 0.0 . . . . ?
 O12 C84 C83 C82 178.2(15) . . . . ?
 O15 C105 C100 C101 -177.1(13) . . . . ?
 O15 C105 C100 C99 6.6(19) . . . . ?
 C88 O11 C87 C86 14(3) . . . . ?
 C88 O11 C87 C82 -165.3(16) . . . . ?
 C97 O13 C96 C95 -17(2) . . . . ?
 C97 O13 C96 C91 170.9(16) . . . . ?

_smtbx_masks_special_details       ?
loop_
  _smtbx_masks_void_nr
  _smtbx_masks_void_average_x
  _smtbx_masks_void_average_y
  _smtbx_masks_void_average_z
  _smtbx_masks_void_volume
  _smtbx_masks_void_count_electrons
  _smtbx_masks_void_content
 1 -0.501 -0.351 -0.270 9041.2 2464.1 ?

_smtbx_masks_void_probe_radius     1.2
_smtbx_masks_void_truncation_radius  1.2
_shelx_res_file
;
TITL a_a.res in P2(1)2(1)2
    a.res
    created by SHELXL-2019/2 at 12:23:53 on 28-Oct-2022
REM Old TITL A in P2(1)2(1)2
REM SHELXT solution in P2(1)2(1)2: R1 0.396, Rweak 0.060, Alpha 0.059
REM <I/s> 1.347 for 42 systematic absences, Orientation as input
REM Flack x = 0.366 ( 0.008 ) from 7887 Parsons' quotients
REM Formula found by SHELXT: C81 N35 O19 Zn2
CELL 1.34139 20.4547 50.9562 16.101 90 90 90
ZERR 4 0.0012 0.0032 0.0009 0 0 0
LATT -1
SYMM -X,-Y,+Z
SYMM 0.5-X,0.5+Y,-Z
SYMM 0.5+X,0.5-Y,-Z
SFAC C H N O Zn
DISP C 0.0137 0.0067 57.1
DISP H 0 0 0.6
DISP N 0.0241 0.0134 109.9
DISP O 0.0389 0.0241 193.4
DISP Zn -2.7473 0.5279 4188.7
UNIT 476 368 8 64 8
DFIX 1.53 0.005 C90 C85 C91 C90 C99 C94 C99 C100 C108 C103 C68 C108 C72 C71 =
 C73 C72 C81 C76 C81 C82
DFIX 1.45 0.005 O14 C98 O13 C97 O11 C88 O12 C89 O10 C80 O9 C79 O16 C107 O15 =
 C106
SIMU 0.01 0.02 2 C74 C77 O9 C78 C75 C76 O11 C86 C85 C84 C83 C82 C87 C81 C79 =
 O12 C89 C88 O10 C72 C73 C80 C91 C90 C66 C70 C71 C103 C104 C105 C67 C69 C108 =
 C68 O15 C106 C100 C101 C102 O16 C99 C94 C95 C92 C93 O14 C107 C98 O13 C96 C97
DFIX 1.35 0.005 O15 C105 O16 C102 O14 C93 O13 C96 O11 C87 O12 C84 O10 C74 =
 O9 C77
SADI O14 C94 O14 C92
DANG 2.4 0.005 C96 C97
FLAT 0.005 C94 C93 C92 O14 C98
DANG 2.4 0.005 C93 C98
DFIX 2.7 0.005 C95 C97
DANG 2.4 0.005 C84 C89
DANG 2.4 0.005 C105 C106
SADI O15 C104 O15 C100
DANG 2.4 0.005 C87 C88
DANG 2.4 0.005 C74 C80
DANG 2.4 0.005 C77 C79
DANG 2.4 0.005 C102 C107
DFIX 1.53 0.005 C69 C109 C63 C66
SIMU 0.01 0.02 2 C119 C118 C1D C1B C117 C116 C1A C1C
SIMU 0.01 0.02 2 C110 C111 C112 C113 C114 C109
SIMU 0.01 0.02 2 C55 C56 C57 C58 C59 N1
SIMU 0.01 0.02 2 C31 C32 C33 C34 C29 C30

L.S. 10
PLAN  200
SIZE 0.1 0.12 0.13
TEMP -80.15
CONF
BOND
list 4
MORE -1
BOND $H
ABIN
fmap 2
acta
SIZE 0.1 0.12 0.13
TWIN -1 0 0 0 -1 0 0 0 -1 2
OMIT 3 11 0
OMIT 0 9 3
OMIT 2 0 1
OMIT 1 4 0
OMIT 0 5 1
OMIT 1 9 0
REM <olex2.extras>
REM <HklSrc "%.\\A.hkl">
REM </olex2.extras>

WGHT    0.121400
BASF   0.25881
FVAR       0.13965   0.53216
ZN1   5    0.088644    0.880825    0.598320    11.00000    0.02174    0.05872 =
         0.05250   -0.00566   -0.00312    0.00238
ZN2   5    1.090267    0.938567   -0.402249    11.00000    0.02166    0.05965 =
         0.05015   -0.00276   -0.00240    0.00035
O1    4    0.160152    0.883721   -0.314516    11.00000    0.03589    0.09254 =
         0.06320    0.00319   -0.01688    0.00273
O8    4    0.159307    0.885536    0.509616    11.00000    0.03866    0.07417 =
         0.07941   -0.00272    0.01380    0.00811
O3    4    1.027083    0.935447   -0.307173    11.00000    0.04967    0.08948 =
         0.06152   -0.01281    0.02136   -0.00389
O4    4    1.022343    0.890896   -0.314641    11.00000    0.04298    0.09020 =
         0.05900    0.00117    0.01639    0.00210
O2    4    0.164776    0.927792   -0.324710    11.00000    0.03847    0.07758 =
         0.06371    0.00233   -0.01339    0.00020
O7    4    0.150100    0.929687    0.500050    11.00000    0.04565    0.09359 =
         0.06542    0.00093    0.01689    0.01656
O5    4    1.013313    0.932541    0.520570    11.00000    0.04331    0.08452 =
         0.08476   -0.01476   -0.03369    0.01186
AFIX  66
N1    3    0.086764    0.841118    0.593438    11.00000    0.05794    0.07136 =
         0.09658   -0.02290   -0.02456    0.01299
C55   1    0.121699    0.826044    0.650071    11.00000    0.12775    0.09210 =
         0.16479   -0.01790   -0.03438    0.02835
AFIX  43
H55   2    0.140490    0.834058    0.697697    11.00000   -1.20000
AFIX  65
C56   1    0.129141    0.799245    0.637019    11.00000    0.13533    0.08478 =
         0.16527   -0.01915   -0.04517    0.04011
AFIX  43
H56   2    0.153018    0.788943    0.675725    11.00000   -1.20000
AFIX  65
C57   1    0.101648    0.787520    0.567334    11.00000    0.12983    0.06396 =
         0.14668   -0.02130   -0.05747    0.00877
C58   1    0.066712    0.802594    0.510701    11.00000    0.13045    0.06856 =
         0.18016   -0.03173   -0.04406    0.01739
AFIX  43
H58   2    0.047922    0.794580    0.463075    11.00000   -1.20000
AFIX  65
C59   1    0.059270    0.829393    0.523752    11.00000    0.10214    0.08587 =
         0.16585   -0.03558   -0.03380    0.01049
AFIX  43
H59   2    0.035393    0.839695    0.485046    11.00000   -1.20000
AFIX   0
C24   1    0.242930    0.907045   -0.240766    11.00000    0.02363    0.08523 =
         0.08105    0.00351   -0.02232    0.00349
C38   1    0.937587    0.911184    0.435979    11.00000    0.03572    0.08019 =
         0.06860   -0.00089   -0.01631    0.00364
C28   1    0.588927    0.913560    0.140803    11.00000    0.01905    0.15076 =
         0.05585    0.00021   -0.00644    0.01103
O6    4    1.021291    0.889562    0.512021    11.00000    0.04458    0.07548 =
         0.08826   -0.00607   -0.02559    0.00790
C1    1    1.003256    0.913379   -0.284783    11.00000    0.03214    0.09222 =
         0.05894   -0.01519    0.00043    0.00953
C27   1    0.183905    0.906478   -0.294927    11.00000    0.03296    0.08284 =
         0.05026    0.00111   -0.00373   -0.00317
C40   1    0.854788    0.934015    0.364242    11.00000    0.05790    0.07609 =
         0.08726   -0.01650   -0.04185    0.00408
AFIX  43
H40   2    0.838030    0.950180    0.343974    11.00000   -1.20000
AFIX   0
C25   1    0.270795    0.883546   -0.213060    11.00000    0.04139    0.09854 =
         0.06345   -0.00722   -0.00793   -0.00535
AFIX  43
H25   2    0.251169    0.867242   -0.227107    11.00000   -1.20000
AFIX   0
C39   1    0.907441    0.934430    0.415654    11.00000    0.04968    0.09110 =
         0.05495   -0.00526   -0.02108    0.01361
AFIX  43
H39   2    0.923230    0.950576    0.437286    11.00000   -1.20000
AFIX   0
C23   1    0.269912    0.930393   -0.217247    11.00000    0.05257    0.07684 =
         0.08499   -0.00521   -0.03075    0.00719
AFIX  43
H23   2    0.249962    0.946457   -0.233192    11.00000   -1.20000
AFIX   0
C8    1    0.772430    0.913048   -0.080845    11.00000    0.02740    0.10564 =
         0.03997   -0.00310    0.00861    0.00248
AFIX  66
C30   1    0.694961    0.892093    0.181414    11.00000    0.03585    0.11541 =
         0.05750   -0.01153   -0.01641    0.00456
AFIX  43
H30   2    0.687056    0.878769    0.141386    11.00000   -1.20000
AFIX  65
C31   1    0.751239    0.891304    0.229734    11.00000    0.03150    0.11744 =
         0.07020   -0.02491   -0.03491    0.01854
AFIX  43
H31   2    0.781799    0.877441    0.222731    11.00000   -1.20000
AFIX  65
C32   1    0.762805    0.910800    0.288301    11.00000    0.03148    0.13267 =
         0.06389   -0.02634   -0.02367    0.01893
C33   1    0.718092    0.931085    0.298548    11.00000    0.03474    0.12965 =
         0.07100   -0.03389   -0.02586    0.00940
AFIX  43
H33   2    0.725996    0.944409    0.338576    11.00000   -1.20000
AFIX  65
C34   1    0.661813    0.931874    0.250228    11.00000    0.03376    0.13732 =
         0.06156   -0.00715   -0.02042    0.01949
AFIX  43
H34   2    0.631253    0.945737    0.257232    11.00000   -1.20000
AFIX  65
C29   1    0.650247    0.912378    0.191661    11.00000    0.02772    0.13090 =
         0.04508   -0.01044   -0.01066    0.01919
AFIX   0
C54   1    0.177094    0.907134    0.483391    11.00000    0.03269    0.08317 =
         0.06380   -0.00558    0.00010    0.00681
AFIX  66
C51   1    0.233565    0.908629    0.423108    11.00000    0.03929    0.08389 =
         0.06940   -0.00954    0.01251    0.00454
C50   1    0.266631    0.885709    0.402446    11.00000    0.06549    0.07588 =
         0.10776    0.00320    0.05532    0.00253
AFIX  43
H50   2    0.250896    0.869238    0.421539    11.00000   -1.20000
AFIX  65
C49   1    0.322719    0.886889    0.353848    11.00000    0.05763    0.09542 =
         0.12786   -0.01355    0.02931    0.03045
AFIX  43
H49   2    0.345318    0.871225    0.339727    11.00000   -1.20000
AFIX  65
C48   1    0.345741    0.910989    0.325913    11.00000    0.04217    0.08357 =
         0.08163    0.00612    0.02382    0.00474
C53   1    0.312675    0.933908    0.346574    11.00000    0.05808    0.09723 =
         0.09290    0.00995    0.02994    0.00702
AFIX  43
H53   2    0.328410    0.950379    0.327481    11.00000   -1.20000
AFIX  65
C52   1    0.256587    0.932729    0.395172    11.00000    0.04410    0.09120 =
         0.11873    0.02486    0.04156    0.01366
AFIX  43
H52   2    0.233989    0.948393    0.409293    11.00000   -1.20000
AFIX   0
C2    1    0.947846    0.913660   -0.229294    11.00000    0.03432    0.10371 =
         0.05418   -0.00579    0.00724    0.00755
C42   1    0.527732    0.913646    0.186676    11.00000    0.02703    0.15459 =
         0.03623    0.01470    0.00377    0.01103
C11   1    0.652955    0.912815    0.006918    11.00000    0.01721    0.15008 =
         0.04649   -0.02101   -0.00154    0.00061
C14   1    0.592132    0.912700    0.056409    11.00000    0.02199    0.14063 =
         0.03566   -0.00203   -0.00634   -0.00713
C9    1    0.724548    0.895303   -0.094328    11.00000    0.05201    0.11469 =
         0.06688   -0.00180    0.01491   -0.01237
AFIX  43
H9    2    0.731749    0.881766   -0.133855    11.00000   -1.20000
AFIX   0
C15   1    0.529795    0.911412    0.004741    11.00000    0.02673    0.12633 =
         0.03948   -0.00169   -0.00384   -0.00448
C18   1    0.418017    0.909911   -0.099190    11.00000    0.03799    0.10506 =
         0.09342   -0.00143   -0.01009    0.00900
C47   1    0.477595    0.931673    0.173500    11.00000    0.04185    0.15047 =
         0.08596    0.03400    0.01357    0.01385
AFIX  43
H47   2    0.483975    0.945270    0.133955    11.00000   -1.20000
AFIX   0
C10   1    0.665351    0.896103   -0.052687    11.00000    0.03299    0.15149 =
         0.06774   -0.03034    0.01484   -0.02412
AFIX  43
H10   2    0.632251    0.883967   -0.068108    11.00000   -1.20000
AFIX   0
C112  1    0.300676    0.553265    0.423241    11.00000    0.07296    0.06847 =
         0.09426    0.00476    0.01228    0.01130
C19   1    0.430603    0.889570   -0.036092    11.00000    0.04147    0.11155 =
         0.06755    0.01126   -0.01940   -0.01385
AFIX  43
H19   2    0.401338    0.875179   -0.031137    11.00000   -1.20000
AFIX   0
C44   1    0.456853    0.894626    0.294351    11.00000    0.04416    0.14789 =
         0.05887    0.02389    0.01989    0.02123
AFIX  43
H44   2    0.451250    0.881901    0.336881    11.00000   -1.20000
AFIX   0
C13   1    0.758713    0.933500   -0.023367    11.00000    0.04077    0.14723 =
         0.06749    0.00454    0.00887   -0.02994
AFIX  43
H13   2    0.789324    0.947345   -0.016348    11.00000   -1.20000
AFIX   0
C41   1    0.994743    0.910724    0.494838    11.00000    0.03337    0.08253 =
         0.05385   -0.00553   -0.00695   -0.00609
C21   1    0.355566    0.908079   -0.140628    11.00000    0.03792    0.12149 =
         0.06857   -0.01608   -0.02059   -0.01116
C5    1    0.832207    0.913079   -0.128567    11.00000    0.04414    0.09733 =
         0.06693    0.00285    0.02346    0.00147
C35   1    0.824645    0.910871    0.340296    11.00000    0.04276    0.12557 =
         0.05344    0.00084   -0.02130    0.02300
C114  1    0.302161    0.599539    0.397306    11.00000    0.11914    0.06344 =
         0.11962    0.01957    0.03342    0.01441
AFIX  43
H114  2    0.323467    0.614464    0.374557    11.00000   -1.20000
AFIX   0
C17   1    0.460873    0.928685   -0.104300    11.00000    0.05290    0.12828 =
         0.05542    0.00681   -0.01160   -0.01492
AFIX  43
H17   2    0.452491    0.942371   -0.142926    11.00000   -1.20000
AFIX   0
C16   1    0.517789    0.930333   -0.057930    11.00000    0.05070    0.14932 =
         0.05246    0.01258   -0.00922   -0.02026
AFIX  43
H16   2    0.548401    0.943986   -0.068031    11.00000   -1.20000
AFIX   0
C45   1    0.409111    0.911981    0.277296    11.00000    0.03401    0.11873 =
         0.06708   -0.00490    0.01179    0.00668
C7    1    0.923158    0.937017   -0.195517    11.00000    0.03114    0.09589 =
         0.05578    0.00139    0.01177    0.00083
AFIX  43
H7    2    0.945672    0.952998   -0.205786    11.00000   -1.20000
AFIX   0
C20   1    0.486403    0.891104    0.018157    11.00000    0.03886    0.12814 =
         0.06613   -0.00037   -0.02626   -0.00657
AFIX  43
H20   2    0.493077    0.878679    0.061322    11.00000   -1.20000
AFIX   0
C6    1    0.867933    0.937458   -0.148495    11.00000    0.04758    0.12131 =
         0.07713   -0.02575    0.03367   -0.01623
AFIX  43
H6    2    0.852053    0.953750   -0.128099    11.00000   -1.20000
AFIX   0
C46   1    0.419329    0.930502    0.215567    11.00000    0.04169    0.12183 =
         0.08193    0.02429    0.01823    0.02038
AFIX  43
H46   2    0.385499    0.942557    0.202202    11.00000   -1.20000
AFIX   0
C60   1    0.125692    0.760110    0.541436    11.00000    0.11133    0.04911 =
         0.21181   -0.01267   -0.00183    0.01225
C3    1    0.915274    0.890056   -0.206723    11.00000    0.04829    0.10651 =
         0.09611   -0.03364    0.03570   -0.00166
AFIX  43
H3    2    0.932642    0.873644   -0.223943    11.00000   -1.20000
AFIX   0
C12   1    0.700231    0.933577    0.023551    11.00000    0.02936    0.13824 =
         0.06637    0.00443    0.01149    0.00840
AFIX  43
H12   2    0.692078    0.946651    0.064320    11.00000   -1.20000
AFIX   0
C4    1    0.857509    0.890757   -0.159087    11.00000    0.05550    0.10098 =
         0.08139    0.01403    0.02603   -0.00664
AFIX  43
H4    2    0.835478    0.874718   -0.148071    11.00000   -1.20000
AFIX   0
C113  1    0.331216    0.575389    0.388858    11.00000    0.10257    0.07298 =
         0.12106    0.00101    0.03667    0.00584
AFIX  43
H113  2    0.371531    0.573687    0.360061    11.00000   -1.20000
AFIX   0
C110  1    0.213693    0.582105    0.468071    11.00000    0.08884    0.07611 =
         0.11040   -0.01624    0.00526    0.01142
AFIX  43
H110  2    0.172592    0.584266    0.494683    11.00000   -1.20000
AFIX   0
C37   1    0.908776    0.887479    0.415687    11.00000    0.05183    0.08950 =
         0.06268   -0.00627   -0.02482    0.00281
AFIX  43
H37   2    0.925376    0.871576    0.438123    11.00000   -1.20000
AFIX   0
C111  1    0.242023    0.556467    0.462047    11.00000    0.06725    0.07440 =
         0.10072   -0.01072    0.00574    0.01994
AFIX  43
H111  2    0.219992    0.541749    0.485030    11.00000   -1.20000
AFIX   0
C43   1    0.517059    0.895664    0.246706    11.00000    0.04153    0.13989 =
         0.07083    0.01176    0.01556    0.01954
AFIX  43
H43   2    0.550311    0.883171    0.258262    11.00000   -1.20000
AFIX   0
C22   1    0.326356    0.930551   -0.170158    11.00000    0.04380    0.10141 =
         0.08284   -0.00878   -0.03250   -0.00512
AFIX  43
H22   2    0.345972    0.946973   -0.157537    11.00000   -1.20000
AFIX   0
C109  1    0.244249    0.602905    0.436856    11.00000    0.09835    0.05246 =
         0.10737    0.00644    0.00742    0.00705
C26   1    0.327278    0.884075   -0.164913    11.00000    0.05903    0.10604 =
         0.07751    0.01472   -0.04083   -0.00224
AFIX  43
H26   2    0.347007    0.868043   -0.148213    11.00000   -1.20000
AFIX   0
C36   1    0.852671    0.887037    0.359553    11.00000    0.04365    0.08328 =
         0.10243   -0.00624   -0.02838    0.01060
AFIX  43
H36   2    0.836270    0.871066    0.337359    11.00000   -1.20000
AFIX  66
C66   1    0.170480    0.679693    0.491988    11.00000    0.17242    0.07166 =
         0.12371   -0.01806    0.00559    0.04975
C71   1    0.177594    0.661080    0.554446    11.00000    0.15278    0.08559 =
         0.12066   -0.02890    0.00023    0.05353
C70   1    0.200709    0.636142    0.535424    11.00000    0.14124    0.07838 =
         0.11565   -0.01686   -0.00275    0.03279
AFIX  43
H70   2    0.205571    0.623421    0.578111    11.00000   -1.20000
AFIX  65
C69   1    0.216709    0.629818    0.453943    11.00000    0.15114    0.09126 =
         0.09409    0.00630    0.01270    0.03733
C68   1    0.209595    0.648431    0.391484    11.00000    0.19823    0.11398 =
         0.10822   -0.00471    0.02129    0.04290
C67   1    0.186481    0.673369    0.410506    11.00000    0.18073    0.08179 =
         0.13517   -0.02040    0.01069    0.06168
AFIX  43
H67   2    0.181619    0.686090    0.367818    11.00000   -1.20000
AFIX   0
O10   4    0.049740    0.636433    0.568337    11.00000    0.23111    0.14508 =
         0.17817   -0.00811    0.04257    0.04346
C65   1    0.079349    0.745172    0.491884    11.00000    0.17380    0.07326 =
         0.08092   -0.00995    0.02375    0.00886
AFIX  43
H65   2    0.040348    0.752775    0.470732    11.00000   -1.20000
AFIX   0
C72   1    0.146995    0.665543    0.641077    11.00000    0.18614    0.09931 =
         0.14321   -0.00216    0.01395    0.04738
AFIX  23
H72A  2    0.150010    0.648945    0.672802    11.00000   -1.20000
H72B  2    0.173529    0.678802    0.670801    11.00000   -1.20000
AFIX   0
C64   1    0.095946    0.718550    0.477065    11.00000    0.13886    0.10265 =
         0.08679   -0.01179    0.02903    0.02735
AFIX  43
H64   2    0.068066    0.707708    0.444670    11.00000   -1.20000
AFIX  66
C103  1    0.168653    0.652779    0.234366    11.00000    0.27591    0.20032 =
         0.16986    0.01407    0.01130    0.08171
C104  1    0.184875    0.673506    0.182163    11.00000    0.31772    0.21279 =
         0.18975    0.02923   -0.00384    0.11070
AFIX  43
H104  2    0.228622    0.679733    0.180078    11.00000   -1.20000
AFIX  65
C105  1    0.137090    0.685123    0.133012    11.00000    0.34090    0.27180 =
         0.22350    0.02747   -0.01123    0.07031
C100  1    0.073082    0.676013    0.136063    11.00000    0.33117    0.24853 =
         0.23130    0.01743   -0.01744    0.05617
C101  1    0.056858    0.655286    0.188265    11.00000    0.31581    0.24175 =
         0.21925    0.00043   -0.02573    0.08025
AFIX  43
H101  2    0.013112    0.649060    0.190350    11.00000   -1.20000
AFIX  65
C102  1    0.104643    0.643669    0.237417    11.00000    0.30381    0.23803 =
         0.21239    0.00889   -0.00022    0.06653
AFIX  66
PART 1
C119  1    0.396037    0.523766    0.402299    21.00000    0.04652    0.05305 =
         0.09555    0.01633    0.02139   -0.00827
AFIX  43
H119  2    0.423020    0.538902    0.398864    21.00000   -1.20000
AFIX  65
PART 0
C115  1    0.328688    0.526486    0.409933    11.00000    0.05056    0.07206 =
         0.07614    0.00494   -0.00434    0.00210
PART 1
C116  1    0.289208    0.504340    0.414959    21.00000    0.04285    0.07493 =
         0.12767   -0.02304    0.01686   -0.00169
AFIX  43
H116  2    0.243179    0.506199    0.420176    21.00000   -1.20000
AFIX  65
C117  1    0.317077    0.479475    0.412352    21.00000    0.03022    0.07391 =
         0.11597   -0.02092    0.00894   -0.00131
AFIX  43
H117  2    0.290094    0.464340    0.415788    21.00000   -1.20000
AFIX  65
PART 0
N2    3    0.384426    0.476755    0.404719    11.00000    0.04095    0.06708 =
         0.07509   -0.00686    0.01170    0.00790
PART 1
C118  1    0.423906    0.498901    0.399692    21.00000    0.05710    0.05382 =
         0.08845    0.00919    0.00326    0.02142
AFIX  43
H118  2    0.469936    0.497042    0.394475    21.00000   -1.20000
AFIX   0
PART 0
C74   1    0.030581    0.660098    0.599069    11.00000    0.21113    0.12863 =
         0.16728   -0.01190    0.04386    0.07048
C61   1    0.177797    0.748364    0.574837    11.00000    0.09671    0.06964 =
         0.18939   -0.02401   -0.02009    0.01594
AFIX  43
H61   2    0.204574    0.758005    0.612162    11.00000   -1.20000
AFIX   0
C77   1   -0.009586    0.707345    0.669114    11.00000    0.21211    0.17260 =
         0.17227   -0.02773    0.02590    0.10197
C73   1    0.075580    0.674611    0.641510    11.00000    0.20065    0.11624 =
         0.16723   -0.01942    0.02252    0.06884
PART 2
C1A   1    0.323674    0.509822    0.485719   -21.00000    0.05285    0.07991 =
         0.12897   -0.03144    0.00285   -0.00052
AFIX  43
H1A   2    0.300992    0.516008    0.533341   -21.00000   -1.20000
AFIX   0
PART 0
C63   1    0.153699    0.708426    0.510577    11.00000    0.12029    0.07092 =
         0.11846   -0.01377   -0.00286    0.03357
PART 2
C1B   1    0.365390    0.516755    0.345116   -21.00000    0.05979    0.06481 =
         0.11244    0.02394    0.01775    0.00744
AFIX  43
H1B   2    0.372276    0.528073    0.299054   -21.00000   -1.20000
AFIX   0
PART 0
C108  1    0.217954    0.642764    0.298563    11.00000    0.23261    0.17282 =
         0.15380   -0.00430    0.02368    0.05412
AFIX  23
H10A  2    0.261302    0.649699    0.282243    11.00000   -1.20000
H10B  2    0.220110    0.623456    0.292292    11.00000   -1.20000
AFIX   0
O9    4   -0.031577    0.730689    0.698200    11.00000    0.22701    0.19466 =
         0.17864   -0.03792    0.02165    0.07268
C78   1    0.052816    0.696571    0.679519    11.00000    0.20596    0.16445 =
         0.16095   -0.02729    0.01072    0.09014
AFIX  43
H78   2    0.081727    0.705379    0.716333    11.00000   -1.20000
AFIX   0
C75   1   -0.035032    0.668542    0.587501    11.00000    0.21366    0.15770 =
         0.18415    0.01009    0.03880    0.09462
AFIX  43
H75   2   -0.063717    0.658951    0.552401    11.00000   -1.20000
AFIX   0
C76   1   -0.055510    0.689680    0.625744    11.00000    0.22514    0.20307 =
         0.21456    0.00279    0.03665    0.09389
C80   1    0.032844    0.631048    0.481665    11.00000    0.28115    0.18828 =
         0.21762   -0.00389    0.02986    0.02707
AFIX 137
H80A  2    0.072843    0.627692    0.449890    11.00000   -1.50000
H80B  2    0.010030    0.646234    0.458112    11.00000   -1.50000
H80C  2    0.004346    0.615611    0.478959    11.00000   -1.50000
AFIX   0
O11   4   -0.164841    0.674116    0.480600    11.00000    0.34828    0.29061 =
         0.30194    0.00839    0.01762    0.11559
O16   4    0.095871    0.620659    0.278817    11.00000    0.30053    0.27033 =
         0.26452    0.00865    0.01109    0.03058
PART 2
C1C   1    0.353509    0.484307    0.485976   -21.00000    0.04764    0.07283 =
         0.12180   -0.01413    0.00806    0.00185
AFIX  43
H1C   2    0.353689    0.473183    0.533325   -21.00000   -1.20000
AFIX   0
PART 0
C62   1    0.193248    0.723973    0.557856    11.00000    0.10632    0.09870 =
         0.17300   -0.02811   -0.03358    0.02088
AFIX  43
H62   2    0.232936    0.716958    0.578981    11.00000   -1.20000
AFIX  66
C86   1   -0.153934    0.711333    0.384583    11.00000    0.34930    0.30121 =
         0.33040    0.02413    0.02022    0.09331
AFIX  43
H86   2   -0.166433    0.701414    0.337214    11.00000   -1.20000
AFIX  65
C85   1   -0.138185    0.737738    0.376266    11.00000    0.37635    0.33140 =
         0.35435    0.00026    0.01083    0.07767
C84   1   -0.119897    0.752250    0.445574    11.00000    0.36294    0.33286 =
         0.37415   -0.01658    0.00104    0.07329
C83   1   -0.117360    0.740357    0.523201    11.00000    0.31649    0.29915 =
         0.32763    0.00101    0.01090    0.07619
AFIX  43
H83   2   -0.104861    0.750276    0.570570    11.00000   -1.20000
AFIX  65
C82   1   -0.133109    0.713952    0.531519    11.00000    0.29016    0.26397 =
         0.30422    0.00094    0.02359    0.11052
C87   1   -0.151397    0.699440    0.462212    11.00000    0.32439    0.27581 =
         0.30952    0.02197    0.02498    0.11470
AFIX   0
C99   1    0.004798    0.678602    0.100270    11.00000    0.33276    0.28637 =
         0.27284    0.01065   -0.01860    0.03349
AFIX   3
H99A  2    0.027768    0.688082    0.055230    11.00000   -1.20000
H99B  2   -0.020482    0.664182    0.074420    11.00000   -1.20000
AFIX   0
C81   1   -0.126066    0.698662    0.612485    11.00000    0.25252    0.24423 =
         0.26948   -0.00385    0.03711    0.09069
AFIX  23
H81A  2   -0.155192    0.683151    0.611132    11.00000   -1.20000
H81B  2   -0.139697    0.709902    0.659555    11.00000   -1.20000
AFIX   0
C90   1   -0.139156    0.751655    0.291661    11.00000    0.38033    0.35112 =
         0.34349    0.00855    0.01639    0.05392
AFIX  23
H90A  2   -0.184498    0.757199    0.279226    11.00000   -1.20000
H90B  2   -0.111882    0.767667    0.295128    11.00000   -1.20000
AFIX   0
O13   4   -0.018481    0.758486    0.266421    11.00000    0.35805    0.33637 =
         0.28321    0.01112   -0.03400    0.02582
PART 2
C1D   1    0.392153    0.492916    0.341042   -21.00000    0.05559    0.05151 =
         0.12203    0.01467    0.04533    0.01116
AFIX  43
H1D   2    0.416256    0.487639    0.293451   -21.00000   -1.20000
AFIX  66
PART 0
C94   1   -0.030858    0.704059    0.124340    11.00000    0.34473    0.35376 =
         0.29498   -0.00918   -0.01190    0.03279
C95   1   -0.005351    0.723128    0.176882    11.00000    0.35077    0.34934 =
         0.28840   -0.00394   -0.01435    0.04678
AFIX  43
H95   2    0.040579    0.725719    0.179948    11.00000   -1.20000
AFIX  65
C96   1   -0.047046    0.738406    0.224937    11.00000    0.35657    0.34904 =
         0.29356   -0.00089   -0.01306    0.04220
C91   1   -0.114248    0.734614    0.220450    11.00000    0.36110    0.35893 =
         0.30636   -0.00296    0.01591    0.04545
C92   1   -0.139756    0.715545    0.167908    11.00000    0.33840    0.36906 =
         0.30726   -0.00980    0.00335    0.03009
AFIX  43
H92   2   -0.185686    0.712954    0.164842    11.00000   -1.20000
AFIX  65
C93   1   -0.098062    0.700267    0.119853    11.00000    0.31930    0.40662 =
         0.32749   -0.01424   -0.00203    0.01906
AFIX   0
C79   1    0.014387    0.746478    0.746329    11.00000    0.31505    0.16472 =
         0.18474   -0.01393    0.02725    0.03158
AFIX 137
H79A  2    0.043819    0.755823    0.708487    11.00000   -1.50000
H79B  2    0.040013    0.735006    0.782752    11.00000   -1.50000
H79C  2   -0.009818    0.759203    0.780052    11.00000   -1.50000
AFIX   0
O12   4   -0.105549    0.778405    0.442911    11.00000    0.39218    0.35146 =
         0.40849   -0.03195    0.00857    0.07588
O14   4   -0.113116    0.681033    0.065653    11.00000    0.29864    0.51909 =
         0.37669   -0.00051   -0.01618    0.00742
O15   4    0.156169    0.705990    0.086324    11.00000    0.36883    0.35802 =
         0.24339    0.03464   -0.02109    0.02943
C89   1   -0.134171    0.794814    0.507665    11.00000    0.37167    0.41785 =
         0.40948   -0.05261    0.00318    0.04938
AFIX   3
H89A  2   -0.107121    0.810444    0.516265    11.00000   -1.50000
H89B  2   -0.135751    0.784544    0.559106    11.00000   -1.50000
H89C  2   -0.178521    0.800154    0.492115    11.00000   -1.50000
AFIX   0
C88   1   -0.168990    0.655428    0.413632    11.00000    0.40808    0.27780 =
         0.28526    0.00826   -0.03878    0.08495
AFIX 137
H88A  2   -0.173737    0.664794    0.360814    11.00000   -1.50000
H88B  2   -0.206938    0.644007    0.422233    11.00000   -1.50000
H88C  2   -0.129115    0.644775    0.412306    11.00000   -1.50000
AFIX   0
C97   1    0.052059    0.758185    0.277042    11.00000    0.40505    0.29415 =
         0.31655    0.03490   -0.05317   -0.02175
AFIX   3
H97A  2    0.065269    0.770455    0.320812    11.00000   -1.50000
H97B  2    0.073899    0.762915    0.224972    11.00000   -1.50000
H97C  2    0.064479    0.740305    0.292952    11.00000   -1.50000
AFIX   0
C107  1    0.033183    0.607376    0.264953    11.00000    0.33535    0.29674 =
         0.29824   -0.04227   -0.03840   -0.06363
AFIX 137
H10C  2    0.018061    0.610888    0.208278    11.00000   -1.50000
H10D  2    0.000828    0.613940    0.304749    11.00000   -1.50000
H10E  2    0.038784    0.588428    0.272571    11.00000   -1.50000
AFIX   0
C98   1   -0.179744    0.673824    0.051424    11.00000    0.48351    0.68513 =
         0.45352    0.01492   -0.01301   -0.04300
AFIX   3
H98A  2   -0.183424    0.658314    0.015754    11.00000   -1.50000
H98B  2   -0.199854    0.670144    0.105434    11.00000   -1.50000
H98C  2   -0.202204    0.688654    0.025204    11.00000   -1.50000
AFIX   0
C106  1    0.223854    0.714586    0.095490    11.00000    0.39821    0.45827 =
         0.27528   -0.01075   -0.08384   -0.08770
AFIX   3
H10F  2    0.233494    0.718796    0.153609    11.00000   -1.50000
H10G  2    0.230384    0.730946    0.064600    11.00000   -1.50000
H10H  2    0.255064    0.701366    0.075910    11.00000   -1.50000
AFIX   0
HKLF 4


REM  a_a.res in P2(1)2(1)2
REM wR2 = 0.2038, GooF = S = 0.999, Restrained GooF = 1.027 for all data
REM R1 = 0.0681 for 21355 Fo > 4sig(Fo) and 0.1037 for all 34787 data
REM 1198 parameters refined using 551 restraints

END

WGHT      0.1313      0.0000

REM Highest difference peak  0.713,  deepest hole -0.582,  1-sigma level  0.055
Q1    1   0.4102  0.4949  0.3986  11.00000  0.05    0.71
Q2    1   0.0500  0.8278  0.5607  11.00000  0.05    0.45
Q3    1   0.0872  0.8226  0.6018  11.00000  0.05    0.44
Q4    1   0.2386  0.9086  0.4485  11.00000  0.05    0.42
Q5    1   0.1202  0.7934  0.5568  11.00000  0.05    0.42
Q6    1   0.2515  0.9269  0.3812  11.00000  0.05    0.36
Q7    1   0.1097  0.7938  0.6377  11.00000  0.05    0.33
Q8    1   0.1527  0.8310  0.5860  11.00000  0.05    0.33
Q9    1   0.0624  0.8006  0.5801  11.00000  0.05    0.31
Q10   1   0.3913  0.5189  0.4184  11.00000  0.05    0.31
Q11   1   0.1649  0.8043  0.5664  11.00000  0.05    0.31
Q12   1   0.3832  0.8479 -0.0497  11.00000  0.05    0.29
Q13   1   0.1198  0.8230  0.5494  11.00000  0.05    0.28
Q14   1   0.2609  0.8863  0.3676  11.00000  0.05    0.28
Q15   1   0.3312  0.9592 -0.1668  11.00000  0.05    0.27
Q16   1   0.4501  0.9095 -0.0975  11.00000  0.05    0.27
Q17   1   0.0060  0.7917  0.5387  11.00000  0.05    0.27
Q18   1   0.4631  0.9269  0.2963  11.00000  0.05    0.26
Q19   1   0.4810  0.8842  0.1685  11.00000  0.05    0.25
Q20   1   0.2222  0.6146  0.6133  11.00000  0.05    0.25
Q21   1   0.4518  0.8878 -0.0950  11.00000  0.05    0.25
Q22   1   0.0976  0.7591  0.6500  11.00000  0.05    0.24
Q23   1   0.2555  0.6237  0.6389  11.00000  0.05    0.24
Q24   1   0.3021  0.5071  0.3965  11.00000  0.05    0.24
Q25   1   0.3489  0.8510  0.4040  11.00000  0.05    0.23
Q26   1   0.3363  0.5223  0.4311  11.00000  0.05    0.23
Q27   1   0.0776  0.7492  0.1956  11.00000  0.05    0.23
Q28   1   0.3277  0.9311 -0.1397  11.00000  0.05    0.22
Q29   1  -0.0086  0.8540  0.5016  11.00000  0.05    0.22
Q30   1   0.6947  0.8835  0.0057  11.00000  0.05    0.22
Q31   1  -0.2616  0.6920  0.3636  11.00000  0.05    0.22
Q32   1   0.3664  0.9099 -0.0992  11.00000  0.05    0.22
Q33   1   0.9346  0.9326  0.3819  11.00000  0.05    0.22
Q34   1   0.6985  0.9374  0.1747  11.00000  0.05    0.22
Q35   1   0.6626  0.9317 -0.0517  11.00000  0.05    0.22
Q36   1   0.6212  0.9114 -0.0737  11.00000  0.05    0.21
Q37   1  -0.1895  0.7010  0.5826  11.00000  0.05    0.21
Q38   1   0.6705  0.8868 -0.0513  11.00000  0.05    0.21
Q39   1   0.4935  0.8939  0.3613  11.00000  0.05    0.21
Q40   1   0.9729  0.9117  0.3592  11.00000  0.05    0.21
Q41   1   0.7292  0.9547  0.4052  11.00000  0.05    0.21
Q42   1   0.4838  0.8927  0.4133  11.00000  0.05    0.21
Q43   1  -0.2514  0.6854  0.3770  11.00000  0.05    0.21
Q44   1   0.3658  0.9138  0.3515  11.00000  0.05    0.21
Q45   1   0.7517  0.9370  0.2290  11.00000  0.05    0.21
Q46   1   0.3806  0.9093 -0.0108  11.00000  0.05    0.21
Q47   1   0.0106  0.6091  0.1745  11.00000  0.05    0.20
Q48   1   0.6828  0.9366  0.4061  11.00000  0.05    0.20
Q49   1   0.1957  0.8864  0.5836  11.00000  0.05    0.20
Q50   1   0.3128  0.8921  0.3490  11.00000  0.05    0.20
Q51   1   0.0944  0.7569  0.4690  11.00000  0.05    0.20
Q52   1   0.1541  0.8917  0.5682  11.00000  0.05    0.20
Q53   1   0.4569  0.8858  0.3801  11.00000  0.05    0.20
Q54   1   0.3333  0.8919  0.3976  11.00000  0.05    0.20
Q55   1   0.2294  0.6785  0.6015  11.00000  0.05    0.20
Q56   1   0.2505  0.7572  0.6131  11.00000  0.05    0.20
Q57   1   0.4203  0.9107  0.2938  11.00000  0.05    0.20
Q58   1  -0.0497  0.6127  0.1862  11.00000  0.05    0.20
Q59   1   0.3802  0.5350  0.4092  11.00000  0.05    0.20
Q60   1   0.7203  0.8706  0.3012  11.00000  0.05    0.20
Q61   1   0.9665  0.8859  0.3983  11.00000  0.05    0.20
Q62   1   0.7387  0.8951 -0.0122  11.00000  0.05    0.19
Q63   1  -0.2325  0.6804  0.4137  11.00000  0.05    0.19
Q64   1   0.8394  0.9184 -0.1332  11.00000  0.05    0.19
Q65   1   0.0977  0.7613  0.2129  11.00000  0.05    0.19
Q66   1   0.3018  0.5569  0.3994  11.00000  0.05    0.19
Q67   1  -0.0029  0.6237  0.1182  11.00000  0.05    0.19
Q68   1   0.4955  0.8763  0.0207  11.00000  0.05    0.19
Q69   1   0.4583  0.9363 -0.1981  11.00000  0.05    0.19
Q70   1   0.2052  0.6940  0.5684  11.00000  0.05    0.19
Q71   1   0.0685  0.7451  0.4198  11.00000  0.05    0.19
Q72   1   0.3129  0.9271  0.3265  11.00000  0.05    0.19
Q73   1   0.6054  0.9293  0.3038  11.00000  0.05    0.19
Q74   1  -0.1984  0.7249  0.4573  11.00000  0.05    0.19
Q75   1   0.5124  0.9354 -0.1831  11.00000  0.05    0.19
Q76   1   0.5309  0.9099 -0.1249  11.00000  0.05    0.18
Q77   1  -0.0304  0.6477  0.2108  11.00000  0.05    0.18
Q78   1  -0.1002  0.7953  0.5876  11.00000  0.05    0.18
Q79   1   0.0770  0.7456  0.5209  11.00000  0.05    0.18
Q80   1   0.2323  0.6429  0.5940  11.00000  0.05    0.18
Q81   1   0.3914  0.8509 -0.1473  11.00000  0.05    0.18
Q82   1   0.7814  0.9013 -0.0731  11.00000  0.05    0.18
Q83   1   0.2427  0.7007  0.5932  11.00000  0.05    0.18
Q84   1   0.1422  0.8024  0.5060  11.00000  0.05    0.18
Q85   1   0.3013  0.4348  0.4150  11.00000  0.05    0.18
Q86   1   0.7132  0.9234  0.3001  11.00000  0.05    0.18
Q87   1  -0.0474  0.7353  0.3966  11.00000  0.05    0.18
Q88   1   0.7261  0.8605  0.2334  11.00000  0.05    0.18
Q89   1   0.1077  0.8040  0.4345  11.00000  0.05    0.18
Q90   1   0.9341  0.8522  0.4476  11.00000  0.05    0.18
Q91   1   1.0492  0.9070  0.4185  11.00000  0.05    0.18
Q92   1   0.0060  0.8352  0.5302  11.00000  0.05    0.18
Q93   1   0.0972  0.7390  0.1372  11.00000  0.05    0.17
Q94   1   0.5497  0.9078 -0.0193  11.00000  0.05    0.17
Q95   1   0.4012  0.8794 -0.2194  11.00000  0.05    0.17
Q96   1   0.8880  0.9204  0.3177  11.00000  0.05    0.17
Q97   1   0.5164  0.8871  0.2504  11.00000  0.05    0.17
Q98   1   0.3258  0.5646  0.4809  11.00000  0.05    0.17
Q99   1  -0.1103  0.6277  0.4240  11.00000  0.05    0.17
Q100  1   0.2590  0.5999  0.3556  11.00000  0.05    0.17
Q101  1   0.7162  0.9392  0.3874  11.00000  0.05    0.17
Q102  1  -0.1593  0.7897  0.5822  11.00000  0.05    0.17
Q103  1   0.2747  0.9425  0.4681  11.00000  0.05    0.17
Q104  1   0.3430  0.9271  0.3919  11.00000  0.05    0.17
Q105  1   0.5806  0.8914 -0.1203  11.00000  0.05    0.17
Q106  1   0.3336  0.8621 -0.1678  11.00000  0.05    0.17
Q107  1   0.4542  0.9303 -0.0865  11.00000  0.05    0.17
Q108  1  -0.1872  0.6996  0.2105  11.00000  0.05    0.17
Q109  1   0.2765  0.6344  0.4005  11.00000  0.05    0.17
Q110  1   0.2865  0.9506  0.4164  11.00000  0.05    0.17
Q111  1   0.3301  0.4860  0.3472  11.00000  0.05    0.17
Q112  1   0.4077  0.8551  0.3474  11.00000  0.05    0.17
Q113  1   0.6985  0.9355  0.0034  11.00000  0.05    0.17
Q114  1   0.3403  0.8587 -0.1395  11.00000  0.05    0.17
Q115  1   0.1161  0.6149  0.4170  11.00000  0.05    0.17
Q116  1   0.2579  0.6129  0.4036  11.00000  0.05    0.16
Q117  1   0.1896  0.7125  0.4287  11.00000  0.05    0.16
Q118  1   0.9367  0.8588  0.4109  11.00000  0.05    0.16
Q119  1   0.4019  0.8889  0.3563  11.00000  0.05    0.16
Q120  1   0.7015  0.8848 -0.1800  11.00000  0.05    0.16
Q121  1   0.6179  0.8837 -0.0915  11.00000  0.05    0.16
Q122  1   0.3785  0.9111 -0.2009  11.00000  0.05    0.16
Q123  1   0.2386  0.7804  0.6397  11.00000  0.05    0.16
Q124  1   0.8385  0.8588 -0.1339  11.00000  0.05    0.16
Q125  1  -0.0339  0.6487  0.5630  11.00000  0.05    0.16
Q126  1   0.7602  0.9462  0.4317  11.00000  0.05    0.16
Q127  1   0.2046  0.6932  0.2882  11.00000  0.05    0.16
Q128  1  -0.1798  0.8305  0.5445  11.00000  0.05    0.16
Q129  1   0.7537  0.8609  0.2811  11.00000  0.05    0.16
Q130  1   0.7584  0.9451  0.3573  11.00000  0.05    0.16
Q131  1   0.6510  0.9093 -0.1303  11.00000  0.05    0.16
Q132  1  -0.0692  0.6419  0.1799  11.00000  0.05    0.16
Q133  1   0.4164  0.8569 -0.1500  11.00000  0.05    0.16
Q134  1   0.0094  0.6815  0.7445  11.00000  0.05    0.16
Q135  1   0.3521  0.9171  0.2147  11.00000  0.05    0.16
Q136  1  -0.2159  0.7014  0.3985  11.00000  0.05    0.16
Q137  1  -0.2081  0.7333  0.4123  11.00000  0.05    0.16
Q138  1   0.1061  0.7604  0.5459  11.00000  0.05    0.16
Q139  1   0.2199  0.5903  0.6098  11.00000  0.05    0.16
Q140  1   0.0002  0.7190  0.4310  11.00000  0.05    0.16
Q141  1   0.8599  0.8829 -0.1311  11.00000  0.05    0.16
Q142  1   0.7989  0.9483  0.3716  11.00000  0.05    0.16
Q143  1   0.5314  0.9117  0.3202  11.00000  0.05    0.16
Q144  1   0.2288  0.8537  0.4276  11.00000  0.05    0.16
Q145  1   1.0114  0.8949  0.5131  11.00000  0.05    0.16
Q146  1   0.2343  0.6174  0.3545  11.00000  0.05    0.16
Q147  1   0.4976  0.9414  0.0172  11.00000  0.05    0.16
Q148  1   0.2291  0.5992  0.3512  11.00000  0.05    0.16
Q149  1   0.2464  0.9280 -0.1744  11.00000  0.05    0.16
Q150  1  -0.2043  0.8134  0.4976  11.00000  0.05    0.16
Q151  1   0.7049  0.8884  0.3030  11.00000  0.05    0.16
Q152  1   0.1499  0.5931  0.4190  11.00000  0.05    0.16
Q153  1   0.2711  0.9583 -0.1988  11.00000  0.05    0.16
Q154  1   0.8371  0.8980 -0.1214  11.00000  0.05    0.16
Q155  1   1.0221  0.8980 -0.3019  11.00000  0.05    0.16
Q156  1   0.2507  0.5078  0.3781  11.00000  0.05    0.16
Q157  1   0.7696  0.9211 -0.0849  11.00000  0.05    0.16
Q158  1   0.4617  0.8887  0.2906  11.00000  0.05    0.16
Q159  1   0.1023  0.6100  0.4300  11.00000  0.05    0.15
Q160  1   0.9189  0.9563  0.4104  11.00000  0.05    0.15
Q161  1   0.3818  0.8627 -0.2082  11.00000  0.05    0.15
Q162  1   0.2257  0.6783  0.5285  11.00000  0.05    0.15
Q163  1   0.8412  0.9276  0.3876  11.00000  0.05    0.15
Q164  1   0.0489  0.7281  0.4095  11.00000  0.05    0.15
Q165  1   0.7408  0.8913 -0.2074  11.00000  0.05    0.15
Q166  1   0.2163  0.7557  0.6551  11.00000  0.05    0.15
Q167  1   0.5718  0.9069 -0.0469  11.00000  0.05    0.15
Q168  1  -0.1130  0.7651  0.5865  11.00000  0.05    0.15
Q169  1   0.7668  0.8750 -0.0840  11.00000  0.05    0.15
Q170  1  -0.1882  0.7236  0.5808  11.00000  0.05    0.15
Q171  1   0.1352  0.7430  0.1516  11.00000  0.05    0.15
Q172  1   0.8626  0.9315  0.3258  11.00000  0.05    0.15
Q173  1   0.5123  0.9461  0.2502  11.00000  0.05    0.15
Q174  1   0.5089  0.9124  0.3305  11.00000  0.05    0.15
Q175  1  -0.0474  0.6456  0.5699  11.00000  0.05    0.15
Q176  1   0.7514  0.9104 -0.0912  11.00000  0.05    0.15
Q177  1   0.4752  0.8541  0.0338  11.00000  0.05    0.15
Q178  1   0.2364  0.9675  0.4446  11.00000  0.05    0.15
Q179  1   1.0866  0.8815 -0.2425  11.00000  0.05    0.15
Q180  1   0.7506  0.8833 -0.1428  11.00000  0.05    0.15
Q181  1   0.2107  0.7535  0.4954  11.00000  0.05    0.15
Q182  1   0.4107  0.4635  0.3396  11.00000  0.05    0.15
Q183  1  -0.1613  0.7926  0.3971  11.00000  0.05    0.15
Q184  1   0.4192  0.5373  0.4779  11.00000  0.05    0.15
Q185  1   0.7669  0.9051 -0.1788  11.00000  0.05    0.15
Q186  1   0.3320  0.8538  0.3432  11.00000  0.05    0.15
Q187  1   0.2694  0.9623  0.4514  11.00000  0.05    0.15
Q188  1  -0.0565  0.7263  0.4359  11.00000  0.05    0.15
Q189  1  -0.1702  0.6599  0.3849  11.00000  0.05    0.15
Q190  1  -0.1203  0.8197  0.5485  11.00000  0.05    0.15
Q191  1   0.5914  0.9083 -0.0435  11.00000  0.05    0.15
Q192  1   0.7625  0.8989 -0.1852  11.00000  0.05    0.15
Q193  1   0.1594  0.7762  0.5790  11.00000  0.05    0.15
Q194  1   0.5000  0.5000  0.3455  10.50000  0.05    0.15
Q195  1   0.0371  0.6080  0.6216  11.00000  0.05    0.15
Q196  1   0.8479  0.8983  0.3522  11.00000  0.05    0.14
Q197  1   0.3380  0.4851  0.4625  11.00000  0.05    0.14
Q198  1  -0.0330  0.8410  0.4790  11.00000  0.05    0.14
Q199  1   0.6632  0.8893  0.2513  11.00000  0.05    0.14
Q200  1   0.4605  0.9570 -0.1630  11.00000  0.05    0.14
;
_shelx_res_checksum                8797
_shelx_hkl_file
;
   0   0   2  297.47   15.80
   0   0  -2  307.17   16.10
   0   0   2  320.37   16.00
   0   0   3  521.95   27.60
   0   0   3  550.64   27.90
   0   0  -3  543.45   28.00
   0   0   4  990.30   51.79
   0   0   4 1019.70   52.29
   0   0  -4 1033.50   52.49
   0   0   5  622.04   31.60
   0   0   5  571.14   30.80
   0   0   5  576.44   31.00
   0   0  -5  647.34   31.90
   0   0   6   34.80    2.10
   0   0  -6   33.20    4.00
   0   0   6   38.50    3.40
   0   0   6   39.10    2.50
   0   0  -7  140.99    9.30
   0   0   7  132.79    7.30
   0   0   7  143.09    8.60
   0   0   7  143.29    7.70
   0   0   8   33.40    2.80
   0   0   8   34.20    3.90
   0   0  -8   30.70    2.00
   0   0   8   35.50    2.10
   0   0  -8   43.20    5.60
   0   0   9  259.37   16.10
   0   0  -9  288.07   17.40
   0   0   9  271.77   14.40
   0   0  -9  277.47   14.30
   0   0   9  291.67   15.00
   0   0 -10  619.74   31.70
   0   0  10  620.74   31.90
   0   0  11  430.96   22.30
   0   0  12  275.17   14.50
   0   0  13   50.59    3.50
   0   0  14   15.00    2.00
   0   0  15   14.40    2.00
   0   0  16   20.30    2.60
   0   0  17   34.60    3.50
   0   0  18    0.10    2.00
   0   0  19    8.40    2.20
   0   0  20    7.10    2.20
  -1   0   0    0.20    0.20
   1   0   0    0.00    0.20
  -1   0   1  791.82   39.70
  -1   0  -1  819.22   39.90
  -1   0   1  744.83   39.60
  -1   0  -1  758.12   39.60
   1   0   1  780.52   39.90
   1   0  -1  767.42   39.70
  -1   0   2 2003.30  103.99
  -1   0  -2 2007.10  104.39
   1   0   2 2119.09  104.39
   1   0  -2 2039.40  104.09
  -1   0   3 1524.45   71.99
  -1   0   3 1327.47   71.79
  -1   0  -3 1408.36   72.39
   1   0   3 1382.86   72.29
   1   0  -3 1392.76   71.99
  -1   0   4  550.74   27.50
  -1   0   4  501.45   26.90
  -1   0   4  502.85   27.10
  -1   0  -4  523.25   27.90
   1   0  -4  550.04   27.60
   1   0   4  535.85   27.10
   1   0   4  528.15   27.70
  -1   0   5   74.99    4.80
  -1   0  -5   73.49    5.60
  -1   0   5   71.89    3.90
  -1   0   5   77.69    4.20
   1   0  -5   67.89    5.00
   1   0   5   74.39    4.10
   1   0   5   72.59    5.00
  -1   0   6   26.50    2.10
  -1   0  -6   23.40    1.60
  -1   0  -6   26.60    3.40
  -1   0   6   26.30    1.60
  -1   0   6   27.60    2.90
   1   0  -6   23.80    3.40
   1   0   6   25.50    3.20
   1   0   6   28.00    2.00
  -1   0  -7   14.90    1.20
  -1   0   7   12.30    2.10
  -1   0   7   13.70    1.20
  -1   0  -7   14.80    3.20
   1   0   7   15.20    1.60
   1   0  -7   14.50    2.80
   1   0   7   11.90    2.20
   1   0   7   13.70    1.20
  -1   0   8  254.47   14.80
  -1   0  -8  254.57   16.00
  -1   0  -8  262.37   13.40
  -1   0   8  255.17   13.40
   1   0  -8  262.07   15.50
   1   0   8  266.97   13.90
   1   0   8  254.77   15.00
   1   0   8  262.07   13.40
  -1   0  -9  151.98    7.70
  -1   0   9  128.49    9.50
  -1   0   9  147.39    7.80
  -1   0  -9  145.69   11.50
   1   0   9  153.88    8.30
   1   0  -9  143.39   10.70
   1   0   9  151.78    7.80
   1   0   9  142.99    9.80
  -1   0  10  134.99    7.40
  -1   0 -10  139.59    7.30
   1   0  10  139.89    8.10
   1   0  10  142.09    7.40
  -1   0 -11  185.78    9.60
  -1   0  11  186.68    9.80
   1   0  11  180.28    9.80
  -1   0  12   86.89    5.20
   1   0  12   90.49    5.10
  -1   0  13   76.39    4.70
   1   0  13   74.19    4.60
  -1   0  14   29.40    2.80
   1   0  14   29.40    2.80
  -1   0  15    7.80    1.90
   1   0  15    7.90    1.80
  -1   0  16   13.00    2.10
   1   0  16    9.90    2.00
  -1   0  17    1.20    1.80
   1   0  17   -0.10    1.70
  -1   0  18   17.50    2.60
   1   0  18   15.10    2.50
  -1   0  19    3.30    2.00
   1   0  19    4.00    2.10
  -1   0  20    1.30    1.90
   1   0  20    3.00    2.10
  -2   0   0  174.38    9.60
   2   0   0  193.58    9.80
  -2   0  -1    1.90    0.90
  -2   0  -1    1.50    0.50
  -2   0   1    2.10    0.60
   2   0   1    1.80    0.40
   2   0  -1    3.20    0.60
   2   0   1    2.30    0.90
  -2   0   2    9.50    1.10
  -2   0  -2   10.00    1.70
  -2   0  -2    8.70    1.00
  -2   0   2    6.80    0.90
   2   0   2    7.60    1.50
   2   0   2    8.70    0.80
   2   0  -2    7.90    1.10
  -2   0  -3   59.49    4.90
  -2   0   3   57.99    3.40
  -2   0   3   58.69    3.70
   2   0  -3   57.19    3.70
   2   0   3   66.19    4.70
   2   0   3   57.79    3.30
  -2   0   4  117.19    7.40
  -2   0  -4  139.39    8.40
  -2   0   4  126.19    6.80
   2   0   4  137.89    8.10
   2   0   4  129.89    6.90
   2   0  -4  138.59    7.40
  -2   0   5  147.79    8.80
  -2   0   5  151.08    8.10
  -2   0  -5  170.18    9.90
  -2   0  -5  148.99    8.10
   2   0  -5  163.08    8.90
   2   0   5  161.88    8.30
   2   0   5  154.18    9.30
  -2   0  -6    4.20    2.50
  -2   0   6    5.20    1.50
  -2   0   6    7.10    0.80
  -2   0  -6    7.40    0.80
   2   0  -6    6.90    1.80
   2   0   6    7.20    1.00
   2   0   6    6.50    2.10
  -2   0   7   12.20    2.10
  -2   0  -7   14.50    1.30
  -2   0  -7   14.90    3.80
  -2   0   7   14.90    1.30
   2   0   7   14.00    1.70
   2   0   7   14.40    2.80
   2   0  -7   10.80    2.50
  -2   0   8    2.50    0.50
  -2   0   8    2.90    0.80
  -2   0  -8    3.10    0.80
  -2   0  -8    1.50    3.60
  -2   0   8   -0.70    1.80
   2   0   8    1.60    1.10
   2   0  -8    3.20    2.60
   2   0   8    5.00    2.40
  -2   0   9   78.89    4.30
  -2   0  -9   68.19    9.10
  -2   0  -9   79.79    4.30
  -2   0   9   68.69    6.90
   2   0   9   68.19    6.80
   2   0   9   77.69    4.90
   2   0   9   79.39    4.30
   2   0  -9   79.29    7.60
  -2   0 -10   94.09    5.10
  -2   0  10   90.49    5.20
   2   0  10   92.39    5.10
   2   0  10   92.99    5.80
  -2   0 -11   38.70    2.50
  -2   0  11   38.90    2.70
   2   0  11   33.40    3.50
   2   0  11   40.20    2.60
  -2   0  12    9.80    1.40
  -2   0 -12   11.20    1.20
   2   0  12   12.00    1.50
  -2   0  13    3.80    1.40
   2   0  13    4.00    1.40
  -2   0  14    5.60    1.80
   2   0  14    6.70    1.60
  -2   0  15   11.40    2.10
   2   0  15    7.50    1.80
  -2   0  16    0.70    1.60
   2   0  16   -1.30    1.50
  -2   0  17    2.80    2.10
   2   0  17    5.20    1.90
  -2   0  18    2.70    2.00
   2   0  18    0.60    2.00
  -2   0  19    0.40    2.10
   2   0  19   -1.40    1.90
  -2   0  20    1.90    2.10
   2   0  20    1.10    2.10
  -3   0   0   -0.10    0.70
  -3   0   0   -0.10    0.90
   3   0   0    0.30    1.00
  -3   0  -1   13.10    1.90
  -3   0   1   16.20    1.60
  -3   0   1   11.60    1.40
  -3   0  -1   12.30    1.40
   3   0   1   12.70    1.80
   3   0   1   13.70    1.10
   3   0  -1   13.00    1.80
  -3   0  -2    4.90    1.10
  -3   0   2    6.60    1.20
  -3   0  -2    4.40    2.00
   3   0   2    4.20    0.70
   3   0   2    5.10    2.00
   3   0  -2    5.90    1.20
   3   0  -2    6.90    1.10
  -3   0   3  796.62   42.40
  -3   0   3  806.92   42.20
  -3   0  -3  825.92   43.40
  -3   0   3  862.01   42.70
   3   0   3  781.12   42.30
   3   0  -3  865.61   42.60
   3   0   3  857.21   43.40
  -3   0   4  126.19    7.10
  -3   0   4  124.99    7.50
  -3   0  -4  119.39    6.90
  -3   0   4  133.59    6.80
   3   0   4  141.39    7.00
   3   0   4  146.09    8.50
   3   0  -4  132.69    7.40
  -3   0   5   38.90    2.30
  -3   0   5   37.50    3.20
  -3   0  -5   41.60    4.60
  -3   0  -5   43.30    2.40
   3   0  -5   44.10    3.20
   3   0   5   39.70    4.30
   3   0   5   41.70    2.60
  -3   0   6    0.70    0.60
  -3   0  -6    0.80    0.70
  -3   0   6    1.20    1.30
  -3   0  -6    4.00    2.70
   3   0   6    0.60    2.00
   3   0  -6    1.80    1.40
   3   0   6    1.70    0.80
  -3   0  -7    7.10    3.50
  -3   0  -7    7.50    1.00
  -3   0   7    8.50    0.70
  -3   0   7   11.70    1.20
   3   0  -7    5.10    2.10
   3   0   7    8.00    2.70
   3   0   7    8.20    1.20
  -3   0   8   11.40    0.80
  -3   0  -8   14.20    1.40
  -3   0  -8   14.20    4.40
  -3   0   8    8.40    2.40
   3   0   8   10.80    1.50
   3   0   8   10.70    3.20
   3   0  -8   10.00    2.80
  -3   0  -9   15.50    1.50
  -3   0   9   11.80    0.90
  -3   0  -9    4.30    5.00
  -3   0   9   16.60    1.50
   3   0  -9   10.00    3.60
   3   0   9   10.50    3.50
   3   0   9   15.90    1.90
  -3   0  10   38.10    2.60
  -3   0 -10   40.40    2.60
   3   0  10   39.90    2.50
   3   0  10   41.70    3.40
  -3   0 -11    6.00    1.00
  -3   0  11    6.90    1.20
   3   0  11    4.40    1.10
   3   0  11    6.90    1.90
  -3   0 -12    9.20    1.20
  -3   0  12    6.10    1.40
   3   0  12    6.40    2.20
   3   0  12    8.50    1.30
  -3   0 -13    5.80    1.20
  -3   0  13    5.00    1.50
   3   0  13    6.90    1.50
  -3   0  14    8.80    1.70
   3   0  14    8.60    1.80
  -3   0  15    2.00    1.70
   3   0  15   -0.10    1.60
  -3   0  16    3.20    2.00
   3   0  16    5.90    1.90
  -3   0  17   -0.20    1.80
   3   0  17    2.50    1.80
  -3   0  18   -1.60    2.10
   3   0  18   -1.30    1.80
  -3   0  19    2.00    2.10
   3   0  19    1.70    2.00
  -3   0  20    1.10    1.90
   3   0  20    0.10    2.00
  -4   0   0 2977.10  148.59
  -4   0   0 2908.71  149.09
   4   0   0 2854.61  149.09
  -4   0  -1  736.13   37.10
  -4   0   1  690.73   37.00
  -4   0  -1  748.53   37.70
  -4   0   1  694.53   37.30
   4   0  -1  760.02   37.50
   4   0   1  681.33   36.90
   4   0   1  727.23   37.70
  -4   0   2  279.27   14.40
  -4   0  -2  266.97   14.00
  -4   0  -2  266.37   14.30
  -4   0  -2  280.87   15.40
  -4   0   2  248.98   14.00
   4   0   2  266.97   14.10
   4   0  -2  278.77   14.70
   4   0   2  277.67   15.30
   4   0  -2  283.27   14.60
  -4   0   3  147.59    7.70
  -4   0  -3  143.89    7.70
  -4   0   3  149.79    8.10
  -4   0  -3  144.39    9.40
   4   0   3  140.39    7.80
   4   0   3  145.69    9.30
   4   0  -3  161.28    8.50
  -4   0  -4 1864.71   99.69
  -4   0  -4 1971.00  101.19
  -4   0   4 1990.90   99.99
  -4   0   4 1821.02  100.19
   4   0   4 1986.80   99.79
   4   0   4 2046.70  101.09
   4   0  -4 2014.40  100.19
  -4   0   5  298.57   15.30
  -4   0   5  319.77   16.10
  -4   0  -5  298.27   17.30
  -4   0  -5  290.87   15.30
  -4   0   5  280.87   15.20
   4   0   5  301.77   17.00
   4   0   5  286.87   15.40
   4   0  -5  301.77   15.90
  -4   0  -6   42.70    2.60
  -4   0  -6   43.90    5.90
  -4   0   6   43.80    3.80
  -4   0   6   41.30    2.30
  -4   0   6   44.80    2.50
   4   0   6   41.90    2.80
   4   0  -6   43.20    3.60
   4   0   6   46.70    5.10
  -4   0  -7   86.89    8.30
  -4   0  -7   76.19    4.40
  -4   0   7   70.39    5.70
  -4   0   7   87.39    4.40
   4   0   7   78.89    4.70
   4   0   7   85.29    7.10
   4   0  -7   77.99    5.70
  -4   0  -8  299.37   18.00
  -4   0   8  268.57   14.20
  -4   0  -8  261.87   14.20
   4   0  -8  293.37   15.80
   4   0   8  264.97   16.60
   4   0   8  266.37   14.50
  -4   0  -9   91.49    5.00
  -4   0  -9   89.79   10.80
  -4   0   9   90.99    5.00
   4   0   9   91.39    5.40
   4   0   9   69.19    8.80
  -4   0 -10    5.30    1.00
  -4   0  10    6.00    1.20
   4   0  10    4.60    1.00
   4   0  10    4.40    1.40
  -4   0  11   67.89    3.90
  -4   0 -11   62.79    3.80
   4   0  11   62.89    4.60
   4   0  11   62.59    3.80
  -4   0  12   36.40    2.90
  -4   0 -12   37.90    2.60
   4   0  12   35.30    3.80
   4   0  12   39.20    2.80
  -4   0 -13   30.40    2.40
  -4   0  13   32.70    2.80
   4   0  13   28.30    3.60
   4   0  13   29.80    2.60
  -4   0  14    5.10    1.60
   4   0  14    6.40    1.60
  -4   0  15   26.80    3.20
   4   0  15   35.80    3.10
  -4   0  16    4.50    2.10
   4   0  16    5.80    1.80
  -4   0  17    2.80    2.10
   4   0  17    7.10    2.00
  -4   0  18    5.50    2.00
   4   0  18    6.30    1.90
  -4   0  19    1.80    1.90
   4   0  19    0.00    1.90
  -4   0  20    2.70    1.70
   4   0  20    2.00    1.90
  -5   0   0    1.90    2.00
  -5   0   0    4.30    1.50
   5   0   0    4.00    2.10
  -5   0  -1   42.50    2.50
  -5   0  -1   48.00    4.30
  -5   0   1   42.80    3.20
  -5   0   1   34.90    3.30
  -5   0  -1   46.00    3.20
  -5   0   1   41.80    2.40
   5   0   1   43.20    2.80
   5   0  -1   42.70    4.00
   5   0   1   44.10    4.50
  -5   0  -2   10.20    1.50
  -5   0  -2   10.80    1.10
  -5   0   2   10.70    1.60
  -5   0  -2   12.10    2.70
  -5   0   2   11.00    0.90
  -5   0   2    9.40    0.90
   5   0   2   10.70    1.20
   5   0  -2    6.70    1.80
   5   0   2    9.10    2.40
   5   0  -2    7.20    1.60
  -5   0  -3  455.15   24.30
  -5   0  -3  476.25   25.90
  -5   0   3  454.45   24.20
  -5   0   3  440.86   24.20
  -5   0   3  501.95   24.70
   5   0  -3  495.25   24.90
   5   0   3  449.95   24.40
   5   0  -3  495.05   25.10
   5   0   3  496.85   25.90
  -5   0  -4  569.94   29.80
  -5   0  -4  558.44   31.60
  -5   0   4  591.14   30.20
  -5   0   4  567.44   29.70
  -5   0   4  558.44   29.70
   5   0  -4  617.24   30.60
   5   0   4  536.05   29.80
   5   0   4  584.04   31.40
   5   0  -4  648.44   30.40
  -5   0   5  289.07   13.80
  -5   0  -5  236.68   13.90
  -5   0  -5  283.77   16.30
   5   0  -5  242.48   14.40
   5   0  -5  279.17   14.80
   5   0   5  275.17   15.90
   5   0   5  275.77   14.00
  -5   0  -6  469.65   24.50
  -5   0   6  444.36   24.30
  -5   0  -6  522.85   27.30
  -5   0   6  497.85   24.50
   5   0   6  470.45   24.60
   5   0   6  467.45   26.50
   5   0  -6  470.55   25.20
  -5   0  -7  488.95   24.90
  -5   0  -7  492.15   27.90
  -5   0   7  471.95   24.70
  -5   0   7  476.45   24.90
   5   0   7  481.05   25.10
   5   0   7  498.45   27.20
   5   0  -7  485.15   25.90
  -5   0   8   85.39    6.90
  -5   0  -8  100.39   10.00
  -5   0   8   95.19    5.20
  -5   0  -8  101.09    5.30
  -5   0   8   94.59    5.00
   5   0   8  102.69    5.60
   5   0   8   83.59    8.50
   5   0  -8   95.79    7.00
  -5   0   9   39.30    2.20
  -5   0  -9   44.70    2.70
  -5   0   9   41.00    2.70
  -5   0  -9   43.10    7.70
   5   0   9   39.10    3.10
  -5   0 -10   41.60    2.80
  -5   0  10   43.90    2.80
   5   0  10   36.90    3.30
  -5   0  11   10.70    1.50
  -5   0 -11   13.40    1.50
   5   0  11   11.40    2.00
   5   0  11    9.80    1.30
  -5   0  12   62.69    4.10
  -5   0 -12   68.39    4.00
   5   0  12   61.99    5.00
   5   0  12   63.99    4.00
  -5   0  13    3.50    1.60
  -5   0 -13    3.20    1.20
   5   0  13    0.90    1.30
   5   0  13    2.90    2.30
  -5   0 -14   60.49    3.90
  -5   0  14   66.39    4.50
   5   0  14   64.59    4.30
  -5   0  15   11.30    2.00
  -5   0  16    5.90    2.20
   5   0  16   12.20    2.00
  -5   0  17   37.90    3.80
   5   0  17   35.90    3.60
  -5   0  18    2.80    2.00
   5   0  18    1.80    1.80
  -5   0  19    8.00    2.30
   5   0  19    1.50    2.00
  -5   0  20    1.60    1.70
  -6   0   0   15.50    2.60
  -6   0   0   16.30    2.00
  -6   0   0   14.60    1.30
  -6   0   0   18.90    1.20
   6   0   0   16.00    2.70
  -6   0  -1    7.80    0.70
  -6   0   1    5.10    1.50
  -6   0  -1    4.20    1.40
  -6   0  -1    7.10    2.40
  -6   0   1    6.20    0.70
  -6   0   1    6.90    0.70
  -6   0  -1    6.30    0.90
   6   0   1    6.70    2.30
   6   0  -1    7.80    2.20
   6   0   1    5.30    1.10
  -6   0   2    5.10    0.70
  -6   0  -2    5.10    0.80
  -6   0  -2    3.00    1.30
  -6   0   2    4.60    1.40
  -6   0  -2    7.40    2.60
  -6   0   2    4.60    0.70
   6   0   2    4.40    1.00
   6   0  -2    5.10    1.90
   6   0   2    5.80    2.40
  -6   0  -3    5.20    0.90
  -6   0   3    4.90    0.70
  -6   0   3    2.50    1.30
  -6   0  -3    8.50    2.80
  -6   0   3    6.50    0.70
   6   0  -3    3.30    1.70
   6   0  -3    3.40    1.50
   6   0   3    4.90    1.00
   6   0   3    3.70    2.40
  -6   0   4  684.73   35.30
  -6   0  -4  716.93   37.00
  -6   0  -4  654.13   34.80
  -6   0   4  652.23   34.80
   6   0  -4  639.54   35.50
   6   0   4  675.83   36.70
   6   0  -4  709.43   35.90
   6   0   4  712.53   35.00
  -6   0  -5 1110.19   57.99
  -6   0   5 1085.19   57.89
  -6   0  -5 1114.49   60.19
  -6   0   5 1068.99   57.79
   6   0   5 1196.28   60.09
   6   0  -5 1180.18   58.69
   6   0   5 1105.79   58.09
   6   0  -5 1224.78   58.99
  -6   0  -6 2627.14  134.49
  -6   0  -6 2666.03  137.09
  -6   0   6 2723.43  134.39
   6   0  -6 2719.43  135.59
   6   0   6 2534.25  136.59
   6   0   6 2509.75  134.59
   6   0  -6 2690.63  135.19
  -6   0  -7  162.18   13.20
  -6   0   7  177.18    8.70
  -6   0  -7  174.38    9.00
  -6   0   7  177.28    8.90
   6   0   7  162.18    9.20
   6   0  -7  166.68   10.40
   6   0   7  157.98   11.90
   6   0  -7  160.28    9.90
  -6   0  -8   -1.30    5.00
  -6   0   8   -0.20    0.90
  -6   0   8    0.80    0.40
  -6   0  -8    0.70    0.90
   6   0  -8    0.60    2.50
   6   0   8    0.50    1.10
   6   0   8   -1.10    3.70
   6   0  -8    1.80    2.30
  -6   0  -9    7.60    1.20
  -6   0   9    8.40    0.70
  -6   0   9    7.90    1.20
   6   0  -9    5.80    3.20
   6   0   9    5.60    1.40
  -6   0  10  103.39    6.00
  -6   0 -10  112.09    6.00
   6   0  10  111.59    6.50
   6   0 -10   95.79    9.00
  -6   0 -11   69.79    4.20
  -6   0  11   70.59    4.30
   6   0  11   69.79    4.90
  -6   0  12    3.90    1.40
  -6   0 -12    5.30    1.30
   6   0  12    3.70    1.90
   6   0  12    4.70    1.40
  -6   0  13   47.50    3.90
  -6   0 -13   53.49    3.60
   6   0  13   54.79    4.90
   6   0  13   61.59    3.70
  -6   0  14    7.90    1.70
  -6   0 -14    9.20    1.40
   6   0  14    6.60    1.60
   6   0  14    6.10    2.60
  -6   0  15   19.40    2.50
   6   0  15   22.00    2.30
  -6   0  16   64.99    5.00
   6   0  16   74.29    4.80
  -6   0  17    3.10    2.10
   6   0  17    4.10    1.90
  -6   0  18    9.00    2.30
   6   0  18    5.40    2.00
  -6   0  19    2.70    1.90
   6   0  19    9.40    2.10
  -6   0  20    3.00    1.80
  -7   0   0    1.30    1.80
  -7   0   0    0.00    0.50
  -7   0   0   -0.70    1.30
  -7   0   0    0.10    0.60
   7   0   0    1.60    2.00
  -7   0   1    5.10    1.50
  -7   0  -1    3.20    2.40
  -7   0  -1    4.30    0.80
  -7   0  -1    2.60    0.60
  -7   0   1    3.90    0.70
  -7   0   1    4.20    0.70
  -7   0  -1    3.40    1.40
   7   0  -1    1.70    2.00
   7   0   1    4.20    1.10
   7   0   1    3.20    2.30
  -7   0  -2   71.89    4.70
  -7   0  -2   74.69    6.30
  -7   0   2   73.69    3.90
  -7   0   2   73.89    4.70
  -7   0  -2   74.59    4.10
  -7   0   2   73.39    4.00
  -7   0   2   67.49    4.00
   7   0   2   77.49    4.40
   7   0  -2   73.19    5.80
   7   0   2   80.79    6.40
  -7   0   3  301.07   16.10
  -7   0   3  322.87   16.80
  -7   0  -3  312.27   18.30
  -7   0  -3  313.57   16.20
  -7   0   3  303.57   16.10
   7   0   3  279.77   16.40
   7   0   3  336.07   18.40
   7   0  -3  332.37   17.20
   7   0  -3  323.67   17.60
  -7   0  -4  145.39    7.50
  -7   0  -4  145.19   10.60
  -7   0   4  143.89    7.40
  -7   0   4  132.59    7.40
   7   0   4  137.69   10.20
   7   0  -4  144.69    9.10
   7   0   4  128.69    7.70
   7   0  -4  157.38    8.60
  -7   0  -5  213.08   13.80
  -7   0  -5  170.88   10.20
   7   0   5  215.18   13.20
   7   0   5  211.28   10.40
   7   0  -5  199.48   11.80
   7   0  -5  176.78   11.10
  -7   0   6  658.63   33.50
  -7   0  -6  672.93   36.80
  -7   0  -6  641.94   33.50
  -7   0   6  609.64   33.40
   7   0   6  662.93   33.70
   7   0  -6  667.73   34.90
   7   0  -6  651.23   34.40
   7   0   6  669.03   36.30
  -7   0  -7  353.66   18.50
  -7   0   7  366.76   18.30
  -7   0   7  333.37   18.50
  -7   0  -7  371.96   22.70
   7   0   7  344.27   21.70
   7   0  -7  367.16   20.10
   7   0  -7  364.26   19.50
   7   0   7  360.96   18.70
  -7   0  -8  144.99   14.10
  -7   0   8  162.98    8.70
  -7   0   8  171.88    8.50
  -7   0  -8  171.28    8.80
   7   0   8  168.28    9.00
   7   0  -8  145.59   10.60
   7   0   8  154.78   12.70
  -7   0   9   39.00    2.70
  -7   0   9   42.70    2.30
  -7   0  -9   45.10    2.90
   7   0  -9   41.70    6.00
   7   0   9   40.00    3.20
  -7   0  10   12.50    1.50
  -7   0 -10   17.80    1.90
   7   0 -10   12.20    4.30
   7   0  10   10.90    1.80
  -7   0  11    4.30    1.30
  -7   0 -11    3.80    1.30
   7   0  11    1.50    1.60
  -7   0 -12   68.19    4.10
  -7   0  12   61.49    4.20
   7   0  12   69.19    4.10
   7   0  12   59.79    5.00
  -7   0 -13   -0.20    1.20
  -7   0  13    0.10    1.40
   7   0  13   -0.20    1.40
   7   0  13   -0.30    2.10
  -7   0  14   27.10    3.10
  -7   0 -14   23.50    2.50
   7   0  14   28.10    2.70
   7   0  14   29.60    3.90
  -7   0  15   18.90    2.70
  -7   0 -15   18.80    2.00
   7   0  15   25.50    2.70
  -7   0  16    0.00    1.70
   7   0  16    1.20    1.70
  -7   0  17   10.70    2.40
   7   0  17   10.70    2.20
  -7   0  18    5.30    2.00
   7   0  18    5.90    1.90
  -7   0  19    1.80    1.80
   7   0  19    1.60    1.80
  -7   0  20   -1.10    1.60
  -8   0   0   12.70    1.10
  -8   0   0   12.30    2.00
  -8   0   0   15.50    1.30
  -8   0   0   11.90    2.70
   8   0   0   16.10    3.20
  -8   0  -1  100.89    5.20
  -8   0   1   97.59    6.10
  -8   0  -1   94.69    5.90
  -8   0   1   96.79    5.10
  -8   0  -1   90.39    7.50
  -8   0  -1   92.99    5.10
  -8   0   1   95.59    5.10
   8   0   1  100.39    7.70
   8   0  -1   92.09    7.30
   8   0   1   94.09    5.60
  -8   0   2    5.50    0.80
  -8   0   2    6.50    0.70
  -8   0  -2    5.20    0.70
  -8   0   2    2.60    1.60
  -8   0   2    5.60    0.90
  -8   0  -2    7.60    3.10
  -8   0  -2    4.80    0.90
   8   0  -2    4.00    2.50
   8   0   2    3.40    1.20
   8   0   2    2.20    2.80
  -8   0  -3   11.70    1.30
  -8   0   3   12.80    1.00
  -8   0   3   11.70    1.20
  -8   0  -3   16.70    3.90
  -8   0   3   11.70    1.20
  -8   0   3   12.20    2.00
   8   0  -3   12.80    2.40
   8   0   3   14.10    3.70
   8   0  -3   10.20    2.80
   8   0   3   12.10    1.50
  -8   0  -4  163.68    8.80
  -8   0   4  163.18    8.70
  -8   0  -4  157.38   11.90
  -8   0   4  168.88    8.70
   8   0   4  168.38    9.00
   8   0   4  172.08   12.00
   8   0  -4  163.88   10.60
   8   0  -4  166.58   10.00
  -8   0   5   90.19    4.70
  -8   0   5   85.89    4.70
  -8   0  -5   85.99    4.90
  -8   0  -5   88.69    8.90
   8   0   5   86.79    8.20
   8   0  -5   90.29    6.20
   8   0   5   78.39    5.00
   8   0  -5   87.19    7.00
  -8   0  -6   17.30    1.80
  -8   0   6   15.70    1.20
  -8   0   6   18.70    1.60
  -8   0  -6    6.10    4.80
   8   0   6   11.90    1.60
   8   0  -6   11.80    3.00
   8   0  -6   12.50    2.40
   8   0   6   13.10    4.50
  -8   0  -7   39.80    2.70
  -8   0  -7   29.40    6.70
  -8   0   7   39.70    2.30
  -8   0   7   42.00    2.60
   8   0   7   38.00    2.90
  -8   0   8   52.19    3.30
  -8   0   8   52.59    2.90
  -8   0  -8   30.40    8.00
  -8   0  -8   52.49    3.30
   8   0   8   52.69    3.60
  -8   0   9   12.50    1.00
  -8   0  -9   16.90    1.90
  -8   0   9   17.90    1.80
   8   0  -9    6.30    3.90
   8   0   9   11.40    1.90
  -8   0 -10    5.20    1.30
  -8   0  10    6.20    1.40
   8   0  10    3.50    1.50
  -8   0  11   10.20    1.60
  -8   0 -11    9.90    1.60
   8   0  11   12.80    2.20
  -8   0 -12    1.40    1.30
  -8   0  12    0.40    1.50
   8   0  12    1.60    1.30
   8   0  12   -1.10    2.00
  -8   0  13    5.60    1.80
  -8   0 -13   10.70    1.70
   8   0  13    3.90    2.50
   8   0  13    6.60    1.50
  -8   0  14    7.30    1.90
  -8   0 -14    6.40    1.70
   8   0  14    9.20    1.70
   8   0  14   10.80    3.10
  -8   0 -15    3.90    1.50
  -8   0  15    0.50    1.70
   8   0  15    2.90    1.60
   8   0  15    2.10    3.00
  -8   0  16    1.60    1.90
   8   0  16    0.90    1.70
  -8   0  17    1.70    1.70
   8   0  17    3.10    1.80
  -8   0  18    2.70    1.80
   8   0  18    2.20    1.70
  -8   0  19    1.60    1.70
   8   0  19   -0.50    1.70
  -9   0   0    1.20    0.80
  -9   0   0    0.40    2.40
  -9   0   0    0.50    1.60
  -9   0   0    0.70    0.70
   9   0   0    3.20    2.90
  -9   0  -1    7.80    1.10
  -9   0   1    5.50    0.90
  -9   0   1    6.00    1.90
  -9   0  -1    5.50    0.80
  -9   0   1    5.60    0.90
  -9   0  -1    4.00    2.90
   9   0   1    2.90    3.00
   9   0  -1    7.20    3.00
   9   0   1    6.80    1.50
  -9   0   2    2.10    0.70
  -9   0  -2    1.50    0.90
  -9   0  -2    2.30    0.70
  -9   0   2    4.20    0.90
  -9   0   2    4.70    0.80
  -9   0  -2    3.50    3.40
   9   0   2    0.90    3.20
   9   0  -2    1.80    2.70
   9   0   2    3.00    1.30
  -9   0   3  255.07   12.50
  -9   0   3  226.88   12.40
  -9   0  -3  246.28   12.50
  -9   0   3  235.08   12.30
  -9   0  -3  223.98   15.40
   9   0  -3  243.88   14.60
   9   0  -3  230.98   14.00
   9   0   3  215.98   15.20
   9   0   3  260.87   12.90
  -9   0  -4   15.50    4.60
  -9   0  -4   12.80    1.40
  -9   0   4   14.10    1.40
  -9   0   4   12.20    1.30
   9   0  -4    9.30    2.40
   9   0   4   11.20    1.60
   9   0   4   13.10    4.50
   9   0  -4   12.20    3.10
  -9   0  -5   22.10    1.90
  -9   0  -5   16.60    5.40
  -9   0   5   16.70    1.50
  -9   0   5   25.20    1.70
   9   0  -5   17.40    3.60
   9   0  -5   16.30    2.80
   9   0   5    9.70    4.60
   9   0   5   24.70    2.10
  -9   0  -6   41.40    7.20
  -9   0   6   37.10    2.50
  -9   0  -6   43.10    2.80
  -9   0   6   48.40    2.70
   9   0   6   42.70    3.00
   9   0  -6   37.20    4.70
   9   0   6   37.70    6.40
  -9   0   7   27.90    2.00
  -9   0  -7   28.90    2.10
  -9   0  -7   21.60    7.00
  -9   0   7   23.60    1.70
   9   0   7   26.30    2.40
   9   0   7   19.20    5.90
   9   0  -7   22.70    4.20
  -9   0  -8  124.69    6.50
  -9   0   8  118.69    6.40
  -9   0   8  111.99    6.10
   9   0   8   95.29   13.80
   9   0   8  108.69    6.70
  -9   0  -9   13.90    1.60
  -9   0   9   15.70    1.70
  -9   0   9   12.40    1.00
   9   0  -9   11.00    4.70
   9   0   9   12.00    1.80
  -9   0 -10    9.40    1.60
  -9   0  10   10.30    1.50
   9   0  10   12.00    2.10
  -9   0  11    0.00    1.30
  -9   0 -11   -0.50    1.30
   9   0  11   -0.70    1.60
  -9   0  12    7.40    1.80
  -9   0 -12    4.60    1.50
   9   0  12    2.70    2.20
  -9   0  13    9.10    2.00
  -9   0 -13   11.50    1.80
   9   0  13    7.40    2.60
   9   0  13   11.50    1.80
  -9   0  14    0.90    1.60
  -9   0 -14    2.30    1.60
   9   0  14    5.10    1.60
   9   0  14    3.90    2.80
  -9   0 -15    1.30    1.40
  -9   0  15    0.90    1.80
   9   0  15    3.80    3.00
   9   0  15    1.60    1.60
  -9   0  16    3.90    1.90
   9   0  16    3.80    1.80
  -9   0  17    3.20    1.80
   9   0  17    5.90    1.90
  -9   0  18    1.00    1.50
   9   0  18    0.40    1.60
  -9   0  19    3.10    1.90
 -10   0   0   19.00    1.50
 -10   0   0   17.80    1.60
 -10   0   0   16.20    3.60
  10   0   0   16.30    4.00
 -10   0  -1  131.19    7.10
 -10   0  -1  133.09    7.00
 -10   0  -1  127.69    9.70
 -10   0   1  130.49    7.10
 -10   0   1  134.29    7.10
  10   0  -1  136.29   10.10
  10   0   1  141.19   10.50
  10   0   1  131.69    7.70
 -10   0   2  116.29    6.30
 -10   0   2  124.29    6.40
 -10   0   2  118.09    6.40
 -10   0  -2  121.79   10.10
 -10   0  -2  121.09    6.50
  10   0   2  112.29    9.90
  10   0   2  116.69    6.90
  10   0  -2  115.49    9.30
 -10   0  -3   39.70    2.60
 -10   0   3   36.00    2.50
 -10   0  -3   33.50    5.50
 -10   0   3   40.20    2.30
  10   0   3   38.50    5.80
  10   0  -3   39.00    5.10
 -10   0  -4  181.58    9.70
 -10   0   4  163.78    9.60
 -10   0   4  193.88    9.70
 -10   0  -4  184.18   14.10
  10   0   4  191.08   13.60
  10   0  -4  173.78   12.30
  10   0   4  195.48   10.10
 -10   0  -5  218.98   11.40
 -10   0   5  216.18   11.20
 -10   0   5  224.68   11.30
 -10   0  -5  213.68   16.20
  10   0   5  201.98   15.30
  10   0  -5  208.38   13.90
  10   0  -5  202.28   13.70
  10   0   5  221.38   11.70
 -10   0  -6  241.98   13.10
 -10   0  -6  229.18   18.60
 -10   0   6  266.37   12.90
 -10   0   6  250.67   13.00
  10   0   6  245.98   17.80
  10   0   6  245.78   13.30
  10   0  -6  244.48   15.60
 -10   0  -7  122.59    6.60
 -10   0  -7   99.49   13.80
 -10   0   7  125.29    6.30
 -10   0   7  120.49    6.50
  10   0  -7  105.29    9.80
  10   0   7  114.19    6.80
  10   0   7   94.09   13.00
 -10   0   8   27.90    2.20
 -10   0   8   24.90    1.70
 -10   0  -8   27.40    2.30
  10   0  -8   15.20    5.00
  10   0   8   23.60    2.60
 -10   0   9   98.69    5.40
 -10   0  -9   87.59    5.40
  10   0   9   92.69    5.90
 -10   0  10   52.69    3.80
 -10   0 -10   62.69    3.90
  10   0  10   56.39    4.40
 -10   0  11   43.70    3.60
 -10   0 -11   56.19    3.60
  10   0  11   49.70    4.30
 -10   0  12   11.90    2.00
 -10   0 -12    8.60    1.70
  10   0  12   11.40    2.60
 -10   0  13    8.80    2.00
 -10   0 -13   10.30    1.90
  10   0  13   14.30    1.90
  10   0  13   12.50    2.80
 -10   0  14   10.20    2.10
 -10   0 -14   11.80    2.00
  10   0  14   13.70    1.90
  10   0  14   11.10    3.00
 -10   0  15   29.00    3.40
 -10   0 -15   34.60    3.00
  10   0  15   35.20    3.10
  10   0  15   36.70    4.60
 -10   0  16   19.20    2.50
  10   0  16   29.00    2.90
 -10   0  17    7.10    2.10
  10   0  17    5.00    1.80
 -10   0  18    4.10    2.00
  10   0  18    4.20    1.70
 -10   0  19    1.40    1.60
 -11   0   0    1.20    3.10
 -11   0  -1  452.95   23.40
 -11   0  -1  405.06   26.00
 -11   0   1  448.86   23.30
 -11   0   1  469.75   23.30
 -11   0  -1  464.85   23.30
  11   0  -1  426.86   26.20
  11   0   1  477.85   24.00
  11   0   1  465.35   26.80
 -11   0   2  485.75   25.00
 -11   0  -2  443.86   28.00
 -11   0   2  511.75   25.10
 -11   0   2  455.75   25.10
 -11   0  -2  501.95   25.10
  11   0  -2  458.95   27.80
  11   0   2  510.85   25.70
  11   0   2  518.75   28.70
 -11   0   3  301.87   15.80
 -11   0  -3  284.67   19.30
 -11   0  -3  309.27   15.90
 -11   0   3  306.87   15.70
 -11   0   3  306.87   15.80
  11   0  -3  308.27   18.80
  11   0  -3  297.37   18.00
  11   0   3  323.97   19.70
  11   0   3  295.97   16.30
 -11   0   4  155.88    8.60
 -11   0   4  174.58    8.60
 -11   0  -4  164.78    8.70
 -11   0  -4  137.59   13.50
  11   0  -4  158.88   11.80
  11   0   4  160.38   13.70
  11   0   4  158.08    9.00
 -11   0   5   43.40    2.80
 -11   0  -5   38.20    7.70
 -11   0  -5   44.00    2.90
 -11   0   5   40.70    2.70
  11   0   5   45.30    3.30
  11   0   5   31.30    7.20
 -11   0  -6   99.39    6.00
 -11   0  -6  110.09   12.50
 -11   0   6  113.49    5.90
  11   0   6   94.59   13.60
  11   0   6  109.59    6.30
  11   0  -6   94.79    9.90
 -11   0   7  182.68    9.50
 -11   0   7  187.58    9.70
 -11   0  -7  189.48    9.80
 -11   0  -7  158.58   17.80
  11   0   7  191.18   10.00
  11   0  -7  157.58   13.30
  11   0   7  142.69   17.50
 -11   0   8   77.29    4.10
 -11   0   8   74.49    4.50
 -11   0  -8   72.79    4.50
  11   0   8   72.59    4.90
 -11   0   9   48.30    3.40
 -11   0  -9   51.29    3.40
  11   0   9   43.70    3.90
 -11   0  10  116.89    6.60
  11   0  10  107.39    7.10
 -11   0 -11   67.99    4.30
 -11   0  11   65.99    4.40
  11   0  11   60.59    5.00
 -11   0 -12   31.30    2.90
 -11   0  12   28.50    2.80
  11   0  12   29.00    3.40
 -11   0 -13    3.80    1.70
 -11   0  13    5.60    1.80
  11   0  13    6.30    1.60
  11   0  13    5.20    2.50
 -11   0  14   40.40    3.70
 -11   0 -14   37.80    3.20
  11   0  14   41.50    3.20
  11   0  14   36.00    4.30
 -11   0 -15   20.00    2.40
 -11   0  15   12.50    2.10
  11   0  15   20.40    2.20
  11   0  15   16.10    3.90
 -11   0  16    6.90    2.00
  11   0  16   10.10    1.90
 -11   0  17    5.30    1.90
  11   0  17    8.50    1.80
 -11   0  18    1.80    1.70
 -12   0   0 1394.46   74.89
 -12   0   0 1457.15   74.89
  12   0   0 1449.65   75.69
  12   0   0 1579.44   78.59
 -12   0  -1  348.77   17.30
 -12   0  -1  312.97   20.40
 -12   0   1  339.37   17.20
 -12   0  -1  333.97   17.20
 -12   0   1  317.07   17.30
 -12   0   1  338.27   17.20
  12   0   1  330.87   17.90
  12   0   1  348.67   21.80
  12   0  -1  317.47   20.80
 -12   0  -2   21.10    5.70
 -12   0   2   28.50    1.90
 -12   0  -2   28.20    2.20
 -12   0   2   29.60    2.20
 -12   0   2   26.90    2.00
  12   0  -2   21.90    5.50
  12   0   2   25.80    2.80
  12   0   2   14.80    5.80
 -12   0   3   22.00    1.90
 -12   0   3   23.10    1.60
 -12   0   3   26.10    1.90
 -12   0  -3   22.20    2.00
 -12   0  -3   11.70    5.50
  12   0  -3   23.50    5.40
  12   0   3   11.20    6.20
  12   0   3   25.10    2.60
 -12   0  -4   38.40    2.70
 -12   0   4   38.70    2.60
 -12   0  -4   37.40    8.00
 -12   0   4   32.20    2.50
  12   0   4   40.60    8.00
  12   0  -4   31.30    6.20
  12   0   4   39.70    3.20
 -12   0  -5  131.69   15.10
 -12   0   5  151.68    7.60
 -12   0  -5  137.39    7.70
 -12   0   5  143.29    7.70
  12   0  -5  142.89   12.00
  12   0   5  134.09   15.40
  12   0   5  134.69    8.10
 -12   0  -6   46.30   11.20
 -12   0   6   46.80    3.20
 -12   0   6   52.49    3.00
 -12   0  -6   54.59    3.40
  12   0  -6   44.40    6.90
  12   0   6   42.70    3.60
  12   0   6   46.70    9.90
 -12   0   7    1.90    1.10
 -12   0   7    0.60    0.80
 -12   0  -7    6.10   11.40
 -12   0  -7    2.00    1.30
  12   0   7   -0.80    1.30
 -12   0   8   49.60    3.10
 -12   0  -8   50.59    3.60
 -12   0   8   61.49    3.60
  12   0   8   52.99    4.00
 -12   0  -9  106.59    6.10
 -12   0   9  105.59    6.10
  12   0   9   99.89    6.60
 -12   0  10   74.09    4.80
 -12   0 -10   75.49    4.80
  12   0  10   79.39    5.50
 -12   0 -11  106.59    6.50
 -12   0  11  112.59    6.50
  12   0  11  107.59    7.20
 -12   0 -12   14.50    2.10
 -12   0  12   18.60    2.30
  12   0  12   15.70    3.00
 -12   0 -13   39.70    3.20
 -12   0  13   29.00    3.30
  12   0  13   25.70    3.70
  12   0  13   30.70    2.80
 -12   0  14   17.20    2.30
 -12   0 -14   21.70    2.50
  12   0  14   16.00    3.50
  12   0  14   19.80    2.30
 -12   0  15   20.50    2.70
 -12   0 -15   19.90    2.40
  12   0  15   24.40    2.70
  12   0  15   21.00    4.40
 -12   0  16    4.60    2.20
  12   0  16    3.70    1.60
 -12   0  17    3.00    2.10
  12   0  17    2.70    1.60
 -12   0  18    3.60    2.00
 -13   0   0   -0.30    4.20
 -13   0   0    4.90    0.90
  13   0   0   13.60    6.10
  13   0   0    6.00    1.80
 -13   0  -1   20.10    1.70
 -13   0   1   19.30    1.70
 -13   0   1   18.20    1.80
 -13   0  -1   22.30    1.90
 -13   0   1   20.90    2.00
  13   0   1   14.90    2.30
  13   0   1   20.70    6.70
  13   0  -1   21.60    6.50
 -13   0  -2   -5.50    5.40
 -13   0   2    7.20    1.00
 -13   0   2   11.40    1.30
 -13   0   2   10.80    1.40
 -13   0  -2    9.40    1.40
  13   0   2    6.20    1.90
  13   0  -2    5.10    5.90
  13   0   2   21.20    7.00
 -13   0   3    4.50    0.80
 -13   0  -3    2.10    6.10
 -13   0  -3    3.60    1.20
 -13   0   3    4.50    1.10
 -13   0   3    4.80    1.10
  13   0   3    0.40    7.00
  13   0   3    3.40    1.50
  13   0  -3    3.70    5.70
 -13   0  -4   -5.30    7.70
 -13   0   4    4.60    1.10
 -13   0  -4    3.30    1.20
 -13   0   4    4.50    1.10
  13   0   4    4.20    1.60
  13   0   4    9.30    8.10
 -13   0   5    3.30    1.20
 -13   0   5    2.60    1.00
 -13   0  -5   -4.70   11.00
 -13   0  -5    5.60    1.30
  13   0   5    5.80    1.70
  13   0   5   -0.90   15.10
 -13   0   6    9.70    1.50
 -13   0  -6    9.40    1.60
 -13   0   6   10.90    1.30
  13   0   6    8.80    1.80
 -13   0   7   39.50    3.00
 -13   0  -7   35.10    3.00
 -13   0   7   42.30    2.60
  13   0   7   39.60    3.50
 -13   0   8   15.10    2.00
 -13   0   8   18.50    1.70
 -13   0  -8   16.80    2.00
  13   0   8   14.10    2.30
 -13   0   9   12.00    1.70
 -13   0  -9   13.10    1.80
  13   0   9   12.90    2.30
 -13   0  10   12.10    1.90
 -13   0 -10   12.90    1.90
  13   0  10   15.10    2.40
 -13   0 -11    9.40    1.90
 -13   0  11    8.60    2.00
  13   0  11    7.80    2.50
 -13   0  12   31.20    3.20
 -13   0 -12   25.00    2.50
  13   0  12   37.20    4.20
 -13   0  13   14.90    2.30
 -13   0 -13   20.10    2.60
  13   0  13   25.70    2.60
  13   0  13   28.50    3.70
 -13   0  14    9.30    2.00
 -13   0 -14   10.10    2.00
  13   0  14   11.90    1.90
  13   0  14   11.20    3.30
 -13   0  15    0.40    1.90
 -13   0 -15   -0.30    1.50
  13   0  15   -7.30    4.00
  13   0  15    0.50    1.50
 -13   0  16    3.30    2.00
  13   0  16    5.70    1.50
 -13   0  17   -0.60    2.00
 -13   0  18    1.00    1.80
 -14   0   0   20.20    1.90
 -14   0   0   18.70    1.90
 -14   0   0   25.00    1.90
  14   0   0   21.00    2.80
 -14   0   1   20.00    1.90
 -14   0   1   21.70    2.10
 -14   0  -1   26.00    1.90
 -14   0   1   22.80    2.00
 -14   0  -1   24.20    2.10
  14   0  -1   20.20    2.80
  14   0   1   26.00    3.20
 -14   0   2   18.50    1.80
 -14   0   2   16.20    1.60
 -14   0   2   18.50    1.90
 -14   0  -2   18.00    1.90
  14   0   2   12.10    2.30
 -14   0  -3   30.10    2.50
 -14   0   3   27.00    2.00
 -14   0   3   28.70    2.30
 -14   0   3   29.20    2.30
  14   0   3   27.70    3.10
 -14   0  -4    8.90    1.50
 -14   0   4    6.10    1.30
 -14   0   4    6.10    1.20
  14   0   4    5.60    1.90
 -14   0  -5    2.80    1.30
 -14   0   5    4.40    1.20
 -14   0   5    1.60    1.10
  14   0   5    2.10    1.60
 -14   0   6   10.90    1.70
 -14   0   6    8.80    1.30
 -14   0  -6    9.00    1.70
  14   0   6   10.30    2.10
 -14   0  -7   13.90    2.00
 -14   0   7   15.40    1.60
 -14   0   7   13.60    1.80
  14   0   7   13.50    2.10
 -14   0   8   10.40    1.80
 -14   0  -8   12.20    1.90
 -14   0   8    8.60    1.20
  14   0   8   11.90    2.30
 -14   0   9    5.40    1.70
 -14   0  -9    4.40    1.60
  14   0   9    2.40    1.90
 -14   0 -10    3.00    1.60
 -14   0  10    3.90    1.70
  14   0  10    1.40    2.10
 -14   0  11    8.60    1.90
 -14   0 -11    7.50    1.60
  14   0  11    6.80    2.40
 -14   0  12    5.00    2.00
 -14   0 -12    7.30    1.70
  14   0  12    9.40    2.80
 -14   0  13    2.30    1.80
 -14   0 -13    4.90    1.80
  14   0  13    0.80    2.60
  14   0  13    2.30    1.40
 -14   0 -14   -1.00    1.70
 -14   0  14    1.20    1.70
  14   0  14    1.20    1.40
  14   0  14    7.60    3.30
 -14   0  15    0.50    1.90
 -14   0 -15    1.10    1.60
  14   0  15   -1.10    1.30
 -14   0  16   -1.00    1.80
  14   0  16   -0.70    1.30
 -14   0  17    2.30    2.20
 -15   0   0    1.20    1.20
 -15   0   0    0.90    1.00
 -15   0   0    1.00    1.00
  15   0   0    0.30    1.90
 -15   0  -1   39.40    3.20
 -15   0   1   49.80    3.30
 -15   0  -1   45.90    3.10
 -15   0   1   43.20    3.00
 -15   0   1   52.79    3.10
  15   0  -1   50.49    4.50
  15   0   1   45.80    4.30
 -15   0  -2  134.59    7.50
 -15   0   2  122.59    7.40
 -15   0   2  128.59    7.30
 -15   0   2  147.79    7.40
  15   0   2  142.99    8.40
 -15   0   3   64.09    3.80
 -15   0   3   69.49    4.20
 -15   0  -3   71.69    4.30
 -15   0   3   66.69    4.20
  15   0   3   69.19    5.10
 -15   0   4    4.00    1.20
 -15   0   4    4.40    1.30
  15   0   4    4.00    1.90
 -15   0   5    2.50    1.20
 -15   0   5    5.00    1.40
 -15   0  -5    1.40    1.30
  15   0   5    5.40    2.00
 -15   0  -6   13.70    1.80
 -15   0   6   13.40    1.80
  15   0   6   10.60    2.10
 -15   0  -7   31.40    3.00
 -15   0   7   34.20    2.60
 -15   0   7   37.40    3.00
  15   0   7   34.30    3.60
 -15   0  -8   43.60    3.40
 -15   0   8   47.30    3.00
 -15   0   8   41.60    3.50
  15   0   8   45.60    4.10
 -15   0   9   13.00    2.10
 -15   0  -9   16.50    2.20
  15   0   9   11.10    2.40
 -15   0 -10   21.50    2.40
 -15   0  10   29.30    3.00
  15   0  10   18.10    2.90
 -15   0  11   32.30    3.20
 -15   0 -11   22.20    2.40
  15   0  11   23.60    3.30
 -15   0  12   15.90    2.20
 -15   0 -12   14.50    1.90
 -15   0  13    7.90    2.10
 -15   0 -13    9.30    2.00
  15   0  13    8.00    3.10
  15   0  13    8.50    1.60
 -15   0  14    6.70    1.90
 -15   0 -14    7.00    1.90
  15   0  14    1.40    3.70
  15   0  14    5.40    1.60
 -15   0  15    0.90    2.00
 -15   0 -15    1.50    1.60
  15   0  15    0.00    1.30
 -15   0  16    1.60    1.90
 -15   0  17    0.90    1.70
 -16   0   0  476.45   23.50
 -16   0   0  401.96   23.60
  16   0   0  489.35   24.80
 -16   0  -1   53.29    3.50
 -16   0   1   53.69    3.40
 -16   0   1   50.39    3.30
 -16   0  -1   50.09    3.60
 -16   0   1   54.29    3.60
  16   0   1   57.59    4.80
  16   0  -1   58.39    5.10
 -16   0  -2   14.80    1.80
 -16   0   2   11.80    1.60
 -16   0   2   14.60    1.60
 -16   0   2   14.90    1.80
  16   0   2   14.20    2.70
  16   0  -2   18.50    3.20
 -16   0   3   31.90    2.70
 -16   0   3   39.10    2.70
 -16   0  -3   33.40    2.80
 -16   0  -3   31.00    2.80
  16   0   3   35.20    3.80
 -16   0   4   62.89    4.20
 -16   0   4   71.79    4.30
 -16   0  -4   64.39    4.30
  16   0   4   70.49    5.20
 -16   0  -5   36.20    3.10
 -16   0   5   38.90    3.10
 -16   0   5   40.80    2.90
  16   0   5   37.80    3.90
 -16   0   6   39.40    3.20
 -16   0  -6   36.00    3.20
 -16   0   6   45.40    3.00
  16   0   6   39.50    3.90
 -16   0   7   28.30    2.40
 -16   0   7   24.50    2.80
  16   0   7   22.30    3.00
 -16   0   8    1.80    1.10
 -16   0   8    1.10    1.60
 -16   0  -8    2.10    1.70
  16   0   8    0.50    1.80
 -16   0   9   49.60    3.60
 -16   0  -9   41.80    3.50
 -16   0  -9   35.00    3.20
  16   0   9   48.60    4.40
 -16   0 -10   96.89    6.30
 -16   0  10  115.99    6.60
 -16   0 -10  113.19    6.60
  16   0  10  107.29    7.30
 -16   0 -11   41.20    3.00
 -16   0  11   39.20    3.50
 -16   0 -11   38.70    3.40
  16   0  11   37.30    4.40
 -16   0 -12   31.50    3.30
 -16   0 -12   24.20    2.50
 -16   0  12   27.90    3.20
  16   0  12   32.80    3.80
 -16   0 -13   12.10    2.00
 -16   0  13   14.40    2.40
  16   0  13    7.10    3.50
  16   0  13    7.70    1.60
 -16   0  14    5.90    2.00
 -16   0 -14    3.40    1.80
  16   0  14    3.80    1.30
 -16   0  15   11.40    2.30
 -16   0  16    0.30    1.70
 -17   0   0   -0.40    1.30
 -17   0   0   -0.30    1.00
  17   0   0   -1.40    2.20
 -17   0  -1  113.99    7.10
 -17   0  -1  124.29    7.00
 -17   0   1  126.39    6.90
 -17   0   1  112.69    7.10
 -17   0   1  131.79    6.90
  17   0   1  130.19    8.40
  17   0  -1  137.19    8.70
 -17   0   2   32.50    2.90
 -17   0   2   32.60    2.40
 -17   0  -2   32.80    2.80
 -17   0   2   36.40    2.80
 -17   0  -2   37.30    2.80
  17   0  -2   42.50    4.70
  17   0   2   38.40    4.00
 -17   0   3   37.20    3.00
 -17   0  -3   36.40    3.20
 -17   0  -3   37.80    3.00
 -17   0   3   41.30    3.00
  17   0  -3   43.90    5.00
  17   0   3   43.50    4.30
 -17   0  -4   69.59    4.20
 -17   0   4   51.79    4.00
 -17   0   4   65.59    4.10
 -17   0  -4   62.79    4.10
 -17   0  -5   17.10    2.10
 -17   0   5   25.10    2.30
  17   0   5   16.10    2.70
 -17   0  -6   45.40    3.40
 -17   0  -6   31.30    3.10
 -17   0   6   36.50    2.90
 -17   0   6   42.90    3.30
  17   0   6   40.70    4.00
 -17   0   7    1.90    1.20
 -17   0  -7   -0.10    1.40
 -17   0  -7    1.80    1.50
 -17   0   7    3.30    1.60
  17   0   7    3.10    2.00
 -17   0  -8   76.69    5.20
 -17   0   8   89.79    4.90
 -17   0  -8   83.79    5.40
 -17   0   8   84.79    5.40
  17   0   8   83.49    6.00
 -17   0   9   68.49    4.60
 -17   0  -9   72.49    4.50
  17   0   9   57.89    5.30
 -17   0 -10   14.50    2.20
 -17   0 -10   16.40    2.00
 -17   0  10   16.20    2.10
 -17   0  11   33.10    3.20
 -17   0 -11   28.40    3.00
 -17   0 -11   24.30    2.50
  17   0  11   26.80    3.60
 -17   0 -12   13.30    2.30
 -17   0 -12   17.00    2.20
 -17   0  12   18.60    2.40
  17   0  12   17.10    3.40
 -17   0  13   12.20    2.20
 -17   0 -13   12.50    2.00
  17   0  13   12.20    1.50
 -17   0 -14    9.90    1.90
 -17   0  14   13.20    2.30
 -17   0  15    2.30    1.70
 -18   0   0  150.68    8.40
 -18   0   0  150.58    8.60
  18   0   0  161.78   10.00
 -18   0   1   10.50    1.80
 -18   0  -1   12.40    1.90
 -18   0  -1    7.70    1.40
 -18   0   1    9.10    1.40
 -18   0   1    7.40    1.40
  18   0  -1    8.30    2.80
  18   0   1   10.70    2.70
 -18   0  -2    4.80    1.60
 -18   0   2    4.80    1.30
 -18   0  -2    5.50    1.40
 -18   0   2    6.60    1.60
  18   0  -2    3.80    2.80
  18   0   2    3.60    2.40
 -18   0  -3    6.70    1.70
 -18   0   3    7.00    1.50
 -18   0  -3    5.80    1.50
 -18   0   3    5.60    1.60
  18   0  -3    3.90    2.70
  18   0   3    9.00    2.60
 -18   0   4   47.70    3.40
 -18   0   4   50.59    3.50
 -18   0  -4   42.80    3.60
 -18   0  -4   41.30    3.40
  18   0  -4   49.90    5.50
  18   0   4   45.30    4.50
 -18   0  -5   94.09    6.00
 -18   0   5  103.09    5.90
 -18   0   5  104.59    5.90
  18   0   5   95.19    6.80
 -18   0  -6   10.60    1.90
 -18   0   6    8.20    1.80
 -18   0  -6    5.20    1.70
 -18   0   6    7.50    1.50
  18   0   6    5.00    2.10
 -18   0  -7   17.50    2.30
 -18   0   7   15.30    2.10
 -18   0  -7   24.20    2.50
 -18   0   7   20.50    2.10
  18   0   7   19.00    3.00
 -18   0  -8   13.30    2.10
 -18   0   8   15.40    2.00
 -18   0   8   18.50    1.80
  18   0   8   20.60    2.90
 -18   0   9   37.40    3.20
 -18   0  -9   29.60    3.10
 -18   0  -9   27.00    2.90
  18   0   9   36.90    4.00
 -18   0 -10   30.00    3.00
 -18   0  10   29.00    3.10
 -18   0 -10   23.60    2.70
  18   0  10   34.90    3.80
 -18   0 -11    9.80    1.90
 -18   0  11    7.10    1.90
 -18   0 -11    9.10    1.80
  18   0  11    6.30    2.70
 -18   0 -12    9.10    2.20
 -18   0  12    5.60    1.90
 -18   0 -12    3.00    1.60
  18   0  12    2.50    5.30
 -18   0  13    2.40    1.70
 -18   0 -13    3.90    1.90
 -18   0  14    0.80    1.50
 -18   0  15    5.10    2.00
 -19   0   0   -0.20    1.20
 -19   0   0   -0.80    1.40
  19   0   0    0.50    2.30
 -19   0  -1    6.80    1.50
 -19   0  -1    9.30    1.80
 -19   0   1    5.00    1.60
  19   0  -1    5.10    2.70
  19   0   1    7.50    2.60
 -19   0   2    2.60    1.50
 -19   0   2    2.30    1.20
 -19   0  -2    4.30    1.70
 -19   0  -2    2.10    1.30
  19   0  -2    1.20    2.70
  19   0   2    2.20    2.30
 -19   0   3   19.20    2.10
 -19   0   3   14.60    1.90
  19   0   3   10.90    2.90
  19   0  -3   15.60    3.40
 -19   0   4   17.10    2.00
 -19   0  -4   11.40    2.00
 -19   0  -4   10.00    1.80
 -19   0   4   11.50    1.70
  19   0  -4   10.50    3.50
  19   0   4   10.80    2.80
 -19   0   5    4.90    1.40
 -19   0  -5    1.90    1.50
 -19   0   5    2.10    1.60
 -19   0  -5    5.40    1.70
  19   0   5    3.80    2.00
  19   0  -5    7.40    3.20
 -19   0   6   25.80    2.70
 -19   0   6   21.40    2.40
 -19   0  -6   25.40    2.70
 -19   0  -6   29.30    3.00
  19   0   6   22.60    3.20
  19   0  -6   17.90    4.00
 -19   0   7    8.80    1.80
 -19   0  -7   12.60    2.10
 -19   0   7   10.00    1.60
 -19   0  -7   10.60    1.90
  19   0   7    8.60    2.30
 -19   0  -8   11.00    2.00
 -19   0  -8   14.60    2.20
 -19   0   8    8.90    1.90
 -19   0   8   11.00    1.40
  19   0   8    8.60    2.50
 -19   0  -9    1.50    1.60
 -19   0  -9    4.50    1.70
 -19   0   9    4.60    1.70
  19   0   9    5.50    2.50
 -19   0 -10    4.50    2.10
 -19   0  10    4.10    1.70
 -19   0 -10    1.60    1.60
  19   0  10    6.20    2.50
 -19   0 -11    2.70    1.70
 -19   0 -11    2.00    1.90
 -19   0  11    1.70    1.60
  19   0  11    1.00    3.50
 -19   0 -12    0.40    1.70
 -19   0  12    3.90    1.80
 -19   0 -12    4.70    1.80
 -19   0  13   -0.60    1.50
 -19   0 -13   -0.20    1.70
 -19   0  14    0.60    1.60
 -20   0   0   -0.70    1.40
 -20   0   0    0.70    1.20
  20   0   0    2.10    2.30
 -20   0   1   10.40    1.90
 -20   0  -1   10.20    1.70
 -20   0  -1   10.00    1.90
  20   0   1   11.20    2.90
  20   0  -1   11.90    3.00
 -20   0   2    9.40    1.80
 -20   0  -2    8.80    2.00
 -20   0  -2    6.20    1.50
  20   0  -2    5.30    3.10
  20   0   2    5.30    2.40
 -20   0   3    3.10    1.40
 -20   0  -3   -1.00    1.50
 -20   0  -3    3.60    1.50
 -20   0   3    1.90    1.40
  20   0   3    3.10    2.20
  20   0  -3    2.70    2.90
 -20   0   4    3.80    1.40
 -20   0   4    2.80    1.40
 -20   0  -4    4.00    1.80
 -20   0  -4    5.70    1.60
  20   0   4    1.40    2.10
  20   0  -4    4.20    3.00
 -20   0  -5   10.90    2.00
 -20   0   5   12.90    1.80
 -20   0  -5   13.40    2.00
 -20   0   5   19.50    2.10
  20   0  -5   16.10    4.00
  20   0   5   13.30    2.70
 -20   0  -6   10.80    2.00
 -20   0   6   11.00    1.80
 -20   0   6    6.90    1.50
 -20   0  -6    9.10    1.80
  20   0   6    4.80    2.20
  20   0  -6   11.70    3.90
 -20   0  -7    7.80    1.90
 -20   0   7   12.00    1.60
 -20   0  -7   15.20    2.20
  20   0  -7   10.60    3.60
  20   0   7    6.70    2.50
 -20   0  -8    6.00    2.00
 -20   0  -8    6.50    2.00
 -20   0   8    5.70    1.80
  20   0   8    5.60    2.40
  20   0  -8    7.10    3.50
 -20   0  -9    2.60    1.70
 -20   0   9   -0.50    0.60
 -20   0  -9   -0.60    1.70
 -20   0   9    3.60    1.70
  20   0   9    1.20    2.30
  20   0  -9    0.30    3.20
 -20   0 -10    2.00    2.00
 -20   0  10    2.50    1.70
 -20   0 -10    2.30    1.50
  20   0 -10   -2.00    3.50
  20   0  10   -0.50    3.80
 -20   0  11    0.00    1.50
 -20   0 -11    0.90    1.90
 -20   0 -11    2.20    1.50
 -20   0 -12    0.30    1.50
 -20   0  12    2.20    1.60
 -20   0  13    0.30    1.60
 -21   0   0    1.50    1.50
  21   0   0    0.70    2.50
 -21   0  -1    2.20    1.50
 -21   0   1    6.60    1.80
  21   0  -1    2.70    2.50
  21   0   1   10.30    3.10
 -21   0  -2    7.20    1.50
 -21   0  -2    6.20    1.90
 -21   0   2    5.00    1.60
  21   0  -2    4.30    2.90
  21   0   2    7.80    2.70
 -21   0   3   29.60    2.80
 -21   0  -3   26.30    2.70
 -21   0  -3   23.70    2.70
  21   0   3   29.60    3.60
  21   0  -3   29.00    4.30
 -21   0  -4    3.60    1.50
 -21   0  -4    5.20    1.90
 -21   0   4    4.60    1.50
 -21   0   4    3.20    1.30
  21   0   4    5.10    2.20
  21   0  -4    7.40    3.20
 -21   0  -5   16.10    2.20
 -21   0   5   21.40    2.10
 -21   0  -5   18.30    2.10
 -21   0   5   15.60    1.80
  21   0  -5   10.20    3.40
 -21   0   6   27.90    2.50
 -21   0  -6   20.90    2.60
 -21   0  -6   26.00    2.70
 -21   0   6   27.50    2.60
  21   0  -6   24.10    4.30
  21   0   6   16.50    2.90
 -21   0  -7   10.80    2.00
 -21   0   7   13.10    1.70
 -21   0  -7   15.40    2.10
 -21   0   7   18.10    2.00
  21   0  -7   21.90    4.40
  21   0   7   20.20    3.20
 -21   0   8   26.10    2.50
 -21   0  -8   22.60    2.40
 -21   0  -8   17.30    2.30
 -21   0   8   20.90    2.00
  21   0   8   13.10    2.80
  21   0  -8   19.30    4.40
 -21   0  -9    3.80    1.70
 -21   0  -9    5.50    1.80
 -21   0   9    5.30    1.70
  21   0  -9    5.00    3.50
 -21   0  10    1.00    1.60
 -21   0 -10    2.20    1.70
 -21   0 -10    2.30    2.00
 -21   0 -11   -0.40    1.40
 -21   0  11    2.20    1.60
 -21   0 -11    1.80    1.70
 -21   0  12    2.90    1.60
 -22   0   0   37.90    3.30
  22   0   0   52.79    5.30
 -22   0  -1   24.90    2.80
 -22   0   1   25.80    2.80
  22   0  -1   30.50    4.10
  22   0   1   31.90    4.10
 -22   0  -2    1.10    1.60
 -22   0   2    2.60    1.40
  22   0   2    2.50    2.50
  22   0  -2   -0.60    2.40
 -22   0  -3    2.10    1.70
 -22   0   3    2.90    1.50
 -22   0  -3    3.70    1.40
  22   0   3    0.50    2.10
  22   0  -3    0.30    2.70
 -22   0  -4   66.89    4.60
 -22   0   4   51.49    4.20
 -22   0  -4   72.49    4.40
  22   0  -4   76.79    6.80
  22   0   4   55.19    5.40
 -22   0   5   21.00    2.20
 -22   0  -5   29.80    2.80
 -22   0   5   21.80    2.30
 -22   0  -5   24.40    2.70
  22   0   5   18.90    3.10
  22   0  -5   25.90    4.70
 -22   0  -6   57.69    3.90
 -22   0   6   43.60    3.40
 -22   0   6   48.90    3.40
 -22   0  -6   56.99    4.00
  22   0  -6   41.20    5.60
  22   0   6   45.00    4.80
 -22   0   7   15.70    1.90
 -22   0   7   16.00    1.80
 -22   0  -7   18.90    2.40
 -22   0  -7   18.70    2.40
  22   0   7    9.80    2.80
  22   0  -7   18.70    4.20
 -22   0  -8    7.00    1.80
 -22   0   8    7.20    1.60
 -22   0   8    4.50    1.20
 -22   0  -8    4.80    1.90
  22   0  -8   -3.10    4.70
 -22   0  -9   14.90    2.30
 -22   0   9   10.00    1.80
 -22   0  -9   17.60    2.40
 -22   0 -10    9.30    2.00
 -22   0  10    8.50    1.70
 -23   0   0    4.50    1.60
  23   0   0   -0.10    2.40
 -23   0  -1    6.40    1.80
 -23   0   1   10.60    1.90
  23   0  -1    7.10    3.20
  23   0   1    9.90    3.10
 -23   0  -2   35.80    3.20
 -23   0   2   27.90    2.90
  23   0  -2   44.40    5.10
  23   0   2   37.70    4.60
 -23   0  -3   31.40    3.20
 -23   0   3   27.90    2.90
  23   0  -3   27.30    4.30
  23   0   3   37.90    4.00
 -23   0  -4    8.90    1.80
 -23   0   4    7.00    1.40
  23   0  -4    5.40    3.40
  23   0   4    3.70    2.40
 -23   0  -5   12.70    2.00
 -23   0   5    7.40    1.50
  23   0   5    4.10    2.50
  23   0  -5    5.80    3.60
 -23   0  -6    5.30    1.80
 -23   0   6    4.40    1.30
  23   0  -6    0.80    4.80
 -23   0   7   30.60    2.50
 -23   0  -7   22.70    2.70
 -23   0   7   31.20    2.40
 -23   0   8   16.00    1.80
 -23   0   9    3.10    1.60
 -23   0  -9    7.00    1.80
 -24   0   0   12.30    2.10
  24   0   0    8.20    3.10
 -24   0  -1   10.80    2.00
  24   0   1    1.30    2.70
  24   0  -1    4.60    2.80
 -24   0  -2    2.90    1.60
 -24   0   2    4.60    1.50
  24   0   2   -3.70    4.00
  24   0  -2   -3.40    2.90
 -24   0   3    4.30    1.60
 -24   0  -3    4.20    1.80
 -24   0  -4   15.70    2.30
 -24   0   4    8.40    1.60
 -24   0   5    6.60    1.40
 -24   0  -5    7.90    2.10
 -24   0   6   15.60    1.70
 -24   0  -6    9.00    1.90
 -24   0  -7    2.30    1.50
 -25   0   0    0.20    1.30
 -25   0  -1    2.70    1.50
 -25   0   1    2.90    1.40
 -25   0   2    4.30    1.40
 -25   0  -2    2.90    1.60
 -25   0  -3    3.60    1.60
 -25   0   3    0.60    1.20
 -25   0   4    0.60    1.20
 -25   0  -4    0.60    1.70
 -25   0  -5    3.80    1.80
 -25   0  -6   -0.70    1.30
 -26   0   0    5.00    1.50
 -26   0  -1    1.90    1.20
 -26   0   1    2.80    1.40
 -26   0  -2    2.10    1.50
 -26   0   2    1.40    1.30
 -26   0  -3   -0.70    1.20
   0  -1  20    1.00    2.10
   0  -1  19    3.70    2.20
   0  -1  18   -0.30    2.00
   0  -1  17   29.00    3.10
   0  -1  16    5.40    1.90
   0  -1  15    8.00    1.70
   0  -1  14   22.30    2.40
   0  -1  13   70.69    4.40
   0  -1  12  279.47   14.70
   0  -1  11  196.08   10.40
   0   1 -10  172.18    9.50
   0  -1  10  196.78    9.70
   0   1  -9  187.88    9.50
   0  -1   9  165.68   11.50
   0   1  -9  185.78   13.00
   0  -1   9  190.18    9.70
   0  -1   9  186.18   10.30
   0   1  -8   63.19    3.50
   0  -1   8   66.69    5.40
   0  -1   8   68.49    4.20
   0  -1   8   62.79    3.60
   0   1  -8   64.39    6.60
   0  -1   7  213.98   11.00
   0  -1   7  204.08   10.60
   0  -1   7  194.08   11.80
   0   1  -7  208.88   12.60
   0   1  -6   49.40    4.50
   0  -1   6   43.60    3.80
   0  -1   6   43.70    2.50
   0  -1   6   44.80    2.90
   0  -1   5  290.67   14.80
   0   1  -5  266.37   15.60
   0  -1   5  294.27   15.40
   0   1  -4 1174.58   59.59
   0  -1   4 1176.78   59.39
   0  -1   4 1110.39   58.89
   0  -1   3 1024.00   52.39
   0   1  -3 1016.40   52.49
   0  -1   3 1018.80   52.09
   0   1  -2  389.36   21.70
   0  -1   2  446.66   21.70
   0  -1   2  419.06   21.40
   0  -1   1  438.16   23.00
   0   1  -1  457.35   23.00
   0  -1  -1  497.25   24.30
   0   1   1  456.35   24.20
   0   1   1  470.85   24.30
   0   1   2  411.56   21.90
   0  -1  -2  446.76   22.00
   0   1   2  415.16   21.70
   0   1   3 1066.29   55.59
   0  -1  -3 1111.39   55.69
   0   1   3 1070.49   55.19
   0   1   4 1119.89   56.29
   0   1   4 1151.58   56.69
   0   1   4 1020.30   56.09
   0  -1  -4 1117.59   56.89
   0   1   5  273.67   14.50
   0   1   5  291.27   14.80
   0   1   5  282.47   15.30
   0  -1  -5  288.27   15.70
   0   1   6   39.00    2.30
   0   1   6   38.10    3.50
   0   1   6   41.50    2.70
   0  -1  -6   46.50    4.20
   0   1   7  176.68   10.30
   0   1   7  218.68   10.80
   0  -1  -7  195.68   10.40
   0   1   7  198.78   10.40
   0   1   7  203.98   11.60
   0  -1  -7  219.58   12.40
   0   1   8   64.99    3.60
   0   1   8   65.79    4.10
   0  -1  -8   62.39    6.60
   0   1   8   63.49    5.20
   0  -1  -8   63.39    3.50
   0  -1  -9  194.98    9.90
   0   1   9  195.18   10.00
   0  -1  -9  184.78   13.00
   0   1   9  180.38   11.70
   0   1  10  186.18    9.40
   0  -1 -10  170.28    9.30
   0   1  11  183.78    9.80
   0   1  12  256.37   13.50
   0   1  13   65.89    4.20
   0   1  14   20.90    2.20
   0   1  15    9.70    1.90
   0   1  16    8.60    2.10
   0   1  17   23.10    2.70
   0   1  18    1.80    2.00
   0   1  19    6.40    2.20
   0   1  20    4.40    2.20
  -1  -1  20    0.00    2.00
   1  -1  20    2.00    2.10
  -1  -1  19    3.50    2.20
   1  -1  19    5.20    2.20
  -1  -1  18    4.20    2.10
   1  -1  18   10.20    2.40
  -1  -1  17   -0.80    1.70
   1  -1  17   -0.50    1.80
  -1  -1  16   17.60    2.50
   1  -1  16   20.40    2.50
  -1  -1  15    9.00    1.80
   1  -1  15    7.10    1.90
  -1  -1  14   14.80    2.00
   1  -1  14   12.40    1.90
  -1  -1  13   38.70    3.00
   1  -1  13   33.00    2.80
  -1  -1  12   50.79    3.40
   1  -1  12   50.19    3.40
  -1  -1  11  236.48   11.90
  -1   1 -11  216.28   11.70
   1  -1  11  223.88   11.90
  -1   1 -10  257.87   13.30
  -1  -1  10  241.08   13.40
   1  -1  10  271.27   14.10
   1  -1  10  262.97   13.40
  -1  -1   9  150.78    7.60
  -1  -1   9  130.49    9.40
  -1   1  -9  161.78   11.60
  -1   1  -9  148.59    7.50
   1  -1   9  139.09    7.60
   1   1  -9  133.49   10.60
   1  -1   9  136.09    9.70
   1  -1   9  145.59    8.20
  -1   1  -8   72.09    7.40
  -1   1  -8   68.39    3.80
  -1  -1   8   71.99    3.90
  -1  -1   8   66.79    5.60
   1  -1   8   72.39    3.90
   1   1  -8   73.49    6.80
   1  -1   8   71.29    6.00
   1  -1   8   69.19    4.40
  -1   1  -7   13.90    3.20
  -1  -1   7   19.20    2.00
  -1  -1   7   15.30    1.30
  -1   1  -7   14.50    1.20
  -1  -1   7   14.60    2.30
   1  -1   7   18.50    2.70
   1   1  -7   15.20    2.70
   1  -1   7   18.60    1.80
  -1  -1   6   74.19    4.20
  -1   1  -6   67.49    5.80
  -1  -1   6   71.99    3.80
  -1   1  -6   68.99    3.80
  -1  -1   6   74.89    4.90
   1  -1   6   69.39    4.10
   1  -1   6   65.49    5.10
   1   1  -6   68.49    5.30
  -1  -1   5   16.10    1.20
  -1  -1   5   16.80    1.60
  -1  -1   5   13.60    1.80
  -1   1  -5   11.40    2.30
   1  -1   5   17.30    2.20
   1   1  -5   19.40    2.70
   1  -1   5   20.30    1.50
  -1  -1   4  525.35   29.70
  -1  -1   4  568.54   29.90
  -1  -1   4  566.44   29.70
  -1   1  -4  624.64   30.80
  -1  -1   4  588.14   30.30
   1  -1   4  595.14   30.50
   1   1  -4  608.64   30.40
   1  -1   4  587.84   29.90
  -1  -1   3  390.06   20.10
  -1   1  -3  411.06   20.50
  -1  -1   3  368.46   19.70
  -1  -1   3  379.46   19.80
   1   1  -3  386.16   20.10
   1  -1   3  379.56   20.30
   1  -1   3  380.26   19.80
  -1  -1   2  300.37   16.40
  -1   1  -2  333.67   16.90
  -1  -1   2  344.07   16.70
  -1  -1   2  306.07   16.50
   1   1  -2  344.47   16.70
   1  -1   2  308.37   16.40
   1  -1   2  307.47   16.80
  -1   1  -1 1149.78   56.29
  -1  -1   1 1023.40   55.99
  -1  -1   1 1098.29   56.09
   1   1  -1 1080.29   56.09
   1  -1   1 1144.39   56.29
  -1  -1   0  410.26   23.10
  -1  -1   0  431.56   23.20
   1  -1   0  468.05   23.20
   1   1   0  500.95   23.30
  -1  -1  -1 1127.19   56.69
  -1   1   1 1152.58   56.39
  -1  -1  -1 1010.80   56.39
   1  -1  -1 1142.79   56.39
   1   1   1 1101.29   56.69
  -1  -1  -2  300.87   16.10
  -1  -1  -2  315.47   16.60
  -1   1   2  328.17   16.30
   1   1   2  316.27   16.60
   1  -1  -2  317.07   16.30
   1   1   2  314.57   16.10
  -1  -1  -3  415.76   21.30
  -1   1   3  408.76   20.80
   1   1   3  405.86   21.10
   1  -1  -3  387.56   20.80
   1   1   3  386.66   20.50
  -1   1   4  533.75   29.80
  -1   1   4  578.54   30.00
  -1   1   4  594.54   30.30
  -1  -1  -4  609.04   30.90
   1   1   4  583.94   30.60
   1  -1  -4  596.84   30.50
   1   1   4  601.44   30.00
  -1   1   5   24.70    2.40
  -1   1   5   25.40    1.50
  -1   1   5   24.50    1.90
  -1  -1  -5   25.80    3.10
   1   1   5   21.70    2.80
   1  -1  -5   22.70    2.80
   1   1   5   19.90    1.70
  -1  -1  -6   74.09    5.80
  -1   1   6   72.69    4.80
  -1  -1  -6   67.39    3.80
  -1   1   6   69.89    3.80
   1   1   6   71.39    5.10
   1   1   6   76.39    4.10
   1  -1  -6   72.29    5.30
  -1   1   7   16.80    2.30
  -1   1   7   18.70    1.30
  -1  -1  -7   19.80    1.40
  -1  -1  -7   19.50    3.40
  -1   1   7   17.70    1.30
   1  -1  -7   14.70    2.70
   1   1   7   18.60    1.90
   1   1   7   16.00    1.30
   1   1   7   14.80    2.50
  -1  -1  -8   70.99    4.10
  -1   1   8   68.49    5.70
  -1  -1  -8   83.39    7.50
   1   1   8   73.69    4.60
   1   1   8   75.89    6.00
   1   1   8   74.19    4.10
   1  -1  -8   86.39    6.80
  -1  -1  -9  147.79   11.20
  -1   1   9  127.09    9.20
  -1   1   9  134.89    7.50
  -1  -1  -9  140.09    7.40
   1   1   9  138.39    9.50
   1  -1  -9  150.58   10.60
   1   1   9  147.59    7.50
   1   1   9  146.29    8.00
  -1  -1 -10  269.37   13.40
  -1   1  10  250.37   13.40
   1   1  10  255.27   13.40
   1   1  10  254.57   14.10
  -1   1  11  234.98   12.20
  -1  -1 -11  229.48   12.10
   1   1  11  231.68   12.20
  -1   1  12   48.60    3.30
   1   1  12   47.60    3.20
  -1   1  13   32.70    2.70
   1   1  13   29.30    2.60
  -1   1  14   13.70    2.00
   1   1  14   13.20    1.90
  -1   1  15    8.80    2.00
   1   1  15    6.50    1.70
  -1   1  16   16.90    2.20
   1   1  16   13.20    2.20
  -1   1  17    1.30    2.00
   1   1  17    3.30    1.80
  -1   1  18   12.00    2.40
   1   1  18    8.20    2.20
  -1   1  19    2.00    2.00
   1   1  19    2.30    2.00
  -1   1  20   -3.10    1.90
   1   1  20    0.50    2.00
  -2  -1  20    3.70    2.10
   2  -1  20    1.70    2.10
  -2  -1  19    2.60    2.20
   2  -1  19    0.30    2.00
  -2  -1  18    3.90    2.10
   2  -1  18    4.80    2.10
  -2  -1  17    5.70    2.30
   2  -1  17    8.00    2.10
  -2  -1  16    1.90    1.70
   2  -1  16   -0.40    1.50
  -2  -1  15    7.50    1.80
   2  -1  15    8.80    1.80
  -2  -1  14   18.40    2.20
   2  -1  14   16.50    2.00
  -2  -1  13   10.30    1.60
   2  -1  13   11.10    1.60
  -2  -1  12   41.00    2.90
  -2   1 -12   37.60    2.40
   2  -1  12   39.50    2.80
  -2  -1  11   71.69    4.30
  -2   1 -11   75.29    4.10
   2  -1  11   69.69    5.10
   2  -1  11   76.59    4.30
  -2   1 -10   96.69    5.30
  -2  -1  10   99.09    5.40
   2  -1  10   96.39    6.10
   2  -1  10   97.59    5.40
  -2  -1   9   57.49    6.70
  -2   1  -9   77.19    8.90
  -2   1  -9   73.79    3.90
  -2  -1   9   66.99    3.90
   2  -1   9   76.59    4.50
   2  -1   9   69.09    3.90
   2   1  -9   67.89    7.30
   2  -1   9   59.19    6.40
  -2   1  -8    5.90    0.90
  -2  -1   8    2.30    1.90
  -2  -1   8    6.80    0.90
  -2   1  -8    5.80    3.70
   2  -1   8    7.20    1.40
   2   1  -8    6.70    2.80
   2  -1   8    3.40    2.30
  -2  -1   7   19.10    1.40
  -2   1  -7   19.40    1.50
  -2   1  -7   16.90    3.60
  -2  -1   7   22.10    3.20
   2   1  -7   19.10    2.90
   2  -1   7   17.50    2.90
   2  -1   7   19.70    1.90
  -2   1  -6    2.30    2.50
  -2  -1   6    6.00    0.70
  -2   1  -6    5.80    0.70
  -2  -1   6    5.70    1.60
   2  -1   6    4.00    0.90
   2   1  -6    7.30    1.90
   2  -1   6    3.30    1.80
  -2  -1   5  170.48    8.90
  -2   1  -5  154.38    9.70
  -2   1  -5  154.08    8.10
  -2  -1   5  154.58    8.00
   2   1  -5  148.39    8.80
   2  -1   5  150.38    9.20
   2  -1   5  152.08    8.20
  -2  -1   4  463.75   23.50
  -2   1  -4  458.05   24.20
  -2  -1   4  420.46   22.90
  -2  -1   4  449.76   23.10
   2   1  -4  442.76   23.50
   2  -1   4  458.15   24.00
   2  -1   4  447.16   23.10
  -2   1  -3   39.00    4.00
  -2  -1   3   43.30    3.10
   2  -1   3   37.50    2.40
   2   1  -3   43.50    3.00
   2  -1   3   42.40    4.00
  -2  -1   2  269.67   13.90
  -2  -1   2  260.57   13.70
  -2   1  -2  255.87   14.30
   2  -1   2  262.17   13.60
   2  -1   2  253.57   14.20
   2   1  -2  283.07   13.90
  -2   1  -1  338.97   18.40
  -2  -1   1  348.07   18.00
   2   1  -1  372.26   18.20
   2  -1   1  323.67   18.00
   2  -1   1  351.56   18.40
   2   1  -1  367.36   18.20
  -2  -1   0  620.94   32.30
  -2  -1   0  655.23   32.60
  -2   1   0  616.54   32.30
   2   1   0  630.34   32.60
   2  -1   0  633.14   32.50
  -2  -1  -1  350.26   18.20
  -2   1   1  343.67   17.80
  -2   1   1  349.47   17.80
  -2  -1  -1  346.37   17.70
   2  -1  -1  343.37   17.80
   2   1   1  356.26   18.20
   2   1   1  323.27   17.70
  -2  -1  -2  276.77   14.50
  -2  -1  -2  260.97   13.80
  -2   1   2  292.67   13.90
  -2   1   2  270.77   13.90
   2   1   2  266.57   14.50
   2   1   2  240.58   13.70
   2  -1  -2  265.67   13.90
  -2   1   3   42.00    2.70
  -2  -1  -3   36.00    4.00
  -2  -1  -3   36.10    2.30
   2   1   3   33.80    2.20
   2  -1  -3   36.70    2.50
   2   1   3   36.40    3.80
  -2   1   4  429.86   23.10
  -2  -1  -4  460.35   24.40
  -2   1   4  442.46   23.50
   2   1   4  447.16   23.20
   2   1   4  465.75   24.20
   2  -1  -4  466.55   23.50
  -2  -1  -5  146.59    8.00
  -2   1   5  154.98    8.60
  -2   1   5  142.89    7.90
  -2  -1  -5  138.79    9.50
   2  -1  -5  160.38    8.70
   2   1   5  167.08    8.10
   2   1   5  162.58    9.30
  -2   1   6    5.10    0.70
  -2  -1  -6    5.50    0.80
  -2  -1  -6    3.60    2.30
  -2   1   6    6.70    1.50
   2   1   6    4.50    2.00
   2  -1  -6    4.60    1.60
   2   1   6    4.70    0.90
  -2  -1  -7   26.60    4.00
  -2   1   7   21.70    3.00
  -2   1   7   20.30    1.50
  -2  -1  -7   21.00    1.50
  -2   1   7   18.70    1.20
   2   1   7   19.00    1.90
   2   1   7   20.30    3.00
   2  -1  -7   20.90    3.00
  -2   1   8    4.20    0.60
  -2  -1  -8    8.50    3.80
  -2   1   8    4.00    1.90
  -2   1   8    6.10    0.90
  -2  -1  -8    6.70    0.90
   2   1   8    2.50    2.30
   2   1   8    5.20    1.20
   2  -1  -8    8.20    2.80
   2   1   8    6.40    0.80
  -2   1   9   71.79    4.00
  -2  -1  -9   74.29    3.90
  -2   1   9   59.49    6.30
  -2  -1  -9   62.79    8.60
   2   1   9   72.09    3.90
   2   1   9   69.79    4.50
   2  -1  -9   72.59    7.10
   2   1   9   58.69    6.50
  -2  -1 -10   96.49    5.10
  -2   1  10   92.29    5.20
   2   1  10   92.09    5.80
   2   1  10   94.19    5.20
  -2  -1 -11   70.89    4.10
  -2   1  11   73.69    4.30
   2   1  11   79.09    5.20
   2   1  11   73.49    4.30
  -2   1  12   37.70    2.80
  -2  -1 -12   37.40    2.50
   2   1  12   38.60    2.80
  -2   1  13   12.70    1.80
   2   1  13   10.90    1.60
  -2   1  14   22.10    2.40
   2   1  14   19.30    2.10
  -2   1  15   11.60    2.10
   2   1  15    8.00    1.80
  -2   1  16   -0.10    1.80
   2   1  16    0.70    1.70
  -2   1  17    6.20    2.10
   2   1  17    8.20    2.00
  -2   1  18    0.00    2.00
   2   1  18    2.70    2.10
  -2   1  19   -0.30    2.00
   2   1  19    1.80    2.00
  -2   1  20    4.60    2.20
   2   1  20    1.40    2.00
  -3  -1  20    0.40    1.80
   3  -1  20    1.20    1.90
  -3  -1  19    3.90    2.20
   3  -1  19    3.50    2.10
  -3  -1  18    0.50    2.00
   3  -1  18    1.70    1.80
  -3  -1  17    1.50    1.90
   3  -1  17    1.70    1.80
  -3  -1  16    6.00    2.00
   3  -1  16    9.20    1.90
  -3  -1  15    2.70    1.60
   3  -1  15    3.10    1.70
  -3  -1  14   16.70    2.20
   3  -1  14   24.40    2.60
  -3  -1  13   47.00    3.40
   3  -1  13   45.30    3.30
  -3   1 -12   15.30    1.50
  -3  -1  12   13.50    1.60
   3  -1  12   14.60    1.60
   3  -1  12   17.90    2.70
  -3  -1  11    9.30    1.30
   3  -1  11    9.80    1.20
   3  -1  11    8.70    1.90
  -3   1 -10   61.19    3.40
  -3  -1  10   53.89    3.50
   3  -1  10   57.79    3.40
   3  -1  10   59.69    4.20
  -3   1  -9   75.79    4.20
  -3   1  -9   64.99    9.40
  -3  -1   9   78.39    4.20
   3  -1   9   76.19    4.70
   3   1  -9   68.39    7.80
   3  -1   9   63.39    7.00
  -3   1  -8  110.99    5.90
  -3   1  -8  103.29    9.60
  -3  -1   8  112.49    5.90
  -3  -1   8   97.29    7.50
   3  -1   8  119.79    6.30
   3   1  -8  109.69    7.90
   3  -1   8   99.69    8.00
  -3   1  -7  146.89    7.60
  -3  -1   7  149.79    7.60
  -3   1  -7  137.49   10.40
  -3  -1   7  127.19    8.80
   3   1  -7  146.59    9.10
   3  -1   7  147.29    7.90
   3  -1   7  152.38    9.60
  -3   1  -6   11.90    1.20
  -3   1  -6   13.20    3.20
  -3  -1   6   15.10    2.20
  -3  -1   6   15.50    1.20
   3  -1   6   13.60    1.50
   3  -1   6   14.10    2.80
   3   1  -6   15.60    2.10
  -3   1  -5    4.70    0.70
  -3  -1   5    3.50    0.60
  -3   1  -5   -0.40    2.20
  -3  -1   5    1.90    1.20
   3  -1   5    5.10    0.90
   3   1  -5    2.30    1.20
   3  -1   5    3.10    2.00
  -3  -1   4  513.35   26.60
  -3  -1   4  538.35   27.30
  -3   1  -4  502.35   27.90
  -3   1  -4  497.15   26.60
  -3  -1   4  525.35   26.80
   3   1  -4  546.95   27.10
   3  -1   4  549.45   27.90
   3  -1   4  490.15   26.70
  -3   1  -3 4479.25  224.68
  -3  -1   3 4321.57  223.78
   3  -1   3 4377.06  224.48
  -3  -1   2  974.10   49.40
  -3   1  -2 1010.50   50.09
   3  -1   2  981.00   50.09
   3  -1   2  929.81   49.30
   3   1  -2  928.31   49.60
  -3   1  -1  409.66   22.10
  -3   1  -1  429.16   21.60
  -3  -1   1  417.36   21.60
   3  -1   1  411.66   22.10
   3   1  -1  417.76   21.90
   3  -1   1  420.36   21.50
  -3  -1   0   55.49    3.30
  -3   1   0   55.09    3.30
  -3  -1   0   55.89    3.80
   3   1   0   57.49    3.80
   3  -1   0   61.09    3.80
  -3   1   1  422.56   22.50
  -3  -1  -1  436.16   23.00
  -3  -1  -1  447.56   22.50
  -3   1   1  418.96   22.60
   3   1   1  427.86   22.40
   3  -1  -1  427.16   22.70
   3   1   1  468.25   23.10
  -3   1   2  969.10   49.40
  -3  -1  -2 1007.60   50.19
  -3  -1  -2  940.31   49.40
   3   1   2  931.81   49.99
   3  -1  -2  997.70   49.60
   3   1   2  953.60   49.30
   3  -1  -2  952.50   49.50
  -3  -1  -3 4189.88  222.48
  -3   1   3 4378.26  221.78
  -3  -1  -3 4266.27  221.58
   3   1   3 4571.44  222.48
  -3   1   4  489.15   26.20
  -3   1   4  570.74   26.70
  -3  -1  -4  524.55   27.70
  -3  -1  -4  494.65   26.20
   3  -1  -4  516.35   26.60
   3   1   4  490.65   27.40
   3   1   4  500.35   26.30
  -3  -1  -5    5.90    2.50
  -3   1   5    4.80    1.30
  -3  -1  -5    5.70    0.80
  -3   1   5    5.70    0.70
   3   1   5    6.30    0.90
   3  -1  -5    4.40    1.20
   3   1   5    4.10    2.10
  -3   1   6   16.20    1.20
  -3  -1  -6   19.00    3.40
  -3   1   6   11.50    0.80
  -3   1   6   14.00    1.90
  -3  -1  -6   14.70    1.30
   3   1   6   15.60    1.50
   3   1   6   13.50    2.70
   3  -1  -6   11.80    1.90
  -3   1   7  157.88    7.90
  -3   1   7  136.19    8.90
  -3   1   7  133.19    7.70
  -3  -1  -7  169.18   11.00
  -3  -1  -7  147.69    7.90
   3  -1  -7  158.48    9.20
   3   1   7  151.58    8.10
   3   1   7  156.38    9.90
  -3  -1  -8  114.39    5.90
  -3   1   8  110.59    5.90
  -3   1   8  104.29    5.70
  -3  -1  -8  110.19    9.60
  -3   1   8  100.39    7.30
   3  -1  -8  110.79    7.80
   3   1   8  111.29    6.20
   3   1   8  106.49    8.10
  -3  -1  -9   75.39    9.30
  -3   1   9   74.79    3.90
  -3  -1  -9   73.39    3.90
  -3   1   9   59.69    3.60
   3  -1  -9   67.29    6.80
   3   1   9   61.89    6.80
   3   1   9   68.89    3.80
   3   1   9   69.19    4.40
  -3  -1 -10   63.19    3.50
  -3   1  10   58.69    3.50
   3   1  10   54.99    4.10
   3   1  10   56.79    3.40
  -3   1  11   11.30    1.40
  -3  -1 -11   14.10    1.50
   3   1  11   15.70    1.70
   3   1  11   12.30    2.20
  -3   1  12   14.10    1.70
  -3  -1 -12   14.90    1.60
   3   1  12   16.30    2.60
   3   1  12   17.70    1.90
  -3  -1 -13   39.20    2.80
  -3   1  13   41.30    3.20
   3   1  13   43.90    3.10
  -3   1  14   21.50    2.40
   3   1  14   24.80    2.60
  -3   1  15    1.30    1.70
   3   1  15    3.40    1.70
  -3   1  16   12.50    2.40
   3   1  16   13.20    2.10
  -3   1  17    1.00    1.90
   3   1  17   -0.10    1.70
  -3   1  18    2.90    2.10
   3   1  18    2.50    1.90
  -3   1  19    3.50    2.00
   3   1  19    4.30    2.10
  -3   1  20    2.10    2.10
   3   1  20    1.60    1.90
  -4  -1  20    2.00    1.80
   4  -1  20    1.90    2.00
  -4  -1  19    3.30    2.10
   4  -1  19    0.10    2.00
  -4  -1  18    7.00    2.40
   4  -1  18    8.50    2.20
  -4  -1  17    5.50    2.10
   4  -1  17    9.20    2.10
  -4  -1  16    4.20    1.80
   4  -1  16    3.60    1.80
  -4  -1  15   21.20    2.40
  -4  -1  14   10.10    1.90
   4  -1  14    8.20    1.70
  -4  -1  13   37.50    3.10
  -4   1 -13   41.20    2.90
   4  -1  13   42.30    3.00
   4  -1  13   35.50    4.40
  -4  -1  12   45.70    3.30
  -4   1 -12   47.50    3.00
   4  -1  12   47.00    4.30
   4  -1  12   49.50    3.20
  -4   1 -11   49.60    3.10
  -4  -1  11   48.70    3.20
   4  -1  11   52.69    3.20
   4  -1  11   49.80    4.00
  -4  -1  10   14.00    1.50
  -4   1 -10   13.00    1.40
   4  -1  10   13.70    2.00
  -4   1  -9  124.59    6.40
  -4  -1   9  122.79    6.40
  -4  -1   9  105.39    6.10
  -4   1  -9  123.99   11.80
   4  -1   9  115.69    9.80
   4  -1   9  121.49    6.80
  -4   1  -8  489.15   27.20
  -4  -1   8  436.46   23.50
  -4  -1   8  449.46   25.00
  -4  -1   8  480.05   23.70
  -4   1  -8  469.35   23.70
   4   1  -8  467.55   25.20
   4  -1   8  454.35   24.00
   4  -1   8  436.16   25.70
  -4   1  -7  245.68   15.40
  -4  -1   7  247.78   12.40
  -4  -1   7  223.58   13.50
  -4  -1   7  224.88   12.20
  -4   1  -7  242.38   12.40
   4   1  -7  243.58   13.60
   4  -1   7  241.48   12.60
   4  -1   7  233.68   14.40
  -4   1  -6  149.09   10.10
  -4  -1   6  134.09    7.20
  -4   1  -6  133.29    7.30
  -4  -1   6  132.59    8.40
  -4  -1   6  133.69    7.30
   4   1  -6  143.19    8.30
   4  -1   6  159.48    9.60
   4  -1   6  141.99    7.60
  -4   1  -5  187.48   11.50
  -4  -1   5  177.28    9.30
  -4   1  -5  168.68    9.30
  -4  -1   5  176.18    9.70
   4  -1   5  184.48   11.10
   4   1  -5  177.38   10.10
   4  -1   5  187.68    9.50
  -4   1  -4  823.12   42.80
  -4  -1   4  826.82   41.90
  -4  -1   4  783.72   41.10
  -4  -1   4  787.82   41.40
  -4   1  -4  761.22   41.10
   4  -1   4  820.02   41.20
   4  -1   4  785.82   42.50
   4   1  -4  855.41   41.70
  -4  -1   3  651.53   34.20
  -4   1  -3  643.54   35.20
  -4   1  -3  634.94   33.80
  -4  -1   3  612.14   33.80
   4  -1   3  697.43   34.00
   4   1  -3  709.23   34.60
   4  -1   3  716.13   35.20
   4   1  -3  635.24   34.40
  -4   1  -2   95.19    5.30
  -4  -1   2  102.39    5.70
  -4   1  -2   97.79    7.00
   4   1  -2  102.09    6.20
   4  -1   2  101.09    6.90
   4   1  -2  104.39    6.10
   4  -1   2   95.69    5.40
  -4   1  -1  515.75   27.50
  -4  -1   1  499.15   26.80
  -4   1  -1  494.65   26.70
   4  -1   1  528.65   26.60
   4  -1   1  517.05   27.40
   4   1  -1  545.55   27.30
  -4  -1   0    4.90    1.80
  -4  -1   0    4.30    1.40
  -4   1   0    6.10    1.40
   4   1   0    6.10    2.00
   4  -1   0    5.70    1.80
  -4   1   1  494.85   26.80
  -4  -1  -1  524.85   27.30
  -4   1   1  514.05   26.60
  -4  -1  -1  504.55   26.60
   4   1   1  499.35   26.40
   4  -1  -1  515.05   26.90
   4   1   1  541.55   27.40
  -4   1   2  109.99    6.00
  -4  -1  -2  115.59    7.70
  -4  -1  -2  114.19    6.40
  -4   1   2  121.79    6.50
  -4  -1  -2  108.49    6.00
   4  -1  -2  113.29    6.60
   4  -1  -2  119.69    6.80
   4   1   2  117.59    7.60
   4   1   2  110.59    6.20
  -4  -1  -3  655.33   34.80
  -4  -1  -3  637.24   34.50
  -4   1   3  670.63   34.50
  -4   1   3  676.73   34.90
  -4  -1  -3  674.13   35.90
   4  -1  -3  658.93   35.00
   4  -1  -3  711.73   35.10
   4   1   3  675.93   34.60
   4   1   3  726.93   36.00
  -4  -1  -4  821.22   41.80
  -4   1   4  703.63   40.00
  -4   1   4  783.92   40.10
  -4  -1  -4  781.42   40.10
   4   1   4  789.42   40.20
   4  -1  -4  823.82   40.60
   4   1   4  801.82   41.60
  -4   1   5  162.88    8.90
  -4  -1  -5  193.28   11.40
  -4  -1  -5  172.58    9.10
  -4   1   5  177.38    9.00
  -4   1   5  166.68    9.70
   4   1   5  178.78    9.20
   4  -1  -5  167.38    9.60
   4   1   5  179.58   10.90
  -4   1   6  140.49    7.10
  -4  -1  -6  140.59    7.20
  -4  -1  -6  130.79    9.90
  -4   1   6  141.59    7.00
  -4   1   6  125.79    8.00
   4   1   6  127.89    7.30
   4  -1  -6  136.79    7.90
   4   1   6  129.99    9.10
  -4  -1  -7  230.78   15.20
  -4   1   7  231.88   12.10
  -4   1   7  227.48   13.20
  -4   1   7  246.88   12.20
  -4  -1  -7  242.18   12.30
   4   1   7  225.38   14.40
   4  -1  -7  228.38   13.30
   4   1   7  245.98   12.50
  -4   1   8  457.85   25.20
  -4   1   8  477.05   24.10
  -4  -1  -8  480.55   24.10
  -4  -1  -8  469.85   27.30
  -4   1   8  452.65   23.90
   4   1   8  446.36   26.10
   4  -1  -8  446.16   25.30
   4   1   8  506.05   24.40
  -4   1   9  110.99    6.30
  -4   1   9  128.59    6.60
  -4  -1  -9  128.89    6.60
  -4  -1  -9  114.39   12.00
   4   1   9  123.19    7.00
   4   1   9  115.79   13.30
  -4   1  10   13.90    1.40
  -4  -1 -10    9.80    1.30
   4   1  10   11.70    1.30
   4   1  10    9.20    1.70
  -4   1  11   45.60    3.10
  -4  -1 -11   51.49    3.10
   4   1  11   49.30    3.90
   4   1  11   47.70    3.00
  -4   1  12   44.10    3.20
  -4  -1 -12   46.70    3.00
   4   1  12   40.10    4.00
   4   1  12   45.50    3.10
  -4   1  13   42.90    3.30
  -4  -1 -13   39.00    2.80
   4   1  13   45.00    4.40
   4   1  13   40.80    3.10
  -4   1  14   10.20    1.80
   4   1  14   10.90    1.70
  -4   1  15   29.00    3.20
   4   1  15   30.40    2.90
  -4   1  16    4.40    2.00
   4   1  16    6.30    1.80
  -4   1  17    7.00    2.20
   4   1  17    9.00    2.10
  -4   1  18    9.40    2.30
   4   1  18    7.30    2.10
  -4   1  19    1.70    2.10
   4   1  19    1.70    1.90
  -4   1  20   -0.80    1.50
   4   1  20    1.90    1.90
  -5  -1  20    1.90    1.60
  -5  -1  19   -0.40    1.90
   5  -1  19    1.20    1.90
  -5  -1  18   -2.10    1.80
   5  -1  18   -0.40    1.70
  -5  -1  17   23.00    2.70
   5  -1  17   20.90    2.50
  -5  -1  16   10.50    2.10
   5  -1  16    9.90    2.00
  -5  -1  15   18.50    2.40
   5  -1  15   23.20    2.50
  -5  -1  14   45.70    3.60
  -5   1 -14   43.30    3.10
   5  -1  14   47.50    3.50
  -5  -1  13    4.10    1.50
  -5   1 -13    3.60    1.20
   5  -1  13    4.70    1.50
   5  -1  13    1.70    2.20
  -5  -1  12   54.89    3.70
  -5   1 -12   57.59    3.60
   5  -1  12   53.89    4.60
   5  -1  12   57.59    3.60
  -5  -1  11   17.10    1.70
  -5   1 -11   12.90    1.50
   5  -1  11   17.30    1.70
   5  -1  11   13.70    2.10
  -5  -1  10   82.29    4.50
  -5   1 -10   74.19    4.50
   5  -1  10   77.69    5.00
  -5   1  -9   31.60    2.20
  -5  -1   9   31.50    2.20
  -5   1  -9   37.10    7.50
  -5  -1   9   26.70    1.70
   5  -1   9   33.20    2.70
  -5  -1   8   17.80    3.20
  -5  -1   8   22.50    1.70
  -5   1  -8   25.70    1.90
  -5  -1   8   19.80    1.20
  -5   1  -8   19.70    5.30
   5  -1   8   23.60    2.20
   5   1  -8   18.10    3.10
   5  -1   8   17.50    4.10
  -5   1  -7  187.08    9.70
  -5   1  -7  190.58   13.10
  -5  -1   7  182.48    9.60
  -5  -1   7  176.48   11.00
  -5  -1   7  189.48    9.50
   5  -1   7  180.38   12.20
   5  -1   7  185.48    9.90
   5   1  -7  177.78   10.80
  -5  -1   6  293.97   16.20
  -5   1  -6  291.17   15.20
  -5   1  -6  297.97   17.90
  -5  -1   6  290.97   15.10
  -5  -1   6  293.37   15.00
   5   1  -6  288.87   16.00
   5  -1   6  284.07   15.30
   5  -1   6  304.27   17.40
  -5   1  -5 1193.38   61.99
  -5  -1   5 1207.98   61.99
  -5  -1   5 1117.39   61.89
  -5   1  -5 1326.07   64.19
  -5  -1   5 1235.08   62.39
   5  -1   5 1166.68   62.09
   5  -1   5 1235.78   63.79
   5   1  -5 1246.08   62.69
  -5   1  -4  909.81   48.50
  -5  -1   4  952.50   48.90
  -5  -1   4  933.81   48.50
  -5   1  -4  938.41   50.29
   5   1  -4 1040.60   49.50
   5  -1   4  912.81   48.60
   5   1  -4  903.71   49.20
   5  -1   4 1018.10   50.29
  -5   1  -3   44.00    4.70
  -5  -1   3   43.80    2.40
  -5   1  -3   41.30    2.50
  -5  -1   3   41.90    3.10
   5  -1   3   43.00    4.50
   5   1  -3   42.00    3.40
   5   1  -3   44.80    3.70
  -5  -1   2  150.48    8.00
  -5   1  -2  145.79    9.10
  -5   1  -2  147.09    7.40
  -5  -1   2  140.89    7.40
   5  -1   2  135.69    7.60
   5  -1   2  143.69    9.10
   5   1  -2  149.49    8.60
   5   1  -2  123.49    8.20
  -5   1  -1  246.98   13.60
  -5   1  -1  235.88   12.20
  -5  -1   1  233.98   12.20
  -5   1  -1  236.58   12.20
  -5  -1   1  235.68   12.70
  -5   1  -1  239.08   12.60
   5   1  -1  222.18   13.30
   5  -1   1  247.78   13.60
   5  -1   1  232.08   12.40
  -5   1   0 2238.48  113.89
  -5  -1   0 2195.18  113.89
  -5  -1   0 2286.47  114.49
  -5   1   0 2261.17  114.69
   5  -1   0 2254.77  114.49
   5   1   0 2131.89  114.49
  -5  -1  -1  199.68   11.20
  -5   1   1  198.98   11.60
  -5  -1  -1  202.38   10.80
  -5  -1  -1  214.88   12.20
  -5   1   1  206.18   10.70
  -5   1   1  201.78   11.20
   5  -1  -1  221.38   11.90
   5   1   1  225.58   12.30
  -5  -1  -2  133.29    8.70
  -5   1   2  127.29    7.00
  -5  -1  -2  126.79    7.00
  -5   1   2  134.29    7.50
  -5  -1  -2  129.99    7.40
   5   1   2  151.58    8.90
   5  -1  -2  135.99    8.00
   5   1   2  136.99    7.20
  -5   1   3   37.10    2.40
  -5  -1  -3   46.00    3.10
  -5   1   3   45.80    3.10
  -5  -1  -3   42.20    2.50
  -5   1   3   47.80    2.40
  -5  -1  -3   41.40    4.80
   5   1   3   39.20    4.60
   5   1   3   45.00    2.70
   5  -1  -3   47.50    3.60
   5  -1  -3   36.90    3.20
  -5  -1  -4  889.11   47.80
  -5  -1  -4  919.91   49.60
  -5   1   4  936.11   47.80
   5  -1  -4  924.51   48.30
   5  -1  -4  986.40   48.60
   5   1   4  963.50   48.00
   5   1   4  936.11   49.50
  -5  -1  -5 1166.58   62.09
  -5  -1  -5 1263.17   64.29
  -5   1   5 1145.79   61.99
  -5   1   5 1193.58   62.09
   5  -1  -5 1297.67   62.89
   5   1   5 1195.08   62.19
   5  -1  -5 1248.98   62.69
   5   1   5 1234.48   63.99
  -5  -1  -6  283.97   15.10
  -5  -1  -6  288.87   17.70
  -5   1   6  285.77   15.00
  -5   1   6  302.37   14.90
   5   1   6  295.47   17.30
   5   1   6  291.97   15.20
   5  -1  -6  286.47   15.70
  -5   1   7  197.08    9.90
  -5   1   7  196.88    9.70
  -5  -1  -7  192.88   10.00
  -5  -1  -7  184.48   13.40
   5  -1  -7  177.78   10.90
   5   1   7  188.88   10.20
   5   1   7  178.48   12.50
  -5  -1  -8   27.20    1.90
  -5   1   8   20.70    3.00
  -5   1   8   20.70    1.30
  -5  -1  -8   26.40    5.60
   5   1   8   25.40    2.20
   5  -1  -8   22.30    3.10
  -5   1   9   32.10    2.20
  -5  -1  -9   32.90    8.70
  -5   1   9   27.40    1.70
  -5  -1  -9   31.70    2.20
   5   1   9   28.40    2.60
  -5  -1 -10   73.39    4.20
  -5   1  10   69.89    4.20
   5   1  10   72.79    4.70
  -5   1  11   13.20    1.60
  -5  -1 -11   13.90    1.50
   5   1  11   15.70    2.30
   5   1  11   15.40    1.70
  -5  -1 -12   62.49    3.70
  -5   1  12   57.39    3.80
   5   1  12   57.09    3.70
   5   1  12   56.29    4.70
  -5   1  13    2.70    1.50
  -5  -1 -13    1.90    1.20
   5   1  13    4.50    2.30
   5   1  13    2.50    1.40
  -5  -1 -14   43.50    3.10
  -5   1  14   46.40    3.70
   5   1  14   45.60    3.50
  -5   1  15   14.50    2.20
  -5   1  16   14.30    2.40
   5   1  16   10.30    1.90
  -5   1  17   20.00    2.80
   5   1  17   31.20    3.30
  -5   1  18    1.20    2.10
   5   1  18    2.10    1.70
  -5   1  19   -0.50    1.70
   5   1  19    2.60    1.90
  -5   1  20    3.20    1.80
  -6  -1  20    1.80    1.70
  -6  -1  19    5.70    2.00
   6  -1  19    4.20    2.10
  -6  -1  18    7.40    2.10
   6  -1  18    8.90    2.10
  -6  -1  17    1.00    1.80
   6  -1  17    3.40    1.90
  -6  -1  16   36.30    3.70
   6  -1  16   41.60    3.50
  -6  -1  15   11.50    2.20
   6  -1  15    6.90    1.80
  -6  -1  14    6.60    1.90
  -6   1 -14    5.60    1.30
   6  -1  14    6.50    1.60
   6  -1  14    8.70    2.90
  -6   1 -13   76.49    4.60
  -6  -1  13   77.39    4.90
   6  -1  13   78.09    4.70
   6  -1  13   73.49    5.90
  -6   1 -12    5.00    1.30
  -6  -1  12    4.40    1.40
   6  -1  12    3.70    2.00
   6  -1  12    4.30    1.30
  -6   1 -11   31.40    2.40
  -6  -1  11   27.40    2.50
   6  -1  11   26.70    3.10
  -6   1 -10   39.00    2.50
  -6  -1  10   33.10    2.50
   6   1 -10   23.90    5.00
   6  -1  10   28.20    2.90
  -6  -1   9    8.50    0.70
  -6  -1   9    7.60    1.20
  -6   1  -9    6.80    1.20
   6  -1   9    9.50    1.60
   6   1  -9    5.30    3.30
  -6   1  -8    9.30    5.50
  -6   1  -8   12.60    1.40
  -6  -1   8   13.50    1.40
  -6  -1   8   11.00    0.80
   6  -1   8    6.70    4.30
   6   1  -8    6.90    2.80
  -6   1  -7  252.07   17.20
  -6   1  -7  261.77   13.30
  -6  -1   7  262.27   13.20
  -6  -1   7  252.37   13.00
   6   1  -7  256.77   14.40
   6  -1   7  247.48   13.50
   6  -1   7  232.68   15.90
   6   1  -7  258.27   14.80
  -6   1  -6 1136.39   56.19
  -6  -1   6  920.91   52.99
  -6   1  -6  959.60   53.19
  -6  -1   6 1068.09   53.09
   6   1  -6 1116.89   54.49
   6  -1   6 1041.20   53.29
   6   1  -6 1019.00   53.99
   6  -1   6 1079.89   55.49
  -6  -1   5  112.29    6.90
  -6  -1   5  103.89    6.10
  -6  -1   5  126.19    6.30
  -6   1  -5  113.59    6.30
  -6   1  -5  125.29    9.60
   6  -1   5  126.29    6.50
   6   1  -5  108.79    7.20
   6  -1   5  122.39    8.90
   6   1  -5  131.69    7.80
  -6  -1   4  239.38   12.20
  -6   1  -4  233.78   12.30
  -6  -1   4  242.28   12.80
  -6  -1   4  238.58   12.20
  -6   1  -4  235.08   14.50
   6  -1   4  232.08   14.30
   6   1  -4  252.07   13.20
   6  -1   4  220.58   12.40
   6   1  -4  234.88   13.50
  -6  -1   3  156.68    8.10
  -6  -1   3  161.58    8.70
  -6   1  -3  166.78    8.20
  -6   1  -3  175.18   10.50
  -6  -1   3  151.28    8.10
   6   1  -3  145.69    9.00
   6  -1   3  141.49    8.30
   6  -1   3  152.78   10.10
  -6   1  -2  171.58    9.20
  -6   1  -2  198.58   11.30
  -6  -1   2  179.98    9.80
  -6  -1   2  170.48    9.10
   6   1  -2  181.08   10.60
   6  -1   2  162.48   10.90
   6  -1   2  169.48    9.40
   6   1  -2  183.98   10.30
  -6   1  -1  180.08   11.50
  -6   1  -1  196.88    9.90
  -6   1  -1  189.28   10.40
  -6  -1   1  192.98    9.90
  -6   1  -1  188.48    9.90
  -6  -1   1  190.18    9.90
  -6  -1   1  195.98   10.50
   6  -1   1  202.58   11.60
   6  -1   1  181.68   10.20
   6   1  -1  194.48   11.30
  -6   1   0  358.76   18.40
  -6   1   0  358.06   19.00
  -6  -1   0  343.57   18.40
  -6  -1   0  354.46   19.70
  -6   1   0  382.46   19.80
  -6  -1   0  362.66   18.50
  -6  -1   0  360.96   19.00
  -6   1   0  347.67   18.40
   6  -1   0  384.06   19.80
   6   1   0  344.57   19.90
  -6   1   1  168.98    9.00
  -6  -1  -1  173.18    9.10
  -6  -1  -1  192.48   10.90
  -6   1   1  176.38    9.70
  -6   1   1  174.48   10.10
  -6  -1  -1  168.38    9.00
  -6  -1  -1  177.88    9.70
  -6   1   1  166.68    9.00
   6  -1  -1  183.98   10.40
   6   1   1  171.68   10.70
  -6   1   2  165.38    8.60
  -6  -1  -2  163.38    9.10
  -6   1   2  148.69    8.60
  -6  -1  -2  158.38    8.60
  -6  -1  -2  153.58   10.40
  -6   1   2  171.18    9.20
   6  -1  -2  174.58    9.80
   6   1   2  182.28   10.60
   6   1   2  175.08    8.90
  -6   1   3  139.99    8.10
  -6  -1  -3  155.08   10.20
  -6  -1  -3  145.49    8.60
  -6  -1  -3  150.28    8.20
  -6   1   3  149.79    8.10
   6  -1  -3  172.78    9.10
   6   1   3  163.48   10.20
   6   1   3  164.58    8.40
   6  -1  -3  170.88    9.40
  -6  -1  -4  242.98   14.70
  -6  -1  -4  243.68   12.50
  -6   1   4  236.38   12.40
  -6   1   4  247.38   12.40
   6  -1  -4  243.98   13.50
   6   1   4  221.88   12.60
   6   1   4  226.68   14.40
   6  -1  -4  252.37   13.20
  -6   1   5  134.49    6.60
  -6  -1  -5  111.39    6.60
  -6  -1  -5  129.89    9.80
   6   1   5  130.09    6.70
   6  -1  -5  109.99    7.20
   6   1   5  122.39    9.20
   6  -1  -5  127.89    7.80
  -6   1   6  942.91   54.09
  -6  -1  -6 1029.40   54.19
  -6   1   6 1093.19   54.19
  -6  -1  -6 1182.58   57.19
   6  -1  -6 1025.50   54.79
   6   1   6 1028.30   54.29
   6  -1  -6 1069.09   55.19
   6   1   6 1135.19   56.59
  -6   1   7  249.78   13.50
  -6   1   7  257.57   13.60
  -6  -1  -7  272.07   17.60
  -6  -1  -7  259.27   13.70
   6  -1  -7  264.97   14.50
   6   1   7  263.57   16.70
   6   1   7  268.17   13.90
   6  -1  -7  269.47   14.90
  -6  -1  -8   10.20    1.30
  -6   1   8    7.30    0.80
  -6   1   8    8.70    1.20
  -6  -1  -8   14.10    5.40
   6  -1  -8   11.00    2.80
   6   1   8   10.10    1.50
   6  -1  -8    9.30    2.50
   6   1   8   11.80    4.60
  -6   1   9    8.80    1.20
  -6   1   9    8.00    0.80
  -6  -1  -9    9.60    1.30
   6   1   9    7.80    1.60
   6  -1  -9    9.70    3.00
  -6  -1 -10   36.50    2.60
  -6   1  10   34.30    2.60
   6   1  10   35.40    3.10
   6  -1 -10   34.40    4.60
  -6   1  11   32.10    2.50
  -6  -1 -11   32.00    2.40
   6   1  11   29.50    3.10
   6   1  11   29.20    2.30
  -6  -1 -12    3.80    1.20
   6   1  12    3.60    1.30
   6   1  12    0.40    1.90
  -6  -1 -13   77.49    4.70
  -6   1  13   66.99    4.80
   6   1  13   80.99    4.70
   6   1  13   83.59    6.00
  -6   1  14    6.20    1.70
  -6  -1 -14    9.00    1.60
   6   1  14    6.10    1.50
   6   1  14    4.70    2.60
  -6   1  15    4.90    1.90
   6   1  15    7.50    1.80
  -6   1  16   39.40    4.00
   6   1  16   43.50    3.50
  -6   1  17    4.20    2.00
   6   1  17   -0.50    1.70
  -6   1  18   11.10    2.50
   6   1  18    7.40    2.10
  -6   1  19    4.60    1.80
   6   1  19    8.50    2.10
  -6   1  20    0.60    1.60
  -7  -1  20    0.60    1.60
  -7  -1  19    1.90    1.90
   7  -1  19    4.20    1.80
  -7  -1  18    2.40    1.70
   7  -1  18    4.70    1.90
  -7  -1  17    5.20    2.00
   7  -1  17   11.90    2.20
  -7  -1  16    1.10    1.90
   7  -1  16    2.00    1.70
  -7   1 -15   25.70    2.50
  -7  -1  15   31.50    3.30
   7  -1  15   34.40    3.00
  -7   1 -14   23.90    2.40
  -7  -1  14   16.70    2.30
   7  -1  14   15.40    3.20
   7  -1  14   24.50    2.60
  -7  -1  13    1.00    1.40
  -7   1 -13    1.10    1.30
   7  -1  13   -0.50    2.00
   7  -1  13    0.00    1.40
  -7   1 -12   55.69    3.60
  -7  -1  12   47.70    3.70
   7  -1  12   51.79    4.50
   7  -1  12   60.49    3.60
  -7  -1  11    6.00    1.40
  -7   1 -11    6.90    1.40
   7  -1  11    9.60    2.00
  -7   1 -10   35.00    2.60
  -7  -1  10   34.80    2.60
   7  -1  10   35.80    3.20
   7   1 -10   31.90    5.30
  -7  -1   9   18.00    1.10
   7   1  -9   18.10    4.10
  -7  -1   8   70.59    3.90
  -7   1  -8   58.59    9.10
  -7  -1   8   67.89    3.60
  -7   1  -8   69.59    4.00
   7  -1   8   68.69    4.30
   7   1  -8   62.79    6.60
   7  -1   8   56.69    7.30
  -7   1  -7  237.48   12.10
  -7   1  -7  228.08   16.50
  -7  -1   7  233.48   12.10
  -7  -1   7  235.58   11.90
   7  -1   7  237.78   12.30
   7   1  -7  216.28   13.20
   7  -1   7  221.98   15.30
   7   1  -7  224.28   13.80
  -7   1  -6  643.94   36.60
  -7  -1   6  637.74   33.50
  -7  -1   6  657.33   33.40
  -7   1  -6  661.73   33.60
   7  -1   6  630.24   33.70
   7   1  -6  665.33   34.50
   7   1  -6  663.63   35.00
   7  -1   6  675.83   36.40
  -7   1  -5 1056.09   56.39
  -7  -1   5 1069.19   56.29
  -7   1  -5 1204.38   59.29
  -7  -1   5 1046.70   56.29
   7  -1   5 1109.39   58.69
   7  -1   5 1067.39   56.49
   7   1  -5 1131.79   57.39
   7   1  -5 1156.68   57.79
  -7  -1   4  153.18    8.70
  -7   1  -4  158.58   10.90
  -7  -1   4  149.59    7.90
  -7   1  -4  150.98    8.00
  -7  -1   4  140.79    7.90
   7   1  -4  150.98    9.10
   7  -1   4  154.98    8.20
   7  -1   4  146.89   10.40
   7   1  -4  157.48    9.70
  -7  -1   3  167.28    8.50
  -7   1  -3  161.88   11.10
  -7   1  -3  162.88    8.60
  -7  -1   3  158.38    9.30
   7  -1   3  173.18    8.90
   7   1  -3  161.88   10.20
   7   1  -3  146.39    9.60
   7  -1   3  173.48   10.90
  -7   1  -2   15.50    1.30
  -7  -1   2   16.80    1.20
  -7  -1   2   14.60    1.10
  -7   1  -2   18.40    3.40
  -7  -1   2   15.80    2.00
   7  -1   2   14.00    1.70
   7   1  -2   13.40    2.60
   7  -1   2   18.00    3.20
  -7   1  -1    9.80    2.60
  -7   1  -1   11.20    1.20
  -7   1  -1   10.30    1.00
  -7  -1   1   10.20    1.00
  -7  -1   1   11.40    1.80
  -7  -1   1    9.90    1.00
   7   1  -1   15.70    2.70
   7  -1   1   12.80    1.50
   7  -1   1   12.60    2.70
  -7   1   0   19.60    1.40
  -7   1   0   21.20    1.40
  -7  -1   0   18.60    2.30
  -7   1   0   21.50    2.40
  -7  -1   0   18.40    1.30
  -7  -1   0   18.60    1.40
  -7   1   0   17.80    2.80
  -7  -1   0   23.30    3.20
   7   1   0   19.20    3.10
   7  -1   0   19.10    3.10
  -7  -1  -1   13.00    1.00
  -7  -1  -1   13.90    1.20
  -7  -1  -1   13.20    1.90
  -7   1   1   11.40    1.80
  -7   1   1   12.60    1.10
  -7   1   1   12.40    1.10
  -7  -1  -1   12.80    2.70
   7  -1  -1   10.70    2.40
   7   1   1   11.10    2.80
   7   1   1    9.20    1.40
  -7   1   2   10.90    2.00
  -7   1   2   12.30    1.80
  -7   1   2   12.90    1.10
  -7   1   2    9.40    1.10
  -7   1   2   11.40    1.00
  -7  -1  -2   13.30    3.10
  -7  -1  -2   12.00    1.20
  -7  -1  -2   12.90    1.80
   7   1   2   12.90    2.90
   7   1   2   16.40    1.60
   7  -1  -2   11.40    2.30
  -7  -1  -3  153.98    8.20
  -7   1   3  149.19    8.00
  -7   1   3  161.98    8.10
  -7  -1  -3  151.48   10.60
  -7  -1  -3  148.39    8.80
   7  -1  -3  146.79    9.20
   7  -1  -3  158.28    9.60
   7   1   3  170.08    8.50
   7   1   3  154.68   10.40
  -7  -1  -4  163.98   11.30
  -7  -1  -4  152.08    8.30
  -7   1   4  152.98    8.20
  -7   1   4  142.29    8.20
   7  -1  -4  165.48    9.70
   7   1   4  165.58   11.00
   7  -1  -4  160.78    9.30
   7   1   4  162.98    8.50
  -7  -1  -5 1085.09   58.19
  -7   1   5 1091.79   55.49
  -7  -1  -5 1062.89   55.49
  -7   1   5 1073.09   55.39
   7   1   5 1048.70   55.59
   7  -1  -5 1122.79   56.69
   7   1   5 1031.10   57.69
   7  -1  -5 1167.98   56.29
  -7   1   6  660.63   33.40
  -7  -1  -6  642.54   36.60
  -7  -1  -6  648.64   33.50
  -7   1   6  671.53   33.30
   7  -1  -6  662.83   34.20
   7   1   6  642.94   33.60
   7  -1  -6  650.53   34.60
   7   1   6  622.64   36.00
  -7   1   7  225.38   12.30
  -7  -1  -7  249.38   16.80
  -7   1   7  246.08   12.10
  -7  -1  -7  245.88   12.40
   7   1   7  231.98   12.50
   7   1   7  221.78   15.60
   7  -1  -7  229.58   13.20
   7  -1  -7  230.58   13.70
  -7   1   8   68.79    3.70
  -7  -1  -8   75.09   10.30
  -7   1   8   69.69    4.00
  -7  -1  -8   72.79    4.10
   7  -1  -8   73.89    6.20
   7   1   8   69.29    4.40
   7   1   8   53.19    7.40
  -7  -1  -9   27.60    2.10
  -7   1   9   25.60    2.00
  -7   1   9   22.30    1.50
   7  -1  -9   21.30    3.80
   7   1   9   24.00    2.50
  -7  -1 -10   36.50    2.70
  -7   1  10   34.50    2.50
   7   1  10   36.80    3.10
  -7   1  11    8.20    1.50
  -7  -1 -11    6.20    1.40
   7   1  11    7.20    2.00
  -7   1  12   58.19    4.00
  -7  -1 -12   60.49    3.90
   7   1  12   60.19    3.80
   7   1  12   59.39    4.70
  -7  -1 -13    1.00    1.30
  -7   1  13    1.30    1.50
   7   1  13   -0.40    1.40
   7   1  13   -0.40    2.20
  -7  -1 -14   23.60    2.60
  -7   1  14   24.40    2.70
   7   1  14   20.90    3.60
   7   1  14   27.00    2.60
  -7  -1 -15   29.80    2.70
  -7   1  15   38.60    3.50
   7   1  15   37.30    3.20
  -7   1  16   -0.70    1.80
   7   1  16    2.00    1.70
  -7   1  17    9.10    2.40
   7   1  17    7.60    2.10
  -7   1  18    3.50    2.00
   7   1  18    6.20    1.90
  -7   1  19    0.70    1.70
   7   1  19   -1.00    1.70
  -7   1  20    1.20    1.60
  -8  -1  19    1.50    1.80
   8  -1  19    1.00    1.70
  -8  -1  18    2.80    1.80
   8  -1  18    3.40    1.80
  -8  -1  17    2.60    1.80
   8  -1  17    7.00    1.90
  -8  -1  16   11.40    2.40
   8  -1  16   15.20    2.20
  -8  -1  15    4.40    2.00
  -8   1 -15    4.80    1.40
   8  -1  15    2.70    1.60
   8  -1  15    5.50    3.00
  -8   1 -14   17.80    2.10
  -8  -1  14   12.00    2.20
   8  -1  14   12.90    3.20
   8  -1  14   11.60    1.90
  -8  -1  13    9.90    1.90
   8  -1  13   15.50    1.80
   8  -1  13   11.80    2.60
  -8   1 -12    0.60    1.30
  -8  -1  12    1.40    1.40
   8  -1  12    2.90    2.00
  -8  -1  11    9.40    1.50
  -8   1 -11   11.90    1.60
   8  -1  11    9.30    2.00
  -8  -1  10    0.90    1.10
  -8   1 -10    1.00    1.20
   8   1 -10    1.90    7.20
   8  -1  10    2.00    1.50
  -8   1  -9   54.09    3.40
  -8  -1   9   52.49    3.30
   8   1  -9   44.00    5.80
   8  -1   9   54.39    3.80
  -8   1  -8  108.09   13.20
  -8  -1   8   90.39    5.30
  -8  -1   8   87.69    5.00
  -8   1  -8   99.19    5.40
   8  -1   8  100.89   10.90
   8  -1   8   96.49    5.70
   8   1  -8   96.69    8.30
  -8   1  -7  173.48   14.20
  -8  -1   7  172.98    8.90
  -8   1  -7  171.58    8.90
  -8  -1   7  168.38    8.70
   8  -1   7  157.28   12.80
   8  -1   7  160.08    9.10
   8   1  -7  158.98   11.10
  -8  -1   6   90.49    5.00
  -8  -1   6   91.99    4.80
  -8   1  -6   92.79    5.10
  -8   1  -6   81.29   10.20
   8  -1   6   86.79    5.20
   8   1  -6   94.49    7.50
   8  -1   6   92.39    9.30
   8   1  -6   82.79    6.40
  -8   1  -5  123.79    6.80
  -8  -1   5  127.89    6.70
  -8  -1   5  124.19    6.60
  -8   1  -5  133.59   10.90
   8  -1   5  109.39    9.90
   8   1  -5  124.59    8.90
   8   1  -5  128.69    8.10
   8  -1   5  125.69    7.00
  -8   1  -4  598.74   37.00
  -8  -1   4  671.13   35.30
  -8  -1   4  697.93   34.60
  -8  -1   4  621.24   34.50
  -8   1  -4  675.53   34.70
   8   1  -4  725.83   36.40
   8  -1   4  678.43   37.20
   8   1  -4  657.83   35.80
   8  -1   4  745.73   34.90
  -8  -1   3   45.00    2.60
  -8  -1   3   53.29    2.80
  -8   1  -3   45.20    2.90
  -8   1  -3   51.79    6.40
  -8  -1   3   41.70    2.80
  -8  -1   3   49.99    3.90
   8  -1   3   52.29    6.10
   8   1  -3   37.70    4.40
   8  -1   3   54.79    3.20
   8   1  -3   50.99    5.20
  -8  -1   2    4.00    1.60
  -8   1  -2    6.20    1.00
  -8  -1   2    5.10    0.80
  -8   1  -2    4.70    2.90
  -8   1  -2    4.90    0.70
  -8  -1   2    5.30    0.70
   8  -1   2    7.30    2.90
   8  -1   2    4.70    1.20
   8   1  -2    3.80    2.40
  -8  -1   1  110.89    5.80
  -8  -1   1  111.99    6.80
  -8   1  -1  111.19    5.80
  -8  -1   1  112.09    5.80
  -8   1  -1   92.09    7.90
  -8   1  -1  114.89    5.90
   8  -1   1  109.49    6.30
   8  -1   1  110.49    8.10
   8   1  -1  105.49    8.10
  -8  -1   0   82.79    6.90
  -8   1   0   90.69    5.00
  -8   1   0   82.99    6.80
  -8   1   0   97.99    4.90
  -8  -1   0   95.69    5.90
  -8  -1   0   94.39    5.00
  -8  -1   0   94.59    4.90
   8   1   0   90.89    7.30
   8  -1   0   92.29    7.20
  -8   1   1  111.79    7.60
  -8   1   1  115.79    6.20
  -8  -1  -1  117.69    6.20
  -8  -1  -1  118.89    6.10
  -8  -1  -1  119.19    7.00
  -8   1   1  119.59    6.20
  -8  -1  -1  113.19    8.40
   8  -1  -1  120.99    8.30
   8   1   1  111.99    8.50
   8   1   1  113.99    6.60
  -8   1   2    4.20    0.80
  -8   1   2    3.80    0.60
  -8  -1  -2    4.30    1.60
  -8   1   2    5.80    0.80
  -8  -1  -2    5.80    1.00
  -8  -1  -2    5.00    2.90
  -8   1   2    2.40    1.80
   8   1   2    5.80    1.20
   8  -1  -2    4.90    2.30
   8   1   2    6.20    2.80
  -8   1   3   43.90    2.50
  -8  -1  -3   42.30    6.10
  -8   1   3   41.70    2.70
  -8  -1  -3   46.20    2.80
  -8   1   3   50.59    2.70
   8   1   3   48.70    6.20
   8  -1  -3   44.70    4.90
   8  -1  -3   37.80    4.20
  -8  -1  -4  689.03   37.30
  -8   1   4  679.83   34.50
  -8   1   4  622.24   34.50
  -8  -1  -4  675.53   34.60
   8   1   4  690.93   37.20
   8  -1  -4  706.63   36.10
   8  -1  -4  626.74   35.50
   8   1   4  705.63   34.80
  -8  -1  -5  116.29   10.30
  -8   1   5  129.49    6.80
  -8  -1  -5  128.29    6.90
  -8   1   5  123.69    6.70
   8  -1  -5  123.69    8.60
   8  -1  -5  120.19    7.90
   8   1   5  133.19   10.40
   8   1   5  134.29    7.10
  -8  -1  -6   87.69    4.80
  -8  -1  -6   76.69    9.20
  -8   1   6   83.49    4.70
  -8   1   6   83.69    4.60
   8   1   6   88.39    5.00
   8  -1  -6   84.09    6.80
   8  -1  -6   84.99    6.00
  -8   1   7  160.08    8.40
  -8  -1  -7  167.18    8.50
  -8   1   7  166.58    8.20
  -8  -1  -7  157.18   14.00
   8   1   7  139.69   12.50
   8   1   7  156.38    8.70
   8  -1  -7  148.89    9.60
   8  -1  -7  147.89   10.30
  -8  -1  -8   99.19   12.80
  -8  -1  -8  104.19    5.60
  -8   1   8  101.69    5.50
  -8   1   8   94.99    5.20
   8   1   8   92.89   11.60
   8  -1  -8   92.99    7.80
   8   1   8   97.39    5.80
  -8   1   9   52.69    2.90
  -8   1   9   53.89    3.40
  -8  -1  -9   60.59    3.50
   8   1   9   52.19    3.80
   8  -1  -9   43.10    6.50
  -8  -1 -10   -0.30    1.10
  -8   1  10    1.70    1.20
   8   1  10   -0.90    1.40
  -8   1  11    8.10    1.60
  -8  -1 -11   11.00    1.60
   8   1  11   12.60    2.10
  -8   1  12    5.00    1.60
  -8  -1 -12    2.00    1.40
   8   1  12    3.70    1.30
   8   1  12    1.70    1.90
  -8   1  13   15.00    2.20
   8   1  13   16.70    2.90
   8   1  13   15.40    1.80
  -8   1  14   10.50    2.00
  -8  -1 -14   12.80    2.00
   8   1  14   10.10    3.10
   8   1  14   13.40    1.80
  -8   1  15    1.50    1.80
  -8  -1 -15    5.10    1.60
   8   1  15    5.40    1.70
  -8   1  16    6.30    2.00
  -8   1  17    7.70    2.20
   8   1  17    6.70    1.90
  -8   1  18    3.00    2.10
   8   1  18    5.00    1.80
  -8   1  19    1.10    1.60
   8   1  19    1.70    2.00
  -9  -1  19   -0.10    1.50
  -9  -1  18    5.30    2.20
   9  -1  18    2.10    1.60
  -9  -1  17    8.80    2.20
   9  -1  17    7.20    2.00
  -9  -1  16    3.30    1.70
   9  -1  16    8.10    2.00
  -9   1 -15    4.20    1.50
  -9  -1  15    2.50    1.60
   9  -1  15    3.90    2.90
   9  -1  15    4.80    1.70
  -9  -1  14    4.10    1.80
  -9   1 -14    4.40    1.70
   9  -1  14    2.50    2.60
   9  -1  14    3.70    1.60
  -9   1 -13   16.70    2.00
  -9  -1  13   14.90    2.10
   9  -1  13   13.00    2.80
  -9   1 -12   26.60    2.50
  -9  -1  12   25.60    2.70
   9  -1  12   20.00    3.00
  -9   1 -11   -0.20    1.30
  -9  -1  11    1.80    1.40
   9  -1  11    1.10    1.80
  -9  -1  10   13.60    1.70
  -9   1 -10   12.00    1.60
   9  -1  10   13.30    2.10
  -9  -1   9   35.80    2.70
  -9   1  -9   41.00    2.80
   9   1  -9   30.50    5.90
   9  -1   9   36.80    3.20
  -9   1  -8  132.09   16.20
  -9   1  -8  149.59    8.00
  -9  -1   8  144.29    7.90
  -9  -1   8  153.88    7.70
   9  -1   8  137.99   14.20
   9  -1   8  149.69    8.30
   9   1  -8  131.99   11.20
  -9  -1   7   54.79    3.30
  -9  -1   7   58.29    3.00
  -9   1  -7   55.89    3.40
  -9   1  -7   61.69    8.90
   9  -1   7   51.29    3.60
   9  -1   7   38.80    7.30
   9   1  -7   40.70    5.60
  -9   1  -6   50.49    7.70
  -9  -1   6   61.89    3.40
  -9  -1   6   54.79    3.20
  -9   1  -6   56.99    3.50
   9   1  -6   44.80    5.30
   9   1  -6   57.09    6.60
   9  -1   6   57.29    3.70
   9  -1   6   59.59    8.30
  -9   1  -5   65.59    4.00
  -9  -1   5   76.99    4.00
  -9  -1   5   70.29    3.90
  -9   1  -5   60.99    9.00
   9  -1   5   73.19    4.30
   9   1  -5   61.19    6.90
   9   1  -5   65.39    5.80
   9  -1   5   65.19    8.50
  -9   1  -4   81.29    9.10
  -9  -1   4   85.49    4.70
  -9  -1   4   87.09    4.80
  -9   1  -4   84.89    4.90
   9  -1   4   87.89    5.20
   9  -1   4   87.39    8.80
   9   1  -4   92.29    7.60
   9   1  -4   84.99    6.50
  -9  -1   3  533.95   27.90
  -9  -1   3  523.75   28.00
  -9  -1   3  548.25   28.00
  -9  -1   3  543.55   28.80
  -9   1  -3  550.04   30.80
  -9   1  -3  550.34   28.10
   9  -1   3  546.55   28.40
   9   1  -3  546.45   29.60
   9   1  -3  566.54   30.20
   9  -1   3  548.15   30.70
  -9  -1   2   52.79    3.00
  -9   1  -2   55.69    3.00
  -9   1  -2   53.59    6.70
  -9  -1   2   55.99    4.40
  -9  -1   2   54.99    3.10
  -9   1  -2   52.29    3.20
   9  -1   2   51.79    6.50
   9  -1   2   49.99    3.70
   9   1  -2   49.60    5.90
  -9  -1   1    4.30    0.80
  -9   1  -1    3.40    0.90
  -9   1  -1    2.80    2.80
  -9   1  -1    3.30    0.70
  -9  -1   1    3.00    0.80
  -9  -1   1    3.90    1.80
   9   1  -1    2.40    2.70
   9  -1   1    1.30    1.30
   9  -1   1    3.60    3.10
  -9   1   0   10.20    1.10
  -9  -1   0    7.70    2.00
  -9   1   0    9.00    1.00
  -9  -1   0    8.20    1.00
  -9  -1   0   10.80    1.00
  -9  -1   0    9.80    2.90
  -9   1   0    5.80    2.80
   9   1   0    2.10    3.00
   9  -1   0    7.90    3.10
  -9   1   1    4.00    2.00
  -9  -1  -1    2.00    0.70
  -9  -1  -1    2.30    0.90
  -9  -1  -1    3.50    2.70
  -9  -1  -1    1.90    1.70
  -9   1   1    2.00    0.70
  -9   1   1    2.10    0.80
   9  -1  -1    2.30    2.70
   9   1   1    1.60    3.00
   9   1   1    2.70    1.30
  -9  -1  -2   50.49    6.50
  -9   1   2   55.19    3.00
  -9  -1  -2   50.39    3.10
  -9  -1  -2   45.40    4.00
  -9   1   2   48.50    3.10
  -9   1   2   50.39    2.90
   9   1   2   57.49    6.80
   9  -1  -2   61.29    5.80
   9   1   2   54.79    3.70
  -9   1   3  555.24   28.00
  -9  -1  -3  561.14   28.10
  -9   1   3  536.45   28.00
  -9  -1  -3  573.44   31.00
  -9   1   3  533.75   27.90
   9  -1  -3  539.35   29.90
   9   1   3  478.25   30.50
   9   1   3  572.64   28.40
   9  -1  -3  558.24   29.50
  -9   1   4   87.69    4.70
  -9   1   4   82.79    4.70
  -9  -1  -4   88.49    8.60
  -9  -1  -4   86.09    4.80
   9  -1  -4   81.29    6.30
   9  -1  -4   90.89    7.10
   9   1   4   80.79    5.10
   9   1   4   85.29    8.70
  -9   1   5   71.29    3.90
  -9  -1  -5   61.19    9.00
  -9  -1  -5   68.99    4.00
  -9   1   5   64.19    3.70
   9  -1  -5   62.99    5.50
   9   1   5   68.19    4.20
   9   1   5   64.49    8.30
   9  -1  -5   67.29    6.30
  -9  -1  -6   57.29    7.70
  -9  -1  -6   58.89    3.50
  -9   1   6   56.29    3.20
  -9   1   6   59.99    3.40
   9   1   6   52.79    3.60
   9   1   6   54.19    7.20
   9  -1  -6   57.69    6.00
   9  -1  -6   51.99    5.00
  -9   1   7   54.69    3.10
  -9  -1  -7   48.90    8.60
  -9   1   7   52.09    3.30
  -9  -1  -7   56.69    3.40
   9  -1  -7   54.59    6.10
   9   1   7   60.39    7.90
   9   1   7   51.09    3.60
  -9   1   8  142.09    7.70
  -9  -1  -8  142.69    7.80
  -9  -1  -8  151.48   16.00
  -9   1   8  151.48    7.50
   9  -1  -8  123.39   10.00
   9   1   8  143.09    8.10
  -9  -1  -9   42.30    3.00
  -9   1   9   35.90    2.80
  -9   1   9   41.00    2.30
   9   1   9   39.40    3.30
  -9  -1 -10   12.50    1.70
  -9   1  10   12.40    1.70
   9   1  10    9.90    1.90
  -9  -1 -11    1.40    1.40
  -9   1  11    1.60    1.40
   9   1  11    1.10    1.80
  -9   1  12   24.60    2.80
  -9  -1 -12   26.00    2.60
   9   1  12   25.20    3.10
   9   1  12   24.30    2.40
  -9  -1 -13   21.10    2.20
  -9   1  13   14.80    2.20
   9   1  13   23.70    2.20
   9   1  13   15.10    2.90
  -9  -1 -14    4.30    1.60
  -9   1  14    6.10    2.00
   9   1  14    4.70    1.60
   9   1  14    1.90    2.60
  -9   1  15    5.50    1.80
  -9  -1 -15    5.80    1.70
   9   1  15    5.90    1.80
   9   1  15   -0.90    3.00
  -9   1  16    6.70    2.00
   9   1  16    7.30    1.90
  -9   1  17    6.50    2.00
   9   1  17    9.60    1.90
  -9   1  18    3.80    1.90
   9   1  18    6.20    1.80
  -9   1  19   -0.60    1.60
 -10  -1  19    1.00    1.70
 -10  -1  18    1.10    1.60
  10  -1  18    3.30    1.60
 -10  -1  17    4.00    1.70
  10  -1  17    3.40    1.70
 -10  -1  16    8.70    2.20
  10  -1  16   12.10    2.00
 -10   1 -15   13.00    2.00
 -10  -1  15   16.40    2.50
  10  -1  15   10.10    3.60
 -10   1 -14   16.10    2.00
 -10  -1  14    8.60    1.90
  10  -1  14   10.20    1.80
  10  -1  14    8.80    3.10
 -10  -1  13   10.40    2.00
 -10   1 -13   13.70    2.10
  10  -1  13   12.90    2.80
  10  -1  13   16.80    2.00
 -10  -1  12    8.40    1.80
 -10   1 -12   13.30    1.80
  10  -1  12    9.90    2.40
 -10   1 -11   59.79    4.00
 -10  -1  11   59.99    4.00
  10  -1  11   51.19    4.60
 -10   1 -10   44.50    3.20
 -10  -1  10   40.60    3.20
  10  -1  10   37.60    3.60
 -10  -1   9  111.29    6.30
 -10   1  -9  114.49    6.40
  10  -1   9  108.09    6.80
 -10   1  -8   68.99    4.10
 -10  -1   8   66.69    3.60
 -10  -1   8   64.19    4.00
  10  -1   8   66.69    4.40
  10   1  -8   56.09    7.00
 -10  -1   7  209.88   10.70
 -10  -1   7  225.78   10.90
 -10   1  -7  202.98   18.30
 -10   1  -7  203.08   11.00
  10   1  -7  203.98   14.00
  10  -1   7  202.08   11.20
  10  -1   7  165.78   16.40
 -10  -1   6  104.69    6.20
 -10   1  -6  118.79    6.40
 -10   1  -6  119.69   12.50
 -10  -1   6  127.79    6.40
  10  -1   6  119.69    6.70
  10   1  -6  117.59    9.70
  10  -1   6   91.99   11.60
 -10  -1   5   40.50    2.40
 -10   1  -5   33.50    6.60
 -10  -1   5   41.30    2.60
 -10   1  -5   38.90    2.70
  10  -1   5   39.60    6.50
  10  -1   5   38.60    3.00
  10   1  -5   27.40    4.70
  10   1  -5   30.30    4.90
 -10  -1   4  125.49    6.20
 -10   1  -4  115.89   10.90
 -10  -1   4  108.19    6.00
 -10  -1   4  113.79    6.20
 -10   1  -4  114.19    6.30
  10  -1   4  114.89    6.70
  10  -1   4  104.89   10.50
  10   1  -4  112.49    8.30
  10   1  -4  129.19    9.50
 -10  -1   3  220.98   11.80
 -10  -1   3  233.48   11.80
 -10   1  -3  231.58   15.40
 -10   1  -3  224.78   11.80
 -10  -1   3  223.28   11.60
  10  -1   3  220.08   12.20
  10   1  -3  237.28   13.90
  10  -1   3  216.58   15.00
  10   1  -3  216.48   14.40
 -10  -1   2  839.72   41.40
 -10  -1   2  725.93   41.40
 -10  -1   2  840.22   42.40
 -10   1  -2  800.92   44.10
 -10  -1   2  820.82   41.40
 -10   1  -2  818.32   41.50
  10  -1   2  795.72   44.10
  10   1  -2  836.02   43.60
  10  -1   2  840.12   41.90
  10   1  -2  769.82   43.80
 -10  -1   1   77.49    4.40
 -10   1  -1   81.49    4.30
 -10   1  -1   76.99    7.50
 -10  -1   1   78.69    4.40
 -10   1  -1   81.69    4.50
 -10  -1   1   86.09    5.70
  10  -1   1   76.39    5.10
  10   1  -1   73.29    7.50
  10  -1   1   73.69    7.70
 -10  -1   0   41.60    2.60
 -10  -1   0   43.90    5.70
 -10  -1   0   46.50    2.80
 -10   1   0   43.50    2.70
 -10   1   0   45.20    5.70
 -10  -1   0   46.00    4.10
 -10   1   0   46.40    2.70
  10   1   0   45.50    6.50
  10  -1   0   37.90    5.30
 -10  -1  -1   76.49    4.20
 -10   1   1   81.49    4.30
 -10  -1  -1   75.69    4.40
 -10  -1  -1   69.29    7.40
 -10   1   1   74.69    6.50
 -10   1   1   74.59    4.30
  10   1   1   76.39    8.00
  10  -1  -1   79.39    7.40
  10   1   1   79.79    5.00
 -10  -1  -2  797.42   44.40
 -10  -1  -2  793.22   41.80
 -10   1   2  839.22   41.70
 -10   1   2  746.53   41.70
 -10   1   2  802.12   41.70
  10   1   2  848.42   42.20
  10   1   2  858.61   44.80
  10  -1  -2  842.62   44.00
 -10   1   3  222.78   11.70
 -10   1   3  224.18   11.60
 -10  -1  -3  209.68   15.10
 -10   1   3  222.58   11.70
 -10  -1  -3  224.68   11.80
  10  -1  -3  234.68   13.70
  10   1   3  227.68   15.20
  10   1   3  226.48   12.20
  10  -1  -3  222.68   14.20
 -10  -1  -4  112.99   10.60
 -10   1   4  115.29    6.30
 -10  -1  -4  118.89    6.40
 -10   1   4  117.99    6.30
  10   1   4  116.79    6.70
  10  -1  -4  118.99    9.10
  10  -1  -4  118.39    8.30
  10   1   4  103.79   10.50
 -10  -1  -5   36.60    2.60
 -10  -1  -5   37.20    6.90
 -10   1   5   40.40    2.50
 -10   1   5   41.60    2.60
  10  -1  -5   29.10    4.50
  10   1   5   43.70    3.00
  10   1   5   41.50    6.90
  10  -1  -5   37.70    4.90
 -10   1   6  124.09    6.20
 -10  -1  -6  113.99    6.30
 -10  -1  -6  113.39   12.20
 -10   1   6  102.99    6.00
  10   1   6  112.59    6.50
  10   1   6  110.09   11.80
  10  -1  -6  104.99    8.90
 -10  -1  -7  208.88   10.60
 -10   1   7  201.88   10.40
 -10  -1  -7  194.58   18.00
 -10   1   7  202.18   10.50
  10  -1  -7  178.88   13.00
  10   1   7  167.18   15.70
  10   1   7  208.78   10.90
 -10  -1  -8   62.69    4.10
 -10   1   8   70.89    3.70
 -10   1   8   70.79    4.00
  10   1   8   67.19    4.40
  10  -1  -8   52.49    6.30
 -10   1   9  113.39    6.40
 -10  -1  -9  110.89    6.40
 -10   1   9  115.99    6.00
  10   1   9  109.89    6.80
 -10  -1 -10   38.80    3.10
 -10   1  10   34.00    2.90
  10   1  10   43.50    3.70
 -10  -1 -11   48.80    3.60
 -10   1  11   48.00    3.60
  10   1  11   52.69    4.30
 -10   1  12    8.20    1.80
 -10  -1 -12   12.10    1.90
  10   1  12    7.20    2.30
 -10  -1 -13   19.10    2.20
  10   1  13   18.00    2.10
  10   1  13   17.10    3.00
 -10   1  14    9.50    2.00
 -10  -1 -14   11.10    2.00
  10   1  14   11.80    3.20
  10   1  14   12.70    1.90
 -10  -1 -15   23.40    2.40
  10   1  15   20.90    2.40
  10   1  15   13.90    3.80
 -10  -1 -16   13.60    2.30
 -10   1  16   12.50    2.30
  10   1  16   16.80    2.10
 -10   1  17    2.10    1.80
  10   1  17    9.10    1.80
 -10   1  18    0.50    1.70
  10   1  18    4.50    1.70
 -10   1  19    2.50    1.90
 -11  -1  18    1.80    1.90
  11  -1  18   -0.70    1.90
 -11  -1  17    6.80    2.10
  11  -1  17    8.00    1.80
 -11  -1  16   10.60    2.10
  11  -1  16   13.60    2.00
 -11  -1  15   24.50    2.80
 -11   1 -15   25.20    2.50
  11  -1  15   26.00    2.90
  11  -1  15   29.80    4.40
 -11  -1  14   17.80    2.40
 -11   1 -14   24.90    2.60
  11  -1  14   21.90    3.50
 -11   1 -13    3.20    1.70
 -11  -1  13    0.20    1.60
  11  -1  13    2.80    2.50
  11  -1  13    1.80    1.50
 -11   1 -12   13.60    2.00
 -11  -1  12   15.00    2.00
  11  -1  12   13.20    2.90
 -11  -1  11   67.89    4.70
 -11   1 -11   77.99    4.70
  11  -1  11   67.89    5.30
 -11  -1  10  163.48    9.30
 -11   1 -10  165.38    9.30
  11  -1  10  180.68    9.90
 -11  -1   9   32.90    2.80
 -11   1  -9   39.30    2.90
  11  -1   9   28.90    3.30
 -11  -1   8   13.00    1.30
 -11  -1   8   13.20    1.50
  11  -1   8   11.70    2.00
 -11  -1   7   66.69    3.60
 -11  -1   7   61.19    3.80
 -11   1  -7   62.19    3.90
 -11   1  -7   56.99   11.40
  11  -1   7   61.99    4.20
  11   1  -7   69.19    9.40
  11  -1   7   47.50    9.50
 -11   1  -6  140.59   15.60
 -11  -1   6  166.78    8.80
 -11  -1   6  173.58    8.70
 -11   1  -6  168.38    8.90
  11  -1   6  149.49   14.80
  11   1  -6  152.18   12.60
  11  -1   6  162.48    9.20
 -11   1  -5  162.88    8.60
 -11  -1   5  165.18    8.60
 -11  -1   5  158.58    8.50
 -11   1  -5  141.79   14.40
  11  -1   5  158.08    9.00
  11   1  -5  165.98   12.40
  11  -1   5  152.18   13.90
 -11   1  -4  121.09   12.50
 -11  -1   4  130.59    7.80
 -11  -1   4  161.78    7.90
 -11   1  -4  145.69    8.00
  11  -1   4  160.68    8.40
  11   1  -4  147.09   11.50
  11  -1   4  154.78   13.10
 -11   1  -3   38.50    2.60
 -11  -1   3   33.20    2.10
 -11  -1   3   35.40    2.40
 -11   1  -3   42.50    6.70
  11  -1   3   38.80    3.00
  11   1  -3   34.10    4.90
  11  -1   3   37.10    6.00
  11   1  -3   29.80    5.20
 -11  -1   2   87.09    4.80
 -11   1  -2   86.39    9.20
 -11   1  -2   93.69    5.00
 -11  -1   2   84.19    4.90
 -11  -1   2   89.39    5.00
  11   1  -2  105.69    8.50
  11  -1   2   88.49    5.60
  11   1  -2   79.29    8.60
  11  -1   2   82.99    9.20
 -11   1  -1  625.14   36.30
 -11   1  -1  670.23   33.70
 -11  -1   1  682.43   33.70
 -11  -1   1  663.33   33.70
 -11   1  -1  643.74   33.60
  11  -1   1  673.33   34.30
  11  -1   1  688.53   37.00
  11   1  -1  598.04   36.50
 -11  -1   0  526.15   31.80
 -11  -1   0  594.44   29.50
 -11  -1   0  596.24   29.40
 -11   1   0  593.04   29.40
 -11   1   0  578.64   29.50
 -11   1   0  528.65   31.70
  11   1   0  622.74   32.80
  11  -1   0  557.84   30.10
  11  -1   0  554.64   32.40
 -11  -1  -1  619.24   35.90
 -11  -1  -1  653.23   33.20
 -11   1   1  599.14   33.30
 -11  -1  -1  666.73   33.30
 -11   1   1  605.24   35.30
 -11   1   1  657.23   33.30
 -11   1   1  670.93   33.30
  11   1   1  669.43   33.90
  11  -1  -1  692.33   36.30
 -11  -1  -2   94.29    4.90
 -11   1   2   90.29    4.70
 -11   1   2   86.39    4.80
 -11   1   2   84.29    4.80
 -11  -1  -2   73.79    8.40
  11   1   2   72.99    9.40
  11  -1  -2   86.09    8.40
  11   1   2   80.19    5.40
 -11   1   3   33.10    2.10
 -11   1   3   32.20    2.30
 -11  -1  -3   28.80    5.90
 -11  -1  -3   34.80    2.40
  11  -1  -3   28.60    4.50
  11   1   3   21.80    5.70
  11   1   3   40.60    3.00
  11  -1  -3   36.20    5.30
 -11   1   4  136.29    7.90
 -11   1   4  157.08    8.00
 -11  -1  -4  147.09    8.10
 -11  -1  -4  144.89   12.60
  11  -1  -4  143.39   11.10
  11   1   4  157.18    8.50
  11   1   4  159.58   13.00
 -11   1   5  159.28    8.30
 -11  -1  -5  145.59   14.30
 -11   1   5  166.38    8.40
 -11  -1  -5  158.38    8.50
  11   1   5  157.18    8.80
  11  -1  -5  142.79   11.60
  11   1   5  149.19   13.60
 -11   1   6  168.48    9.30
 -11  -1  -6  177.98    9.40
 -11   1   6  184.78    9.20
  11   1   6  161.58    9.60
  11  -1  -6  173.68   12.60
  11   1   6  171.78   15.40
 -11   1   7   67.09    3.60
 -11  -1  -7   72.59    4.10
 -11   1   7   62.49    3.90
 -11  -1  -7   54.79   11.10
  11   1   7   45.30    9.70
  11  -1  -7   52.99    6.60
  11   1   7   59.19    4.20
 -11  -1  -8   12.40    1.70
 -11   1   8   12.70    1.30
  11   1   8   14.10    2.00
 -11   1   9   35.90    2.80
 -11  -1  -9   36.40    2.90
 -11   1   9   33.90    2.20
  11   1   9   34.50    3.30
 -11  -1 -10  190.28    9.90
 -11   1  10  171.58    9.80
  11   1  10  175.08   10.30
 -11   1  11   67.09    4.80
 -11  -1 -11   87.59    4.90
  11   1  11   70.79    5.50
 -11  -1 -12   15.80    2.00
 -11   1  12   17.00    2.20
  11   1  12   15.30    2.90
 -11   1  13    2.40    1.70
 -11  -1 -13    4.90    1.70
  11   1  13    2.30    2.40
  11   1  13    1.60    1.40
 -11   1  14   17.60    2.40
 -11  -1 -14   30.70    2.90
  11   1  14   19.60    3.70
  11   1  14   28.20    2.60
 -11   1  15   24.10    2.90
 -11  -1 -15   25.10    2.60
  11   1  15   19.70    4.10
  11   1  15   26.50    2.60
 -11   1  16    9.60    2.20
 -11  -1 -16   10.60    1.90
  11   1  16   10.40    1.80
 -11   1  17    5.50    2.10
  11   1  17    4.90    1.70
 -11   1  18    1.90    2.10
 -12  -1  18    4.30    1.80
 -12  -1  17    0.80    1.90
  12  -1  17    3.70    1.60
 -12  -1  16    1.10    1.70
  12  -1  16    3.40    1.50
 -12  -1  15    9.70    2.00
 -12   1 -15   16.30    2.10
  12  -1  15   13.10    1.90
  12  -1  15   14.00    3.90
 -12  -1  14   13.70    2.40
 -12   1 -14   19.00    2.30
  12  -1  14   13.20    3.20
  12  -1  14   21.70    2.20
 -12   1 -13   34.30    3.40
 -12  -1  13   33.70    3.50
  12  -1  13   42.10    4.60
  12  -1  13   43.90    3.20
 -12  -1  12    8.50    1.80
 -12   1 -12    9.20    1.50
 -12  -1  11   53.29    4.20
 -12   1 -11   70.69    4.30
  12  -1  11   58.19    5.00
 -12  -1  10   18.90    2.10
  12  -1  10   19.20    2.80
 -12  -1   9   49.40    3.80
 -12   1  -9   64.19    3.90
  12  -1   9   53.79    4.40
 -12   1  -8   87.99    5.20
 -12  -1   8   81.29    5.10
 -12  -1   8   89.49    4.80
  12  -1   8   85.19    5.60
 -12  -1   7    3.30    1.30
 -12   1  -7   14.70   12.10
 -12  -1   7    2.50    0.90
 -12   1  -7    2.10    1.30
  12  -1   7    2.90    1.50
  12  -1   7   -2.80    9.80
 -12  -1   6   50.09    3.10
 -12   1  -6   48.10    3.20
 -12  -1   6   42.20    2.90
 -12   1  -6   30.60   10.20
  12   1  -6   41.90    8.60
  12  -1   6   48.20    3.60
  12  -1   6   39.80    9.90
 -12   1  -5   38.60    2.80
 -12  -1   5   42.30    2.60
 -12  -1   5   44.50    2.80
 -12   1  -5   35.50    8.90
  12  -1   5   29.40    8.40
  12   1  -5   26.30    6.20
  12  -1   5   42.90    3.30
 -12   1  -4   41.30    7.80
 -12  -1   4   49.10    2.90
 -12   1  -4   44.10    3.00
 -12  -1   4   41.10    2.80
  12  -1   4   40.30    3.50
  12  -1   4   47.50    8.00
  12   1  -4   40.40    6.40
 -12  -1   3  110.79    6.20
 -12   1  -3  101.19   11.90
 -12  -1   3  116.79    6.10
 -12   1  -3  112.89    6.30
 -12  -1   3  109.39    6.20
  12   1  -3  127.49   10.90
  12  -1   3  115.29    6.80
  12  -1   3  115.49   12.00
 -12   1  -2   74.69    9.70
 -12   1  -2   90.99    5.10
 -12  -1   2   93.69    5.00
 -12  -1   2   82.49    5.00
 -12  -1   2   86.99    4.90
  12  -1   2   92.99    5.80
  12   1  -2   83.09    9.80
  12  -1   2  101.29   10.70
 -12   1  -1   80.99    4.40
 -12   1  -1   64.29    8.50
 -12  -1   1   77.59    4.40
 -12  -1   1   78.19    4.40
 -12   1  -1   79.89    4.50
  12  -1   1   72.59    9.90
  12  -1   1   79.99    5.30
  12   1  -1   81.49    9.70
 -12   1   0  179.58    9.90
 -12  -1   0  187.88    9.80
 -12  -1   0  190.48    9.90
 -12   1   0  188.78    9.80
  12   1   0  165.78   14.40
  12  -1   0  173.98   14.10
  12   1   0  199.28   10.80
  12  -1   0  193.48   10.70
 -12   1   1   78.49    4.40
 -12  -1  -1   79.09    4.50
 -12   1   1   74.59    4.50
 -12   1   1   77.49    4.40
 -12  -1  -1   80.99    4.40
  12  -1  -1   70.09    8.90
  12   1   1   82.69    5.40
  12   1   1   89.49   10.30
 -12   1   2   80.09    4.90
 -12  -1  -2   74.69    9.60
 -12   1   2   86.89    4.80
 -12   1   2   91.29    4.90
 -12  -1  -2   88.39    5.00
  12   1   2   95.89    5.70
  12  -1  -2   84.09    9.50
  12   1   2   88.49   10.80
 -12   1   3  111.29    6.20
 -12  -1  -3  113.59    6.20
 -12   1   3  114.69    6.20
 -12   1   3  115.49    6.00
 -12  -1  -3  102.49   11.60
  12   1   3  114.49    6.80
  12   1   3   88.99   12.30
  12  -1  -3  111.89   10.50
 -12   1   4   49.20    2.90
 -12   1   4   42.40    2.90
 -12  -1  -4   35.50    7.70
 -12  -1  -4   49.80    3.10
  12   1   4   43.00    3.50
  12  -1  -4   42.70    6.40
  12   1   4   39.80    8.20
 -12   1   5   40.70    2.70
 -12  -1  -5   49.30    3.10
 -12   1   5   47.60    2.90
 -12  -1  -5   28.50    8.30
  12   1   5   23.60    8.30
  12  -1  -5   41.40    6.60
  12   1   5   39.90    3.30
 -12   1   6   46.60    2.90
 -12  -1  -6   42.40    3.00
 -12  -1  -6   30.50    9.80
 -12   1   6   40.00    2.70
  12   1   6   46.70    3.40
  12  -1  -6   32.90    6.50
  12   1   6   22.00    9.40
 -12  -1  -7    4.10   13.20
 -12   1   7    2.60    0.90
 -12   1   7    3.20    1.20
 -12  -1  -7    2.70    1.30
  12   1   7   -1.30    1.30
 -12   1   8   78.09    5.30
 -12   1   8   94.19    4.90
 -12  -1  -8   98.19    5.40
  12   1   8   86.79    5.70
 -12   1   9   55.19    3.30
 -12   1   9   55.89    3.90
 -12  -1  -9   60.09    4.00
  12   1   9   57.69    4.40
 -12   1  10   21.10    2.30
  12   1  10   14.00    2.40
 -12   1  11   55.29    4.10
  12   1  11   58.59    4.80
 -12  -1 -12   14.30    2.10
 -12   1  12    9.90    2.00
  12   1  12   11.30    2.70
 -12  -1 -13   27.60    3.10
 -12  -1 -13   35.20    3.40
 -12   1  13   33.20    3.40
  12   1  13   44.30    4.50
  12   1  13   42.60    3.00
 -12  -1 -14   21.90    2.50
 -12   1  14   15.90    2.40
  12   1  14   20.10    3.70
  12   1  14   23.90    2.60
 -12   1  15    7.30    2.00
 -12  -1 -15   14.60    2.00
  12   1  15   10.50    4.10
  12   1  15   10.40    1.90
 -12   1  16    0.30    1.70
 -12  -1 -16    3.60    1.50
  12   1  16    5.40    1.60
 -12   1  17    1.40    2.00
  12   1  17    2.90    1.50
 -12   1  18    1.50    1.80
 -13  -1  18    1.10    1.70
 -13  -1  17   -0.40    1.80
 -13  -1  16    2.10    2.00
  13  -1  16    1.80    1.50
 -13   1 -15   -0.20    1.50
 -13  -1  15    1.40    1.70
  13  -1  15   -0.10    3.80
  13  -1  15    1.20    1.50
 -13  -1  14   14.30    2.40
 -13   1 -14   15.90    2.30
  13  -1  14    6.20    3.30
  13  -1  14   11.20    1.90
 -13   1 -13   30.30    2.90
 -13  -1  13   21.10    2.70
  13  -1  13   19.80    3.30
  13  -1  13   29.20    2.80
 -13   1 -12   27.60    2.60
 -13  -1  12   30.10    3.30
 -13   1 -12   34.20    3.30
  13  -1  12   36.80    4.10
 -13  -1  11    4.40    1.60
 -13   1 -11    3.90    1.60
  13  -1  11    1.30    2.00
 -13  -1  10   38.60    3.30
  13  -1  10   39.80    4.10
 -13  -1   9   51.59    3.80
 -13   1  -9   54.19    3.80
  13  -1   9   49.20    4.30
 -13  -1   8   21.60    2.40
 -13   1  -8   23.20    2.50
 -13  -1   8   22.10    1.80
  13  -1   8   17.90    2.50
 -13  -1   7   32.10    2.60
 -13  -1   7   28.70    2.20
 -13   1  -7   35.30    2.80
  13  -1   7   29.60    3.10
 -13   1  -6   -0.40    1.20
 -13  -1   6    1.70    1.20
 -13  -1   6    1.30    1.00
  13  -1   6    2.10    1.60
 -13  -1   5    8.30    1.40
 -13   1  -5   10.50    1.60
 -13  -1   5    7.80    1.20
  13  -1   5    7.80    1.70
 -13   1  -4   39.40    2.90
 -13  -1   4   40.70    2.70
 -13  -1   4   38.70    2.70
  13  -1   4   35.90    3.30
  13  -1   4   48.40    9.90
 -13  -1   3   18.80    1.90
 -13   1  -3   22.00    2.10
 -13  -1   3   22.40    1.60
 -13  -1   3   23.70    2.00
  13   1  -3   24.20    7.00
  13  -1   3   21.60    2.60
  13  -1   3   23.40    7.60
 -13  -1   2   65.69    3.80
 -13   1  -2   62.59    3.90
 -13  -1   2   64.89    3.70
 -13  -1   2   60.79    3.90
  13   1  -2   65.69    8.70
  13  -1   2   74.09    9.40
  13  -1   2   70.79    4.70
 -13   1  -1  204.78   10.80
 -13  -1   1  204.78   10.90
 -13  -1   1  204.38   10.90
 -13   1  -1  208.58   10.90
 -13  -1   1  197.28   10.90
  13  -1   1  210.68   11.70
  13   1  -1  224.48   16.80
  13  -1   1  207.98   16.90
 -13  -1   0  114.39    6.40
 -13   1   0  116.99    6.50
 -13   1   0  120.49    6.50
 -13   1   0  122.89    6.60
 -13  -1   0  124.69    6.50
  13  -1   0  102.69   12.20
  13  -1   0  119.29    7.50
  13   1   0  126.99    7.50
  13   1   0  110.59   12.90
 -13   1   1  204.18   11.10
 -13  -1  -1  210.78   11.20
 -13  -1  -1  210.78   11.00
 -13   1   1  201.78   11.20
 -13   1   1  213.38   11.10
  13   1   1  216.98   17.10
  13  -1  -1  228.98   16.20
  13   1   1  214.08   12.00
 -13   1   2   68.39    3.90
 -13   1   2   69.39    4.00
 -13  -1  -2   70.69    4.10
 -13   1   2   65.89    4.10
  13   1   2   61.89    9.20
  13   1   2   72.89    5.00
  13  -1  -2   71.09   10.10
 -13  -1  -3   24.00    2.10
 -13   1   3   22.10    1.60
 -13   1   3   23.10    2.00
 -13   1   3   21.90    2.00
  13   1   3   17.80    7.80
  13  -1  -3   21.30    6.30
  13   1   3   21.80    2.60
 -13  -1  -4   39.10    2.80
 -13   1   4   41.50    2.70
 -13   1   4   37.70    2.70
  13   1   4   35.70    3.40
  13   1   4   36.00   10.00
  13  -1  -4   34.90    8.40
 -13   1   5   10.10    1.30
 -13  -1  -5    7.30    1.40
 -13   1   5    9.60    1.40
 -13  -1  -5   14.60    9.40
  13   1   5    6.30    1.60
  13   1   5    0.50   11.50
 -13  -1  -6    2.60    1.40
 -13   1   6    1.80    1.00
 -13   1   6    1.10    1.10
  13   1   6    0.60    1.30
 -13  -1  -7   38.70    2.90
 -13   1   7   34.50    2.80
 -13   1   7   31.90    2.30
  13   1   7   30.50    3.20
 -13  -1  -8   24.00    2.50
 -13   1   8   22.10    1.80
 -13   1   8   17.30    2.00
  13   1   8   18.70    2.50
 -13   1   9   49.70    3.00
 -13  -1  -9   56.79    3.80
 -13   1   9   47.80    3.70
  13   1   9   52.59    4.30
 -13  -1 -10   46.80    3.50
 -13   1  10   40.90    3.50
  13   1  10   43.30    4.20
 -13   1  11    5.00    1.70
 -13  -1 -11    3.60    1.60
  13   1  11    1.80    2.20
 -13   1  12   30.80    3.40
 -13  -1 -12   37.70    3.20
  13   1  12   34.10    3.90
 -13  -1 -13   27.50    2.80
 -13   1  13   22.00    2.70
  13   1  13   23.60    2.50
  13   1  13   19.00    3.30
 -13   1  14   12.00    2.20
 -13  -1 -14    6.30    2.10
  13   1  14   15.00    3.50
  13   1  14   11.20    1.80
 -13   1  15    1.40    1.70
 -13  -1 -15    0.20    1.60
  13   1  15    2.80    4.50
  13   1  15    1.20    1.40
 -13   1  16    1.30    1.90
  13   1  16    5.20    1.50
 -13   1  17    3.20    1.90
 -13   1  18    1.10    1.70
 -14  -1  17   -0.10    1.70
 -14  -1  16    0.40    1.90
  14  -1  16    0.00    1.30
 -14   1 -15    2.90    1.70
 -14  -1  15    0.80    1.80
  14  -1  15    4.50    1.60
 -14  -1  14    0.70    1.80
 -14   1 -14    4.20    1.70
  14  -1  14    3.00    1.50
  14  -1  14    6.20    3.20
 -14  -1  13   11.10    2.20
 -14   1 -13   13.00    2.00
  14  -1  13   10.90    1.80
  14  -1  13    7.50    3.00
 -14   1 -12   23.90    2.50
 -14   1 -12   32.20    3.00
 -14  -1  12   26.30    2.90
  14  -1  12   21.90    3.20
 -14   1 -11   42.50    3.50
 -14   1 -11   38.00    3.10
 -14  -1  11   49.30    3.80
  14  -1  11   43.80    4.40
 -14  -1  10   13.10    2.00
 -14   1 -10   18.10    2.20
  14  -1  10    8.40    2.40
 -14  -1   9   29.70    2.80
 -14   1  -9   32.70    2.90
  14  -1   9   21.10    2.90
 -14  -1   8   18.50    1.90
 -14  -1   8   23.40    2.50
 -14   1  -8   23.30    2.40
  14  -1   8   15.00    2.60
 -14   1  -7    4.30    1.50
 -14  -1   7    6.70    1.60
 -14  -1   7    4.00    1.10
  14  -1   7    3.10    1.70
 -14   1  -6   13.50    1.80
 -14  -1   6   14.20    1.70
 -14  -1   6   15.50    1.60
  14  -1   6   11.20    2.10
 -14  -1   5    2.10    1.20
 -14  -1   5    2.40    1.10
 -14   1  -5    3.20    1.30
  14  -1   5    2.10    1.60
 -14  -1   4   12.50    1.60
 -14  -1   4   10.80    1.50
 -14   1  -4   13.60    1.60
  14  -1   4   12.60    2.10
 -14  -1   3   26.80    2.40
 -14   1  -3   32.40    2.50
 -14  -1   3   30.30    2.40
  14  -1   3   33.40    3.30
 -14  -1   2   62.09    3.60
 -14  -1   2   52.19    3.40
 -14  -1   2   50.79    3.30
 -14   1  -2   57.69    3.60
  14  -1   2   57.29    4.50
 -14  -1   1   89.09    5.10
 -14  -1   1   88.99    5.20
 -14   1  -1   80.59    5.20
 -14   1  -1   91.09    5.10
 -14  -1   1   92.59    5.10
 -14   1  -1   90.49    5.00
  14   1  -1  104.99    6.50
  14  -1   1   88.99    6.10
 -14  -1   0  128.19    7.40
 -14   1   0  130.19    7.40
 -14   1   0  135.49    7.30
 -14  -1   0  136.69    7.30
 -14   1   0  134.19    7.30
 -14  -1   0  134.59    7.30
  14  -1   0  145.49    8.40
  14   1   0  135.89    8.40
 -14  -1  -1   92.99    5.30
 -14  -1  -1   92.69    5.10
 -14   1   1   91.69    5.20
 -14   1   1   90.79    5.30
 -14   1   1   88.99    5.20
  14   1   1  100.49    6.30
  14  -1  -1   95.29    6.40
 -14   1   2   55.79    3.50
 -14   1   2   57.19    3.60
 -14  -1  -2   51.99    3.60
 -14   1   2   60.89    3.40
  14   1   2   57.39    4.60
 -14   1   3   21.60    2.10
 -14   1   3   22.10    1.70
 -14   1   3   28.80    2.20
  14   1   3   26.00    3.10
 -14   1   4   15.40    1.70
 -14  -1  -4   12.90    1.60
 -14   1   4   11.40    1.50
  14   1   4    9.60    1.90
 -14   1   5    1.20    1.10
 -14  -1  -5    3.50    1.40
 -14   1   5    4.40    1.30
  14   1   5    2.40    1.70
 -14   1   6   12.40    1.60
 -14  -1  -6   13.00    1.80
 -14   1   6   16.60    1.70
  14   1   6   11.50    2.10
 -14   1   7    3.80    1.50
 -14  -1  -7    6.60    1.60
 -14   1   7    5.70    1.20
  14   1   7    3.60    1.70
 -14   1   8   16.70    1.80
 -14  -1  -8   13.40    2.00
  14   1   8   18.30    2.60
 -14   1   9   19.70    1.60
 -14  -1  -9   29.40    2.80
  14   1   9   20.80    2.70
 -14  -1 -10   10.30    1.90
 -14   1  10   12.90    2.00
  14   1  10   10.10    2.50
 -14   1  11   40.00    3.60
 -14  -1 -11   47.50    3.60
  14   1  11   39.20    4.40
 -14  -1 -12   21.30    2.40
 -14   1  12   29.20    3.20
  14   1  12   25.60    3.50
 -14   1  13   12.30    2.20
  14   1  13    6.60    3.00
  14   1  13    8.10    1.60
 -14   1  14    6.90    2.10
 -14  -1 -14    5.70    1.90
  14   1  14    5.30    3.50
  14   1  14    4.90    1.60
 -14   1  15    2.30    1.90
 -14  -1 -15    2.00    1.60
  14   1  15    3.70    1.50
 -14   1  16    2.30    2.00
 -14   1  17    1.00    1.80
 -15  -1  17    2.60    1.70
 -15  -1  16    0.70    1.80
 -15   1 -15    4.10    1.60
 -15  -1  15    1.00    1.70
  15  -1  15    1.60    1.40
 -15  -1  14    5.80    2.10
 -15   1 -14    6.20    1.80
  15  -1  14    6.50    3.60
  15  -1  14   10.50    1.70
 -15   1 -13    8.10    2.00
 -15  -1  13    8.20    2.00
  15  -1  13   15.60    3.30
  15  -1  13   11.50    1.80
 -15  -1  12   28.40    3.10
 -15   1 -12   30.70    2.90
 -15   1 -12   19.50    2.20
  15  -1  12   20.70    3.40
 -15   1 -11   46.90    4.10
 -15  -1  11   55.79    4.10
 -15   1 -11   49.00    3.70
  15  -1  11   53.29    4.80
 -15   1 -10   32.10    2.70
 -15   1 -10   40.10    3.20
 -15  -1  10   29.40    3.20
  15  -1  10   25.10    3.20
 -15   1  -9    4.40    1.60
 -15  -1   9    3.20    1.60
  15  -1   9    2.70    2.00
 -15   1  -8   43.40    3.30
 -15  -1   8   35.20    3.20
 -15  -1   8   34.90    2.50
  15  -1   8   32.40    3.70
 -15  -1   7   41.30    3.20
 -15  -1   7   41.30    2.80
 -15   1  -7   39.00    3.30
  15  -1   7   35.90    3.80
 -15  -1   6   23.90    2.50
 -15   1  -6   25.20    2.50
 -15  -1   6   21.30    2.10
  15  -1   6   18.70    2.60
 -15  -1   5   16.20    1.80
 -15   1  -5   14.50    1.90
 -15  -1   5   13.70    1.60
  15  -1   5   12.60    2.20
 -15  -1   4   26.00    2.30
 -15   1  -4   26.80    2.40
 -15  -1   4   27.40    2.40
  15  -1   4   26.20    2.90
 -15  -1   3   82.49    4.70
 -15  -1   3   87.49    5.00
 -15  -1   3   85.79    5.00
 -15   1  -3   84.79    5.00
  15  -1   3   87.19    5.90
 -15   1  -2   95.79    5.40
 -15  -1   2   93.49    5.20
 -15   1  -2   82.49    5.30
 -15  -1   2   93.09    5.30
 -15  -1   2   94.09    5.40
  15  -1   2   96.29    6.30
 -15  -1   1   97.49    5.60
 -15   1  -1   84.29    5.70
 -15  -1   1  105.59    5.60
 -15  -1   1   88.09    5.70
 -15   1  -1  103.99    5.60
  15   1  -1  118.49    7.10
  15  -1   1  106.99    6.80
 -15  -1   0   39.20    2.50
 -15   1   0   36.50    2.50
 -15  -1   0   30.20    2.60
 -15   1   0   28.00    2.60
 -15  -1   0   33.70    2.50
 -15   1   0   37.00    2.50
  15   1   0   34.90    3.80
  15  -1   0   41.30    4.00
 -15   1   1  101.09    5.50
 -15  -1  -1   87.89    5.70
 -15   1   1   96.29    5.70
 -15   1   1  103.09    5.60
 -15  -1  -1   97.49    5.70
  15  -1  -1  114.69    7.10
  15   1   1  101.59    6.80
 -15   1   2   90.49    5.30
 -15   1   2   93.89    5.50
 -15   1   2  103.19    5.60
 -15  -1  -2   95.29    5.50
  15  -1  -2  100.59    6.90
  15   1   2   94.39    6.40
 -15   1   3   89.59    5.10
 -15  -1  -3   88.39    5.20
 -15   1   3   86.39    5.20
  15   1   3   86.69    6.00
 -15  -1  -4   27.70    2.50
 -15   1   4   24.50    2.40
 -15   1   4   25.70    2.30
  15   1   4   25.70    3.20
 -15   1   5   15.00    1.80
 -15  -1  -5   16.50    2.00
 -15   1   5   20.60    2.10
  15   1   5   13.60    2.40
 -15   1   6   25.10    2.60
 -15  -1  -6   26.70    2.60
 -15   1   6   22.90    2.20
  15   1   6   24.50    2.90
 -15   1   7   44.90    3.40
 -15  -1  -7   47.60    3.40
 -15   1   7   39.20    2.90
  15   1   7   38.20    3.80
 -15  -1  -8   45.10    3.30
 -15   1   8   36.00    2.60
 -15   1   8   32.90    3.20
  15   1   8   30.80    3.70
 -15   1   9    4.00    1.60
 -15  -1  -9    5.60    1.60
  15   1   9    2.60    1.90
 -15  -1 -10   33.40    3.10
 -15   1  10   32.00    3.20
  15   1  10   31.60    3.90
 -15  -1 -11   60.99    4.50
 -15   1  11   67.09    4.60
  15   1  11   56.39    5.20
 -15  -1 -12   26.80    3.00
 -15   1  12   28.90    3.20
 -15  -1 -12   23.80    2.50
  15   1  12   23.90    3.60
 -15   1  13   11.00    2.20
 -15  -1 -13   12.20    2.30
  15   1  13   11.10    1.80
  15   1  13    3.20    3.20
 -15  -1 -14    7.30    2.00
 -15   1  14    9.10    2.20
  15   1  14    9.20    1.60
  15   1  14   12.20    4.20
 -15  -1 -15   -0.80    1.50
 -15   1  15   -0.10    1.70
 -15   1  16    2.80    2.10
 -15   1  17   -0.70    1.50
 -16  -1  16   -1.40    1.40
 -16  -1  15    7.50    2.10
 -16  -1  14    1.30    1.70
 -16   1 -14    4.40    1.70
  16  -1  14    3.60    1.40
 -16   1 -13   10.50    2.10
 -16  -1  13    9.60    2.00
  16  -1  13   11.90    3.30
  16  -1  13   14.80    1.80
 -16   1 -12   25.20    2.70
 -16  -1  12   21.90    2.50
 -16   1 -12   18.30    2.30
  16  -1  12   20.40    3.20
 -16  -1  11   15.10    2.20
 -16   1 -11   17.00    2.00
  16  -1  11   17.50    3.20
 -16   1 -10   41.50    3.60
 -16  -1  10   58.99    4.00
 -16   1 -10   48.20    3.70
  16  -1  10   47.40    4.60
 -16   1  -9   31.20    3.20
 -16  -1   9   44.00    3.50
 -16   1  -9   45.30    3.40
  16  -1   9   34.00    4.10
 -16   1  -8    2.50    1.60
 -16  -1   8    5.60    1.20
 -16  -1   8    1.10    1.50
 -16   1  -8    3.60    1.50
  16  -1   8    3.90    2.00
 -16   1  -7   40.70    3.30
 -16  -1   7   38.80    2.90
 -16   1  -7   34.00    3.10
 -16  -1   7   46.40    3.30
  16  -1   7   39.90    3.90
 -16  -1   6   14.60    1.70
 -16   1  -6   13.90    1.90
 -16  -1   6   18.70    2.10
  16  -1   6   14.90    2.50
 -16   1  -5    8.70    1.70
 -16  -1   5    5.80    1.50
 -16  -1   5    7.40    1.50
 -16   1  -5    7.40    1.60
  16  -1   5    5.30    2.00
 -16   1  -4   21.30    2.20
 -16  -1   4   22.30    2.30
 -16  -1   4   28.80    2.40
  16  -1   4   18.50    2.70
 -16  -1   3   95.69    5.50
 -16   1  -3   97.39    5.60
 -16   1  -3   83.19    5.50
 -16  -1   3   98.89    5.50
  16  -1   3   96.59    6.50
 -16   1  -2   94.89    5.90
 -16  -1   2  102.39    5.70
 -16   1  -2   92.19    5.90
 -16  -1   2   99.89    5.90
 -16  -1   2  106.29    5.80
  16  -1   2  112.49    7.00
  16   1  -2  121.69    7.70
 -16  -1   1   17.80    1.90
 -16   1  -1   24.20    2.20
 -16  -1   1   24.30    2.40
 -16  -1   1   22.60    2.10
 -16   1  -1   23.20    2.40
  16  -1   1   26.70    3.40
  16   1  -1   22.20    3.30
 -16  -1   0   31.70    2.50
 -16   1   0   41.60    2.90
 -16   1   0   30.20    2.50
  16  -1   0   36.20    4.20
  16   1   0   36.80    4.30
 -16   1   1   22.50    2.10
 -16  -1  -1   18.60    2.10
 -16  -1  -1   22.10    2.10
 -16   1   1   21.60    1.90
 -16   1   1   17.30    2.00
  16  -1  -1   24.30    3.30
  16   1   1   22.90    3.30
 -16   1   2  106.29    5.80
 -16  -1  -2   88.49    5.90
 -16   1   2  105.49    5.70
 -16  -1  -2   97.49    5.90
 -16   1   2   97.19    5.90
  16   1   2  108.79    7.00
  16  -1  -2  121.59    7.50
 -16  -1  -3   95.59    5.70
 -16   1   3   98.89    5.60
 -16   1   3   93.79    5.70
  16   1   3   98.49    6.70
 -16  -1  -4   25.60    2.50
 -16   1   4   22.60    2.30
 -16   1   4   25.60    2.40
  16   1   4   20.80    2.90
 -16   1   5    5.50    1.40
 -16   1   5   11.50    1.80
  16   1   5    6.10    2.10
 -16   1   6   20.50    2.20
 -16   1   6   14.40    1.70
 -16  -1  -6   18.40    2.20
  16   1   6   17.50    2.70
 -16   1   7   41.40    3.30
 -16   1   7   39.20    2.90
 -16  -1  -7   39.60    3.30
  16   1   7   44.30    4.00
 -16   1   8    5.90    1.30
 -16   1   8    4.00    1.70
 -16  -1  -8    4.70    1.70
  16   1   8    1.20    1.80
 -16  -1  -9   45.80    3.50
 -16   1   9   42.30    3.60
  16   1   9   36.70    4.10
 -16   1  10   47.10    3.70
 -16  -1 -10   32.30    3.40
  16   1  10   48.40    4.50
 -16  -1 -11   10.00    1.90
  16   1  11   10.90    2.70
 -16   1  12   28.00    3.00
 -16  -1 -12   18.00    2.30
  16   1  12   20.90    3.50
 -16   1  13   11.50    2.10
 -16  -1 -13   15.40    2.30
  16   1  13   13.60    3.70
  16   1  13   15.80    1.70
 -16  -1 -14    8.50    2.00
 -16   1  14    5.70    2.10
 -16   1  15    1.80    1.80
 -16  -1 -15    1.70    1.70
 -16   1  16    1.30    1.60
 -17  -1  15    1.90    1.80
 -17  -1  14    9.30    2.00
 -17   1 -14    4.30    1.80
 -17   1 -13    6.60    2.00
 -17  -1  13    6.70    2.10
  17  -1  13    3.40    1.30
 -17   1 -12    6.80    1.60
 -17   1 -12    9.00    1.80
 -17  -1  12    5.20    1.80
  17  -1  12    7.20    3.10
 -17  -1  11   32.30    3.10
 -17   1 -11   28.10    2.90
  17  -1  11   21.50    3.20
 -17   1 -10   30.30    3.10
 -17   1 -10   29.30    2.60
 -17  -1  10   26.70    3.00
  17  -1  10   30.20    3.60
 -17  -1   9   65.39    4.30
 -17   1  -9   58.49    4.40
  17  -1   9   55.09    5.00
 -17  -1   8   27.00    2.90
 -17  -1   8   21.50    2.10
  17  -1   8   23.90    3.20
 -17   1  -7    1.50    1.50
 -17   1  -7    0.40    1.70
 -17  -1   7    1.00    1.20
 -17  -1   7    0.10    1.50
  17  -1   7   -1.50    1.80
 -17   1  -6   40.60    3.40
 -17  -1   6   45.50    3.50
 -17   1  -6   45.40    3.40
 -17  -1   6   49.00    3.30
  17  -1   6   47.20    4.20
 -17  -1   5   83.09    4.90
 -17  -1   5   74.19    4.80
 -17   1  -5   85.39    5.00
 -17   1  -5   69.79    5.00
  17  -1   5   86.99    5.90
 -17  -1   4   75.99    5.00
 -17  -1   4   85.89    5.00
 -17   1  -4   71.79    5.10
 -17   1  -4   95.79    5.20
  17  -1   4   89.99    6.10
 -17   1  -3   15.70    1.80
 -17  -1   3   11.30    1.70
 -17   1  -3    8.40    1.70
 -17  -1   3   12.20    1.60
  17  -1   3    9.00    2.40
  17   1  -3   12.10    3.10
 -17  -1   2   10.90    1.40
 -17  -1   2   12.60    1.60
 -17   1  -2   11.90    1.80
 -17   1  -2   10.30    1.60
 -17  -1   2    9.30    1.70
  17  -1   2    8.10    2.40
  17   1  -2   12.90    3.10
 -17  -1   1  146.39    8.10
 -17   1  -1  151.88    8.20
 -17   1  -1  141.59    8.30
 -17  -1   1  145.59    8.10
 -17  -1   1  144.89    8.30
  17   1  -1  151.68    9.70
  17  -1   1  159.78    9.50
 -17  -1   0    7.00    1.40
 -17   1   0    7.70    1.70
 -17   1   0    5.10    1.30
 -17  -1   0    6.50    1.50
  17  -1   0    6.10    2.40
  17   1   0    8.60    2.60
 -17   1   1  146.39    8.20
 -17  -1  -1  149.19    8.40
 -17   1   1  144.99    8.20
 -17  -1  -1  162.58    8.30
 -17   1   1  152.28    8.40
  17   1   1  142.79    9.50
  17  -1  -1  158.68    9.80
 -17  -1  -2   10.40    1.80
 -17   1   2   10.30    1.60
 -17  -1  -2    9.00    1.60
 -17   1   2   10.90    1.80
  17  -1  -2    8.80    2.80
 -17   1   3   13.30    1.70
 -17  -1  -3   13.80    1.80
 -17  -1  -3    7.50    1.70
 -17   1   3   10.90    1.80
  17  -1  -3   17.40    3.60
  17   1   3   13.40    2.70
 -17   1   4   86.19    4.90
 -17  -1  -4   79.39    5.00
 -17  -1  -4   68.89    4.90
 -17   1   4   88.19    5.00
  17   1   4   78.99    5.90
 -17   1   5   79.59    4.90
 -17   1   5   79.39    4.80
 -17  -1  -5   76.49    5.00
 -17  -1  -5   69.79    4.90
  17   1   5   86.89    5.80
 -17  -1  -6   49.30    3.60
 -17  -1  -6   42.20    3.40
 -17   1   6   48.90    3.30
 -17   1   6   40.70    3.50
  17   1   6   45.00    4.20
 -17   1   7    0.90    1.50
 -17   1   7    0.30    1.20
 -17  -1  -7    1.30    1.50
 -17  -1  -7    0.30    1.50
  17   1   7   -0.60    1.90
 -17  -1  -8   20.10    2.40
 -17   1   8   31.20    3.00
 -17   1   8   22.20    2.10
  17   1   8   22.10    3.00
 -17   1   9   62.79    4.10
 -17  -1  -9   43.00    3.90
 -17  -1  -9   56.29    4.00
  17   1   9   51.49    4.80
 -17  -1 -10   25.50    2.70
 -17   1  10   27.80    3.00
 -17  -1 -10   26.90    2.90
  17   1  10   21.70    3.10
 -17  -1 -11   27.70    3.00
 -17   1  11   28.40    3.00
 -17  -1 -11   21.10    2.60
  17   1  11   26.40    3.50
 -17  -1 -12    4.00    1.70
 -17  -1 -12    8.20    2.00
 -17   1  12    6.70    1.90
  17   1  12    9.40    3.40
 -17  -1 -13    4.20    1.90
 -17   1  13    2.90    1.60
 -17  -1 -14    6.10    1.80
 -17   1  14    3.70    1.70
 -17   1  15   -1.20    1.70
 -18  -1  15   -0.90    1.70
 -18  -1  14    0.50    1.60
 -18  -1  13    2.10    1.70
 -18   1 -13    3.50    1.80
 -18   1 -12   10.10    2.10
 -18   1 -12    8.00    1.60
 -18  -1  12    8.80    2.10
  18  -1  12   10.00    4.20
 -18   1 -11    9.40    1.70
 -18   1 -11    4.50    1.80
 -18  -1  11    5.20    1.90
  18  -1  11    4.20    2.50
 -18   1 -10   11.70    1.90
 -18   1 -10   14.00    2.10
 -18  -1  10   12.80    2.00
  18  -1  10   11.50    2.90
 -18   1  -9   15.90    2.20
 -18  -1   9   20.10    2.30
 -18   1  -9   20.40    2.50
  18  -1   9   15.00    3.00
 -18   1  -8   35.00    3.10
 -18   1  -8   32.30    3.10
 -18  -1   8   34.20    3.20
 -18  -1   8   32.60    2.50
  18  -1   8   33.70    3.90
 -18   1  -7   43.50    3.40
 -18  -1   7   40.70    3.40
 -18   1  -7   39.90    3.30
 -18  -1   7   39.40    3.00
  18  -1   7   39.60    4.20
 -18  -1   6    1.10    1.20
 -18   1  -6    3.70    1.60
 -18  -1   6    1.80    1.50
 -18   1  -6    1.00    1.40
  18  -1   6    3.80    1.90
 -18  -1   5   37.20    3.10
 -18  -1   5   42.40    3.20
 -18   1  -5   43.90    3.30
 -18   1  -5   39.20    3.30
  18  -1   5   45.00    4.30
 -18  -1   4   15.20    1.90
 -18  -1   4   16.90    2.00
 -18   1  -4   15.80    2.10
  18   1  -4   10.90    3.50
 -18   1  -3   24.10    2.70
 -18  -1   3   26.70    2.60
 -18  -1   3   26.10    2.70
 -18   1  -3   29.70    2.60
  18  -1   3   24.80    3.20
  18   1  -3   27.80    4.30
 -18   1  -2   56.49    3.70
 -18  -1   2   53.99    3.70
 -18  -1   2   57.99    3.90
 -18   1  -2   54.09    3.80
  18   1  -2   63.39    5.80
  18  -1   2   58.09    5.10
 -18  -1   1    0.90    1.10
 -18   1  -1    0.20    1.20
 -18  -1   1    2.60    1.50
 -18   1  -1    1.20    1.40
 -18  -1   1   -1.00    1.10
  18  -1   1    1.40    2.10
  18   1  -1   -0.80    2.50
 -18  -1   0   38.50    2.70
 -18   1   0   37.10    2.90
 -18   1   0   37.50    2.70
 -18  -1   0   31.20    3.10
  18  -1   0   32.10    4.10
  18   1   0   33.10    4.20
 -18  -1  -1    2.10    1.50
 -18   1   1    1.80    1.20
 -18  -1  -1    0.80    1.20
 -18   1   1    1.10    1.40
 -18   1   1    2.40    1.20
  18  -1  -1    2.60    2.50
  18   1   1   -1.40    2.10
 -18  -1  -2   56.19    3.80
 -18   1   2   53.89    3.70
 -18   1   2   58.79    3.90
 -18  -1  -2   59.79    4.00
  18   1   2   57.59    5.10
  18  -1  -2   56.59    5.60
 -18  -1  -3   24.80    2.60
 -18   1   3   20.60    2.40
 -18   1   3   24.90    2.50
 -18  -1  -3   22.20    2.50
  18  -1  -3   28.90    4.20
  18   1   3   20.70    3.10
 -18  -1  -4   12.40    1.90
 -18   1   4   14.30    1.90
 -18  -1  -4   15.30    2.10
 -18   1   4   19.20    2.00
  18  -1  -4   17.20    3.60
  18   1   4   12.70    2.80
 -18   1   5   48.10    3.50
 -18   1   5   42.20    3.20
 -18  -1  -5   51.69    3.70
 -18  -1  -5   45.70    3.60
  18  -1  -5   50.59    5.70
  18   1   5   36.50    4.30
 -18   1   6    1.60    1.20
 -18  -1  -6    0.80    1.60
 -18  -1  -6    3.20    1.70
 -18   1   6    2.00    1.60
  18   1   6    2.40    2.00
 -18   1   7   43.40    3.40
 -18  -1  -7   34.00    3.10
 -18   1   7   45.40    3.00
 -18  -1  -7   31.40    3.40
  18   1   7   40.60    4.20
 -18   1   8   36.00    2.60
 -18   1   8   34.40    3.20
  18   1   8   30.60    3.90
 -18  -1  -9   20.00    2.40
 -18   1   9   21.40    2.50
 -18  -1  -9   24.90    2.70
  18   1   9   16.60    3.00
 -18   1  10   19.90    2.40
 -18  -1 -10   17.00    2.50
 -18  -1 -10   14.70    2.20
  18   1  10   11.00    2.80
 -18  -1 -11    9.40    2.10
 -18  -1 -11    6.30    1.70
 -18   1  11    4.30    1.70
  18   1  11    6.60    2.80
 -18  -1 -12   10.10    2.20
 -18   1  12    5.80    1.80
 -18  -1 -12    6.90    1.80
 -18  -1 -13    5.70    1.90
 -18   1  13    2.70    2.00
 -18   1  14    0.20    1.70
 -18  -1 -14    2.10    1.70
 -18   1  15    1.70    1.60
 -19  -1  14    3.20    1.70
 -19  -1  13    1.40    1.70
 -19   1 -12    2.80    1.90
 -19  -1  12    1.20    1.60
 -19   1 -11    0.00    1.50
 -19  -1  11    3.30    1.60
 -19   1 -11    6.10    1.90
  19  -1  11    0.60    2.90
 -19   1 -10    6.70    2.00
 -19  -1  10    7.50    1.90
 -19   1 -10    6.30    1.70
  19  -1  10    8.50    2.80
 -19   1  -9   12.20    2.00
 -19   1  -9   13.90    2.00
 -19  -1   9   11.70    2.00
  19  -1   9    9.00    2.80
 -19  -1   8   19.50    2.00
 -19  -1   8   18.40    2.20
 -19   1  -8   25.00    2.70
 -19   1  -8   22.30    2.40
  19  -1   8   20.00    3.10
 -19   1  -7   32.90    3.10
 -19  -1   7   31.50    2.60
 -19  -1   7   34.50    3.10
 -19   1  -7   30.20    3.20
  19  -1   7   36.20    4.00
 -19  -1   6   24.70    2.60
 -19  -1   6   33.50    2.90
 -19   1  -6   32.10    3.00
  19  -1   6   28.40    3.50
  19   1  -6   34.70    4.90
 -19  -1   5    1.10    1.30
 -19  -1   5    0.80    1.50
 -19   1  -5    0.50    1.50
 -19   1  -5    2.10    1.50
  19   1  -5    2.30    3.00
  19  -1   5   -0.30    1.80
 -19   1  -4   13.40    2.10
 -19  -1   4   10.20    1.70
 -19  -1   4   11.40    1.90
 -19   1  -4   16.90    2.10
  19   1  -4    6.30    3.10
  19  -1   4    8.50    2.50
 -19   1  -3   76.89    4.60
 -19  -1   3   73.99    4.60
 -19  -1   3   68.99    4.40
 -19   1  -3   68.89    4.70
  19   1  -3   74.59    6.70
  19  -1   3   60.19    5.60
 -19   1  -2    5.30    1.40
 -19  -1   2    3.00    1.50
 -19   1  -2    2.80    1.60
 -19  -1   2    5.20    1.30
  19   1  -2    6.10    2.70
  19  -1   2    3.00    2.30
 -19  -1   1   13.30    1.90
 -19  -1   1   10.60    1.50
 -19   1  -1   17.50    1.80
 -19   1  -1   14.20    2.10
  19   1  -1   19.40    3.60
  19  -1   1   15.50    3.10
 -19   1   0    3.70    1.30
 -19  -1   0    2.10    1.60
 -19   1   0    3.80    1.60
 -19  -1   0    4.00    1.20
  19   1   0    4.70    2.70
  19  -1   0    0.10    2.50
 -19  -1  -1   10.50    1.60
 -19  -1  -1   14.60    2.00
 -19   1   1   14.80    1.90
  19  -1  -1   14.70    3.50
  19   1   1   11.20    2.80
 -19   1   2    3.00    1.30
 -19  -1  -2    5.50    1.70
 -19   1   2    2.50    1.50
 -19  -1  -2    5.00    1.50
  19   1   2    4.20    2.50
  19  -1  -2    1.60    2.50
 -19   1   3   68.29    4.30
 -19   1   3   68.89    4.50
 -19  -1  -3   60.09    4.40
 -19  -1  -3   66.99    4.40
  19  -1  -3   78.89    6.60
  19   1   3   67.79    5.60
 -19  -1  -4   13.60    2.00
 -19   1   4   14.00    2.00
 -19   1   4   11.10    1.80
 -19  -1  -4   11.40    1.80
  19  -1  -4   11.90    3.30
  19   1   4   13.00    2.70
 -19  -1  -5    1.60    1.60
 -19   1   5    0.80    1.60
 -19  -1  -5    1.20    1.60
 -19   1   5   -0.20    1.20
  19   1   5   -0.60    1.90
  19  -1  -5    2.10    3.00
 -19  -1  -6   30.90    3.10
 -19   1   6   37.70    3.10
 -19   1   6   31.40    2.70
  19  -1  -6   31.50    5.10
 -19   1   7   31.30    2.50
 -19   1   7   28.90    2.90
 -19  -1  -7   32.50    3.10
 -19  -1  -7   32.70    2.90
  19   1   7   21.30    3.10
 -19  -1  -8   27.70    2.90
 -19   1   8   20.50    2.00
 -19   1   8   27.20    2.60
 -19  -1  -8   14.80    2.30
  19   1   8   21.60    3.00
 -19   1   9    5.80    1.70
 -19  -1  -9    9.00    2.00
  19   1   9    3.90    2.40
 -19  -1 -10   10.20    2.20
 -19   1  10    3.90    1.60
 -19  -1 -10    5.60    1.80
  19   1  10    1.90    2.40
 -19   1  11    6.60    2.00
 -19  -1 -11    3.50    1.60
 -19  -1 -11    5.20    2.00
  19   1  11    2.70    3.80
 -19   1  12    2.70    1.90
 -19  -1 -12    1.70    1.70
 -19  -1 -12   -0.30    1.50
 -19  -1 -13    0.40    1.60
 -19   1  13    2.90    1.70
 -19   1  14    0.50    1.50
 -20  -1  13    0.70    1.50
 -20  -1  12   -0.60    1.50
 -20  -1  11    2.30    1.60
 -20   1 -11    4.10    1.90
 -20   1 -11    4.50    1.70
 -20   1 -10    6.20    2.20
 -20  -1  10    6.80    1.80
 -20   1 -10    4.20    1.60
  20   1 -10    6.20    3.70
  20  -1  10    1.80    3.10
 -20   1  -9    8.90    1.90
 -20   1  -9    6.80    1.80
 -20  -1   9   12.70    1.90
  20   1  -9   11.70    4.40
  20  -1   9    4.60    2.40
 -20  -1   8   14.30    2.00
 -20   1  -8   17.00    2.10
 -20   1  -8   10.90    2.00
 -20  -1   8   10.00    1.40
  20  -1   8    3.90    2.30
  20   1  -8    3.00    3.50
 -20  -1   7   13.80    1.80
 -20  -1   7   22.20    2.30
 -20   1  -7   18.80    2.20
 -20   1  -7   17.50    2.20
  20   1  -7   19.40    4.20
  20  -1   7   18.80    3.00
 -20  -1   6   15.60    1.90
 -20   1  -6   14.00    2.00
 -20   1  -6   19.00    2.30
 -20  -1   6   14.30    1.90
  20   1  -6   11.10    3.50
 -20   1  -5   30.70    3.00
 -20  -1   5   35.50    2.80
 -20  -1   5   33.50    2.80
 -20   1  -5   32.70    2.90
  20   1  -5   32.90    4.60
  20  -1   5   23.50    3.30
 -20   1  -4   24.70    2.60
 -20   1  -4   25.90    2.60
 -20  -1   4   21.80    2.40
 -20  -1   4   20.70    2.40
  20   1  -4   22.20    4.10
  20  -1   4   18.50    3.00
 -20   1  -3    3.10    1.40
 -20  -1   3    1.50    1.40
 -20  -1   3    2.70    1.30
 -20   1  -3    1.40    1.60
  20   1  -3   -0.80    2.60
  20  -1   3    0.20    2.10
 -20   1  -2   26.00    2.70
 -20   1  -2   29.70    2.50
 -20  -1   2   22.30    2.50
  20  -1   2   21.40    3.60
  20   1  -2   20.80    3.70
 -20   1  -1   10.10    1.90
 -20  -1   1    9.40    1.80
 -20   1  -1    6.60    1.50
  20  -1   1    6.90    2.70
  20   1  -1    8.00    3.10
 -20   1   0    0.90    1.50
 -20  -1   0    1.90    1.50
 -20  -1   0    1.60    1.20
  20   1   0    0.60    2.40
  20  -1   0    1.10    2.30
 -20   1   1    7.10    1.70
 -20  -1  -1    7.50    1.70
 -20  -1  -1   10.30    1.70
  20  -1  -1    8.00    3.00
  20   1   1   11.70    3.10
 -20  -1  -2   18.60    2.10
 -20  -1  -2   22.70    2.60
 -20   1   2   20.50    2.30
  20  -1  -2   19.40    3.60
  20   1   2   18.80    3.20
 -20   1   3    2.30    1.40
 -20  -1  -3    1.80    1.40
 -20   1   3    0.80    1.30
 -20  -1  -3   -0.40    1.50
  20  -1  -3   -1.00    2.50
  20   1   3    2.20    2.30
 -20  -1  -4   20.10    2.40
 -20   1   4   22.40    2.40
 -20  -1  -4   22.20    2.50
 -20   1   4   20.70    2.20
  20  -1  -4   29.50    4.50
  20   1   4   27.30    3.50
 -20   1   5   32.10    2.90
 -20  -1  -5   34.10    3.10
 -20  -1  -5   34.90    3.20
 -20   1   5   35.00    3.00
  20  -1  -5   31.00    4.60
  20   1   5   35.80    3.90
 -20   1   6   14.50    1.70
 -20  -1  -6   17.90    2.30
 -20  -1  -6   15.00    2.10
 -20   1   6   13.00    1.80
  20   1   6    7.70    2.30
  20  -1  -6   14.60    3.70
 -20   1   7   16.40    1.90
 -20   1   7   25.60    2.60
 -20  -1  -7   20.90    2.40
 -20  -1  -7   17.80    2.30
  20   1   7   16.90    3.00
  20  -1  -7   17.80    4.30
 -20  -1  -8   15.10    2.30
 -20   1   8   11.70    1.90
 -20   1   8   11.20    1.50
 -20  -1  -8   13.20    2.20
  20   1   8    5.50    2.50
  20  -1  -8   13.50    4.10
 -20   1   9   13.70    2.10
 -20  -1  -9    3.40    1.70
 -20  -1  -9   10.00    2.10
  20  -1  -9    8.60    3.80
  20   1   9    6.60    2.60
 -20  -1 -10    5.00    1.90
 -20   1  10    5.80    1.90
 -20  -1 -10   10.40    2.10
  20   1  10    9.60    4.20
  20  -1 -10   10.30    4.20
 -20  -1 -11    5.70    2.30
 -20   1  11    3.40    1.60
 -20  -1 -11    3.80    1.70
 -20   1  12    0.50    1.60
 -20  -1 -12    3.00    1.60
 -20   1  13   -0.10    1.50
 -21  -1  12    2.30    1.80
 -21  -1  11    3.00    1.60
 -21   1 -10    3.70    1.70
 -21   1 -10    5.10    1.90
 -21  -1  10    1.70    1.50
 -21  -1   9    9.70    1.80
 -21   1  -9    5.80    1.80
 -21   1  -9    9.60    1.90
  21   1  -9    9.60    4.00
 -21  -1   8   16.60    1.60
 -21   1  -8   12.80    2.20
 -21   1  -8   13.50    2.10
 -21  -1   8   16.20    2.00
  21   1  -8   14.50    4.00
  21  -1   8    7.60    2.60
 -21   1  -7   17.40    2.20
 -21  -1   7   12.90    1.70
 -21  -1   7   14.80    2.00
 -21   1  -7   14.40    2.10
  21  -1   7   18.10    3.10
  21   1  -7   16.60    4.10
 -21   1  -6   26.90    3.10
 -21  -1   6   28.60    2.60
 -21  -1   6   31.00    2.70
 -21   1  -6   34.80    3.10
  21  -1   6   23.30    3.30
  21   1  -6   37.20    5.30
 -21   1  -5   40.80    3.40
 -21   1  -5   32.40    3.50
 -21  -1   5   44.80    3.10
 -21  -1   5   34.20    3.00
  21   1  -5   55.19    6.00
  21  -1   5   34.70    4.30
 -21  -1   4    2.10    1.60
 -21   1  -4    3.60    1.50
 -21   1  -4    3.60    1.70
 -21  -1   4    1.40    1.30
  21   1  -4    1.00    2.90
  21  -1   4    1.90    2.20
 -21   1  -3   17.50    2.30
 -21   1  -3   11.10    1.80
 -21  -1   3   15.00    2.00
  21   1  -3   15.10    3.70
  21  -1   3   17.30    3.30
 -21   1  -2    5.10    1.40
 -21  -1   2    9.50    1.90
 -21   1  -2    6.00    1.90
  21   1  -2    5.90    3.20
  21  -1   2    4.30    2.40
 -21   1  -1    3.30    1.60
 -21  -1   1    7.00    1.90
  21   1  -1    7.10    3.00
  21  -1   1    5.70    2.70
 -21   1   0   18.30    2.30
 -21  -1   0   24.20    2.50
  21   1   0   25.40    3.80
  21  -1   0   24.10    3.60
 -21   1   1    8.40    1.80
 -21  -1  -1    5.60    1.40
 -21  -1  -1    6.30    1.60
  21  -1  -1    7.90    3.10
  21   1   1    1.50    2.60
 -21   1   2    5.70    1.70
 -21  -1  -2    9.00    1.70
 -21  -1  -2    8.90    2.00
  21   1   2    5.60    2.70
  21  -1  -2   10.80    3.20
 -21  -1  -3   11.70    2.00
 -21  -1  -3   12.10    1.70
 -21   1   3   16.50    2.00
  21  -1  -3    8.90    3.40
  21   1   3   11.80    2.60
 -21  -1  -4    3.00    1.50
 -21   1   4    1.60    1.30
 -21   1   4    2.80    1.40
 -21  -1  -4    2.40    1.80
  21  -1  -4    0.40    2.90
  21   1   4    1.70    2.20
 -21   1   5   43.60    3.20
 -21  -1  -5   37.10    3.40
 -21   1   5   45.80    3.20
 -21  -1  -5   33.10    3.40
  21  -1  -5   50.89    6.00
  21   1   5   44.70    4.40
 -21  -1  -6   30.60    2.90
 -21   1   6   33.20    2.80
 -21   1   6   27.60    2.60
 -21  -1  -6   26.10    2.80
  21   1   6   20.40    3.10
  21  -1  -6   36.00    5.00
 -21  -1  -7   13.70    2.20
 -21   1   7   15.30    2.00
 -21  -1  -7   10.30    2.00
 -21   1   7   19.20    1.80
  21   1   7   14.10    3.00
  21  -1  -7   14.40    4.00
 -21  -1  -8   11.10    2.10
 -21  -1  -8   17.90    2.20
 -21   1   8   16.50    1.70
 -21   1   8   16.60    2.20
  21  -1  -8    7.10    3.80
 -21   1   9    6.60    1.80
 -21  -1  -9   12.00    2.20
 -21  -1  -9    6.20    1.80
  21  -1  -9    7.50    4.00
 -21  -1 -10    6.10    2.20
 -21  -1 -10    2.40    1.50
 -21   1  10    6.70    1.80
 -21  -1 -11    1.70    1.70
 -21   1  11    1.30    1.60
 -21  -1 -11   -0.70    1.60
 -21   1  12    1.80    1.60
 -22   1 -10    5.60    1.70
 -22  -1  10    3.10    1.50
 -22  -1   9    7.50    1.60
 -22   1  -9    8.90    1.80
 -22  -1   8   11.20    1.70
 -22   1  -8   14.00    2.10
 -22   1  -8   11.50    2.00
 -22  -1   8   10.80    1.40
  22   1  -8    6.40    4.80
 -22  -1   7   20.00    2.20
 -22   1  -7   30.30    3.00
 -22   1  -7   31.00    3.00
 -22  -1   7   24.40    2.50
  22   1  -7   20.90    4.20
  22  -1   7   27.90    3.60
 -22   1  -6   19.70    2.40
 -22  -1   6   20.10    2.20
  22   1  -6   28.60    4.90
  22  -1   6   19.50    3.20
 -22  -1   5    3.70    1.50
 -22   1  -5    5.80    1.70
 -22   1  -5    2.30    1.70
 -22  -1   5    2.20    1.30
  22   1  -5    0.20    3.10
  22  -1   5    3.70    2.30
 -22   1  -4   35.30    3.00
 -22  -1   4   25.10    2.70
  22  -1   4   31.30    3.90
  22   1  -4   29.60    4.70
 -22  -1   3   19.30    2.20
 -22   1  -3   15.60    2.30
  22   1  -3   17.70    3.70
  22  -1   3    9.60    2.60
 -22   1  -2    5.20    1.80
 -22  -1   2    3.80    1.50
  22  -1   2    5.10    2.50
  22   1  -2    4.80    3.00
 -22   1  -1   12.90    2.00
 -22  -1   1   17.70    2.20
  22   1  -1    8.10    3.00
  22  -1   1   16.70    3.20
 -22  -1   0    5.30    1.60
 -22   1   0    1.10    1.50
  22   1   0    4.00    2.80
  22  -1   0    0.00    2.50
 -22  -1  -1   12.70    2.10
 -22   1   1   17.50    2.10
  22   1   1   12.70    2.90
  22  -1  -1   22.10    3.80
 -22   1   2    5.60    1.50
 -22  -1  -2    5.20    1.80
  22   1   2    5.80    2.50
  22  -1  -2    8.90    3.20
 -22   1   3   13.10    1.90
 -22  -1  -3   17.60    2.10
 -22  -1  -3   18.10    2.40
  22  -1  -3   17.60    3.80
  22   1   3   18.90    3.20
 -22  -1  -4   35.80    3.20
 -22  -1  -4   30.20    2.90
 -22   1   4   30.30    2.80
  22   1   4   24.60    3.50
  22  -1  -4   30.50    4.50
 -22   1   5    2.40    1.30
 -22   1   5    2.70    1.40
 -22  -1  -5    6.70    1.70
 -22  -1  -5    3.60    1.90
  22   1   5    2.00    2.20
  22  -1  -5    4.30    3.20
 -22   1   6   27.90    2.50
 -22   1   6   19.90    2.10
 -22  -1  -6   28.80    2.90
 -22  -1  -6   24.00    2.80
  22  -1  -6   25.90    4.80
  22   1   6   25.90    3.40
 -22  -1  -7   24.10    2.60
 -22  -1  -7   28.10    2.90
 -22   1   7   24.10    2.50
 -22   1   7   20.40    2.20
  22   1   7   23.20    3.20
  22  -1  -7   18.40    4.30
 -22  -1  -8   11.70    2.00
 -22  -1  -8   16.30    2.40
 -22   1   8    9.50    1.70
 -22  -1  -9   11.30    2.20
 -22  -1  -9    8.30    2.00
 -22   1   9    6.40    1.70
 -22  -1 -10    0.70    1.50
 -22   1  10    2.10    1.50
 -23   1  -9    4.70    1.70
 -23  -1   9    1.90    1.50
 -23   1  -8    8.10    2.00
 -23  -1   8    8.30    1.40
 -23  -1   7    5.40    1.30
 -23  -1   7    6.50    1.40
 -23   1  -7    8.90    1.80
 -23   1  -6    6.40    2.00
 -23  -1   6    6.00    1.40
  23   1  -6    6.20    5.40
 -23  -1   5   57.49    3.50
 -23   1  -5   40.70    3.80
  23  -1   5   39.80    4.80
  23   1  -5   51.69    6.00
 -23  -1   4   14.20    1.80
 -23   1  -4   11.90    2.00
  23   1  -4   12.80    3.40
  23  -1   4   15.60    3.00
 -23   1  -3    3.60    1.80
 -23  -1   3    7.70    1.70
  23  -1   3    9.90    2.60
  23   1  -3    7.80    3.50
 -23   1  -2    6.10    1.90
 -23  -1   2    5.40    1.60
  23  -1   2    5.10    2.70
  23   1  -2    2.70    2.80
 -23  -1   1   13.50    2.10
 -23   1  -1    6.40    1.70
  23  -1   1   12.20    3.10
  23   1  -1    8.20    3.10
 -23  -1   0   20.60    2.40
 -23   1   0   18.50    2.30
  23   1   0   24.70    3.90
  23  -1   0   20.00    3.60
 -23   1   1   10.30    1.90
 -23  -1  -1   11.70    2.00
  23  -1  -1   11.20    3.00
  23   1   1    8.00    2.90
  23  -1  -2    1.20    2.50
  23   1   2    1.20    2.40
 -23  -1  -3    5.80    1.90
 -23   1   3    4.60    1.50
  23   1   3    5.40    2.60
  23  -1  -3    7.00    3.20
 -23   1   4   16.80    1.90
 -23  -1  -4   11.60    2.00
  23   1   4   10.70    2.60
  23  -1  -4   11.90    3.30
 -23  -1  -5   44.00    3.60
 -23   1   5   48.50    3.30
  23   1   5   48.30    5.10
  23  -1  -5   38.80    5.00
 -23   1   6    5.70    1.40
 -23  -1  -6    5.50    1.80
  23  -1  -6    7.20    5.20
 -23   1   7    7.20    1.40
 -23   1   7    7.30    1.30
 -23  -1  -7    5.70    1.80
 -23  -1  -8    5.70    1.90
 -23   1   8    7.20    1.40
 -23   1   9    3.00    1.30
 -23  -1  -9    3.00    1.70
 -24   1  -7    1.60    1.50
 -24  -1   6    9.90    1.50
 -24   1  -6    5.50    1.70
 -24  -1   5    2.00    1.20
 -24   1  -5    1.70    1.80
 -24   1  -4   20.10    2.40
 -24  -1   4   20.70    2.20
 -24   1  -3   11.70    2.00
 -24  -1   3   14.30    1.90
 -24   1  -2   10.00    1.90
 -24  -1   2   18.00    2.10
  24  -1   2   11.20    3.90
  24   1  -2   14.50    4.20
 -24  -1   1   12.00    1.90
 -24   1  -1   16.20    2.30
  24   1  -1    8.30    3.20
  24  -1   1    8.50    2.80
 -24  -1   0    2.00    1.70
 -24   1   0    2.50    1.60
  24  -1   0    4.90    3.10
  24   1   0   -2.40    2.50
 -24   1   1   13.50    2.00
  24   1   1   18.20    3.50
  24  -1  -1   13.40    3.50
 -24  -1  -2   11.00    2.00
 -24   1   2    9.20    1.70
  24  -1  -2   13.00    3.90
 -24  -1  -3   13.60    2.20
 -24   1   3   12.10    1.90
 -24   1   4   15.80    1.80
 -24  -1  -4   18.90    2.40
 -24  -1  -5    2.50    1.80
 -24   1   5    0.30    1.10
 -24  -1  -6    9.40    2.00
 -24   1   6    9.00    1.50
 -24  -1  -7    1.90    1.50
 -25   1  -6    0.10    1.30
 -25   1  -5    4.60    1.80
 -25  -1   4    0.10    1.10
 -25   1  -4    3.20    1.70
 -25   1  -3   11.10    1.90
 -25  -1   3   11.20    1.70
 -25  -1   2    5.00    1.40
 -25  -1   1    4.30    1.60
 -25   1  -1    0.50    1.30
 -25  -1   0   -1.00    1.20
 -25   1   0    0.20    1.40
 -25  -1  -1    1.80    1.60
 -25   1   1    2.20    1.30
 -25   1   2   13.00    1.90
 -25  -1  -2    8.00    1.70
 -25   1   3   10.60    1.70
 -25  -1  -3    8.10    1.70
 -25   1   4    4.40    1.40
 -25  -1  -4    3.70    1.70
 -25  -1  -5    7.90    2.00
 -25   1   5    0.30    1.40
 -25  -1  -6    0.00    1.30
 -26   1  -3    0.00    1.30
 -26   1  -2    6.90    1.70
 -26   1  -1    2.70    1.30
 -26  -1   1    5.60    1.50
 -26   1   0    5.60    1.60
 -26  -1   0    3.80    1.30
 -26   1   1    6.30    1.50
 -26  -1  -1    6.40    1.50
 -26  -1  -2    3.60    1.40
 -26   1   2    2.60    1.40
 -26  -1  -3    1.30    1.20
   0  -2  20    1.00    2.00
   0  -2  19    2.90    2.10
   0  -2  18    0.10    1.80
   0  -2  17    9.70    2.10
   0  -2  16    5.10    1.80
   0  -2  15    8.30    1.80
   0  -2  14    6.60    1.60
   0  -2  13   10.80    1.70
   0  -2  12   60.19    3.80
   0  -2  11   94.09    5.30
   0  -2  10  151.08    7.60
   0   2 -10  134.49    7.40
   0   2  -9   39.30    2.30
   0  -2   9   44.70    2.60
   0  -2   9   41.70    3.40
   0  -2   9   38.10    5.00
   0   2  -9   43.30    5.60
   0   2  -8    2.60    0.60
   0  -2   8    2.00    2.00
   0   2  -8    2.80    3.10
   0  -2   8    2.40    1.30
   0  -2   8    4.30    0.80
   0  -2   7   14.10    2.40
   0  -2   7   15.50    1.20
   0  -2   7   16.40    1.90
   0  -2   6   54.69    3.10
   0   2  -6   54.09    4.90
   0  -2   6   60.49    3.50
   0  -2   6   59.19    4.40
   0   2  -5  568.04   30.90
   0  -2   5  602.04   30.80
   0  -2   5  585.74   30.10
   0  -2   4  238.48   13.30
   0   2  -4  281.07   14.30
   0  -2   4  267.67   13.60
   0  -2   4  258.97   14.10
   0  -2   3  384.96   19.20
   0  -2   3  377.06   19.60
   0  -2   3  355.36   19.10
   0   2  -3  378.76   19.70
   0  -2   2   12.30    0.70
   0   2  -2   13.00    1.30
   0  -2   2   12.30    0.90
   0  -2   2   12.90    1.30
   0  -2   1   52.59    2.80
   0   2  -1   47.30    2.80
   0  -2   1   48.60    2.60
   0  -2   0  181.78    9.40
   0   2   1   48.40    2.70
   0  -2  -1   47.90    2.70
   0   2   1   49.00    2.50
   0   2   2    8.10    0.60
   0  -2  -2    8.70    0.50
   0  -2  -3  403.06   20.10
   0   2   3  375.36   19.60
   0   2   3  368.56   19.90
   0  -2  -4  263.67   13.90
   0   2   4  264.27   13.10
   0   2   4  249.97   13.60
   0   2   4  235.98   13.00
   0   2   5  584.14   30.00
   0   2   5  564.74   29.50
   0  -2  -5  622.54   30.40
   0   2   5  530.25   29.30
   0  -2  -6   53.99    4.80
   0   2   6   56.29    3.40
   0   2   6   53.99    3.00
   0   2   6   57.19    4.20
   0  -2  -7   14.50    1.20
   0   2   7   13.90    1.10
   0   2   7   17.50    1.80
   0   2   7   15.30    2.40
   0  -2  -7   12.40    2.90
   0   2   7   17.60    1.30
   0   2   8    0.80    1.80
   0  -2  -8    2.20    2.90
   0   2   8    2.80    0.70
   0  -2  -8    3.00    0.70
   0   2   8    2.60    0.50
   0   2   8    2.60    1.20
   0   2   9   39.80    2.50
   0  -2  -9   39.90    2.40
   0  -2  -9   48.20    6.70
   0   2   9   37.00    4.80
   0  -2 -10  146.09    7.70
   0   2  10  147.19    7.80
   0   2  11   92.79    5.20
   0   2  12   56.19    3.60
   0   2  13   10.40    1.60
   0   2  14    5.80    1.60
   0   2  15    7.80    1.80
   0   2  16    5.00    1.80
   0   2  17    5.50    2.00
   0   2  18    0.00    1.90
   0   2  19    1.90    2.20
   0   2  20    1.00    2.00
  -1  -2  20    1.70    1.90
   1  -2  20    1.70    2.10
  -1  -2  19   -0.30    2.20
   1  -2  19    2.50    2.20
  -1  -2  18    8.20    2.30
   1  -2  18    4.00    2.10
  -1  -2  17   -0.40    1.80
   1  -2  17   -0.70    1.90
  -1  -2  16    9.30    2.20
   1  -2  16    9.20    2.10
  -1  -2  15    3.10    1.60
   1  -2  15    6.50    1.80
  -1  -2  14   11.70    1.80
   1  -2  14   13.40    1.90
  -1  -2  13   26.00    2.60
   1  -2  13   26.70    2.50
  -1  -2  12   54.79    3.50
   1  -2  12   52.89    3.50
  -1   2 -11  149.49    8.20
  -1  -2  11  161.18    8.40
   1  -2  11  159.98    8.40
  -1   2 -10  134.99    7.10
  -1  -2  10  133.09    7.30
   1  -2  10  137.39    8.00
   1  -2  10  136.59    7.30
  -1  -2   9   85.09    4.70
  -1   2  -9   85.49    9.10
  -1   2  -9   84.79    4.60
  -1  -2   9   80.89    6.90
   1   2  -9   95.09    8.50
   1  -2   9   74.39    6.90
   1  -2   9   88.99    5.30
   1  -2   9   87.79    4.70
  -1  -2   8   96.09    7.00
  -1  -2   8  102.19    5.40
  -1   2  -8  104.29    8.60
  -1   2  -8  102.29    5.30
   1  -2   8   95.29    7.30
   1  -2   8  100.99    5.90
   1  -2   8  102.79    5.40
   1   2  -8   96.09    8.00
  -1   2  -7    9.70    0.90
  -1  -2   7    5.50    1.90
  -1  -2   7    8.70    0.90
  -1  -2   7   10.20    1.50
  -1   2  -7   13.90    3.20
   1  -2   7    5.90    2.10
   1   2  -7    8.30    2.40
   1  -2   7    7.70    1.30
  -1   2  -6   33.80    4.20
  -1  -2   6   30.80    1.80
  -1  -2   6   30.60    2.30
  -1   2  -6   29.20    1.80
  -1  -2   6   27.30    3.00
   1  -2   6   28.10    2.20
   1   2  -6   24.90    3.40
   1  -2   6   29.60    3.40
  -1  -2   5    7.00    0.70
  -1   2  -5    6.50    2.20
  -1  -2   5    4.20    1.00
  -1  -2   5    7.40    1.60
  -1  -2   5    6.80    0.70
   1   2  -5   10.40    1.90
   1  -2   5    4.20    1.60
  -1  -2   4  272.07   14.60
  -1  -2   4  300.27   15.30
  -1  -2   4  284.27   14.80
  -1  -2   4  273.17   14.70
  -1   2  -4  280.87   15.70
   1   2  -4  284.07   15.30
   1  -2   4  302.67   14.80
   1  -2   4  285.27   15.50
  -1  -2   3  150.38    7.90
  -1  -2   3  144.59    7.50
  -1   2  -3  145.89    8.30
  -1  -2   3  138.09    7.40
   1  -2   3  133.79    8.10
   1   2  -3  138.59    7.90
   1  -2   3  139.19    7.40
  -1  -2   2   13.10    1.00
  -1   2  -2   10.50    1.40
  -1  -2   2   10.80    0.90
  -1  -2   2   13.50    1.40
   1   2  -2   15.20    1.40
   1  -2   2   15.50    1.70
   1  -2   2   14.90    0.90
  -1   2  -1  436.76   22.40
  -1  -2   1  398.26   22.20
  -1  -2   1  445.06   22.40
   1  -2   1  432.36   22.40
   1   2  -1  445.76   22.40
   1  -2   1  442.16   22.10
  -1  -2   0   16.70    1.20
  -1  -2   0   15.60    1.00
   1   2   0   19.00    1.20
   1  -2   0   19.00    1.10
  -1  -2  -1  430.76   21.60
  -1  -2  -1  390.96   21.30
   1   2   1  417.86   21.20
   1   2   1  424.86   21.60
  -1  -2  -2   14.60    1.80
  -1  -2  -2   13.40    0.90
   1   2   2   13.00    1.70
   1  -2  -2   13.00    1.00
   1   2   2   12.60    0.80
  -1   2   3  148.19    7.90
  -1  -2  -3  134.89    7.70
  -1  -2  -3  147.79    8.60
   1   2   3  160.88    8.50
   1  -2  -3  154.28    8.10
   1   2   3  146.39    7.70
  -1  -2  -4  299.67   16.10
  -1   2   4  260.87   15.00
  -1   2   4  303.57   15.50
   1   2   4  292.47   15.10
   1   2   4  302.37   15.90
   1  -2  -4  303.17   15.60
  -1  -2  -5   11.80    2.20
  -1   2   5   10.40    0.90
  -1   2   5    9.90    1.50
   1   2   5    6.60    1.70
   1   2   5    7.40    1.00
   1  -2  -5    8.10    1.70
  -1   2   6   27.40    1.80
  -1   2   6   30.30    2.80
  -1  -2  -6   28.80    4.00
  -1  -2  -6   27.50    1.80
   1   2   6   31.80    2.10
   1   2   6   29.60    3.30
   1   2   6   30.30    1.80
   1  -2  -6   37.60    3.60
  -1  -2  -7    7.40    2.80
  -1   2   7    6.00    0.60
  -1   2   7    7.00    1.80
  -1  -2  -7    7.80    0.80
  -1   2   7    8.10    0.90
   1   2   7    6.60    2.10
   1  -2  -7    5.40    2.20
   1   2   7    7.80    0.80
   1   2   7    9.60    1.30
  -1   2   8  102.39    5.40
  -1   2   8   88.99    5.20
  -1   2   8   93.69    6.70
  -1  -2  -8  111.79    8.50
  -1  -2  -8  100.09    5.30
   1   2   8   97.09    7.00
   1  -2  -8   98.39    7.80
   1   2   8  106.99    5.80
   1   2   8  102.79    5.30
  -1   2   9   84.29    4.60
  -1  -2  -9   84.89    4.60
  -1  -2  -9   84.29    8.50
  -1   2   9   74.49    6.40
   1  -2  -9   83.09    4.50
   1   2   9   84.59    4.60
   1  -2  -9   81.59    7.90
   1   2   9   88.29    5.20
   1   2   9   76.89    6.80
  -1  -2 -10  136.59    7.10
  -1   2  10  132.49    7.20
   1   2  10  131.69    7.10
   1   2  10  129.59    7.80
  -1   2  11  147.89    8.30
  -1  -2 -11  153.18    8.20
   1   2  11  160.28    8.30
  -1   2  12   49.50    3.30
   1   2  12   49.60    3.30
  -1   2  13   27.60    2.50
   1   2  13   24.20    2.40
  -1   2  14   12.70    1.90
   1   2  14   16.40    2.10
  -1   2  15    6.20    1.90
   1   2  15    3.10    1.60
  -1   2  16   10.10    2.00
   1   2  16    7.30    1.90
  -1   2  17   -0.10    1.90
   1   2  17   -1.20    1.70
  -1   2  18    7.50    2.30
   1   2  18    7.60    2.20
  -1   2  19   -0.40    2.10
   1   2  19    2.40    2.00
  -1   2  20    1.30    1.90
   1   2  20   -3.70    1.80
  -2  -2  20    2.70    2.10
   2  -2  20    5.30    2.10
  -2  -2  19    0.90    2.00
   2  -2  19    6.00    2.20
  -2  -2  18    7.60    2.40
   2  -2  18    5.20    2.00
  -2  -2  17   11.70    2.30
   2  -2  17   18.70    2.50
  -2  -2  16   -0.30    1.70
   2  -2  16    0.60    1.60
  -2  -2  15    9.60    1.90
   2  -2  15   11.60    1.90
  -2  -2  14   32.40    3.00
   2  -2  14   34.60    2.90
  -2  -2  13   27.30    2.60
   2  -2  13   32.30    2.70
  -2  -2  12   67.49    4.10
  -2   2 -12   61.59    3.70
   2  -2  12   69.09    5.10
   2  -2  12   67.59    4.00
  -2  -2  11   52.19    3.30
  -2   2 -11   53.39    3.00
   2  -2  11   47.60    4.10
   2  -2  11   50.59    3.30
  -2  -2  10   93.59    4.90
  -2   2 -10   87.89    4.70
   2  -2  10   80.49    5.50
   2  -2  10   82.69    4.80
  -2   2  -9  136.69   11.90
  -2  -2   9  142.09   11.50
  -2   2  -9  149.29    7.80
  -2  -2   9  156.78    7.90
   2  -2   9  137.49   10.20
   2  -2   9  151.28    7.80
   2   2  -9  134.29   10.60
   2  -2   9  154.38    8.40
  -2  -2   8   43.10    2.50
  -2   2  -8   38.90    5.20
  -2  -2   8   35.30    4.40
  -2   2  -8   39.90    2.40
   2  -2   8   42.20    3.00
   2   2  -8   39.00    5.10
   2  -2   8   34.50    4.80
  -2  -2   7  164.88    8.40
  -2   2  -7  161.98   11.10
  -2  -2   7  151.88    9.70
  -2   2  -7  162.28    8.40
   2  -2   7  164.18   10.10
   2  -2   7  163.78    8.80
   2   2  -7  159.08   10.00
  -2   2  -6   13.20    2.90
  -2   2  -6   13.40    1.10
  -2  -2   6   14.70    1.10
  -2  -2   6   15.10    2.20
   2  -2   6   12.20    2.30
   2   2  -6   13.70    2.20
   2  -2   6   14.40    1.50
  -2   2  -5   33.40    4.00
  -2  -2   5   31.30    2.10
  -2  -2   5   33.30    1.90
  -2  -2   5   35.60    3.10
  -2   2  -5   28.80    1.90
   2   2  -5   31.50    3.00
   2  -2   5   33.20    3.60
   2  -2   5   31.50    2.10
  -2  -2   4  100.09    5.90
  -2  -2   4  110.69    5.70
  -2   2  -4  110.49    7.30
  -2  -2   4  124.29    6.70
   2   2  -4  108.29    6.50
   2  -2   4  110.19    6.00
   2  -2   4  109.29    6.90
  -2  -2   3  684.53   36.10
  -2  -2   3  671.33   35.70
  -2   2  -3  679.53   36.60
   2  -2   3  723.63   36.50
   2  -2   3  692.73   35.70
   2   2  -3  733.63   36.10
  -2  -2   2 1550.34   77.59
  -2  -2   2 1436.56   77.29
  -2   2  -2 1540.25   77.79
   2   2  -2 1487.75   77.49
   2  -2   2 1558.64   77.79
  -2  -2   1  280.47   15.90
  -2   2  -1  320.17   16.30
   2  -2   1  324.97   16.30
   2  -2   1  314.87   15.90
   2   2  -1  303.77   16.10
  -2  -2   0   10.00    0.90
  -2  -2   0    9.10    1.20
   2  -2   0   10.50    1.20
   2   2   0   11.80    1.30
  -2  -2  -1  281.47   15.70
  -2  -2  -1  309.27   16.10
  -2   2   1  302.37   15.70
   2   2   1  315.77   16.10
   2  -2  -1  310.27   15.70
  -2  -2  -2 1462.45   79.89
  -2  -2  -2 1636.84   80.49
   2   2   2 1577.34   80.49
   2  -2  -2 1591.64   79.89
  -2  -2  -3  720.33   37.20
  -2   2   3  753.32   36.50
  -2  -2  -3  692.53   36.40
   2  -2  -3  713.03   36.40
   2   2   3  697.83   37.10
   2   2   3  685.53   36.30
  -2  -2  -4  114.59    7.40
  -2   2   4  107.29    5.90
  -2   2   4  114.49    6.40
   2  -2  -4  107.79    6.40
   2   2   4  117.89    7.20
   2   2   4  117.79    6.00
  -2   2   5   34.50    2.00
  -2  -2  -5   38.00    4.20
  -2  -2  -5   33.30    2.10
  -2   2   5   35.50    2.80
   2  -2  -5   37.70    3.00
   2   2   5   38.20    2.30
   2   2   5   36.30    3.70
  -2   2   6   12.00    0.80
  -2  -2  -6   15.40    3.00
  -2  -2  -6   12.40    1.10
  -2   2   6   13.00    1.10
  -2   2   6   11.70    1.70
   2  -2  -6   13.10    2.00
   2   2   6   11.10    2.20
   2   2   6   12.10    1.30
  -2  -2  -7  157.98    8.30
  -2  -2  -7  162.18   10.80
  -2   2   7  157.38    8.20
  -2   2   7  152.98    9.20
  -2   2   7  150.68    8.10
   2  -2  -7  166.48    9.70
   2   2   7  155.58    9.80
   2   2   7  161.28    8.50
  -2   2   8   39.00    2.30
  -2   2   8   41.10    4.00
  -2   2   8   44.70    2.50
  -2  -2  -8   42.20    2.50
  -2  -2  -8   40.50    5.30
   2   2   8   41.10    2.50
   2  -2  -8   37.70    4.90
   2   2   8   40.40    2.90
   2   2   8   35.70    4.70
  -2  -2  -9  142.09    7.30
  -2   2   9  148.19    7.40
  -2   2   9  125.09    7.20
  -2  -2  -9  142.99   11.40
  -2   2   9  134.19    9.60
   2   2   9  141.19    7.30
   2   2   9  140.39    7.80
   2   2   9  127.69    9.50
   2  -2  -9  136.89    9.80
  -2  -2 -10   89.39    4.70
  -2   2  10   84.29    4.80
   2   2  10   84.19    5.40
   2   2  10   82.79    4.70
  -2  -2 -11   48.00    2.90
  -2   2  11   47.50    3.10
   2   2  11   46.30    3.90
   2   2  11   47.00    3.00
  -2  -2 -12   61.79    3.80
  -2   2  12   61.19    3.90
   2   2  12   69.09    4.00
  -2   2  13   28.30    2.70
   2   2  13   31.80    2.60
  -2   2  14   32.60    3.20
   2   2  14   39.20    3.00
  -2   2  15    9.50    2.00
   2   2  15   13.20    1.90
  -2   2  16   -0.10    1.80
   2   2  16   -0.50    1.60
  -2   2  17   13.90    2.30
   2   2  17   14.30    2.20
  -2   2  18    3.90    2.10
   2   2  18    5.30    2.10
  -2   2  19    1.40    2.00
   2   2  19   -0.20    1.90
  -2   2  20    4.10    2.10
   2   2  20    3.60    2.00
  -3  -2  20    5.80    2.30
   3  -2  20    3.00    2.10
  -3  -2  19    3.10    2.10
   3  -2  19    4.20    2.10
  -3  -2  18    0.20    1.90
   3  -2  18    1.10    1.80
  -3  -2  17    2.80    2.10
   3  -2  17    5.20    2.00
  -3  -2  16   33.80    3.40
   3  -2  16   32.60    3.40
  -3  -2  15    6.60    1.70
   3  -2  15    3.90    1.70
  -3  -2  14   43.20    3.60
   3  -2  14   50.99    3.50
  -3  -2  13   54.09    3.90
   3  -2  13   61.59    3.90
  -3  -2  12   22.30    2.10
  -3   2 -12   19.20    1.70
   3  -2  12   14.50    2.50
   3  -2  12   22.20    2.10
  -3   2 -11   23.90    1.80
  -3  -2  11   24.20    2.00
   3  -2  11   20.10    2.50
   3  -2  11   21.70    1.90
  -3  -2  10  231.08   12.80
  -3   2 -10  251.07   12.70
   3  -2  10  245.98   12.80
   3  -2  10  249.28   13.30
  -3   2  -9  172.08   14.00
  -3  -2   9  188.18    9.70
  -3   2  -9  185.78    9.70
   3   2  -9  193.78   13.40
   3  -2   9  193.28   10.20
   3  -2   9  162.38   12.00
  -3   2  -8  115.09    9.60
  -3   2  -8   94.89    5.10
  -3  -2   8   95.59    5.10
   3  -2   8   90.79    5.50
   3   2  -8   91.29    7.40
   3  -2   8   89.39    7.60
  -3   2  -7  160.58   11.50
  -3   2  -7  159.78    8.60
  -3  -2   7  167.28   10.10
  -3  -2   7  169.48    8.60
   3  -2   7  167.48    8.90
   3   2  -7  161.18   10.00
   3  -2   7  159.18   10.40
  -3  -2   6   79.19    5.60
  -3   2  -6   79.39    4.40
  -3  -2   6   79.09    4.40
  -3   2  -6   80.39    6.80
   3  -2   6   81.89    4.60
   3   2  -6   84.89    5.60
   3  -2   6   84.59    6.30
  -3  -2   5   48.00    3.80
  -3   2  -5   45.90    2.70
  -3   2  -5   48.30    4.90
  -3  -2   5   48.20    2.90
  -3  -2   5   45.60    2.60
   3   2  -5   48.00    3.70
   3  -2   5   43.90    2.90
   3  -2   5   49.80    4.50
  -3  -2   4  481.35   24.60
  -3   2  -4  447.76   24.30
  -3  -2   4  437.56   25.00
  -3   2  -4  481.05   25.80
  -3  -2   4  466.45   24.30
   3  -2   4  483.95   24.40
   3   2  -4  489.85   24.90
   3  -2   4  517.65   25.60
  -3  -2   3 1393.76   76.89
  -3  -2   3 1473.65   76.29
  -3  -2   3 1491.15   76.49
  -3   2  -3 1568.24   77.49
   3   2  -3 1402.76   76.79
   3  -2   3 1660.73   77.39
  -3  -2   2  282.97   15.10
  -3   2  -2  312.07   16.00
   3  -2   2  280.87   15.80
   3  -2   2  268.67   14.90
   3   2  -2  305.37   15.40
  -3  -2   1  935.91   50.69
  -3   2  -1 1058.39   51.29
   3  -2   1  998.60   51.19
   3   2  -1 1036.00   51.09
   3  -2   1  930.01   50.59
  -3  -2   0 1441.06   75.39
  -3  -2   0 1427.56   74.99
   3  -2   0 1570.24   75.39
   3   2   0 1436.76   75.39
  -3  -2  -1  944.51   47.50
  -3   2   1  901.81   47.10
  -3  -2  -1  956.70   47.00
   3   2   1  892.41   46.80
   3   2   1  886.61   47.50
   3  -2  -1  920.01   47.10
  -3  -2  -2  291.37   15.30
  -3  -2  -2  306.57   16.20
   3  -2  -2  285.97   15.40
   3  -2  -2  309.37   15.30
   3   2   2  271.57   16.00
  -3  -2  -3 1450.85   75.29
  -3  -2  -3 1644.04   76.39
  -3   2   3 1493.15   75.09
  -3  -2  -3 1339.27   75.09
   3  -2  -3 1446.96   75.29
  -3   2   4  468.35   25.20
  -3  -2  -4  508.35   25.00
  -3  -2  -4  476.15   24.90
  -3   2   4  477.45   24.80
  -3  -2  -4  502.75   26.30
   3  -2  -4  487.65   25.10
   3   2   4  468.95   24.90
   3   2   4  496.55   26.10
  -3   2   5   45.20    2.50
  -3   2   5   45.80    2.60
  -3   2   5   46.70    3.30
  -3  -2  -5   44.20    2.70
  -3  -2  -5   48.90    5.10
   3   2   5   48.00    2.80
   3   2   5   52.29    4.60
   3  -2  -5   47.80    3.30
  -3   2   6   84.19    4.30
  -3   2   6   84.79    5.30
  -3  -2  -6   87.69    7.20
  -3   2   6   83.79    4.50
  -3  -2  -6   83.99    4.50
   3   2   6   76.59    6.30
   3   2   6   82.19    4.70
   3  -2  -6   85.19    5.40
  -3   2   7  176.78    9.00
  -3   2   7  180.38   10.00
  -3  -2  -7  166.98   11.70
  -3  -2  -7  167.78    9.00
  -3   2   7  173.38    8.80
   3   2   7  162.98   10.80
   3   2   7  165.98    9.20
   3  -2  -7  170.68   10.10
  -3  -2  -8   96.19    5.20
  -3   2   8   83.89    6.50
  -3   2   8   94.39    5.20
  -3  -2  -8  113.89    9.40
   3   2   8   89.29    5.50
   3   2   8   97.59    7.50
   3  -2  -8  103.09    7.00
  -3  -2  -9  189.58   14.10
  -3   2   9  168.08    9.60
  -3  -2  -9  189.38    9.70
   3  -2  -9  186.48   11.80
   3   2   9  169.38   12.70
   3   2   9  189.78   10.10
   3   2   9  189.28    9.60
  -3   2  10  238.08   13.00
  -3  -2 -10  255.57   13.00
   3   2  10  249.88   13.50
   3   2  10  250.77   13.00
  -3  -2 -11   26.00    2.00
  -3   2  11   19.80    2.00
   3   2  11   24.90    2.90
   3   2  11   27.50    2.00
  -3   2  12   20.80    2.00
  -3  -2 -12   19.70    1.80
   3   2  12   19.50    2.00
   3   2  12   16.20    2.50
  -3   2  13   55.29    3.80
  -3  -2 -13   51.89    3.40
   3   2  13   62.49    3.80
  -3   2  14   46.00    3.70
   3   2  14   51.59    3.60
  -3   2  15    3.30    1.70
   3   2  15    3.80    1.70
  -3   2  16   35.40    3.60
   3   2  16   41.70    3.50
  -3   2  17    1.70    2.00
   3   2  17    3.60    1.70
  -3   2  18    1.10    2.00
   3   2  18    0.40    1.90
  -3   2  19    5.10    2.10
   3   2  19    8.20    2.20
  -3   2  20    3.00    1.90
   3   2  20   -0.10    1.90
  -4  -2  20    2.50    2.00
   4  -2  20    0.20    1.90
  -4  -2  19    0.60    2.00
   4  -2  19    3.60    2.10
  -4  -2  18    8.80    2.30
   4  -2  18    7.50    2.30
  -4  -2  17    1.90    2.00
   4  -2  17    3.20    1.90
  -4  -2  16    5.70    1.90
   4  -2  16    4.70    1.80
  -4  -2  15   37.70    3.50
   4  -2  15   34.60    3.20
  -4  -2  14    9.50    1.90
   4  -2  14    8.90    1.70
  -4   2 -13   44.80    2.90
  -4  -2  13   44.30    3.40
   4  -2  13   41.20    4.40
   4  -2  13   46.10    3.20
  -4   2 -12   47.30    3.00
  -4  -2  12   44.50    3.20
   4  -2  12   44.50    4.20
   4  -2  12   49.99    3.20
  -4   2 -11   64.19    3.80
  -4  -2  11   63.79    3.90
   4  -2  11   62.79    3.80
   4  -2  11   63.29    4.60
  -4   2 -10   15.60    1.50
  -4  -2  10   14.80    1.50
   4  -2  10   12.00    1.90
  -4   2  -9   75.19   10.90
  -4  -2   9   93.69    5.00
  -4   2  -9   92.09    4.90
   4  -2   9   85.89    5.40
   4  -2   9   83.49    8.20
  -4   2  -8  474.75   23.90
  -4   2  -8  475.65   27.30
  -4  -2   8  477.35   23.90
  -4  -2   8  465.15   25.40
   4  -2   8  430.56   25.90
   4   2  -8  441.76   25.40
   4  -2   8  476.95   24.20
  -4   2  -7  158.08    8.50
  -4   2  -7  170.18   11.70
  -4  -2   7  163.68    8.50
  -4  -2   7  157.98    9.90
   4  -2   7  163.68    8.80
   4   2  -7  156.98    9.80
   4  -2   7  158.58   10.70
  -4   2  -6   56.99    3.30
  -4  -2   6   64.49    4.80
  -4   2  -6   52.99    6.30
  -4  -2   6   59.29    3.20
   4   2  -6   54.09    4.40
   4  -2   6   52.29    5.60
   4  -2   6   54.19    3.50
  -4  -2   5  212.38   11.00
  -4  -2   5  191.48   10.30
  -4  -2   5  189.18    9.90
  -4   2  -5  183.68    9.90
  -4   2  -5  186.38   12.00
   4   2  -5  201.58   10.80
   4  -2   5  180.28   10.10
   4  -2   5  186.48   11.70
  -4   2  -4 1591.34   85.59
  -4  -2   4 1686.83   85.89
  -4  -2   4 1804.52   86.39
  -4   2  -4 1651.63   87.09
   4  -2   4 1592.14   85.69
   4   2  -4 1707.33   86.19
   4  -2   4 1721.63   86.99
  -4   2  -3  972.10   50.39
  -4   2  -3  926.01   51.59
  -4  -2   3 1029.90   50.69
  -4  -2   3  953.60   50.29
   4   2  -3 1013.70   50.99
   4  -2   3  960.60   50.49
   4  -2   3 1054.09   51.69
  -4   2  -2  773.12   42.90
  -4  -2   2  807.82   42.10
  -4   2  -2  777.62   41.70
   4  -2   2  832.52   42.90
   4   2  -2  807.02   42.40
   4   2  -2  895.51   42.60
   4  -2   2  829.42   41.90
  -4  -2   1  346.97   18.40
  -4   2  -1  329.27   19.00
   4  -2   1  360.06   19.00
   4  -2   1  341.97   18.20
   4   2  -1  376.56   18.90
  -4  -2   0   34.40    2.70
  -4  -2   0   35.00    3.60
   4   2   0   37.70    3.80
   4  -2   0   42.70    3.60
  -4  -2  -1  360.26   18.50
  -4  -2  -1  371.76   19.30
  -4   2   1  348.67   18.70
   4  -2  -1  347.77   18.80
   4   2   1  339.67   19.20
  -4  -2  -2  831.72   41.10
  -4  -2  -2  862.51   42.00
  -4  -2  -2  801.52   40.80
  -4   2   2  775.12   40.70
   4  -2  -2  818.62   41.30
   4  -2  -2  750.12   41.20
   4   2   2  760.02   40.90
   4   2   2  796.52   42.00
  -4   2   3  973.10   50.99
  -4   2   3  932.71   50.99
  -4  -2  -3  964.00   50.99
  -4  -2  -3 1073.39   52.49
  -4  -2  -3  974.40   51.29
   4   2   3 1063.69   52.39
   4  -2  -3 1026.60   51.49
   4  -2  -3 1037.30   51.39
   4   2   3  963.60   51.09
  -4  -2  -4 1682.43   84.09
  -4  -2  -4 1607.14   82.69
  -4  -2  -4 1593.64   82.49
  -4   2   4 1504.15   82.39
  -4   2   4 1527.65   82.39
   4   2   4 1496.35   82.49
   4  -2  -4 1779.62   82.99
   4  -2  -4 1730.83   82.79
   4   2   4 1647.84   83.89
  -4   2   5  186.28    9.50
  -4  -2  -5  186.28   11.80
  -4  -2  -5  175.98    9.60
  -4   2   5  184.18    9.40
  -4   2   5  191.78   10.20
   4  -2  -5  182.48   10.00
   4   2   5  182.98    9.70
   4   2   5  177.98   11.40
  -4   2   6   56.49    3.00
  -4   2   6   60.69    4.20
  -4  -2  -6   56.79    3.30
  -4  -2  -6   55.49    6.30
  -4   2   6   55.39    3.20
   4  -2  -6   55.39    4.00
   4   2   6   63.59    5.70
   4   2   6   59.49    3.50
  -4  -2  -7  159.98    8.30
  -4  -2  -7  147.79   11.50
  -4   2   7  150.68    8.10
  -4   2   7  155.68    9.20
  -4   2   7  162.48    8.30
   4   2   7  149.49   10.50
   4   2   7  159.18    8.50
   4  -2  -7  162.28    9.40
  -4  -2  -8  480.45   23.80
  -4  -2  -8  473.25   27.10
  -4   2   8  471.75   23.70
  -4   2   8  440.06   24.70
  -4   2   8  452.25   23.60
   4  -2  -8  459.15   24.90
   4   2   8  482.25   24.00
   4   2   8  426.26   25.80
  -4   2   9   90.09    4.70
  -4  -2  -9   88.49    4.70
  -4   2   9   76.79    4.40
  -4  -2  -9   95.69   10.50
   4   2   9   80.39    5.10
  -4   2  10   15.10    1.50
  -4  -2 -10   14.90    1.60
   4   2  10   15.30    2.00
   4   2  10   11.10    1.30
  -4  -2 -11   66.99    3.90
  -4   2  11   62.69    3.90
   4   2  11   66.09    3.90
   4   2  11   63.79    4.60
  -4  -2 -12   47.50    3.00
  -4   2  12   45.60    3.20
   4   2  12   47.40    3.10
   4   2  12   42.40    4.10
  -4   2  13   48.00    3.40
  -4  -2 -13   42.80    3.10
   4   2  13   49.50    3.30
  -4   2  14    6.40    1.70
   4   2  14    8.10    1.60
  -4   2  15   35.40    3.40
   4   2  15   36.90    3.20
  -4   2  16    4.50    1.80
   4   2  16    3.90    1.70
  -4   2  17    2.80    2.00
   4   2  17    4.90    2.00
  -4   2  18    7.80    2.30
   4   2  18    8.40    2.10
  -4   2  19    2.10    2.10
   4   2  19    3.40    1.90
  -4   2  20   -0.10    1.70
   4   2  20    3.70    2.20
  -5  -2  20    2.30    1.80
   5  -2  20    1.50    2.50
  -5  -2  19    0.50    2.00
   5  -2  19    3.10    2.10
  -5  -2  18   -0.60    1.90
   5  -2  18    2.00    1.80
  -5  -2  17    7.80    2.30
   5  -2  17   10.20    2.10
  -5  -2  16    4.20    2.00
   5  -2  16    5.70    1.90
  -5  -2  15    5.00    2.00
   5  -2  15    6.60    1.80
  -5  -2  14   18.80    2.30
  -5   2 -14   19.50    2.00
   5  -2  14   23.00    3.60
   5  -2  14   24.70    2.60
  -5  -2  13    2.30    1.40
  -5   2 -13    1.40    1.10
   5  -2  13    2.40    2.10
   5  -2  13    1.80    1.40
  -5   2 -12   28.00    2.20
  -5  -2  12   22.30    2.40
   5  -2  12   21.70    2.80
   5  -2  12   28.50    2.30
  -5   2 -11   11.40    1.40
  -5  -2  11   12.40    1.60
   5  -2  11   12.40    2.10
  -5   2 -10   22.20    1.90
  -5  -2  10   23.10    2.00
   5  -2  10   21.20    2.50
  -5   2  -9   19.10    6.50
  -5  -2   9   20.30    1.70
  -5   2  -9   20.50    1.70
  -5  -2   9   16.70    1.10
   5  -2   9   22.40    2.20
   5  -2   9   18.30    7.80
  -5  -2   8   57.79    3.10
  -5   2  -8   63.49    3.50
  -5  -2   8   56.49    3.40
  -5   2  -8   70.09    8.50
  -5  -2   8   49.20    5.60
   5  -2   8   64.59    3.90
   5   2  -8   65.19    5.70
   5  -2   8   54.99    7.20
  -5   2  -7   79.69    8.60
  -5   2  -7   80.09    4.40
  -5  -2   7   72.89    6.10
  -5  -2   7   83.79    4.40
  -5  -2   7   75.89    4.10
   5   2  -7   78.89    5.90
   5  -2   7   76.79    4.70
   5  -2   7   76.59    7.10
  -5  -2   6  132.09    7.10
  -5  -2   6  132.99    7.00
  -5   2  -6  130.89   10.20
  -5  -2   6  131.19    8.50
  -5   2  -6  138.79    7.20
   5  -2   6  146.59    9.70
   5   2  -6  138.49    8.20
   5  -2   6  133.09    7.40
  -5   2  -5  155.28    8.20
  -5  -2   5  147.69    8.10
  -5   2  -5  143.79   10.50
  -5  -2   5  150.18    8.70
  -5  -2   5  159.18    8.20
   5  -2   5  162.48    8.40
   5  -2   5  164.28   10.50
   5   2  -5  168.38    9.20
  -5  -2   4  269.87   14.00
  -5  -2   4  265.07   14.10
  -5   2  -4  249.38   15.90
  -5  -2   4  271.47   14.60
  -5   2  -4  276.57   14.20
   5   2  -4  296.57   15.30
   5  -2   4  278.17   15.90
   5  -2   4  268.67   14.30
   5   2  -4  287.67   15.00
  -5  -2   3   86.29    4.90
  -5   2  -3   88.39    6.80
  -5  -2   3   89.79    5.50
  -5   2  -3   86.39    4.90
   5  -2   3   97.19    5.10
   5  -2   3  101.59    6.90
   5   2  -3   91.59    5.80
   5   2  -3  104.59    6.20
  -5   2  -2  153.28   10.00
  -5   2  -2  156.08    8.40
  -5  -2   2  161.38    8.90
  -5  -2   2  154.88    8.30
   5   2  -2  153.48    9.20
   5  -2   2  167.48    8.60
   5   2  -2  164.58    9.50
   5  -2   2  172.38    9.90
  -5  -2   1   74.29    4.60
  -5   2  -1   72.49    4.00
  -5   2  -1   76.69    5.90
  -5   2  -1   75.19    4.00
   5   2  -1   79.29    5.70
   5  -2   1   72.09    4.30
   5  -2   1   71.59    5.70
  -5  -2   0   70.19    4.20
  -5  -2   0   65.99    4.90
  -5   2   0   60.79    3.50
  -5   2   0   54.49    3.40
   5   2   0   65.49    5.30
   5  -2   0   70.59    5.10
  -5  -2  -1   63.29    4.10
  -5   2   1   59.49    4.50
  -5  -2  -1   60.19    5.30
  -5  -2  -1   63.89    3.50
  -5   2   1   61.69    3.40
   5   2   1   67.79    5.50
   5  -2  -1   66.19    4.80
  -5   2   2  140.79    7.40
  -5  -2  -2  154.48    7.90
  -5  -2  -2  144.89    9.10
  -5  -2  -2  146.29    7.40
  -5   2   2  131.29    7.30
   5   2   2  139.99    7.60
   5   2   2  134.09    9.00
   5  -2  -2  141.59    8.30
  -5   2   3   89.29    4.80
  -5  -2  -3   91.99    5.40
  -5  -2  -3  104.49    7.20
  -5  -2  -3   93.89    4.90
  -5   2   3   86.19    4.80
   5  -2  -3   96.69    5.80
   5  -2  -3   89.69    5.50
   5   2   3   85.59    5.00
   5   2   3   92.39    6.80
  -5  -2  -4  273.67   14.50
  -5  -2  -4  274.97   14.90
  -5   2   4  268.77   14.50
  -5   2   4  272.77   14.40
  -5  -2  -4  273.17   16.50
   5  -2  -4  293.77   15.20
   5   2   4  305.57   16.50
   5  -2  -4  307.87   15.00
   5   2   4  265.97   14.60
  -5  -2  -5  175.68   11.30
  -5   2   5  156.68    8.50
  -5   2   5  160.18    8.60
  -5  -2  -5  157.98    8.60
   5  -2  -5  174.08    9.40
   5   2   5  166.48   10.80
   5   2   5  163.38    8.70
   5  -2  -5  167.98    9.10
  -5  -2  -6  125.69    7.00
  -5  -2  -6  126.79   10.20
  -5   2   6  133.09    6.80
  -5   2   6  125.09    6.90
   5  -2  -6  133.19    7.90
   5   2   6  128.49    9.50
   5   2   6  139.39    7.10
   5  -2  -6  132.39    7.60
  -5  -2  -7   73.39    4.40
  -5  -2  -7   82.29    8.60
  -5   2   7   79.29    4.30
  -5   2   7   79.39    4.10
   5  -2  -7   76.99    5.40
   5   2   7   76.19    7.30
   5   2   7   77.99    4.60
  -5   2   8   62.19    3.40
  -5  -2  -8   68.89    3.80
  -5   2   8   66.29    3.70
  -5  -2  -8   60.49    8.70
   5  -2  -8   61.69    5.30
   5   2   8   55.39    7.10
   5   2   8   65.09    4.00
  -5   2   9   20.40    1.30
  -5   2   9   21.10    1.80
  -5  -2  -9   22.90    1.90
   5   2   9   18.80    2.20
  -5   2  10   20.40    1.90
  -5  -2 -10   22.50    2.00
   5   2  10   22.50    2.50
  -5  -2 -11   10.30    1.40
  -5   2  11    8.70    1.40
   5   2  11    9.10    1.90
   5   2  11   10.50    1.30
  -5  -2 -12   31.20    2.40
  -5   2  12   26.90    2.60
   5   2  12   29.20    2.40
   5   2  12   26.30    3.20
  -5  -2 -13    1.70    1.20
  -5   2  13    3.00    1.40
   5   2  13   -0.70    1.40
   5   2  13    2.90    2.20
  -5  -2 -14   21.00    2.20
  -5   2  14   19.00    2.30
   5   2  14   27.40    2.60
  -5   2  15    3.90    1.90
   5   2  15    6.10    1.80
  -5   2  16    2.90    1.90
   5   2  16    5.30    1.70
  -5   2  17    6.10    2.10
   5   2  17    8.10    2.00
  -5   2  18    0.60    2.00
   5   2  18   -1.40    1.60
  -5   2  19    0.50    1.50
   5   2  19    0.80    1.80
  -5   2  20    1.20    1.70
  -6  -2  20    1.20    1.60
  -6  -2  19    2.00    1.60
   6  -2  19    2.00    2.00
  -6  -2  18    0.80    2.20
   6  -2  18   -1.50    1.80
  -6  -2  17   -0.60    1.80
   6  -2  17    1.70    1.70
  -6  -2  16   17.70    2.70
   6  -2  16   17.40    2.30
  -6  -2  15    4.40    1.80
   6  -2  15    3.80    1.60
  -6   2 -14    2.10    1.20
  -6  -2  14    1.60    1.70
   6  -2  14    0.90    2.50
   6  -2  14    3.00    1.50
  -6   2 -13   27.70    2.40
   6  -2  13   27.60    2.50
   6  -2  13   18.30    3.20
  -6  -2  12    2.70    1.30
  -6   2 -12    3.30    1.20
   6  -2  12    0.60    1.80
   6  -2  12    3.70    1.40
  -6   2 -11    9.80    1.40
  -6  -2  11    8.30    1.40
   6  -2  11    6.60    1.90
  -6  -2  10   37.90    2.60
  -6   2 -10   37.40    2.60
   6  -2  10   35.30    3.20
  -6   2  -9    5.30   10.10
  -6  -2   9    3.10    0.40
  -6  -2   9    6.70    1.10
  -6   2  -9    5.00    1.10
   6  -2   9    6.70    1.50
  -6  -2   8    6.20    0.60
  -6   2  -8   14.10    5.80
  -6  -2   8    9.10    1.10
  -6   2  -8    6.90    1.10
   6  -2   8    2.30    3.90
   6  -2   8    7.80    1.40
   6   2  -8    5.40    2.70
  -6   2  -7  113.19    5.90
  -6  -2   7  110.49    5.60
  -6  -2   7  110.79    5.80
  -6   2  -7  117.79   10.70
   6  -2   7   97.19    9.20
   6   2  -7   97.89    7.20
   6  -2   7  100.19    6.10
  -6   2  -6  573.54   28.80
  -6   2  -6  541.35   31.60
  -6  -2   6  551.64   28.60
  -6  -2   6  549.85   28.70
   6   2  -6  604.24   30.30
   6   2  -6  554.84   29.70
   6  -2   6  567.24   31.10
   6  -2   6  539.45   28.90
  -6   2  -5  266.87   16.20
  -6  -2   5  244.98   13.20
  -6   2  -5  248.98   13.30
  -6  -2   5  257.47   13.90
  -6  -2   5  247.78   13.30
   6   2  -5  265.07   14.30
   6  -2   5  254.57   13.50
   6   2  -5  273.77   14.80
   6  -2   5  261.97   15.70
  -6   2  -4  170.78   11.30
  -6   2  -4  166.68    8.80
  -6  -2   4  171.08    8.80
  -6  -2   4  164.78    9.40
  -6  -2   4  151.18    8.70
   6  -2   4  176.78   11.10
   6   2  -4  162.98    9.80
   6  -2   4  172.08    9.00
   6   2  -4  185.98   10.20
  -6  -2   3    9.90    1.00
  -6   2  -3   12.00    1.20
  -6  -2   3   10.30    1.60
  -6  -2   3   12.30    1.00
  -6   2  -3    8.80    2.90
   6   2  -3    8.00    1.70
   6  -2   3   10.90    1.30
   6  -2   3   10.80    2.70
   6   2  -3    6.10    2.00
  -6   2  -2   41.60    4.80
  -6   2  -2   38.40    2.30
  -6  -2   2   37.30    2.20
  -6  -2   2   43.70    3.10
   6   2  -2   38.80    3.70
   6  -2   2   38.60    2.70
   6   2  -2   37.30    4.00
   6  -2   2   38.70    4.40
  -6  -2   1    6.00    1.50
  -6   2  -1    8.90    0.90
  -6   2  -1    7.30    2.40
  -6   2  -1    6.70    0.70
  -6  -2   1    5.90    0.70
  -6  -2   1    7.60    0.70
   6   2  -1    7.00    2.30
   6  -2   1    5.50    2.20
   6  -2   1    5.00    1.10
  -6   2   0   46.10    2.60
  -6  -2   0   48.80    4.40
  -6  -2   0   49.20    3.40
  -6  -2   0   44.30    2.60
  -6   2   0   46.00    2.60
  -6  -2   0   45.70    2.60
   6  -2   0   48.30    4.40
   6   2   0   46.40    4.60
  -6  -2  -1    5.20    0.80
  -6  -2  -1    3.40    2.20
  -6  -2  -1    6.00    1.50
  -6   2   1    5.60    1.70
  -6  -2  -1    4.90    0.60
  -6   2   1    6.50    0.80
  -6   2   1    4.80    0.70
   6   2   1    2.40    2.30
   6  -2  -1    5.30    1.90
  -6  -2  -2   35.00    4.50
  -6   2   2   31.90    2.10
  -6   2   2   32.50    3.10
  -6   2   2   37.60    2.10
  -6  -2  -2   37.70    2.20
  -6  -2  -2   37.90    2.80
   6   2   2   41.40    2.60
   6   2   2   36.90    4.60
   6  -2  -2   38.80    3.70
  -6  -2  -3   10.60    1.10
  -6   2   3    9.40    1.00
  -6   2   3   10.40    1.00
  -6  -2  -3   10.00    1.60
  -6  -2  -3   11.30    2.90
   6   2   3   13.40    1.30
   6  -2  -3   10.40    1.70
   6   2   3   11.50    2.80
   6  -2  -3    7.70    1.80
  -6  -2  -4  162.08    8.50
  -6  -2  -4  161.18    8.90
  -6  -2  -4  157.68   10.90
  -6   2   4  168.38    8.40
  -6   2   4  144.99    8.40
   6  -2  -4  160.48    9.10
   6  -2  -4  171.78    9.50
   6   2   4  165.78    8.60
   6   2   4  160.88   10.70
  -6   2   5  254.37   12.90
  -6   2   5  243.58   13.00
  -6  -2  -5  255.17   15.80
  -6  -2  -5  250.77   13.00
   6   2   5  248.88   13.10
   6   2   5  228.68   15.30
   6  -2  -5  262.37   13.60
   6  -2  -5  255.07   13.90
  -6  -2  -6  573.14   32.20
  -6  -2  -6  578.34   29.40
  -6   2   6  569.14   29.30
  -6   2   6  570.24   29.20
   6   2   6  553.84   31.70
   6  -2  -6  574.54   29.90
   6   2   6  582.44   29.50
   6  -2  -6  565.54   30.20
  -6  -2  -7  112.49    6.00
  -6  -2  -7  100.59   10.30
  -6   2   7  113.69    5.70
  -6   2   7  110.59    5.90
   6  -2  -7  100.59    6.90
   6   2   7  113.99    6.20
   6   2   7  111.49    9.40
   6  -2  -7  106.69    7.20
  -6  -2  -8    4.70    4.90
  -6   2   8    6.50    0.70
  -6   2   8    5.70    1.00
  -6  -2  -8    8.10    1.20
   6   2   8    4.90    4.00
   6   2   8    7.60    1.30
   6  -2  -8    9.40    2.30
   6  -2  -8    5.20    2.30
  -6   2   9    6.60    0.70
  -6   2   9    7.80    1.20
  -6  -2  -9    7.90    1.20
   6  -2  -9    6.90    2.60
   6   2   9    5.70    1.30
  -6  -2 -10   38.80    2.70
  -6   2  10   39.70    2.70
   6  -2 -10   32.50    4.10
   6   2  10   37.70    3.10
  -6   2  11   10.40    1.50
  -6  -2 -11   10.30    1.50
   6   2  11   14.60    2.20
   6   2  11    8.70    1.30
  -6   2  12    4.30    1.40
  -6  -2 -12    2.40    1.20
   6   2  12    4.70    2.00
   6   2  12    2.80    1.20
  -6   2  13   13.80    1.90
   6   2  13   14.00    2.60
  -6   2  14    1.80    1.70
  -6  -2 -14    3.00    1.40
   6   2  14    2.80    1.50
  -6   2  15    5.00    1.90
   6   2  15    6.30    1.70
  -6   2  16   16.00    2.40
   6   2  16   19.30    2.40
  -6   2  17   -1.00    1.70
   6   2  17    1.40    1.70
  -6   2  18    0.90    1.60
   6   2  18   -0.20    1.70
  -6   2  19    3.90    1.90
   6   2  19    1.00    1.70
  -6   2  20    0.90    1.50
  -7  -2  20    1.30    1.60
  -7  -2  19    1.90    1.60
   7  -2  19    0.10    1.80
  -7  -2  18    5.20    2.10
   7  -2  18    4.40    1.90
  -7  -2  17   12.00    2.50
   7  -2  17    8.00    2.10
  -7  -2  16    0.80    1.80
   7  -2  16    2.10    1.70
  -7  -2  15   35.20    3.60
   7  -2  15   37.90    3.20
  -7   2 -14   22.60    2.30
  -7  -2  14   17.60    2.40
   7  -2  14   24.10    2.40
   7  -2  14   23.40    3.60
  -7  -2  13    2.30    1.60
  -7   2 -13    0.70    1.30
   7  -2  13    1.70    1.50
   7  -2  13   -0.70    2.10
  -7   2 -12   47.20    3.30
  -7  -2  12   38.70    3.30
   7  -2  12   46.70    4.20
   7  -2  12   50.39    3.20
  -7  -2  11    5.20    1.30
  -7   2 -11    8.00    1.40
   7  -2  11    4.60    1.80
  -7   2 -10   23.80    2.10
  -7  -2  10   23.70    2.10
   7  -2  10   24.60    2.70
   7   2 -10   11.00    5.30
  -7   2  -9   27.50    2.10
  -7  -2   9   25.80    2.10
   7  -2   9   22.50    2.50
   7   2  -9   24.10    4.70
  -7  -2   8   95.09    5.30
  -7  -2   8   94.49    5.00
  -7   2  -8   98.29    5.40
  -7   2  -8   89.49   12.00
   7   2  -8   94.59    8.20
   7  -2   8   98.49    5.70
   7  -2   8   83.29    9.50
  -7   2  -7  153.18    8.30
  -7   2  -7  160.38   13.00
  -7  -2   7  150.98    8.10
  -7  -2   7  166.38    8.30
   7  -2   7  154.08    8.60
   7   2  -7  146.39    9.70
   7  -2   7  155.98   12.00
   7   2  -7  164.08   10.60
  -7  -2   6  692.83   36.50
  -7  -2   6  698.13   36.60
  -7   2  -6  726.23   36.70
  -7   2  -6  684.53   39.70
   7   2  -6  757.52   37.80
   7  -2   6  704.63   36.80
   7   2  -6  756.92   38.30
   7  -2   6  696.43   39.20
  -7  -2   5 1545.55   78.69
  -7  -2   5 1533.35   77.99
  -7  -2   5 1484.15   77.99
  -7   2  -5 1602.74   80.79
  -7   2  -5 1459.55   78.09
   7  -2   5 1557.94   80.29
   7   2  -5 1628.64   79.59
   7   2  -5 1461.95   78.99
   7  -2   5 1501.55   78.19
  -7  -2   4  157.88    8.80
  -7  -2   4  176.78    8.80
  -7   2  -4  159.18   11.60
  -7  -2   4  175.68    9.60
  -7   2  -4  171.38    8.90
   7   2  -4  159.58   10.00
   7  -2   4  181.68    9.10
   7   2  -4  180.08   10.70
   7  -2   4  151.78   11.10
  -7   2  -3   27.80    2.00
  -7   2  -3   27.40    4.20
  -7  -2   3   30.30    1.80
  -7  -2   3   26.80    1.80
  -7  -2   3   28.20    2.80
   7  -2   3   32.40    2.30
   7   2  -3   31.20    3.50
   7  -2   3   28.60    4.10
   7   2  -3   33.00    4.10
  -7   2  -2  123.69    6.50
  -7  -2   2  115.49    7.20
  -7  -2   2  120.79    6.40
  -7   2  -2  125.79    8.70
  -7  -2   2  119.29    6.40
  -7   2  -2  120.39    6.40
   7   2  -2  119.19    7.90
   7  -2   2  124.49    6.80
   7  -2   2  126.69    8.70
   7   2  -2  139.69    8.50
  -7   2  -1   23.80    1.60
  -7   2  -1   26.50    1.70
  -7   2  -1   25.50    3.50
  -7  -2   1   29.70    2.70
  -7  -2   1   26.90    1.60
  -7  -2   1   26.00    1.60
   7   2  -1   23.80    3.30
   7  -2   1   29.00    4.10
   7  -2   1   26.70    2.20
  -7   2   0   56.29    3.10
  -7   2   0   48.20    5.80
  -7  -2   0   55.79    4.90
  -7   2   0   53.09    3.00
  -7  -2   0   58.59    3.10
  -7  -2   0   58.19    4.00
  -7  -2   0   54.29    3.00
   7  -2   0   52.39    4.90
   7   2   0   55.79    5.30
  -7  -2  -1   28.90    4.10
  -7  -2  -1   28.70    1.90
  -7   2   1   28.10    1.80
  -7  -2  -1   27.80    1.70
  -7   2   1   27.80    1.80
  -7  -2  -1   33.50    2.80
  -7   2   1   28.60    3.50
   7   2   1   37.40    4.60
   7  -2  -1   28.00    3.70
  -7  -2  -2  122.89    7.00
  -7  -2  -2  117.19    8.40
  -7   2   2  113.59    6.30
  -7   2   2  119.29    6.30
  -7   2   2  124.09    7.40
  -7   2   2  119.09    6.30
  -7  -2  -2  120.59    6.40
   7  -2  -2  120.99    7.80
   7   2   2  120.09    8.70
   7   2   2  121.99    6.70
  -7   2   3   28.30    1.70
  -7   2   3   27.70    1.80
  -7  -2  -3   28.70    2.70
  -7  -2  -3   30.30    2.00
  -7  -2  -3   25.30    4.00
  -7   2   3   32.60    1.90
   7  -2  -3   29.60    3.60
   7   2   3   26.80    4.20
   7  -2  -3   30.10    3.20
   7   2   3   32.80    2.30
  -7  -2  -4  155.58   11.20
  -7  -2  -4  168.28    9.20
  -7   2   4  152.88    8.50
  -7   2   4  174.18    8.50
  -7  -2  -4  166.98    8.60
   7  -2  -4  160.18    9.80
   7   2   4  157.28   11.20
   7   2   4  171.08    8.80
   7  -2  -4  152.98    9.40
  -7  -2  -5 1576.44   77.59
  -7  -2  -5 1505.85   79.99
  -7   2   5 1507.25   77.49
  -7   2   5 1447.16   77.39
   7   2   5 1520.75   79.89
   7  -2  -5 1548.74   78.49
   7  -2  -5 1556.74   78.19
   7   2   5 1487.35   77.69
  -7   2   6  717.23   36.20
  -7  -2  -6  717.63   36.40
  -7   2   6  721.13   36.30
  -7  -2  -6  682.43   39.20
   7   2   6  691.23   36.50
   7  -2  -6  733.13   37.00
   7  -2  -6  715.33   37.40
   7   2   6  677.73   38.90
  -7  -2  -7  163.98   13.20
  -7   2   7  156.08    8.30
  -7  -2  -7  158.28    8.60
  -7   2   7  164.48    8.50
   7   2   7  159.48   12.30
   7   2   7  159.88    8.70
   7  -2  -7  160.08    9.80
   7  -2  -7  157.38    9.40
  -7  -2  -8  105.89    5.60
  -7   2   8  100.39    5.50
  -7   2   8   96.79    5.20
  -7  -2  -8   91.09   11.40
   7   2   8   92.99   10.40
   7  -2  -8   96.49    7.10
   7   2   8  103.89    5.90
  -7   2   9   24.30    2.00
  -7  -2  -9   26.70    2.10
  -7   2   9   24.50    1.50
   7   2   9   24.20    2.50
   7  -2  -9   23.00    3.40
  -7   2  10   22.40    2.00
  -7  -2 -10   25.50    2.20
   7   2  10   23.10    2.60
  -7  -2 -11    5.40    1.40
  -7   2  11    6.10    1.40
   7   2  11    3.80    1.80
  -7  -2 -12   44.70    3.20
  -7   2  12   44.10    3.30
   7   2  12   40.90    4.00
   7   2  12   45.30    3.10
  -7   2  13    2.70    1.60
  -7  -2 -13    0.10    1.30
   7   2  13    2.50    1.40
   7   2  13   -0.40    2.20
  -7   2  14   19.70    2.40
  -7  -2 -14   22.80    2.40
   7   2  14   27.10    2.60
   7   2  14   19.40    3.50
  -7  -2 -15   28.20    2.50
  -7   2  15   22.40    2.60
   7   2  15   32.70    2.90
  -7   2  16    1.10    1.80
   7   2  16    1.10    1.70
  -7   2  17    4.90    1.70
   7   2  17   11.40    2.10
  -7   2  18    0.10    1.70
   7   2  18    2.20    1.80
  -7   2  19    0.00    1.80
   7   2  19    4.80    1.70
  -7   2  20    2.00    2.10
  -8  -2  19    2.40    1.70
   8  -2  19    3.90    1.80
  -8  -2  18    9.60    2.20
   8  -2  18   14.50    2.30
  -8  -2  17   10.40    2.20
   8  -2  17   13.80    2.10
  -8  -2  16   10.70    2.10
  -8  -2  15    2.50    1.80
  -8   2 -15    7.00    1.50
   8  -2  15    3.80    1.70
   8  -2  15    5.20    3.00
  -8  -2  14   34.10    3.30
  -8   2 -14   31.10    2.80
   8  -2  14   33.80    4.10
   8  -2  14   38.10    3.20
  -8   2 -13   55.79    3.50
  -8  -2  13   49.60    3.90
   8  -2  13   51.59    3.70
   8  -2  13   47.10    4.70
  -8  -2  12    1.60    1.40
  -8   2 -12    3.20    1.40
   8  -2  12   -0.60    2.00
  -8   2 -11   10.00    1.50
  -8  -2  11   11.30    1.70
   8  -2  11   10.80    2.20
  -8  -2  10    0.10    1.00
  -8   2 -10    1.90    1.20
   8  -2  10    1.00    1.60
  -8  -2   9   53.09    3.20
  -8   2  -9   51.99    3.20
   8  -2   9   46.50    3.70
   8   2  -9   40.70    6.00
  -8  -2   8  257.67   13.50
  -8   2  -8  267.97   13.60
  -8   2  -8  235.08   18.90
  -8  -2   8  268.27   13.30
   8   2  -8  249.48   16.00
   8  -2   8  262.17   13.80
   8  -2   8  237.48   17.80
  -8  -2   7  600.44   32.00
  -8   2  -7  623.54   36.50
  -8  -2   7  644.94   32.20
  -8   2  -7  637.44   32.20
   8  -2   7  621.34   32.40
   8   2  -7  632.44   34.10
   8  -2   7  620.74   35.60
  -8  -2   6   40.40    2.40
  -8   2  -6   34.80    2.50
  -8   2  -6   46.10    6.90
  -8  -2   6   30.40    2.10
   8   2  -6   38.40    5.50
   8   2  -6   34.70    4.30
   8  -2   6   31.20    5.50
   8  -2   6   43.40    2.80
  -8  -2   5   50.99    3.00
  -8   2  -5   51.99    3.20
  -8  -2   5   54.89    4.20
  -8  -2   5   55.79    3.10
  -8   2  -5   46.30    6.50
   8   2  -5   58.79    4.90
   8   2  -5   55.29    5.90
   8  -2   5   51.09    3.40
   8  -2   5   45.00    6.70
  -8   2  -4 1242.08   64.09
  -8   2  -4 1268.37   66.69
  -8  -2   4 1291.77   64.79
  -8  -2   4 1267.87   63.99
  -8  -2   4 1186.88   63.99
   8   2  -4 1306.57   65.29
   8   2  -4 1308.07   65.89
   8  -2   4 1166.48   66.29
  -8  -2   3  447.26   22.70
  -8  -2   3  418.56   22.70
  -8   2  -3  426.26   25.20
  -8  -2   3  432.66   22.60
  -8  -2   3  444.36   23.50
  -8   2  -3  437.06   22.70
   8  -2   3  445.16   23.00
   8   2  -3  434.56   24.00
   8  -2   3  465.25   25.10
   8   2  -3  469.25   24.70
  -8   2  -2   88.99    4.70
  -8  -2   2   85.69    5.60
  -8  -2   2   88.29    4.70
  -8   2  -2   87.49    7.40
  -8   2  -2   90.79    4.80
  -8  -2   2   89.79    4.70
   8  -2   2   78.79    7.30
   8   2  -2   91.79    7.10
   8  -2   2   90.29    5.20
   8   2  -2   83.39    6.60
  -8   2  -1   54.29    3.10
  -8  -2   1   55.09    4.10
  -8  -2   1   54.79    3.00
  -8   2  -1   48.90    5.60
  -8  -2   1   45.90    4.70
  -8   2  -1   56.89    3.00
  -8  -2   1   55.99    3.00
   8   2  -1   47.40    5.60
   8  -2   1   52.79    3.60
   8  -2   1   55.79    5.40
  -8  -2   0    2.90    0.80
  -8  -2   0    2.10    0.60
  -8   2   0    2.70    0.70
  -8  -2   0    1.50    1.50
  -8   2   0    2.30    2.30
  -8   2   0    2.30    0.70
  -8  -2   0    1.70    2.10
   8   2   0    1.40    2.50
   8  -2   0    1.90    2.30
  -8  -2  -1   61.39    4.40
  -8  -2  -1   63.39    3.30
  -8   2   1   60.29    3.30
  -8  -2  -1   50.29    5.50
  -8   2   1   61.19    5.20
  -8   2   1   63.79    3.40
  -8  -2  -1   60.99    3.40
   8   2   1   60.49    6.20
   8  -2  -1   49.40    5.30
  -8   2   2   74.49    5.70
  -8  -2  -2   83.59    7.10
  -8   2   2   72.89    4.40
  -8  -2  -2   82.49    5.30
  -8   2   2   80.09    4.40
  -8   2   2   79.79    4.30
  -8  -2  -2   81.59    4.50
   8   2   2   88.89    4.90
   8  -2  -2   84.79    6.40
   8   2   2   92.69    7.30
  -8  -2  -3  449.06   22.40
  -8   2   3  416.06   22.30
  -8   2   3  427.66   22.40
  -8  -2  -3  439.16   23.10
  -8  -2  -3  413.76   24.80
  -8   2   3  439.56   22.40
   8   2   3  454.35   22.70
   8  -2  -3  414.36   23.50
   8   2   3  454.55   24.90
   8  -2  -3  443.36   23.90
  -8  -2  -4 1210.48   65.59
  -8   2   4 1293.07   62.99
  -8  -2  -4 1280.57   63.09
  -8   2   4 1250.67   63.09
   8   2   4 1172.58   63.29
   8  -2  -4 1320.07   64.09
   8  -2  -4 1191.88   64.29
   8   2   4 1149.98   65.39
  -8  -2  -5   45.20    6.40
  -8  -2  -5   51.79    3.20
  -8   2   5   56.69    3.00
  -8   2   5   50.09    2.90
   8   2   5   54.09    3.30
   8  -2  -5   38.80    4.80
   8   2   5   44.10    6.20
   8  -2  -5   46.80    4.30
  -8  -2  -6   27.80    6.00
  -8  -2  -6   35.60    2.50
  -8   2   6   41.20    2.40
  -8   2   6   32.40    2.10
   8  -2  -6   32.70    4.50
   8   2   6   37.00    5.90
   8  -2  -6   29.60    3.60
   8   2   6   37.70    2.70
  -8   2   7  622.34   31.60
  -8  -2  -7  637.04   31.90
  -8   2   7  616.74   31.80
  -8  -2  -7  621.94   36.00
   8  -2  -7  594.24   32.90
   8   2   7  603.64   35.20
   8   2   7  644.44   32.00
   8  -2  -7  601.34   32.50
  -8   2   8  284.47   13.20
  -8  -2  -8  268.07   13.50
  -8   2   8  260.27   13.40
  -8  -2  -8  244.98   19.50
   8   2   8  213.28   17.60
   8  -2  -8  230.98   14.60
   8   2   8  254.17   13.70
  -8   2   9   53.89    2.80
  -8  -2  -9   52.79    3.40
  -8   2   9   50.89    3.30
   8  -2  -9   38.90    5.60
   8   2   9   50.99    3.70
  -8   2  10    1.20    1.20
  -8   2  10   -0.10    0.20
  -8  -2 -10    0.40    1.20
   8   2  10   -0.50    1.30
  -8  -2 -11   10.50    1.70
  -8   2  11   11.20    1.80
   8   2  11    9.80    2.20
  -8  -2 -12    3.00    1.40
  -8   2  12    1.60    1.40
   8   2  12    2.00    1.20
   8   2  12    1.90    2.00
  -8  -2 -13   42.00    3.60
  -8   2  13   42.60    3.60
   8   2  13   54.59    3.50
   8   2  13   49.80    4.70
  -8   2  14   31.80    3.30
  -8  -2 -14   36.30    3.00
   8   2  14   35.30    3.00
   8   2  14   22.90    3.70
  -8   2  15    2.70    2.00
  -8  -2 -15    2.50    1.50
   8   2  15    3.40    1.70
  -8   2  16   12.50    2.30
   8   2  16   18.10    2.30
  -8   2  17   13.00    2.10
   8   2  17   10.40    1.90
  -8   2  18   10.00    2.00
   8   2  18   15.40    2.10
  -8   2  19    2.10    1.80
  -9  -2  19    2.70    1.80
  -9  -2  18    1.90    1.60
   9  -2  18    2.10    1.70
  -9  -2  17    6.50    1.80
  -9  -2  16   19.00    2.60
   9  -2  16   21.80    2.50
  -9   2 -15   14.40    1.80
  -9  -2  15   14.30    2.40
   9  -2  15   16.10    2.10
   9  -2  15    9.60    3.40
  -9   2 -14   11.00    1.80
  -9  -2  14    6.30    1.90
   9  -2  14    6.10    1.60
   9  -2  14    5.20    2.90
  -9  -2  13   15.60    2.30
  -9   2 -13   21.00    2.30
   9  -2  13   20.70    3.30
   9  -2  13   22.80    2.50
  -9  -2  12   33.80    3.10
  -9   2 -12   35.30    2.80
   9  -2  12   30.30    3.50
  -9  -2  11    1.50    1.40
  -9   2 -11    1.80    1.30
   9  -2  11    3.20    1.90
  -9   2 -10   18.80    2.20
  -9  -2  10   22.20    2.30
   9  -2  10   18.30    2.40
  -9  -2   9   39.80    2.80
  -9   2  -9   40.10    2.90
   9   2  -9   27.10    6.20
   9  -2   9   42.40    3.40
  -9   2  -8  132.99    7.00
  -9   2  -8  121.39   15.00
  -9  -2   8  128.19    6.70
   9  -2   8  105.39   13.10
   9  -2   8  131.99    7.40
   9   2  -8  120.39   10.80
  -9   2  -7   28.50    7.30
  -9   2  -7   34.10    2.50
  -9  -2   7   38.50    2.40
  -9  -2   7   31.70    2.00
   9  -2   7   32.20    2.70
   9   2  -7   23.50    4.60
   9  -2   7   23.80    6.30
  -9  -2   6  139.99    7.90
  -9  -2   6  157.28    7.80
  -9   2  -6  147.39    7.90
  -9   2  -6  137.69   12.70
   9   2  -6  152.28   10.00
   9  -2   6  142.79    8.20
   9   2  -6  152.28   10.90
   9  -2   6  148.59   12.40
  -9  -2   5  293.57   15.20
  -9   2  -5  283.97   18.80
  -9  -2   5  293.47   15.10
  -9   2  -5  279.67   15.20
   9  -2   5  300.47   15.50
   9   2  -5  314.37   17.70
   9   2  -5  287.07   16.70
   9  -2   5  284.77   18.70
  -9  -2   4  106.19    6.70
  -9  -2   4  105.89    5.60
  -9   2  -4  102.99    5.70
  -9  -2   4   96.79    5.50
  -9  -2   4   93.59    5.40
  -9   2  -4  110.39   10.00
   9   2  -4   97.99    7.40
   9  -2   4  107.19    9.40
   9  -2   4  107.59    6.00
   9   2  -4  113.09    8.50
  -9  -2   3  265.67   15.00
  -9  -2   3  256.87   14.00
  -9   2  -3  256.47   14.10
  -9   2  -3  272.27   17.10
   9   2  -3  295.67   16.70
   9  -2   3  266.77   17.00
   9  -2   3  296.87   14.60
  -9  -2   2    3.20    0.70
  -9   2  -2    3.90    0.80
  -9  -2   2    2.90    1.80
  -9  -2   2    4.30    0.80
  -9   2  -2    2.70    3.20
  -9   2  -2    4.50    1.00
   9  -2   2    4.60    1.40
   9   2  -2    6.50    3.00
   9   2  -2    2.30    2.30
   9  -2   2    0.60    3.10
  -9  -2   1   10.70    2.80
  -9   2  -1   11.40    1.20
  -9   2  -1   10.90    3.40
  -9  -2   1   12.10    2.20
  -9  -2   1   11.50    1.20
  -9  -2   1   10.20    1.20
  -9   2  -1   10.30    1.20
   9  -2   1   17.60    3.70
   9   2  -1   17.50    3.70
   9  -2   1   17.00    1.90
  -9  -2   0   29.70    3.30
  -9   2   0   29.40    2.00
  -9  -2   0   28.10    1.90
  -9   2   0   30.50    4.00
  -9  -2   0   28.70    2.00
  -9   2   0   28.40    1.90
  -9  -2   0   32.80    4.10
   9   2   0   30.50    4.40
   9  -2   0   28.40    4.10
  -9  -2  -1   17.10    3.60
  -9   2   1   14.50    1.50
  -9  -2  -1   13.70    2.30
  -9   2   1   14.40    1.30
  -9   2   1   14.40    2.70
  -9  -2  -1   16.90    1.50
  -9   2   1   15.20    1.40
  -9  -2  -1   15.20    1.20
   9   2   1   12.30    3.80
   9  -2  -1    9.90    3.00
   9   2   1   12.30    1.80
  -9   2   2    4.70    0.70
  -9  -2  -2    3.90    1.00
  -9  -2  -2    0.70    3.20
  -9   2   2    4.80    2.10
  -9  -2  -2    1.80    1.70
  -9   2   2    5.60    1.00
  -9   2   2    4.70    1.00
   9  -2  -2    4.90    2.90
   9   2   2    5.80    1.40
   9   2   2    5.90    3.40
  -9  -2  -3  294.57   17.50
  -9  -2  -3  274.07   15.00
  -9  -2  -3  267.27   14.20
  -9   2   3  262.77   14.10
   9   2   3  295.77   17.40
   9  -2  -3  287.67   16.20
   9  -2  -3  245.78   15.60
  -9  -2  -4  108.39    5.70
  -9  -2  -4   90.99    9.20
  -9   2   4  104.99    5.60
  -9   2   4  102.19    5.50
   9  -2  -4  100.19    7.70
   9  -2  -4   85.79    6.90
   9   2   4  109.79    9.60
   9   2   4  107.69    6.00
  -9  -2  -5  303.77   18.90
  -9   2   5  288.97   15.10
  -9  -2  -5  296.27   15.20
  -9   2   5  292.17   15.00
   9  -2  -5  289.67   16.80
   9   2   5  287.97   15.40
   9  -2  -5  278.77   16.20
   9   2   5  292.57   18.90
  -9  -2  -6  153.18    7.80
  -9   2   6  146.09    7.70
  -9  -2  -6  124.29   12.70
  -9   2   6  158.28    7.60
   9  -2  -6  133.99    9.50
   9   2   6  124.09   12.10
   9  -2  -6  140.29    8.90
   9   2   6  140.79    8.00
  -9  -2  -7   34.70    7.50
  -9   2   7   30.80    2.00
  -9   2   7   35.90    2.30
  -9  -2  -7   31.10    2.40
   9  -2  -7   22.00    3.80
   9   2   7   30.20    2.60
   9   2   7   20.80    6.10
  -9   2   8  145.19    7.50
  -9   2   8  133.09    7.30
  -9  -2  -8  160.78   20.60
  -9  -2  -8  143.79    7.60
   9   2   8  142.39    7.90
   9  -2  -8  121.19    9.30
  -9   2   9   43.10    2.90
  -9   2   9   39.80    2.50
  -9  -2  -9   46.60    3.10
   9   2   9   45.60    3.50
  -9   2  10   22.20    2.20
  -9  -2 -10   22.80    2.30
   9   2  10   21.40    2.60
  -9  -2 -11    3.70    1.50
  -9   2  11    3.60    1.50
   9   2  11    1.70    1.70
  -9   2  12   26.00    2.80
  -9  -2 -12   30.90    2.70
   9   2  12   30.00    2.50
   9   2  12   29.10    3.40
  -9   2  13   14.80    2.00
  -9  -2 -13   19.10    2.10
   9   2  13   16.30    1.90
   9   2  13   12.30    2.80
  -9  -2 -14    8.30    1.70
  -9   2  14    6.40    1.80
   9   2  14    7.70    2.70
   9   2  14    5.60    1.60
  -9  -2 -15   16.00    2.10
   9   2  15   16.00    2.20
   9   2  15   11.50    3.50
  -9   2  16    8.60    2.00
   9   2  16   15.20    2.10
  -9   2  17   13.90    2.40
   9   2  17   11.20    2.00
  -9   2  18    1.40    1.80
   9   2  18    3.00    1.70
  -9   2  19    0.40    1.80
 -10  -2  19   -0.50    1.60
 -10  -2  18    3.90    2.00
  10  -2  18    0.90    1.50
 -10  -2  17    4.60    2.10
  10  -2  17    3.10    1.70
 -10  -2  16    5.90    1.90
  10  -2  16    9.10    2.00
 -10  -2  15    8.10    1.90
 -10   2 -15   12.70    1.90
  10  -2  15   15.10    2.10
  10  -2  15   11.70    3.30
 -10  -2  14    9.80    2.20
 -10   2 -14    8.70    1.80
  10  -2  14    8.60    1.70
  10  -2  14    8.10    2.90
 -10  -2  13    8.50    1.90
 -10   2 -13   16.60    2.00
  10  -2  13   11.10    1.90
  10  -2  13   11.60    2.80
 -10   2 -12   13.80    2.00
 -10  -2  12   13.70    2.10
  10  -2  12   14.90    2.80
 -10   2 -11   30.90    2.90
 -10  -2  11   36.90    3.00
  10  -2  11   31.50    3.60
 -10  -2  10   33.10    2.70
 -10   2 -10   33.20    2.70
  10  -2  10   30.70    3.30
 -10   2  -9   79.09    4.60
 -10  -2   9   75.09    4.50
  10  -2   9   67.59    5.00
 -10   2  -8   20.40   11.90
 -10   2  -8   39.40    2.80
 -10  -2   8   38.30    2.70
 -10  -2   8   36.70    2.20
  10  -2   8   31.40    3.00
  10   2  -8   21.50    5.90
 -10  -2   7  123.89    6.70
 -10  -2   7  124.39    6.50
 -10   2  -7  134.69   14.40
 -10   2  -7  117.39    6.70
  10  -2   7  120.99    7.00
  10  -2   7  113.59   13.30
 -10  -2   6  110.29    6.00
 -10   2  -6  103.59    6.00
 -10  -2   6  112.69    5.80
 -10   2  -6  103.49   13.00
  10  -2   6  113.79   11.60
  10  -2   6  107.79    6.30
  10   2  -6  100.99    9.60
 -10  -2   5   59.89    3.80
 -10   2  -5   72.29   10.20
 -10  -2   5   74.29    3.90
 -10   2  -5   67.39    4.00
  10  -2   5   66.69    9.40
  10   2  -5   50.09    7.60
  10   2  -5   67.19    7.70
  10  -2   5   69.09    4.30
 -10  -2   4   96.89    5.20
 -10  -2   4   87.19    4.90
 -10  -2   4   92.89    5.10
 -10   2  -4   94.29    5.30
 -10   2  -4   92.89    9.80
  10   2  -4   99.79    8.70
  10  -2   4  100.79    5.70
  10  -2   4   90.19    9.80
  10   2  -4   90.19    7.40
 -10  -2   3   43.70    2.70
 -10  -2   3   43.50    2.70
 -10  -2   3   42.80    2.50
 -10  -2   3   43.10    4.00
 -10   2  -3   41.30    2.80
 -10   2  -3   49.20    6.40
  10  -2   3   43.90    3.30
  10  -2   3   37.60    5.80
  10   2  -3   48.50    5.60
  10   2  -3   42.20    5.50
 -10  -2   2  246.28   13.70
 -10  -2   2  237.98   12.60
 -10  -2   2  242.88   12.60
 -10   2  -2  235.88   15.60
 -10   2  -2  242.98   12.70
  10   2  -2  259.87   15.20
  10  -2   2  239.98   15.60
  10  -2   2  225.28   13.10
  10   2  -2  261.77   15.70
 -10  -2   1   58.79    6.10
 -10  -2   1   68.79    3.90
 -10   2  -1   70.89    7.40
 -10  -2   1   68.89    5.00
 -10   2  -1   68.29    3.80
 -10  -2   1   68.09    3.80
 -10   2  -1   67.09    3.90
  10  -2   1   68.79    4.60
  10  -2   1   76.09    7.70
  10   2  -1   78.39    7.60
 -10   2   0   19.10    1.70
 -10  -2   0   17.70    1.50
 -10  -2   0   18.70    2.60
 -10   2   0   19.90    1.60
 -10  -2   0   18.90    3.70
 -10  -2   0   20.00    1.60
 -10   2   0   10.70    3.30
  10  -2   0   19.80    3.90
  10   2   0   22.70    4.60
 -10   2   1   61.39    3.80
 -10   2   1   59.49    6.00
 -10   2   1   67.99    3.70
 -10   2   1   65.19    3.70
 -10  -2  -1   66.09    3.60
 -10  -2  -1   52.79    6.90
 -10  -2  -1   63.89    4.80
 -10  -2  -1   65.29    3.70
  10   2   1   68.89    4.40
  10   2   1   60.99    7.60
  10  -2  -1   75.59    7.10
 -10   2   2  241.98   13.00
 -10   2   2  248.78   14.70
 -10  -2  -2  255.47   14.10
 -10   2   2  245.88   13.00
 -10   2   2  242.98   12.90
 -10  -2  -2  239.48   15.80
 -10  -2  -2  245.98   13.10
  10   2   2  250.57   13.50
  10  -2  -2  268.57   15.60
  10   2   2  273.57   16.60
 -10   2   3   46.60    2.60
 -10   2   3   47.80    2.90
 -10  -2  -3   46.20    2.90
 -10   2   3   48.20    2.90
 -10  -2  -3   54.69    7.70
  10   2   3   44.90    3.40
  10  -2  -3   46.50    5.30
  10  -2  -3   40.80    5.80
  10   2   3   43.90    6.20
 -10  -2  -4   98.79    5.30
 -10  -2  -4   78.29    9.40
 -10   2   4   92.69    5.10
 -10   2   4  100.99    5.20
  10   2   4   98.79    5.60
  10   2   4   72.09    9.60
  10  -2  -4   85.39    7.00
  10  -2  -4   90.89    7.80
 -10   2   5   68.29    3.70
 -10   2   5   68.09    3.80
 -10  -2  -5   58.99    7.90
 -10  -2  -5   64.79    3.80
  10   2   5   48.80    7.50
  10   2   5   68.19    4.20
  10  -2  -5   56.39    6.60
  10  -2  -5   52.49    6.20
 -10   2   6  108.89    5.80
 -10  -2  -6  106.79   12.90
 -10   2   6  109.69    6.00
 -10  -2  -6  113.99    6.10
  10  -2  -6  101.69    8.60
  10   2   6  112.09   12.00
  10   2   6  101.59    6.20
 -10   2   7  120.89    6.70
 -10  -2  -7  131.49    6.80
 -10   2   7  126.39    6.50
 -10  -2  -7   98.19   13.80
  10  -2  -7  109.69    9.10
  10   2   7  121.59    7.00
  10   2   7  110.29   13.40
 -10  -2  -8   34.00    2.70
 -10   2   8   34.60    2.70
 -10   2   8   39.40    2.20
  10   2   8   35.40    3.00
  10  -2  -8   32.40    4.60
 -10   2   9   70.29    4.40
 -10  -2  -9   81.09    4.60
 -10   2   9   71.39    4.00
  10   2   9   68.19    4.80
 -10   2  10   29.70    2.70
 -10  -2 -10   29.20    2.70
  10   2  10   33.90    3.30
 -10  -2 -11   34.80    3.00
 -10   2  11   32.90    3.00
  10   2  11   34.00    3.70
 -10  -2 -12    9.20    1.70
 -10   2  12    8.70    1.80
  10   2  12   17.20    2.80
 -10   2  13   11.50    2.00
 -10  -2 -13    8.90    1.80
  10   2  13    7.80    2.50
  10   2  13   13.30    1.80
 -10   2  14    7.80    1.80
 -10  -2 -14   11.30    1.90
  10   2  14   13.50    3.10
  10   2  14    9.10    1.80
 -10   2  15   11.60    2.40
 -10  -2 -15   14.80    2.10
  10   2  15   10.20    1.90
  10   2  15    6.60    3.60
 -10  -2 -16    8.20    2.00
 -10   2  16    7.30    2.10
  10   2  16   11.30    2.00
 -10   2  17    4.20    1.90
  10   2  17    5.50    1.60
 -10   2  18    4.20    2.00
  10   2  18    1.90    1.50
 -10   2  19    1.20    1.70
 -11  -2  18   -0.60    1.60
  11  -2  18    1.10    1.80
 -11  -2  17    1.30    1.60
  11  -2  17   -0.80    1.40
 -11  -2  16   -1.60    1.60
  11  -2  16    5.80    1.80
 -11  -2  15    3.40    1.80
 -11   2 -15    6.90    1.90
  11  -2  15   -0.30    3.10
 -11   2 -14   16.30    2.20
 -11  -2  14   10.50    2.20
  11  -2  14   12.20    3.30
  11  -2  14   15.30    2.10
 -11  -2  13    1.70    1.50
 -11   2 -13    2.00    1.60
  11  -2  13    2.00    1.50
  11  -2  13    0.30    2.50
 -11   2 -12   16.60    2.10
 -11  -2  12   17.10    2.30
 -11   2 -12   11.00    1.60
  11  -2  12    9.90    2.50
 -11  -2  11   17.30    2.10
  11  -2  11   21.10    2.70
 -11  -2  10   33.00    2.90
  11  -2  10   31.80    3.60
 -11  -2   9   10.50    1.50
 -11   2  -9   12.20    1.70
  11  -2   9   10.50    2.00
 -11   2  -8    9.10    1.60
 -11  -2   8    7.40    0.90
 -11  -2   8   10.00    1.50
  11  -2   8    8.20    1.80
 -11   2  -7   36.50    2.60
 -11  -2   7   35.70    2.30
 -11  -2   7   35.40    2.60
 -11   2  -7   28.90   10.10
  11  -2   7   23.40    8.50
  11  -2   7   35.80    3.00
  11   2  -7   29.90    6.60
 -11   2  -6   18.40    7.90
 -11   2  -6   23.70    2.00
 -11  -2   6   19.60    1.70
 -11  -2   6   24.40    2.00
  11  -2   6   24.60    2.50
  11   2  -6   12.60    5.40
  11  -2   6   14.90    7.40
 -11  -2   5   12.50    1.30
 -11   2  -5    8.40    1.40
 -11  -2   5   11.00    1.30
 -11   2  -5   11.10    6.50
  11   2  -5   16.90    4.90
  11  -2   5    8.30    1.70
  11  -2   5    6.10    5.80
 -11  -2   4   35.30    2.40
 -11  -2   4   34.70    2.40
 -11  -2   4   35.90    2.10
 -11   2  -4   38.00    2.60
 -11   2  -4   51.59    7.80
  11   2  -4   35.80    5.70
  11  -2   4   26.30    6.10
  11  -2   4   32.40    2.90
 -11   2  -3   59.99    3.50
 -11   2  -3   54.59    7.20
 -11  -2   3   54.49    3.40
 -11  -2   3   57.49    3.20
 -11  -2   3   61.29    3.40
  11   2  -3   57.79    7.70
  11  -2   3   53.49    4.00
  11   2  -3   50.49    6.60
  11  -2   3   56.69    7.40
 -11  -2   2  130.39    7.00
 -11  -2   2  131.99    6.90
 -11  -2   2  134.29    8.20
 -11   2  -2  113.89   10.70
 -11  -2   2  122.89    7.00
 -11   2  -2  129.99    7.00
  11   2  -2  136.69   10.90
  11  -2   2  130.29    7.60
  11  -2   2  137.39   11.00
  11   2  -2  136.59   10.20
 -11  -2   1   82.59    6.00
 -11   2  -1   82.39    4.60
 -11  -2   1   73.99    7.20
 -11  -2   1   84.89    4.60
 -11   2  -1   81.79    8.30
 -11  -2   1   80.89    4.50
 -11   2  -1   84.29    4.50
  11   2  -1   77.69    8.60
  11  -2   1   76.09    5.30
  11  -2   1   81.99    8.50
 -11   2   0   13.30    1.40
 -11  -2   0   10.40    1.30
 -11  -2   0   14.50    1.30
 -11   2   0   14.40    1.50
 -11  -2   0   13.40    2.50
 -11  -2   0    7.90    3.40
  11  -2   0    7.00    3.80
  11  -2   0   10.30    1.90
  11   2   0   15.90    4.50
 -11   2   1   78.89    4.60
 -11  -2  -1   83.19    4.50
 -11  -2  -1   84.79    4.60
 -11   2   1   81.69    4.50
 -11   2   1   83.59    4.60
 -11  -2  -1   76.59    8.00
 -11   2   1   69.99    7.20
  11   2   1   68.59    9.00
  11   2   1   92.19    5.40
  11  -2  -1   84.69    8.20
 -11  -2  -2  106.69   10.70
 -11   2   2  135.19    7.00
 -11   2   2  130.29    6.90
 -11  -2  -2  132.19    7.10
 -11   2   2  124.69    7.00
  11  -2  -2  142.69   10.40
  11   2   2  117.09   11.40
  11   2   2  139.09    7.70
 -11  -2  -3   53.69    7.10
 -11   2   3   56.39    3.40
 -11   2   3   57.79    3.40
 -11  -2  -3   55.49    3.40
 -11   2   3   55.99    3.20
  11  -2  -3   51.39    7.00
  11   2   3   58.49    4.00
  11  -2  -3   52.49    6.20
  11   2   3   65.39    8.10
 -11   2   4   34.90    2.30
 -11  -2  -4   32.50    6.60
 -11  -2  -4   35.00    2.50
 -11   2   4   33.50    2.40
  11   2   4   52.29    7.50
  11   2   4   34.10    3.00
  11  -2  -4   32.60    5.10
 -11   2   5   10.40    1.30
 -11  -2  -5   -0.20    6.10
 -11  -2  -5   10.00    1.40
 -11   2   5   10.70    1.20
  11  -2  -5    8.40    4.00
  11   2   5    1.50    6.40
  11   2   5    6.90    1.40
 -11   2   6   24.00    1.90
 -11   2   6   28.50    2.20
 -11  -2  -6   28.20    2.30
 -11  -2  -6   22.90    8.30
  11   2   6   28.40    2.50
  11   2   6   14.10    7.30
  11  -2  -6   20.20    4.70
 -11   2   7   35.80    2.60
 -11   2   7   36.10    2.30
 -11  -2  -7   36.10    2.70
 -11  -2  -7   26.70    9.90
  11   2   7   36.60    3.00
  11   2   7   23.50    8.80
  11  -2  -7   29.90    5.20
 -11  -2  -8    8.60    1.60
 -11   2   8    9.80    1.10
 -11   2   8    7.40    1.40
  11   2   8    8.30    1.70
 -11  -2  -9   12.90    1.90
 -11   2   9   15.50    1.30
 -11   2   9   14.80    1.80
  11   2   9   12.60    2.10
 -11   2  10   34.10    2.80
 -11  -2 -10   27.40    2.90
  11   2  10   28.30    3.40
 -11   2  11   20.40    2.40
 -11  -2 -11   24.90    2.70
  11   2  11   25.30    3.00
 -11  -2 -12   16.10    2.00
 -11   2  12    8.50    1.90
  11   2  12   13.00    2.60
 -11  -2 -13    1.60    1.50
 -11   2  13    0.80    1.70
  11   2  13    3.70    2.50
  11   2  13    0.30    1.30
 -11  -2 -14   16.20    2.20
 -11   2  14   15.10    2.50
  11   2  14   15.80    2.10
  11   2  14   18.00    3.40
 -11  -2 -15    5.40    1.80
 -11   2  15    3.60    1.70
  11   2  15    6.30    1.70
  11   2  15    4.90    3.60
 -11   2  16    1.70    1.60
 -11  -2 -16    3.00    1.60
  11   2  16    1.90    1.50
 -11   2  17    4.10    2.00
  11   2  17    3.30    1.60
 -11   2  18    0.00    1.70
 -12  -2  18    0.10    1.80
 -12  -2  17    1.00    1.70
  12  -2  17    2.30    1.50
 -12  -2  16    0.90    2.00
  12  -2  16    4.50    1.60
 -12   2 -15   11.40    2.00
 -12  -2  15   14.90    2.30
  12  -2  15    6.80    3.60
  12  -2  15   12.10    1.90
 -12  -2  14    9.40    2.10
 -12   2 -14   10.00    2.00
  12  -2  14    8.40    1.80
  12  -2  14    5.20    2.90
 -12  -2  13   10.90    2.00
  12  -2  13   14.60    2.00
  12  -2  13    9.90    3.00
 -12  -2  12    6.50    1.80
 -12   2 -12    4.30    1.70
 -12   2 -12    6.50    1.40
  12  -2  12    5.90    2.30
 -12  -2  11   30.80    3.10
  12  -2  11   30.60    3.70
 -12   2 -10   15.70    2.00
 -12  -2  10   14.90    2.00
  12  -2  10   16.90    2.70
 -12  -2   9   30.70    2.70
 -12   2  -9   26.10    2.70
  12  -2   9   30.20    3.30
 -12   2  -8   31.50    2.70
 -12  -2   8   30.20    2.60
 -12  -2   8   27.00    2.00
  12  -2   8   28.80    3.10
 -12   2  -7    0.10    1.20
 -12   2  -7   -5.50   12.90
 -12  -2   7    0.70    1.10
 -12  -2   7    1.10    0.90
  12  -2   7   -2.70   11.70
  12  -2   7    0.20    1.30
 -12   2  -6   32.00    2.50
 -12   2  -6   25.70    9.90
 -12  -2   6   30.90    2.40
 -12  -2   6   29.50    2.20
  12  -2   6   18.80    8.70
  12  -2   6   33.30    2.90
 -12  -2   5   42.40    2.80
 -12   2  -5   31.00    8.40
 -12   2  -5   40.60    2.90
 -12  -2   5   40.60    2.70
  12   2  -5   37.40    7.00
  12  -2   5   34.20    8.50
  12  -2   5   42.90    3.30
 -12   2  -4   10.10    1.40
 -12   2  -4   21.60    6.90
 -12  -2   4   11.40    1.30
 -12  -2   4   14.10    1.40
 -12  -2   4   11.90    1.00
  12   2  -4    8.80    5.10
  12  -2   4   15.40    6.40
  12  -2   4   11.40    1.80
 -12  -2   3   14.40    1.50
 -12  -2   3   17.50    1.60
 -12   2  -3   16.00    1.70
 -12  -2   3   14.80    1.30
 -12   2  -3   13.10    5.80
  12   2  -3   17.60    5.30
  12  -2   3   15.90    2.10
  12  -2   3   20.10    6.30
 -12  -2   2   22.70    2.00
 -12  -2   2   26.20    1.80
 -12   2  -2   25.40    2.10
 -12   2  -2   18.80    5.70
 -12  -2   2   25.80    1.90
  12  -2   2   26.20    2.90
  12   2  -2   21.70    5.50
  12  -2   2   26.70    6.50
 -12   2  -1  149.88    8.00
 -12   2  -1  144.79    7.90
 -12  -2   1  149.59    8.00
 -12  -2   1  147.99    7.90
  12   2  -1  161.18   13.00
  12  -2   1  142.69   12.70
  12  -2   1  152.68    8.80
 -12   2   0  252.77   13.10
 -12   2   0  231.28   13.10
 -12  -2   0  255.67   13.10
 -12  -2   0  255.87   13.00
 -12   2   0  244.18   13.10
  12  -2   0  232.58   16.90
  12   2   0  269.27   17.80
  12  -2   0  264.77   13.90
 -12  -2  -1  149.79   11.80
 -12  -2  -1  164.18    7.90
 -12   2   1  135.09    8.00
 -12   2   1  155.28    8.00
 -12  -2  -1  150.28    8.00
 -12   2   1  149.59    7.90
  12  -2  -1  127.39   11.80
  12   2   1  131.69   12.50
  12   2   1  153.78    8.80
 -12  -2  -2   30.10    5.80
 -12  -2  -2   27.50    2.10
 -12   2   2   25.90    1.80
 -12   2   2   24.60    2.10
 -12   2   2   28.40    2.10
  12   2   2   28.30    3.00
  12  -2  -2   22.10    5.30
  12   2   2   25.90    6.70
 -12  -2  -3   15.70    5.70
 -12   2   3   18.80    1.70
 -12  -2  -3   15.90    1.70
 -12   2   3   14.70    1.30
 -12   2   3   14.90    1.60
  12   2   3   14.70    6.50
  12  -2  -3   12.30    4.90
  12   2   3   17.20    2.10
 -12  -2  -4    8.90    6.50
 -12  -2  -4   14.40    1.60
 -12   2   4   12.90    1.40
 -12   2   4   13.00    1.40
  12  -2  -4   13.70    4.70
  12   2   4   15.40    2.00
  12   2   4   15.80    6.90
 -12  -2  -5   41.80    2.90
 -12   2   5   44.40    2.80
 -12   2   5   37.60    2.60
 -12  -2  -5   41.10    8.80
  12   2   5   46.60    9.30
  12  -2  -5   34.40    5.70
  12   2   5   40.20    3.30
 -12  -2  -6   20.00    9.50
 -12   2   6   31.40    2.20
 -12  -2  -6   34.50    2.60
 -12   2   6   31.30    2.50
  12   2   6   25.10    9.10
  12  -2  -6   21.40    5.60
  12   2   6   34.20    2.90
 -12   2   7    0.90    0.80
 -12  -2  -7    0.20    1.20
 -12   2   7    0.20    1.20
  12   2   7    1.40    1.40
  12  -2  -7   10.50    7.00
 -12  -2  -8   33.20    2.70
 -12   2   8   30.00    2.70
 -12   2   8   30.00    2.10
  12   2   8   29.20    3.10
 -12   2   9   26.80    2.00
 -12   2   9   33.10    2.70
  12   2   9   30.60    3.30
 -12  -2 -10   11.90    1.90
 -12   2  10   10.20    1.80
  12   2  10   11.30    2.40
  12   2  11   16.70    2.70
 -12  -2 -12    2.20    1.60
 -12   2  12    4.40    1.70
  12   2  12    6.10    2.50
 -12   2  13   16.40    2.30
 -12  -2 -13   17.00    2.20
  12   2  13    7.60    2.70
  12   2  13   11.60    1.80
 -12   2  14    9.00    2.10
 -12  -2 -14    7.60    1.90
  12   2  14   12.20    3.30
  12   2  14    9.90    1.80
 -12   2  15   12.90    2.30
 -12  -2 -15    8.40    2.00
  12   2  15   13.70    4.20
  12   2  15   18.20    2.10
 -12  -2 -16    2.60    1.60
 -12   2  16    1.80    2.00
  12   2  16    3.00    1.50
 -12   2  17   -1.30    1.90
  12   2  17   -0.30    1.50
 -12   2  18    2.50    2.10
 -13  -2  18    3.20    1.90
 -13  -2  17    1.70    2.00
  13  -2  17    0.20    1.50
 -13  -2  16    6.20    2.30
  13  -2  16    7.10    1.80
 -13   2 -15    0.00    1.50
 -13  -2  15    0.00    1.80
  13  -2  15    2.20    1.50
  13  -2  15    1.50    3.60
 -13  -2  14    9.10    2.00
 -13   2 -14    9.40    2.00
  13  -2  14    7.90    3.00
  13  -2  14   15.10    2.00
 -13  -2  13   30.40    3.20
 -13   2 -13   28.90    3.10
  13  -2  13   29.50    3.90
 -13   2 -12   33.40    2.90
 -13  -2  12   39.40    3.50
  13  -2  12   44.60    4.50
 -13  -2  11    8.80    1.90
 -13   2 -11   10.30    1.90
 -13   2 -11    7.80    1.50
  13  -2  11    7.60    2.30
 -13  -2  10   67.09    4.40
 -13   2 -10   65.49    4.40
  13  -2  10   64.29    5.20
 -13  -2   9   40.70    3.10
 -13   2  -9   35.70    2.90
  13  -2   9   31.40    3.70
 -13  -2   8   11.60    1.70
 -13   2  -8    8.40    1.70
 -13  -2   8    7.00    1.10
  13  -2   8    5.50    1.80
 -13  -2   7   26.90    2.40
 -13  -2   7   26.70    2.00
 -13   2  -7   28.40    2.50
  13  -2   7   20.50    2.60
 -13  -2   6    2.00    1.00
 -13  -2   6    2.70    1.20
 -13   2  -6    1.50    1.30
  13  -2   6    3.20    1.50
 -13  -2   5   29.30    2.40
 -13  -2   5   31.00    2.20
 -13   2  -5   28.40    2.50
  13  -2   5   30.30    3.00
 -13   2  -4   92.49    5.40
 -13  -2   4   96.89    5.30
 -13  -2   4   85.59    5.20
  13  -2   4   65.19   10.80
  13  -2   4  109.49    6.10
 -13  -2   3   14.90    1.70
 -13  -2   3   21.30    1.80
 -13   2  -3   18.80    1.90
 -13  -2   3   16.10    1.40
  13  -2   3    1.80    7.10
  13  -2   3   14.80    2.10
  13   2  -3   10.00    6.70
 -13   2  -2    9.50    1.30
 -13  -2   2    8.60    1.10
 -13   2  -2    2.60    6.00
 -13  -2   2    8.70    1.30
 -13  -2   2    9.00    1.10
  13   2  -2   12.20    6.50
  13  -2   2    6.40    6.40
  13  -2   2    6.20    1.90
 -13  -2   1  293.77   15.10
 -13   2  -1  292.77   15.10
 -13   2  -1  262.97   15.20
 -13   2  -1  297.27   15.20
 -13  -2   1  265.77   15.20
 -13  -2   1  301.57   15.10
  13   2  -1  299.97   20.50
  13  -2   1  302.87   16.00
  13  -2   1  317.67   20.60
 -13   2   0  440.16   23.90
 -13   2   0  474.45   23.90
 -13  -2   0  481.05   23.90
 -13  -2   0  455.45   23.90
  13  -2   0  406.56   27.90
  13   2   0  486.75   24.80
  13  -2   0  483.05   24.80
  13   2   0  468.45   29.00
 -13   2   1  302.17   15.90
 -13  -2  -1  308.37   16.00
 -13   2   1  299.07   15.90
 -13  -2  -1  314.37   15.80
 -13   2   1  287.97   16.00
  13  -2  -1  305.67   16.80
  13   2   1  295.57   21.50
  13   2   1  329.17   16.80
 -13  -2  -2    2.70    5.40
 -13   2   2    8.40    1.20
 -13   2   2    7.70    1.00
 -13  -2  -2   10.20    1.40
 -13   2   2   10.60    1.40
  13   2   2   15.00    7.30
  13   2   2    8.20    1.90
  13  -2  -2    1.20    5.20
 -13   2   3   13.40    1.60
 -13  -2  -3   14.80    1.60
 -13   2   3   19.60    1.80
 -13   2   3   16.90    1.40
  13   2   3   15.90    2.20
  13  -2  -3   19.80    5.90
  13   2   3   17.90    7.90
 -13  -2  -4   86.39    5.20
 -13   2   4   99.19    5.10
 -13   2   4   81.19    5.10
  13   2   4   95.29    5.80
  13   2   4   80.39   11.60
  13  -2  -4   87.79   11.50
 -13  -2  -5   30.20    2.60
 -13   2   5   30.20    2.30
 -13  -2  -5   41.20   10.30
 -13   2   5   33.30    2.50
  13   2   5   29.50    3.00
  13   2   5   23.30   11.20
 -13   2   6    3.40    1.30
 -13  -2  -6    2.80    1.30
 -13   2   6    2.00    1.00
  13   2   6    1.50    1.30
 -13   2   7   28.90    2.10
 -13  -2  -7   30.30    2.70
 -13   2   7   24.20    2.50
  13   2   7   24.60    2.90
 -13   2   8    7.70    1.10
 -13   2   8    8.10    1.70
 -13  -2  -8    4.90    1.60
  13   2   8    5.30    1.80
 -13   2   9   42.40    3.20
 -13   2   9   37.40    2.50
 -13  -2  -9   38.00    3.20
  13   2   9   38.10    3.80
 -13   2  10   73.49    4.80
 -13  -2 -10   72.99    4.80
  13   2  10   72.99    5.40
 -13  -2 -11    7.80    1.80
 -13   2  11    8.10    1.80
  13   2  11    6.10    2.30
 -13  -2 -12   42.90    3.40
 -13   2  12   37.30    3.60
  13   2  12   42.20    4.50
 -13   2  13   30.90    3.20
 -13  -2 -13   37.70    3.20
  13   2  13   22.20    3.60
  13   2  13   31.00    2.70
 -13   2  14   11.40    2.20
 -13  -2 -14   17.10    2.30
  13   2  14   15.20    2.00
  13   2  14   11.00    3.60
 -13   2  15    0.40    2.00
 -13  -2 -15    2.70    1.50
  13   2  15    2.00    1.40
 -13  -2 -16    7.50    1.80
 -13   2  16    7.50    2.20
  13   2  16    7.40    1.70
 -13   2  17    1.70    2.10
 -13   2  18    0.80    1.80
 -14  -2  17    4.60    2.00
 -14  -2  16    0.30    1.90
  14  -2  16    1.90    1.40
 -14  -2  15    5.90    2.10
 -14   2 -15    3.60    1.70
  14  -2  15    2.00    1.50
 -14  -2  14    7.30    2.10
 -14   2 -14   13.70    2.00
  14  -2  14   10.50    3.20
  14  -2  14   12.10    1.90
 -14  -2  13   43.00    3.80
 -14   2 -13   46.40    3.60
  14  -2  13   45.30    3.30
  14  -2  13   41.00    5.00
 -14   2 -12   69.29    4.50
 -14   2 -12   57.79    4.10
 -14  -2  12   61.19    4.60
  14  -2  12   65.79    5.50
 -14  -2  11   58.69    4.30
  14  -2  11   55.09    4.90
 -14  -2  10    8.70    1.90
 -14   2 -10    5.10    1.70
 -14   2 -10    6.00    1.50
  14  -2  10    5.00    2.10
 -14   2  -9   38.20    3.30
 -14  -2   9   45.40    3.40
  14  -2   9   42.40    4.00
 -14  -2   8   94.19    5.10
 -14  -2   8   87.29    5.50
 -14   2  -8   94.49    5.60
  14  -2   8   86.49    6.10
 -14  -2   7   24.70    2.40
 -14  -2   7   20.40    1.90
 -14   2  -7   25.10    2.50
  14  -2   7   17.50    2.50
 -14   2  -6   14.50    1.80
 -14  -2   6   16.90    1.80
 -14  -2   6   10.30    1.40
  14  -2   6   10.40    2.00
 -14  -2   5    2.80    1.20
 -14  -2   5    2.20    1.10
 -14   2  -5    3.80    1.30
  14  -2   5    3.00    1.70
 -14   2  -4   18.90    2.00
 -14  -2   4   18.80    2.00
 -14  -2   4   19.90    1.90
  14  -2   4   21.30    2.50
 -14  -2   3  193.78   10.20
 -14  -2   3  187.78   10.00
 -14   2  -3  185.98   10.20
 -14  -2   3  186.38   10.20
  14  -2   3  199.58   10.90
 -14  -2   2  402.36   20.20
 -14  -2   2  387.06   20.10
 -14  -2   2  370.96   20.30
 -14   2  -2  384.86   20.20
  14  -2   2  401.46   21.00
 -14   2  -1  145.39    7.40
 -14  -2   1  139.19    7.40
 -14  -2   1  125.39    7.50
 -14   2  -1  126.09    7.50
 -14   2  -1  135.59    7.50
 -14  -2   1  146.29    7.50
  14  -2   1  146.99    8.50
 -14   2   0   14.40    1.60
 -14  -2   0   10.80    1.30
 -14   2   0   17.10    1.80
  14   2   0   13.30    2.30
  14  -2   0   10.00    2.20
 -14  -2  -1  138.79    7.70
 -14   2   1  132.29    7.70
 -14   2   1  142.49    7.60
 -14   2   1  134.89    7.60
 -14  -2  -1  142.19    7.50
  14  -2  -1  146.99    8.80
  14   2   1  148.39    8.60
 -14   2   2  417.86   20.70
 -14   2   2  383.46   20.60
 -14  -2  -2  402.56   20.80
 -14   2   2  367.46   20.70
  14   2   2  426.16   21.60
 -14   2   3  197.98   10.40
 -14   2   3  198.18   10.30
 -14  -2  -3  183.28   10.40
  14   2   3  194.98   11.10
 -14   2   4   21.90    2.10
 -14   2   4   19.10    2.00
 -14  -2  -4   26.00    2.30
  14   2   4   18.30    2.50
 -14   2   5    4.80    1.30
 -14  -2  -5    4.70    1.40
 -14   2   5    4.00    1.20
  14   2   5    5.10    1.80
 -14   2   6   14.70    1.60
 -14  -2  -6   17.90    2.00
 -14   2   6   18.20    2.00
  14   2   6   13.40    2.10
 -14  -2  -7   26.00    2.60
 -14   2   7   21.10    2.30
 -14   2   7   19.00    1.90
  14   2   7   16.90    2.40
 -14  -2  -8   83.89    5.60
 -14   2   8   86.79    5.50
 -14   2   8   95.79    5.10
  14   2   8   93.09    6.00
 -14   2   9   45.40    2.80
 -14  -2  -9   44.90    3.60
 -14   2   9   47.30    3.60
  14   2   9   42.00    4.10
 -14  -2 -10   11.20    1.90
 -14   2  10    6.50    1.90
  14   2  10    3.40    2.10
 -14   2  11   57.89    4.10
 -14  -2 -11   49.40    3.90
  14   2  11   56.99    4.90
 -14  -2 -12   53.69    4.20
 -14  -2 -12   49.00    3.80
 -14   2  12   66.09    4.40
  14   2  12   66.59    5.30
 -14   2  13   32.90    3.50
 -14  -2 -13   33.80    3.10
 -14  -2 -13   36.10    3.30
  14   2  13   37.70    4.30
  14   2  13   38.70    3.00
 -14  -2 -14   15.20    2.20
  14   2  14    6.50    3.80
  14   2  14   13.50    1.80
 -14   2  15    2.70    2.10
 -14  -2 -15    3.90    1.60
 -14   2  16    3.40    1.80
 -14   2  17    6.30    2.20
 -15  -2  17    0.10    1.80
 -15  -2  16    7.50    2.20
 -15  -2  15    2.50    1.90
  15  -2  15    1.90    1.40
 -15   2 -14    8.50    2.00
 -15  -2  14   13.40    2.40
  15  -2  14    9.70    3.50
  15  -2  14   13.50    1.90
 -15   2 -13   12.40    2.10
 -15  -2  13    9.90    2.30
  15  -2  13    5.10    2.90
  15  -2  13    8.30    1.70
 -15   2 -12   24.30    2.70
 -15   2 -12   20.30    2.30
 -15  -2  12   20.80    2.50
  15  -2  12   25.20    3.60
 -15   2 -11   56.49    4.10
 -15  -2  11   65.89    4.50
  15  -2  11   60.99    5.20
 -15  -2  10   51.69    3.90
 -15   2 -10   54.99    3.80
 -15   2 -10   38.20    3.50
  15  -2  10   48.50    4.60
 -15  -2   9    7.30    1.70
 -15   2  -9    4.70    1.70
 -15   2  -9    4.20    1.50
  15  -2   9    4.70    2.10
 -15   2  -8   16.60    2.00
 -15  -2   8   21.50    2.30
 -15  -2   8   18.70    1.80
 -15   2  -8   18.40    2.10
  15  -2   8   15.80    2.60
 -15  -2   7   25.00    2.60
 -15   2  -7   26.20    2.60
 -15  -2   7   19.90    2.10
  15  -2   7   22.70    2.90
 -15   2  -6   18.70    2.00
 -15  -2   6   17.70    1.90
 -15  -2   6   14.00    1.80
  15  -2   6   15.50    2.50
 -15  -2   5   19.80    2.30
 -15  -2   5   22.70    2.10
 -15   2  -5   19.30    2.10
  15  -2   5   18.10    2.50
 -15   2  -4   12.20    1.70
 -15  -2   4   13.90    1.70
 -15  -2   4   13.90    1.70
  15  -2   4   13.20    2.20
 -15  -2   3   14.10    1.70
 -15   2  -3   19.80    2.00
 -15  -2   3   13.70    1.50
  15  -2   3   18.40    2.60
 -15   2  -2   56.69    3.50
 -15  -2   2   49.80    3.40
 -15  -2   2   61.59    3.70
 -15   2  -2   56.99    3.60
 -15  -2   2   49.30    3.30
  15  -2   2   59.09    4.60
 -15  -2   1  138.29    7.70
 -15   2  -1  139.99    7.60
 -15   2  -1  128.69    7.70
 -15  -2   1  136.99    7.50
 -15  -2   1  138.09    7.50
  15   2  -1  153.08    9.00
  15  -2   1  143.69    8.70
 -15   2   0   71.29    4.80
 -15  -2   0   85.39    4.70
 -15   2   0   80.49    4.70
 -15   2   0   79.89    4.70
 -15  -2   0   85.69    4.60
 -15  -2   0   77.09    4.80
  15  -2   0   91.19    6.00
  15   2   0   80.09    6.00
 -15   2   1  141.89    7.60
 -15   2   1  139.79    7.70
 -15  -2  -1  139.49    7.70
 -15   2   1  137.59    7.80
  15  -2  -1  149.88    9.00
  15   2   1  141.39    8.80
 -15  -2  -2   64.19    3.70
 -15   2   2   50.89    3.60
 -15   2   2   53.49    3.30
 -15   2   2   52.69    3.50
  15  -2  -2   60.59    5.00
  15   2   2   54.89    4.70
 -15   2   3   20.90    2.10
 -15  -2  -3   21.90    2.20
 -15   2   3   17.80    2.00
  15   2   3   17.70    2.70
 -15   2   4   13.10    1.70
 -15   2   4   14.10    1.70
 -15  -2  -4   12.60    1.80
  15   2   4   10.80    2.20
 -15   2   5   21.30    2.40
 -15   2   5   26.90    2.20
 -15  -2  -5   22.40    2.40
  15   2   5   15.50    2.50
 -15   2   6   18.50    2.20
 -15   2   6   22.10    2.10
 -15  -2  -6   23.90    2.50
  15   2   6   17.70    2.60
 -15   2   7   22.80    2.60
 -15  -2  -7   22.40    2.50
 -15   2   7   26.00    2.10
  15   2   7   16.40    2.50
 -15  -2  -8   26.50    2.70
 -15   2   8   21.00    2.00
 -15   2   8   16.00    2.10
  15   2   8   18.50    2.70
 -15   2   9    7.10    1.90
 -15  -2  -9    5.80    1.70
  15   2   9    2.70    2.00
 -15  -2 -10   45.00    3.70
 -15   2  10   51.19    3.80
  15   2  10   44.20    4.50
 -15   2  11   62.09    4.60
 -15  -2 -11   66.19    4.50
  15   2  11   66.39    5.30
 -15  -2 -12   17.90    2.20
 -15   2  12   21.20    2.50
 -15  -2 -12   20.60    2.40
  15   2  12   23.60    3.30
 -15  -2 -13   11.40    2.10
 -15   2  13    8.10    2.00
 -15  -2 -13    6.70    1.90
  15   2  13    2.80    3.20
 -15   2  14    6.80    1.90
 -15  -2 -14   10.80    2.10
  15   2  14    2.60    6.60
 -15  -2 -15    3.90    1.80
 -15   2  15    3.20    2.00
 -15   2  16    8.10    2.00
 -15   2  17    2.10    1.80
 -16  -2  16    1.80    1.60
 -16  -2  15    1.30    1.80
  16  -2  15    4.60    1.50
 -16  -2  14    0.60    1.90
 -16   2 -14    2.20    1.60
  16  -2  14    2.40    1.40
 -16  -2  13    2.90    1.80
 -16   2 -13    8.70    1.90
  16  -2  13    3.90    1.40
  16  -2  13   -5.00    2.80
 -16   2 -12   15.90    2.10
 -16   2 -12   10.50    1.90
 -16  -2  12   18.90    2.50
  16  -2  12   12.70    3.10
 -16   2 -11    8.70    1.80
 -16   2 -11   13.40    2.30
 -16  -2  11   10.70    2.20
  16  -2  11   11.00    2.80
 -16   2 -10   26.50    2.70
 -16  -2  10   29.40    3.00
  16  -2  10   22.70    3.10
 -16   2  -9   12.40    1.80
 -16  -2   9   11.70    2.00
  16  -2   9   11.80    2.40
 -16   2  -8    1.90    1.60
 -16   2  -8    1.90    1.40
 -16  -2   8    0.90    1.50
 -16  -2   8    1.70    1.10
  16  -2   8    0.80    1.80
 -16   2  -7   18.00    2.10
 -16  -2   7   22.40    2.00
 -16   2  -7   20.10    2.30
 -16  -2   7   17.50    2.10
  16  -2   7   15.30    2.50
 -16   2  -6    9.10    1.70
 -16  -2   6   13.40    1.90
 -16   2  -6   11.10    1.70
 -16  -2   6    8.30    1.40
  16  -2   6    5.20    2.00
 -16   2  -5    8.00    1.70
 -16  -2   5   11.00    1.60
 -16  -2   5   11.60    1.70
 -16   2  -5    6.40    1.60
  16  -2   5    5.30    2.00
 -16   2  -4   22.10    2.40
 -16  -2   4   22.30    2.30
 -16   2  -4   21.90    2.40
 -16  -2   4   22.00    2.30
  16  -2   4   24.40    3.10
 -16  -2   3   32.00    2.60
 -16   2  -3   30.00    2.60
 -16  -2   3   25.00    2.50
 -16   2  -3   35.90    2.70
  16  -2   3   24.40    3.20
 -16  -2   2   24.40    2.30
 -16   2  -2   26.80    2.40
 -16  -2   2   30.00    2.60
 -16  -2   2   30.00    2.10
 -16   2  -2   26.80    2.50
  16  -2   2   29.90    3.50
  16   2  -2   25.40    3.60
 -16   2  -1    7.20    1.40
 -16   2  -1    6.60    1.50
 -16  -2   1    7.10    1.30
 -16  -2   1    8.80    1.60
 -16  -2   1    8.20    1.40
  16  -2   1    7.10    2.30
  16   2  -1    7.70    2.60
 -16   2   0  102.49    5.70
 -16  -2   0  100.99    5.60
 -16   2   0  100.59    5.70
 -16  -2   0   89.49    5.80
 -16   2   0  100.89    5.90
 -16  -2   0  100.99    5.70
  16   2   0  106.29    7.10
  16  -2   0  104.19    7.20
 -16   2   1    6.40    1.40
 -16  -2  -1    7.60    1.60
 -16  -2  -1    6.30    1.30
 -16   2   1    6.60    1.50
 -16   2   1    5.90    1.10
  16   2   1    4.40    2.20
  16  -2  -1    6.00    2.40
 -16   2   2   32.10    2.50
 -16   2   2   26.10    2.10
 -16   2   2   26.00    2.40
 -16  -2  -2   29.70    2.50
  16  -2  -2   24.10    3.60
  16   2   2   33.50    3.70
 -16   2   3   29.10    2.50
 -16  -2  -3   28.50    2.50
 -16   2   3   26.30    2.50
  16   2   3   20.70    3.00
  16  -2  -3   26.50    3.70
 -16  -2  -4   23.30    2.40
 -16   2   4   22.40    2.20
 -16   2   4   23.00    2.40
  16   2   4   15.00    2.60
 -16   2   5    9.80    1.50
 -16  -2  -5    7.00    1.60
 -16   2   5    9.50    1.60
  16   2   5    5.40    2.00
 -16   2   6   12.10    1.90
 -16  -2  -6    8.70    1.70
 -16   2   6   11.80    1.60
  16   2   6    9.10    2.20
 -16   2   7   23.80    2.20
 -16   2   7   19.40    2.20
 -16  -2  -7   24.30    2.60
  16   2   7   19.10    2.80
 -16   2   8    2.00    1.10
 -16   2   8    1.80    1.50
 -16  -2  -8    1.80    1.50
  16   2   8    0.60    1.70
 -16  -2  -9   15.00    2.20
 -16   2   9   16.50    1.60
 -16   2   9   14.80    2.20
  16   2   9   14.30    2.70
 -16  -2 -10   31.00    3.00
 -16  -2 -10   25.60    2.60
 -16   2  10   32.00    3.10
  16   2  10   19.50    3.00
 -16  -2 -11   12.50    1.90
 -16   2  11    9.30    1.90
 -16  -2 -11   15.40    2.40
  16   2  11   12.40    2.90
 -16  -2 -12   13.50    2.10
 -16   2  12    8.20    1.90
 -16  -2 -12    8.30    1.90
  16   2  12   13.90    3.20
 -16   2  13    3.70    1.90
 -16  -2 -13    4.80    2.00
  16   2  13   -1.00    0.80
  16   2  13   -4.10    3.50
 -16   2  14   -1.40    1.60
 -16  -2 -14    1.70    1.80
 -16   2  15    6.00    2.10
 -16  -2 -15    3.00    1.60
 -16   2  16    0.90    1.60
 -17  -2  15   -0.40    1.70
 -17  -2  14   -0.30    1.50
  17  -2  14   -1.00    1.40
 -17  -2  13    1.40    1.70
 -17   2 -13    2.10    1.70
  17  -2  13    3.70    1.40
 -17   2 -12    1.80    1.50
 -17  -2  12    0.20    1.60
 -17   2 -12    3.10    1.90
  17  -2  12    2.90    2.70
 -17   2 -11    7.80    2.00
 -17   2 -11    4.80    1.70
 -17  -2  11    5.00    1.70
  17  -2  11    1.50    2.30
 -17   2 -10   10.40    2.00
 -17  -2  10    6.20    2.00
 -17   2 -10    2.50    1.50
  17  -2  10    1.90    2.30
 -17   2  -9    9.50    1.90
 -17  -2   9   12.40    2.10
  17  -2   9   11.50    2.70
 -17  -2   8   11.30    2.00
 -17   2  -8   14.90    2.00
 -17   2  -8   19.50    2.30
 -17  -2   8   17.30    1.70
  17  -2   8   15.70    2.80
 -17  -2   7    0.20    1.40
 -17   2  -7    1.60    1.40
 -17  -2   7    0.50    1.10
 -17   2  -7    0.80    1.50
  17  -2   7    1.20    1.90
 -17  -2   6   10.50    1.60
 -17   2  -6    6.00    1.70
 -17  -2   6    7.70    1.60
  17  -2   6    4.70    2.00
 -17  -2   5   10.10    1.60
 -17  -2   5    8.80    1.50
  17  -2   5   12.10    2.50
 -17  -2   4   16.10    1.90
 -17  -2   4   19.70    2.00
 -17   2  -4   13.40    1.90
 -17   2  -4   14.50    2.00
  17  -2   4   15.90    2.70
 -17   2  -3   10.10    1.60
 -17  -2   3   11.90    1.60
 -17   2  -3   10.80    1.80
 -17  -2   3    9.60    1.70
  17  -2   3   16.40    2.80
  17   2  -3   14.70    3.30
 -17  -2   2   20.90    2.20
 -17   2  -2   21.50    2.10
 -17  -2   2   19.50    1.90
 -17  -2   2   19.50    2.20
 -17   2  -2   21.70    2.20
  17   2  -2   22.20    3.50
  17  -2   2   19.60    3.10
 -17  -2   1   38.90    2.80
 -17   2  -1   39.40    2.80
 -17  -2   1   35.30    2.70
 -17  -2   1   38.30    3.10
  17   2  -1   32.00    4.10
  17  -2   1   37.20    4.30
 -17   2   0    1.40    1.10
 -17  -2   0    0.50    1.10
 -17   2   0    1.10    1.40
 -17  -2   0    1.70    1.40
  17  -2   0   -1.30    2.10
  17   2   0   -0.60    2.20
 -17   2   1   36.40    2.80
 -17  -2  -1   32.20    3.10
 -17  -2  -1   35.60    2.80
 -17   2   1   41.90    3.00
 -17   2   1   33.70    2.60
  17   2   1   37.50    4.50
  17  -2  -1   41.00    4.70
 -17   2   2   16.60    1.90
 -17  -2  -2   16.30    2.10
 -17   2   2   19.60    2.00
 -17  -2  -2   15.60    1.90
  17   2   2   19.30    3.10
  17  -2  -2   19.80    3.40
 -17  -2  -3   10.00    1.80
 -17   2   3   16.90    1.90
 -17  -2  -3   12.70    1.80
 -17   2   3   13.70    1.80
  17   2   3    7.30    2.30
  17  -2  -3   13.40    3.10
 -17   2   4   14.00    1.90
 -17   2   4   15.10    1.90
  17  -2  -4   10.00    3.10
  17   2   4   14.60    2.70
 -17  -2  -5   10.60    1.70
 -17   2   5   13.90    1.90
 -17   2   5    9.40    1.60
  17   2   5    8.80    2.40
 -17   2   6    6.80    1.70
 -17  -2  -6    4.80    1.70
 -17   2   6    6.60    1.50
  17   2   6    5.20    2.10
 -17   2   7    0.90    1.60
 -17  -2  -7    2.80    1.60
 -17   2   7    0.30    1.10
  17   2   7    1.70    2.10
 -17  -2  -8   20.00    2.40
 -17   2   8   18.00    2.30
 -17   2   8   18.80    1.80
 -17  -2  -8   16.90    2.30
  17   2   8   15.60    2.80
 -17  -2  -9    9.50    1.90
 -17   2   9   15.10    2.10
 -17  -2  -9   11.40    1.90
 -17   2   9   14.50    1.40
  17   2   9    7.20    2.30
 -17  -2 -10    7.00    1.80
 -17   2  10    2.90    1.70
 -17  -2 -10    3.90    1.60
  17   2  10    4.90    2.50
 -17   2  11    6.60    1.80
 -17  -2 -11    4.40    1.50
 -17  -2 -11    5.60    1.80
  17   2  11    3.20    2.60
 -17   2  12    1.50    1.60
 -17  -2 -12    0.40    1.40
 -17  -2 -12    3.40    2.00
  17   2  12    6.00    3.20
  17   2  12   -1.40    0.70
 -17  -2 -13    3.00    1.80
 -17   2  13    5.00    2.00
 -17  -2 -14    3.00    1.80
 -17   2  14    3.30    1.90
 -17   2  15    0.40    1.70
 -18  -2  14    2.80    1.70
 -18  -2  13    4.90    2.00
 -18   2 -13    0.50    1.50
  18  -2  13    7.80    1.50
 -18   2 -12    6.50    1.90
 -18   2 -12    4.70    1.70
 -18  -2  12    3.80    1.90
 -18   2 -11    4.50    1.70
 -18  -2  11    3.80    1.90
 -18   2 -11    4.80    1.90
  18  -2  11    3.90    2.60
 -18  -2  10    6.30    1.80
 -18   2 -10    5.60    1.70
 -18   2 -10    9.80    2.00
  18  -2  10   10.30    2.90
 -18  -2   9   16.20    2.10
 -18   2  -9   19.60    2.20
  18  -2   9   17.60    3.00
 -18   2  -8   28.50    3.00
 -18   2  -8   17.10    2.20
 -18  -2   8   19.10    2.00
 -18  -2   7   25.10    2.70
 -18  -2   7   21.70    2.20
 -18   2  -7   18.80    2.30
  18  -2   7   19.10    2.90
 -18   2  -6    3.40    1.70
 -18   2  -6    2.30    1.60
 -18  -2   6    3.10    1.50
 -18  -2   6    4.80    1.40
  18  -2   6    4.30    1.90
 -18   2  -5   29.50    3.10
 -18   2  -5   34.40    3.00
 -18  -2   5   28.30    2.70
 -18  -2   5   32.60    2.90
  18  -2   5   35.80    4.00
 -18   2  -4   22.40    2.50
 -18   2  -4   25.30    2.60
 -18  -2   4   25.60    2.40
 -18  -2   4   23.40    2.50
  18  -2   4   24.50    3.40
  18   2  -4   28.90    4.20
 -18  -2   3   18.60    2.10
 -18   2  -3   22.50    2.30
 -18   2  -3   17.70    2.20
 -18  -2   3   21.50    2.30
  18   2  -3   22.70    3.70
  18  -2   3   20.90    3.10
 -18  -2   2   31.60    3.00
 -18  -2   2   34.20    2.50
 -18   2  -2   29.10    3.10
 -18  -2   2   41.90    2.80
 -18   2  -2   45.40    3.00
  18   2  -2   43.70    4.80
  18  -2   2   42.70    4.40
 -18  -2   1    3.40    1.30
 -18   2  -1    4.10    1.50
 -18   2  -1    3.50    1.30
 -18  -2   1    3.00    1.10
 -18  -2   1    5.30    1.60
  18   2  -1    7.50    2.70
  18  -2   1    5.00    2.40
 -18  -2   0   34.80    3.10
 -18   2   0   33.90    3.00
 -18   2   0   33.60    2.70
 -18  -2   0   35.40    2.70
  18  -2   0   38.30    4.60
  18   2   0   38.00    4.40
 -18  -2  -1    3.40    1.60
 -18   2   1    3.60    1.50
 -18  -2  -1    2.80    1.30
 -18   2   1    4.00    1.20
 -18   2   1    3.50    1.20
  18  -2  -1    1.40    2.40
  18   2   1    2.80    2.20
 -18   2   2   35.70    2.90
 -18  -2  -2   34.30    2.90
 -18  -2  -2   29.80    3.10
 -18   2   2   37.30    2.80
  18  -2  -2   44.60    4.80
  18   2   2   40.00    4.30
 -18  -2  -3   16.00    2.20
 -18   2   3   21.80    2.30
 -18   2   3   24.50    2.40
 -18  -2  -3   24.90    2.50
  18   2   3   16.00    2.80
  18  -2  -3   21.40    3.80
 -18   2   4   24.60    2.50
 -18  -2  -4   23.60    2.60
 -18  -2  -4   24.80    2.60
 -18   2   4   25.90    2.60
  18   2   4   23.90    3.20
  18  -2  -4   25.50    4.20
 -18   2   5   31.40    2.70
 -18  -2  -5   31.80    2.90
 -18   2   5   34.20    3.00
 -18  -2  -5   32.60    3.00
  18   2   5   22.20    3.10
  18  -2  -5   48.20    5.40
 -18   2   6    3.50    1.30
 -18   2   6    4.40    1.60
 -18  -2  -6    3.70    1.60
 -18  -2  -6    4.50    1.70
  18   2   6    8.40    2.20
 -18   2   7   29.60    2.90
 -18  -2  -7   31.90    3.00
 -18  -2  -7   25.50    2.80
 -18   2   7   27.30    2.40
  18   2   7   27.40    3.40
 -18  -2  -8   25.80    2.80
 -18  -2  -8   35.70    3.10
 -18   2   8   25.70    2.30
 -18   2   8   31.80    3.00
  18   2   8   23.70    3.20
 -18   2   9   11.90    2.00
 -18  -2  -9   11.50    2.00
 -18  -2  -9   17.50    2.30
  18   2   9   14.90    2.70
 -18   2  10    5.30    1.70
 -18  -2 -10    5.00    1.70
  18   2  10    8.90    2.60
 -18  -2 -11    1.20    1.40
 -18  -2 -11    4.10    2.10
 -18   2  11    5.10    2.00
  18   2  11    2.90    2.80
 -18   2  12    8.30    2.10
 -18  -2 -12    2.10    1.90
 -18  -2 -12    1.70    1.50
 -18   2  13    5.40    1.90
 -18  -2 -13    3.70    2.00
 -18   2  14    2.40    1.80
 -18  -2 -14    1.90    1.70
 -18   2  15    1.90    1.60
 -19  -2  14    2.30    1.70
 -19  -2  13    1.10    1.70
 -19   2 -12    7.80    2.00
  19  -2  12   11.50    1.70
 -19  -2  11    7.50    1.80
 -19   2 -11   13.70    2.10
 -19   2 -11    9.90    2.00
  19  -2  11   14.90    3.10
 -19   2 -10   11.00    2.00
 -19   2 -10   17.10    2.30
 -19  -2  10   17.00    2.30
  19  -2  10   17.40    3.30
 -19   2  -9   19.20    2.30
 -19  -2   9   24.60    2.50
 -19   2  -9   16.70    2.30
  19  -2   9   24.30    3.50
 -19  -2   8   12.90    1.60
 -19   2  -8   12.60    2.10
 -19  -2   8   17.60    2.00
  19  -2   8   16.30    2.80
 -19   2  -7   17.10    2.30
 -19  -2   7   21.80    2.10
  19  -2   7   16.50    2.70
 -19   2  -6   99.99    5.80
 -19  -2   6   86.89    5.50
 -19   2  -6   91.59    5.60
 -19  -2   6   91.89    5.40
  19  -2   6   86.29    6.40
 -19  -2   5    3.00    1.60
 -19  -2   5    4.00    1.40
 -19   2  -5    2.90    1.50
 -19   2  -5    7.00    1.80
  19  -2   5    0.80    2.00
  19   2  -5    1.90    2.90
 -19   2  -4   42.30    3.50
 -19   2  -4   47.00    3.60
 -19  -2   4   46.40    3.50
 -19  -2   4   54.29    3.50
  19  -2   4   44.80    4.60
 -19  -2   3   20.20    2.40
 -19  -2   3   30.30    2.50
 -19   2  -3   28.50    2.90
  19  -2   3   21.20    3.30
  19   2  -3   25.40    4.00
 -19   2  -2    2.20    1.40
 -19  -2   2   -1.00    1.30
 -19   2  -2    1.50    1.40
 -19  -2   2    0.30    1.10
  19   2  -2    1.10    2.90
  19  -2   2    0.80    2.20
 -19   2  -1   34.90    3.10
 -19  -2   1   34.20    2.90
 -19  -2   1   34.00    2.60
 -19   2  -1   37.40    2.80
  19  -2   1   32.10    3.90
  19   2  -1   30.30    4.10
 -19   2   0   11.10    1.60
 -19  -2   0   14.00    1.70
 -19  -2   0   11.70    2.00
 -19   2   0   10.60    1.80
  19  -2   0   11.40    2.90
  19   2   0   11.60    2.80
 -19  -2  -1   35.60    2.80
 -19  -2  -1   34.00    2.90
 -19   2   1   33.50    3.00
  19   2   1   37.50    4.40
  19  -2  -1   32.30    4.10
 -19  -2  -2    1.10    1.40
 -19   2   2    0.10    1.30
 -19   2   2    1.20    1.50
 -19  -2  -2    1.10    1.60
  19  -2  -2    5.60    3.00
  19   2   2    1.10    2.10
 -19   2   3   31.00    2.60
 -19  -2  -3   25.10    2.70
 -19  -2  -3   28.40    2.70
 -19   2   3   26.00    2.70
  19   2   3   19.10    3.20
  19  -2  -3   31.50    4.50
 -19   2   4   51.99    3.60
 -19  -2  -4   42.00    3.60
 -19   2   4   53.49    3.60
 -19  -2  -4   42.70    3.50
  19  -2  -4   56.09    6.00
  19   2   4   48.90    4.70
 -19   2   5    1.80    1.30
 -19  -2  -5    4.50    1.80
 -19   2   5    4.40    1.60
 -19  -2  -5    2.20    1.60
  19   2   5    4.40    2.20
  19  -2  -5    4.10    3.00
 -19  -2  -6   90.39    5.80
 -19   2   6   98.19    5.50
 -19   2   6   91.69    5.70
 -19  -2  -6   95.89    5.80
  19  -2  -6   99.39    8.00
  19   2   6   83.79    6.40
 -19  -2  -7   31.40    3.10
 -19   2   7   24.70    2.40
 -19   2   7   27.30    2.90
 -19  -2  -7   21.10    2.50
  19  -2  -7   25.70    4.70
 -19  -2  -8   21.30    2.60
 -19   2   8   16.10    1.70
 -19   2   8   18.50    2.30
 -19  -2  -8   10.90    2.00
 -19  -2  -9   23.30    2.70
 -19   2   9   22.70    2.50
 -19  -2  -9   16.20    2.40
 -19   2   9   20.60    1.80
  19   2   9   16.70    2.90
 -19  -2 -10   16.70    2.50
 -19  -2 -10   18.50    2.30
 -19   2  10   16.20    2.20
  19   2  10   14.30    3.30
 -19   2  11   10.20    2.00
 -19  -2 -11   12.10    2.40
 -19  -2 -11   11.30    2.00
 -19   2  12    2.80    1.70
 -19  -2 -12    1.90    1.60
 -19  -2 -12    2.50    1.70
 -19  -2 -13    1.80    1.60
 -19   2  13   -0.10    1.60
 -19   2  14    5.00    1.70
 -20  -2  13    4.50    1.70
 -20  -2  12    4.00    1.60
 -20   2 -11    6.30    2.00
 -20   2 -11    1.90    1.50
 -20  -2  11    7.70    1.80
 -20  -2  10    4.20    1.70
 -20   2 -10    5.10    2.00
 -20   2 -10    6.80    1.80
  20  -2  10    6.70    2.90
 -20   2  -9   12.90    2.00
 -20  -2   9   14.40    2.00
 -20   2  -9   11.80    1.90
  20  -2   9    7.00    2.60
 -20  -2   8   36.70    3.30
 -20   2  -8   36.50    3.40
 -20   2  -8   39.80    3.30
 -20  -2   8   42.90    2.80
  20  -2   8   41.80    4.30
  20   2  -8   46.80    6.00
 -20   2  -7   63.59    4.80
 -20  -2   7   79.19    4.80
 -20  -2   7   77.39    4.60
 -20   2  -7   72.99    5.10
  20  -2   7   83.69    5.90
  20   2  -7   76.09    7.40
 -20   2  -6   26.50    2.90
 -20   2  -6   21.60    2.40
 -20  -2   6   25.70    2.60
 -20  -2   6   25.80    2.40
  20   2  -6   29.40    4.90
  20  -2   6   24.70    3.30
 -20   2  -5   16.80    2.20
 -20  -2   5   12.90    1.90
 -20  -2   5   17.80    1.90
 -20   2  -5   15.80    2.00
  20   2  -5   19.50    4.20
  20  -2   5    9.20    2.40
 -20   2  -4   17.70    2.10
 -20  -2   4   13.70    1.70
 -20   2  -4   12.80    1.90
 -20  -2   4   15.60    1.90
  20   2  -4   11.30    3.50
  20  -2   4    7.30    2.40
 -20  -2   3    6.80    1.70
 -20  -2   3    8.40    1.40
 -20   2  -3    8.10    1.60
 -20   2  -3   12.60    2.00
  20   2  -3   12.30    3.50
  20  -2   3   11.40    2.90
 -20  -2   2  106.79    6.20
 -20   2  -2   96.19    6.20
 -20   2  -2   99.39    5.90
  20   2  -2   99.99    7.90
  20  -2   2  100.89    7.30
 -20   2  -1   18.00    2.00
 -20  -2   1   18.60    2.30
 -20   2  -1   20.40    2.40
  20   2  -1   21.10    3.60
  20  -2   1   22.50    3.60
 -20  -2   0    0.70    1.20
 -20   2   0    1.30    1.50
 -20  -2   0   -1.50    1.40
  20  -2   0    0.70    2.20
  20   2   0    2.60    2.30
 -20  -2  -1   18.60    2.00
 -20   2   1   18.30    2.20
 -20  -2  -1   16.60    2.10
  20  -2  -1   17.40    3.40
  20   2   1   17.40    3.10
 -20  -2  -2   81.19    5.90
 -20   2   2  107.09    5.80
 -20  -2  -2   86.79    5.70
  20  -2  -2  110.29    7.90
  20   2   2   96.49    7.10
 -20   2   3   11.30    1.70
 -20  -2  -3    8.60    1.80
 -20  -2  -3    7.90    1.70
 -20   2   3   10.40    1.70
  20  -2  -3    8.80    3.30
  20   2   3    9.90    2.70
 -20   2   4   11.00    1.70
 -20   2   4   17.20    2.00
 -20  -2  -4   14.80    2.10
 -20  -2  -4   11.30    1.80
  20  -2  -4   12.90    3.40
  20   2   4    9.20    2.60
 -20  -2  -5   18.70    2.30
 -20   2   5   15.70    2.00
 -20  -2  -5   13.70    2.10
 -20   2   5   10.40    1.70
  20  -2  -5   13.20    3.70
  20   2   5   15.40    3.00
 -20   2   6   25.20    2.70
 -20  -2  -6   32.40    3.00
 -20  -2  -6   22.40    2.60
 -20   2   6   26.90    2.40
  20   2   6   18.50    2.80
  20  -2  -6   30.80    4.70
 -20   2   7   84.79    5.00
 -20   2   7   72.59    4.70
 -20  -2  -7   64.39    5.00
 -20  -2  -7   78.09    5.10
  20   2   7   78.89    5.90
  20  -2  -7   95.39    7.80
 -20   2   8   41.70    2.90
 -20   2   8   40.00    3.40
 -20  -2  -8   37.60    3.50
 -20  -2  -8   44.00    3.70
  20   2   8   33.50    4.20
  20  -2  -8   32.30    4.90
 -20   2   9   14.40    1.60
 -20   2   9   16.90    2.30
 -20  -2  -9   18.30    2.30
 -20  -2  -9   16.90    2.40
  20  -2  -9   18.80    4.30
  20   2   9   14.90    3.00
 -20   2  10    4.20    1.70
 -20  -2 -10    2.10    2.00
 -20  -2 -10    3.80    1.60
  20  -2 -10    7.80    3.50
 -20   2  11    5.00    1.90
 -20  -2 -11    7.30    2.20
 -20  -2 -11    2.00    1.70
 -20   2  12    5.30    1.90
 -20  -2 -12    5.90    1.70
 -20   2  13    2.70    1.60
 -21  -2  11    1.90    1.50
 -21   2 -10    5.10    1.60
 -21   2 -10    6.90    2.00
 -21  -2  10    5.10    1.60
 -21   2  -9    7.50    1.80
 -21   2  -9    7.60    2.10
 -21  -2   9    7.00    1.70
  21   2  -9    3.50    3.30
 -21   2  -8    8.50    2.10
 -21   2  -8    8.90    1.80
 -21  -2   8    9.80    1.30
 -21  -2   8    9.40    1.90
  21  -2   8    4.70    2.40
  21   2  -8   11.80    4.30
 -21   2  -7    7.40    2.00
 -21  -2   7    8.40    1.40
 -21  -2   7    8.60    1.70
 -21   2  -7   11.50    2.10
  21  -2   7    7.40    2.60
  21   2  -7    3.70    3.70
 -21   2  -6   28.20    2.80
 -21  -2   6   30.20    2.60
 -21   2  -6   32.20    3.00
 -21  -2   6   23.00    2.60
  21   2  -6   25.00    4.40
  21  -2   6   30.50    3.50
 -21   2  -5   51.29    3.70
 -21  -2   5   40.90    3.00
 -21  -2   5   35.20    3.20
 -21   2  -5   51.09    3.50
  21  -2   5   36.80    4.30
  21   2  -5   28.80    4.60
 -21   2  -4    5.80    1.80
 -21   2  -4    8.30    1.60
 -21  -2   4    7.40    1.70
 -21  -2   4   10.50    1.60
  21   2  -4    7.00    3.40
  21  -2   4   10.80    2.70
 -21  -2   3   10.20    1.70
 -21   2  -3   11.10    2.10
 -21   2  -3    9.90    1.80
  21   2  -3   10.80    3.30
  21  -2   3   10.40    2.80
 -21   2  -2    0.00    1.50
 -21  -2   2    3.10    1.60
  21  -2   2    2.80    2.50
  21   2  -2   -0.10    2.60
 -21  -2   1   17.80    2.30
 -21   2  -1   13.50    2.00
  21   2  -1   10.90    3.10
  21  -2   1   13.70    3.20
 -21   2   0   27.90    2.80
 -21  -2   0   24.60    2.80
  21   2   0   25.00    3.70
  21  -2   0   39.70    4.60
 -21  -2  -1   11.00    1.60
 -21   2   1   17.20    2.20
 -21  -2  -1   11.90    1.90
  21   2   1   11.70    2.90
  21  -2  -1   13.50    3.00
 -21  -2  -2    1.60    1.40
 -21  -2  -2    4.40    1.80
 -21   2   2    0.30    1.40
  21  -2  -2   -1.10    2.60
  21   2   2    0.70    2.20
 -21   2   3    8.80    1.80
 -21  -2  -3    6.90    1.80
 -21  -2  -3    6.90    1.70
  21   2   3    3.90    2.40
  21  -2  -3    9.90    3.20
 -21  -2  -4    9.70    1.90
 -21  -2  -4    5.50    1.90
 -21   2   4    6.10    1.40
 -21   2   4    8.60    1.60
  21  -2  -4    7.70    3.50
  21   2   4    7.40    2.50
 -21  -2  -5   46.70    3.50
 -21   2   5   43.20    3.30
 -21   2   5   41.20    3.30
 -21  -2  -5   41.30    3.40
  21   2   5   40.20    4.40
  21  -2  -5   47.90    5.90
 -21   2   6   27.20    2.50
 -21  -2  -6   27.80    2.90
 -21  -2  -6   27.70    3.00
 -21   2   6   25.70    2.60
  21  -2  -6   30.40    4.90
  21   2   6   19.70    3.00
 -21  -2  -7   11.00    2.10
 -21   2   7    7.80    1.70
 -21  -2  -7    6.70    1.80
 -21   2   7    6.60    1.40
  21   2   7    5.50    2.50
  21  -2  -7    5.10    3.20
 -21  -2  -8    9.80    2.00
 -21   2   8   15.50    2.10
 -21   2   8    8.30    1.40
 -21  -2  -8    9.30    2.10
  21  -2  -8    4.40    3.30
  21   2   8    8.60    2.80
 -21   2   9    9.00    1.20
 -21  -2  -9    7.90    2.10
 -21   2   9    7.70    1.80
 -21  -2  -9    5.40    1.80
  21  -2  -9   -2.00    3.60
 -21   2  10    8.20    1.90
 -21  -2 -10   10.20    2.30
 -21  -2 -10    5.90    1.80
 -21   2  11    2.20    1.60
 -21  -2 -11    2.70    1.80
 -21  -2 -11    2.50    1.60
 -21   2  12    0.90    1.50
 -22   2 -10    1.80    1.50
 -22  -2  10    1.00    1.30
 -22   2  -9   -0.70    1.40
 -22  -2   9    3.10    1.40
 -22  -2   8    1.40    1.00
 -22   2  -8    3.90    1.60
 -22  -2   8    3.20    1.40
  22   2  -8    1.20    4.70
 -22  -2   7    3.40    1.20
 -22   2  -7    3.90    1.80
 -22  -2   7    3.30    1.30
 -22   2  -7    4.90    1.70
  22   2  -7    2.40    3.60
  22  -2   7    1.10    2.50
 -22  -2   6   14.50    1.80
 -22   2  -6   17.50    2.30
 -22   2  -6   13.10    2.00
 -22  -2   6   14.80    1.80
  22  -2   6   12.90    3.00
  22   2  -6   13.00    3.80
 -22   2  -5    1.10    1.70
 -22  -2   5    1.00    1.30
 -22   2  -5    1.90    1.40
 -22  -2   5    1.70    1.20
  22   2  -5    2.70    3.30
  22  -2   5    0.40    2.30
 -22  -2   4   15.00    2.00
 -22   2  -4   10.20    1.90
  22  -2   4   12.80    2.70
  22   2  -4   10.20    3.50
 -22  -2   3    1.80    1.50
 -22   2  -3    2.50    1.80
  22  -2   3    0.60    2.30
  22   2  -3    0.00    3.00
 -22  -2   2    0.90    1.50
 -22   2  -2    0.80    1.60
  22   2  -2    2.30    2.60
  22  -2   2    1.80    2.30
 -22   2  -1    4.60    1.70
 -22  -2   1    8.10    1.80
  22  -2   1    5.50    2.60
  22   2  -1    6.00    2.90
 -22   2   0    2.70    1.50
 -22  -2   0    3.40    1.60
  22   2   0    2.40    2.50
  22  -2   0    7.80    3.10
 -22  -2  -1    5.80    1.70
 -22   2   1    5.30    1.70
  22  -2  -1    5.00    2.70
  22   2   1    4.40    2.40
 -22   2   2    2.50    1.40
 -22  -2  -2    2.00    1.70
 -22  -2  -2    0.90    1.30
  22  -2  -2    0.70    2.40
  22   2   2    0.00    2.10
 -22  -2  -3    1.00    1.70
 -22  -2  -3    1.50    1.50
 -22   2   3    1.50    1.40
  22  -2  -3   -2.50    2.70
  22   2   3    0.10    2.30
 -22  -2  -4   12.90    2.00
 -22  -2  -4   11.80    2.10
 -22   2   4   12.80    1.90
  22   2   4   10.60    2.70
  22  -2  -4   12.90    3.70
 -22  -2  -5    3.60    1.80
 -22  -2  -5    2.60    1.70
 -22   2   5    2.10    1.40
 -22   2   5    3.30    1.40
  22  -2  -5   -3.10    2.90
  22   2   5    1.80    2.10
 -22  -2  -6   19.10    2.40
 -22  -2  -6   19.30    2.50
 -22   2   6   11.70    1.70
  22   2   6   10.80    2.80
  22  -2  -6    4.40    3.30
 -22   2   7    4.20    1.50
 -22   2   7    4.10    1.30
 -22  -2  -7    6.40    2.00
 -22  -2  -7    2.30    1.70
  22  -2  -7    1.50    3.40
  22   2   7    1.10    2.60
 -22  -2  -8    2.40    1.70
 -22   2   8    0.60    1.00
 -22  -2  -8    5.00    1.80
 -22   2   8    2.70    1.50
 -22  -2  -9    5.40    2.00
 -22  -2  -9    3.20    1.60
 -22   2   9    3.80    1.60
 -22  -2 -10    1.20    1.50
 -22  -2 -10    3.30    1.70
 -22   2  10    3.30    1.50
 -23   2  -9    1.10    1.40
 -23   2  -8    2.50    1.60
 -23  -2   8    4.90    1.30
 -23  -2   7   10.20    1.50
 -23  -2   7   10.20    1.50
 -23   2  -7    9.50    2.10
 -23   2  -6   -0.70    1.60
 -23  -2   6   -0.10    1.10
  23   2  -6   -5.80    4.50
 -23   2  -5   14.60    2.00
 -23  -2   5   11.80    1.70
  23   2  -5   17.60    4.20
  23  -2   5    8.80    2.60
 -23   2  -4    1.30    1.60
 -23  -2   4    3.60    1.40
  23  -2   4    1.40    2.50
  23   2  -4    1.90    3.20
 -23   2  -3    4.70    1.80
 -23  -2   3    6.60    1.60
  23   2  -3    0.40    2.80
  23  -2   3    4.40    2.30
 -23  -2   2    9.10    1.80
 -23   2  -2    8.40    1.90
  23   2  -2    6.50    3.00
  23  -2   2    3.90    2.40
 -23  -2   1    2.30    1.60
 -23   2  -1    2.00    1.50
  23   2  -1    3.20    2.50
  23  -2   1    2.70    2.50
 -23  -2   0    5.90    1.70
 -23   2   0    2.70    1.50
  23  -2   0    5.60    3.00
  23   2   0    1.30    2.70
 -23   2   1    2.30    1.50
 -23  -2  -1    4.20    1.70
  23   2   1    2.10    2.40
  23  -2  -1    4.10    2.80
 -23  -2  -2    8.40    1.80
 -23   2   2    8.00    1.60
  23  -2  -2   13.50    3.50
  23   2   2    4.70    2.40
 -23  -2  -3    5.10    1.70
 -23   2   3    4.30    1.40
  23   2   3    6.60    2.60
  23  -2  -3    5.10    3.00
 -23  -2  -4    2.70    1.60
 -23   2   4    1.50    1.50
  23  -2  -4   -0.10    3.20
  23   2   4   -4.10    2.10
 -23   2   5   18.10    2.00
 -23  -2  -5   13.90    2.10
 -23  -2  -5   20.60    2.20
  23  -2  -5   18.20    4.20
  23   2   5   10.20    4.00
 -23  -2  -6   -0.20    1.30
 -23   2   6   -0.50    1.10
 -23  -2  -6    1.50    1.60
  23  -2  -6    9.10    5.30
 -23  -2  -7    8.20    1.80
 -23   2   7   11.30    1.50
 -23  -2  -7    9.80    2.00
 -23   2   7    8.70    1.60
 -23  -2  -8    3.80    1.60
 -23   2   8    5.00    1.40
 -23  -2  -9    1.00    1.50
 -23   2   9    0.60    1.20
 -24   2  -7    4.00    1.60
 -24   2  -6    9.70    1.80
 -24  -2   6   11.70    1.60
 -24  -2   5    2.10    1.20
 -24   2  -5    2.10    1.80
 -24  -2   4   12.40    1.80
 -24   2  -4   11.60    2.10
 -24   2  -3   19.80    2.20
 -24  -2   3   13.50    1.80
 -24   2  -2   10.20    1.90
 -24  -2   2   16.20    2.00
  24  -2   2   10.90    4.00
  24   2  -2   22.70    5.00
 -24   2  -1    4.90    1.90
 -24  -2   1    4.30    1.60
  24  -2   1    1.60    2.90
  24   2  -1    8.30    3.40
 -24  -2   0    1.40    1.60
 -24   2   0    3.00    1.50
  24   2   0    5.40    2.90
  24  -2   0   -0.80    2.50
 -24   2   1    5.00    1.60
 -24  -2  -1    3.00    1.60
  24  -2  -1    2.50    2.90
  24   2   1   -1.00    3.30
 -24   2   2   13.50    1.80
 -24  -2  -2   16.80    2.30
  24  -2  -2   15.30    4.00
 -24   2   3   13.70    1.80
 -24  -2  -4   11.60    2.20
 -24   2   4   16.50    1.90
 -24  -2  -5    3.10    1.90
 -24   2   5    1.50    1.30
 -24   2   6   13.00    1.60
 -24  -2  -6    9.10    2.00
 -24  -2  -7    4.60    1.60
 -25   2  -6    0.80    1.30
 -25   2  -5   27.30    2.80
 -25  -2   4    8.50    1.50
 -25   2  -4    8.60    1.90
 -25   2  -3    6.00    1.60
 -25  -2   3    6.60    1.60
 -25   2  -2    5.20    1.80
 -25  -2   2    3.80    1.50
 -25   2  -1    5.40    1.50
 -25  -2   0   14.00    2.10
 -25   2   0   16.60    2.10
 -25   2   1    9.10    1.70
 -25  -2  -1    9.00    2.00
 -25   2   2    3.40    1.60
 -25  -2  -2    3.90    1.50
 -25  -2  -3    6.80    1.80
 -25   2   3    8.40    1.70
 -25   2   4    3.50    1.30
 -25  -2  -4    9.20    2.00
 -25   2   5   18.40    2.10
 -25  -2  -6    2.20    1.30
 -26   2  -3    7.50    1.60
 -26  -2   2   12.00    1.90
 -26   2  -1    5.40    1.60
 -26  -2   1   10.10    1.80
 -26  -2   0    1.00    1.30
 -26   2   0    3.20    1.50
 -26  -2  -1   10.10    1.90
 -26   2   1    8.40    1.70
 -26  -2  -2    8.90    1.60
 -26   2   2   10.90    1.50
 -26  -2  -3    7.00    1.60
   0  -3  20    1.70    2.20
   0  -3  19   -1.70    2.00
   0  -3  18    2.30    2.00
   0  -3  17    3.00    1.90
   0  -3  16   -0.90    1.60
   0  -3  15    1.80    1.70
   0  -3  14    1.10    1.50
   0  -3  13    0.60    1.40
   0  -3  12   20.80    2.20
   0  -3  11    7.50    1.20
   0   3 -10    7.20    1.00
   0  -3  10   10.10    1.20
   0  -3   9    6.30    2.50
   0  -3   9    2.90    1.40
   0  -3   9    4.60    0.90
   0   3  -9    2.20    4.00
   0   3  -9    4.70    0.60
   0  -3   8    5.50    1.40
   0   3  -8    2.70    3.10
   0   3  -8    4.20    0.90
   0  -3   8    4.90    0.80
   0  -3   8    1.60    2.00
   0  -3   7    0.90    0.70
   0   3  -7    0.70    2.30
   0  -3   7    1.00    1.70
   0  -3   7    1.70    1.10
   0  -3   6   29.00    3.30
   0  -3   6   32.30    2.30
   0   3  -6   32.10    3.90
   0  -3   5    7.20    1.10
   0   3  -5    6.90    1.90
   0  -3   5    8.10    1.70
   0  -3   5    8.90    0.70
   0  -3   4    1.50    1.30
   0   3  -4    4.20    1.70
   0  -3   4    2.30    0.40
   0  -3   4    2.70    0.90
   0  -3   3   13.30    0.90
   0  -3   3   10.80    1.60
   0   3  -3   10.30    1.70
   0  -3   3   14.00    1.30
   0  -3   2  202.68   10.30
   0  -3   2  203.78   10.70
   0  -3   2  187.38   10.40
   0   3  -2  213.28   10.80
   0  -3   1   20.30    1.20
   0   3  -1   20.60    1.50
   0  -3   1   21.70    1.40
   0  -3   0    1.00    0.30
   0  -3  -1   24.70    1.50
   0   3   1   24.90    1.50
   0   3   2  201.88   10.40
   0  -3  -2  204.48   10.40
   0   3   2  185.08   10.10
   0  -3  -3   20.40    2.30
   0   3   3   21.20    2.10
   0  -3  -3   17.00    1.10
   0   3   3   19.80    1.30
   0   3   4    3.30    0.60
   0   3   4    2.90    0.80
   0   3   4    2.90    1.20
   0  -3  -4    1.30    1.40
   0   3   5   14.80    1.00
   0   3   5   10.10    1.70
   0   3   5   15.90    1.40
   0  -3  -5   10.70    2.00
   0   3   6   31.60    1.90
   0   3   6   33.50    2.00
   0   3   6   35.80    2.30
   0   3   6   36.40    3.20
   0  -3  -6   38.80    3.90
   0  -3  -7    2.00    0.60
   0   3   7    0.90    0.50
   0   3   7    0.80    0.90
   0   3   7    1.90    1.50
   0   3   7    1.90    0.60
   0  -3  -7   -0.90    2.10
   0   3   8    3.70    0.60
   0   3   8    5.00    0.80
   0  -3  -8    4.60    0.70
   0  -3  -8    6.00    2.90
   0   3   8    1.30    1.90
   0   3   9    2.40    2.30
   0  -3  -9    3.90    0.80
   0  -3  -9    5.20    3.60
   0   3   9    2.40    0.80
   0  -3 -10   11.50    1.20
   0   3  10   10.50    1.30
   0  -3 -11    5.40    0.90
   0   3  11    6.80    1.20
   0   3  12   12.70    1.60
   0   3  13   -0.20    1.30
   0   3  14    3.00    1.50
   0   3  15   -0.90    1.50
   0   3  16   -2.10    1.70
   0   3  17    0.70    1.80
   0   3  18   -0.10    1.80
   0   3  19    1.30    2.10
   0   3  20   -0.60    1.90
  -1  -3  20   -1.40    2.10
   1  -3  20   -1.00    2.00
  -1  -3  19    3.70    2.20
   1  -3  19    1.20    2.00
  -1  -3  18    5.50    2.30
   1  -3  18    4.30    2.10
  -1  -3  17    0.50    2.00
   1  -3  17   -0.50    1.70
  -1  -3  16    3.40    1.80
   1  -3  16    3.70    1.90
  -1  -3  15    0.30    1.60
   1  -3  15    0.60    1.50
  -1  -3  14    3.80    1.50
   1  -3  14    6.20    1.60
  -1  -3  13   21.70    2.40
   1  -3  13   22.10    2.40
  -1  -3  12   30.40    2.50
   1  -3  12   29.30    2.50
  -1   3 -11   56.59    3.30
   1  -3  11   56.89    4.70
   1  -3  11   67.39    3.70
  -1   3 -10   46.00    2.70
  -1  -3  10   47.00    3.00
   1  -3  10   49.40    3.90
   1  -3  10   48.80    3.00
  -1   3  -9   32.90    5.50
  -1  -3   9   34.00    4.90
  -1   3  -9   36.90    2.10
  -1  -3   9   36.20    2.30
   1   3  -9   27.50    4.80
   1  -3   9   36.90    3.10
   1  -3   9   27.10    4.00
   1  -3   9   39.50    2.30
  -1  -3   8   56.49    3.20
  -1   3  -8   45.20    5.90
  -1  -3   8   56.69    5.10
  -1   3  -8   55.79    3.10
   1  -3   8   57.99    3.80
   1  -3   8   54.69    3.20
   1   3  -8   53.19    6.10
   1  -3   8   52.69    5.30
  -1  -3   7   10.10    1.10
  -1  -3   7    8.30    2.10
  -1   3  -7    9.80    1.00
  -1   3  -7    7.90    2.90
  -1  -3   7   11.10    1.50
   1   3  -7   13.80    2.90
   1  -3   7    8.90    2.30
   1  -3   7   11.20    1.40
  -1   3  -6   37.50    2.20
  -1  -3   6   41.90    3.60
  -1  -3   6   37.70    2.70
  -1   3  -6   37.90    4.50
  -1  -3   6   37.50    2.20
   1  -3   6   38.90    2.60
   1  -3   6   36.60    3.80
   1   3  -6   41.20    4.00
  -1  -3   5  108.59    6.60
  -1  -3   5  103.29    5.70
  -1  -3   5  105.69    5.60
  -1   3  -5  110.59    7.20
  -1  -3   5  109.39    6.00
   1  -3   5  109.59    5.90
   1  -3   5  111.09    6.80
   1  -3   5  105.99    5.50
   1   3  -5  105.79    6.80
  -1  -3   4  286.37   15.10
  -1   3  -4  277.87   15.50
  -1  -3   4  299.67   14.60
  -1  -3   4  262.67   14.40
  -1  -3   4  273.97   14.40
   1  -3   4  287.07   14.50
   1   3  -4  286.37   15.20
   1  -3   4  268.47   15.20
  -1  -3   3  260.97   13.90
  -1  -3   3  245.98   13.80
  -1   3  -3  263.37   14.60
  -1  -3   3  283.87   14.40
   1  -3   3  271.57   14.50
   1   3  -3  280.97   14.40
   1  -3   3  275.17   13.90
  -1   3  -2   47.00    3.30
  -1  -3   2   47.30    3.00
  -1  -3   2   42.40    2.60
  -1  -3   2   48.30    2.60
   1  -3   2   46.60    2.60
   1  -3   2   52.79    3.20
   1   3  -2   49.30    3.00
  -1  -3   1   88.39    4.90
  -1   3  -1   95.59    5.00
  -1  -3   1   77.69    4.60
   1  -3   1   89.99    4.60
   1   3  -1   87.29    4.90
   1  -3   1   91.49    4.90
  -1  -3   0   67.59    3.70
   1   3   0   78.39    4.00
   1  -3   0   70.39    3.80
   1  -3   0   67.69    3.70
  -1  -3  -1   87.49    4.90
  -1  -3  -1   80.99    4.50
   1   3   1   89.29    4.90
   1   3   1   89.39    4.50
  -1  -3  -2   49.00    3.30
  -1  -3  -2   45.80    2.70
  -1   3   2   51.69    2.70
   1   3   2   47.70    2.60
   1   3   2   49.99    3.30
   1  -3  -2   51.39    2.70
  -1  -3  -3  254.87   14.50
  -1  -3  -3  298.97   15.30
  -1   3   3  290.77   14.70
   1   3   3  269.47   14.50
   1   3   3  292.77   15.20
   1  -3  -3  293.27   14.80
  -1  -3  -4  272.27   14.60
  -1   3   4  258.37   14.60
  -1  -3  -4  299.37   15.70
  -1   3   4  293.27   15.00
   1  -3  -4  304.17   15.30
   1   3   4  284.67   15.50
   1   3   4  291.97   14.80
  -1   3   5  118.59    6.40
  -1  -3  -5  107.79    7.20
  -1  -3  -5  105.69    5.80
  -1   3   5  108.99    5.70
   1   3   5  108.29    6.80
   1  -3  -5  114.29    6.70
   1   3   5  106.99    5.90
  -1   3   6   38.00    3.10
  -1   3   6   38.00    2.10
  -1  -3  -6   35.30    4.20
  -1   3   6   36.80    2.00
  -1  -3  -6   35.60    2.10
   1   3   6   33.70    3.50
   1   3   6   36.20    2.10
   1  -3  -6   39.10    3.70
   1   3   6   34.80    2.10
   1   3   6   40.10    2.40
  -1   3   7   11.50    1.10
  -1   3   7   12.80    2.00
  -1  -3  -7   12.90    2.90
  -1  -3  -7    9.60    1.10
  -1   3   7   11.90    0.90
   1   3   7    9.40    1.00
   1  -3  -7    7.70    2.30
   1   3   7    8.10    0.80
   1   3   7   11.50    2.20
   1   3   7    7.50    1.20
  -1   3   8   51.99    3.10
  -1  -3  -8   54.79    3.10
  -1   3   8   46.40    2.90
  -1  -3  -8   64.09    6.50
  -1   3   8   53.89    4.60
   1  -3  -8   54.19    3.00
   1   3   8   58.29    3.60
   1   3   8   54.69    3.10
   1  -3  -8   57.79    5.80
   1   3   8   55.29    5.00
  -1   3   9   34.20    2.20
  -1   3   9   29.10    4.20
  -1   3   9   29.00    1.90
  -1  -3  -9   33.50    5.20
  -1  -3  -9   34.30    2.20
   1  -3  -9   32.60    4.50
   1   3   9   37.30    2.20
   1   3   9   23.80    3.70
   1  -3  -9   34.10    2.00
   1   3   9   38.00    2.90
  -1  -3 -10   48.00    2.90
  -1   3  10   49.70    3.00
   1   3  10   51.19    3.00
   1  -3 -10   44.10    2.70
  -1  -3 -11   59.59    3.60
  -1   3  11   66.59    3.80
   1   3  11   63.49    3.80
  -1  -3 -12   29.90    2.70
  -1   3  12   31.70    2.50
   1   3  12   34.90    2.50
  -1   3  13   23.90    2.40
   1   3  13   25.90    2.40
  -1   3  14    4.20    1.60
   1   3  14    5.00    1.60
  -1   3  15    1.60    1.70
   1   3  15    1.80    1.50
  -1   3  16    1.10    1.70
   1   3  16    3.50    1.70
  -1   3  17    2.10    2.00
   1   3  17    1.20    1.60
  -1   3  18    4.90    2.10
   1   3  18    4.30    2.00
  -1   3  19    3.80    2.10
   1   3  19    2.10    2.00
  -1   3  20    1.20    1.90
   1   3  20    1.30    1.80
  -2  -3  20    6.00    2.20
   2  -3  20    4.70    2.20
  -2  -3  19    5.30    2.30
   2  -3  19   -0.70    1.80
  -2  -3  18    3.00    2.00
   2  -3  18    3.40    2.00
  -2  -3  17   14.20    2.40
   2  -3  17   15.60    2.40
  -2  -3  16    0.30    1.80
   2  -3  16    2.30    1.80
  -2  -3  15   21.10    2.50
   2  -3  15   25.40    2.60
  -2  -3  14   41.40    3.20
   2  -3  14   37.80    3.20
  -2  -3  13   15.10    1.80
   2  -3  13   16.70    1.90
  -2  -3  12   35.30    2.60
  -2   3 -12   27.10    2.30
   2  -3  12   24.50    3.20
   2  -3  12   33.10    2.50
  -2   3 -11   76.39    4.50
  -2  -3  11   84.39    4.70
   2  -3  11   77.79    5.50
   2  -3  11   90.19    4.70
  -2   3 -10  186.48    9.60
  -2  -3  10  178.78    9.70
   2  -3  10  182.68    9.60
   2  -3  10  181.78   10.30
  -2  -3   9  167.38    8.80
  -2   3  -9  172.58    8.80
  -2  -3   9  138.99   13.40
  -2   3  -9  173.38   13.10
   2  -3   9  172.18    8.80
   2   3  -9  173.28   11.80
   2  -3   9  168.78    9.30
   2  -3   9  154.78   11.20
  -2  -3   8    7.60    2.40
  -2   3  -8   12.40    1.20
  -2   3  -8   10.40    4.00
  -2  -3   8   14.80    1.30
   2  -3   8   17.10    2.00
   2   3  -8    9.10    3.00
   2  -3   8   14.40    2.90
  -2   3  -7   34.50    2.10
  -2  -3   7   37.10    3.90
  -2   3  -7   30.60    4.40
  -2  -3   7   38.50    2.20
   2  -3   7   35.10    4.30
   2  -3   7   34.90    2.60
   2   3  -7   30.30    4.20
  -2   3  -6   68.69    3.80
  -2  -3   6   69.29    3.80
  -2   3  -6   68.69    6.10
  -2  -3   6   74.79    5.10
  -2  -3   6   66.39    3.70
   2  -3   6   67.99    3.60
   2   3  -6   75.29    5.20
   2  -3   6   70.19    5.30
   2  -3   6   66.39    4.00
  -2  -3   5   41.60    2.30
  -2   3  -5   50.79    4.60
  -2   3  -5   42.00    2.30
  -2  -3   5   44.30    3.50
  -2  -3   5   43.60    2.50
   2  -3   5   35.20    2.50
   2  -3   5   37.00    3.80
   2   3  -5   32.80    3.40
  -2  -3   4 1061.19   51.29
  -2  -3   4  964.90   50.49
  -2  -3   4  980.80   50.69
  -2   3  -4 1011.40   51.79
   2   3  -4  986.60   51.19
   2  -3   4 1014.50   51.49
   2  -3   4  922.21   50.69
  -2  -3   3  199.28   11.00
  -2   3  -3  204.68   11.60
  -2  -3   3  197.38   10.50
   2  -3   3  194.28   11.30
   2   3  -3  206.78   11.00
   2  -3   3  201.88   10.40
  -2  -3   2  236.58   13.00
  -2   3  -2  263.57   13.70
  -2  -3   2  248.68   13.40
   2  -3   2  255.67   13.60
   2   3  -2  255.97   13.30
   2  -3   2  246.28   12.90
  -2  -3   1  293.07   15.00
  -2  -3   1  265.67   14.70
  -2   3  -1  291.57   15.10
   2  -3   1  294.07   15.10
   2  -3   1  266.27   14.60
   2   3  -1  295.87   15.00
  -2  -3   0  685.63   37.00
  -2  -3   0  695.53   36.70
   2  -3   0  748.43   36.90
   2   3   0  741.13   37.10
  -2   3   1  271.57   14.20
  -2  -3  -1  272.67   14.60
  -2  -3  -1  259.87   14.10
   2   3   1  267.07   14.10
   2   3   1  282.07   14.60
   2  -3  -1  289.67   14.20
  -2  -3  -2  234.28   13.20
  -2  -3  -2  254.47   13.80
   2   3   2  245.98   13.10
   2  -3  -2  258.07   13.10
   2  -3  -2  273.37   13.10
   2   3   2  262.67   13.90
  -2   3   3  209.68   11.10
  -2  -3  -3  198.88   11.10
  -2  -3  -3  227.68   12.20
   2   3   3  220.78   12.10
   2  -3  -3  211.68   11.10
   2   3   3  215.78   11.00
  -2  -3  -4  993.10   49.90
  -2  -3  -4  865.01   48.80
  -2   3   4  898.51   48.70
  -2   3   4  910.31   49.00
  -2  -3  -4  940.11   48.90
   2  -3  -4 1042.70   49.20
   2   3   4 1004.20   48.90
   2   3   4 1001.40   49.80
  -2  -3  -5   34.00    4.10
  -2   3   5   35.40    2.10
  -2  -3  -5   33.10    2.10
  -2   3   5   35.50    2.70
   2  -3  -5   39.10    3.00
   2   3   5   44.90    3.90
  -2   3   6   70.39    3.70
  -2  -3  -6   67.99    3.80
  -2   3   6   72.19    4.60
  -2   3   6   67.59    3.80
  -2  -3  -6   73.69    6.00
   2   3   6   67.59    5.40
   2  -3  -6   70.89    4.90
   2   3   6   72.39    4.00
  -2  -3  -7   37.30    5.30
  -2   3   7   35.90    2.00
  -2   3   7   36.30    2.20
  -2  -3  -7   32.90    2.20
  -2   3   7   30.70    3.30
   2   3   7   36.30    2.10
   2   3   7   37.70    4.20
   2  -3  -7   36.80    4.00
   2   3   7   38.10    2.50
  -2  -3  -8   13.90    1.30
  -2   3   8   15.80    1.30
  -2   3   8   10.20    2.10
  -2   3   8   12.90    1.00
  -2  -3  -8   10.10    3.70
   2  -3  -8    9.90    2.80
   2   3   8   14.00    1.20
   2   3   8   11.50    1.50
   2   3   8   13.20    2.90
  -2  -3  -9  180.28    9.10
  -2  -3  -9  175.78   13.00
  -2   3   9  174.58    9.10
   2   3   9  170.08    9.60
   2  -3  -9  184.38   11.50
   2   3   9  158.38   11.60
[truncated: 4,397,990 more chars]
