# Supplementary material for: Pillararene incorporated metal–organic frameworks for supramolecular recognition and selective separation
Source: Nat Commun. 2023 Aug 15;14:4927. doi: 10.1038/s41467-023-40594-2 (PMC10427641; doi:10.1038/s41467-023-40594-2)
Supplement: Supplementary file 4 — Supplementary Data 1 [file 41467_2023_40594_MOESM4_ESM.zip › Supplementary Data 1/pS-MeP5-MOF-2.cif]

data_a
_audit_creation_date               2022-09-19
_audit_creation_method
;
Olex2 1.5
(compiled 2022.04.07 svn.rca3783a0 for OlexSys, GUI svn.r6498)
;
_shelx_SHELXL_version_number       '2019/2'
_audit_contact_author_address      ?
_audit_contact_author_email        ?
_audit_contact_author_name         ''
_audit_contact_author_phone        ?
_publ_contact_author_id_orcid      ?
_publ_section_references
;
Dolomanov, O.V., Bourhis, L.J., Gildea, R.J, Howard, J.A.K. & Puschmann, H.
 (2009), J. Appl. Cryst. 42, 339-341.

Sheldrick, G.M. (2015). Acta Cryst. A71, 3-8.

Sheldrick, G.M. (2015). Acta Cryst. C71, 3-8.
;
_chemical_name_common              ?
_chemical_name_systematic          ?
_chemical_formula_moiety           'C119 H92 N2 O16 Zn2'
_chemical_formula_sum              'C119 H92 N2 O16 Zn2'
_chemical_formula_weight           1936.68
_chemical_absolute_configuration   ad
_chemical_melting_point            ?
loop_
  _atom_type_symbol
  _atom_type_description
  _atom_type_scat_dispersion_real
  _atom_type_scat_dispersion_imag
  _atom_type_scat_source
 'C' 'C' 0.0137 0.0067 'International Tables Vol C Tables 4.2.6.8 and 6.1.1.4'
 'H' 'H' 0.0000 0.0000 'International Tables Vol C Tables 4.2.6.8 and 6.1.1.4'
 'N' 'N' 0.0241 0.0134 'International Tables Vol C Tables 4.2.6.8 and 6.1.1.4'
 'O' 'O' 0.0389 0.0241 'International Tables Vol C Tables 4.2.6.8 and 6.1.1.4'
 'Zn' 'Zn' -2.7473 0.5279
 'International Tables Vol C Tables 4.2.6.8 and 6.1.1.4'

_shelx_space_group_comment
;
The symmetry employed for this shelxl refinement is uniquely defined
by the following loop, which should always be used as a source of
symmetry information in preference to the above space-group names.
They are only intended as comments.
;
_space_group_crystal_system        'orthorhombic'
_space_group_IT_number             18
_space_group_name_H-M_alt          'P 21 21 2'
_space_group_name_Hall             'P 2 2ab'
loop_
  _space_group_symop_operation_xyz
 'x, y, z'
 '-x, -y, z'
 '-x+1/2, y+1/2, -z'
 'x+1/2, -y+1/2, -z'

_cell_length_a                     20.313(2)
_cell_length_b                     50.970(6)
_cell_length_c                     16.226(2)
_cell_angle_alpha                  90
_cell_angle_beta                   90
_cell_angle_gamma                  90
_cell_volume                       16800(4)
_cell_formula_units_Z              4
_cell_measurement_reflns_used      9830
_cell_measurement_temperature      193.00
_cell_measurement_theta_max        56.41
_cell_measurement_theta_min        2.37
_shelx_estimated_absorpt_T_max     0.957
_shelx_estimated_absorpt_T_min     0.945
_exptl_absorpt_coefficient_mu      0.441
_exptl_absorpt_correction_T_max    0.7512
_exptl_absorpt_correction_T_min    0.5652
_exptl_absorpt_correction_type     multi-scan
_exptl_absorpt_process_details
;
SADABS-2016/2 (Bruker,2016/2) was used for absorption correction.
wR2(int) was 0.1662 before and 0.1033 after correction.
The Ratio of minimum to maximum transmission is 0.7524.
The \l/2 correction factor is Not present.
;
_exptl_absorpt_special_details     ?
_exptl_crystal_colour              ?
_exptl_crystal_density_diffrn      0.766
_exptl_crystal_density_meas        ?
_exptl_crystal_density_method      ?
_exptl_crystal_description         block
_exptl_crystal_F_000               4032
_exptl_crystal_size_max            0.13
_exptl_crystal_size_mid            0.12
_exptl_crystal_size_min            0.1
_exptl_transmission_factor_max     ?
_exptl_transmission_factor_min     ?
_diffrn_reflns_av_R_equivalents    0.0974
_diffrn_reflns_av_unetI/netI       0.1208
_diffrn_reflns_Laue_measured_fraction_full  0.969
_diffrn_reflns_Laue_measured_fraction_max  0.957
_diffrn_reflns_limit_h_max         23
_diffrn_reflns_limit_h_min         -25
_diffrn_reflns_limit_k_max         56
_diffrn_reflns_limit_k_min         -62
_diffrn_reflns_limit_l_max         20
_diffrn_reflns_limit_l_min         -20
_diffrn_reflns_number              92506
_diffrn_reflns_point_group_measured_fraction_full  0.952
_diffrn_reflns_point_group_measured_fraction_max  0.931
_diffrn_reflns_theta_full          53.594
_diffrn_reflns_theta_max           57.147
_diffrn_reflns_theta_min           2.486
_diffrn_ambient_temperature        193.00
_diffrn_detector                   CPAD
_diffrn_detector_area_resol_mean   7.41
_diffrn_detector_type              'Bruker PHOTON II'
_diffrn_measured_fraction_theta_full  0.969
_diffrn_measured_fraction_theta_max  0.957
_diffrn_measurement_device         'four-circle diffractometer'
_diffrn_measurement_device_type    'Bruker D8 VENTURE Metaljet PHOTON II'
_diffrn_measurement_method         '\w and \f shutterless scans'
_diffrn_measurement_specimen_support  'nylon loop'
_diffrn_radiation_monochromator    'Helios Multi-layer Optic'
_diffrn_radiation_probe            X-ray
_diffrn_radiation_type             GaK\a
_diffrn_radiation_wavelength       1.34139
_diffrn_source                     MetalJet
_diffrn_source_current             2.86
_diffrn_source_power               0.19937059999999998
_diffrn_source_type                'Liquid Metal source'
_diffrn_source_voltage             69.71
_diffrn_standards_number           0
_reflns_Friedel_coverage           0.807
_reflns_Friedel_fraction_full      0.933
_reflns_Friedel_fraction_max       0.901
_reflns_number_gt                  19206
_reflns_number_total               32229
_reflns_special_details
;
 Reflections were merged by SHELXL according to the crystal
 class for the calculation of statistics and refinement.
 
 Structure factors included contributions from the .fab file.
 
 _reflns_Friedel_fraction is defined as the number of unique
 Friedel pairs measured divided by the number that would be
 possible theoretically, ignoring centric projections and
 systematic absences. Completness statistics refer to single and
 composite reflections containing twin component 1 only.
;
_reflns_threshold_expression       'I > 2\s(I)'
_computing_cell_refinement         'SAINT V8.40B (Bruker, 2019)'
_computing_data_collection         'APEX4 V2022.1-1 (Bruker, 2022)'
_computing_data_reduction          'SAINT V8.40B (Bruker, 2019)'
_computing_molecular_graphics      'Olex2 1.5 (Dolomanov et al., 2009)'
_computing_publication_material    'Olex2 1.5 (Dolomanov et al., 2009)'
_computing_structure_refinement    'SHELXL 2019/2 (Sheldrick, 2015)'
_computing_structure_solution      'SHELXT 2018/2 (Sheldrick, 2018)'
_refine_diff_density_max           0.272
_refine_diff_density_min           -0.304
_refine_diff_density_rms           0.036
_refine_ls_abs_structure_details
;
 Refined as an inversion twin.
;
_refine_ls_abs_structure_Flack     0.28(2)
_refine_ls_extinction_coef         .
_refine_ls_extinction_method       none
_refine_ls_goodness_of_fit_ref     0.911
_refine_ls_hydrogen_treatment      constr
_refine_ls_matrix_type             full
_refine_ls_number_parameters       1288
_refine_ls_number_reflns           32229
_refine_ls_number_restraints       420
_refine_ls_R_factor_all            0.0962
_refine_ls_R_factor_gt             0.0540
_refine_ls_restrained_S_all        0.919
_refine_ls_shift/su_max            0.023
_refine_ls_shift/su_mean           0.000
_refine_ls_structure_factor_coef   Fsqd
_refine_ls_weighting_details      
 'w=1/[\s^2^(Fo^2^)+(0.0570P)^2^] where P=(Fo^2^+2Fc^2^)/3'
_refine_ls_weighting_scheme        calc
_refine_ls_wR_factor_gt            0.1226
_refine_ls_wR_factor_ref           0.1359
_refine_special_details
;
 Refined as a 2-component inversion twin.
;
_olex2_refinement_description
;
1. Twinned data refinement
 Scales: 0.72(2)
 0.28(2)
2. Fixed Uiso
 At 1.2 times of:
  All C(H) groups, All C(H,H) groups
 At 1.5 times of:
  All C(H,H,H) groups
3. Restrained distances
 C113-C118
 2.4 with sigma of 0.005
 O9-C118 \\sim O9A-C1B \\sim O10A-C120 \\sim O10-C1A
 with sigma of 0.02
 O11-C109 \\sim O12-C108
 with sigma of 0.02
 O11-C104 \\sim O12-C107
 with sigma of 0.02
 N2-C55A \\sim N2-C59A
 with sigma of 0.02
 N2-C55 \\sim N2-C59
 with sigma of 0.02
 O13-C99 \\sim O14-C100
 with sigma of 0.02
4. Uiso/Uaniso restraints and constraints
O16 \\sim C85 \\sim C88 \\sim O15 \\sim C84 \\sim C74 \\sim C73 \\sim C67 \\sim
C69 \\sim C70 \\sim C72 \\sim C119 \\sim C68 \\sim C83 \\sim C113 \\sim C114
\\sim C115 \\sim C116 \\sim C111 \\sim C112 \\sim C86 \\sim O11 \\sim C71 \\sim
C63 \\sim C66 \\sim C75 \\sim C76 \\sim C77 \\sim C89 \\sim C87 \\sim C104
\\sim C91 \\sim C110 \\sim O12 \\sim C97 \\sim C98 \\sim C93 \\sim C94 \\sim
C95 \\sim C96 \\sim C105 \\sim O14 \\sim C92 \\sim O10A \\sim C108 \\sim C106
\\sim C103 \\sim C102 \\sim C107 \\sim O9A \\sim C100 \\sim C120 \\sim C101
\\sim C118 \\sim O10 \\sim O9 \\sim C1A \\sim C1B \\sim C109 \\sim C90 \\sim
O13 \\sim C99: within 2A with sigma of 0.01 and sigma for terminal atoms of
0.02 within 2A
5. Others
 Sof(C56A)=Sof(H56A)=Sof(C58A)=Sof(H58A)=Sof(C55A)=Sof(H55A)=Sof(C59A)=
 Sof(H59A)=1-FVAR(1)
 Sof(C58)=Sof(H58)=Sof(C56)=Sof(H56)=Sof(C59)=Sof(H59)=Sof(C55)=Sof(H55)=FVAR(1)
 Sof(H113)=Sof(H116)=Sof(O10A)=Sof(O9A)=Sof(C120)=Sof(H12A)=Sof(H12B)=
 Sof(H12C)=Sof(C1B)=Sof(H1BA)=Sof(H1BB)=Sof(H1BC)=1-FVAR(2)
 Sof(H115)=Sof(H112)=Sof(C118)=Sof(H11E)=Sof(H11F)=Sof(H11G)=Sof(O10)=Sof(O9)=
 Sof(C1A)=Sof(H1AA)=Sof(H1AB)=Sof(H1AC)=FVAR(2)
6.a Riding coordinates:
 C108(H10A,H10B,H10C)
6.b Secondary CH2 refined with riding coordinates:
 C119(H11A,H11B), C83(H83A,H83B), C110(H11C,H11D), C92(H92A,H92B), C101(H10G,
 H10H)
6.c Aromatic/amide H refined with riding coordinates:
 C81(H81), C82(H82), C79(H79), C80(H80), C20(H20), C9(H9), C52(H52), C50(H50),
 C47(H47), C27(H27), C10(H10), C65(H65), C44(H44), C37(H37), C17(H17), C26(H26),
  C13(H13), C40(H40), C49(H49), C39(H39), C12(H12), C3(H3), C21(H21), C31(H31),
 C6(H6), C43(H43), C4(H4), C46(H46), C30(H30), C64(H64), C24(H24), C61(H61),
 C74(H74), C73(H73), C7(H7), C53(H53), C62(H62), C36(H36), C18(H18), C23(H23),
 C68(H68), C113(H113), C115(H115), C116(H116), C112(H112), C86(H86), C34(H34),
 C71(H71), C33(H33), C76(H76), C77(H77), C89(H89), C56A(H56A), C98(H98),
 C95(H95), C58(H58), C56(H56), C58A(H58A), C55A(H55A), C106(H106), C103(H103),
 C59(H59), C59A(H59A), C55(H55)
6.d Fitted hexagon refined as free rotating group:
 N1(C81,C82,C78,C79,C80), C113(C114,C115,C116,C111,C112), C97(C98,C93,C94,C95,
 C96), C106(C105,C104,C103,C102,C107)
6.e Idealised Me refined as rotating group:
 C90(H90A,H90B,H90C), C91(H91A,H91B,H91C), C100(H10D,H10E,H10F), C120(H12A,
 H12B,H12C), C99(H99A,H99B,H99C), C118(H11E,H11F,H11G), C1A(H1AA,H1AB,H1AC),
 C1B(H1BA,H1BB,H1BC), C109(H10I,H10J,H10K)
;
_atom_sites_solution_hydrogens     mixed
_atom_sites_solution_primary       dual
_atom_sites_solution_secondary     ?
loop_
  _atom_site_label
  _atom_site_type_symbol
  _atom_site_fract_x
  _atom_site_fract_y
  _atom_site_fract_z
  _atom_site_U_iso_or_equiv
  _atom_site_adp_type
  _atom_site_occupancy
  _atom_site_site_symmetry_order
  _atom_site_calc_flag
  _atom_site_refinement_flags_posn
  _atom_site_refinement_flags_adp
  _atom_site_refinement_flags_occupancy
  _atom_site_disorder_assembly
  _atom_site_disorder_group
 Zn2 Zn 0.58623(2) 0.43826(2) 0.90588(3) 0.03761(15) Uani 1 1 d . . . . .
 Zn1 Zn 0.91494(3) 0.88045(2) 1.09574(3) 0.03844(16) Uani 1 1 d . . . . .
 O5 O -0.34438(15) 0.38543(7) -0.00724(18) 0.0577(9) Uani 1 1 d . . . . .
 O2 O 0.52385(15) 0.43544(8) 0.80940(18) 0.0624(9) Uani 1 1 d . . . . .
 O8 O -0.33864(15) 0.42735(7) 0.82927(19) 0.0585(9) Uani 1 1 d . . . . .
 O3 O 0.50837(15) 0.43222(7) -0.01927(18) 0.0574(9) Uani 1 1 d . . . . .
 O4 O 0.51396(14) 0.38874(7) -0.01262(19) 0.0552(9) Uani 1 1 d . . . . .
 O7 O -0.34227(14) 0.38300(7) 0.82008(19) 0.0595(9) Uani 1 1 d . . . . .
 N1 N 0.91891(16) 0.84078(5) 1.0898(2) 0.0550(10) Uani 1 1 d G . . . .
 C81 C 0.8862(2) 0.82526(8) 1.14717(19) 0.110(2) Uani 1 1 d G . . . .
 H81 H 0.869106 0.832914 1.196066 0.131 Uiso 1 1 calc R U . . .
 C82 C 0.8786(2) 0.79854(7) 1.1330(3) 0.112(3) Uani 1 1 d G . . . .
 H82 H 0.856239 0.787932 1.172139 0.134 Uiso 1 1 calc R U . . .
 C78 C 0.9036(2) 0.78734(5) 1.0614(3) 0.0859(18) Uani 1 1 d G . . . .
 C79 C 0.9363(2) 0.80286(8) 1.0041(2) 0.120(3) Uani 1 1 d G . . . .
 H79 H 0.953426 0.795211 0.955193 0.143 Uiso 1 1 calc R U . . .
 C80 C 0.94395(19) 0.82958(7) 1.0183(2) 0.107(2) Uani 1 1 d G . . . .
 H80 H 0.966293 0.840193 0.979118 0.128 Uiso 1 1 calc R U . . .
 O6 O -0.35370(16) 0.42921(7) 0.0015(2) 0.0643(10) Uani 1 1 d . . . . .
 O1 O 0.51982(15) 0.39163(7) 0.81442(18) 0.0595(9) Uani 1 1 d . . . . .
 C41 C -0.3278(2) 0.40797(13) 0.0219(3) 0.0511(12) Uani 1 1 d . . . . .
 O16 O 0.9583(2) 0.63482(9) 1.0739(3) 0.1053(14) Uani 1 1 d . U . . .
 N2 N 0.61286(17) 0.47617(8) 0.9084(2) 0.0503(9) Uani 1 1 d D . . . .
 C57 C 0.6701(2) 0.52611(10) 0.9154(3) 0.0590(13) Uani 1 1 d . . . . .
 C60 C 0.7039(2) 0.55281(10) 0.9224(3) 0.0629(14) Uani 1 1 d . . . . .
 C38 C -0.2713(2) 0.40914(11) 0.0786(2) 0.0501(12) Uani 1 1 d . . . . .
 C2 C 0.4451(2) 0.41353(12) 0.7306(3) 0.0560(14) Uani 1 1 d . . . . .
 C20 C 0.2132(2) 0.43135(12) 0.2053(3) 0.0759(17) Uani 1 1 d . . . . .
 H20 H 0.220261 0.444923 0.166165 0.091 Uiso 1 1 calc R U . . .
 C14 C 0.0876(2) 0.41333(12) 0.4490(2) 0.0685(16) Uani 1 1 d . . . . .
 C51 C -0.25984(19) 0.40584(12) 0.7502(3) 0.0561(13) Uani 1 1 d . . . . .
 C54 C -0.3185(2) 0.40535(13) 0.8023(2) 0.0507(13) Uani 1 1 d . . . . .
 C9 C 0.2562(2) 0.43429(11) 0.5240(2) 0.0597(14) Uani 1 1 d . . . . .
 H9 H 0.286609 0.448233 0.516051 0.072 Uiso 1 1 calc R U . . .
 C25 C 0.4318(2) 0.41098(12) 0.0647(2) 0.0513(12) Uani 1 1 d . . . . .
 C42 C 0.02675(18) 0.41195(12) 0.4987(2) 0.0565(14) Uani 1 1 d . . . . .
 C29 C 0.0223(2) 0.41321(12) 0.3184(2) 0.0652(15) Uani 1 1 d . . . . .
 C52 C -0.2336(2) 0.43067(11) 0.7224(3) 0.0630(15) Uani 1 1 d . . . . .
 H52 H -0.254646 0.446611 0.737362 0.076 Uiso 1 1 calc R U . . .
 C1 C 0.5012(2) 0.41388(12) 0.7874(3) 0.0473(12) Uani 1 1 d . . . . .
 C19 C 0.25930(18) 0.41122(11) 0.2140(2) 0.0522(12) Uani 1 1 d . . . . .
 C50 C -0.2306(2) 0.38404(12) 0.7209(3) 0.0675(16) Uani 1 1 d . . . . .
 H50 H -0.249035 0.367548 0.735433 0.081 Uiso 1 1 calc R U . . .
 C47 C -0.0180(2) 0.39148(11) 0.4870(3) 0.0599(14) Uani 1 1 d . . . . .
 H47 H -0.010270 0.378692 0.445531 0.072 Uiso 1 1 calc R U . . .
 C27 C 0.3491(2) 0.43337(12) 0.1395(3) 0.0697(16) Uani 1 1 d . . . . .
 H27 H 0.331826 0.449435 0.159832 0.084 Uiso 1 1 calc R U . . .
 C10 C 0.1956(2) 0.43365(12) 0.4803(3) 0.0654(15) Uani 1 1 d . . . . .
 H10 H 0.185639 0.447054 0.441620 0.078 Uiso 1 1 calc R U . . .
 C65 C 0.7628(3) 0.55555(11) 0.9645(3) 0.0646(14) Uani 1 1 d . . . . .
 H65 H 0.783676 0.540664 0.988106 0.077 Uiso 1 1 calc R U . . .
 C15 C 0.08521(19) 0.41333(10) 0.3646(2) 0.0569(13) Uani 1 1 d . . . . .
 C28 C 0.48990(19) 0.41049(13) 0.0072(2) 0.0456(11) Uani 1 1 d . . . . .
 C48 C -0.1470(2) 0.40873(13) 0.6459(2) 0.0610(14) Uani 1 1 d . . . . .
 C32 C -0.0960(2) 0.41192(12) 0.2283(3) 0.0663(15) Uani 1 1 d . . . . .
 C8 C 0.2701(2) 0.41396(12) 0.5788(3) 0.0621(14) Uani 1 1 d . . . . .
 C35 C -0.1582(2) 0.41084(13) 0.1799(3) 0.0644(14) Uani 1 1 d . . . . .
 C44 C -0.0428(2) 0.42971(11) 0.6074(3) 0.0603(14) Uani 1 1 d . . . . .
 H44 H -0.051801 0.443257 0.646034 0.072 Uiso 1 1 calc R U . . .
 C37 C -0.2366(2) 0.38515(11) 0.1035(3) 0.0633(14) Uani 1 1 d . . . . .
 H37 H -0.253230 0.368484 0.087624 0.076 Uiso 1 1 calc R U . . .
 C17 C 0.1907(2) 0.39216(12) 0.3177(3) 0.0706(16) Uani 1 1 d . . . . .
 H17 H 0.183987 0.378751 0.357496 0.085 Uiso 1 1 calc R U . . .
 C26 C 0.4053(2) 0.43416(11) 0.0870(3) 0.0590(13) Uani 1 1 d . . . . .
 H26 H 0.423278 0.450330 0.068442 0.071 Uiso 1 1 calc R U . . .
 C13 C 0.2218(3) 0.39486(12) 0.5919(3) 0.0762(16) Uani 1 1 d . . . . .
 H13 H 0.230501 0.380702 0.628420 0.091 Uiso 1 1 calc R U . . .
 C40 C -0.1943(3) 0.43390(11) 0.1597(3) 0.0725(16) Uani 1 1 d . . . . .
 H40 H -0.180791 0.450576 0.179642 0.087 Uiso 1 1 calc R U . . .
 C85 C 0.9770(4) 0.65925(15) 1.0983(4) 0.0911(18) Uani 1 1 d . U . . .
 C88 C 1.0083(5) 0.70783(17) 1.1645(4) 0.118(2) Uani 1 1 d . U . . .
 C49 C -0.1742(2) 0.38414(13) 0.6701(3) 0.0681(16) Uani 1 1 d . . . . .
 H49 H -0.154838 0.368146 0.652381 0.082 Uiso 1 1 calc R U . . .
 C39 C -0.2484(2) 0.43154(12) 0.1114(3) 0.0687(15) Uani 1 1 d . . . . .
 H39 H -0.272232 0.447128 0.099738 0.082 Uiso 1 1 calc R U . . .
 C12 C 0.1630(2) 0.39629(11) 0.5534(3) 0.0675(16) Uani 1 1 d . . . . .
 H12 H 0.128968 0.384529 0.569291 0.081 Uiso 1 1 calc R U . . .
 C16 C 0.14519(18) 0.41182(12) 0.3108(2) 0.0562(14) Uani 1 1 d . . . . .
 C3 C 0.4121(3) 0.39063(11) 0.7097(3) 0.0655(15) Uani 1 1 d . . . . .
 H3 H 0.427638 0.374321 0.730358 0.079 Uiso 1 1 calc R U . . .
 C21 C 0.1573(2) 0.43147(11) 0.2538(3) 0.0631(15) Uani 1 1 d . . . . .
 H21 H 0.126458 0.445354 0.247853 0.076 Uiso 1 1 calc R U . . .
 C31 C -0.0451(2) 0.39589(12) 0.2096(3) 0.0733(17) Uani 1 1 d . . . . .
 H31 H -0.050067 0.384470 0.163713 0.088 Uiso 1 1 calc R U . . .
 O15 O 1.0342(3) 0.73044(13) 1.1957(3) 0.1387(19) Uani 1 1 d . U . . .
 C22 C 0.3189(2) 0.41032(14) 0.1621(3) 0.0620(14) Uani 1 1 d . . . . .
 C6 C 0.3656(2) 0.43803(12) 0.6475(3) 0.0638(15) Uani 1 1 d . . . . .
 H6 H 0.349108 0.454380 0.628394 0.077 Uiso 1 1 calc R U . . .
 C43 C 0.0153(2) 0.43112(12) 0.5610(3) 0.0695(16) Uani 1 1 d . . . . .
 H43 H 0.046554 0.444630 0.570912 0.083 Uiso 1 1 calc R U . . .
 C4 C 0.3580(2) 0.39110(12) 0.6603(3) 0.0689(16) Uani 1 1 d . . . . .
 H4 H 0.336752 0.375007 0.647347 0.083 Uiso 1 1 calc R U . . .
 C46 C -0.0738(2) 0.38987(12) 0.5360(3) 0.0672(16) Uani 1 1 d . . . . .
 H46 H -0.103968 0.375820 0.528747 0.081 Uiso 1 1 calc R U . . .
 C45 C -0.0862(2) 0.41004(12) 0.5997(3) 0.0636(12) Uani 1 1 d . . . . .
 C30 C 0.0138(2) 0.39495(12) 0.2525(3) 0.0705(16) Uani 1 1 d . . . . .
 H30 H 0.047207 0.382661 0.238594 0.085 Uiso 1 1 calc R U . . .
 C5 C 0.3326(2) 0.41421(13) 0.6281(3) 0.0650(15) Uani 1 1 d . . . . .
 C64 C 0.7908(3) 0.58014(12) 0.9721(3) 0.0714(16) Uani 1 1 d . . . . .
 H64 H 0.831086 0.581923 1.001287 0.086 Uiso 1 1 calc R U . . .
 C84 C 0.9287(3) 0.67386(13) 1.1387(3) 0.0833(17) Uani 1 1 d . U . . .
 C24 C 0.4017(2) 0.38697(11) 0.0851(3) 0.0638(14) Uani 1 1 d . . . . .
 H24 H 0.418810 0.371001 0.063904 0.077 Uiso 1 1 calc R U . . .
 C61 C 0.6756(3) 0.57389(11) 0.8883(3) 0.0703(15) Uani 1 1 d . . . . .
 H61 H 0.635580 0.572085 0.858581 0.084 Uiso 1 1 calc R U . . .
 C11 C 0.1510(2) 0.41363(13) 0.4939(2) 0.0652(16) Uani 1 1 d . . . . .
 C74 C 0.9295(3) 0.74382(12) 0.9944(3) 0.0732(15) Uani 1 1 d . U . . .
 H74 H 0.968229 0.751577 0.972405 0.088 Uiso 1 1 calc R U . . .
 C73 C 0.9151(3) 0.71757(11) 0.9788(3) 0.0752(15) Uani 1 1 d . U . . .
 H73 H 0.946069 0.706976 0.950180 0.090 Uiso 1 1 calc R U . . .
 C7 C 0.4231(2) 0.43689(11) 0.6956(3) 0.0629(14) Uani 1 1 d . . . . .
 H7 H 0.447645 0.452492 0.704415 0.075 Uiso 1 1 calc R U . . .
 C67 C 0.8004(3) 0.64650(12) 0.8871(3) 0.0793(16) Uani 1 1 d . U . . .
 C69 C 0.8358(3) 0.67954(11) 0.9857(3) 0.0807(16) Uani 1 1 d . U . . .
 C70 C 0.8306(3) 0.66026(12) 1.0553(3) 0.0807(17) Uani 1 1 d . U . . .
 C53 C -0.1781(2) 0.43106(11) 0.6742(3) 0.0657(15) Uani 1 1 d . . . . .
 H53 H -0.160070 0.447615 0.659531 0.079 Uiso 1 1 calc R U . . .
 C62 C 0.7050(3) 0.59864(12) 0.8965(4) 0.095(2) Uani 1 1 d . . . . .
 H62 H 0.684402 0.613434 0.871997 0.114 Uiso 1 1 calc R U . . .
 C72 C 0.8579(3) 0.70713(12) 1.0039(4) 0.0785(16) Uani 1 1 d . U . . .
 C119 C 0.7943(3) 0.63956(13) 0.7934(3) 0.0908(18) Uani 1 1 d . U . . .
 H11A H 0.794464 0.620202 0.788280 0.109 Uiso 1 1 calc R U . . .
 H11B H 0.750740 0.645757 0.774076 0.109 Uiso 1 1 calc R U . . .
 C36 C -0.1834(3) 0.38664(11) 0.1470(3) 0.0657(15) Uani 1 1 d . . . . .
 H36 H -0.159767 0.370937 0.157844 0.079 Uiso 1 1 calc R U . . .
 C18 C 0.2467(3) 0.39121(12) 0.2681(3) 0.0794(18) Uani 1 1 d . . . . .
 H18 H 0.276029 0.376731 0.271772 0.095 Uiso 1 1 calc R U . . .
 C23 C 0.3459(2) 0.38663(12) 0.1372(3) 0.0721(17) Uani 1 1 d . . . . .
 H23 H 0.327218 0.370482 0.154880 0.087 Uiso 1 1 calc R U . . .
 C68 C 0.8253(3) 0.67095(11) 0.9081(3) 0.0779(15) Uani 1 1 d . U . . .
 H68 H 0.835763 0.682593 0.864293 0.094 Uiso 1 1 calc R U . . .
 C83 C 0.8592(3) 0.66450(13) 1.1397(3) 0.0870(18) Uani 1 1 d . U . . .
 H83A H 0.831881 0.677497 1.169377 0.104 Uiso 1 1 calc R U . . .
 H83B H 0.857115 0.647793 1.170686 0.104 Uiso 1 1 calc R U . . .
 C113 C 0.8309(2) 0.67023(11) 0.6814(3) 0.124(2) Uani 1 1 d DG U . . .
 H113 H 0.787685 0.677245 0.678308 0.149 Uiso 0.603(5) 1 calc R U P A 2
 C114 C 0.8449(2) 0.65010(10) 0.7365(2) 0.101(2) Uani 1 1 d G U . A .
 C115 C 0.9082(3) 0.63984(9) 0.7410(3) 0.122(2) Uani 1 1 d G U . A .
 H115 H 0.917695 0.626083 0.778672 0.146 Uiso 0.397(5) 1 calc R U P A 1
 C116 C 0.9575(2) 0.64969(11) 0.6904(3) 0.120(2) Uani 1 1 d G U . A .
 H116 H 1.000783 0.642678 0.693465 0.144 Uiso 0.603(5) 1 calc R U P A 2
 C111 C 0.9436(3) 0.66982(11) 0.6353(3) 0.115(2) Uani 1 1 d G U . A .
 C112 C 0.8803(3) 0.68009(9) 0.6308(3) 0.129(2) Uani 1 1 d G U . A .
 H112 H 0.870775 0.693840 0.593100 0.155 Uiso 0.397(5) 1 calc R U P A 1
 C86 C 1.0397(3) 0.66652(15) 1.0894(4) 0.0966(19) Uani 1 1 d . U . . .
 H86 H 1.070231 0.655763 1.060671 0.116 Uiso 1 1 calc R U . . .
 C34 C -0.0299(2) 0.43088(12) 0.3339(3) 0.0726(17) Uani 1 1 d . . . . .
 H34 H -0.025579 0.443299 0.377270 0.087 Uiso 1 1 calc R U . . .
 O11 O 1.1327(3) 0.67699(14) 0.5695(4) 0.163(2) Uani 1 1 d D U . . .
 C71 C 0.8060(3) 0.63588(12) 1.0339(3) 0.0791(16) Uani 1 1 d . U . . .
 H71 H 0.799852 0.623327 1.076477 0.095 Uiso 1 1 calc R U . . .
 C63 C 0.7621(3) 0.60204(11) 0.9384(3) 0.0678(15) Uani 1 1 d . U . . .
 C66 C 0.7888(3) 0.62817(11) 0.9483(3) 0.0689(15) Uani 1 1 d . U . . .
 C75 C 0.8862(3) 0.75868(13) 1.0431(4) 0.0858(17) Uani 1 1 d . U . . .
 C33 C -0.0838(2) 0.43058(11) 0.2903(3) 0.0746(16) Uani 1 1 d . . . . .
 H33 H -0.116342 0.443546 0.300884 0.090 Uiso 1 1 calc R U . . .
 C76 C 0.8288(3) 0.74833(13) 1.0658(4) 0.0907(18) Uani 1 1 d . U . . .
 H76 H 0.797303 0.759077 1.092918 0.109 Uiso 1 1 calc R U . . .
 C77 C 0.8139(3) 0.72198(13) 1.0507(4) 0.0865(17) Uani 1 1 d . U . . .
 H77 H 0.774755 0.714347 1.071809 0.104 Uiso 1 1 calc R U . . .
 C89 C 0.9454(4) 0.69831(14) 1.1755(4) 0.0959(19) Uani 1 1 d . U . . .
 H89 H 0.913996 0.707846 1.206867 0.115 Uiso 1 1 calc R U . . .
 C87 C 1.0593(4) 0.69090(18) 1.1242(4) 0.108(2) Uani 1 1 d . U . . .
 C90 C 0.9862(5) 0.74742(18) 1.2381(5) 0.144(3) Uani 1 1 d . U . . .
 H90A H 0.956157 0.755122 1.197510 0.216 Uiso 1 1 calc R U . . .
 H90B H 1.009547 0.761446 1.267262 0.216 Uiso 1 1 calc R U . . .
 H90C H 0.960933 0.736965 1.277750 0.216 Uiso 1 1 calc R U . . .
 C56A C 0.6043(5) 0.5242(2) 0.9058(7) 0.060(3) Uani 0.478(6) 1 d . . P B 2
 H56A H 0.576895 0.539235 0.901751 0.072 Uiso 0.478(6) 1 calc R U P B 2
 C91 C 0.9858(4) 0.62696(18) 0.9922(5) 0.146(3) Uani 1 1 d . U . . .
 H91A H 0.952838 0.630031 0.949168 0.219 Uiso 1 1 calc R U . . .
 H91B H 0.997464 0.608306 0.993320 0.219 Uiso 1 1 calc R U . . .
 H91C H 1.025246 0.637398 0.980395 0.219 Uiso 1 1 calc R U . . .
 C110 C 0.9999(4) 0.67839(17) 0.5847(5) 0.130(2) Uani 1 1 d . U . . .
 H11C H 0.983679 0.685812 0.532097 0.157 Uiso 1 1 calc R U . A .
 H11D H 1.028119 0.663093 0.571683 0.157 Uiso 1 1 calc R U . . .
 O12 O 1.0274(4) 0.75388(13) 0.7776(4) 0.159(2) Uani 1 1 d D U . . .
 C97 C 1.1365(3) 0.75163(13) 0.9468(6) 0.170(3) Uani 1 1 d G U . . .
 C98 C 1.1273(3) 0.73994(17) 1.0233(4) 0.160(3) Uani 1 1 d G U . . .
 H98 H 1.113854 0.750250 1.069071 0.192 Uiso 1 1 calc R U . . .
 C93 C 1.1379(3) 0.71317(18) 1.0329(3) 0.144(3) Uani 1 1 d G U . . .
 C94 C 1.1576(3) 0.69809(13) 0.9659(5) 0.153(3) Uani 1 1 d G U . . .
 C95 C 1.1668(3) 0.70978(17) 0.8894(4) 0.170(3) Uani 1 1 d G U . . .
 H95 H 1.180235 0.699472 0.843593 0.204 Uiso 1 1 calc R U . . .
 C96 C 1.1562(3) 0.73655(18) 0.8798(4) 0.168(3) Uani 1 1 d G U . . .
 O14 O 1.1751(3) 0.67132(16) 0.9804(4) 0.167(2) Uani 1 1 d D U . . .
 C58 C 0.6685(5) 0.5094(2) 0.9938(7) 0.075(4) Uani 0.522(6) 1 d . . P B 1
 H58 H 0.687859 0.515083 1.043992 0.090 Uiso 0.522(6) 1 calc R U P B 1
 C56 C 0.6389(6) 0.5176(2) 0.8492(7) 0.075(4) Uani 0.522(6) 1 d . . P B 1
 H56 H 0.636391 0.528505 0.801909 0.090 Uiso 0.522(6) 1 calc R U P B 1
 C92 C 1.1292(4) 0.70360(18) 1.1116(4) 0.128(2) Uani 1 1 d . U . . .
 H92A H 1.134869 0.718106 1.151538 0.154 Uiso 1 1 calc R U . . .
 H92B H 1.163429 0.690280 1.123118 0.154 Uiso 1 1 calc R U . . .
 O10A O 0.9196(5) 0.61782(19) 0.7905(5) 0.136(3) Uani 0.603(5) 1 d D U P A 2
 C58A C 0.7088(5) 0.5032(3) 0.9170(6) 0.070(3) Uani 0.478(6) 1 d . . P B 2
 H58A H 0.755061 0.504678 0.924711 0.084 Uiso 0.478(6) 1 calc R U P B 2
 C108 C 0.9541(5) 0.7575(2) 0.7692(6) 0.166(4) Uani 1 1 d D U . . .
 H10A H 0.942845 0.760472 0.711255 0.250 Uiso 1 1 d R U . . .
 H10B H 0.930845 0.741902 0.789345 0.250 Uiso 1 1 d R U . . .
 H10C H 0.940935 0.772772 0.801955 0.250 Uiso 1 1 d R U . . .
 O13 O 1.1357(4) 0.77731(18) 0.9345(5) 0.191(3) Uani 1 1 d D U . . .
 C55A C 0.5777(5) 0.49734(19) 0.9021(6) 0.043(3) Uani 0.478(6) 1 d D . P B 2
 H55A H 0.531561 0.495377 0.894532 0.051 Uiso 0.478(6) 1 calc R U P B 2
 C106 C 1.0137(2) 0.71816(14) 0.6832(4) 0.149(3) Uani 1 1 d G U . . .
 H106 H 0.967184 0.719990 0.686068 0.178 Uiso 1 1 calc R U . . .
 C105 C 1.0414(3) 0.69950(12) 0.6313(3) 0.135(3) Uani 1 1 d G U . . .
 C104 C 1.1094(3) 0.69682(12) 0.6271(4) 0.145(3) Uani 1 1 d DG U . . .
 C103 C 1.1497(2) 0.71279(15) 0.6748(4) 0.143(3) Uani 1 1 d G U . . .
 H103 H 1.196183 0.710957 0.671963 0.171 Uiso 1 1 calc R U . . .
 C102 C 1.1220(4) 0.73144(13) 0.7268(4) 0.153(3) Uani 1 1 d G U . . .
 C107 C 1.0539(4) 0.73413(11) 0.7310(3) 0.148(3) Uani 1 1 d DG U . . .
 C59 C 0.6371(5) 0.4854(2) 0.9870(6) 0.074(4) Uani 0.522(6) 1 d D . P B 1
 H59 H 0.631302 0.474853 1.034667 0.089 Uiso 0.522(6) 1 calc R U P B 1
 O9A O 0.8620(5) 0.70297(19) 0.5798(5) 0.137(3) Uani 0.603(5) 1 d D U P A 2
 C59A C 0.6798(4) 0.47794(19) 0.9073(6) 0.054(3) Uani 0.478(6) 1 d D . P B 2
 H59A H 0.706403 0.462768 0.900317 0.065 Uiso 0.478(6) 1 calc R U P B 2
 C100 C 1.1907(6) 0.6538(2) 0.9135(7) 0.204(5) Uani 1 1 d D U . . .
 H10D H 1.159535 0.656584 0.868201 0.306 Uiso 1 1 calc R U . . .
 H10E H 1.187631 0.635617 0.932642 0.306 Uiso 1 1 calc R U . . .
 H10F H 1.235527 0.657322 0.894120 0.306 Uiso 1 1 calc R U . . .
 C120 C 0.9890(7) 0.6066(3) 0.7833(8) 0.134(5) Uani 0.603(5) 1 d D U P A 2
 H12A H 0.992293 0.595957 0.733096 0.200 Uiso 0.603(5) 1 calc R U P A 2
 H12B H 0.998393 0.595564 0.831419 0.200 Uiso 0.603(5) 1 calc R U P A 2
 H12C H 1.020947 0.620960 0.780761 0.200 Uiso 0.603(5) 1 calc R U P A 2
 C101 C 1.1623(5) 0.7455(2) 0.7918(5) 0.164(3) Uani 1 1 d . U . . .
 H10G H 1.209273 0.744109 0.775954 0.197 Uiso 1 1 calc R U . . .
 H10H H 1.150573 0.764354 0.789868 0.197 Uiso 1 1 calc R U . . .
 C99 C 1.1191(7) 0.7943(3) 1.0016(9) 0.240(6) Uani 1 1 d D U . . .
 H99A H 1.121330 0.812599 0.983248 0.360 Uiso 1 1 calc R U . . .
 H99B H 1.150281 0.791592 1.046959 0.360 Uiso 1 1 calc R U . . .
 H99C H 1.074413 0.790365 1.020660 0.360 Uiso 1 1 calc R U . . .
 C55 C 0.6099(5) 0.49314(17) 0.8474(6) 0.050(3) Uani 0.522(6) 1 d D . P B 1
 H55 H 0.586381 0.488253 0.799208 0.061 Uiso 0.522(6) 1 calc R U P B 1
 C118 C 0.7412(6) 0.6979(3) 0.7161(8) 0.132(7) Uani 0.397(5) 1 d D U P A 1
 H11E H 0.740322 0.714994 0.688429 0.198 Uiso 0.397(5) 1 calc R U P A 1
 H11F H 0.772053 0.698548 0.762462 0.198 Uiso 0.397(5) 1 calc R U P A 1
 H11G H 0.697011 0.693708 0.736563 0.198 Uiso 0.397(5) 1 calc R U P A 1
 O10 O 1.0221(6) 0.6469(3) 0.7209(8) 0.129(4) Uani 0.397(5) 1 d D U P A 1
 O9 O 0.7637(6) 0.6763(3) 0.6537(7) 0.134(4) Uani 0.397(5) 1 d D U P A 1
 C1A C 1.0517(11) 0.6611(5) 0.7939(12) 0.164(8) Uani 0.397(5) 1 d D U P A 1
 H1AA H 1.021027 0.674639 0.813182 0.245 Uiso 0.397(5) 1 calc R U P A 1
 H1AB H 1.093211 0.669419 0.777230 0.245 Uiso 0.397(5) 1 calc R U P A 1
 H1AC H 1.060178 0.648602 0.838396 0.245 Uiso 0.397(5) 1 calc R U P A 1
 C1B C 0.7929(7) 0.7128(3) 0.5916(8) 0.158(6) Uani 0.603(5) 1 d D U P A 2
 H1BA H 0.781643 0.724937 0.546850 0.237 Uiso 0.603(5) 1 calc R U P A 2
 H1BB H 0.789692 0.722027 0.644534 0.237 Uiso 0.603(5) 1 calc R U P A 2
 H1BC H 0.762276 0.697978 0.591214 0.237 Uiso 0.603(5) 1 calc R U P A 2
 C109 C 1.2025(4) 0.6748(2) 0.5480(6) 0.191(4) Uani 1 1 d D U . . .
 H10I H 1.210055 0.658227 0.518653 0.287 Uiso 1 1 calc R U . . .
 H10J H 1.229081 0.675041 0.598468 0.287 Uiso 1 1 calc R U . . .
 H10K H 1.215182 0.689500 0.512667 0.287 Uiso 1 1 calc R U . . .

loop_
  _atom_site_aniso_label
  _atom_site_aniso_U_11
  _atom_site_aniso_U_22
  _atom_site_aniso_U_33
  _atom_site_aniso_U_23
  _atom_site_aniso_U_13
  _atom_site_aniso_U_12
 Zn2 0.0204(3) 0.0526(4) 0.0399(3) 0.0028(3) 0.0026(3) 0.0002(3)
 Zn1 0.0226(3) 0.0520(4) 0.0406(3) -0.0039(3) 0.0063(3) -0.0011(3)
 O5 0.0444(19) 0.070(3) 0.0589(19) 0.0062(18) -0.0069(15) 0.0100(18)
 O2 0.0425(19) 0.091(3) 0.0537(18) -0.0057(19) -0.0177(15) 0.001(2)
 O8 0.0418(18) 0.070(3) 0.063(2) -0.0080(18) 0.0211(16) -0.0118(17)
 O3 0.052(2) 0.060(3) 0.0594(18) 0.0069(17) 0.0233(16) 0.0098(18)
 O4 0.0362(18) 0.067(3) 0.0620(19) 0.0031(17) 0.0099(15) -0.0009(17)
 O7 0.0334(17) 0.071(3) 0.074(2) 0.0098(19) 0.0182(15) -0.0055(18)
 N1 0.038(2) 0.052(3) 0.075(2) -0.020(2) 0.009(2) 0.0007(18)
 C81 0.105(5) 0.133(7) 0.091(5) 0.004(5) 0.020(4) -0.024(5)
 C82 0.158(7) 0.042(4) 0.135(6) -0.009(4) 0.059(5) -0.015(4)
 C78 0.102(5) 0.056(4) 0.099(4) -0.005(3) 0.034(4) -0.013(4)
 C79 0.146(7) 0.047(4) 0.166(7) -0.043(4) 0.045(6) -0.014(4)
 C80 0.097(5) 0.101(6) 0.122(5) -0.013(4) 0.037(4) -0.012(4)
 O6 0.055(2) 0.056(3) 0.082(2) -0.0039(19) -0.0299(18) 0.0065(18)
 O1 0.0455(19) 0.082(3) 0.0512(18) 0.0019(18) -0.0187(15) -0.0035(18)
 C41 0.031(2) 0.066(4) 0.057(3) 0.001(3) 0.005(2) -0.006(3)
 O16 0.131(4) 0.097(4) 0.088(3) -0.001(3) -0.042(3) -0.006(3)
 N2 0.046(2) 0.046(3) 0.059(2) -0.005(2) -0.0004(19) -0.0054(19)
 C57 0.054(3) 0.056(4) 0.068(3) -0.012(3) -0.007(3) -0.008(3)
 C60 0.061(3) 0.048(4) 0.080(3) 0.015(3) -0.017(3) 0.000(3)
 C38 0.036(2) 0.074(4) 0.040(2) 0.005(3) -0.0074(18) 0.017(3)
 C2 0.035(2) 0.086(4) 0.046(2) -0.004(3) -0.013(2) 0.010(3)
 C20 0.059(3) 0.112(5) 0.057(3) 0.021(3) 0.032(3) 0.021(3)
 C14 0.024(2) 0.148(5) 0.033(2) 0.010(3) 0.0142(18) 0.000(3)
 C51 0.022(2) 0.082(4) 0.064(3) 0.004(3) 0.013(2) 0.002(3)
 C54 0.024(2) 0.091(5) 0.037(2) -0.001(3) -0.0013(18) 0.009(3)
 C9 0.038(3) 0.099(4) 0.042(2) 0.006(3) -0.013(2) -0.015(3)
 C25 0.033(2) 0.076(4) 0.044(2) 0.010(3) 0.0142(18) 0.002(3)
 C42 0.017(2) 0.117(5) 0.036(2) -0.001(3) 0.0074(16) -0.006(3)
 C29 0.032(2) 0.125(5) 0.039(2) -0.010(3) -0.0002(19) 0.003(3)
 C52 0.040(3) 0.073(4) 0.076(3) -0.007(3) 0.025(2) -0.005(3)
 C1 0.024(2) 0.072(4) 0.046(2) -0.002(3) 0.0021(19) 0.010(3)
 C19 0.020(2) 0.091(4) 0.046(2) 0.001(3) 0.0101(17) 0.009(3)
 C50 0.046(3) 0.097(5) 0.060(3) 0.016(3) 0.037(2) -0.001(3)
 C47 0.049(3) 0.091(4) 0.040(2) 0.006(2) 0.018(2) 0.001(3)
 C27 0.054(3) 0.077(4) 0.078(3) 0.011(3) 0.044(3) 0.013(3)
 C10 0.039(3) 0.114(5) 0.044(2) 0.005(3) -0.005(2) 0.002(3)
 C65 0.071(4) 0.045(4) 0.078(3) -0.004(3) -0.021(3) -0.017(3)
 C15 0.0151(19) 0.115(4) 0.041(2) 0.007(2) 0.0051(17) 0.012(3)
 C28 0.025(2) 0.060(4) 0.051(2) 0.004(3) 0.0061(18) -0.001(3)
 C48 0.051(3) 0.088(4) 0.045(2) 0.003(3) 0.029(2) -0.001(3)
 C32 0.031(3) 0.113(5) 0.056(3) -0.007(3) -0.010(2) 0.018(3)
 C8 0.041(3) 0.103(5) 0.042(2) 0.003(3) -0.015(2) -0.006(3)
 C35 0.024(2) 0.103(5) 0.066(3) -0.011(3) -0.016(2) 0.000(3)
 C44 0.044(3) 0.101(4) 0.035(2) -0.005(2) 0.005(2) -0.013(3)
 C37 0.052(3) 0.073(4) 0.065(3) 0.009(3) -0.010(3) 0.003(3)
 C17 0.032(3) 0.114(5) 0.066(3) 0.012(3) 0.013(2) -0.015(3)
 C26 0.058(3) 0.067(4) 0.052(3) 0.008(3) 0.016(2) 0.013(3)
 C13 0.066(3) 0.104(5) 0.059(3) 0.015(3) -0.007(3) -0.026(3)
 C40 0.066(4) 0.053(4) 0.098(4) -0.013(3) -0.043(3) 0.013(3)
 C85 0.111(5) 0.091(5) 0.071(3) 0.009(3) -0.026(4) -0.018(4)
 C88 0.132(5) 0.123(6) 0.099(4) -0.018(4) -0.015(4) -0.048(5)
 C49 0.051(3) 0.093(5) 0.061(3) -0.010(3) 0.027(2) 0.011(3)
 C39 0.048(3) 0.073(4) 0.085(4) 0.007(3) -0.026(3) 0.007(3)
 C12 0.032(3) 0.114(5) 0.057(3) 0.027(3) -0.006(2) -0.016(3)
 C16 0.014(2) 0.114(4) 0.040(2) 0.007(3) 0.0012(17) 0.010(3)
 C3 0.063(3) 0.065(4) 0.069(3) -0.010(3) -0.038(3) 0.013(3)
 C21 0.026(2) 0.116(5) 0.047(2) 0.010(3) 0.017(2) 0.014(3)
 C31 0.032(3) 0.139(5) 0.049(3) -0.025(3) -0.005(2) 0.019(3)
 O15 0.160(5) 0.138(5) 0.118(4) -0.011(3) -0.021(4) -0.076(4)
 C22 0.028(2) 0.106(5) 0.052(3) 0.011(3) 0.002(2) 0.004(3)
 C6 0.033(3) 0.096(5) 0.062(3) 0.000(3) -0.020(2) -0.011(3)
 C43 0.035(3) 0.129(5) 0.044(2) -0.029(3) 0.005(2) -0.011(3)
 C4 0.038(3) 0.062(4) 0.106(4) -0.001(3) -0.014(3) -0.007(3)
 C46 0.021(2) 0.127(5) 0.054(3) 0.004(3) 0.016(2) -0.008(3)
 C45 0.040(2) 0.093(4) 0.058(3) -0.009(3) 0.012(2) -0.005(3)
 C30 0.057(3) 0.108(5) 0.046(3) -0.019(3) -0.009(2) 0.023(3)
 C5 0.038(3) 0.099(5) 0.058(3) -0.004(3) -0.004(2) 0.002(3)
 C64 0.059(3) 0.082(5) 0.074(3) 0.005(3) -0.015(3) -0.015(3)
 C84 0.095(4) 0.091(5) 0.063(3) 0.000(3) -0.030(3) -0.024(4)
 C24 0.046(3) 0.068(4) 0.077(3) 0.010(3) 0.022(3) 0.014(3)
 C61 0.072(4) 0.050(4) 0.089(4) 0.006(3) -0.026(3) -0.014(3)
 C11 0.020(2) 0.145(5) 0.031(2) -0.002(3) -0.0049(17) -0.006(3)
 C74 0.074(4) 0.069(4) 0.076(3) -0.011(3) 0.008(3) -0.007(3)
 C73 0.088(4) 0.064(4) 0.074(3) -0.001(3) 0.000(3) -0.010(3)
 C7 0.049(3) 0.074(4) 0.065(3) 0.002(3) -0.023(2) 0.005(3)
 C67 0.097(4) 0.072(4) 0.068(3) 0.012(3) -0.024(3) -0.018(3)
 C69 0.110(4) 0.057(4) 0.075(3) -0.002(3) -0.007(3) -0.025(3)
 C70 0.106(4) 0.069(4) 0.068(3) -0.012(3) -0.009(3) -0.029(3)
 C53 0.048(3) 0.059(4) 0.090(4) 0.015(3) 0.037(3) -0.002(3)
 C62 0.096(5) 0.067(5) 0.121(5) 0.015(4) -0.036(4) 0.019(4)
 C72 0.092(4) 0.060(4) 0.084(3) -0.017(3) 0.007(3) -0.014(3)
 C119 0.115(5) 0.099(4) 0.058(3) 0.004(3) -0.016(3) -0.040(4)
 C36 0.058(3) 0.068(4) 0.070(3) -0.009(3) -0.026(3) 0.022(3)
 C18 0.066(3) 0.099(5) 0.073(3) 0.053(3) 0.035(3) 0.005(3)
 C23 0.046(3) 0.068(4) 0.103(4) 0.002(3) 0.048(3) -0.004(3)
 C68 0.100(4) 0.058(4) 0.076(3) -0.001(3) -0.022(3) -0.024(3)
 C83 0.110(5) 0.087(4) 0.064(3) 0.000(3) -0.007(3) -0.027(4)
 C113 0.123(5) 0.155(6) 0.095(4) 0.029(4) -0.010(4) -0.037(5)
 C114 0.116(5) 0.127(5) 0.061(3) 0.010(3) -0.027(3) -0.029(4)
 C115 0.136(5) 0.150(6) 0.079(4) 0.012(4) -0.005(4) -0.012(5)
 C116 0.104(5) 0.165(6) 0.092(4) 0.020(4) 0.005(4) -0.025(5)
 C111 0.098(5) 0.158(6) 0.090(4) 0.021(4) 0.005(4) -0.036(5)
 C112 0.139(5) 0.161(6) 0.086(4) 0.028(4) -0.003(4) -0.037(5)
 C86 0.098(4) 0.127(5) 0.065(3) 0.013(4) -0.004(3) -0.029(4)
 C34 0.028(3) 0.132(5) 0.058(3) -0.030(3) -0.003(2) 0.017(3)
 O11 0.130(4) 0.208(6) 0.151(5) 0.028(4) 0.020(4) 0.015(4)
 C71 0.099(4) 0.068(4) 0.071(3) 0.011(3) 0.004(3) -0.019(3)
 C63 0.100(4) 0.051(4) 0.052(3) 0.017(2) -0.014(3) -0.012(3)
 C66 0.079(3) 0.065(4) 0.063(3) 0.015(3) -0.016(3) -0.016(3)
 C75 0.093(4) 0.064(4) 0.100(4) -0.020(3) 0.017(3) -0.013(3)
 C33 0.047(3) 0.107(5) 0.069(3) -0.023(3) -0.024(3) 0.035(3)
 C76 0.091(4) 0.069(4) 0.112(4) -0.008(3) -0.002(4) -0.012(3)
 C77 0.084(4) 0.068(4) 0.108(4) -0.014(3) 0.013(3) -0.019(3)
 C89 0.115(5) 0.102(5) 0.071(3) -0.011(3) -0.009(3) -0.037(4)
 C87 0.090(4) 0.150(6) 0.085(4) 0.019(4) 0.002(3) -0.046(4)
 C90 0.173(9) 0.134(8) 0.125(6) -0.037(5) -0.007(6) -0.043(7)
 C56A 0.060(7) 0.058(8) 0.063(7) -0.005(6) -0.019(6) -0.006(5)
 C91 0.149(7) 0.176(8) 0.113(6) -0.018(6) -0.014(6) -0.025(6)
 C110 0.117(5) 0.167(6) 0.108(5) -0.006(5) 0.011(4) -0.030(5)
 O12 0.170(6) 0.162(6) 0.144(5) -0.011(4) -0.024(4) -0.025(5)
 C97 0.147(6) 0.197(8) 0.167(7) 0.015(7) -0.036(6) -0.057(7)
 C98 0.111(5) 0.199(8) 0.170(7) 0.014(7) -0.034(6) -0.050(6)
 C93 0.113(5) 0.182(7) 0.138(6) 0.021(6) -0.025(5) -0.051(6)
 C94 0.145(6) 0.193(7) 0.120(5) 0.021(6) -0.041(5) -0.056(6)
 C95 0.148(6) 0.210(8) 0.153(6) 0.024(6) -0.030(6) -0.077(7)
 C96 0.153(6) 0.196(7) 0.154(6) 0.021(6) -0.023(6) -0.073(6)
 O14 0.165(5) 0.203(7) 0.131(4) 0.036(5) -0.013(4) -0.039(5)
 C58 0.068(7) 0.078(9) 0.078(7) -0.019(6) -0.001(6) -0.035(6)
 C56 0.081(8) 0.083(10) 0.061(7) 0.019(6) -0.042(7) -0.006(7)
 C92 0.105(5) 0.172(6) 0.108(5) 0.012(5) -0.015(4) -0.062(5)
 O10A 0.163(7) 0.157(7) 0.088(5) 0.032(5) 0.007(5) 0.003(6)
 C58A 0.052(6) 0.088(10) 0.069(7) 0.007(6) -0.016(6) 0.009(7)
 C108 0.151(9) 0.179(9) 0.169(8) -0.008(7) -0.044(7) 0.002(7)
 O13 0.182(6) 0.206(8) 0.187(6) 0.016(6) -0.042(5) -0.045(6)
 C55A 0.033(5) 0.058(8) 0.038(5) -0.005(5) -0.012(5) -0.013(5)
 C106 0.145(6) 0.191(8) 0.109(5) 0.016(5) -0.008(5) -0.049(6)
 C105 0.115(5) 0.187(7) 0.102(5) -0.011(5) 0.022(4) -0.028(5)
 C104 0.117(6) 0.193(7) 0.125(5) 0.011(5) 0.026(5) -0.010(6)
 C103 0.110(6) 0.193(8) 0.126(6) 0.027(5) 0.007(5) -0.028(6)
 C102 0.133(6) 0.191(7) 0.134(6) 0.005(5) -0.010(5) -0.039(6)
 C107 0.145(6) 0.172(7) 0.127(6) 0.014(5) -0.020(5) -0.040(6)
 C59 0.092(8) 0.083(9) 0.047(5) -0.032(5) 0.000(5) -0.026(7)
 O9A 0.142(7) 0.177(8) 0.092(5) 0.051(5) -0.008(5) -0.019(6)
 C59A 0.034(5) 0.037(6) 0.092(7) 0.004(6) 0.003(5) -0.005(4)
 C100 0.218(11) 0.254(12) 0.141(8) -0.021(9) 0.006(8) -0.063(9)
 C120 0.155(12) 0.123(11) 0.123(9) -0.001(8) -0.009(9) 0.049(9)
 C101 0.156(6) 0.199(8) 0.138(6) 0.026(6) -0.028(6) -0.054(6)
 C99 0.252(14) 0.205(13) 0.263(15) -0.006(11) -0.040(13) 0.010(11)
 C55 0.068(7) 0.016(6) 0.067(7) 0.004(5) -0.026(6) -0.006(5)
 C118 0.096(11) 0.256(19) 0.044(7) -0.052(10) -0.026(8) -0.017(13)
 O10 0.102(8) 0.177(10) 0.106(8) 0.016(7) 0.007(7) -0.010(8)
 O9 0.116(8) 0.185(10) 0.101(7) 0.012(7) -0.002(7) -0.017(8)
 C1A 0.147(16) 0.22(2) 0.124(15) -0.007(15) 0.030(14) -0.032(15)
 C1B 0.157(12) 0.228(15) 0.090(8) 0.052(9) -0.011(9) 0.041(11)
 C109 0.115(7) 0.259(12) 0.199(9) 0.072(8) 0.044(7) -0.020(7)

_geom_special_details
;
 All esds (except the esd in the dihedral angle between two l.s. planes)
 are estimated using the full covariance matrix.  The cell esds are taken
 into account individually in the estimation of esds in distances, angles
 and torsion angles; correlations between esds in cell parameters are only
 used when they are defined by crystal symmetry.  An approximate (isotropic)
 treatment of cell esds is used for estimating esds involving l.s. planes.
;
loop_
  _geom_bond_atom_site_label_1
  _geom_bond_atom_site_label_2
  _geom_bond_distance
  _geom_bond_site_symmetry_2
  _geom_bond_publ_flag
 Zn2 Zn1 2.9471(8) 3_647 ?
 Zn2 O2 2.019(3) . ?
 Zn2 O8 2.045(3) 1_655 ?
 Zn2 O3 2.018(3) 1_556 ?
 Zn2 O6 2.028(3) 1_656 ?
 Zn2 N2 2.007(4) . ?
 Zn1 O5 2.045(3) 3_556 ?
 Zn1 O4 2.021(3) 3_656 ?
 Zn1 O7 2.015(3) 3_557 ?
 Zn1 N1 2.026(3) . ?
 Zn1 O1 2.051(3) 3_657 ?
 O5 C41 1.287(6) . ?
 O2 C1 1.244(6) . ?
 O8 C54 1.272(6) . ?
 O3 C28 1.246(6) . ?
 O4 C28 1.254(6) . ?
 O7 C54 1.270(6) . ?
 N1 C81 1.3900 . ?
 N1 C80 1.3900 . ?
 C81 H81 0.9500 . ?
 C81 C82 1.3900 . ?
 C82 H82 0.9500 . ?
 C82 C78 1.3900 . ?
 C78 C79 1.3900 . ?
 C78 C75 1.532(7) . ?
 C79 H79 0.9500 . ?
 C79 C80 1.3900 . ?
 C80 H80 0.9500 . ?
 O6 C41 1.248(6) . ?
 O1 C1 1.274(6) . ?
 C41 C38 1.473(6) . ?
 O16 C85 1.361(7) . ?
 O16 C91 1.494(8) . ?
 N2 C55A 1.298(10) . ?
 N2 C59 1.446(9) . ?
 N2 C59A 1.363(9) . ?
 N2 C55 1.315(9) . ?
 C57 C60 1.529(7) . ?
 C57 C56A 1.348(11) . ?
 C57 C58 1.533(12) . ?
 C57 C56 1.320(11) . ?
 C57 C58A 1.406(12) . ?
 C60 C65 1.384(6) . ?
 C60 C61 1.338(7) . ?
 C38 C37 1.468(7) . ?
 C38 C39 1.343(7) . ?
 C2 C1 1.466(6) . ?
 C2 C3 1.387(7) . ?
 C2 C7 1.393(7) . ?
 C20 H20 0.9500 . ?
 C20 C19 1.396(7) . ?
 C20 C21 1.381(6) . ?
 C14 C42 1.477(5) . ?
 C14 C15 1.370(5) . ?
 C14 C11 1.479(6) . ?
 C51 C54 1.461(6) . ?
 C51 C52 1.445(7) . ?
 C51 C50 1.347(7) . ?
 C9 H9 0.9500 . ?
 C9 C10 1.422(6) . ?
 C9 C8 1.393(7) . ?
 C25 C28 1.504(5) . ?
 C25 C26 1.348(6) . ?
 C25 C24 1.408(7) . ?
 C42 C47 1.397(7) . ?
 C42 C43 1.425(7) . ?
 C29 C15 1.481(6) . ?
 C29 C30 1.429(7) . ?
 C29 C34 1.414(7) . ?
 C52 H52 0.9500 . ?
 C52 C53 1.372(6) . ?
 C19 C22 1.476(5) . ?
 C19 C18 1.370(6) . ?
 C50 H50 0.9500 . ?
 C50 C49 1.410(6) . ?
 C47 H47 0.9500 . ?
 C47 C46 1.387(5) . ?
 C27 H27 0.9500 . ?
 C27 C26 1.425(6) . ?
 C27 C22 1.375(7) . ?
 C10 H10 0.9500 . ?
 C10 C11 1.382(7) . ?
 C65 H65 0.9500 . ?
 C65 C64 1.382(7) . ?
 C15 C16 1.501(5) . ?
 C48 C49 1.425(7) . ?
 C48 C45 1.447(6) . ?
 C48 C53 1.380(7) . ?
 C32 C35 1.489(6) . ?
 C32 C31 1.353(6) . ?
 C32 C33 1.406(7) . ?
 C8 C13 1.398(7) . ?
 C8 C5 1.501(6) . ?
 C35 C40 1.424(7) . ?
 C35 C36 1.438(7) . ?
 C44 H44 0.9500 . ?
 C44 C43 1.402(6) . ?
 C44 C45 1.341(6) . ?
 C37 H37 0.9500 . ?
 C37 C36 1.292(6) . ?
 C17 H17 0.9500 . ?
 C17 C16 1.368(7) . ?
 C17 C18 1.394(6) . ?
 C26 H26 0.9500 . ?
 C13 H13 0.9500 . ?
 C13 C12 1.351(6) . ?
 C40 H40 0.9500 . ?
 C40 C39 1.354(6) . ?
 C85 C84 1.396(9) . ?
 C85 C86 1.334(8) . ?
 C88 O15 1.364(8) . ?
 C88 C89 1.379(9) . ?
 C88 C87 1.498(11) . ?
 C49 H49 0.9500 . ?
 C39 H39 0.9500 . ?
 C12 H12 0.9500 . ?
 C12 C11 1.331(7) . ?
 C16 C21 1.386(7) . ?
 C3 H3 0.9500 . ?
 C3 C4 1.362(6) . ?
 C21 H21 0.9500 . ?
 C31 H31 0.9500 . ?
 C31 C30 1.385(6) . ?
 O15 C90 1.473(9) . ?
 C22 C23 1.385(7) . ?
 C6 H6 0.9500 . ?
 C6 C5 1.422(7) . ?
 C6 C7 1.405(6) . ?
 C43 H43 0.9500 . ?
 C4 H4 0.9500 . ?
 C4 C5 1.387(7) . ?
 C46 H46 0.9500 . ?
 C46 C45 1.479(7) . ?
 C30 H30 0.9500 . ?
 C64 H64 0.9500 . ?
 C64 C63 1.373(7) . ?
 C84 C83 1.489(8) . ?
 C84 C89 1.423(8) . ?
 C24 H24 0.9500 . ?
 C24 C23 1.415(6) . ?
 C61 H61 0.9500 . ?
 C61 C62 1.402(8) . ?
 C74 H74 0.9500 . ?
 C74 C73 1.393(7) . ?
 C74 C75 1.404(7) . ?
 C73 H73 0.9500 . ?
 C73 C72 1.341(8) . ?
 C7 H7 0.9500 . ?
 C67 C119 1.565(7) . ?
 C67 C68 1.387(7) . ?
 C67 C66 1.385(7) . ?
 C69 C70 1.501(8) . ?
 C69 C72 1.506(8) . ?
 C69 C68 1.351(7) . ?
 C70 C83 1.503(7) . ?
 C70 C71 1.383(7) . ?
 C53 H53 0.9500 . ?
 C62 H62 0.9500 . ?
 C62 C63 1.356(7) . ?
 C72 C77 1.396(8) . ?
 C119 H11A 0.9900 . ?
 C119 H11B 0.9900 . ?
 C119 C114 1.483(6) . ?
 C36 H36 0.9500 . ?
 C18 H18 0.9500 . ?
 C23 H23 0.9500 . ?
 C68 H68 0.9500 . ?
 C83 H83A 0.9900 . ?
 C83 H83B 0.9900 . ?
 C113 H113 0.9500 . ?
 C113 C114 1.3900 . ?
 C113 C112 1.3900 . ?
 C113 O9 1.472(13) . ?
 C114 C115 1.3900 . ?
 C115 H115 0.9500 . ?
 C115 C116 1.3900 . ?
 C115 O10A 1.399(9) . ?
 C116 H116 0.9500 . ?
 C116 C111 1.3900 . ?
 C116 O10 1.409(13) . ?
 C111 C112 1.3900 . ?
 C111 C110 1.475(8) . ?
 C112 H112 0.9500 . ?
 C112 O9A 1.477(9) . ?
 C86 H86 0.9500 . ?
 C86 C87 1.422(10) . ?
 C34 H34 0.9500 . ?
 C34 C33 1.305(6) . ?
 O11 C104 1.455(8) . ?
 O11 C109 1.465(9) . ?
 C71 H71 0.9500 . ?
 C71 C66 1.485(7) . ?
 C63 C66 1.446(7) . ?
 C75 C76 1.332(8) . ?
 C33 H33 0.9500 . ?
 C76 H76 0.9500 . ?
 C76 C77 1.399(8) . ?
 C77 H77 0.9500 . ?
 C89 H89 0.9500 . ?
 C87 C92 1.573(9) . ?
 C90 H90A 0.9800 . ?
 C90 H90B 0.9800 . ?
 C90 H90C 0.9800 . ?
 C56A H56A 0.9500 . ?
 C56A C55A 1.473(13) . ?
 C91 H91A 0.9800 . ?
 C91 H91B 0.9800 . ?
 C91 H91C 0.9800 . ?
 C110 H11C 0.9900 . ?
 C110 H11D 0.9900 . ?
 C110 C105 1.562(9) . ?
 O12 C108 1.508(9) . ?
 O12 C107 1.370(8) . ?
 C97 C98 1.3900 . ?
 C97 C96 1.3900 . ?
 C97 O13 1.324(9) . ?
 C98 H98 0.9500 . ?
 C98 C93 1.3900 . ?
 C93 C94 1.3900 . ?
 C93 C92 1.379(8) . ?
 C94 C95 1.3900 . ?
 C94 O14 1.429(9) . ?
 C95 H95 0.9500 . ?
 C95 C96 1.3900 . ?
 C96 C101 1.504(9) . ?
 O14 C100 1.440(11) . ?
 C58 H58 0.9500 . ?
 C58 C59 1.382(13) . ?
 C56 H56 0.9500 . ?
 C56 C55 1.378(13) . ?
 C92 H92A 0.9900 . ?
 C92 H92B 0.9900 . ?
 O10A C120 1.527(12) . ?
 C58A H58A 0.9500 . ?
 C58A C59A 1.427(14) . ?
 C108 H10A 0.9798 . ?
 C108 H10B 0.9800 . ?
 C108 H10C 0.9796 . ?
 O13 C99 1.432(12) . ?
 C55A H55A 0.9500 . ?
 C106 H106 0.9500 . ?
 C106 C105 1.3900 . ?
 C106 C107 1.3900 . ?
 C105 C104 1.3900 . ?
 C104 C103 1.3900 . ?
 C103 H103 0.9500 . ?
 C103 C102 1.3900 . ?
 C102 C107 1.3900 . ?
 C102 C101 1.517(9) . ?
 C59 H59 0.9500 . ?
 O9A C1B 1.504(13) . ?
 C59A H59A 0.9500 . ?
 C100 H10D 0.9800 . ?
 C100 H10E 0.9800 . ?
 C100 H10F 0.9800 . ?
 C120 H12A 0.9800 . ?
 C120 H12B 0.9800 . ?
 C120 H12C 0.9800 . ?
 C101 H10G 0.9900 . ?
 C101 H10H 0.9900 . ?
 C99 H99A 0.9800 . ?
 C99 H99B 0.9800 . ?
 C99 H99C 0.9800 . ?
 C55 H55 0.9500 . ?
 C118 H11E 0.9800 . ?
 C118 H11F 0.9800 . ?
 C118 H11G 0.9800 . ?
 C118 O9 1.564(14) . ?
 O10 C1A 1.513(17) . ?
 C1A H1AA 0.9800 . ?
 C1A H1AB 0.9800 . ?
 C1A H1AC 0.9800 . ?
 C1B H1BA 0.9800 . ?
 C1B H1BB 0.9800 . ?
 C1B H1BC 0.9800 . ?
 C109 H10I 0.9800 . ?
 C109 H10J 0.9800 . ?
 C109 H10K 0.9800 . ?

loop_
  _geom_angle_atom_site_label_1
  _geom_angle_atom_site_label_2
  _geom_angle_atom_site_label_3
  _geom_angle
  _geom_angle_site_symmetry_1
  _geom_angle_site_symmetry_3
  _geom_angle_publ_flag
 O2 Zn2 Zn1 85.23(12) . 3_647 ?
 O2 Zn2 O8 88.72(12) . 1_655 ?
 O2 Zn2 O6 162.74(16) . 1_656 ?
 O8 Zn2 Zn1 74.26(10) 1_655 3_647 ?
 O3 Zn2 Zn1 81.15(10) 1_556 3_647 ?
 O3 Zn2 O2 87.93(13) 1_556 . ?
 O3 Zn2 O8 155.38(15) 1_556 1_655 ?
 O3 Zn2 O6 88.63(14) 1_556 1_656 ?
 O6 Zn2 Zn1 77.53(10) 1_656 3_647 ?
 O6 Zn2 O8 87.39(14) 1_656 1_655 ?
 N2 Zn2 Zn1 164.81(11) . 3_647 ?
 N2 Zn2 O2 104.67(16) . . ?
 N2 Zn2 O8 94.18(14) . 1_655 ?
 N2 Zn2 O3 110.26(15) . 1_556 ?
 N2 Zn2 O6 92.38(15) . 1_656 ?
 O5 Zn1 Zn2 82.18(11) 3_556 3_657 ?
 O5 Zn1 O1 156.60(15) 3_556 3_657 ?
 O4 Zn1 Zn2 77.92(10) 3_656 3_657 ?
 O4 Zn1 O5 90.36(11) 3_656 3_556 ?
 O4 Zn1 N1 98.55(14) 3_656 . ?
 O4 Zn1 O1 87.39(12) 3_656 3_657 ?
 O7 Zn1 Zn2 86.30(11) 3_557 3_657 ?
 O7 Zn1 O5 87.40(12) 3_557 3_556 ?
 O7 Zn1 O4 164.22(16) 3_557 3_656 ?
 O7 Zn1 N1 97.22(15) 3_557 . ?
 O7 Zn1 O1 88.49(13) 3_557 3_657 ?
 N1 Zn1 Zn2 176.30(10) . 3_657 ?
 N1 Zn1 O5 96.81(14) . 3_556 ?
 N1 Zn1 O1 106.57(14) . 3_657 ?
 O1 Zn1 Zn2 74.56(10) 3_657 3_657 ?
 C41 O5 Zn1 123.5(3) . 3_546 ?
 C1 O2 Zn2 121.2(3) . . ?
 C54 O8 Zn2 133.6(3) . 1_455 ?
 C28 O3 Zn2 125.4(3) . 1_554 ?
 C28 O4 Zn1 129.4(3) . 3_646 ?
 C54 O7 Zn1 119.4(3) . 3_547 ?
 C81 N1 Zn1 121.2(2) . . ?
 C81 N1 C80 120.0 . . ?
 C80 N1 Zn1 117.6(2) . . ?
 N1 C81 H81 120.0 . . ?
 N1 C81 C82 120.0 . . ?
 C82 C81 H81 120.0 . . ?
 C81 C82 H82 120.0 . . ?
 C81 C82 C78 120.0 . . ?
 C78 C82 H82 120.0 . . ?
 C82 C78 C75 118.0(4) . . ?
 C79 C78 C82 120.0 . . ?
 C79 C78 C75 121.5(4) . . ?
 C78 C79 H79 120.0 . . ?
 C80 C79 C78 120.0 . . ?
 C80 C79 H79 120.0 . . ?
 N1 C80 H80 120.0 . . ?
 C79 C80 N1 120.0 . . ?
 C79 C80 H80 120.0 . . ?
 C41 O6 Zn2 130.8(3) . 1_454 ?
 C1 O1 Zn1 133.2(3) . 3_647 ?
 O5 C41 C38 118.0(5) . . ?
 O6 C41 O5 124.6(4) . . ?
 O6 C41 C38 117.3(5) . . ?
 C85 O16 C91 113.5(6) . . ?
 C55A N2 Zn2 130.6(5) . . ?
 C55A N2 C59A 119.6(6) . . ?
 C59 N2 Zn2 115.0(5) . . ?
 C59A N2 Zn2 109.4(5) . . ?
 C55 N2 Zn2 127.3(5) . . ?
 C55 N2 C59 117.7(7) . . ?
 C60 C57 C58 116.3(5) . . ?
 C56A C57 C60 121.2(6) . . ?
 C56A C57 C58A 119.8(8) . . ?
 C56 C57 C60 124.7(7) . . ?
 C56 C57 C58 118.8(7) . . ?
 C58A C57 C60 119.0(6) . . ?
 C65 C60 C57 121.0(5) . . ?
 C61 C60 C57 119.4(5) . . ?
 C61 C60 C65 119.6(5) . . ?
 C37 C38 C41 120.8(5) . . ?
 C39 C38 C41 123.6(5) . . ?
 C39 C38 C37 115.6(4) . . ?
 C3 C2 C1 122.6(5) . . ?
 C3 C2 C7 117.7(4) . . ?
 C7 C2 C1 119.7(5) . . ?
 C19 C20 H20 120.1 . . ?
 C21 C20 H20 120.1 . . ?
 C21 C20 C19 119.8(5) . . ?
 C42 C14 C11 117.4(3) . . ?
 C15 C14 C42 121.0(4) . . ?
 C15 C14 C11 121.5(4) . . ?
 C52 C51 C54 119.8(5) . . ?
 C50 C51 C54 123.4(5) . . ?
 C50 C51 C52 116.7(4) . . ?
 O8 C54 C51 116.5(5) . . ?
 O7 C54 O8 126.2(4) . . ?
 O7 C54 C51 117.2(5) . . ?
 C10 C9 H9 120.8 . . ?
 C8 C9 H9 120.8 . . ?
 C8 C9 C10 118.4(5) . . ?
 C26 C25 C28 119.6(5) . . ?
 C26 C25 C24 121.6(4) . . ?
 C24 C25 C28 118.2(5) . . ?
 C47 C42 C14 120.4(4) . . ?
 C47 C42 C43 120.2(4) . . ?
 C43 C42 C14 119.4(5) . . ?
 C30 C29 C15 119.1(4) . . ?
 C34 C29 C15 123.6(4) . . ?
 C34 C29 C30 117.2(4) . . ?
 C51 C52 H52 120.2 . . ?
 C53 C52 C51 119.6(5) . . ?
 C53 C52 H52 120.2 . . ?
 O2 C1 O1 125.3(4) . . ?
 O2 C1 C2 118.6(5) . . ?
 O1 C1 C2 115.9(5) . . ?
 C20 C19 C22 121.1(5) . . ?
 C18 C19 C20 119.1(4) . . ?
 C18 C19 C22 119.7(5) . . ?
 C51 C50 H50 117.9 . . ?
 C51 C50 C49 124.1(5) . . ?
 C49 C50 H50 117.9 . . ?
 C42 C47 H47 120.1 . . ?
 C46 C47 C42 119.9(5) . . ?
 C46 C47 H47 120.1 . . ?
 C26 C27 H27 118.6 . . ?
 C22 C27 H27 118.6 . . ?
 C22 C27 C26 122.7(5) . . ?
 C9 C10 H10 119.8 . . ?
 C11 C10 C9 120.4(5) . . ?
 C11 C10 H10 119.8 . . ?
 C60 C65 H65 120.3 . . ?
 C64 C65 C60 119.4(5) . . ?
 C64 C65 H65 120.3 . . ?
 C14 C15 C29 122.4(4) . . ?
 C14 C15 C16 123.6(4) . . ?
 C29 C15 C16 113.9(3) . . ?
 O3 C28 O4 125.5(4) . . ?
 O3 C28 C25 115.8(5) . . ?
 O4 C28 C25 118.7(5) . . ?
 C49 C48 C45 121.0(5) . . ?
 C53 C48 C49 117.1(4) . . ?
 C53 C48 C45 121.7(5) . . ?
 C31 C32 C35 120.5(5) . . ?
 C31 C32 C33 115.8(4) . . ?
 C33 C32 C35 123.5(5) . . ?
 C9 C8 C13 118.3(4) . . ?
 C9 C8 C5 120.3(5) . . ?
 C13 C8 C5 121.2(5) . . ?
 C40 C35 C32 121.9(5) . . ?
 C40 C35 C36 116.1(4) . . ?
 C36 C35 C32 122.0(5) . . ?
 C43 C44 H44 118.6 . . ?
 C45 C44 H44 118.6 . . ?
 C45 C44 C43 122.8(5) . . ?
 C38 C37 H37 119.9 . . ?
 C36 C37 C38 120.2(5) . . ?
 C36 C37 H37 119.9 . . ?
 C16 C17 H17 119.0 . . ?
 C16 C17 C18 122.0(5) . . ?
 C18 C17 H17 119.0 . . ?
 C25 C26 C27 117.1(5) . . ?
 C25 C26 H26 121.4 . . ?
 C27 C26 H26 121.4 . . ?
 C8 C13 H13 119.6 . . ?
 C12 C13 C8 120.8(5) . . ?
 C12 C13 H13 119.6 . . ?
 C35 C40 H40 120.7 . . ?
 C39 C40 C35 118.5(5) . . ?
 C39 C40 H40 120.7 . . ?
 O16 C85 C84 115.3(7) . . ?
 C86 C85 O16 119.3(8) . . ?
 C86 C85 C84 125.1(7) . . ?
 O15 C88 C89 127.3(8) . . ?
 O15 C88 C87 112.5(8) . . ?
 C89 C88 C87 119.7(7) . . ?
 C50 C49 C48 118.6(5) . . ?
 C50 C49 H49 120.7 . . ?
 C48 C49 H49 120.7 . . ?
 C38 C39 C40 125.9(5) . . ?
 C38 C39 H39 117.1 . . ?
 C40 C39 H39 117.1 . . ?
 C13 C12 H12 118.9 . . ?
 C11 C12 C13 122.2(5) . . ?
 C11 C12 H12 118.9 . . ?
 C17 C16 C15 122.6(4) . . ?
 C17 C16 C21 117.6(4) . . ?
 C21 C16 C15 119.7(4) . . ?
 C2 C3 H3 119.4 . . ?
 C4 C3 C2 121.2(5) . . ?
 C4 C3 H3 119.4 . . ?
 C20 C21 C16 121.5(5) . . ?
 C20 C21 H21 119.2 . . ?
 C16 C21 H21 119.2 . . ?
 C32 C31 H31 117.7 . . ?
 C32 C31 C30 124.6(5) . . ?
 C30 C31 H31 117.7 . . ?
 C88 O15 C90 114.5(7) . . ?
 C27 C22 C19 119.4(5) . . ?
 C27 C22 C23 119.5(4) . . ?
 C23 C22 C19 121.1(5) . . ?
 C5 C6 H6 120.7 . . ?
 C7 C6 H6 120.7 . . ?
 C7 C6 C5 118.6(5) . . ?
 C42 C43 H43 120.6 . . ?
 C44 C43 C42 118.9(5) . . ?
 C44 C43 H43 120.6 . . ?
 C3 C4 H4 118.8 . . ?
 C3 C4 C5 122.4(5) . . ?
 C5 C4 H4 118.8 . . ?
 C47 C46 H46 120.1 . . ?
 C47 C46 C45 119.9(5) . . ?
 C45 C46 H46 120.1 . . ?
 C48 C45 C46 118.4(5) . . ?
 C44 C45 C48 123.2(5) . . ?
 C44 C45 C46 118.3(4) . . ?
 C29 C30 H30 121.4 . . ?
 C31 C30 C29 117.3(5) . . ?
 C31 C30 H30 121.4 . . ?
 C6 C5 C8 121.6(5) . . ?
 C4 C5 C8 120.5(5) . . ?
 C4 C5 C6 117.8(4) . . ?
 C65 C64 H64 119.1 . . ?
 C63 C64 C65 121.8(5) . . ?
 C63 C64 H64 119.1 . . ?
 C85 C84 C83 120.0(6) . . ?
 C85 C84 C89 119.7(6) . . ?
 C89 C84 C83 120.2(7) . . ?
 C25 C24 H24 120.0 . . ?
 C25 C24 C23 120.0(5) . . ?
 C23 C24 H24 120.0 . . ?
 C60 C61 H61 120.0 . . ?
 C60 C61 C62 120.0(5) . . ?
 C62 C61 H61 120.0 . . ?
 C10 C11 C14 120.0(5) . . ?
 C12 C11 C14 120.6(5) . . ?
 C12 C11 C10 119.1(4) . . ?
 C73 C74 H74 120.4 . . ?
 C73 C74 C75 119.3(6) . . ?
 C75 C74 H74 120.4 . . ?
 C74 C73 H73 119.7 . . ?
 C72 C73 C74 120.5(6) . . ?
 C72 C73 H73 119.7 . . ?
 C2 C7 C6 121.9(5) . . ?
 C2 C7 H7 119.1 . . ?
 C6 C7 H7 119.1 . . ?
 C68 C67 C119 118.1(5) . . ?
 C66 C67 C119 122.1(5) . . ?
 C66 C67 C68 119.5(5) . . ?
 C70 C69 C72 119.0(5) . . ?
 C68 C69 C70 118.6(5) . . ?
 C68 C69 C72 122.2(5) . . ?
 C69 C70 C83 124.3(5) . . ?
 C71 C70 C69 115.1(5) . . ?
 C71 C70 C83 119.9(5) . . ?
 C52 C53 C48 123.6(5) . . ?
 C52 C53 H53 118.2 . . ?
 C48 C53 H53 118.2 . . ?
 C61 C62 H62 119.1 . . ?
 C63 C62 C61 121.8(5) . . ?
 C63 C62 H62 119.1 . . ?
 C73 C72 C69 124.8(6) . . ?
 C73 C72 C77 120.3(6) . . ?
 C77 C72 C69 115.0(6) . . ?
 C67 C119 H11A 107.8 . . ?
 C67 C119 H11B 107.8 . . ?
 H11A C119 H11B 107.2 . . ?
 C114 C119 C67 117.9(5) . . ?
 C114 C119 H11A 107.8 . . ?
 C114 C119 H11B 107.8 . . ?
 C35 C36 H36 118.3 . . ?
 C37 C36 C35 123.4(5) . . ?
 C37 C36 H36 118.3 . . ?
 C19 C18 C17 119.8(5) . . ?
 C19 C18 H18 120.1 . . ?
 C17 C18 H18 120.1 . . ?
 C22 C23 C24 118.6(5) . . ?
 C22 C23 H23 120.7 . . ?
 C24 C23 H23 120.7 . . ?
 C67 C68 H68 117.3 . . ?
 C69 C68 C67 125.3(5) . . ?
 C69 C68 H68 117.3 . . ?
 C84 C83 C70 113.8(5) . . ?
 C84 C83 H83A 108.8 . . ?
 C84 C83 H83B 108.8 . . ?
 C70 C83 H83A 108.8 . . ?
 C70 C83 H83B 108.8 . . ?
 H83A C83 H83B 107.7 . . ?
 C114 C113 H113 120.0 . . ?
 C114 C113 C112 120.0 . . ?
 C114 C113 O9 122.8(6) . . ?
 C112 C113 H113 120.0 . . ?
 C112 C113 O9 114.4(6) . . ?
 C113 C114 C119 121.8(5) . . ?
 C113 C114 C115 120.0 . . ?
 C115 C114 C119 118.2(5) . . ?
 C114 C115 H115 120.0 . . ?
 C114 C115 O10A 119.0(6) . . ?
 C116 C115 C114 120.0 . . ?
 C116 C115 H115 120.0 . . ?
 C116 C115 O10A 120.6(6) . . ?
 C115 C116 H116 120.0 . . ?
 C115 C116 C111 120.0 . . ?
 C115 C116 O10 115.3(6) . . ?
 C111 C116 H116 120.0 . . ?
 C111 C116 O10 119.4(7) . . ?
 C116 C111 C110 114.8(5) . . ?
 C112 C111 C116 120.0 . . ?
 C112 C111 C110 125.2(5) . . ?
 C113 C112 H112 120.0 . . ?
 C113 C112 O9A 115.8(5) . . ?
 C111 C112 C113 120.0 . . ?
 C111 C112 H112 120.0 . . ?
 C111 C112 O9A 124.0(5) . . ?
 C85 C86 H86 121.1 . . ?
 C85 C86 C87 117.8(7) . . ?
 C87 C86 H86 121.1 . . ?
 C29 C34 H34 119.1 . . ?
 C33 C34 C29 121.7(5) . . ?
 C33 C34 H34 119.1 . . ?
 C104 O11 C109 121.4(8) . . ?
 C70 C71 H71 118.0 . . ?
 C70 C71 C66 123.9(5) . . ?
 C66 C71 H71 118.0 . . ?
 C64 C63 C66 123.1(5) . . ?
 C62 C63 C64 117.3(5) . . ?
 C62 C63 C66 119.6(5) . . ?
 C67 C66 C71 116.9(5) . . ?
 C67 C66 C63 127.3(5) . . ?
 C63 C66 C71 115.9(4) . . ?
 C74 C75 C78 118.6(5) . . ?
 C76 C75 C78 121.7(6) . . ?
 C76 C75 C74 119.4(6) . . ?
 C32 C33 H33 118.5 . . ?
 C34 C33 C32 123.0(5) . . ?
 C34 C33 H33 118.5 . . ?
 C75 C76 H76 119.3 . . ?
 C75 C76 C77 121.4(7) . . ?
 C77 C76 H76 119.3 . . ?
 C72 C77 C76 118.6(6) . . ?
 C72 C77 H77 120.7 . . ?
 C76 C77 H77 120.7 . . ?
 C88 C89 C84 118.4(7) . . ?
 C88 C89 H89 120.8 . . ?
 C84 C89 H89 120.8 . . ?
 C88 C87 C92 116.3(8) . . ?
 C86 C87 C88 118.9(6) . . ?
 C86 C87 C92 124.1(8) . . ?
 O15 C90 H90A 109.5 . . ?
 O15 C90 H90B 109.5 . . ?
 O15 C90 H90C 109.5 . . ?
 H90A C90 H90B 109.5 . . ?
 H90A C90 H90C 109.5 . . ?
 H90B C90 H90C 109.5 . . ?
 C57 C56A H56A 122.1 . . ?
 C57 C56A C55A 115.8(9) . . ?
 C55A C56A H56A 122.1 . . ?
 O16 C91 H91A 109.5 . . ?
 O16 C91 H91B 109.5 . . ?
 O16 C91 H91C 109.5 . . ?
 H91A C91 H91B 109.5 . . ?
 H91A C91 H91C 109.5 . . ?
 H91B C91 H91C 109.5 . . ?
 C111 C110 H11C 109.5 . . ?
 C111 C110 H11D 109.5 . . ?
 C111 C110 C105 110.7(6) . . ?
 H11C C110 H11D 108.1 . . ?
 C105 C110 H11C 109.5 . . ?
 C105 C110 H11D 109.5 . . ?
 C107 O12 C108 115.4(7) . . ?
 C98 C97 C96 120.0 . . ?
 O13 C97 C98 123.8(8) . . ?
 O13 C97 C96 115.7(8) . . ?
 C97 C98 H98 120.0 . . ?
 C93 C98 C97 120.0 . . ?
 C93 C98 H98 120.0 . . ?
 C94 C93 C98 120.0 . . ?
 C92 C93 C98 115.5(8) . . ?
 C92 C93 C94 124.4(8) . . ?
 C93 C94 O14 118.1(7) . . ?
 C95 C94 C93 120.0 . . ?
 C95 C94 O14 121.5(7) . . ?
 C94 C95 H95 120.0 . . ?
 C94 C95 C96 120.0 . . ?
 C96 C95 H95 120.0 . . ?
 C97 C96 C101 126.7(8) . . ?
 C95 C96 C97 120.0 . . ?
 C95 C96 C101 113.1(8) . . ?
 C94 O14 C100 121.5(8) . . ?
 C57 C58 H58 122.1 . . ?
 C59 C58 C57 115.8(8) . . ?
 C59 C58 H58 122.1 . . ?
 C57 C56 H56 119.3 . . ?
 C57 C56 C55 121.3(9) . . ?
 C55 C56 H56 119.3 . . ?
 C87 C92 H92A 109.1 . . ?
 C87 C92 H92B 109.1 . . ?
 C93 C92 C87 112.5(6) . . ?
 C93 C92 H92A 109.1 . . ?
 C93 C92 H92B 109.1 . . ?
 H92A C92 H92B 107.8 . . ?
 C115 O10A C120 114.2(8) . . ?
 C57 C58A H58A 119.5 . . ?
 C57 C58A C59A 121.0(9) . . ?
 C59A C58A H58A 119.5 . . ?
 O12 C108 H10A 109.6 . . ?
 O12 C108 H10B 110.3 . . ?
 O12 C108 H10C 108.5 . . ?
 H10A C108 H10B 109.5 . . ?
 H10A C108 H10C 109.5 . . ?
 H10B C108 H10C 109.5 . . ?
 C97 O13 C99 119.1(10) . . ?
 N2 C55A C56A 124.5(8) . . ?
 N2 C55A H55A 117.7 . . ?
 C56A C55A H55A 117.7 . . ?
 C105 C106 H106 120.0 . . ?
 C105 C106 C107 120.0 . . ?
 C107 C106 H106 120.0 . . ?
 C106 C105 C110 123.1(6) . . ?
 C106 C105 C104 120.0 . . ?
 C104 C105 C110 116.4(6) . . ?
 C105 C104 O11 115.0(6) . . ?
 C105 C104 C103 120.0 . . ?
 C103 C104 O11 125.0(6) . . ?
 C104 C103 H103 120.0 . . ?
 C102 C103 C104 120.0 . . ?
 C102 C103 H103 120.0 . . ?
 C103 C102 C101 121.7(7) . . ?
 C107 C102 C103 120.0 . . ?
 C107 C102 C101 117.2(7) . . ?
 O12 C107 C106 120.5(6) . . ?
 O12 C107 C102 119.3(6) . . ?
 C102 C107 C106 120.0 . . ?
 N2 C59 H59 119.5 . . ?
 C58 C59 N2 121.1(9) . . ?
 C58 C59 H59 119.5 . . ?
 C112 O9A C1B 115.3(8) . . ?
 N2 C59A C58A 118.1(8) . . ?
 N2 C59A H59A 121.0 . . ?
 C58A C59A H59A 121.0 . . ?
 O14 C100 H10D 109.5 . . ?
 O14 C100 H10E 109.5 . . ?
 O14 C100 H10F 109.5 . . ?
 H10D C100 H10E 109.5 . . ?
 H10D C100 H10F 109.5 . . ?
 H10E C100 H10F 109.5 . . ?
 O10A C120 H12A 109.5 . . ?
 O10A C120 H12B 109.5 . . ?
 O10A C120 H12C 109.5 . . ?
 H12A C120 H12B 109.5 . . ?
 H12A C120 H12C 109.5 . . ?
 H12B C120 H12C 109.5 . . ?
 C96 C101 C102 118.1(7) . . ?
 C96 C101 H10G 107.8 . . ?
 C96 C101 H10H 107.8 . . ?
 C102 C101 H10G 107.8 . . ?
 C102 C101 H10H 107.8 . . ?
 H10G C101 H10H 107.1 . . ?
 O13 C99 H99A 109.5 . . ?
 O13 C99 H99B 109.5 . . ?
 O13 C99 H99C 109.5 . . ?
 H99A C99 H99B 109.5 . . ?
 H99A C99 H99C 109.5 . . ?
 H99B C99 H99C 109.5 . . ?
 N2 C55 C56 124.0(8) . . ?
 N2 C55 H55 118.0 . . ?
 C56 C55 H55 118.0 . . ?
 H11E C118 H11F 109.5 . . ?
 H11E C118 H11G 109.5 . . ?
 H11F C118 H11G 109.5 . . ?
 O9 C118 H11E 109.5 . . ?
 O9 C118 H11F 109.5 . . ?
 O9 C118 H11G 109.5 . . ?
 C116 O10 C1A 126.7(14) . . ?
 C113 O9 C118 102.8(8) . . ?
 O10 C1A H1AA 109.5 . . ?
 O10 C1A H1AB 109.5 . . ?
 O10 C1A H1AC 109.5 . . ?
 H1AA C1A H1AB 109.5 . . ?
 H1AA C1A H1AC 109.5 . . ?
 H1AB C1A H1AC 109.5 . . ?
 O9A C1B H1BA 109.5 . . ?
 O9A C1B H1BB 109.5 . . ?
 O9A C1B H1BC 109.5 . . ?
 H1BA C1B H1BB 109.5 . . ?
 H1BA C1B H1BC 109.5 . . ?
 H1BB C1B H1BC 109.5 . . ?
 O11 C109 H10I 109.5 . . ?
 O11 C109 H10J 109.5 . . ?
 O11 C109 H10K 109.5 . . ?
 H10I C109 H10J 109.5 . . ?
 H10I C109 H10K 109.5 . . ?
 H10J C109 H10K 109.5 . . ?

loop_
  _geom_torsion_atom_site_label_1
  _geom_torsion_atom_site_label_2
  _geom_torsion_atom_site_label_3
  _geom_torsion_atom_site_label_4
  _geom_torsion
  _geom_torsion_site_symmetry_1
  _geom_torsion_site_symmetry_2
  _geom_torsion_site_symmetry_3
  _geom_torsion_site_symmetry_4
  _geom_torsion_publ_flag
 Zn2 O2 C1 O1 -9.2(6) . . . . ?
 Zn2 O2 C1 C2 165.9(3) . . . . ?
 Zn2 O8 C54 O7 -1.5(7) 1_455 . . . ?
 Zn2 O8 C54 C51 -177.4(3) 1_455 . . . ?
 Zn2 O3 C28 O4 -5.0(6) 1_554 . . . ?
 Zn2 O3 C28 C25 177.9(3) 1_554 . . . ?
 Zn2 O6 C41 O5 -13.7(6) 1_454 . . . ?
 Zn2 O6 C41 C38 161.7(3) 1_454 . . . ?
 Zn2 N2 C55A C56A 179.4(7) . . . . ?
 Zn2 N2 C59 C58 167.7(8) . . . . ?
 Zn2 N2 C59A C58A -173.9(7) . . . . ?
 Zn2 N2 C55 C56 -168.8(9) . . . . ?
 Zn1 O5 C41 O6 2.0(6) 3_546 . . . ?
 Zn1 O5 C41 C38 -173.3(3) 3_546 . . . ?
 Zn1 O4 C28 O3 -3.7(6) 3_646 . . . ?
 Zn1 O4 C28 C25 173.4(3) 3_646 . . . ?
 Zn1 O7 C54 O8 -4.4(6) 3_547 . . . ?
 Zn1 O7 C54 C51 171.4(3) 3_547 . . . ?
 Zn1 N1 C81 C82 167.2(2) . . . . ?
 Zn1 N1 C80 C79 -167.6(2) . . . . ?
 Zn1 O1 C1 O2 4.7(7) 3_647 . . . ?
 Zn1 O1 C1 C2 -170.6(3) 3_647 . . . ?
 O5 C41 C38 C37 -2.3(6) . . . . ?
 O5 C41 C38 C39 178.4(4) . . . . ?
 N1 C81 C82 C78 0.0 . . . . ?
 C81 N1 C80 C79 0.0 . . . . ?
 C81 C82 C78 C79 0.0 . . . . ?
 C81 C82 C78 C75 -172.1(5) . . . . ?
 C82 C78 C79 C80 0.0 . . . . ?
 C82 C78 C75 C74 -153.8(4) . . . . ?
 C82 C78 C75 C76 32.1(8) . . . . ?
 C78 C79 C80 N1 0.0 . . . . ?
 C78 C75 C76 C77 -178.4(6) . . . . ?
 C79 C78 C75 C74 34.2(7) . . . . ?
 C79 C78 C75 C76 -139.8(5) . . . . ?
 C80 N1 C81 C82 0.0 . . . . ?
 O6 C41 C38 C37 -178.0(4) . . . . ?
 O6 C41 C38 C39 2.7(6) . . . . ?
 C41 C38 C37 C36 173.5(4) . . . . ?
 C41 C38 C39 C40 -175.7(5) . . . . ?
 O16 C85 C84 C83 -10.6(8) . . . . ?
 O16 C85 C84 C89 172.4(5) . . . . ?
 O16 C85 C86 C87 -172.7(5) . . . . ?
 C57 C60 C65 C64 -177.8(5) . . . . ?
 C57 C60 C61 C62 178.0(5) . . . . ?
 C57 C56A C55A N2 0.9(15) . . . . ?
 C57 C58 C59 N2 5.3(14) . . . . ?
 C57 C56 C55 N2 -2.8(19) . . . . ?
 C57 C58A C59A N2 -9.3(14) . . . . ?
 C60 C57 C56A C55A -178.4(7) . . . . ?
 C60 C57 C58 C59 179.3(8) . . . . ?
 C60 C57 C56 C55 179.5(9) . . . . ?
 C60 C57 C58A C59A -177.4(8) . . . . ?
 C60 C65 C64 C63 -0.3(8) . . . . ?
 C60 C61 C62 C63 0.0(10) . . . . ?
 C38 C37 C36 C35 5.8(8) . . . . ?
 C2 C3 C4 C5 -0.1(8) . . . . ?
 C20 C19 C22 C27 35.3(7) . . . . ?
 C20 C19 C22 C23 -146.2(5) . . . . ?
 C20 C19 C18 C17 -4.6(8) . . . . ?
 C14 C42 C47 C46 177.7(4) . . . . ?
 C14 C42 C43 C44 179.6(4) . . . . ?
 C14 C15 C16 C17 54.9(8) . . . . ?
 C14 C15 C16 C21 -122.3(6) . . . . ?
 C51 C52 C53 C48 4.0(8) . . . . ?
 C51 C50 C49 C48 -1.7(7) . . . . ?
 C54 C51 C52 C53 179.3(4) . . . . ?
 C54 C51 C50 C49 179.6(4) . . . . ?
 C9 C10 C11 C14 179.1(4) . . . . ?
 C9 C10 C11 C12 5.9(7) . . . . ?
 C9 C8 C13 C12 -0.9(8) . . . . ?
 C9 C8 C5 C6 25.7(7) . . . . ?
 C9 C8 C5 C4 -158.0(5) . . . . ?
 C25 C24 C23 C22 4.9(7) . . . . ?
 C42 C14 C15 C29 2.9(9) . . . . ?
 C42 C14 C15 C16 -173.3(5) . . . . ?
 C42 C14 C11 C10 -124.9(5) . . . . ?
 C42 C14 C11 C12 48.2(7) . . . . ?
 C42 C47 C46 C45 0.9(7) . . . . ?
 C29 C15 C16 C17 -121.6(6) . . . . ?
 C29 C15 C16 C21 61.2(6) . . . . ?
 C29 C34 C33 C32 3.9(9) . . . . ?
 C52 C51 C54 O8 -8.7(6) . . . . ?
 C52 C51 C54 O7 175.0(4) . . . . ?
 C52 C51 C50 C49 4.3(7) . . . . ?
 C1 C2 C3 C4 176.4(4) . . . . ?
 C1 C2 C7 C6 -173.4(4) . . . . ?
 C19 C20 C21 C16 -0.7(8) . . . . ?
 C19 C22 C23 C24 177.8(4) . . . . ?
 C50 C51 C54 O8 176.2(4) . . . . ?
 C50 C51 C54 O7 -0.1(6) . . . . ?
 C50 C51 C52 C53 -5.3(7) . . . . ?
 C47 C42 C43 C44 -2.9(7) . . . . ?
 C47 C46 C45 C48 175.9(5) . . . . ?
 C47 C46 C45 C44 0.7(7) . . . . ?
 C27 C22 C23 C24 -3.7(7) . . . . ?
 C10 C9 C8 C13 -4.0(7) . . . . ?
 C10 C9 C8 C5 -178.2(4) . . . . ?
 C65 C60 C61 C62 -1.0(9) . . . . ?
 C65 C64 C63 C62 -0.6(8) . . . . ?
 C65 C64 C63 C66 177.2(5) . . . . ?
 C15 C14 C42 C47 55.4(8) . . . . ?
 C15 C14 C42 C43 -127.1(6) . . . . ?
 C15 C14 C11 C10 57.5(8) . . . . ?
 C15 C14 C11 C12 -129.3(6) . . . . ?
 C15 C29 C30 C31 -178.5(5) . . . . ?
 C15 C29 C34 C33 178.1(5) . . . . ?
 C15 C16 C21 C20 177.5(5) . . . . ?
 C28 C25 C26 C27 178.1(4) . . . . ?
 C28 C25 C24 C23 -178.4(4) . . . . ?
 C32 C35 C40 C39 176.2(5) . . . . ?
 C32 C35 C36 C37 -178.7(5) . . . . ?
 C32 C31 C30 C29 -3.4(9) . . . . ?
 C8 C9 C10 C11 1.7(7) . . . . ?
 C8 C13 C12 C11 8.9(9) . . . . ?
 C35 C32 C31 C30 -178.1(5) . . . . ?
 C35 C32 C33 C34 178.0(5) . . . . ?
 C35 C40 C39 C38 -1.3(8) . . . . ?
 C37 C38 C39 C40 5.0(7) . . . . ?
 C17 C16 C21 C20 0.1(7) . . . . ?
 C26 C25 C28 O3 -2.9(6) . . . . ?
 C26 C25 C28 O4 179.8(4) . . . . ?
 C26 C25 C24 C23 -6.5(7) . . . . ?
 C26 C27 C22 C19 -177.5(4) . . . . ?
 C26 C27 C22 C23 4.0(7) . . . . ?
 C13 C8 C5 C6 -148.3(5) . . . . ?
 C13 C8 C5 C4 28.0(7) . . . . ?
 C13 C12 C11 C14 175.5(5) . . . . ?
 C13 C12 C11 C10 -11.2(8) . . . . ?
 C40 C35 C36 C37 -1.9(8) . . . . ?
 C85 C84 C83 C70 -56.8(8) . . . . ?
 C85 C84 C89 C88 5.0(9) . . . . ?
 C85 C86 C87 C88 -3.6(10) . . . . ?
 C85 C86 C87 C92 -173.6(6) . . . . ?
 C88 C87 C92 C93 -98.3(9) . . . . ?
 C49 C48 C45 C44 -147.4(5) . . . . ?
 C49 C48 C45 C46 37.6(7) . . . . ?
 C49 C48 C53 C52 -1.3(8) . . . . ?
 C39 C38 C37 C36 -7.1(7) . . . . ?
 C16 C17 C18 C19 4.0(8) . . . . ?
 C3 C2 C1 O2 -172.9(4) . . . . ?
 C3 C2 C1 O1 2.7(6) . . . . ?
 C3 C2 C7 C6 6.5(7) . . . . ?
 C3 C4 C5 C8 -175.7(5) . . . . ?
 C3 C4 C5 C6 0.7(8) . . . . ?
 C21 C20 C19 C22 179.0(5) . . . . ?
 C21 C20 C19 C18 2.9(8) . . . . ?
 C31 C32 C35 C40 -141.5(6) . . . . ?
 C31 C32 C35 C36 35.1(8) . . . . ?
 C31 C32 C33 C34 -7.3(9) . . . . ?
 O15 C88 C89 C84 -178.7(7) . . . . ?
 O15 C88 C87 C86 179.5(6) . . . . ?
 O15 C88 C87 C92 -9.8(9) . . . . ?
 C22 C19 C18 C17 179.4(5) . . . . ?
 C22 C27 C26 C25 -5.2(7) . . . . ?
 C43 C42 C47 C46 0.2(7) . . . . ?
 C43 C44 C45 C48 -178.5(5) . . . . ?
 C43 C44 C45 C46 -3.5(8) . . . . ?
 C45 C48 C49 C50 174.7(4) . . . . ?
 C45 C48 C53 C52 -175.9(5) . . . . ?
 C45 C44 C43 C42 4.7(8) . . . . ?
 C30 C29 C15 C14 -131.8(6) . . . . ?
 C30 C29 C15 C16 44.7(7) . . . . ?
 C30 C29 C34 C33 0.2(8) . . . . ?
 C5 C8 C13 C12 173.2(5) . . . . ?
 C5 C6 C7 C2 -5.9(7) . . . . ?
 C64 C63 C66 C67 130.3(6) . . . . ?
 C64 C63 C66 C71 -49.0(8) . . . . ?
 C84 C85 C86 C87 0.7(10) . . . . ?
 C24 C25 C28 O3 169.2(4) . . . . ?
 C24 C25 C28 O4 -8.2(6) . . . . ?
 C24 C25 C26 C27 6.4(7) . . . . ?
 C61 C60 C65 C64 1.2(8) . . . . ?
 C61 C62 C63 C64 0.8(9) . . . . ?
 C61 C62 C63 C66 -177.1(6) . . . . ?
 C11 C14 C42 C47 -122.2(6) . . . . ?
 C11 C14 C42 C43 55.3(7) . . . . ?
 C11 C14 C15 C29 -179.6(6) . . . . ?
 C11 C14 C15 C16 4.2(9) . . . . ?
 C74 C73 C72 C69 176.0(5) . . . . ?
 C74 C73 C72 C77 -4.2(9) . . . . ?
 C74 C75 C76 C77 7.6(10) . . . . ?
 C73 C74 C75 C78 178.5(5) . . . . ?
 C73 C74 C75 C76 -7.3(9) . . . . ?
 C73 C72 C77 C76 4.3(9) . . . . ?
 C7 C2 C1 O2 6.9(6) . . . . ?
 C7 C2 C1 O1 -177.5(4) . . . . ?
 C7 C2 C3 C4 -3.5(7) . . . . ?
 C7 C6 C5 C8 178.5(4) . . . . ?
 C7 C6 C5 C4 2.2(7) . . . . ?
 C67 C119 C114 C113 -107.6(5) . . . . ?
 C67 C119 C114 C115 70.5(7) . . . . ?
 C69 C70 C83 C84 -47.4(9) . . . . ?
 C69 C70 C71 C66 3.0(9) . . . . ?
 C69 C72 C77 C76 -175.9(5) . . . . ?
 C70 C69 C72 C73 112.3(7) . . . . ?
 C70 C69 C72 C77 -67.5(8) . . . . ?
 C70 C69 C68 C67 10.1(10) . . . . ?
 C70 C71 C66 C67 2.2(9) . . . . ?
 C70 C71 C66 C63 -178.4(6) . . . . ?
 C53 C48 C49 C50 0.0(7) . . . . ?
 C53 C48 C45 C44 27.0(8) . . . . ?
 C53 C48 C45 C46 -147.9(5) . . . . ?
 C62 C63 C66 C67 -51.9(9) . . . . ?
 C62 C63 C66 C71 128.8(6) . . . . ?
 C72 C69 C70 C83 -13.5(10) . . . . ?
 C72 C69 C70 C71 176.2(6) . . . . ?
 C72 C69 C68 C67 -175.1(6) . . . . ?
 C119 C67 C68 C69 -177.5(6) . . . . ?
 C119 C67 C66 C71 170.9(6) . . . . ?
 C119 C67 C66 C63 -8.4(10) . . . . ?
 C119 C114 C115 C116 -178.2(4) . . . . ?
 C119 C114 C115 O10A 8.4(6) . . . . ?
 C36 C35 C40 C39 -0.5(7) . . . . ?
 C18 C19 C22 C27 -148.7(5) . . . . ?
 C18 C19 C22 C23 29.8(7) . . . . ?
 C18 C17 C16 C15 -179.1(5) . . . . ?
 C18 C17 C16 C21 -1.7(8) . . . . ?
 C68 C67 C119 C114 34.2(9) . . . . ?
 C68 C67 C66 C71 -1.8(9) . . . . ?
 C68 C67 C66 C63 178.9(6) . . . . ?
 C68 C69 C70 C83 161.4(6) . . . . ?
 C68 C69 C70 C71 -8.8(9) . . . . ?
 C68 C69 C72 C73 -62.5(9) . . . . ?
 C68 C69 C72 C77 117.8(7) . . . . ?
 C83 C84 C89 C88 -172.1(6) . . . . ?
 C83 C70 C71 C66 -167.7(6) . . . . ?
 C113 C114 C115 C116 0.0 . . . . ?
 C113 C114 C115 O10A -173.4(6) . . . . ?
 C113 C112 O9A C1B 1.6(11) . . . . ?
 C114 C113 C112 C111 0.0 . . . . ?
 C114 C113 C112 O9A -174.8(6) . . . . ?
 C114 C113 O9 C118 92.9(11) . . . . ?
 C114 C115 C116 C111 0.0 . . . . ?
 C114 C115 C116 O10 154.0(8) . . . . ?
 C114 C115 O10A C120 173.7(7) . . . . ?
 C115 C116 C111 C112 0.0 . . . . ?
 C115 C116 C111 C110 -179.5(5) . . . . ?
 C115 C116 O10 C1A -69.3(17) . . . . ?
 C116 C115 O10A C120 0.4(10) . . . . ?
 C116 C111 C112 C113 0.0 . . . . ?
 C116 C111 C112 O9A 174.3(6) . . . . ?
 C116 C111 C110 C105 -85.9(7) . . . . ?
 C111 C116 O10 C1A 84.9(16) . . . . ?
 C111 C112 O9A C1B -173.0(8) . . . . ?
 C111 C110 C105 C106 -34.9(8) . . . . ?
 C111 C110 C105 C104 137.0(5) . . . . ?
 C112 C113 C114 C119 178.1(5) . . . . ?
 C112 C113 C114 C115 0.0 . . . . ?
 C112 C113 O9 C118 -106.2(10) . . . . ?
 C112 C111 C110 C105 94.6(6) . . . . ?
 C86 C85 C84 C83 175.8(6) . . . . ?
 C86 C85 C84 C89 -1.2(10) . . . . ?
 C86 C87 C92 C93 71.9(10) . . . . ?
 C34 C29 C15 C14 50.3(8) . . . . ?
 C34 C29 C15 C16 -133.2(5) . . . . ?
 C34 C29 C30 C31 -0.5(8) . . . . ?
 O11 C104 C103 C102 178.8(6) . . . . ?
 C71 C70 C83 C84 122.5(7) . . . . ?
 C66 C67 C119 C114 -138.6(6) . . . . ?
 C66 C67 C68 C69 -4.5(10) . . . . ?
 C75 C78 C79 C80 171.8(5) . . . . ?
 C75 C74 C73 C72 5.6(8) . . . . ?
 C75 C76 C77 C72 -6.1(10) . . . . ?
 C33 C32 C35 C40 32.9(8) . . . . ?
 C33 C32 C35 C36 -150.5(5) . . . . ?
 C33 C32 C31 C30 7.1(9) . . . . ?
 C89 C88 O15 C90 -7.0(11) . . . . ?
 C89 C88 C87 C86 7.4(10) . . . . ?
 C89 C88 C87 C92 178.1(6) . . . . ?
 C89 C84 C83 C70 120.2(6) . . . . ?
 C87 C88 O15 C90 -178.3(6) . . . . ?
 C87 C88 C89 C84 -7.9(10) . . . . ?
 C56A C57 C60 C65 153.0(8) . . . . ?
 C56A C57 C60 C61 -26.0(10) . . . . ?
 C56A C57 C58A C59A 1.0(14) . . . . ?
 C91 O16 C85 C84 141.9(6) . . . . ?
 C91 O16 C85 C86 -44.1(8) . . . . ?
 C110 C111 C112 C113 179.5(6) . . . . ?
 C110 C111 C112 O9A -6.2(7) . . . . ?
 C110 C105 C104 O11 8.9(6) . . . . ?
 C110 C105 C104 C103 -172.1(5) . . . . ?
 C97 C98 C93 C94 0.0 . . . . ?
 C97 C98 C93 C92 178.4(6) . . . . ?
 C97 C96 C101 C102 -121.3(8) . . . . ?
 C98 C97 C96 C95 0.0 . . . . ?
 C98 C97 C96 C101 174.1(7) . . . . ?
 C98 C97 O13 C99 -5.5(13) . . . . ?
 C98 C93 C94 C95 0.0 . . . . ?
 C98 C93 C94 O14 173.1(6) . . . . ?
 C98 C93 C92 C87 97.9(7) . . . . ?
 C93 C94 C95 C96 0.0 . . . . ?
 C93 C94 O14 C100 174.7(7) . . . . ?
 C94 C93 C92 C87 -83.8(8) . . . . ?
 C94 C95 C96 C97 0.0 . . . . ?
 C94 C95 C96 C101 -174.8(6) . . . . ?
 C95 C94 O14 C100 -12.3(10) . . . . ?
 C95 C96 C101 C102 53.1(10) . . . . ?
 C96 C97 C98 C93 0.0 . . . . ?
 C96 C97 O13 C99 -176.9(9) . . . . ?
 O14 C94 C95 C96 -172.9(6) . . . . ?
 C58 C57 C60 C65 42.8(8) . . . . ?
 C58 C57 C60 C61 -136.2(7) . . . . ?
 C58 C57 C56 C55 -5.4(17) . . . . ?
 C56 C57 C60 C65 -142.1(9) . . . . ?
 C56 C57 C60 C61 38.9(11) . . . . ?
 C56 C57 C58 C59 3.8(14) . . . . ?
 C92 C93 C94 C95 -178.2(6) . . . . ?
 C92 C93 C94 O14 -5.1(7) . . . . ?
 O10A C115 C116 C111 173.3(6) . . . . ?
 C58A C57 C60 C65 -28.6(9) . . . . ?
 C58A C57 C60 C61 152.4(7) . . . . ?
 C58A C57 C56A C55A 3.1(13) . . . . ?
 C108 O12 C107 C106 -3.0(9) . . . . ?
 C108 O12 C107 C102 172.0(6) . . . . ?
 O13 C97 C98 C93 -171.0(7) . . . . ?
 O13 C97 C96 C95 171.7(7) . . . . ?
 O13 C97 C96 C101 -14.2(8) . . . . ?
 C55A N2 C59A C58A 13.2(13) . . . . ?
 C106 C105 C104 O11 -178.9(5) . . . . ?
 C106 C105 C104 C103 0.0 . . . . ?
 C105 C106 C107 O12 175.1(6) . . . . ?
 C105 C106 C107 C102 0.0 . . . . ?
 C105 C104 C103 C102 0.0 . . . . ?
 C104 C103 C102 C107 0.0 . . . . ?
 C104 C103 C102 C101 167.8(6) . . . . ?
 C103 C102 C107 O12 -175.1(6) . . . . ?
 C103 C102 C107 C106 0.0 . . . . ?
 C103 C102 C101 C96 -101.8(9) . . . . ?
 C107 C106 C105 C110 171.6(6) . . . . ?
 C107 C106 C105 C104 0.0 . . . . ?
 C107 C102 C101 C96 66.3(10) . . . . ?
 C59 N2 C55 C56 12.0(15) . . . . ?
 C59A N2 C55A C56A -9.4(13) . . . . ?
 C101 C102 C107 O12 16.5(7) . . . . ?
 C101 C102 C107 C106 -168.3(6) . . . . ?
 C55 N2 C59 C58 -13.0(13) . . . . ?
 O10 C116 C111 C112 -152.9(8) . . . . ?
 O10 C116 C111 C110 27.5(8) . . . . ?
 O9 C113 C114 C119 -22.0(8) . . . . ?
 O9 C113 C114 C115 159.9(7) . . . . ?
 O9 C113 C112 C111 -161.5(7) . . . . ?
 C109 O11 C104 C105 169.9(6) . . . . ?
 C109 O11 C104 C103 -9.0(9) . . . . ?

_smtbx_masks_special_details       ?
loop_
  _smtbx_masks_void_nr
  _smtbx_masks_void_average_x
  _smtbx_masks_void_average_y
  _smtbx_masks_void_average_z
  _smtbx_masks_void_volume
  _smtbx_masks_void_count_electrons
  _smtbx_masks_void_content
 1 -0.221 -0.959 -0.361 8682.9 2028.9 ?

_smtbx_masks_void_probe_radius     1.2
_smtbx_masks_void_truncation_radius  1.2
_shelx_res_file
;
TITL a_a.res in P2(1)2(1)2
    a.res
    created by SHELXL-2019/2 at 11:20:00 on 19-Sep-2022
REM Old TITL A in P222 #16
REM SHELXT solution in P2(1)2(1)2: R1 0.313, Rweak 0.092, Alpha 0.037
REM <I/s> 3.596 for 22 systematic absences, Orientation a'=b, b'=c, c'=a
REM Flack x = 0.283 ( 0.013 ) from 6966 Parsons' quotients
REM Formula found by SHELXT: C88 N36 O15 Zn2
CELL 1.34139 20.3131 50.9696 16.2261 90 90 90
ZERR 4 0.0024 0.0063 0.0021 0 0 0
LATT -1
SYMM -X,-Y,+Z
SYMM 0.5-X,0.5+Y,-Z
SYMM 0.5+X,0.5-Y,-Z
SFAC C H N O Zn
DISP C 0.0137 0.0067 57.1
DISP H 0 0 0.6
DISP N 0.0241 0.0134 109.9
DISP O 0.0389 0.0241 193.4
DISP Zn -2.7473 0.5279 4188.7
UNIT 476 368 8 64 8
SADI O9 C118 O9A C1B O10A C120 O10 C1A
SADI O11 C109 O12 C108
SADI O11 C104 O12 C107
SIMU 0.01 0.02 2 O16 C85 C88 O15 C84 C74 C73 C67 C69 C70 C72 C119 C68 C83 =
 C113 C114 C115 C116 C111 C112 C86 O11 C71 C63 C66 C75 C76 C77 C89 C87 C104 =
 C91 C110 O12 C97 C98 C93 C94 C95 C96 C105 O14 C92 O10A C108 C106 C103 C102 =
 C107 O9A C100 C120 C101 C118 O10 O9 C1A C1B C109 C90 O13 C99
SADI N2 C55A N2 C59A
SADI N2 C55 N2 C59
SADI O13 C99 O14 C100
DANG 2.4 0.005 C113 C118

L.S. 10
PLAN  10
SIZE 0.1 0.12 0.13
TEMP -80.15
CONF
BOND
list 4
MORE -1
BOND $H
ABIN
fmap 2
acta
SIZE 0.1 0.12 0.13
TEMP -80.15
TWIN -1 0 0 0 -1 0 0 0 -1 2
OMIT 0 5 3
OMIT 0 3 4
REM <olex2.extras>
REM <HklSrc "%.\\A.hkl">
REM </olex2.extras>

WGHT    0.057000
BASF   0.28120
FVAR       0.14629   0.52182   0.39748
ZN2   5    0.586234    0.438264    0.905876    11.00000    0.02037    0.05255 =
         0.03991    0.00284    0.00263    0.00024
ZN1   5    0.914939    0.880451    1.095745    11.00000    0.02265    0.05203 =
         0.04064   -0.00394    0.00627   -0.00107
O5    4   -0.344376    0.385429   -0.007237    11.00000    0.04437    0.06995 =
         0.05889    0.00616   -0.00690    0.01000
O2    4    0.523854    0.435443    0.809400    11.00000    0.04252    0.09087 =
         0.05371   -0.00572   -0.01775    0.00102
O8    4   -0.338635    0.427352    0.829265    11.00000    0.04183    0.07017 =
         0.06348   -0.00798    0.02111   -0.01181
O3    4    0.508374    0.432217   -0.019273    11.00000    0.05225    0.06041 =
         0.05944    0.00690    0.02331    0.00976
O4    4    0.513965    0.388738   -0.012624    11.00000    0.03618    0.06729 =
         0.06202    0.00308    0.00988   -0.00091
O7    4   -0.342266    0.383003    0.820078    11.00000    0.03339    0.07069 =
         0.07435    0.00976    0.01820   -0.00548
AFIX  66
N1    3    0.918909    0.840783    1.089843    11.00000    0.03757    0.05207 =
         0.07530   -0.02009    0.00854    0.00072
C81   1    0.886222    0.825260    1.147171    11.00000    0.10464    0.13285 =
         0.09117    0.00448    0.02001   -0.02427
AFIX  43
H81   2    0.869106    0.832914    1.196066    11.00000   -1.20000
AFIX  65
C82   1    0.878579    0.798540    1.132958    11.00000    0.15827    0.04162 =
         0.13535   -0.00865    0.05880   -0.01456
AFIX  43
H82   2    0.856239    0.787932    1.172139    11.00000   -1.20000
AFIX  65
C78   1    0.903623    0.787342    1.061417    11.00000    0.10243    0.05641 =
         0.09872   -0.00497    0.03433   -0.01324
C79   1    0.936310    0.802864    1.004088    11.00000    0.14597    0.04665 =
         0.16609   -0.04322    0.04474   -0.01369
AFIX  43
H79   2    0.953426    0.795211    0.955193    11.00000   -1.20000
AFIX  65
C80   1    0.943953    0.829584    1.018300    11.00000    0.09651    0.10138 =
         0.12206   -0.01258    0.03737   -0.01245
AFIX  43
H80   2    0.966293    0.840193    0.979118    11.00000   -1.20000
AFIX   0
O6    4   -0.353699    0.429209    0.001535    11.00000    0.05542    0.05583 =
         0.08153   -0.00387   -0.02990    0.00652
O1    4    0.519820    0.391628    0.814418    11.00000    0.04551    0.08176 =
         0.05123    0.00195   -0.01867   -0.00348
C41   1   -0.327807    0.407966    0.021865    11.00000    0.03063    0.06570 =
         0.05709    0.00051    0.00498   -0.00555
O16   4    0.958297    0.634821    1.073933    11.00000    0.13078    0.09675 =
         0.08846   -0.00073   -0.04240   -0.00608
N2    3    0.612861    0.476171    0.908357    11.00000    0.04578    0.04647 =
         0.05871   -0.00493   -0.00038   -0.00543
C57   1    0.670075    0.526106    0.915412    11.00000    0.05363    0.05570 =
         0.06757   -0.01173   -0.00710   -0.00778
C60   1    0.703928    0.552808    0.922418    11.00000    0.06056    0.04775 =
         0.08047    0.01520   -0.01708   -0.00039
C38   1   -0.271289    0.409140    0.078591    11.00000    0.03616    0.07381 =
         0.04019    0.00530   -0.00744    0.01682
C2    1    0.445055    0.413527    0.730555    11.00000    0.03540    0.08630 =
         0.04623   -0.00395   -0.01263    0.01035
C20   1    0.213201    0.431348    0.205297    11.00000    0.05919    0.11162 =
         0.05676    0.02055    0.03156    0.02082
AFIX  43
H20   2    0.220261    0.444923    0.166165    11.00000   -1.20000
AFIX   0
C14   1    0.087592    0.413333    0.449023    11.00000    0.02418    0.14814 =
         0.03305    0.01017    0.01423   -0.00045
C51   1   -0.259845    0.405840    0.750181    11.00000    0.02225    0.08192 =
         0.06421    0.00401    0.01305    0.00194
C54   1   -0.318469    0.405347    0.802316    11.00000    0.02418    0.09088 =
         0.03694   -0.00134   -0.00132    0.00862
C9    1    0.256246    0.434285    0.524017    11.00000    0.03754    0.09923 =
         0.04237    0.00576   -0.01311   -0.01515
AFIX  43
H9    2    0.286609    0.448233    0.516051    11.00000   -1.20000
AFIX   0
C25   1    0.431826    0.410983    0.064652    11.00000    0.03337    0.07591 =
         0.04448    0.00984    0.01420    0.00233
C42   1    0.026751    0.411954    0.498692    11.00000    0.01690    0.11680 =
         0.03592   -0.00090    0.00736   -0.00591
C29   1    0.022327    0.413214    0.318414    11.00000    0.03175    0.12480 =
         0.03919   -0.01047   -0.00020    0.00302
C52   1   -0.233598    0.430665    0.722372    11.00000    0.04015    0.07263 =
         0.07608   -0.00674    0.02524   -0.00464
AFIX  43
H52   2   -0.254646    0.446611    0.737362    11.00000   -1.20000
AFIX   0
C1    1    0.501157    0.413882    0.787423    11.00000    0.02424    0.07214 =
         0.04556   -0.00184    0.00211    0.00990
C19   1    0.259302    0.411219    0.213962    11.00000    0.02021    0.09057 =
         0.04572    0.00113    0.01005    0.00895
C50   1   -0.230574    0.384038    0.720922    11.00000    0.04560    0.09678 =
         0.06002    0.01560    0.03733   -0.00091
AFIX  43
H50   2   -0.249035    0.367548    0.735433    11.00000   -1.20000
AFIX   0
C47   1   -0.018018    0.391483    0.486998    11.00000    0.04915    0.09052 =
         0.04008    0.00640    0.01826    0.00079
AFIX  43
H47   2   -0.010270    0.378692    0.445531    11.00000   -1.20000
AFIX   0
C27   1    0.349129    0.433371    0.139528    11.00000    0.05416    0.07726 =
         0.07755    0.01105    0.04358    0.01267
AFIX  43
H27   2    0.331826    0.449435    0.159832    11.00000   -1.20000
AFIX   0
C10   1    0.195575    0.433645    0.480338    11.00000    0.03861    0.11406 =
         0.04351    0.00451   -0.00471    0.00220
AFIX  43
H10   2    0.185639    0.447054    0.441620    11.00000   -1.20000
AFIX   0
C65   1    0.762757    0.555551    0.964546    11.00000    0.07087    0.04501 =
         0.07786   -0.00418   -0.02086   -0.01673
AFIX  43
H65   2    0.783676    0.540664    0.988106    11.00000   -1.20000
AFIX   0
C15   1    0.085214    0.413332    0.364640    11.00000    0.01506    0.11484 =
         0.04069    0.00717    0.00514    0.01173
C28   1    0.489898    0.410489    0.007190    11.00000    0.02531    0.06024 =
         0.05111    0.00412    0.00609   -0.00122
C48   1   -0.147041    0.408730    0.645875    11.00000    0.05101    0.08753 =
         0.04456    0.00296    0.02868   -0.00092
C32   1   -0.096020    0.411921    0.228340    11.00000    0.03055    0.11267 =
         0.05563   -0.00698   -0.01020    0.01783
C8    1    0.270091    0.413964    0.578781    11.00000    0.04124    0.10330 =
         0.04168    0.00257   -0.01486   -0.00636
C35   1   -0.158211    0.410842    0.179893    11.00000    0.02369    0.10331 =
         0.06610   -0.01060   -0.01650    0.00032
C44   1   -0.042799    0.429709    0.607436    11.00000    0.04392    0.10147 =
         0.03537   -0.00501    0.00490   -0.01302
AFIX  43
H44   2   -0.051801    0.443257    0.646034    11.00000   -1.20000
AFIX   0
C37   1   -0.236569    0.385148    0.103520    11.00000    0.05177    0.07297 =
         0.06506    0.00909   -0.01022    0.00331
AFIX  43
H37   2   -0.253230    0.368484    0.087624    11.00000   -1.20000
AFIX   0
C17   1    0.190724    0.392157    0.317704    11.00000    0.03193    0.11372 =
         0.06624    0.01231    0.01309   -0.01535
AFIX  43
H17   2    0.183987    0.378751    0.357496    11.00000   -1.20000
AFIX   0
C26   1    0.405303    0.434164    0.086961    11.00000    0.05792    0.06671 =
         0.05239    0.00797    0.01565    0.01319
AFIX  43
H26   2    0.423278    0.450330    0.068442    11.00000   -1.20000
AFIX   0
C13   1    0.221812    0.394861    0.591934    11.00000    0.06563    0.10419 =
         0.05870    0.01511   -0.00727   -0.02621
AFIX  43
H13   2    0.230501    0.380702    0.628420    11.00000   -1.20000
AFIX   0
C40   1   -0.194318    0.433902    0.159698    11.00000    0.06646    0.05304 =
         0.09809   -0.01321   -0.04254    0.01311
AFIX  43
H40   2   -0.180791    0.450576    0.179642    11.00000   -1.20000
AFIX   0
C85   1    0.977024    0.659255    1.098343    11.00000    0.11136    0.09054 =
         0.07149    0.00930   -0.02633   -0.01771
C88   1    1.008323    0.707828    1.164482    11.00000    0.13177    0.12289 =
         0.09897   -0.01779   -0.01475   -0.04844
C49   1   -0.174242    0.384139    0.670097    11.00000    0.05098    0.09285 =
         0.06055   -0.00962    0.02707    0.01053
AFIX  43
H49   2   -0.154838    0.368146    0.652381    11.00000   -1.20000
AFIX   0
C39   1   -0.248367    0.431537    0.111431    11.00000    0.04787    0.07290 =
         0.08535    0.00734   -0.02649    0.00712
AFIX  43
H39   2   -0.272232    0.447128    0.099738    11.00000   -1.20000
AFIX   0
C12   1    0.162952    0.396291    0.553393    11.00000    0.03187    0.11382 =
         0.05685    0.02671   -0.00604   -0.01623
AFIX  43
H12   2    0.128968    0.384529    0.569291    11.00000   -1.20000
AFIX   0
C16   1    0.145188    0.411821    0.310809    11.00000    0.01446    0.11411 =
         0.04009    0.00668    0.00118    0.00965
C3    1    0.412126    0.390634    0.709740    11.00000    0.06291    0.06462 =
         0.06907   -0.00961   -0.03820    0.01332
AFIX  43
H3    2    0.427638    0.374321    0.730358    11.00000   -1.20000
AFIX   0
C21   1    0.157312    0.431474    0.253759    11.00000    0.02639    0.11600 =
         0.04681    0.01015    0.01687    0.01429
AFIX  43
H21   2    0.126458    0.445354    0.247853    11.00000   -1.20000
AFIX   0
C31   1   -0.045073    0.395888    0.209564    11.00000    0.03206    0.13940 =
         0.04850   -0.02491   -0.00470    0.01946
AFIX  43
H31   2   -0.050067    0.384470    0.163713    11.00000   -1.20000
AFIX   0
O15   4    1.034165    0.730441    1.195739    11.00000    0.16035    0.13827 =
         0.11759   -0.01082   -0.02132   -0.07582
C22   1    0.318950    0.410322    0.162064    11.00000    0.02825    0.10587 =
         0.05175    0.01056    0.00151    0.00426
C6    1    0.365592    0.438034    0.647513    11.00000    0.03292    0.09590 =
         0.06245    0.00041   -0.01996   -0.01117
AFIX  43
H6    2    0.349108    0.454380    0.628394    11.00000   -1.20000
AFIX   0
C43   1    0.015323    0.431120    0.560996    11.00000    0.03520    0.12888 =
         0.04439   -0.02877    0.00480   -0.01102
AFIX  43
H43   2    0.046554    0.444630    0.570912    11.00000   -1.20000
AFIX   0
C4    1    0.357960    0.391100    0.660287    11.00000    0.03809    0.06245 =
         0.10619   -0.00121   -0.01449   -0.00681
AFIX  43
H4    2    0.336752    0.375007    0.647347    11.00000   -1.20000
AFIX   0
C46   1   -0.073782    0.389866    0.536021    11.00000    0.02109    0.12673 =
         0.05384    0.00375    0.01572   -0.00790
AFIX  43
H46   2   -0.103968    0.375820    0.528747    11.00000   -1.20000
AFIX   0
C45   1   -0.086190    0.410045    0.599650    11.00000    0.03997    0.09312 =
         0.05768   -0.00853    0.01199   -0.00498
C30   1    0.013825    0.394947    0.252454    11.00000    0.05735    0.10846 =
         0.04578   -0.01914   -0.00860    0.02314
AFIX  43
H30   2    0.047207    0.382661    0.238594    11.00000   -1.20000
AFIX   0
C5    1    0.332609    0.414206    0.628112    11.00000    0.03787    0.09919 =
         0.05799   -0.00366   -0.00428    0.00200
C64   1    0.790816    0.580136    0.972051    11.00000    0.05855    0.08170 =
         0.07389    0.00506   -0.01509   -0.01492
AFIX  43
H64   2    0.831086    0.581923    1.001287    11.00000   -1.20000
AFIX   0
C84   1    0.928658    0.673860    1.138705    11.00000    0.09548    0.09097 =
         0.06341    0.00016   -0.03014   -0.02406
C24   1    0.401667    0.386973    0.085118    11.00000    0.04598    0.06799 =
         0.07742    0.01048    0.02216    0.01432
AFIX  43
H24   2    0.418810    0.371001    0.063904    11.00000   -1.20000
AFIX   0
C61   1    0.675609    0.573889    0.888323    11.00000    0.07205    0.05021 =
         0.08872    0.00615   -0.02635   -0.01378
AFIX  43
H61   2    0.635580    0.572085    0.858581    11.00000   -1.20000
AFIX   0
C11   1    0.150990    0.413629    0.493895    11.00000    0.01952    0.14480 =
         0.03137   -0.00212   -0.00488   -0.00599
C74   1    0.929521    0.743815    0.994432    11.00000    0.07440    0.06885 =
         0.07630   -0.01057    0.00753   -0.00743
AFIX  43
H74   2    0.968229    0.751577    0.972405    11.00000   -1.20000
AFIX   0
C73   1    0.915127    0.717568    0.978819    11.00000    0.08812    0.06384 =
         0.07377   -0.00110    0.00039   -0.00955
AFIX  43
H73   2    0.946069    0.706976    0.950180    11.00000   -1.20000
AFIX   0
C7    1    0.423073    0.436886    0.695555    11.00000    0.04904    0.07424 =
         0.06534    0.00172   -0.02287    0.00459
AFIX  43
H7    2    0.447645    0.452492    0.704415    11.00000   -1.20000
AFIX   0
C67   1    0.800400    0.646498    0.887060    11.00000    0.09715    0.07227 =
         0.06841    0.01228   -0.02425   -0.01824
C69   1    0.835781    0.679536    0.985698    11.00000    0.11008    0.05705 =
         0.07502   -0.00223   -0.00653   -0.02481
C70   1    0.830593    0.660256    1.055343    11.00000    0.10589    0.06852 =
         0.06767   -0.01185   -0.00885   -0.02893
C53   1   -0.178103    0.431064    0.674197    11.00000    0.04773    0.05948 =
         0.08974    0.01487    0.03748   -0.00169
AFIX  43
H53   2   -0.160070    0.447615    0.659531    11.00000   -1.20000
AFIX   0
C62   1    0.705042    0.598641    0.896514    11.00000    0.09551    0.06738 =
         0.12109    0.01476   -0.03613    0.01862
AFIX  43
H62   2    0.684402    0.613434    0.871997    11.00000   -1.20000
AFIX   0
C72   1    0.857930    0.707127    1.003892    11.00000    0.09194    0.05987 =
         0.08381   -0.01685    0.00674   -0.01352
C119  1    0.794271    0.639556    0.793398    11.00000    0.11519    0.09906 =
         0.05813    0.00377   -0.01568   -0.03979
AFIX  23
H11A  2    0.794464    0.620202    0.788280    11.00000   -1.20000
H11B  2    0.750740    0.645757    0.774076    11.00000   -1.20000
AFIX   0
C36   1   -0.183422    0.386642    0.147017    11.00000    0.05840    0.06814 =
         0.07042   -0.00862   -0.02612    0.02216
AFIX  43
H36   2   -0.159767    0.370937    0.157844    11.00000   -1.20000
AFIX   0
C18   1    0.246714    0.391206    0.268073    11.00000    0.06587    0.09910 =
         0.07336    0.05262    0.03524    0.00454
AFIX  43
H18   2    0.276029    0.376731    0.271772    11.00000   -1.20000
AFIX   0
C23   1    0.345861    0.386628    0.137248    11.00000    0.04560    0.06775 =
         0.10293    0.00238    0.04775   -0.00396
AFIX  43
H23   2    0.327218    0.370482    0.154880    11.00000   -1.20000
AFIX   0
C68   1    0.825270    0.670945    0.908071    11.00000    0.09953    0.05807 =
         0.07621   -0.00106   -0.02246   -0.02396
AFIX  43
H68   2    0.835763    0.682593    0.864293    11.00000   -1.20000
AFIX   0
C83   1    0.859238    0.664498    1.139672    11.00000    0.11009    0.08651 =
         0.06434    0.00010   -0.00674   -0.02727
AFIX  23
H83A  2    0.831881    0.677497    1.169377    11.00000   -1.20000
H83B  2    0.857115    0.647793    1.170686    11.00000   -1.20000
AFIX  66
C113  1    0.830942    0.670228    0.681385    11.00000    0.12257    0.15513 =
         0.09516    0.02915   -0.01024   -0.03671
PART 2
AFIX  43
H113  2    0.787685    0.677245    0.678308   -31.00000   -1.20000
AFIX  65
PART 0
C114  1    0.844878    0.650104    0.736501    11.00000    0.11590    0.12702 =
         0.06078    0.01045   -0.02713   -0.02891
C115  1    0.908170    0.639837    0.741002    11.00000    0.13631    0.14968 =
         0.07904    0.01218   -0.00507   -0.01208
PART 1
AFIX  43
H115  2    0.917695    0.626083    0.778672    31.00000   -1.20000
AFIX  65
PART 0
C116  1    0.957526    0.649695    0.690388    11.00000    0.10409    0.16479 =
         0.09173    0.02022    0.00549   -0.02466
PART 2
AFIX  43
H116  2    1.000783    0.642678    0.693465   -31.00000   -1.20000
AFIX  65
PART 0
C111  1    0.943591    0.669819    0.635272    11.00000    0.09777    0.15778 =
         0.08952    0.02090    0.00472   -0.03647
C112  1    0.880299    0.680086    0.630769    11.00000    0.13869    0.16143 =
         0.08640    0.02750   -0.00315   -0.03702
PART 1
AFIX  43
H112  2    0.870775    0.693840    0.593100    31.00000   -1.20000
AFIX   0
PART 0
C86   1    1.039696    0.666521    1.089389    11.00000    0.09814    0.12652 =
         0.06524    0.01305   -0.00366   -0.02880
AFIX  43
H86   2    1.070231    0.655763    1.060671    11.00000   -1.20000
AFIX   0
C34   1   -0.029889    0.430883    0.333940    11.00000    0.02795    0.13183 =
         0.05814   -0.03023   -0.00344    0.01672
AFIX  43
H34   2   -0.025579    0.443299    0.377270    11.00000   -1.20000
AFIX   0
O11   4    1.132687    0.676989    0.569493    11.00000    0.13023    0.20842 =
         0.15101    0.02800    0.01970    0.01542
C71   1    0.806037    0.635884    1.033910    11.00000    0.09864    0.06755 =
         0.07113    0.01086    0.00418   -0.01902
AFIX  43
H71   2    0.799852    0.623327    1.076477    11.00000   -1.20000
AFIX   0
C63   1    0.762126    0.602044    0.938444    11.00000    0.10024    0.05107 =
         0.05221    0.01709   -0.01429   -0.01184
C66   1    0.788760    0.628166    0.948343    11.00000    0.07875    0.06539 =
         0.06254    0.01475   -0.01630   -0.01636
C75   1    0.886216    0.758680    1.043071    11.00000    0.09284    0.06420 =
         0.10036   -0.01958    0.01705   -0.01326
C33   1   -0.083833    0.430577    0.290306    11.00000    0.04737    0.10704 =
         0.06945   -0.02337   -0.02403    0.03503
AFIX  43
H33   2   -0.116342    0.443546    0.300884    11.00000   -1.20000
AFIX   0
C76   1    0.828804    0.748332    1.065836    11.00000    0.09129    0.06858 =
         0.11210   -0.00807   -0.00227   -0.01202
AFIX  43
H76   2    0.797303    0.759077    1.092918    11.00000   -1.20000
AFIX   0
C77   1    0.813948    0.721977    1.050692    11.00000    0.08440    0.06755 =
         0.10755   -0.01439    0.01275   -0.01862
AFIX  43
H77   2    0.774755    0.714347    1.071809    11.00000   -1.20000
AFIX   0
C89   1    0.945408    0.698312    1.175489    11.00000    0.11507    0.10160 =
         0.07110   -0.01097   -0.00884   -0.03732
AFIX  43
H89   2    0.913996    0.707846    1.206867    11.00000   -1.20000
AFIX   0
C87   1    1.059320    0.690904    1.124247    11.00000    0.09048    0.14967 =
         0.08510    0.01883    0.00164   -0.04644
C90   1    0.986183    0.747415    1.238113    11.00000    0.17322    0.13375 =
         0.12468   -0.03723   -0.00665   -0.04322
AFIX 137
H90A  2    0.956157    0.755122    1.197510    11.00000   -1.50000
H90B  2    1.009547    0.761446    1.267262    11.00000   -1.50000
H90C  2    0.960933    0.736965    1.277750    11.00000   -1.50000
AFIX   0
PART 2
C56A  1    0.604335    0.524198    0.905829   -21.00000    0.06038    0.05776 =
         0.06256   -0.00545   -0.01854   -0.00632
AFIX  43
H56A  2    0.576895    0.539235    0.901751   -21.00000   -1.20000
AFIX   0
PART 0
C91   1    0.985831    0.626963    0.992167    11.00000    0.14863    0.17641 =
         0.11333   -0.01795   -0.01351   -0.02479
AFIX 137
H91A  2    0.952838    0.630031    0.949168    11.00000   -1.50000
H91B  2    0.997464    0.608306    0.993320    11.00000   -1.50000
H91C  2    1.025246    0.637398    0.980395    11.00000   -1.50000
AFIX   0
C110  1    0.999942    0.678392    0.584678    11.00000    0.11655    0.16678 =
         0.10804   -0.00551    0.01111   -0.03023
AFIX  23
H11C  2    0.983679    0.685812    0.532097    11.00000   -1.20000
H11D  2    1.028119    0.663093    0.571683    11.00000   -1.20000
AFIX   0
O12   4    1.027428    0.753876    0.777613    11.00000    0.17042    0.16220 =
         0.14417   -0.01089   -0.02440   -0.02463
AFIX  66
C97   1    1.136461    0.751631    0.946753    11.00000    0.14718    0.19697 =
         0.16661    0.01536   -0.03586   -0.05732
C98   1    1.127329    0.739943    1.023301    11.00000    0.11136    0.19860 =
         0.16991    0.01358   -0.03424   -0.04999
AFIX  43
H98   2    1.113854    0.750250    1.069071    11.00000   -1.20000
AFIX  65
C93   1    1.137912    0.713173    1.032881    11.00000    0.11324    0.18240 =
         0.13756    0.02080   -0.02463   -0.05100
C94   1    1.157628    0.698091    0.965912    11.00000    0.14522    0.19272 =
         0.12015    0.02115   -0.04080   -0.05620
C95   1    1.166760    0.709779    0.889363    11.00000    0.14756    0.21010 =
         0.15252    0.02383   -0.02980   -0.07689
AFIX  43
H95   2    1.180235    0.699472    0.843593    11.00000   -1.20000
AFIX  65
C96   1    1.156177    0.736549    0.879783    11.00000    0.15263    0.19606 =
         0.15428    0.02115   -0.02299   -0.07341
AFIX   0
O14   4    1.175062    0.671317    0.980365    11.00000    0.16544    0.20310 =
         0.13133    0.03634   -0.01298   -0.03937
PART 1
C58   1    0.668479    0.509360    0.993831    21.00000    0.06812    0.07795 =
         0.07811   -0.01925   -0.00090   -0.03473
AFIX  43
H58   2    0.687859    0.515083    1.043992    21.00000   -1.20000
AFIX   0
C56   1    0.638895    0.517575    0.849230    21.00000    0.08065    0.08287 =
         0.06140    0.01890   -0.04153   -0.00590
AFIX  43
H56   2    0.636391    0.528505    0.801909    21.00000   -1.20000
AFIX   0
PART 0
C92   1    1.129175    0.703601    1.111593    11.00000    0.10478    0.17158 =
         0.10768    0.01226   -0.01519   -0.06200
AFIX  23
H92A  2    1.134869    0.718106    1.151538    11.00000   -1.20000
H92B  2    1.163429    0.690280    1.123118    11.00000   -1.20000
AFIX   0
PART 2
O10A  4    0.919572    0.617818    0.790495   -31.00000    0.16316    0.15708 =
         0.08821    0.03163    0.00699    0.00343
C58A  1    0.708837    0.503247    0.917028   -21.00000    0.05175    0.08843 =
         0.06937    0.00734   -0.01559    0.00855
AFIX  43
H58A  2    0.755061    0.504678    0.924711   -21.00000   -1.20000
AFIX   0
PART 0
C108  1    0.954065    0.757492    0.769235    11.00000    0.15085    0.17916 =
         0.16934   -0.00802   -0.04377    0.00194
AFIX   3
H10A  2    0.942845    0.760472    0.711255    11.00000   -1.50000
H10B  2    0.930845    0.741902    0.789345    11.00000   -1.50000
H10C  2    0.940935    0.772772    0.801955    11.00000   -1.50000
AFIX   0
O13   4    1.135699    0.777305    0.934523    11.00000    0.18184    0.20550 =
         0.18683    0.01561   -0.04213   -0.04451
PART 2
C55A  1    0.577677    0.497339    0.902073   -21.00000    0.03259    0.05830 =
         0.03773   -0.00535   -0.01172   -0.01337
AFIX  43
H55A  2    0.531561    0.495377    0.894532   -21.00000   -1.20000
AFIX  66
PART 0
C106  1    1.013669    0.718157    0.683205    11.00000    0.14544    0.19119 =
         0.10903    0.01640   -0.00788   -0.04947
AFIX  43
H106  2    0.967184    0.719990    0.686068    11.00000   -1.20000
AFIX  65
C105  1    1.041418    0.699503    0.631261    11.00000    0.11504    0.18690 =
         0.10166   -0.01143    0.02238   -0.02841
C104  1    1.109432    0.696820    0.627072    11.00000    0.11714    0.19322 =
         0.12481    0.01131    0.02570   -0.00952
C103  1    1.149698    0.712791    0.674827    11.00000    0.10981    0.19271 =
         0.12601    0.02746    0.00689   -0.02758
AFIX  43
H103  2    1.196183    0.710957    0.671963    11.00000   -1.20000
AFIX  65
C102  1    1.121950    0.731445    0.726771    11.00000    0.13299    0.19118 =
         0.13420    0.00476   -0.01032   -0.03867
C107  1    1.053936    0.734128    0.730961    11.00000    0.14537    0.17205 =
         0.12724    0.01353   -0.02011   -0.04005
AFIX   0
PART 1
C59   1    0.637078    0.485415    0.986971    21.00000    0.09217    0.08267 =
         0.04723   -0.03175    0.00004   -0.02578
AFIX  43
H59   2    0.631302    0.474853    1.034667    21.00000   -1.20000
AFIX   0
PART 2
O9A   4    0.862047    0.702974    0.579799   -31.00000    0.14245    0.17729 =
         0.09154    0.05121   -0.00778   -0.01933
C59A  1    0.679829    0.477943    0.907312   -21.00000    0.03426    0.03657 =
         0.09175    0.00382    0.00323   -0.00492
AFIX  43
H59A  2    0.706403    0.462768    0.900317   -21.00000   -1.20000
AFIX   0
PART 0
C100  1    1.190687    0.653811    0.913489    11.00000    0.21765    0.25421 =
         0.14087   -0.02135    0.00606   -0.06253
AFIX 137
H10D  2    1.159535    0.656584    0.868201    11.00000   -1.50000
H10E  2    1.187631    0.635617    0.932642    11.00000   -1.50000
H10F  2    1.235527    0.657322    0.894120    11.00000   -1.50000
AFIX   0
PART 2
C120  1    0.989024    0.606567    0.783298   -31.00000    0.15525    0.12301 =
         0.12260   -0.00111   -0.00853    0.04913
AFIX 137
H12A  2    0.992293    0.595957    0.733096   -31.00000   -1.50000
H12B  2    0.998393    0.595564    0.831419   -31.00000   -1.50000
H12C  2    1.020947    0.620960    0.780761   -31.00000   -1.50000
AFIX   0
PART 0
C101  1    1.162349    0.745517    0.791837    11.00000    0.15562    0.19920 =
         0.13830    0.02591   -0.02768   -0.05388
AFIX  23
H10G  2    1.209273    0.744109    0.775954    11.00000   -1.20000
H10H  2    1.150573    0.764354    0.789868    11.00000   -1.20000
AFIX   0
C99   1    1.119123    0.794307    1.001643    11.00000    0.25192    0.20453 =
         0.26292   -0.00647   -0.03960    0.01030
AFIX 137
H99A  2    1.121330    0.812599    0.983248    11.00000   -1.50000
H99B  2    1.150281    0.791592    1.046959    11.00000   -1.50000
H99C  2    1.074413    0.790365    1.020660    11.00000   -1.50000
AFIX   0
PART 1
C55   1    0.609918    0.493140    0.847416    21.00000    0.06802    0.01598 =
         0.06730    0.00420   -0.02554   -0.00552
AFIX  43
H55   2    0.586381    0.488253    0.799208    21.00000   -1.20000
AFIX   0
C118  1    0.741165    0.697908    0.716110    31.00000    0.09573    0.25605 =
         0.04364   -0.05198   -0.02622   -0.01735
AFIX 137
H11E  2    0.740322    0.714994    0.688429    31.00000   -1.50000
H11F  2    0.772053    0.698548    0.762462    31.00000   -1.50000
H11G  2    0.697011    0.693708    0.736563    31.00000   -1.50000
AFIX   0
O10   4    1.022077    0.646905    0.720938    31.00000    0.10194    0.17743 =
         0.10617    0.01583    0.00699   -0.00963
O9    4    0.763682    0.676320    0.653668    31.00000    0.11595    0.18522 =
         0.10073    0.01229   -0.00153   -0.01662
C1A   1    1.051736    0.661146    0.793861    31.00000    0.14697    0.21979 =
         0.12386   -0.00689    0.02976   -0.03186
AFIX 137
H1AA  2    1.021027    0.674639    0.813182    31.00000   -1.50000
H1AB  2    1.093211    0.669419    0.777230    31.00000   -1.50000
H1AC  2    1.060178    0.648602    0.838396    31.00000   -1.50000
AFIX   0
PART 2
C1B   1    0.792888    0.712839    0.591630   -31.00000    0.15684    0.22812 =
         0.08960    0.05249   -0.01134    0.04108
AFIX 137
H1BA  2    0.781643    0.724937    0.546850   -31.00000   -1.50000
H1BB  2    0.789692    0.722027    0.644534   -31.00000   -1.50000
H1BC  2    0.762276    0.697978    0.591214   -31.00000   -1.50000
AFIX   0
PART 0
C109  1    1.202535    0.674754    0.548044    11.00000    0.11493    0.25942 =
         0.19914    0.07215    0.04415   -0.01973
AFIX 137
H10I  2    1.210055    0.658227    0.518653    11.00000   -1.50000
H10J  2    1.229081    0.675041    0.598468    11.00000   -1.50000
H10K  2    1.215182    0.689500    0.512667    11.00000   -1.50000
AFIX   0
HKLF 4


REM  a_a.res in P2(1)2(1)2
REM wR2 = 0.1359, GooF = S = 0.911, Restrained GooF = 0.919 for all data
REM R1 = 0.0540 for 19206 Fo > 4sig(Fo) and 0.0962 for all 32229 data
REM 1288 parameters refined using 420 restraints

END

WGHT      0.0568      0.0000

REM Highest difference peak  0.272,  deepest hole -0.304,  1-sigma level  0.036
Q1    1   1.1599  0.7048  0.6557  11.00000  0.05    0.27
Q2    1   0.9120  0.8976  1.0961  11.00000  0.05    0.25
Q3    1   0.9124  0.8207  1.0875  11.00000  0.05    0.23
Q4    1   0.9138  0.9065  1.0365  11.00000  0.05    0.21
Q5    1   1.1145  0.7013  0.6472  11.00000  0.05    0.20
Q6    1   0.5870  0.4231  0.9019  11.00000  0.05    0.20
Q7    1   0.1014  0.4056  0.6030  11.00000  0.05    0.20
Q8    1   1.0400  0.6808  0.9830  11.00000  0.05    0.20
Q9    1   0.5819  0.4326  0.8923  11.00000  0.05    0.19
Q10   1   0.7690  0.7714  1.1495  11.00000  0.05    0.19
;
_shelx_res_checksum                20237
_shelx_hkl_file
;
  -5   0   0   26.70    2.50
  -6   0   0  127.89   10.10
  -7   0   0    2.60    1.50
  -7   0   0    3.00    1.20
  -8   0   0  108.89    8.70
  -8   0   0  107.29    8.80
  -9   0   0    2.90    1.40
  -9   0   0    4.30    1.90
 -10   0   0   25.60    3.20
 -10   0   0   27.80    3.30
 -11   0   0   21.00    3.00
 -12   0   0 1731.73  133.19
 -12   0   0 1740.73  133.29
 -13   0   0   30.80    3.90
 -13   0   0   33.10    4.30
 -14   0   0  102.49    8.50
 -14   0   0   90.49    8.70
 -15   0   0    5.80    2.30
 -15   0   0    4.60    2.80
 -16   0   0  320.57   25.20
 -16   0   0  305.47   25.00
 -17   0   0    0.70    2.60
 -17   0   0    5.40    2.70
 -19   0   0    5.80    3.10
 -20   0   0    1.30    3.00
 -21   0   0    5.20    3.40
 -22   0   0   28.30    5.00
 -23   0   0   -2.00    3.70
 -24   0   0   29.10    6.90
 -25   0   0    1.30    7.10
  -1   0   1  676.93   51.79
  -2   0   1   23.20    1.90
  -3   0   1  107.69    8.40
  -5   0   1  165.78   12.10
  -5   0  -1  142.69   12.00
  -6   0   1   49.99    4.10
  -6   0  -1   47.00    4.10
  -6   0  -1   43.70    4.50
  -7   0   1   20.80    2.40
  -7   0  -1   23.00    3.00
  -7   0  -1   23.30    2.60
  -8   0   1  271.77   20.00
  -8   0   1  245.08   19.90
  -8   0  -1  247.08   20.10
  -8   0  -1  261.57   20.00
  -9   0   1    1.80    1.80
  -9   0   1    3.00    1.40
  -9   0  -1    1.90    1.90
  -9   0  -1    3.10    1.50
 -10   0   1   62.29    6.00
 -10   0   1   71.59    5.80
 -10   0  -1   63.09    6.20
 -10   0  -1   68.49    5.90
 -11   0   1  458.25   35.10
 -11   0   1  452.85   35.20
 -11   0  -1  441.86   35.10
 -11   0  -1  456.55   35.20
 -12   0   1  463.85   35.20
 -12   0   1  468.85   35.10
 -12   0  -1  424.56   35.10
 -12   0  -1  449.06   35.30
 -13   0   1   96.09    7.80
 -13   0   1   86.09    7.80
 -13   0  -1   83.59    8.00
 -13   0  -1   85.39    7.80
 -14   0   1   65.39    6.30
 -14   0   1   62.89    6.50
 -14   0  -1   75.89    6.50
 -14   0  -1   63.09    6.80
 -15   0   1   23.70    3.60
 -15   0   1   26.40    4.00
 -15   0  -1   26.60    4.20
 -15   0  -1   39.40    4.40
 -16   0   1   36.80    4.80
 -16   0   1   37.20    4.80
 -16   0  -1   48.40    5.20
 -16   0  -1   39.70    5.30
 -17   0   1  109.29   10.10
 -17   0  -1  109.49   10.30
 -17   0  -1  114.59   10.20
 -18   0   1   16.10    3.60
 -18   0  -1    4.90    2.30
 -18   0  -1    6.20    3.10
 -19   0   1   33.70    4.80
 -19   0  -1   23.50    4.60
 -20   0   1    6.10    3.20
 -20   0  -1    4.60    3.70
 -21   0   1    0.10    2.80
 -21   0  -1    2.80    3.50
 -22   0   1   19.30    4.70
 -22   0  -1    8.60    4.60
 -23   0   1   17.40    4.20
 -23   0  -1    5.70    4.20
 -24   0   1   23.00    5.80
 -24   0  -1   36.10    8.60
 -25   0   1   11.40    7.80
 -25   0  -1   12.80    7.60
   0   0   2  432.26   33.20
  -2   0   2   54.59    4.40
  -3   0   2  269.97   20.80
  -4   0   2  491.85   37.10
  -4   0  -2  473.35   37.10
  -5   0  -2   51.19    4.60
  -5   0  -2   59.69    5.30
  -6   0   2   29.40    2.80
  -6   0  -2   30.10    3.10
  -6   0  -2   30.10    3.70
  -7   0   2   72.39    5.30
  -7   0   2   63.89    5.30
  -7   0  -2   56.39    5.90
  -7   0  -2   61.09    5.50
  -8   0   2    2.50    1.20
  -8   0   2    4.40    1.80
  -8   0  -2    4.30    2.10
  -8   0  -2    3.60    1.40
  -9   0   2   12.50    2.20
  -9   0   2    8.20    1.60
  -9   0  -2    9.40    1.80
  -9   0  -2    9.30    2.60
 -10   0   2  154.18   12.70
 -10   0   2  157.88   12.90
 -10   0  -2  170.78   12.80
 -10   0  -2  154.68   13.10
 -11   0   2  342.67   24.70
 -11   0   2  318.77   24.80
 -11   0  -2  290.67   24.80
 -11   0  -2  311.17   25.00
 -12   0   2   39.30    4.80
 -12   0   2   49.90    4.60
 -12   0  -2   46.70    5.40
 -12   0  -2   54.99    4.90
 -13   0   2   40.10    4.70
 -13   0   2   41.80    4.50
 -13   0  -2   42.30    4.80
 -13   0  -2   49.50    5.30
 -14   0   2   75.09    8.00
 -14   0   2   92.99    8.00
 -14   0  -2  103.89    8.30
 -14   0  -2   91.09    8.50
 -15   0   2   58.69    6.30
 -15   0   2   71.99    6.30
 -15   0  -2   58.59    6.80
 -16   0   2   18.20    3.50
 -16   0  -2   23.60    3.80
 -16   0  -2   16.00    4.10
 -17   0   2   44.60    5.40
 -17   0  -2   37.40    5.80
 -18   0   2   23.60    4.20
 -18   0  -2   21.40    4.70
 -18   0  -2   21.10    4.30
 -19   0   2   11.60    3.30
 -19   0  -2   13.80    3.60
 -20   0   2    8.40    3.40
 -20   0  -2   13.00    3.90
 -21   0   2    2.90    3.40
 -21   0  -2    1.40    3.50
 -22   0   2    2.10    3.10
 -22   0  -2    0.00    3.70
 -23   0   2   39.90    5.90
 -24   0   2    2.00    4.10
 -24   0  -2    0.70    6.10
 -25   0   2   16.20    7.10
 -25   0  -2   37.80   10.20
   0   0   3  938.71   71.89
  -1   0   3 1848.32  140.49
   1   0   3 1824.22  140.49
  -2   0   3  105.59    7.90
   2   0   3   91.79    8.00
  -4   0   3  568.14   45.00
  -4   0  -3  602.44   45.00
  -5   0   3  615.84   48.50
  -5   0   3  650.33   48.70
  -5   0  -3  555.34   48.90
  -5   0  -3  708.13   48.70
  -6   0   3   36.20    3.10
  -6   0   3   33.40    2.80
  -6   0   3   24.40    2.70
  -6   0  -3   27.80    3.10
  -6   0  -3   25.60    3.70
  -7   0   3  628.44   46.40
  -7   0   3  541.85   46.30
  -7   0  -3  655.03   46.50
  -7   0  -3  590.34   46.80
  -8   0   3   54.49    5.00
  -8   0   3   49.10    4.60
  -8   0   3   54.99    4.60
  -8   0  -3   56.09    4.90
  -8   0  -3   54.49    5.80
  -9   0   3  329.47   28.70
  -9   0   3  410.36   28.90
  -9   0  -3  378.46   28.90
  -9   0  -3  368.66   29.20
 -10   0   3   57.49    5.00
 -10   0   3   51.89    5.30
 -10   0  -3   57.79    6.00
 -10   0  -3   56.09    5.30
 -11   0   3  334.17   26.40
 -11   0   3  331.77   26.50
 -11   0  -3  331.27   26.90
 -11   0  -3  359.06   26.60
 -12   0   3    7.60    2.30
 -12   0  -3   10.10    3.20
 -12   0  -3    9.00    2.30
 -13   0   3   29.10    3.70
 -13   0   3   32.90    3.70
 -13   0  -3   34.10    4.70
 -13   0  -3   26.50    3.60
 -14   0   3   33.60    4.20
 -14   0   3   33.20    4.20
 -14   0  -3   39.60    5.10
 -14   0  -3   36.90    4.60
 -15   0   3   56.49    6.00
 -15   0  -3   72.89    6.50
 -15   0  -3   49.99    7.00
 -16   0   3   17.00    3.10
 -16   0  -3   11.40    3.40
 -16   0  -3   16.80    4.30
 -17   0   3   62.89    6.60
 -17   0  -3   65.69    7.60
 -17   0  -3   57.19    6.80
 -18   0   3    2.90    2.60
 -18   0  -3    5.30    3.10
 -18   0  -3    6.60    4.10
 -19   0   3  114.69    9.90
 -19   0  -3   93.09   10.10
 -19   0  -3  105.29   10.60
 -20   0   3    2.10    2.60
 -20   0  -3   -5.10    2.30
 -20   0  -3    4.60    3.80
 -21   0   3    2.00    3.30
 -21   0  -3    6.50    4.10
 -22   0   3   15.00    3.80
 -22   0  -3    7.20    4.20
 -23   0  -3   36.20    7.00
 -24   0   3    0.50    4.20
 -24   0  -3    6.40    6.90
 -25   0  -3   17.10    8.90
   0   0   4  968.50   74.29
   1   0   4  939.41   72.99
  -1   0   4  964.30   72.99
  -2   0   4  154.18   11.80
   2   0   4  144.59   11.90
  -3   0   4   76.09    6.40
   3   0   4   87.99    6.60
  -3   0   4   80.89    6.20
  -3   0  -4   66.69    6.40
  -4   0   4 1925.61  148.29
  -4   0   4 2135.09  148.49
  -4   0  -4 1780.72  148.79
  -4   0  -4 1914.41  148.49
  -5   0   4  927.81   65.99
  -5   0   4  854.81   65.79
  -5   0  -4  869.41   65.89
  -5   0  -4  780.52   66.29
  -6   0   4  628.54   49.40
  -6   0   4  685.13   49.40
  -6   0   4  657.03   49.50
  -6   0  -4  671.73   49.50
  -6   0  -4  569.14   49.90
  -7   0   4  211.68   18.00
  -7   0   4  221.88   17.80
  -7   0   4  240.38   17.80
  -7   0  -4  228.68   18.70
  -7   0  -4  245.58   18.10
  -8   0   4  457.25   36.00
  -8   0   4  468.05   36.20
  -8   0   4  447.56   36.00
  -8   0  -4  488.15   36.20
  -8   0  -4  476.75   36.70
  -9   0   4   45.60    4.40
  -9   0   4   41.90    4.10
  -9   0  -4   46.60    5.70
  -9   0  -4   49.30    4.60
 -10   0   4  127.89    9.60
 -10   0   4  106.29    9.60
 -10   0  -4  122.19   10.60
 -10   0  -4  117.39    9.80
 -11   0   4  221.48   19.40
 -11   0   4  250.27   19.40
 -11   0  -4  256.27   19.70
 -11   0  -4  268.57   20.30
 -12   0   4   24.60    3.10
 -12   0   4   22.80    3.10
 -12   0  -4   26.90    3.40
 -12   0  -4   22.10    4.30
 -13   0   4   30.20    3.60
 -13   0  -4   37.30    5.00
 -13   0  -4   24.00    3.50
 -14   0   4   13.30    2.60
 -14   0  -4   17.20    3.20
 -14   0  -4   16.40    4.30
 -15   0   4   15.00    2.90
 -15   0  -4   24.70    4.50
 -15   0  -4   10.20    2.90
 -16   0   4   38.00    5.10
 -16   0  -4   53.69    6.10
 -16   0  -4   44.70    6.30
 -17   0   4   93.19    8.80
 -17   0  -4   92.69   10.00
 -17   0  -4  104.99    9.40
 -18   0   4   48.60    6.00
 -18   0  -4   59.09    7.50
 -18   0  -4   50.49    6.50
 -19   0   4   47.60    5.80
 -19   0  -4   41.90    6.10
 -19   0  -4   48.20    7.10
 -20   0   4   15.20    3.70
 -20   0  -4   23.10    5.40
 -20   0  -4   13.40    4.20
 -21   0   4    4.00    2.70
 -21   0  -4    6.00    4.30
 -21   0  -4    2.20    3.40
 -22   0   4   33.00    4.70
  22   0   4   23.90    5.20
 -22   0  -4   38.80    6.20
  23   0   4   27.60    5.20
 -23   0  -4   21.10    7.30
 -24   0   4   11.00    5.00
 -24   0  -4   27.00    8.20
   0   0   5  391.36   30.30
   1   0   5  263.47   19.80
  -1   0   5  253.77   19.70
  -1   0   5  241.98   19.40
   2   0   5  167.58   13.20
  -2   0   5  174.98   13.20
  -2   0   5  175.68   12.80
  -2   0  -5  145.69   13.10
   3   0   5  121.19    9.50
  -3   0   5  113.39    9.30
  -3   0   5  120.69    9.00
  -3   0  -5  106.29    9.30
   4   0   5  343.67   28.00
  -4   0   5  370.36   27.90
  -4   0   5  334.47   27.60
  -4   0  -5  389.86   27.90
  -5   0   5  130.89   10.50
   5   0   5  123.09   10.90
  -5   0  -5  146.29   10.80
  -6   0   5 1162.18   88.59
  -6   0   5 1215.68   88.39
  -6   0  -5 1164.18   88.59
  -6   0  -5 1067.69   88.99
  -7   0   5  142.79   12.20
  -7   0  -5  165.78   13.50
  -7   0  -5  162.68   12.50
  -8   0   5  246.38   18.10
  -8   0   5  212.58   18.40
  -8   0   5  234.38   18.20
  -8   0  -5  241.88   19.30
  -8   0  -5  229.98   18.40
  -9   0   5   42.60    4.00
  -9   0   5   30.70    3.40
  -9   0   5   43.00    3.70
  -9   0  -5   25.40    4.80
  -9   0  -5   36.60    4.10
 -10   0   5  191.98   13.80
 -10   0   5  169.18   13.70
 -10   0  -5  171.48   14.80
 -10   0  -5  160.08   14.00
 -11   0   5   54.09    4.90
 -11   0  -5   55.79    5.50
 -11   0  -5   49.10    6.60
 -12   0   5  218.28   17.30
 -13   0   5    2.90    1.70
 -13   0  -5    4.10    2.20
 -13   0  -5   12.90    4.30
 -14   0   5    6.00    2.20
 -14   0  -5    5.10    3.90
 -14   0  -5    5.10    2.60
 -15   0   5    6.40    2.40
 -15   0  -5   10.60    3.30
 -15   0  -5    8.10    4.30
 -16   0   5   41.40    4.50
 -16   0  -5   25.40    4.40
 -17   0   5   10.20    3.00
 -17   0  -5   11.20    3.90
 -17   0  -5   17.60    4.90
 -18   0   5  213.98   17.80
 -18   0  -5  217.08   18.80
 -18   0  -5  216.58   18.40
 -19   0   5    9.50    2.80
 -19   0  -5    4.40    4.90
 -19   0  -5    8.60    4.30
 -20   0   5   19.20    3.60
 -20   0  -5   13.40    4.20
 -20   0  -5   26.80    5.80
 -21   0   5   28.00    4.50
  21   0   5   22.10    4.70
 -21   0  -5   38.80    6.20
 -21   0  -5   35.00    5.80
 -22   0   5   14.90    3.70
  22   0   5   12.30    3.70
 -22   0  -5    1.50    4.50
 -23   0   5   13.40    4.80
 -23   0  -5   16.50    7.30
 -24   0  -5    8.70    8.10
   0   0   6   33.80    3.50
   1   0   6    7.00    1.50
  -1   0   6    9.70    1.90
  -1   0  -6   10.20    1.70
  -2   0   6   10.40    1.30
   2   0   6    8.90    1.80
  -2   0   6    8.20    1.70
  -2   0  -6   14.60    2.00
  -3   0   6   11.30    1.80
   3   0   6   10.60    2.00
  -3   0   6   14.20    1.50
  -3   0  -6    9.80    2.00
  -4   0   6   31.40    3.30
   4   0   6   36.60    4.00
  -4   0   6   42.10    3.70
  -4   0  -6   41.00    3.90
   5   0   6  425.96   30.80
  -5   0   6  416.76   30.30
  -5   0   6  408.36   30.60
  -5   0  -6  359.76   30.50
  -5   0  -6  353.16   31.20
   6   0   6 3822.22  294.17
  -6   0   6 3986.70  293.67
  -6   0  -6 3660.23  294.37
  -6   0  -6 3890.51  293.87
  -7   0   6  736.43   54.49
  -7   0   6  712.53   54.69
  -7   0   6  725.63   54.39
  -7   0  -6  665.33   55.39
  -7   0  -6  699.93   54.69
  -8   0   6   24.30    2.80
  -8   0   6   30.60    3.20
  -8   0   6   35.30    3.60
  -8   0  -6   29.60    5.00
  -8   0  -6   32.50    3.80
  -9   0   6   36.50    3.60
  -9   0   6   45.10    4.40
  -9   0  -6   41.10    4.40
  -9   0  -6   34.80    5.60
 -10   0   6  342.57   25.80
 -10   0   6  335.87   25.80
 -10   0  -6  293.87   26.10
 -10   0  -6  358.76   27.00
 -11   0   6   27.60    3.00
 -11   0   6   18.20    2.60
 -11   0  -6   16.20    3.00
 -11   0  -6   23.30    4.80
 -12   0   6   82.39    7.30
 -12   0  -6   86.99    8.00
 -12   0  -6   95.19    9.50
 -13   0   6   10.10    2.10
 -13   0  -6   11.10    3.00
 -13   0  -6   22.00    5.10
 -14   0   6    9.60    2.30
 -14   0  -6   20.30    5.10
 -14   0  -6    9.00    2.90
 -15   0   6    3.80    2.10
 -15   0  -6    4.20    3.00
 -15   0  -6    2.80    4.90
 -16   0   6   72.49    6.70
 -16   0  -6   67.49    9.10
 -16   0  -6   51.79    7.20
 -17   0   6   27.80    3.90
 -17   0  -6   24.20    4.50
 -17   0  -6   18.40    5.60
 -18   0   6   22.40    3.70
 -18   0  -6    9.70    3.70
 -18   0  -6   18.60    5.50
  19   0   6   42.50    6.30
 -19   0   6   52.19    5.60
 -19   0  -6   44.30    6.30
  20   0   6    5.10    3.40
 -20   0   6    7.20    3.00
 -20   0  -6    4.30    4.90
 -20   0  -6    5.80    3.60
  21   0   6   -1.00    2.80
 -21   0   6    1.00    3.00
 -21   0  -6    5.80    4.40
 -21   0  -6    9.10    5.00
  22   0   6   46.70    6.30
 -22   0  -6   55.09    8.10
 -23   0  -6    4.10    7.50
 -24   0  -6   81.49   13.30
   0   0   7  281.67   23.20
   0   0  -7  308.27   23.00
   1   0   7   32.60    3.60
  -1   0   7   29.50    2.90
  -1   0   7   32.60    3.60
  -1   0  -7   40.10    3.60
  -2   0   7   63.99    4.70
  -2   0   7   55.49    5.20
   2   0   7   53.79    5.20
  -2   0  -7   50.29    5.20
  -3   0   7   41.30    3.30
  -3   0   7   32.70    3.90
   3   0   7   34.10    4.00
  -3   0  -7   36.30    4.00
  -4   0   7   45.00    4.20
   4   0   7   43.50    4.80
  -4   0   7   49.80    4.60
  -4   0  -7   56.19    4.80
   5   0   7  514.75   38.60
  -5   0   7  488.35   38.40
  -5   0   7  486.55   38.10
  -5   0  -7  492.35   39.20
  -5   0  -7  494.95   38.40
  -6   0   7  287.67   24.80
   6   0   7  318.17   25.40
  -6   0   7  335.97   25.20
  -6   0  -7  329.07   26.10
  -6   0  -7  338.97   25.20
   7   0   7  588.04   41.90
  -7   0   7  555.34   41.30
  -7   0   7  542.35   41.20
  -7   0   7  513.95   41.50
  -7   0  -7  483.15   41.50
  -8   0   7  132.79   10.70
  -8   0   7  147.49   11.10
   8   0   7  126.69   11.30
  -8   0   7  115.39   10.50
  -8   0  -7  152.18   12.70
  -8   0  -7  138.19   11.10
  -9   0   7   19.10    2.70
  -9   0   7   14.70    2.10
   9   0   7   18.70    3.10
  -9   0  -7   16.60    2.70
  -9   0  -7   28.60    5.00
 -10   0   7  149.39   11.70
 -10   0   7  155.58   12.20
  10   0   7  129.29   12.40
 -10   0   7  138.69   11.60
 -10   0  -7  146.99   13.60
 -10   0  -7  148.69   12.10
  11   0   7  144.99   11.90
 -11   0   7  129.79   10.80
 -11   0   7  127.59   10.90
 -11   0  -7  142.79   13.00
 -12   0   7    0.90    1.40
  12   0   7    0.70    2.40
 -12   0  -7    1.30    4.40
 -12   0  -7    1.00    2.20
 -13   0   7   89.09    7.80
  13   0   7   98.49    9.00
 -13   0  -7   83.59    8.40
  14   0   7   25.80    4.80
 -14   0   7   23.40    3.30
 -14   0  -7   25.50    4.30
 -14   0  -7   35.20    6.90
 -15   0   7    6.80    2.30
  15   0   7   11.50    3.40
 -15   0  -7   15.00    5.90
 -15   0  -7   10.20    3.40
  16   0   7   42.30    6.40
 -16   0   7   41.30    4.80
 -16   0  -7   46.90    6.10
 -16   0  -7   53.89    8.00
 -17   0   7    3.70    2.20
  17   0   7    4.40    3.50
 -17   0  -7    5.10    3.40
 -17   0  -7    9.00    5.20
  18   0   7   30.80    5.70
 -18   0  -7   46.00    6.20
 -18   0  -7   58.69    8.10
  19   0   7   51.09    7.10
 -19   0  -7   49.00    6.70
 -19   0  -7   45.30    7.30
 -20   0  -7    9.10    5.30
 -20   0  -7   14.90    4.80
  21   0   7    4.10    3.30
 -21   0  -7    1.90    5.10
 -21   0  -7    8.50    5.00
  22   0   7    5.40    4.50
 -22   0  -7    8.20    6.50
 -22   0  -7    8.70    5.50
 -23   0  -7   44.50   11.30
   0   0   8   20.20    2.20
   1   0   8  407.46   31.30
  -1   0   8  401.86   31.20
  -1   0   8  368.56   30.70
  -1   0  -8  424.36   31.10
  -2   0   8    8.00    1.30
  -2   0   8    5.20    1.90
   2   0   8    2.00    1.50
  -2   0  -8    4.20    1.80
  -3   0   8   34.50    3.20
   3   0   8   30.80    3.80
  -4   0   8  173.18   14.50
  -4   0   8  190.08   14.10
   4   0   8  184.28   14.70
  -4   0  -8  164.58   15.70
   5   0   8  154.68   12.90
  -5   0   8  154.38   12.70
  -5   0   8  155.48   12.30
  -5   0  -8  162.48   12.80
  -5   0  -8  154.28   14.00
  -6   0   8    3.80    1.50
  -6   0   8    2.60    1.60
   6   0   8    2.50    2.00
  -6   0  -8    5.50    4.50
  -6   0  -8    3.90    2.00
  -7   0   8  289.57   22.80
   7   0   8  301.77   23.10
  -7   0   8  293.47   22.30
  -7   0   8  305.57   22.40
  -7   0  -8  270.77   22.70
  -7   0  -8  256.27   23.70
  -8   0   8   96.19    7.80
  -8   0   8   93.59    8.00
   8   0   8   96.19    8.80
  -8   0   8  110.09    8.60
  -8   0  -8   91.99    8.50
  -8   0  -8   89.59   10.40
  -9   0   8  182.28   14.60
  -9   0   8  170.68   14.20
  -9   0  -8  189.08   16.10
  -9   0  -8  176.68   14.70
 -10   0   8   51.39    5.30
  10   0   8   50.19    6.10
 -10   0   8   54.79    5.80
 -10   0   8   55.79    4.90
 -10   0  -8   58.19    5.80
 -10   0  -8   61.29    8.10
 -11   0   8   75.09    6.20
  11   0   8   82.69    7.60
 -11   0   8   67.09    6.40
 -11   0  -8   62.39    7.00
 -11   0  -8   65.59    8.70
 -12   0   8   19.10    2.70
 -12   0   8   12.10    2.20
  12   0   8   12.30    3.20
 -12   0  -8   11.20    3.00
 -12   0  -8   20.30    5.70
  13   0   8   59.49    6.50
 -13   0   8   47.60    4.70
 -13   0  -8   46.30    6.00
  14   0   8   20.60    4.10
 -14   0   8   16.90    2.80
 -14   0  -8   21.50    6.20
 -14   0  -8   13.10    3.50
  15   0   8   18.40    4.60
 -15   0  -8   35.60    7.00
 -15   0  -8   31.00    4.90
  16   0   8    1.60    3.00
 -16   0   8   -0.20    1.20
 -16   0  -8    1.10    5.40
 -16   0  -8    1.90    3.50
  17   0   8  117.09   11.00
 -17   0  -8   99.89   10.50
  18   0   8    4.90    3.50
 -18   0  -8   17.00    5.50
 -18   0  -8    7.90    4.10
  19   0   8   67.09    9.00
 -19   0  -8   88.99   10.30
  20   0   8    7.20    3.60
 -20   0  -8    4.10    4.10
 -20   0  -8    9.80    5.20
  21   0   8   11.00    3.70
 -21   0  -8    1.30    5.60
 -21   0  -8    8.30    5.70
 -22   0  -8    9.00    8.60
 -22   0  -8    5.10    5.30
 -23   0  -8   26.40    9.10
   0   0   9  292.17   26.00
   0   0   9  362.16   25.50
  -1   0   9  212.18   15.80
   1   0   9  190.38   15.80
  -1   0   9  170.78   15.10
  -1   0  -9  210.48   15.60
  -2   0   9   90.19    8.30
  -2   0   9  107.69    7.80
   2   0   9   88.49    8.40
  -2   0  -9   91.99    8.30
  -3   0   9   28.80    2.50
  -3   0   9   15.20    2.70
   3   0   9   15.40    3.00
  -4   0   9   61.19    4.90
  -4   0   9   54.79    5.50
   4   0   9   54.29    5.60
  -4   0  -9   48.80    7.10
  -5   0   9   72.19    6.50
   5   0   9   76.79    7.20
  -5   0   9   81.29    7.10
  -5   0  -9   88.19    9.00
  -5   0  -9   78.29    7.10
  -6   0   9    1.60    1.50
  -6   0   9    3.70    1.90
   6   0   9    1.90    1.80
  -6   0  -9    2.20    2.20
  -6   0  -9    3.00    4.70
  -7   0   9  158.88   12.30
  -7   0   9  159.88   12.10
  -7   0   9  151.78   12.80
   7   0   9  161.38   13.10
  -7   0  -9  152.88   12.80
  -7   0  -9  124.89   14.30
   8   0   9   14.90    3.10
  -8   0   9   19.80    3.00
  -8   0   9   12.00    1.80
  -8   0   9   17.80    2.50
  -8   0  -9   20.30    5.70
  -8   0  -9   15.50    3.00
  -9   0   9   39.30    4.80
  -9   0   9   41.20    4.20
  -9   0   9   29.60    3.50
   9   0   9   44.90    5.50
  -9   0  -9   43.20    5.00
  -9   0  -9   51.09    7.40
 -10   0   9   27.40    3.30
  10   0   9   33.70    4.70
 -10   0   9   43.40    4.20
 -10   0  -9   32.90    6.60
 -10   0  -9   41.60    5.00
 -11   0   9   69.99    6.90
  11   0   9   80.29    8.00
 -11   0   9   72.09    7.50
 -11   0  -9   82.89    7.60
 -11   0  -9   77.19    9.90
 -12   0   9   83.79    7.60
 -12   0  -9   75.79    8.30
 -12   0  -9  107.09   10.90
  13   0   9   38.40    5.40
 -13   0  -9   30.20    4.80
 -13   0  -9   40.20    7.40
  14   0   9   30.80    5.10
 -14   0  -9   32.90    5.20
 -14   0  -9   35.50    7.70
  15   0   9   28.60    5.40
 -15   0  -9   34.40    7.80
  16   0   9    7.30    3.70
 -16   0  -9   20.20    6.70
 -16   0  -9    8.70    3.60
  17   0   9  103.89   10.00
 -17   0  -9  112.79   11.60
 -17   0  -9   74.39    9.40
  18   0   9   34.50    6.00
 -18   0  -9   51.59    6.80
 -18   0  -9   62.39    8.20
  19   0   9   21.90    4.80
 -19   0  -9   12.40    4.80
 -19   0  -9   17.80    6.10
  20   0   9   -2.00    3.10
 -20   0  -9   -1.20    4.60
 -20   0  -9   -3.70    4.80
 -21   0  -9    3.60    5.90
 -21   0  -9    5.20    6.30
 -22   0  -9    3.20    6.50
 -22   0  -9    4.00    8.50
   0   0  10  871.21   65.89
   0   0  10  831.02   65.19
  -1   0  10  153.78   12.60
   1   0  10  150.28   11.90
   1   0  10  139.09   12.60
  -1   0  10  156.68   11.90
  -2   0  10  208.48   15.50
   2   0  10  200.38   16.30
  -2   0  10  204.58   16.20
  -2   0 -10  176.48   15.90
  -3   0  10   73.79    6.10
   3   0  10   71.19    7.00
  -3   0  10   71.29    6.80
  -3   0 -10   64.99    8.80
  -3   0 -10   73.39    6.80
  -4   0  10    8.20    2.40
   4   0  10    4.70    2.20
  -4   0  10   11.70    1.90
  -4   0 -10    9.50    2.60
  -4   0 -10    2.80    4.50
   5   0  10   25.20    3.40
  -5   0  10   22.10    3.30
  -5   0 -10   23.70    6.00
  -6   0  10  113.59   10.10
  -6   0  10  121.59    9.60
   6   0  10  128.99   10.40
  -6   0 -10   94.89   12.00
  -6   0 -10  114.09   10.10
  -7   0  10   10.40    2.70
  -7   0  10   10.50    2.30
   7   0  10    5.40    2.70
  -7   0 -10   12.50    3.00
  -7   0 -10    9.30    5.20
  -8   0  10   17.00    2.70
  -8   0  10   13.00    2.80
   8   0  10   22.30    3.90
  -8   0 -10    8.60    3.00
  -8   0 -10   10.20    5.30
  -9   0  10   52.39    5.10
   9   0  10   54.69    6.10
  -9   0  10   41.60    5.60
  -9   0 -10   60.39    8.70
  -9   0 -10   41.70    5.70
  10   0  10   57.79    6.90
 -10   0  10   61.49    6.60
 -10   0  10   62.09    6.10
 -10   0 -10   76.69    9.70
 -10   0 -10   59.19    6.70
 -11   0  10   95.29    9.30
  11   0  10  100.29    9.70
 -11   0  10   93.69    8.70
 -11   0 -10   84.89   11.80
 -11   0 -10  111.99    9.60
 -12   0  10   89.19    8.80
  12   0  10  113.89   10.20
 -12   0 -10  110.99   11.70
 -12   0 -10   99.09    9.60
  13   0  10   30.00    5.60
 -13   0 -10   30.90    7.60
 -13   0 -10   32.70    4.90
  14   0  10   17.70    4.50
 -14   0 -10   22.40    7.40
 -14   0 -10   22.40    4.70
  15   0  10   37.90    6.30
 -15   0 -10   29.90    7.30
 -15   0 -10   29.80    5.00
  16   0  10   87.49    8.70
 -16   0 -10   57.09    9.10
 -16   0 -10   73.29    8.10
  17   0  10   19.30    4.90
 -17   0 -10   25.20    5.00
 -17   0 -10   24.80    6.10
  18   0  10   55.39    7.30
 -18   0 -10   63.99    9.00
 -18   0 -10   47.90    7.00
  19   0  10    0.30    3.20
 -19   0 -10    4.00    5.50
 -19   0 -10    3.80    5.10
  20   0  10    2.40    3.50
 -20   0 -10   -6.90    5.90
 -20   0 -10   10.20    6.30
 -21   0 -10   -4.20    6.10
 -21   0 -10    3.10    8.20
 -22   0 -10    4.40    9.00
   0   0  11  623.54   51.19
   0   0  11  713.63   51.99
  -1   0  11  147.89   10.90
   1   0  11  118.49   11.70
  -2   0  11   76.29    7.70
  -2   0  11   89.29    7.00
   2   0  11   79.19    7.90
   2   0  11   82.19    6.90
  -2   0 -11   72.49    9.40
  -3   0  11    5.50    2.30
  -3   0  11    7.10    1.70
   3   0  11    8.30    2.40
  -3   0 -11    2.20    2.50
  -3   0 -11    9.30    5.00
  -4   0  11   80.69    7.60
   4   0  11   96.79    8.70
  -4   0  11   86.19    8.30
  -4   0 -11  105.09    8.40
  -4   0 -11   89.69   10.50
  -5   0  11   12.90    2.30
   5   0  11   13.00    3.20
  -5   0  11   10.80    2.80
  -5   0 -11   10.10    2.90
  -5   0 -11    3.10    5.20
  -6   0  11  141.09   12.30
  -6   0  11  136.19   11.70
   6   0  11  150.68   12.60
  -6   0 -11  123.49   14.10
  -6   0 -11  163.88   12.40
  -7   0  11    4.40    2.20
   7   0  11    1.90    2.60
  -7   0  11    1.20    2.30
  -7   0 -11    3.40    5.10
  -7   0 -11    0.60    2.60
  -8   0  11   32.80    3.80
  -8   0  11   25.70    4.00
   8   0  11   23.60    4.50
  -8   0 -11   27.70    6.60
  -8   0 -11   29.00    4.30
   9   0  11    5.50    3.00
  -9   0  11    5.90    2.60
  -9   0  11    8.70    2.90
  -9   0 -11    6.70    5.50
  -9   0 -11    6.70    3.10
 -10   0  11   44.10    4.80
  10   0  11   39.00    6.00
 -10   0  11   33.10    5.00
 -10   0 -11   47.50    5.70
 -10   0 -11   48.10    8.60
 -11   0  11   34.50    5.10
  11   0  11   44.70    6.10
 -11   0  11   28.40    4.20
 -11   0 -11   37.60    5.20
 -11   0 -11   27.90    7.70
 -12   0  11  140.89   12.20
  12   0  11  170.58   13.90
 -12   0 -11  156.58   13.20
 -12   0 -11  110.39   15.40
  13   0  11   13.70    4.50
 -13   0 -11    8.00    3.90
 -13   0 -11   12.90    6.60
  14   0  11   46.20    7.00
 -14   0 -11   42.70    8.90
 -14   0 -11   63.79    7.20
  15   0  11   19.40    5.10
 -15   0 -11   21.20    4.50
 -15   0 -11   30.20    7.40
  16   0  11   43.20    6.40
 -16   0 -11   35.60    8.00
 -16   0 -11   52.49    6.50
  17   0  11    6.80    4.40
 -17   0 -11   15.90    6.10
 -17   0 -11   23.00    5.10
  18   0  11   32.10    5.80
 -18   0 -11   24.30    5.80
 -18   0 -11   23.20    7.20
  19   0  11   -1.50    3.40
 -19   0 -11   -3.60    5.40
 -19   0 -11    1.80    6.40
 -20   0 -11    5.50    8.00
 -20   0 -11   -6.40    7.30
 -21   0 -11   -4.70    9.10
 -21   0 -11   -1.30    7.70
   0   0  12  346.57   27.60
   0   0  12  366.76   28.60
  -1   0  12  115.59   10.70
   1   0  12  119.39   10.80
   1   0  12  124.09    9.80
  -2   0  12   13.70    3.10
   2   0  12   14.50    3.30
  -2   0 -12   11.90    5.10
  -3   0  12   28.20    3.50
  -3   0  12   33.70    4.40
   3   0  12   30.60    3.40
   3   0  12   20.40    3.90
  -3   0 -12   32.10    6.20
   4   0  12   47.80    5.40
   4   0  12   36.30    3.90
  -4   0  12   29.20    3.80
  -4   0  12   31.40    4.60
  -4   0 -12   49.40    5.30
  -4   0 -12   37.40    7.20
   5   0  12   46.70    6.10
  -5   0  12   49.40    5.90
  -5   0  12   54.59    5.00
  -5   0 -12   54.89    6.10
  -5   0 -12   38.30    7.60
   6   0  12   10.50    3.40
  -6   0  12    4.70    2.40
  -6   0  12    8.10    3.10
  -6   0 -12    3.60    5.30
  -6   0 -12   12.60    3.30
   7   0  12   69.89    7.30
  -7   0  12   67.19    6.20
  -7   0  12   57.79    6.70
  -7   0 -12   58.09    6.90
  -7   0 -12   59.19    9.40
   8   0  12   -1.90    2.80
  -8   0  12    4.10    2.90
  -8   0  12    1.00    2.40
  -8   0 -12   -0.20    5.70
  -8   0 -12    6.80    3.20
   9   0  12    2.00    3.00
  -9   0  12    6.00    2.90
  -9   0  12   12.40    3.00
  -9   0 -12    6.00    6.30
  -9   0 -12   12.90    3.70
 -10   0  12    9.30    3.40
 -10   0  12   12.70    3.30
  10   0  12   14.60    4.20
 -10   0 -12    4.50    6.40
 -10   0 -12   15.00    3.80
 -11   0  12   25.90    4.80
  11   0  12   36.90    5.80
 -11   0  12   19.50    3.50
 -11   0 -12   18.00    7.10
 -11   0 -12   31.80    5.20
  12   0  12   28.40    5.30
 -12   0 -12   33.50    5.30
 -12   0 -12   28.90    7.60
 -13   0 -12   53.19    9.60
 -13   0 -12   46.20    6.30
  14   0  12   27.80    5.70
 -14   0 -12   47.60    9.30
 -14   0 -12   36.50    5.50
  15   0  12    4.10    3.80
 -15   0 -12   14.30    4.20
 -15   0 -12    9.40    6.20
  16   0  12   26.10    5.50
 -16   0 -12   27.80    7.10
 -16   0 -12   43.70    6.00
  17   0  12   16.20    5.20
 -17   0 -12   33.40    8.00
 -17   0 -12   21.00    5.60
 -18   0 -12   16.50    7.50
 -18   0 -12   17.20    6.30
 -19   0 -12    4.30    6.70
 -19   0 -12    6.60    7.50
 -20   0 -12    2.70    8.60
 -20   0 -12    3.80    8.20
   0   0  13   18.20    3.40
   0   0 -13   14.70    4.90
   1   0  13  137.19   11.80
  -1   0  13  150.78   11.90
  -1   0  13  153.08   12.90
   1   0  13  146.89   12.90
   2   0  13    9.40    3.10
   2   0  13   16.10    2.50
  -2   0  13   19.00    3.70
  -2   0  13   23.40    2.90
  -2   0 -13   14.30    5.30
   2   0 -13   10.50    4.10
   3   0  13    9.10    3.30
  -3   0  13   18.30    2.60
  -3   0  13   12.00    3.30
   3   0 -13   11.10    4.00
  -3   0 -13   12.10    5.60
  -4   0  13   36.50    4.10
   4   0  13   31.60    4.80
  -4   0  13   30.10    4.40
  -4   0 -13   29.50    6.50
  -5   0  13    0.60    2.80
   5   0  13    0.20    2.70
  -5   0  13    3.90    2.20
   5   0  13    4.10    2.00
  -5   0 -13    2.80    5.40
   5   0 -13    4.10    4.00
  -5   0 -13   -2.60    2.80
  -6   0  13   20.10    3.70
  -6   0  13   28.70    3.50
   6   0  13   15.70    3.90
  -6   0 -13   24.20    7.10
   6   0 -13   25.00    5.30
  -7   0  13    5.10    3.30
  -7   0  13    4.80    2.70
   7   0  13    3.80    3.10
  -7   0 -13   -0.10    5.60
  -7   0 -13    4.30    3.30
   7   0 -13    6.80    4.70
   8   0  13   12.10    3.70
  -8   0  13   16.60    3.10
  -8   0  13    9.70    3.50
  -8   0 -13   13.20    3.90
  -8   0 -13   15.40    7.00
   9   0  13    7.70    3.80
  -9   0  13   13.30    3.30
  -9   0  13   17.20    3.90
  -9   0 -13   13.30    4.10
  -9   0 -13   10.90    7.10
  10   0  13   11.10    4.40
 -10   0  13   11.50    2.90
 -10   0  13   13.40    4.20
 -10   0 -13   15.50    4.00
 -10   0 -13   12.20    6.50
 -11   0  13   10.90    3.60
  11   0  13    5.30    4.20
 -11   0 -13    5.90    6.30
 -11   0 -13    8.50    3.80
  12   0  13   22.20    5.10
 -12   0 -13   32.70    7.40
 -12   0 -13   31.20    5.00
  13   0  13   77.59    8.60
 -13   0 -13   63.99    8.20
 -13   0 -13   79.39   10.70
  14   0  13    1.00    3.90
 -14   0 -13   14.40    4.30
 -14   0 -13   10.40    7.40
  15   0  13    6.80    4.00
 -15   0 -13    9.60    4.40
 -15   0 -13   -3.10    6.10
  16   0  13    1.70    3.90
 -16   0 -13    2.40    5.80
 -16   0 -13   -1.00    4.00
  17   0  13   17.10    5.20
 -17   0 -13   17.10    5.40
 -17   0 -13   22.50    9.10
 -18   0 -13   -0.80    9.40
 -18   0 -13    2.20    6.00
 -19   0 -13    7.80    8.60
 -19   0 -13    5.70    9.00
   0   0  14    6.40    3.10
   0   0  14   12.80    2.50
   0   0 -14    8.40    5.30
   1   0  14   52.39    5.20
   1   0  14   65.49    6.70
  -1   0  14   48.80    5.20
  -1   0  14   51.39    6.40
  -1   0 -14   35.20    7.30
  -2   0  14    9.30    2.50
   2   0  14    8.70    3.70
  -2   0  14    9.10    3.50
   2   0  14   15.40    2.60
   2   0 -14    3.20    4.30
  -2   0 -14   13.40    6.90
   3   0  14   16.00    2.50
  -3   0  14   13.00    2.80
   3   0  14   11.80    3.70
  -3   0  14    8.80    3.50
   3   0 -14    2.20    3.80
  -3   0 -14   12.80    5.70
   4   0  14    3.50    2.50
  -4   0  14    2.40    3.10
   4   0  14    4.20    2.20
  -4   0  14    4.90    2.40
   4   0 -14   -2.60    3.50
  -4   0 -14    4.70    5.10
   5   0  14   97.89    8.20
   5   0  14  109.89    9.90
  -5   0  14   94.89    9.30
  -5   0  14   80.29    8.40
  -5   0 -14   96.09   11.20
   6   0  14    8.10    2.40
  -6   0  14    5.00    2.90
   6   0  14    7.60    3.70
  -6   0  14    2.20    3.10
   6   0 -14    1.10    4.00
  -6   0 -14    3.70    5.30
   7   0  14   58.69    5.50
   7   0  14   57.49    7.10
  -7   0  14   38.40    5.70
  -7   0  14   53.09    5.70
  -7   0 -14   56.09    6.60
  -7   0 -14   46.50    8.60
  -8   0  14   14.50    3.40
   8   0  14   23.30    4.70
  -8   0  14   21.60    4.50
  -8   0 -14   10.20    4.50
  -8   0 -14    6.10    6.40
   9   0  14    5.90    3.90
  -9   0  14    6.80    2.40
  -9   0  14    5.00    3.40
  -9   0 -14    2.80    6.20
  -9   0 -14   13.90    4.20
 -10   0  14   14.30    4.20
 -10   0  14    6.80    2.10
  10   0  14   15.20    4.30
 -10   0 -14    9.10    4.20
 -10   0 -14   12.00    6.50
 -11   0  14   44.40    6.60
  11   0  14   68.79    7.90
 -11   0 -14   68.09    7.50
 -11   0 -14   45.40    9.10
  12   0  14   37.30    5.90
 -12   0 -14   18.70    7.10
 -12   0 -14   23.50    5.10
  13   0  14   56.99    7.40
 -13   0 -14   31.20    8.70
 -13   0 -14   37.50    6.10
  14   0  14   -4.20    3.60
 -14   0 -14    1.10    3.70
 -14   0 -14    6.30    6.90
  15   0  14   -3.20    3.80
 -15   0 -14    8.60    7.10
 -15   0 -14    7.80    4.40
  16   0  14    4.00    4.60
 -16   0 -14   -1.90    9.30
 -16   0 -14   -1.00    4.60
 -17   0 -14   21.20    6.70
 -17   0 -14    5.90    8.50
  18   0  14   11.50    5.20
 -18   0 -14    8.30    7.60
 -18   0 -14    3.80    8.10
   0   0  15   31.50    3.90
   0   0  15   27.40    5.10
   1   0  15   16.30    3.90
  -1   0  15   12.90    2.80
   1   0  15   10.20    2.80
  -1   0  15   18.30    4.10
  -1   0 -15   10.50    4.90
   1   0 -15    7.20    4.60
   2   0  15   23.30    4.60
  -2   0  15   16.40    3.90
  -2   0  15   23.50    3.50
   2   0  15   27.70    3.50
  -2   0 -15    7.00    5.00
   2   0 -15    9.70    5.40
   3   0  15    3.90    2.40
  -3   0  15   -0.50    2.50
  -3   0  15    1.30    2.30
   3   0  15   -0.20    3.10
  -3   0 -15    2.60    5.80
   3   0 -15    4.00    4.90
   4   0  15   21.40    4.20
  -4   0  15   36.00    5.20
  -4   0 -15   21.50    6.20
   4   0 -15   24.90    6.30
  -5   0  15   13.30    3.10
  -5   0  15   24.90    4.50
   5   0  15   19.70    4.40
   5   0  15   11.70    2.80
   5   0 -15   14.40    5.40
  -5   0 -15   16.40    5.30
  -6   0  15   49.90    5.10
   6   0  15   37.50    6.00
   6   0  15   45.60    4.80
  -6   0  15   36.90    5.70
  -6   0 -15   27.80    7.20
  -7   0  15   29.00    3.90
   7   0  15   29.00    3.50
  -7   0  15   21.70    4.50
   7   0  15   18.30    4.30
  -7   0 -15   14.20    6.00
  -8   0  15    2.10    1.90
   8   0  15    7.10    3.90
  -8   0  15    5.60    3.30
   8   0  15    8.80    2.70
  -8   0 -15   -1.20    6.00
   9   0  15   -0.60    3.00
  -9   0  15    7.20    2.20
  -9   0  15    3.80    3.70
   9   0  15    3.30    2.50
  -9   0 -15   10.30    3.70
  -9   0 -15    2.30    5.90
  10   0  15   29.80    5.30
 -10   0  15   42.20    5.90
  10   0  15   35.00    4.40
 -10   0 -15   36.80    5.60
 -10   0 -15   46.50    8.90
  11   0  15   11.40    4.30
  11   0  15   19.10    3.40
 -11   0  15   17.90    4.80
 -11   0 -15   16.90    4.20
 -11   0 -15   18.70    6.80
  12   0  15   46.50    7.10
  12   0  15   45.40    5.40
  13   0  15    5.40    4.20
  13   0  15    2.30    3.30
 -13   0 -15    0.40    3.90
 -13   0 -15   -1.60    7.10
  14   0  15    5.90    3.90
  14   0  15    7.40    4.40
 -14   0 -15    4.40    4.20
 -14   0 -15   -0.40    9.10
  15   0  15    3.20    4.50
  15   0  15   -7.20    4.30
 -15   0 -15   -2.50    9.80
 -15   0 -15    9.00    5.40
  16   0  15    9.80    5.00
 -16   0 -15   10.50    8.70
  17   0  15   -1.20    4.70
 -17   0 -15    3.70    8.10
   0   0  16   16.30    3.90
   0   0  16   21.80    3.30
   0   0 -16   11.80    4.50
  -1   0  16    4.50    3.20
  -1   0  16   16.50    3.10
   1   0  16   19.90    3.20
   1   0  16   11.60    3.60
   1   0 -16   12.80    4.60
  -1   0 -16    5.00    4.20
   2   0  16   -0.10    2.40
   2   0  16   -3.50    2.50
  -2   0  16    6.80    3.30
  -2   0  16    2.70    2.60
   2   0 -16   -1.50    3.90
  -2   0 -16   -0.40    3.90
  -3   0  16   12.40    3.10
   3   0  16   19.00    3.20
   3   0  16   19.10    4.70
  -3   0  16    8.20    3.80
   3   0 -16   14.20    4.90
  -3   0 -16    3.30    4.60
   4   0  16    4.80    3.30
   4   0  16    6.60    2.70
  -4   0  16    9.50    3.70
  -4   0  16    5.40    2.90
  -4   0 -16    4.20    5.60
   4   0 -16    5.40    3.90
  -5   0  16    5.00    3.60
  -5   0  16   16.00    3.20
   5   0  16    7.60    3.50
  -5   0 -16    8.80    5.70
  -6   0  16  109.79    9.40
  -6   0  16   95.89   10.50
   6   0  16  110.49   10.90
  -6   0 -16  108.39   12.20
   7   0  16    0.70    3.70
   7   0  16    4.60    2.80
  -7   0  16    4.10    3.20
  -7   0 -16    1.70    5.10
  -8   0  16   -0.10    3.60
  -8   0  16    1.10    2.90
   8   0  16    4.50    3.20
  -8   0 -16   11.10    6.50
   9   0  16    2.50    2.80
   9   0  16    1.50    3.30
  -9   0  16    3.10    3.60
  -9   0 -16    0.90    6.20
 -10   0  16   34.10    5.70
  10   0  16   43.30    5.00
  10   0  16   31.50    5.60
 -10   0 -16   27.90    7.70
  11   0  16    7.40    3.30
  11   0  16    5.60    3.80
 -11   0 -16   -2.70    7.40
  12   0  16   15.20    5.10
  12   0  16   16.50    4.10
 -12   0 -16   12.30   10.20
  13   0  16   16.30    5.00
  13   0  16   17.10    5.60
 -13   0 -16   17.00   11.80
  14   0  16    4.80    4.90
 -14   0 -16   -0.80    9.50
  15   0  16   12.70    5.20
 -15   0 -16    5.80    8.50
   0   0  17   69.99    7.10
   0   0  17   76.89    8.30
   1   0  17   -4.80    2.30
   1   0  17   -5.50    2.80
  -1   0  17    1.40    3.00
  -1   0  17   -2.20    2.50
  -1   0 -17   -4.80    4.70
   1   0 -17    0.10    3.60
   2   0  17    7.30    3.20
  -2   0  17    8.80    4.10
  -2   0  17   12.10    3.00
   2   0  17    5.60    3.40
   2   0 -17    1.80    3.20
  -2   0 -17    6.30    4.30
  -3   0  17   -2.80    2.60
   3   0  17    6.50    3.00
  -3   0  17    1.70    2.60
   3   0 -17    3.70    3.90
  -3   0 -17    1.10    4.10
  -4   0  17    7.30    3.00
  -4   0  17    6.00    3.90
   4   0  17    7.10    3.80
   4   0  17    3.40    2.80
  -4   0 -17    6.20    6.30
  -5   0  17   46.30    5.80
   5   0  17   64.89    5.90
   5   0  17   48.40    7.20
  -6   0  17   -0.10    3.00
   6   0  17   -1.60    3.10
   6   0  17    5.30    2.90
  -6   0  17   -1.60    2.00
  -6   0 -17    1.40    5.80
   7   0  17    8.30    3.90
  -7   0  17    5.70    3.70
  -7   0 -17    3.20    5.90
   8   0  17    7.90    3.10
  -8   0  17    3.20    3.70
   8   0  17    2.90    3.70
  -8   0 -17    4.10    6.40
  -9   0  17    9.80    4.10
   9   0  17    5.20    3.40
   9   0  17   15.50    4.80
  -9   0 -17   15.00    7.60
 -10   0  17    6.10    3.60
  10   0  17    6.80    3.70
  10   0  17    7.80    4.20
 -10   0 -17   13.10    7.80
  11   0  17   14.00    4.50
  11   0  17   19.50    5.80
 -11   0 -17    3.50   10.70
  12   0  17   10.00    4.80
 -12   0 -17    9.50   12.70
  13   0  17   -3.60    4.60
 -13   0 -17    8.80   10.20
   0   0  18    6.30    2.70
   0   0  18    1.30    3.30
   0   0 -18   -1.30    3.70
   1   0  18   22.70    3.60
   1   0  18   15.50    4.30
  -1   0  18   13.10    3.90
   1   0 -18   10.90    5.60
  -1   0 -18   13.60    4.90
   2   0  18    1.10    2.90
   2   0  18    1.90    3.20
  -2   0  18    1.30    3.20
  -2   0  18    6.40    2.90
   2   0 -18   14.00    4.50
  -2   0 -18   -0.10    4.00
   3   0  18   -4.40    2.70
   3   0  18   -2.90    2.80
  -3   0  18    4.20    3.50
  -3   0  18    3.50    2.80
  -3   0 -18    1.00    4.60
  -4   0  18    7.50    3.00
   4   0  18    4.40    3.00
  -4   0  18    7.40    3.60
   4   0  18    5.70    3.70
  -4   0 -18    6.40    5.10
   5   0  18    4.30    3.20
   5   0  18    0.80    3.20
  -5   0  18    7.00    3.30
  -5   0 -18    1.90    4.90
   6   0  18    5.20    4.50
   6   0  18    8.20    3.60
  -6   0  18    3.40    3.50
  -7   0  18    5.80    3.90
   7   0  18   14.70    4.50
   7   0  18   19.00    4.10
  -7   0 -18   -0.50    7.00
   8   0  18    2.30    4.10
   8   0  18    8.70    5.10
  -8   0 -18    1.30    7.70
   9   0  18    1.50    4.60
  -9   0 -18   -6.60    8.10
  10   0  18    5.90    5.10
 -10   0 -18    3.30   10.30
  11   0  18    9.60    5.40
 -11   0 -18    6.50   10.00
   0   0  19   13.70    4.80
   0   0  19    8.90    3.10
   0   0 -19    8.30    4.40
  -1   0  19   10.30    2.90
   1   0  19    6.70    2.90
  -1   0  19    6.00    4.10
   1   0  19    6.10    3.90
  -1   0 -19   -2.80    3.70
   2   0  19    2.40    3.10
   2   0  19    4.60    4.10
  -2   0  19   -2.40    2.80
  -2   0  19   -0.60    3.70
  -2   0 -19   -1.20    4.70
   3   0  19    1.80    4.20
  -3   0  19    2.40    4.60
   3   0  19    5.30    3.50
  -3   0 -19    9.20    5.20
   4   0  19   -2.90    4.40
   4   0  19   -2.80    3.60
  -4   0 -19   -5.20    5.70
   5   0  19   15.10    4.40
  -5   0 -19    1.70    6.80
   6   0  19    0.30    4.50
  -6   0 -19    2.60    6.50
   7   0  19   12.40    5.20
  -7   0 -19    3.10    9.00
   8   0  19    6.70    5.30
  -8   0 -19    9.70    9.10
   2   0  20    3.60    4.40
   3   0  20   -1.70    4.30
   4   0  20   46.20    7.10
 -25   1   0    5.80    6.80
 -24   1   0    3.90    5.10
 -23   1   0   31.50    5.50
 -22   1   0   10.10    4.20
 -21   1   0    7.00    3.60
 -20   1   0    2.30    3.30
 -19   1   0   14.60    3.70
 -18   1   0   16.80    3.80
 -17   1   0   -0.40    2.90
 -17   1   0    3.90    2.60
 -16   1   0   75.79    8.20
 -16   1   0   95.09    8.20
 -15   1   0   21.70    3.20
 -15   1   0   14.90    3.50
 -14   1   0  162.08   12.80
 -14   1   0  145.89   13.00
 -13   1   0  329.07   24.40
 -13   1   0  285.47   24.20
 -12   1   0  149.39   13.20
 -12   1   0  172.68   13.10
 -11   1   0  535.45   43.20
 -11   1   0  578.94   43.10
 -10   1   0  130.59   11.50
 -10   1   0  150.48   11.30
  -9   1   0   23.70    3.10
  -9   1   0   26.70    3.00
  -8   1   0  198.78   15.90
  -8   1   0  204.98   15.80
  -7   1   0    9.90    1.90
  -7   1   0    8.40    1.50
  -6   1   0  547.05   42.00
  -5   1   0 2602.34  198.98
  -5  -1   0 2670.53  204.18
  -6  -1   0  588.14   45.20
  -7  -1   0    7.10    1.40
  -7  -1   0    8.70    1.80
  -8  -1   0  201.28   16.20
  -8  -1   0  211.68   16.20
  -9  -1   0   29.60    3.20
  -9  -1   0   31.10    3.50
 -10  -1   0  135.49   11.60
 -10  -1   0  149.79   11.50
 -11  -1   0  598.44   44.20
 -11  -1   0  544.85   44.20
 -12  -1   0  191.28   15.60
 -12  -1   0  197.88   15.60
 -13  -1   0  329.97   26.10
 -13  -1   0  332.57   26.00
 -14  -1   0  146.19   11.90
 -14  -1   0  135.59   11.80
 -15  -1   0   22.30    3.50
 -15  -1   0   18.50    3.50
 -16  -1   0   84.39    8.40
 -16  -1   0   99.69    8.60
 -17  -1   0    3.80    2.60
 -18  -1   0   14.60    3.40
 -19  -1   0   13.30    3.60
 -20  -1   0    5.10    3.10
 -21  -1   0    8.10    3.40
 -22  -1   0   10.20    3.90
 -23  -1   0   35.80    6.10
 -24  -1   0    1.80    6.20
 -25  -1   0   12.00    8.80
 -25   1   1   11.30    7.10
 -25   1  -1    1.60    8.50
 -24   1   1   17.40    6.00
 -24   1  -1   18.30    7.20
 -23   1   1   18.80    5.40
 -23   1  -1   13.80    4.70
 -22   1   1   23.10    4.20
 -22   1  -1   14.80    4.10
 -21   1   1    0.70    2.90
 -21   1  -1    3.50    3.40
 -20   1   1   33.40    5.10
 -20   1  -1   20.60    4.30
 -19   1   1   27.50    4.50
 -19   1  -1   23.10    4.50
 -18   1   1    2.20    2.70
 -18   1  -1   -1.60    2.70
 -18   1  -1    8.20    3.40
 -17   1  -1  137.59   11.90
 -17   1  -1  128.09   11.80
 -16   1   1   32.50    4.80
 -16   1   1   50.09    5.40
 -16   1  -1   40.60    5.50
 -16   1  -1   44.70    5.20
 -15   1   1   86.79    8.00
 -15   1   1   74.69    8.00
 -15   1  -1   86.49    8.50
 -15   1  -1  100.09    8.10
 -14   1   1  133.19   10.90
 -14   1   1  126.69   10.70
 -14   1  -1  119.09   10.80
 -14   1  -1  125.19   11.00
 -13   1   1  382.86   27.70
 -13   1   1  369.76   27.80
 -13   1  -1  345.27   27.90
 -13   1  -1  315.77   27.70
 -12   1   1  113.19    9.20
 -12   1   1  115.69    9.40
 -12   1  -1  106.59    9.40
 -12   1  -1  102.69    9.30
 -11   1   1  727.83   53.49
 -11   1   1  692.43   53.59
 -11   1  -1  683.23   53.49
 -11   1  -1  669.23   53.59
 -10   1   1   73.69    6.70
 -10   1   1   78.99    6.50
 -10   1  -1   79.79    6.60
 -10   1  -1   70.29    6.80
  -9   1   1   20.80    2.70
  -9   1   1   26.60    3.10
  -9   1  -1   22.20    2.70
  -9   1  -1   27.20    3.20
  -8   1   1  171.08   13.80
  -8   1   1  174.08   13.60
  -8   1  -1  162.18   13.80
  -8   1  -1  186.38   13.70
  -7   1   1   35.90    3.60
  -7   1   1   38.80    3.90
  -7   1  -1   42.80    4.10
  -7   1  -1   44.40    3.80
  -6   1   1  297.07   22.20
  -6   1  -1  298.37   22.20
  -6   1  -1  264.57   22.30
  -5   1  -1  319.37   24.60
  -3   1   1  651.93   49.99
  -2   1   1  378.06   29.00
  -1   1   1 1107.59   84.69
   0   1   1  423.26   32.40
   0  -1   1  423.36   32.40
  -1  -1   1 1123.39   85.89
  -2  -1   1  409.96   31.40
  -3  -1   1  644.94   49.40
  -5  -1   1  313.17   25.50
  -5  -1  -1  350.86   25.60
  -6  -1   1  287.57   21.70
  -6  -1  -1  261.77   21.90
  -6  -1  -1  291.57   21.70
  -7  -1   1   42.60    3.70
  -7  -1  -1   40.20    4.10
  -7  -1  -1   39.40    3.80
  -8  -1   1  178.98   14.10
  -8  -1   1  189.88   14.10
  -8  -1  -1  167.78   14.30
  -8  -1  -1  179.18   14.10
  -9  -1   1   24.20    3.00
  -9  -1   1   22.30    2.80
  -9  -1  -1   27.00    3.00
  -9  -1  -1   28.50    3.30
 -10  -1   1   73.69    6.60
 -10  -1   1   78.29    6.50
 -10  -1  -1   77.59    6.50
 -10  -1  -1   72.29    6.80
 -11  -1   1  685.23   52.59
 -11  -1   1  686.43   52.49
 -11  -1  -1  669.83   52.59
 -11  -1  -1  681.63   52.49
 -12  -1   1  115.99    9.70
 -12  -1   1  121.19    9.90
 -12  -1  -1  118.39   10.00
 -12  -1  -1  114.19    9.80
 -13  -1   1  372.26   28.70
 -13  -1   1  361.46   28.70
 -13  -1  -1  355.06   28.80
 -13  -1  -1  377.26   28.70
 -14  -1   1  141.29   11.40
 -14  -1   1  147.69   11.40
 -14  -1  -1  130.19   11.40
 -14  -1  -1  122.89   11.50
 -15  -1   1   78.09    7.40
 -15  -1   1   86.59    7.50
 -15  -1  -1   76.79    7.60
 -15  -1  -1   77.29    7.70
 -16  -1   1   37.30    5.00
 -16  -1  -1   44.60    5.50
 -16  -1  -1   46.90    5.60
 -17  -1   1  177.78   14.00
 -17  -1  -1  157.18   14.00
 -17  -1  -1  158.98   14.00
 -18  -1   1    0.90    2.70
 -18  -1  -1    1.60    2.80
 -18  -1  -1   -1.50    1.80
 -19  -1   1   29.20    4.80
 -19  -1  -1   27.40    4.70
 -20  -1   1   31.60    5.60
 -20  -1  -1   43.90    6.00
 -21  -1   1    0.00    2.90
 -21  -1  -1    4.20    3.80
 -22  -1   1   29.80    5.20
 -22  -1  -1   25.10    5.00
 -23  -1   1   14.20    4.20
 -23  -1  -1   10.60    4.50
 -24  -1   1   13.30    4.90
 -24  -1  -1    8.50    5.90
 -25  -1   1    4.20    6.40
 -25  -1  -1    1.80    7.50
 -25   1   2    7.90    5.50
 -25   1  -2    2.70    8.70
 -24   1   2   24.90    5.90
 -24   1  -2   21.00    7.20
 -23   1   2   13.00    4.80
 -23   1  -2   11.90    4.90
 -22   1   2    3.60    3.20
 -22   1  -2    1.90    4.20
 -21   1   2   16.20    3.80
 -21   1  -2   13.70    4.10
 -20   1   2   26.20    5.20
 -20   1  -2   30.80    5.60
 -19   1   2    0.20    2.80
 -19   1  -2   -2.60    3.00
 -19   1  -2    3.50    3.10
 -18   1   2   96.69    9.00
 -18   1  -2  107.49    9.80
 -18   1  -2   80.29    9.40
 -17   1   2   11.30    2.90
 -17   1  -2   14.20    3.50
 -17   1  -2   10.00    4.10
 -16   1   2   74.89    6.80
 -16   1  -2   55.29    6.80
 -16   1  -2   69.19    7.40
 -15   1   2   90.19    8.60
 -15   1  -2   87.29    8.70
 -15   1  -2  109.39    9.10
 -14   1   2   90.29    7.90
 -14   1   2   87.09    8.10
 -14   1  -2   85.29    8.10
 -14   1  -2   92.29    8.40
 -13   1   2   99.79    8.10
 -13   1   2   79.89    8.10
 -13   1  -2   98.39    8.20
 -13   1  -2   93.69    8.50
 -12   1   2  130.79   10.50
 -12   1   2  110.89   10.70
 -12   1  -2  137.09   10.70
 -12   1  -2  135.09   11.00
 -11   1   2  154.78   13.20
 -11   1   2  168.28   13.00
 -11   1  -2  163.78   13.40
 -11   1  -2  164.08   13.20
 -10   1   2  794.92   60.39
 -10   1   2  795.42   60.19
 -10   1  -2  789.52   60.29
 -10   1  -2  752.52   60.49
  -9   1   2   49.70    4.90
  -9   1   2   49.50    4.50
  -9   1  -2   50.69    4.70
  -9   1  -2   50.09    5.20
  -8   1   2   29.00    2.90
  -8   1   2   26.80    3.40
  -8   1  -2   36.60    3.80
  -8   1  -2   23.80    3.10
  -7   1   2   23.60    3.60
  -7   1   2   20.80    2.30
  -7   1  -2   20.70    2.90
  -7   1  -2   22.50    2.50
  -6   1   2  230.88   16.60
  -6   1   2  229.68   16.60
  -6   1  -2  201.88   16.70
  -6   1  -2  192.68   17.00
  -5   1   2  198.78   14.10
  -5   1  -2  161.78   14.30
  -5   1  -2  176.88   14.00
  -4   1   2  254.57   19.20
  -4   1  -2  242.98   19.20
  -3   1   2 1006.80   77.09
  -2   1   2  359.36   27.60
   1  -1   2  382.96   30.50
  -1   1   2  409.86   30.40
   0  -1   2  323.47   25.60
   0   1   2  342.47   25.60
   1   1   2  393.76   32.10
  -1  -1   2  440.76   32.00
  -2  -1   2  373.26   28.70
  -3  -1   2  965.20   73.89
  -4  -1   2  261.87   18.90
  -4  -1  -2  225.18   18.90
  -5  -1   2  183.78   14.20
  -5  -1   2  184.98   14.30
  -5  -1   2  186.08   14.20
  -5  -1  -2  160.78   14.60
  -5  -1  -2  195.48   14.30
  -6  -1   2  202.28   15.60
  -6  -1   2  196.68   15.60
  -6  -1  -2  203.58   16.00
  -7  -1   2   22.30    2.40
  -7  -1  -2   27.50    3.40
  -7  -1  -2   21.60    2.70
  -8  -1   2   27.20    3.00
  -8  -1  -2   27.60    3.20
  -8  -1  -2   37.00    3.90
  -9  -1   2   45.50    4.80
  -9  -1   2   48.60    4.50
  -9  -1  -2   53.79    4.70
  -9  -1  -2   58.69    5.40
 -10  -1   2  800.02   60.29
 -10  -1   2  780.12   60.39
 -10  -1  -2  751.42   60.59
 -10  -1  -2  804.12   60.39
 -11  -1   2  160.18   12.70
 -11  -1   2  162.28   12.70
 -11  -1  -2  148.49   12.70
 -11  -1  -2  160.28   13.10
 -12  -1   2  107.09   10.10
 -12  -1   2  132.79   10.10
 -12  -1  -2  131.49   10.60
 -12  -1  -2  121.19   10.20
 -13  -1   2  101.39    7.90
 -13  -1   2   80.39    7.90
 -13  -1  -2   90.29    8.00
 -13  -1  -2   92.59    8.40
 -14  -1   2  108.89    8.40
 -14  -1   2   90.39    8.20
 -14  -1  -2   96.39    8.50
 -14  -1  -2   78.79    8.60
 -15  -1   2   82.89    8.00
 -15  -1  -2  104.09    8.70
 -15  -1  -2   86.59    8.40
 -16  -1   2   81.79    7.30
 -16  -1  -2   69.69    7.30
 -16  -1  -2   67.39    7.60
 -17  -1   2    5.70    2.70
 -17  -1  -2   16.20    3.50
 -17  -1  -2    9.70    3.80
 -18  -1   2   87.99    8.10
 -18  -1  -2   86.09    8.50
 -18  -1  -2   66.69    8.10
 -19  -1   2    2.80    3.00
 -19  -1  -2    2.60    3.00
 -19  -1  -2    7.00    2.40
 -20  -1   2   22.30    4.40
 -20  -1  -2   21.90    4.80
 -21  -1   2   14.50    3.90
 -21  -1  -2   15.80    4.30
 -22  -1   2    4.80    3.30
 -22  -1  -2    4.80    3.80
 -23  -1   2   10.70    4.00
 -23  -1  -2   11.00    5.30
 -24  -1   2   22.60    5.60
 -24  -1  -2   20.20    7.50
 -25  -1   2    2.50    6.40
 -25  -1  -2   12.80    9.30
 -25   1  -3   12.00    8.90
 -24   1   3   73.59    8.90
 -24   1  -3   41.60   11.30
  23  -1   3   -5.90    2.90
 -23   1   3    4.80    3.80
 -23   1  -3    0.80    5.50
 -22   1   3   12.80    3.70
 -22   1  -3   11.50    4.50
 -21   1   3   22.90    4.30
 -21   1  -3   31.20    5.30
 -20   1   3    3.60    2.90
 -20   1  -3   -1.80    2.90
 -20   1  -3    2.30    3.30
 -19   1   3   72.69    7.90
 -19   1  -3   94.59    8.90
 -19   1  -3   67.29    8.80
 -18   1   3   48.80    6.00
 -18   1  -3   56.79    7.30
 -17   1   3    7.20    2.90
 -17   1  -3    3.90    3.70
 -17   1  -3    0.90    2.70
 -16   1   3   77.69    7.00
 -16   1  -3   63.79    7.20
 -16   1  -3   68.99    7.90
 -15   1   3  137.39   11.50
 -15   1  -3  131.99   12.10
 -14   1   3   53.09    5.30
 -14   1   3   44.80    5.20
 -14   1  -3   56.09    5.60
 -14   1  -3   53.89    6.30
 -13   1   3   38.30    4.40
 -13   1   3   28.60    3.90
 -13   1  -3   41.10    5.10
 -13   1  -3   33.60    4.30
 -12   1   3  137.19   10.50
 -12   1   3  120.09   10.60
 -12   1  -3  117.99   11.20
 -12   1  -3  134.39   10.70
 -11   1   3   52.79    4.70
 -11   1   3   49.40    5.00
 -11   1  -3   54.59    5.70
 -11   1  -3   45.30    5.00
 -10   1   3  239.78   18.30
 -10   1   3  219.38   18.50
 -10   1  -3  236.88   18.50
 -10   1  -3  237.88   18.80
  -9   1   3  725.93   54.69
  -9   1   3  673.83   54.79
  -9   1  -3  693.73   55.09
  -9   1  -3  750.92   54.79
  -8   1   3  103.09    8.60
  -8   1   3  104.29    8.90
  -8   1  -3  107.49    9.40
  -8   1  -3  114.49    8.80
  -7   1   3  122.69   11.00
  -7   1   3  123.79   10.20
  -7   1   3  144.89   10.20
  -7   1  -3  122.29   10.90
  -7   1  -3  129.39   10.40
  -6   1   3  213.08   16.40
  -6   1   3  218.98   16.50
  -6   1   3  222.38   16.40
  -6   1  -3  212.18   16.50
  -6   1  -3  185.08   16.90
  -5   1   3  108.99    8.60
  -5   1  -3  102.09    9.30
  -5   1  -3  109.69    8.70
  -4   1   3  788.02   56.99
  -4   1  -3  720.93   56.99
  -4   1  -3  719.03   57.29
  -3   1  -3 3803.62  291.07
   2  -1   3   42.20    3.90
  -2   1   3   45.20    3.80
  -1   1   3  545.25   42.50
   1  -1   3  560.34   42.50
   0   1   3  963.80   75.99
   0  -1   3 1020.10   75.99
   1   1   3  556.24   43.70
  -1  -1   3  581.14   43.70
   2   1   3   49.50    4.30
  -2  -1   3   50.59    4.20
  -4  -1   3  818.72   57.29
  -4  -1  -3  673.83   57.19
  -5  -1   3  118.99    8.60
  -5  -1   3  103.89    8.40
  -5  -1  -3  100.89    9.30
  -5  -1  -3  103.89    8.60
  -6  -1   3  196.88   15.60
  -6  -1   3  193.48   15.70
  -6  -1   3  200.18   15.60
  -6  -1  -3  183.48   16.20
  -6  -1  -3  226.78   15.70
  -7  -1   3  144.09   10.20
  -7  -1   3  118.79   10.20
  -7  -1  -3  126.79   10.90
  -7  -1  -3  127.39   10.40
  -8  -1   3  106.49    8.70
  -8  -1  -3  108.99    8.90
  -8  -1  -3  113.59    9.60
  -9  -1   3  669.73   53.09
  -9  -1   3  725.13   52.99
  -9  -1  -3  675.03   53.39
  -9  -1  -3  686.13   53.09
 -10  -1   3  246.18   18.40
 -10  -1   3  214.18   18.50
 -10  -1  -3  243.38   19.00
 -10  -1  -3  238.48   18.60
 -11  -1   3   49.40    4.70
 -11  -1   3   48.00    4.90
 -11  -1  -3   57.99    5.80
 -11  -1  -3   54.29    5.10
 -12  -1   3  134.39   10.40
 -12  -1   3  113.09   10.30
 -12  -1  -3  134.39   10.60
 -12  -1  -3  123.19   11.00
 -13  -1   3   25.40    3.60
 -13  -1   3   31.60    3.70
 -13  -1  -3   33.80    4.10
 -13  -1  -3   36.90    4.90
 -14  -1   3   47.20    6.30
 -14  -1   3   54.19    5.50
 -14  -1  -3   57.19    5.70
 -14  -1  -3   57.39    6.40
 -15  -1   3  153.78   12.30
 -15  -1  -3  137.29   13.00
 -16  -1   3   78.89    7.50
 -16  -1  -3   74.39    7.60
 -16  -1  -3   76.39    8.10
 -17  -1   3    6.50    2.70
 -17  -1  -3    5.00    3.30
 -17  -1  -3    5.80    3.80
 -18  -1   3   53.69    6.10
 -18  -1  -3   59.49    7.20
 -18  -1  -3   47.80    6.40
 -19  -1   3   74.29    7.20
 -19  -1  -3   53.79    7.40
 -19  -1  -3   64.09    7.90
 -20  -1   3    6.10    3.10
 -20  -1  -3    1.30    2.60
 -20  -1  -3    3.00    3.40
 -21  -1   3   26.10    4.40
 -21  -1  -3   19.40    4.80
 -22  -1   3   14.90    4.30
 -22  -1  -3    6.90    4.20
 -23  -1   3    2.70    3.30
 -23  -1  -3    6.10    5.40
 -24  -1   3   49.99    7.50
 -24  -1  -3   46.50    8.90
 -25  -1  -3   12.50    8.40
 -24   1   4   23.50    5.20
 -24   1  -4   51.39    8.90
 -23   1   4    6.10    3.00
  23  -1   4    4.30    3.80
 -23   1  -4    9.30    6.50
 -22   1   4   39.00    5.60
  22  -1   4   27.70    5.40
 -22   1  -4   38.60    6.20
 -21   1   4    2.90    3.20
 -21   1  -4    4.70    4.10
 -20   1   4   17.80    3.90
 -20   1  -4   14.60    4.40
 -20   1  -4    9.80    4.90
 -19   1   4   20.60    3.70
 -19   1  -4    9.80    3.60
 -19   1  -4   23.90    5.40
 -18   1   4   38.40    5.00
 -18   1  -4   25.00    4.80
 -18   1  -4   32.30    5.90
 -17   1   4   81.59    8.00
 -17   1  -4   82.19    8.50
 -17   1  -4   87.89    9.20
 -16   1   4   24.40    3.60
 -16   1  -4   21.20    4.70
 -16   1  -4   14.60    3.60
 -15   1   4   37.30    4.40
 -15   1  -4   44.00    5.90
 -15   1  -4   30.50    4.60
 -14   1   4   21.50    3.20
 -14   1  -4   21.10    3.50
 -14   1  -4   29.50    4.90
 -13   1   4   82.09    7.90
 -13   1   4   87.89    7.90
 -13   1  -4   95.79    8.30
 -13   1  -4  107.19    9.10
 -12   1   4   59.29    6.20
 -12   1   4   75.09    6.10
 -12   1  -4   72.39    7.30
 -12   1  -4   69.39    6.50
 -11   1   4  146.79   11.70
 -11   1   4  133.09   11.80
 -11   1  -4  151.48   12.60
 -11   1  -4  154.58   12.00
 -10   1   4  118.59    9.60
 -10   1   4  112.49    9.80
 -10   1  -4  119.89   10.60
 -10   1  -4  123.79    9.90
  -9   1   4  107.19    9.10
  -9   1   4  106.49    8.80
  -9   1  -4  106.39    9.90
  -9   1  -4  119.89    9.20
  -8   1   4  824.92   63.89
  -8   1   4  812.32   63.99
  -8   1   4  846.92   63.89
  -8   1   4  845.22   64.09
  -8   1  -4  830.92   64.49
  -8   1  -4  835.72   64.09
  -7   1   4  202.78   15.60
  -7   1   4  191.78   15.80
  -7   1   4  206.08   15.60
  -7   1  -4  198.08   15.80
  -7   1  -4  204.48   16.40
  -6   1   4  314.37   24.90
  -6   1   4  334.67   25.10
  -6   1   4  309.17   24.90
  -6   1  -4  314.87   25.60
  -6   1  -4  341.27   25.10
  -5   1   4  602.54   43.70
  -5   1   4  609.84   43.50
  -5   1  -4  537.15   43.70
  -5   1  -4  513.95   44.10
  -4   1   4 1102.29   84.09
  -4   1  -4 1089.99   83.99
  -3   1   4  733.03   59.29
   3  -1   4  766.72   59.39
  -3   1  -4  817.52   59.29
   2  -1   4  462.15   37.10
  -2   1   4  499.55   37.10
   1  -1   4  621.34   47.60
  -1   1   4  615.74   47.60
   0   1   4 1218.78   92.09
   0  -1   4 1184.48   92.09
   1   1   4  653.93   49.30
  -1  -1   4  627.94   49.30
  -2  -1   4  460.05   34.90
  -2  -1   4  492.85   35.10
   2   1   4  413.16   35.20
  -3  -1   4  742.33   59.09
   3   1   4  746.33   59.39
  -3  -1   4  827.22   59.29
  -3  -1  -4  773.82   59.29
  -4  -1   4  884.01   71.79
  -4  -1  -4  993.30   71.99
  -5  -1   4  633.04   47.20
  -5  -1   4  612.54   47.40
  -5  -1  -4  600.44   47.30
  -6  -1   4  330.07   25.70
  -6  -1   4  316.17   25.50
  -6  -1  -4  310.47   26.20
  -6  -1  -4  363.56   25.70
  -7  -1   4  195.98   15.40
  -7  -1   4  202.08   15.40
  -7  -1   4  182.08   15.60
  -7  -1  -4  192.98   16.20
  -7  -1  -4  211.88   15.60
  -8  -1   4  828.22   63.69
  -8  -1   4  805.92   63.69
  -8  -1   4  825.52   63.89
  -8  -1  -4  836.72   63.89
  -8  -1  -4  856.81   64.39
  -9  -1   4  110.59    9.00
  -9  -1  -4  114.99    9.30
  -9  -1  -4  108.99   10.20
 -10  -1   4  126.59    9.90
 -10  -1  -4  119.69   10.20
 -10  -1  -4  120.89   10.90
 -11  -1   4  157.08   11.90
 -11  -1  -4  139.79   12.10
 -11  -1  -4  143.89   12.80
 -12  -1   4   79.49    6.40
 -12  -1  -4   57.59    6.60
 -12  -1  -4   78.29    7.60
 -13  -1   4   96.39    8.50
 -13  -1  -4  100.19    9.70
 -13  -1  -4  104.89    8.90
 -14  -1   4   22.60    3.10
 -14  -1  -4   19.40    3.30
 -14  -1  -4   23.90    4.80
 -15  -1   4   36.10    4.50
 -15  -1  -4   38.90    5.80
 -15  -1  -4   36.30    4.80
 -16  -1   4   20.50    3.50
 -16  -1  -4   24.10    4.20
 -16  -1  -4   24.40    5.10
 -17  -1   4   84.39    8.20
 -17  -1  -4   88.79    8.60
 -17  -1  -4   80.59    9.00
 -18  -1   4   32.30    4.70
 -18  -1  -4   39.60    6.10
 -18  -1  -4   41.80    5.70
 -19  -1   4   16.90    3.60
 -19  -1  -4   23.00    4.60
 -19  -1  -4   11.20    4.80
 -20  -1   4   18.10    4.50
 -20  -1  -4   14.50    3.90
 -20  -1  -4   17.50    4.90
 -21  -1   4    3.20    2.80
 -21  -1  -4   -3.50    4.80
 -21  -1  -4    5.60    4.10
 -22  -1   4   37.10    6.00
 -22  -1  -4   40.60    6.50
 -23  -1   4    9.20    3.30
  23   1   4   12.00    4.10
 -23  -1  -4   19.40    7.10
 -24  -1   4   43.70    6.90
 -24  -1  -4   42.60   10.60
 -24   1  -5   -1.60    7.80
 -23   1  -5   72.29   10.50
  22  -1   5   11.30    3.60
 -22   1   5    7.50    3.70
 -22   1  -5    4.90    4.40
  21  -1   5    6.30    3.50
 -21   1   5    9.40    3.30
 -21   1  -5   16.50    5.00
 -21   1  -5   20.90    5.10
 -20   1   5   37.00    5.10
 -20   1  -5   24.20    5.10
 -20   1  -5   45.20    6.70
 -19   1   5    0.70    2.20
 -19   1  -5    3.20    4.30
 -19   1  -5    2.80    3.30
 -18   1   5   22.10    3.70
 -18   1  -5   25.60    5.60
 -18   1  -5   24.70    4.60
 -17   1   5  104.89    9.30
 -17   1  -5   94.79   10.50
 -16   1   5    6.40    2.40
 -16   1  -5    8.50    3.40
 -16   1  -5    6.70    4.50
 -15   1   5   10.80    2.50
 -15   1  -5   12.90    4.60
 -15   1  -5    7.10    2.90
 -14   1   5   15.90    2.70
 -14   1  -5   20.40    3.70
 -14   1  -5   18.60    4.60
 -13   1   5   27.30    3.30
 -13   1  -5   31.40    4.20
 -13   1  -5   25.00    4.90
 -12   1   5   53.49    5.10
 -12   1  -5   55.99    5.70
 -12   1  -5   55.89    7.10
 -11   1   5  191.08   14.40
 -11   1  -5  160.38   14.60
 -11   1  -5  190.58   15.50
 -10   1   5   61.49    5.00
 -10   1   5   49.40    5.00
 -10   1  -5   57.49    6.80
 -10   1  -5   56.49    5.50
  -9   1  -5  120.09   11.00
  -9   1  -5  118.19    9.90
  -8   1   5  103.19    8.20
  -8   1   5  101.49    7.90
  -8   1   5   90.99    7.80
  -8   1  -5   91.89    8.20
  -8   1  -5   95.19    9.30
  -7   1   5 1643.64  123.39
  -7   1   5 1660.13  123.39
  -7   1   5 1513.35  123.59
  -7   1  -5 1584.84  123.99
  -7   1  -5 1655.03  123.59
  -6   1   5  106.49    9.10
  -6   1   5  123.09    9.30
  -6   1  -5  112.99    9.40
  -6   1  -5  120.19   10.50
  -5   1   5 1325.27  107.09
   5  -1   5 1359.66  107.39
  -5   1   5 1468.35  107.29
  -5   1  -5 1496.65  107.29
  -5   1  -5 1344.07  107.69
  -4   1   5  251.47   17.50
  -4   1   5  225.08   17.70
   4  -1   5  236.98   17.90
  -4   1  -5  199.58   18.40
  -4   1  -5  211.88   17.70
  -3   1   5    4.80    1.30
   3  -1   5    4.70    1.50
  -3   1  -5    7.60    1.70
   2  -1   5  229.48   17.90
  -2   1   5  236.78   17.90
  -2   1   5  224.78   17.50
  -2   1  -5  221.18   17.80
  -1   1   5   30.10    3.20
   1  -1   5   25.90    3.10
  -1   1   5   34.10    2.70
  -1   1  -5   30.20    3.30
   0   1   5  494.35   38.20
   0  -1   5  495.15   38.20
  -1  -1   5   31.40    3.50
   1   1   5   35.40    3.60
  -1  -1   5   39.10    3.00
  -2  -1   5  223.58   17.10
   2   1   5  214.38   17.10
  -2  -1   5  210.98   16.80
  -2  -1  -5  222.88   17.00
   3   1   5    4.50    1.50
  -3  -1   5    5.90    1.30
  -3  -1  -5    4.80    1.50
  -4  -1   5  234.68   18.80
  -4  -1   5  261.87   18.60
   4   1   5  252.97   19.10
  -4  -1  -5  214.88   18.80
  -5  -1   5 1381.76  107.99
  -5  -1   5 1431.56  108.19
  -5  -1  -5 1479.15  108.19
  -5  -1  -5 1348.37  108.59
  -6  -1   5  106.29    9.30
  -6  -1   5  120.79    9.60
  -6  -1  -5  133.39   10.90
  -6  -1  -5  120.59    9.60
  -7  -1   5 1522.05  119.39
  -7  -1   5 1582.44  119.19
  -7  -1  -5 1564.84  119.39
  -8  -1   5  107.69    8.90
  -8  -1   5  113.39    8.60
  -8  -1  -5  101.69    8.90
  -8  -1  -5   97.29   10.00
  -9  -1  -5  105.19    9.50
  -9  -1  -5  127.39   10.70
 -10  -1   5   59.99    5.00
 -10  -1   5   54.49    5.10
 -10  -1  -5   55.99    5.50
 -10  -1  -5   55.39    6.80
 -11  -1   5  202.28   15.30
 -11  -1  -5  193.98   15.60
 -11  -1  -5  176.78   16.40
 -12  -1   5   60.59    5.60
 -12  -1  -5   54.59    7.20
 -12  -1  -5   59.09    5.90
 -13  -1   5   32.30    3.90
 -13  -1  -5   28.70    4.20
 -13  -1  -5   44.20    6.20
 -14  -1   5   17.10    2.90
 -14  -1  -5   13.90    3.20
 -14  -1  -5   12.50    4.70
 -15  -1   5   10.40    2.50
 -15  -1  -5    8.00    3.00
 -15  -1  -5   10.90    4.60
 -16  -1   5    6.40    2.50
 -16  -1  -5   11.20    3.20
 -16  -1  -5   13.50    4.90
 -17  -1   5   96.29    8.70
 -17  -1  -5   96.49    9.10
 -17  -1  -5   75.79    9.70
 -18  -1   5   32.20    4.80
 -18  -1  -5   34.10    5.30
 -18  -1  -5   28.90    5.80
 -19  -1   5    3.40    2.50
 -19  -1  -5    3.80    4.30
 -19  -1  -5    2.20    3.50
 -20  -1   5   39.70    5.30
 -20  -1  -5   39.50    5.90
 -20  -1  -5   56.99    7.20
  21   1   5    8.70    3.30
 -21  -1   5   11.20    3.60
 -21  -1  -5   -0.60    3.50
 -21  -1  -5    6.20    4.30
  22   1   5   16.00    4.10
 -22  -1   5   13.90    3.20
 -22  -1  -5    7.20    4.90
 -23  -1   5   50.29    7.20
 -23  -1  -5   52.39    8.50
 -24  -1  -5    6.10    8.70
 -24   1  -6   19.10    8.70
 -23   1  -6   11.50    8.00
  22  -1   6    6.30    3.70
 -22   1  -6   29.30    5.80
 -22   1  -6   14.20    6.30
  21  -1   6    8.40    3.70
 -21   1  -6   10.10    4.80
 -21   1  -6   20.90    5.60
  20  -1   6   20.80    4.60
 -20   1   6   32.00    4.40
 -20   1  -6   23.00    5.80
 -20   1  -6   20.40    4.50
  19  -1   6   44.10    6.70
 -19   1   6   41.60    5.60
 -19   1  -6   58.39    6.80
 -19   1  -6   49.60    7.30
  18  -1   6   -2.60    2.80
 -18   1   6    6.60    2.70
 -18   1  -6    5.80    5.00
 -18   1  -6    2.90    3.30
 -17   1   6   65.99    6.30
 -17   1  -6   49.00    7.60
 -17   1  -6   53.19    7.00
 -16   1   6   11.70    2.80
 -16   1  -6   25.50    6.00
 -16   1  -6   10.00    3.40
 -15   1   6   33.10    4.20
 -15   1  -6   35.90    5.10
 -15   1  -6   43.60    7.00
 -14   1   6   39.50    4.50
 -14   1  -6   55.49    7.50
 -14   1  -6   46.00    5.60
 -13   1   6   12.40    2.50
 -13   1  -6   13.40    3.30
 -13   1  -6   28.80    5.50
 -12   1   6   46.30    4.60
 -12   1  -6   42.90    5.30
 -12   1  -6   55.89    7.10
 -11   1   6  235.48   19.50
 -11   1  -6  252.77   19.90
 -11   1  -6  259.07   20.80
 -10   1   6   76.19    6.70
 -10   1   6   75.79    6.60
 -10   1  -6   81.79    8.60
 -10   1  -6   83.59    7.20
  -9   1   6   71.89    6.20
  -9   1   6   78.59    6.60
  -9   1  -6   73.29    8.20
  -9   1  -6   66.89    6.60
  -8   1   6  149.99   11.30
  -8   1   6  143.09   11.80
  -8   1   6  151.98   11.40
  -8   1  -6  142.89   12.90
  -8   1  -6  126.99   11.80
  -7   1   6 1004.40   73.89
  -7   1   6  941.81   73.69
  -7   1   6  967.00   73.59
   7  -1   6  974.80   74.19
  -7   1  -6  890.91   74.49
  -7   1  -6  980.70   73.89
  -6   1   6  652.13   48.60
   6  -1   6  673.63   49.10
  -6   1   6  636.24   48.80
  -6   1  -6  583.14   48.80
  -6   1  -6  617.34   49.50
  -5   1   6  325.87   28.20
  -5   1   6  368.76   28.50
   5  -1   6  355.96   28.60
  -5   1  -6  391.36   29.30
  -5   1  -6  395.46   28.50
  -4   1   6  156.28   11.80
   4  -1   6  157.98   12.30
  -4   1   6  148.59   12.10
  -4   1  -6  137.19   13.10
  -4   1  -6  149.79   12.10
  -3   1   6   16.70    1.80
   3  -1   6   13.30    2.10
  -3   1   6   14.50    2.10
   2  -1   6    3.00    1.50
  -2   1   6    2.70    0.90
  -2   1   6    1.80    1.30
  -2   1  -6    6.70    1.70
  -1   1   6   66.69    6.00
   1  -1   6   74.89    6.10
  -1   1   6   67.39    5.50
  -1   1  -6   71.29    6.00
   0   1   6    6.30    1.60
   0  -1   6    4.20    1.40
   0   1  -6    7.60    1.70
  -1  -1   6   61.69    5.80
   1   1   6   65.99    5.90
  -1  -1   6   69.09    5.40
  -1  -1  -6   70.89    5.70
  -2  -1   6    2.90    1.20
  -2  -1   6    3.10    0.90
   2   1   6    2.00    1.50
  -2  -1  -6    5.20    1.50
  -3  -1   6   15.30    1.80
   3   1   6   17.90    2.50
  -3  -1  -6   15.50    2.20
  -4  -1   6  163.28   12.00
  -4  -1   6  150.58   12.20
   4   1   6  159.48   12.50
  -4  -1  -6  138.39   12.20
   5   1   6  362.86   29.90
  -5  -1   6  344.07   29.40
  -5  -1   6  405.66   29.80
  -5  -1  -6  397.86   30.60
  -5  -1  -6  406.16   29.70
   6   1   6  653.63   51.49
  -6  -1   6  659.63   51.09
  -6  -1   6  705.83   51.29
  -6  -1  -6  630.14   51.29
  -6  -1  -6  676.33   51.99
  -7  -1   6  949.21   72.69
  -7  -1   6  954.10   72.49
   7   1   6  949.01   72.99
  -7  -1  -6  876.31   73.39
  -7  -1  -6  991.60   72.69
  -8  -1   6  147.09   11.30
  -8  -1   6  132.39   11.60
  -8  -1   6  139.89   11.20
  -8  -1  -6  147.89   11.60
  -8  -1  -6  141.99   12.90
  -9  -1   6   88.09    6.90
  -9  -1   6   86.29    7.20
  -9  -1  -6   70.79    7.10
  -9  -1  -6   75.99    8.60
 -10  -1   6   75.59    6.70
 -10  -1   6   77.79    6.50
 -10  -1  -6   77.59    8.60
 -10  -1  -6   78.69    7.10
 -11  -1   6  243.88   18.50
 -11  -1   6  209.98   18.40
 -11  -1  -6  248.08   20.00
 -11  -1  -6  240.58   18.80
 -12  -1   6   46.80    4.60
 -12  -1  -6   58.19    7.00
 -12  -1  -6   41.80    5.30
 -13  -1   6   16.30    2.60
 -13  -1  -6    7.70    2.70
 -13  -1  -6   11.00    4.70
 -14  -1   6   42.80    4.70
 -14  -1  -6   32.60    4.60
 -14  -1  -6   45.70    6.60
 -15  -1   6   36.10    4.50
 -15  -1  -6   42.40    7.10
 -16  -1   6   14.60    3.20
 -16  -1  -6   13.60    3.80
 -16  -1  -6   21.60    5.70
 -17  -1   6   61.09    6.60
 -17  -1  -6   79.19    8.80
 -18  -1   6    1.90    2.50
 -18  -1  -6   -1.10    3.00
 -18  -1  -6   -1.70    4.40
 -19  -1   6   49.30    5.80
  19   1   6   46.20    6.70
 -19  -1  -6   48.10    6.70
 -19  -1  -6   52.69    7.30
  20   1   6   29.90    5.40
 -20  -1  -6   25.50    5.70
 -20  -1  -6   17.60    4.50
 -21  -1   6   16.20    3.50
  21   1   6   13.80    3.70
 -21  -1  -6   17.70    5.30
 -21  -1  -6   10.00    5.10
  22   1   6   11.70    3.90
 -22  -1  -6   10.10    5.30
 -23  -1  -6   19.00    9.30
 -24  -1  -6   13.40    9.70
 -23   1  -7   20.60    8.60
  22  -1   7   35.10    6.80
 -22   1  -7   34.90    7.50
 -22   1  -7   29.60    6.20
  21  -1   7   24.10    4.50
 -21   1  -7   17.90    5.80
 -21   1  -7   15.30    5.50
  20  -1   7   42.90    6.10
 -20   1  -7   38.30    7.00
 -20   1  -7   29.80    6.00
  19  -1   7   50.49    7.00
 -19   1  -7   60.49    8.10
 -19   1  -7   43.40    6.60
  18  -1   7   66.49    8.00
 -18   1  -7   64.89    8.80
 -18   1  -7   67.69    7.70
 -17   1   7    1.30    1.70
  17  -1   7    1.90    3.30
 -17   1  -7   -0.40    2.90
 -17   1  -7    3.70    5.00
 -16   1   7   21.60    3.50
  16  -1   7   31.40    5.50
 -16   1  -7   23.80    4.70
 -16   1  -7   37.20    6.90
 -15   1   7   46.90    5.20
  15  -1   7   58.29    7.10
 -15   1  -7   53.59    6.30
  14  -1   7   14.10    3.80
 -14   1   7   16.60    2.70
 -14   1  -7   18.70    5.80
 -14   1  -7   14.90    3.70
  13  -1   7   19.30    3.70
 -13   1   7   25.50    3.10
 -13   1  -7   22.20    3.70
 -13   1  -7   39.00    6.70
 -12   1   7    4.70    1.60
  12  -1   7    1.60    2.30
 -12   1  -7    4.90    2.60
 -12   1  -7    3.20    4.30
 -11   1   7  106.19    8.80
 -11   1   7  104.19    8.90
  11  -1   7   97.89    9.60
 -11   1  -7  112.09   10.90
 -11   1  -7  111.29    9.40
 -10   1   7  175.08   14.00
 -10   1   7  167.78   14.10
  10  -1   7  182.58   15.00
 -10   1   7  160.68   14.50
 -10   1  -7  201.58   15.90
 -10   1  -7  190.18   14.60
  -9   1   7   79.19    6.50
  -9   1   7   80.79    7.20
  -9   1   7   80.29    6.80
   9  -1   7   76.99    7.50
  -9   1  -7   76.99    7.20
  -9   1  -7   77.59    8.80
  -8   1   7  364.36   27.40
   8  -1   7  364.16   27.80
  -8   1   7  344.77   27.00
  -8   1   7  351.36   27.10
  -8   1  -7  355.36   28.50
  -8   1  -7  320.67   27.40
   7  -1   7  291.27   24.20
  -7   1   7  314.27   23.60
  -7   1   7  313.17   23.90
  -7   1   7  297.37   23.50
  -7   1  -7  319.27   24.00
  -7   1  -7  285.97   24.90
  -6   1   7  318.07   22.90
  -6   1   7  290.87   23.20
   6  -1   7  315.87   23.50
  -6   1  -7  245.58   24.00
  -5   1   7  324.47   25.70
  -5   1   7  338.97   26.00
   5  -1   7  325.07   26.20
  -5   1  -7  324.27   26.90
  -5   1  -7  347.67   26.00
   4  -1   7  279.27   21.50
  -4   1   7  273.17   21.30
  -4   1   7  262.87   21.00
  -4   1  -7  287.07   21.30
  -4   1  -7  249.58   22.20
  -3   1   7  166.38   13.40
   3  -1   7  168.68   13.50
  -3   1   7  177.68   13.00
  -3   1  -7  152.18   13.30
  -2   1   7   15.40    2.50
  -2   1   7   16.90    2.00
  -2   1  -7   23.60    2.60
  -1   1   7   22.40    2.20
   1  -1   7   16.60    2.50
  -1   1   7   22.80    2.80
  -1   1  -7   27.40    3.00
   0   1   7  218.68   15.90
   0  -1   7  216.48   15.90
   0   1  -7  182.18   15.60
   0  -1  -7  180.68   15.60
  -1  -1   7   27.00    2.50
  -1  -1   7   28.10    3.20
   1   1   7   25.40    3.20
  -2  -1   7   17.70    1.90
  -2  -1   7   14.40    2.30
   2   1   7   12.20    2.40
  -3  -1   7  160.38   12.50
  -3  -1   7  159.58   12.90
   3   1   7  161.88   13.00
  -3  -1  -7  159.78   12.80
  -4  -1   7  278.47   21.90
  -4  -1   7  267.77   21.60
   4   1   7  291.07   22.10
  -4  -1  -7  282.17   21.90
  -5  -1   7  352.86   25.30
   5   1   7  308.57   25.40
  -5  -1   7  316.47   24.90
  -5  -1  -7  316.77   26.10
  -5  -1  -7  315.57   25.20
  -6  -1   7  270.97   20.80
  -6  -1   7  270.47   20.50
   6   1   7  263.97   21.10
  -6  -1  -7  244.98   21.80
  -6  -1  -7  263.67   20.80
  -7  -1   7  298.27   23.30
  -7  -1   7  294.17   23.60
   7   1   7  313.37   24.00
  -7  -1  -7  302.07   23.60
  -7  -1  -7  294.57   24.60
   8   1   7  364.16   27.60
  -8  -1   7  345.07   26.80
  -8  -1   7  341.17   27.20
  -8  -1   7  332.37   26.90
  -8  -1  -7  347.97   28.20
  -8  -1  -7  351.96   27.20
  -9  -1   7   78.29    6.60
  -9  -1   7   78.39    7.00
   9   1   7   71.79    7.30
  -9  -1   7   71.29    6.40
  -9  -1  -7   95.29    9.00
  -9  -1  -7   76.29    7.00
  10   1   7  179.98   15.10
 -10  -1   7  167.78   14.20
 -10  -1   7  179.18   14.20
 -10  -1   7  170.08   14.60
 -10  -1  -7  183.18   14.70
 -10  -1  -7  201.88   16.10
 -11  -1   7  109.39    9.00
  11   1   7  100.09   10.00
 -11  -1   7  107.09    9.20
 -11  -1  -7  114.49    9.70
 -11  -1  -7  121.89   11.30
  12   1   7    5.20    3.00
 -12  -1   7    5.20    2.10
 -12  -1   7    6.80    1.90
 -12  -1  -7    1.00    2.30
 -12  -1  -7   12.70    5.00
 -13  -1   7   25.20    3.50
  13   1   7   28.70    4.70
 -13  -1  -7   38.70    6.60
 -13  -1  -7   33.90    4.50
 -14  -1   7   16.80    2.80
  14   1   7   13.00    4.00
 -14  -1  -7   10.90    3.20
 -14  -1  -7   20.20    5.80
 -15  -1   7   46.00    5.20
  15   1   7   42.30    6.10
 -15  -1  -7   43.60    5.70
 -15  -1  -7   71.99    8.90
  16   1   7   15.70    4.10
 -16  -1   7   19.90    3.30
 -16  -1  -7   26.00    4.70
 -16  -1  -7   21.30    5.80
  17   1   7    0.70    3.00
 -17  -1   7    3.70    2.20
 -17  -1  -7    1.80    3.10
 -17  -1  -7    5.00    4.80
  18   1   7   67.89    7.90
 -18  -1   7   62.29    6.60
 -18  -1  -7   65.39    7.50
  19   1   7   31.10    5.50
 -19  -1  -7   42.40    6.10
  20   1   7   20.20    4.50
 -20  -1  -7   33.70    5.80
 -20  -1  -7   41.10    7.10
  21   1   7   18.60    4.20
 -21  -1  -7   16.40    5.40
 -21  -1  -7   18.50    5.30
  22   1   7   15.10    4.20
 -22  -1  -7   12.20    5.30
 -22  -1  -7   11.00    6.80
 -23  -1  -7   13.00    8.40
 -23   1  -8    4.90    8.10
 -22   1  -8    4.70    8.40
 -22   1  -8   10.20    5.60
  21  -1   8   13.90    4.10
 -21   1  -8   13.40    5.40
 -21   1  -8   14.50    5.90
  20  -1   8   26.30    4.90
 -20   1  -8   17.50    5.40
  19  -1   8   19.70    4.60
 -19   1  -8   12.70    5.40
 -19   1  -8   16.00    4.30
  18  -1   8   69.99    8.60
 -18   1  -8   73.09    8.70
 -18   1  -8   89.69    9.80
  17  -1   8   20.80    4.80
 -17   1  -8   23.30    6.40
 -17   1  -8   14.60    4.00
 -16   1   8    7.80    1.90
  16  -1   8    8.70    3.70
 -16   1  -8   15.10    6.20
 -16   1  -8   15.50    4.20
  15  -1   8   77.69    8.50
 -15   1  -8   69.29    8.20
 -15   1  -8   89.49   10.10
  14  -1   8   21.90    4.60
 -14   1  -8   35.70    6.80
 -14   1  -8   22.40    4.00
 -13   1   8   17.30    2.40
  13  -1   8   23.50    4.40
 -13   1  -8   15.30    3.80
 -13   1  -8   17.40    6.10
  12  -1   8  147.89   12.60
 -12   1   8  136.39   11.30
 -12   1  -8  130.59   13.90
 -12   1  -8  141.69   12.10
 -11   1   8   13.30    2.50
 -11   1   8   10.20    1.90
  11  -1   8   10.20    3.30
 -11   1  -8   16.50    3.30
 -11   1  -8   10.30    5.10
 -10   1   8   71.99    7.10
  10  -1   8   83.79    8.00
 -10   1   8   73.89    7.60
 -10   1   8   88.89    6.90
 -10   1  -8   91.39    9.80
 -10   1  -8   84.09    7.80
  -9   1   8  196.28   14.50
   9  -1   8  173.08   15.20
  -9   1   8  183.48   14.40
  -9   1   8  190.68   15.00
  -9   1  -8  187.18   16.40
  -9   1  -8  159.68   14.90
  -8   1   8  148.79   11.70
  -8   1   8  139.79   11.30
  -8   1   8  128.19   11.00
  -8   1  -8  162.88   13.30
  -8   1  -8  136.79   11.70
   7  -1   8   70.09    7.30
  -7   1   8   80.99    6.60
  -7   1   8   74.79    6.30
  -7   1   8   81.29    7.00
  -7   1  -8   84.49    9.10
  -6   1   8   26.10    3.40
  -6   1   8   25.30    2.90
   6  -1   8   31.70    3.90
  -6   1  -8   19.40    5.30
  -6   1  -8   24.60    3.40
  -5   1   8   34.30    3.40
  -5   1   8   41.00    4.00
   5  -1   8   30.60    4.10
  -5   1  -8   28.80    5.60
  -5   1  -8   37.50    4.20
  -4   1   8  572.14   44.70
  -4   1   8  532.05   44.30
   4  -1   8  609.44   44.90
  -4   1  -8  631.84   44.70
  -4   1  -8  535.75   45.40
  -3   1   8  167.18   12.50
  -3   1   8  164.58   13.00
   3  -1   8  150.88   13.00
  -3   1  -8  152.58   12.90
   2  -1   8    5.30    1.80
  -2   1   8    7.60    1.90
  -2   1   8    7.90    1.30
  -2   1  -8    6.10    2.00
  -1   1   8   36.80    4.10
   1  -1   8   32.50    4.00
  -1   1   8   39.20    3.30
  -1   1  -8   34.10    4.00
   0  -1   8   83.29    6.40
   0   1   8   76.49    7.00
   0   1   8   77.19    6.30
   0  -1   8   75.29    7.00
  -1  -1   8   31.70    4.10
  -1  -1   8   42.00    3.40
   1   1   8   32.70    4.10
  -1  -1  -8   41.50    4.00
  -2  -1   8    7.30    1.30
  -2  -1   8    4.20    1.80
   2   1   8    2.50    1.50
  -2  -1  -8    3.60    1.80
   3   1   8  160.98   13.20
  -3  -1   8  157.38   13.10
  -3  -1   8  167.68   12.70
  -3  -1  -8  158.08   13.00
  -4  -1   8  522.15   45.50
   4   1   8  622.14   46.10
  -4  -1  -8  639.24   45.90
  -5  -1   8   36.00    3.50
  -5  -1   8   38.50    4.10
  -5  -1  -8   36.50    4.20
  -5  -1  -8   35.90    5.90
  -6  -1   8   22.90    3.30
  -6  -1   8   23.80    2.80
   6   1   8   19.30    3.50
  -6  -1  -8   27.00    5.20
  -6  -1  -8   31.10    3.60
  -7  -1   8   85.09    7.40
   7   1   8   76.69    7.70
  -7  -1   8   76.99    7.10
  -7  -1  -8   93.59    7.60
  -7  -1  -8   97.09    9.50
  -8  -1   8  127.19   11.00
   8   1   8  149.69   12.10
  -8  -1   8  137.09   11.60
  -8  -1   8  144.09   11.20
  -8  -1  -8  143.99   13.30
  -8  -1  -8  141.69   11.60
  -9  -1   8  184.18   14.40
   9   1   8  177.48   15.40
  -9  -1   8  197.48   15.10
  -9  -1   8  196.58   14.60
  -9  -1  -8  167.68   15.00
  -9  -1  -8  167.98   16.50
 -10  -1   8   79.99    7.20
 -10  -1   8   84.49    7.00
  10   1   8   80.19    8.10
 -10  -1   8   79.99    7.70
 -10  -1  -8   89.69   10.00
 -10  -1  -8   84.29    7.70
 -11  -1   8   13.50    2.10
  11   1   8   11.40    3.30
 -11  -1   8   13.60    2.60
 -11  -1  -8   17.50    5.60
 -11  -1  -8    9.30    2.80
 -12  -1   8  127.09   11.30
 -12  -1   8  144.79   11.30
  12   1   8  146.39   12.50
 -12  -1  -8  151.88   13.50
 -12  -1  -8  124.59   11.90
 -13  -1   8   14.50    2.30
  13   1   8   15.50    3.70
 -13  -1  -8   18.30    6.20
 -13  -1  -8   12.50    3.20
  14   1   8   16.70    4.10
 -14  -1   8   29.10    3.40
 -14  -1  -8   29.60    6.90
 -14  -1  -8   26.40    4.50
  15   1   8   82.69    8.70
 -15  -1  -8   81.89   10.20
 -15  -1  -8   74.39    8.10
  16   1   8   13.60    3.90
 -16  -1  -8    9.90    3.70
 -16  -1  -8    9.00    6.00
  17   1   8   18.70    4.50
 -17  -1  -8   15.80    4.10
 -17  -1  -8   37.50    7.50
  18   1   8   74.69    8.40
 -18  -1  -8   60.79    8.90
 -18  -1  -8   77.99    8.30
  19   1   8   22.80    4.90
 -19  -1  -8   14.20    4.50
 -19  -1  -8   28.30    6.20
  20   1   8   14.30    4.10
 -20  -1  -8   14.20    5.20
 -20  -1  -8    5.50    4.20
  21   1   8   14.20    4.20
 -21  -1  -8   17.00    6.60
 -21  -1  -8   12.70    5.50
 -22  -1  -8    6.40    7.50
 -22  -1  -8   12.60    5.60
 -23  -1  -8   22.20    9.70
 -22   1  -9   12.70    9.00
 -22   1  -9   16.80    7.60
 -21   1  -9    8.20    7.50
 -21   1  -9    8.40    5.70
 -20   1  -9   16.40    6.40
 -20   1  -9   18.10    6.10
  19  -1   9   23.00    4.60
 -19   1  -9   14.00    4.60
 -19   1  -9   14.90    5.90
  18  -1   9   41.90    6.40
 -18   1  -9   42.40    6.40
  17  -1   9   47.50    6.80
 -17   1  -9   30.50    5.80
 -17   1  -9   54.19    8.40
  16  -1   9   52.79    6.70
 -16   1  -9   32.70    5.40
  15  -1   9   12.80    4.20
 -15   1  -9   33.80    7.40
 -15   1  -9   16.00    4.10
 -14   1  -9   30.20    7.60
 -14   1  -9   39.30    5.50
  13  -1   9   66.99    7.40
 -13   1  -9   57.09    7.10
 -13   1  -9   73.69    9.50
  12  -1   9   95.69    8.90
 -12   1   9   78.79    7.60
 -12   1  -9   91.09   10.60
 -12   1  -9   91.29    8.60
 -11   1   9   26.20    4.20
 -11   1   9   26.70    3.40
  11  -1   9   18.10    3.80
 -11   1  -9   17.60    5.90
 -11   1  -9   23.40    4.10
 -10   1   9  130.69   11.10
  10  -1   9  125.29   12.00
 -10   1   9  134.79   11.70
 -10   1  -9  161.18   13.70
   9  -1   9   45.70    5.70
  -9   1   9   46.40    4.20
  -9   1   9   52.29    4.80
  -9   1   9   44.10    5.40
  -9   1  -9   51.99    5.70
  -9   1  -9   52.09    7.70
  -8   1   9  103.39    9.00
  -8   1   9   99.99    8.60
   8  -1   9  112.69    9.50
  -8   1   9  102.09    8.30
  -8   1  -9   95.09   11.10
  -8   1  -9  104.39    9.20
  -7   1   9   36.70    3.50
  -7   1   9   35.90    4.50
   7  -1   9   46.20    5.00
  -7   1   9   41.60    4.10
  -7   1  -9   47.10    6.90
  -7   1  -9   47.80    4.90
  -6   1   9   17.60    2.30
   6  -1   9   14.40    2.70
  -6   1   9   16.00    2.60
  -6   1  -9   20.50    5.40
  -5   1   9   28.80    3.20
  -5   1  -9   28.80    3.70
  -5   1  -9   32.10    5.90
  -4   1   9  173.78   14.60
  -4   1   9  177.78   14.10
   4  -1   9  175.68   14.70
  -4   1  -9  175.68   15.90
  -4   1  -9  195.08   14.60
  -3   1   9  125.39    9.90
  -3   1   9  125.39   10.50
   3  -1   9  116.59   10.50
  -3   1  -9  110.99   11.80
  -3   1  -9  136.39   10.40
  -2   1   9   83.29    6.10
  -2   1   9   82.39    6.90
   2  -1   9   59.89    6.70
  -2   1  -9   66.89    6.70
  -1   1   9  105.19    9.60
   1  -1   9  119.89    9.10
   1  -1   9  107.19    9.70
  -1   1   9  116.99    9.00
   0  -1   9  287.97   22.80
   0   1   9  296.87   23.40
   0  -1   9  309.67   23.40
   0   1   9  289.17   22.80
  -1  -1   9  105.39    8.80
   1   1   9   97.49    8.80
   2   1   9   59.09    6.40
  -2  -1   9   71.89    6.40
  -2  -1   9   77.39    5.80
  -2  -1  -9   64.29    6.30
  -3  -1   9  131.19   10.70
  -3  -1   9  113.89   10.10
   3   1   9  127.29   10.80
  -3  -1  -9  141.49   10.60
  -4  -1   9  171.58   14.50
   4   1   9  188.58   14.70
  -4  -1   9  161.38   14.00
  -4  -1  -9  195.88   14.50
  -5  -1   9   30.50    3.10
   5   1   9   24.50    3.60
  -5  -1   9   29.90    3.60
  -5  -1  -9   23.50    3.40
  -5  -1  -9   28.60    5.90
  -6  -1   9   26.30    2.70
   6   1   9   18.30    3.10
  -6  -1   9   22.30    3.20
  -6  -1  -9   18.70    3.10
  -6  -1  -9   12.80    5.30
  -7  -1   9   42.60    4.80
  -7  -1   9   43.40    4.40
   7   1   9   49.99    5.30
  -7  -1  -9   40.50    5.10
  -7  -1  -9   54.39    7.50
   8   1   9  116.59    9.40
  -8  -1   9  106.49    8.50
  -8  -1   9   97.09    8.20
  -8  -1   9   96.19    8.90
  -8  -1  -9   94.99    8.90
  -8  -1  -9   96.69   11.00
   9   1   9   49.99    5.90
  -9  -1   9   46.30    4.90
  -9  -1   9   53.49    4.40
  -9  -1   9   46.00    5.40
  -9  -1  -9   56.29    8.00
  -9  -1  -9   43.30    5.60
 -10  -1   9  132.19   10.90
  10   1   9  143.39   12.20
 -10  -1   9  123.09   11.60
 -10  -1   9  142.89   11.30
 -10  -1  -9  139.09   11.80
 -10  -1  -9  136.09   13.90
 -11  -1   9   26.30    3.10
  11   1   9   27.10    4.60
 -11  -1   9   31.40    4.50
 -11  -1   9   28.90    3.70
 -11  -1  -9   29.20    6.70
 -11  -1  -9   22.00    4.10
 -12  -1   9   80.49    7.60
  12   1   9   95.29    8.90
 -12  -1  -9  100.19   10.70
 -12  -1  -9   76.89    8.50
  13   1   9   76.49    7.80
 -13  -1  -9   54.89    7.20
 -13  -1  -9   80.39    9.90
  14   1   9   22.80    5.00
 -14  -1  -9   21.10    4.40
 -14  -1  -9   33.60    7.60
  15   1   9   24.60    5.00
 -15  -1  -9   29.60    7.40
  16   1   9   49.90    6.60
 -16  -1  -9   29.60    5.30
  17   1   9   37.80    6.10
 -17  -1  -9   38.10    5.80
 -17  -1  -9   66.49    9.00
  18   1   9   35.30    6.10
 -18  -1  -9   36.00    7.00
 -18  -1  -9   50.59    6.40
  19   1   9   20.40    4.70
 -19  -1  -9   24.60    6.30
 -19  -1  -9   11.70    4.70
  20   1   9   10.70    4.20
 -20  -1  -9   12.60    5.20
 -20  -1  -9   22.40    6.00
  21   1   9   19.00    5.70
 -21  -1  -9    7.90    7.20
 -21  -1  -9   26.10    6.10
 -22  -1  -9    2.90    5.60
 -22  -1  -9   13.90    8.60
 -22   1 -10    6.90    8.80
 -21   1 -10    2.10    6.70
 -21   1 -10   10.80    7.90
  20  -1  10    6.30    3.80
 -20   1 -10    4.90    6.20
 -20   1 -10   10.80    5.90
  19  -1  10   21.10    4.50
 -19   1 -10   11.30    5.50
 -19   1 -10   27.50    6.80
  18  -1  10   11.40    4.30
 -18   1 -10    8.10    5.30
 -18   1 -10   22.10    5.20
  17  -1  10   41.40    6.50
 -17   1 -10   45.80    6.30
 -17   1 -10   26.70    6.90
  16  -1  10   61.69    7.30
 -16   1 -10   35.80    7.40
 -16   1 -10   56.19    6.80
  15  -1  10   17.50    4.70
 -15   1 -10   29.00    4.80
 -15   1 -10   25.40    7.00
  14  -1  10    6.30    3.50
 -14   1 -10   12.30    6.80
 -14   1 -10    8.10    4.00
  13  -1  10   79.69    8.70
 -13   1 -10   92.19   11.10
 -13   1 -10   74.69    8.50
 -12   1  10   13.70    2.90
  12  -1  10   14.20    4.10
 -12   1 -10   24.70    6.90
 -12   1 -10   14.00    3.90
 -11   1  10  176.88   15.20
  11  -1  10  195.38   15.70
 -11   1  10  170.98   14.50
 -11   1 -10  183.58   17.10
 -11   1 -10  176.08   15.30
 -10   1  10   32.70    4.90
  10  -1  10   45.20    5.60
 -10   1  10   36.80    4.60
 -10   1 -10   30.20    6.90
 -10   1 -10   44.20    5.50
  -9   1  10   26.90    3.40
   9  -1  10   17.50    4.00
  -9   1 -10   28.50    4.10
  -9   1 -10   31.90    6.70
  -8   1  10    7.30    2.60
  -8   1  10    5.30    2.10
   8  -1  10    3.90    2.70
  -8   1 -10    3.90    5.20
  -8   1 -10    4.00    2.60
   7  -1  10   83.89    7.50
  -7   1  10   73.69    6.50
  -7   1  10   71.69    7.00
  -7   1 -10   65.79    7.10
  -7   1 -10   74.29    9.50
   6  -1  10   22.20    3.70
  -6   1  10   34.00    4.20
  -6   1  10   32.30    3.60
  -6   1 -10   46.10    7.00
  -6   1 -10   37.40    4.50
  -5   1  10  122.59   10.00
  -5   1  10  116.29    9.40
   5  -1  10  126.09   10.20
  -5   1 -10   91.19   11.60
  -5   1 -10  111.59   10.00
  -4   1  10   34.70    4.20
  -4   1  10   34.30    3.50
   4  -1  10   34.40    4.40
  -4   1 -10   23.10    6.00
  -4   1 -10   39.30    4.60
  -3   1  10   81.09    6.70
  -3   1  10   81.79    7.50
   3  -1  10   76.29    7.60
  -3   1 -10   81.59    9.30
  -3   1 -10   85.49    7.50
   2  -1  10   93.69    8.20
  -2   1  10   94.39    8.00
  -2   1 -10   77.49    9.50
  -2   1 -10   83.99    7.90
   1  -1  10  325.07   28.20
  -1   1  10  376.76   27.50
  -1   1  10  327.37   28.10
   1  -1  10  385.46   27.50
   0   1  10  104.49   10.60
   0  -1  10  130.39    9.90
   0  -1  10  133.39   10.70
  -1  -1  10  388.46   30.00
  -1  -1  10  374.56   29.30
   1   1  10  388.36   29.30
   1   1  10  367.36   30.00
  -2  -1  10   95.69    7.80
   2   1  10   85.49    8.50
  -2  -1  10   95.19    8.50
  -2  -1 -10  101.49    8.30
   3   1  10   62.59    6.90
  -3  -1  10   70.89    6.10
  -3  -1  10   77.29    6.90
  -3  -1 -10   79.09    6.80
  -4  -1  10   29.00    3.40
  -4  -1  10   31.70    4.10
   4   1  10   38.60    4.60
  -4  -1 -10   34.90    4.30
  -4  -1 -10   36.60    6.40
  -5  -1  10  107.79    9.60
   5   1  10  120.19    9.90
  -5  -1  10  108.99    9.00
  -5  -1 -10   96.29   11.40
  -5  -1 -10  114.49    9.60
  -6  -1  10   36.20    4.40
   6   1  10   30.40    4.30
  -6  -1  10   28.70    3.70
  -6  -1 -10   35.70    6.70
  -6  -1 -10   44.30    4.70
  -7  -1  10   68.09    7.10
  -7  -1  10   75.99    6.60
  -7  -1  10   77.29    6.20
   7   1  10   84.49    7.50
  -7  -1 -10   70.79    9.50
  -7  -1 -10   65.09    7.10
   8   1  10    3.60    2.60
  -8  -1  10    4.00    2.10
  -8  -1  10    4.30    2.20
  -8  -1 -10    4.90    5.20
  -8  -1 -10    3.90    2.60
   9   1  10   13.00    3.30
  -9  -1  10   27.60    3.20
  -9  -1  10   17.70    3.40
  -9  -1 -10   21.50    3.60
  -9  -1 -10   15.60    5.90
 -10  -1  10   48.40    4.80
 -10  -1  10   40.30    5.30
  10   1  10   46.90    6.00
 -10  -1 -10   33.10    7.50
 -10  -1 -10   31.80    4.90
  11   1  10  215.08   16.10
 -11  -1  10  169.58   15.30
 -11  -1  10  168.98   14.80
 -11  -1 -10  204.18   17.50
 -11  -1 -10  169.38   15.30
  12   1  10    8.90    3.50
 -12  -1  10   18.30    3.20
 -12  -1 -10   22.00    4.10
 -12  -1 -10   18.80    6.80
  13   1  10   83.59    8.50
 -13  -1 -10   65.09   10.10
 -13  -1 -10   71.19    8.10
  14   1  10   10.80    4.10
 -14  -1 -10   18.90    7.30
 -15  -1 -10   20.70    4.30
 -15  -1 -10   19.60    6.90
  16   1  10   58.49    7.90
 -16  -1 -10   74.19    8.20
 -16  -1 -10   72.59   10.20
  17   1  10   22.70    4.90
 -17  -1 -10   33.90    7.30
 -17  -1 -10   31.00    5.50
  18   1  10    9.30    4.00
 -18  -1 -10    9.80    4.20
 -18  -1 -10   23.80    6.60
  19   1  10   19.80    5.10
 -19  -1 -10   13.50    5.70
 -19  -1 -10   28.00    5.70
  20   1  10    1.10    3.60
 -20  -1 -10   -4.30    5.60
 -20  -1 -10    2.90    6.30
 -21  -1 -10   -2.30    6.20
 -21  -1 -10    8.00    8.30
 -22  -1 -10    7.40    9.70
 -21   1 -11   11.60    8.70
 -21   1 -11   -2.30    8.90
 -20   1 -11    8.30    7.20
 -20   1 -11    6.60    8.20
  19  -1  11    5.20    3.80
 -19   1 -11    9.90    6.50
 -19   1 -11   12.80    7.20
  18  -1  11    0.50    3.60
 -18   1 -11   -0.80    5.10
 -18   1 -11   10.00    4.90
  17  -1  11   63.99    7.60
 -17   1 -11   40.40    6.40
 -17   1 -11   40.20    7.70
  16  -1  11   27.00    5.60
 -16   1 -11   23.50    6.90
 -16   1 -11   28.80    5.60
  15  -1  11   30.80    5.90
 -15   1 -11   40.60    6.00
 -15   1 -11   56.09    8.60
  14  -1  11   64.79    8.20
 -14   1 -11   59.59   10.40
 -14   1 -11   67.19    7.70
  13  -1  11   10.70    4.00
 -13   1 -11   20.10    4.40
 -13   1 -11   16.70    6.60
  12  -1  11   48.90    6.40
 -12   1 -11   27.80    7.60
 -12   1 -11   34.10    5.20
 -11   1  11   82.99    8.20
  11  -1  11  107.99    9.70
 -11   1  11   98.29    9.20
 -11   1 -11   94.39    9.10
 -11   1 -11   72.09   11.10
 -10   1  11   53.79    6.80
 -10   1  11   61.99    6.10
 -10   1 -11   65.19    6.90
 -10   1 -11   61.49    9.20
  -9   1  11    1.30    2.60
   9  -1  11    0.90    2.70
  -9   1  11    0.30    2.40
  -9   1 -11    1.00    2.90
  -9   1 -11    7.00    5.60
  -8   1  11   25.90    4.10
  -8   1  11   26.40    3.30
   8  -1  11   23.70    4.20
  -8   1 -11   19.50    6.30
  -8   1 -11   20.80    4.00
   7  -1  11   14.10    3.50
  -7   1  11   18.50    3.40
  -7   1 -11   15.90    3.50
  -7   1 -11    7.00    5.60
  -6   1  11   20.90    2.90
   6  -1  11   15.40    3.50
  -6   1  11   19.40    3.40
  -6   1 -11   19.60    3.40
  -6   1 -11   23.70    6.00
  -5   1  11   30.60    3.30
   5  -1  11   26.90    4.10
  -5   1  11   21.70    3.70
  -5   1 -11   28.30    6.40
  -5   1 -11   25.80    4.00
   4  -1  11   64.79    6.60
  -4   1  11   66.19    6.40
  -4   1  11   63.49    5.60
  -4   1 -11   62.29    6.40
  -4   1 -11   43.80    8.20
  -3   1  11   15.00    3.10
   3  -1  11   16.30    3.40
  -3   1 -11   12.20    5.20
  -3   1 -11   26.50    3.50
  -2   1  11  136.09   10.40
   2  -1  11  135.19   11.30
   2  -1  11  116.99   10.40
  -2   1  11  132.79   11.20
   1  -1  11  353.76   28.30
   1  -1  11  376.76   29.10
  -1   1  11  360.46   28.30
  -1   1  11  376.46   29.10
   0  -1  11  162.78   14.10
   0   1  11  174.58   13.20
   0  -1  11  162.68   13.20
  -1  -1  11  371.56   28.30
  -1  -1  11  324.47   27.50
   1   1  11  360.96   28.40
   1   1  11  369.06   27.50
   2   1  11  119.19   11.10
  -2  -1  11  131.09   10.30
  -2  -1  11  122.99   11.10
   2   1  11  131.59   10.20
  -3  -1  11   15.40    2.40
   3   1  11   17.30    3.20
  -3  -1  11   21.80    3.30
  -3  -1 -11   17.70    3.20
  -3  -1 -11   12.40    5.40
  -4  -1  11   62.49    5.70
   4   1  11   61.59    6.70
  -4  -1  11   60.19    6.30
  -4  -1 -11   68.79    8.90
  -4  -1 -11   65.49    6.40
   5   1  11   27.00    4.10
  -5  -1  11   27.50    3.50
  -5  -1 -11   33.90    4.20
  -5  -1 -11   28.40    6.60
  -6  -1  11   15.20    2.90
   6   1  11   14.30    3.10
  -6  -1  11   17.70    2.60
  -6  -1 -11   16.90    5.80
  -6  -1 -11   20.80    3.40
   7   1  11   16.30    3.40
  -7  -1  11   11.00    2.80
  -7  -1  11   16.10    2.80
  -7  -1 -11    6.50    5.70
  -7  -1 -11   13.60    3.20
  -8  -1  11   18.50    2.90
  -8  -1  11   14.50    3.10
   8   1  11   18.20    3.70
  -8  -1 -11    9.20    5.80
  -9  -1  11    1.10    2.40
   9   1  11    0.50    2.60
  -9  -1  11    1.80    2.40
  -9  -1 -11    4.70    2.90
  10   1  11   86.39    8.30
 -10  -1  11   71.59    7.10
 -10  -1  11   65.99    7.60
 -10  -1 -11   65.79   10.20
 -10  -1 -11   70.29    7.60
 -11  -1  11  101.69    9.40
 -11  -1  11   79.79    8.50
  11   1  11  101.29    9.80
 -11  -1 -11   93.19    9.20
 -11  -1 -11  108.09   12.10
  12   1  11   39.40    5.60
 -12  -1 -11   33.80    8.20
 -12  -1 -11   36.90    5.30
  13   1  11   18.80    4.60
 -13  -1 -11   12.80    4.20
 -13  -1 -11   13.40    6.40
 -14  -1 -11   66.19    7.70
 -14  -1 -11   61.49    9.60
  15   1  11   22.20    5.30
 -15  -1 -11   36.10    5.40
 -15  -1 -11   47.80    8.90
  16   1  11   32.70    6.00
 -16  -1 -11   34.00    5.80
 -16  -1 -11   36.70    7.60
  17   1  11   46.80    6.80
 -17  -1 -11   60.59    7.50
 -17  -1 -11   43.90    8.60
  18   1  11    2.90    3.80
 -18  -1 -11    6.60    4.70
 -18  -1 -11   16.60    6.40
  19   1  11   15.70    4.70
 -19  -1 -11   21.00    6.00
 -19  -1 -11    1.00    6.10
 -20  -1 -11    9.00    7.40
 -20  -1 -11   19.30    7.60
 -21  -1 -11   11.70    9.00
 -21  -1 -11   -0.30    8.00
 -20   1 -12   -3.00    8.30
 -20   1 -12    0.10   10.10
 -19   1 -12   -0.90    7.70
 -19   1 -12    4.70    7.30
  18  -1  12   25.50    5.10
 -18   1 -12   15.20    7.90
 -18   1 -12   18.50    6.30
  17  -1  12    8.50    4.50
 -17   1 -12   19.70    7.30
 -17   1 -12   14.50    5.40
  16  -1  12   16.40    4.70
 -16   1 -12   17.80    6.60
 -16   1 -12   24.20    5.00
  15  -1  12   29.30    5.40
 -15   1 -12   22.90    5.10
 -15   1 -12   14.70    6.40
  14  -1  12   60.79    8.30
 -14   1 -12   74.69    8.30
 -14   1 -12   80.19   11.30
  13  -1  12   41.90    6.50
 -13   1 -12   46.10    8.80
 -13   1 -12   42.10    6.00
  12  -1  12   41.70    6.00
 -12   1 -12   11.40    6.60
 -12   1 -12   25.60    4.90
 -11   1  12   23.40    4.70
  11  -1  12   31.90    5.40
 -11   1 -12   32.90    5.00
 -11   1 -12   18.00    6.90
 -10   1  12   14.80    3.70
  10  -1  12   14.40    4.10
 -10   1  12   12.70    3.20
 -10   1 -12   17.20    4.10
 -10   1 -12    6.90    6.30
   9  -1  12   42.60    5.90
  -9   1  12   27.50    4.60
  -9   1  12   42.50    4.60
  -9   1 -12   37.90    5.10
  -9   1 -12   27.80    7.30
  -8   1  12    5.60    2.90
  -8   1  12    8.90    2.60
   8  -1  12    5.40    3.00
  -8   1 -12    4.20    5.60
  -8   1 -12    6.60    3.30
  -7   1  12  101.89    9.70
   7  -1  12  100.69   10.00
  -7   1  12  112.59    9.00
  -7   1 -12  101.59   12.20
  -7   1 -12  100.09    9.70
  -6   1  12    5.00    2.30
   6  -1  12    3.70    2.70
  -6   1  12    3.90    2.80
  -6   1 -12    5.00    5.60
  -6   1 -12    2.00    2.90
  -5   1  12  102.09    9.20
  -5   1  12   86.19    8.40
   5  -1  12  106.69    9.60
  -5   1 -12  108.39   11.60
  -5   1 -12  104.59    9.30
  -4   1  12   56.09    5.50
   4  -1  12   54.99    5.30
  -4   1  12   55.39    6.20
   4  -1  12   70.59    6.70
  -4   1 -12   49.20    6.30
  -4   1 -12   67.09    8.70
  -3   1  12   23.20    3.90
   3  -1  12   31.20    4.50
  -3   1  12   27.00    3.10
   3  -1  12   30.50    3.30
  -3   1 -12   19.40    6.10
  -2   1  12   64.59    5.60
   2  -1  12   59.39    5.50
   2  -1  12   57.89    6.50
  -2   1  12   64.99    6.60
  -2   1 -12   52.29    8.20
  -1   1  12   84.79    7.30
   1  -1  12   61.99    6.00
  -1   1  12   64.39    6.10
   1  -1  12   75.79    7.30
  -1   1 -12   65.69    8.60
   0  -1  12  413.76   29.90
   0   1  12  371.26   29.90
   0  -1  12  420.06   30.90
   0   1  12  338.17   30.60
  -1  -1  12   82.99    7.20
   1   1  12   62.59    7.10
  -1  -1  12   58.89    6.10
   1   1  12   77.09    6.10
   1   1 -12   61.79    8.20
  -1  -1 -12   67.69    8.70
   2   1  12   69.19    5.90
   2   1  12   79.19    7.20
  -2  -1  12   69.09    6.90
  -2  -1  12   64.19    6.00
  -2  -1 -12   49.50    7.80
   3   1  12   23.50    4.20
  -3  -1  12   31.70    3.40
   3   1  12   30.50    3.30
  -3  -1 -12   12.20    5.90
  -4  -1  12   62.99    5.50
   4   1  12   51.79    6.60
  -4  -1  12   63.89    6.40
  -4  -1 -12   58.59    6.40
  -4  -1 -12   41.80    8.30
  -5  -1  12   98.39    9.10
   5   1  12  101.59    9.40
  -5  -1  12   84.69    8.30
  -5  -1 -12   97.79   11.60
  -5  -1 -12  108.29    9.10
  -6  -1  12    3.60    2.40
   6   1  12    1.50    2.60
  -6  -1  12    2.60    2.20
  -6  -1 -12    0.40    5.20
  -6  -1 -12   -0.90    2.60
  -7  -1  12  100.49    9.40
  -7  -1  12   94.39    8.70
   7   1  12  111.19    9.90
  -7  -1 -12   98.99    9.40
  -8  -1  12   13.60    3.60
   8   1  12    5.00    3.20
  -8  -1  12    6.50    2.70
  -8  -1 -12   11.00    3.40
  -8  -1 -12    3.40    5.90
  -9  -1  12   23.80    4.50
  -9  -1  12   34.90    4.40
   9   1  12   32.50    5.00
  -9  -1 -12   42.10    8.30
  -9  -1 -12   39.60    5.10
 -10  -1  12   16.30    3.60
 -10  -1  12   18.90    3.50
  10   1  12   11.00    3.80
 -10  -1 -12   11.70    3.90
 -10  -1 -12   19.10    7.30
 -11  -1  12   21.70    4.60
 -11  -1  12   25.10    3.90
  11   1  12   21.20    4.70
 -11  -1 -12   25.40    7.70
 -11  -1 -12   35.60    4.90
  12   1  12   29.60    5.20
 -12  -1 -12   16.80    7.20
 -12  -1 -12   20.30    4.50
  13   1  12   48.50    7.20
 -13  -1 -12   52.69    6.60
 -13  -1 -12   41.50    8.60
  14   1  12   60.09    8.20
 -14  -1 -12   56.29    7.50
 -14  -1 -12   75.69   10.80
  15   1  12   19.90    4.90
 -15  -1 -12   17.10    6.70
 -15  -1 -12   20.50    4.80
  16   1  12   12.00    4.50
 -16  -1 -12    3.30    5.30
 -16  -1 -12   15.70    4.60
  17   1  12   11.50    4.60
 -17  -1 -12   10.10    6.20
 -17  -1 -12   12.30    4.50
  18   1  12    4.80    4.40
 -18  -1 -12    7.20    6.30
 -18  -1 -12    2.60    5.20
 -19  -1 -12   -0.90    8.60
 -19  -1 -12   11.70    6.90
 -20  -1 -12   12.10    8.20
 -20  -1 -12    3.30    8.70
 -19   1 -13    6.80    9.60
 -19   1 -13   13.40    8.00
 -18   1 -13    3.30    6.10
 -18   1 -13    9.30   10.50
  17  -1  13    3.90    4.20
 -17   1 -13   10.40    8.50
 -17   1 -13   11.10    5.20
  16  -1  13   18.60    5.00
 -16   1 -13   20.20    7.60
 -16   1 -13   23.50    5.40
  15  -1  13   16.60    4.80
 -15   1 -13   11.00    5.90
 -15   1 -13   15.40    4.60
  14  -1  13   16.70    4.60
 -14   1 -13   20.30    7.50
 -14   1 -13   26.90    5.20
  13  -1  13   20.30    5.10
 -13   1 -13   30.90    7.80
 -13   1 -13   30.00    5.10
  12  -1  13  108.49   10.20
 -12   1 -13   78.69    9.30
 -12   1 -13   89.49   11.50
 -11   1  13   -4.00    3.00
 -11   1  13    1.10    1.70
  11  -1  13    3.50    3.70
 -11   1 -13   -2.60    6.10
 -11   1 -13   -1.30    3.50
 -10   1  13   16.70    4.10
  10  -1  13   13.70    4.10
 -10   1 -13   14.00    3.90
 -10   1 -13    9.00    6.40
   9  -1  13   35.30    5.90
  -9   1  13   41.10    5.00
  -9   1  13   39.50    5.60
  -9   1 -13   26.30    7.80
  -9   1 -13   37.60    5.40
  -8   1  13   33.00    4.20
   8  -1  13   32.60    5.30
  -8   1 -13   29.60    5.00
  -8   1 -13   24.90    7.40
   7  -1  13   -0.90    3.00
  -7   1  13    0.10    2.50
  -7   1  13    3.00    3.10
  -7   1 -13    3.90    3.40
  -7   1 -13    1.70    5.60
  -6   1  13  112.59   10.90
   6  -1  13  142.09   11.60
  -6   1  13  116.09   10.10
  -6   1 -13  103.99   11.00
  -6   1 -13  131.89   13.60
  -5   1  13   11.90    2.50
   5  -1  13   10.00    2.40
  -5   1  13    8.20    3.00
   5  -1  13    3.80    2.70
  -5   1 -13    8.40    3.40
  -5   1 -13    9.30    6.10
   4  -1  13   67.79    5.40
  -4   1  13   52.99    5.50
  -4   1  13   46.10    6.30
  -4   1 -13   39.40    8.50
   3  -1  13   61.79    7.00
  -3   1  13   62.89    5.90
   3  -1  13   65.79    5.80
  -3   1  13   61.89    6.90
  -3   1 -13   40.20    8.70
   2  -1  13   19.00    2.70
   2  -1  13   16.10    3.90
  -2   1  13   16.60    2.70
  -2   1  13   11.70    3.30
  -2   1 -13   11.70    5.80
   1  -1  13   17.80    3.60
  -1   1  13   26.10    3.00
  -1   1  13   22.00    3.80
  -1   1 -13   19.30    5.20
   1  -1 -13    8.50    4.30
   0   1  13  118.99   10.20
   0  -1  13  127.19   11.30
   0  -1  13  126.09   10.20
   0   1  13  125.49   11.30
   1   1  13   31.10    3.40
   1   1  13   22.70    4.00
  -1  -1  13   18.90    2.90
  -1  -1  13   20.40    3.80
   1   1 -13   26.20    5.50
  -1  -1 -13   19.40    5.60
   2   1  13   18.80    3.80
   2   1  13   21.10    2.70
  -2  -1  13   14.10    3.30
  -2  -1  13   12.80    2.50
  -2  -1 -13    9.60    5.80
   2   1 -13   11.30    4.80
  -3  -1  13   45.70    5.10
   3   1  13   58.19    5.00
  -3  -1  13   61.29    6.30
   3   1 -13   35.80    6.70
  -3  -1 -13   40.50    7.80
   4   1  13   59.09    5.20
  -4  -1  13   60.79    5.40
   4   1  13   54.19    6.60
  -4  -1  13   50.29    6.30
   4   1 -13   38.40    7.10
  -4  -1 -13   33.10    8.40
  -5  -1  13    7.50    2.90
  -5  -1  13    8.40    2.50
   5   1  13   15.90    3.80
   5   1  13    9.40    2.20
   5   1 -13    2.10    4.10
  -5  -1 -13    8.30    3.30
  -5  -1 -13    4.30    5.70
   6   1  13  138.59   11.50
  -6  -1  13  123.49   10.90
  -6  -1  13  124.19   10.20
  -6  -1 -13  112.79   10.80
   6   1 -13   97.09   11.60
  -6  -1 -13  113.49   13.30
   7   1  13    1.70    3.10
  -7  -1  13   -0.70    2.50
  -7  -1  13    2.50    2.90
  -7  -1 -13    5.80    3.20
  -7  -1 -13    0.20    5.80
  -8  -1  13   24.20    4.60
   8   1  13   29.10    5.40
  -8  -1  13   24.60    3.70
  -8  -1 -13   28.30    4.70
  -8  -1 -13   24.90    7.30
  -9  -1  13   36.20    4.50
  -9  -1  13   30.00    4.90
   9   1  13   25.10    4.80
  -9  -1 -13   30.30    5.00
  -9  -1 -13   36.20    7.90
  10   1  13    7.90    3.80
 -10  -1  13   14.60    3.40
 -10  -1  13   10.00    3.90
 -10  -1 -13    9.90    3.70
 -10  -1 -13    7.80    6.70
  11   1  13   -1.10    3.20
 -11  -1  13    1.50    3.20
 -11  -1  13    4.50    1.70
 -11  -1 -13    2.20    3.40
 -11  -1 -13   -0.30    6.10
  12   1  13   88.19    9.50
 -12  -1 -13   76.39    8.80
 -12  -1 -13   85.69   11.10
  13   1  13   21.80    5.00
 -13  -1 -13   25.70    5.00
 -13  -1 -13   36.30    8.20
  14   1  13   11.40    4.40
 -14  -1 -13   19.60    7.50
 -14  -1 -13   13.30    4.10
  15   1  13    7.40    4.00
 -15  -1 -13    4.60    4.10
 -15  -1 -13   10.90    6.70
  16   1  13   20.10    5.10
 -16  -1 -13    7.50    4.30
 -16  -1 -13    7.20    5.90
  17   1  13    7.50    4.80
 -17  -1 -13    2.10    7.10
 -17  -1 -13    7.00    5.30
 -18  -1 -13    9.90    6.20
 -18  -1 -13    6.70    8.00
 -19  -1 -13   27.50    8.70
 -19  -1 -13    9.40   10.90
  18  -1  14    6.20    5.00
 -18   1 -14    2.60    7.40
 -18   1 -14    2.10    8.30
 -17   1 -14    4.80    8.50
 -17   1 -14   -1.50    5.80
  16  -1  14   -0.90    4.20
 -16   1 -14    4.50    7.30
 -16   1 -14    1.30    4.50
  15  -1  14    4.90    4.50
 -15   1 -14   45.10    8.70
 -15   1 -14   16.20    4.90
  14  -1  14    9.10    4.10
 -14   1 -14   11.40    4.30
 -14   1 -14    7.30    7.40
  13  -1  14   13.90    4.10
 -13   1 -14   14.20    4.30
 -13   1 -14    4.70    6.40
  12  -1  14   48.60    6.90
 -12   1 -14   32.70    5.70
 -12   1 -14   27.70    8.20
 -11   1  14    5.90    3.90
  11  -1  14    9.00    3.90
 -11   1 -14   17.90    4.60
 -11   1 -14   19.10    7.00
 -10   1  14    7.40    3.70
  10  -1  14    7.70    3.70
 -10   1 -14   20.80    6.80
 -10   1 -14   10.70    4.30
  -9   1  14   10.50    3.80
   9  -1  14    8.90    3.60
  -9   1 -14    4.70    6.50
  -9   1 -14   13.20    4.30
   8  -1  14   25.50    3.30
  -8   1  14   20.80    3.60
  -8   1  14   18.90    4.40
   8  -1  14   19.50    4.80
  -8   1 -14   19.40    6.70
  -8   1 -14   13.20    4.40
  -7   1  14   28.10    3.90
   7  -1  14   28.20    3.60
   7  -1  14   24.50    4.50
  -7   1 -14   23.40    7.10
  -7   1 -14   23.70    4.80
   6  -1  14    8.00    3.10
   6  -1  14    8.80    2.50
  -6   1  14    8.00    3.60
  -6   1  14   12.10    3.00
   6  -1 -14    5.90    4.40
  -6   1 -14    9.70    6.00
  -5   1  14   47.20    5.10
  -5   1  14   38.70    5.40
   5  -1  14   37.80    5.50
  -5   1 -14   43.70    7.70
  -4   1  14   17.00    2.90
   4  -1  14   19.20    4.30
  -4   1  14   11.10    3.20
  -4   1 -14    8.70    6.40
   4  -1 -14    6.50    4.30
   3  -1  14   42.10    4.40
   3  -1  14   35.70    5.40
  -3   1  14   40.00    4.30
  -3   1  14   31.70    4.90
  -3   1 -14   28.80    7.50
   2  -1  14   23.30    4.10
  -2   1  14   22.50    3.90
  -2   1 -14   19.20    5.60
   2  -1 -14   17.90    5.00
   1  -1  14   13.10    3.50
   1  -1  14   15.80    2.70
  -1   1  14    5.30    3.10
  -1   1  14   10.80    2.50
  -1   1 -14    8.30    5.80
   1  -1 -14    2.30    4.00
   0   1  14   32.40    4.30
   0  -1  14   50.09    6.10
   0  -1  14   38.90    4.50
   0   1  14   44.60    5.70
   0   1 -14   31.10    7.20
  -1  -1  14    5.30    3.10
   1   1  14    7.90    3.30
   1   1  14   15.90    2.70
  -1  -1 -14    4.10    4.90
   1   1 -14    7.30    5.40
  -2  -1  14   32.70    3.60
   2   1  14   18.70    4.00
  -2  -1  14   24.70    4.40
  -2  -1 -14   21.50    6.20
   2   1 -14   27.70    6.20
  -3  -1  14   39.60    5.30
  -3  -1  14   30.30    3.80
   3   1  14   24.90    4.50
  -3  -1 -14   25.40    7.20
   3   1 -14   24.00    6.10
  -4  -1  14   12.60    2.90
  -4  -1  14   20.40    4.30
   4   1  14   23.20    3.10
   4   1  14   18.60    4.50
  -4  -1 -14   15.90    6.90
   4   1 -14   15.30    5.60
  -5  -1  14   48.40    6.60
   5   1  14   68.29    5.60
  -5  -1  14   59.49    5.90
  -5  -1 -14   33.70    8.80
   5   1 -14   51.89    8.10
   6   1  14   12.90    2.80
  -6  -1  14    7.20    3.00
   6   1  14    6.10    3.40
  -6  -1  14   11.10    3.00
  -6  -1 -14    7.30    6.10
   6   1 -14    0.50    4.50
  -7  -1  14   30.10    4.10
   7   1  14   25.20    4.90
  -7  -1  14   31.90    4.80
  -7  -1 -14   20.70    6.80
  -7  -1 -14   33.70    5.10
   8   1  14   18.90    4.40
  -8  -1  14   17.70    4.50
  -8  -1  14   14.90    3.40
  -8  -1 -14   15.00    7.20
  -8  -1 -14   17.20    4.50
  -9  -1  14    2.60    3.40
  -9  -1  14   18.80    3.60
   9   1  14   10.70    4.00
  -9  -1 -14   16.10    6.30
  -9  -1 -14   10.80    4.20
 -10  -1  14    4.30    3.80
 -10  -1  14    5.80    2.10
  10   1  14    8.70    4.20
 -10  -1 -14    5.50    6.30
 -10  -1 -14   20.40    4.40
  11   1  14   21.30    4.70
 -11  -1  14   11.40    4.10
 -11  -1 -14    2.60    6.50
 -11  -1 -14   20.20    4.80
  12   1  14   33.10    5.70
 -12  -1 -14   39.30    5.60
 -12  -1 -14   16.20    7.80
  13   1  14    9.10    4.10
 -13  -1 -14   13.10    4.40
 -13  -1 -14    5.00    6.30
  14   1  14    8.00    4.20
 -14  -1 -14    3.00    4.00
 -14  -1 -14    3.00    6.80
  15   1  14    9.70    4.30
 -15  -1 -14    7.30    8.20
 -15  -1 -14    7.10    4.30
  16   1  14    6.10    5.00
 -16  -1 -14   -1.40    9.30
 -16  -1 -14    8.00    5.00
 -17  -1 -14   15.30    6.30
 -17  -1 -14   12.00   10.10
 -18  -1 -14   -2.30   10.60
  17  -1  15   -1.20    4.90
 -17   1 -15   15.30   10.00
  16  -1  15    6.30    5.50
 -16   1 -15   21.10    5.80
 -16   1 -15    6.40    8.10
  15  -1  15    7.40    7.70
  15  -1  15   -3.20    4.10
 -15   1 -15   -2.00    4.70
 -15   1 -15    0.00   10.30
  14  -1  15   13.50    4.20
  14  -1  15    7.70    4.50
 -14   1 -15    8.60    4.60
 -14   1 -15    6.90    8.50
  13  -1  15   -1.00    3.60
  13  -1  15    8.50    3.40
 -13   1 -15    4.60    7.80
 -13   1 -15    9.30    4.20
  12  -1  15   18.10    5.10
  12  -1  15   28.90    4.00
 -12   1 -15    5.90    7.50
  11  -1  15   25.00    4.80
 -11   1  15   22.70    5.20
  11  -1  15   23.50    3.70
 -11   1 -15   22.50    7.10
  10  -1  15   36.40    4.30
  10  -1  15   25.60    5.50
 -10   1 -15   20.70    7.70
 -10   1 -15   33.10    5.10
  -9   1  15    7.90    3.90
   9  -1  15   13.50    3.00
   9  -1  15    4.60    3.90
  -9   1 -15    9.10    4.00
  -9   1 -15    3.90    6.20
  -8   1  15    5.10    3.40
   8  -1  15    6.30    2.40
   8  -1  15    5.30    3.10
  -8   1  15    0.60    1.60
  -8   1 -15    2.70    6.00
  -7   1  15   56.09    7.40
   7  -1  15   59.69    7.80
   7  -1  15   78.29    6.30
  -7   1  15   62.29    6.30
  -7   1 -15   46.60    9.00
   6  -1  15    9.00    3.80
  -6   1  15   18.70    3.40
   6  -1  15   15.10    3.00
  -6   1  15   21.20    4.50
   6  -1 -15   11.00    5.60
  -6   1 -15    5.20    5.70
  -5   1  15   32.20    4.90
   5  -1  15   35.40    5.40
  -5   1  15   22.60    3.70
  -5   1 -15   18.70    6.10
   5  -1 -15    6.50    5.30
   4  -1  15   45.50    4.90
   4  -1  15   41.30    6.20
  -4   1  15   40.70    6.10
  -4   1  15   48.10    5.00
   4  -1 -15   31.00    7.20
  -4   1 -15   28.10    7.80
  -3   1  15    7.20    3.50
   3  -1  15   -0.80    2.70
  -3   1  15    2.50    2.40
   3  -1  15    1.20    2.30
   3  -1 -15    5.30    4.50
  -3   1 -15    2.70    4.60
  -2   1  15   10.70    3.30
  -2   1  15   15.20    3.00
   2  -1  15   13.60    2.80
   2  -1  15    9.00    3.60
  -2   1 -15    9.50    6.20
   2  -1 -15    5.80    5.00
  -1   1  15    9.80    3.80
  -1   1  15   17.00    3.00
   1  -1  15   18.80    3.10
   1  -1  15   11.90    3.80
  -1   1 -15    7.10    6.10
   1  -1 -15    6.80    5.30
   0  -1  15   15.50    3.70
   0   1  15   16.20    3.50
   0  -1  15   15.70    2.90
   0   1 -15   13.30    5.60
   0  -1 -15   14.60    6.00
   1   1  15    7.50    3.40
   1   1  15   17.60    3.10
  -1  -1  15   12.30    3.50
  -1  -1  15   14.80    2.90
  -1  -1 -15    9.80    6.00
   1   1 -15    8.00    4.50
   2   1  15   10.50    2.70
   2   1  15   10.60    3.50
  -2  -1  15   14.60    3.80
  -2  -1  15   14.50    3.20
   2   1 -15    8.30    4.70
  -2  -1 -15    3.50    5.70
   3   1  15    4.40    3.00
   3   1  15    2.00    2.40
  -3  -1  15   -0.40    2.30
  -3  -1  15    1.90    2.90
   3   1 -15    0.70    4.10
  -3  -1 -15    8.40    5.10
  -4  -1  15   36.50    4.00
  -4  -1  15   19.60    4.20
  -4  -1 -15   28.20    6.80
   4   1 -15   19.00    5.20
   5   1  15   24.50    4.80
  -5  -1  15   23.30    4.00
   5   1 -15   17.50    5.00
  -5  -1 -15   10.40    6.10
   6   1  15   12.80    3.80
   6   1  15   15.20    2.90
  -6  -1  15   16.10    3.40
  -6  -1 -15    6.10    5.90
   7   1  15   64.59    8.20
   7   1  15   71.59    6.00
  -7  -1  15   50.59    6.20
  -7  -1 -15   43.70    8.80
  -8  -1  15    6.60    2.80
  -8  -1  15   -0.50    3.20
   8   1  15    8.20    2.70
   8   1  15    6.20    3.60
  -8  -1 -15    3.40    5.60
   9   1  15   10.40    2.90
  -9  -1  15    8.80    2.20
  -9  -1  15   11.10    4.20
   9   1  15    3.00    3.80
  -9  -1 -15    1.90    3.70
  -9  -1 -15    1.50    6.30
  10   1  15   34.90    4.10
 -10  -1  15   18.90    4.90
  10   1  15   31.00    5.90
 -10  -1 -15   19.90    7.80
 -10  -1 -15   28.80    4.80
  11   1  15   22.50    5.10
 -11  -1  15   28.50    5.20
 -11  -1 -15   14.80    4.40
 -11  -1 -15   17.90    7.20
  12   1  15   17.20    3.30
  12   1  15    2.20    3.80
 -12  -1 -15   10.00    4.20
 -12  -1 -15    8.70    7.30
  13   1  15    5.70    3.20
  13   1  15    9.40    4.10
 -13  -1 -15    8.40    4.10
 -13  -1 -15   -3.10    7.50
  14   1  15    5.80    4.30
  14   1  15   10.80    4.00
 -14  -1 -15    3.20    9.20
 -14  -1 -15    2.90    4.10
  15   1  15   -2.30    4.50
 -15  -1 -15    3.60    8.00
 -15  -1 -15   -1.40    4.50
  16   1  15    9.70    5.40
 -16  -1 -15    5.70   11.70
 -16  -1 -15   13.40    6.30
  17   1  15    1.00    4.80
 -17  -1 -15    0.50    9.10
  15  -1  16    5.80    5.20
 -15   1 -16   12.30    9.10
  14  -1  16    9.60    5.10
 -14   1 -16    2.10   11.00
  13  -1  16    0.80    4.40
  13  -1  16   13.80    4.50
 -13   1 -16    8.90   11.00
  12  -1  16    0.60    3.60
  12  -1  16   -1.00    3.80
 -12   1 -16    4.90    9.50
  11  -1  16   21.30    5.00
  11  -1  16   20.90    4.00
 -11   1 -16   22.60    8.40
  10  -1  16   20.50    5.10
 -10   1  16   17.00    4.40
 -10   1 -16    0.00    6.00
  -9   1  16   -0.10    3.50
   9  -1  16    8.60    4.20
   9  -1  16   12.30    3.10
  -9   1 -16    4.20    6.00
   8  -1  16   26.90    5.50
  -8   1  16   16.20    4.30
   8  -1  16   30.10    3.90
  -8   1 -16   18.20    7.00
  -7   1  16   -1.30    1.80
  -7   1  16   -2.20    2.90
   7  -1  16    0.40    2.40
   7  -1  16   -1.20    2.60
  -7   1 -16    1.30    5.60
   6  -1  16   26.80    5.10
  -6   1  16   16.30    4.30
  -6   1  16   29.40    3.80
  -6   1 -16   27.90    7.00
   5  -1  16   29.20    3.60
  -5   1  16   17.10    4.10
   5  -1  16   36.90    5.80
   5  -1 -16   13.10    5.50
  -5   1 -16   17.30    6.70
  -4   1  16    6.20    2.80
   4  -1  16   12.60    3.00
  -4   1  16    7.20    3.30
   4  -1  16    4.10    3.40
   4  -1 -16    1.60    3.60
  -4   1 -16    0.30    4.30
   3  -1  16   16.30    3.10
  -3   1  16   13.30    4.50
  -3   1  16   14.60    3.10
   3  -1  16    7.00    3.30
   3  -1 -16    5.60    3.90
  -3   1 -16    7.70    5.80
   2  -1  16   -1.90    2.40
  -2   1  16   -2.70    2.40
   2  -1  16    4.30    3.50
  -2   1  16   -0.90    2.40
   2  -1 -16    1.00    3.80
  -2   1 -16    0.00    4.90
  -1   1  16   30.80    4.40
  -1   1  16   40.00    6.00
   1  -1  16   36.80    5.70
   1  -1  16   45.70    4.80
   0  -1  16    5.00    3.40
   0  -1  16    5.00    2.60
   0   1  16    3.30    3.50
   0   1  16    6.60    2.70
   0  -1 -16    6.10    4.90
   0   1 -16   -0.70    3.60
  -1  -1  16   32.90    4.30
   1   1  16   40.50    5.90
  -1  -1  16   41.60    5.80
   1   1  16   30.60    4.20
  -1  -1 -16   20.60    6.90
  -2  -1  16   -0.60    2.80
   2   1  16    4.80    2.70
   2   1  16    0.90    2.90
  -2  -1  16    1.70    2.60
  -2  -1 -16    5.00    6.00
   2   1 -16    1.10    4.00
  -3  -1  16    8.20    3.40
   3   1  16    9.30    3.40
  -3  -1  16   13.90    3.00
   3   1 -16    5.20    4.00
  -3  -1 -16    9.90    4.70
  -4  -1  16    3.50    2.80
   4   1  16   14.70    3.10
   4   1  16    7.10    3.50
  -4  -1  16    5.70    3.40
  -4  -1 -16   11.70    5.80
   4   1 -16    6.80    4.40
  -5  -1  16   26.50    5.20
   5   1  16   23.00    3.50
   5   1  16   31.60    5.50
  -5  -1 -16   14.20    5.20
  -6  -1  16   35.10    4.50
   6   1  16   28.30    5.40
   6   1  16   42.50    4.70
  -6  -1  16   24.20    5.30
  -6  -1 -16   18.60    6.10
  -7  -1  16   -2.20    3.10
   7   1  16    4.60    3.10
   7   1  16    0.70    2.40
  -7  -1  16    2.70    2.60
  -7  -1 -16    1.60    5.40
   8   1  16   24.80    5.40
  -8  -1  16   17.90    4.70
  -8  -1 -16   18.00    6.50
   9   1  16   15.20    3.10
  -9  -1  16    3.30    3.60
   9   1  16    4.40    3.60
  -9  -1 -16    7.20    7.00
  10   1  16   12.90    4.80
  10   1  16   25.30    3.80
 -10  -1  16   20.90    4.70
 -10  -1 -16   13.10    8.10
  11   1  16   31.30    4.70
  11   1  16   33.50    6.20
 -11  -1 -16   18.00    8.60
  12   1  16    0.50    4.20
  12   1  16    7.20    3.60
 -12  -1 -16    6.60    9.40
  13   1  16    4.30    4.60
  13   1  16   10.10    4.20
 -13  -1 -16   10.50   10.80
  14   1  16    5.80    4.90
 -14  -1 -16    5.40    8.30
  15   1  16    5.90    5.30
 -15  -1 -16    6.90   10.90
  13  -1  17    3.80    5.00
 -13   1 -17   -5.80   10.90
  12  -1  17   13.50    5.50
 -12   1 -17   -1.90   12.10
  11  -1  17    4.20    4.50
  11  -1  17    5.50    4.30
 -11   1 -17   14.70   10.20
  10  -1  17    9.60    4.10
 -10   1  17    3.00    3.50
  10  -1  17   25.80    5.80
 -10   1 -17    5.70    7.60
   9  -1  17    7.90    4.50
  -9   1  17   11.40    3.90
  -9   1 -17    5.50    7.90
  -8   1  17   10.00    4.20
   8  -1  17    8.20    4.30
   8  -1  17   18.20    3.60
  -8   1 -17   13.20    6.80
  -7   1  17   22.20    4.80
   7  -1  17   26.00    3.80
   7  -1  17   15.90    5.10
  -7   1 -17    8.40    6.40
  -6   1  17    5.00    3.30
   6  -1  17    3.70    2.80
  -6   1  17   -0.70    2.40
   6  -1  17    3.20    3.30
  -6   1 -17    2.30    5.80
  -5   1  17   33.00    5.00
  -5   1  17   21.60    3.80
   5  -1  17   31.50    4.90
   5  -1  17   42.60    4.80
  -5   1 -17   31.20    6.90
   4  -1  17   25.20    3.60
   4  -1  17   11.20    3.60
  -4   1  17   18.80    3.60
  -4   1  17   15.00    4.20
  -4   1 -17    5.90    5.20
   3  -1  17    2.90    3.10
  -3   1  17   -1.40    3.10
  -3   1  17    3.00    2.70
   3  -1  17    7.00    2.90
   3  -1 -17   13.40    3.70
  -3   1 -17    0.00    5.20
   2  -1  17   17.10    3.20
  -2   1  17   24.70    4.60
   2  -1  17   17.90    4.70
  -2   1  17    8.90    3.10
  -2   1 -17    6.20    5.00
   1  -1  17    0.20    2.60
   1  -1  17    1.00    2.90
  -1   1  17    3.40    2.60
  -1   1  17    0.90    2.80
   1  -1 -17    7.60    3.70
  -1   1 -17   -2.80    3.20
   0   1  17   16.90    4.10
   0   1  17   28.70    3.70
   0  -1  17   20.80    4.20
   0  -1 -17    6.90    4.50
   0   1 -17   13.10    5.40
   1   1  17    1.00    2.60
  -1  -1  17    5.10    2.80
   1   1  17    1.20    3.30
  -1  -1  17    7.50    3.20
  -1  -1 -17    2.20    3.50
   2   1  17   16.50    4.50
   2   1  17   16.40    3.20
  -2  -1  17   12.30    3.30
  -2  -1  17    9.00    3.40
  -2  -1 -17    6.50    4.20
   2   1 -17    7.90    4.60
   3   1  17    3.60    3.40
   3   1  17    5.20    2.70
  -3  -1  17    1.50    2.60
  -3  -1  17    0.70    3.00
   3   1 -17   -1.10    3.40
  -3  -1 -17    3.20    4.10
   4   1  17    8.90    3.50
  -4  -1  17   11.10    4.10
  -4  -1 -17    9.00    4.80
   5   1  17   25.20    4.80
  -5  -1  17   33.10    4.30
  -5  -1  17   32.70    5.20
   5   1  17   35.00    4.20
  -5  -1 -17   18.60    6.50
   6   1  17    3.10    2.80
   6   1  17    3.80    3.40
  -6  -1  17    7.60    3.20
  -6  -1 -17   -3.40    5.70
   7   1  17   14.50    4.70
  -7  -1  17    2.60    2.80
  -7  -1  17    9.30    3.70
  -7  -1 -17   16.40    6.90
   8   1  17   11.00    4.50
   8   1  17   23.10    3.70
  -8  -1  17   15.00    4.20
  -8  -1 -17   12.00    7.50
  -9  -1  17   12.70    4.20
   9   1  17    3.70    4.10
   9   1  17   25.80    3.90
  -9  -1 -17    0.80    7.40
  10   1  17    7.00    4.60
  10   1  17   14.20    4.00
 -10  -1  17    1.00    3.60
 -10  -1 -17    2.80    7.80
  11   1  17   13.10    4.70
  11   1  17   26.50    6.10
 -11  -1 -17    4.40   10.90
  12   1  17   11.40    5.00
 -12  -1 -17    5.50   11.10
  13   1  17    3.00    4.80
 -13  -1 -17   -8.70   10.30
 -11   1 -18   30.30   10.80
  10  -1  18    7.60    5.30
 -10   1 -18    0.50   10.10
   9  -1  18   11.70    4.90
  -9   1 -18    7.10   10.00
   8  -1  18    3.00    4.50
   8  -1  18    9.00    4.40
  -8   1 -18    2.60    7.90
   7  -1  18   10.70    4.00
   7  -1  18    6.20    4.60
  -7   1  18    7.40    4.00
  -7   1 -18    5.40    6.40
  -6   1  18   10.70    4.00
   6  -1  18   18.50    4.80
   6  -1  18   22.80    4.10
  -6   1 -18   13.00    7.00
  -5   1  18    3.80    3.00
   5  -1  18    1.60    3.10
   5  -1  18   -1.40    3.40
  -5   1 -18   -4.30    5.00
   4  -1  18    4.50    3.80
  -4   1  18    7.40    3.90
  -4   1 -18    8.70    4.70
  -3   1  18    0.80    3.10
   3  -1  18    1.30    2.70
  -3   1  18    4.10    2.80
   3  -1  18    7.50    3.70
  -3   1 -18    2.70    4.40
  -2   1  18    7.50    3.40
   2  -1  18    5.00    2.90
   2  -1  18    1.20    3.70
  -2   1  18    4.70    2.70
  -2   1 -18    3.00    4.40
   2  -1 -18    3.90    4.00
  -1   1  18    9.30    3.10
  -1   1  18   13.10    3.80
   1  -1  18    7.10    3.60
   1  -1  18   15.80    3.30
   1  -1 -18    6.60    4.50
  -1   1 -18   16.40    4.50
   0   1  18   -3.80    2.70
   0   1  18    8.70    2.80
   0  -1  18    8.00    3.00
   0  -1  18    1.90    3.30
   0  -1 -18    1.60    4.40
   0   1 -18    2.00    4.30
  -1  -1  18   13.00    4.40
   1   1  18   11.40    3.30
   1   1  18   18.00    4.40
  -1  -1  18    6.00    3.00
  -1  -1 -18    3.10    4.20
   1   1 -18    2.40    3.70
   2   1  18    6.30    3.40
  -2  -1  18    5.90    3.70
  -2  -1  18    7.00    2.90
   2   1  18    8.70    3.10
  -2  -1 -18    0.00    5.30
   2   1 -18    6.50    6.10
  -3  -1  18   -2.80    2.70
   3   1  18    4.80    2.90
  -3  -1  18   -3.50    2.90
   3   1  18   -0.30    3.10
  -3  -1 -18    4.00    5.30
  -4  -1  18   12.40    3.40
   4   1  18   18.60    3.50
  -4  -1  18   12.40    3.80
   4   1  18   12.30    4.40
  -4  -1 -18    8.00    5.20
   5   1  18    9.00    4.10
  -5  -1  18    0.30    3.20
   5   1  18    0.70    3.00
  -5  -1  18    4.80    2.40
  -5  -1 -18    1.20    5.20
  -6  -1  18   19.60    4.00
   6   1  18   13.10    4.30
  -6  -1 -18    6.30    6.10
   7   1  18   13.40    3.90
   7   1  18    5.20    4.70
  -7  -1  18   -2.50    3.40
  -7  -1 -18    4.10    7.20
   8   1  18    4.90    4.40
   8   1  18    7.50    4.20
  -8  -1  18   -7.90    4.90
  -8  -1 -18    5.00    7.50
   9   1  18   13.10    4.80
  -9  -1 -18    8.00    9.70
  10   1  18    9.90    5.20
 -10  -1 -18    0.30   10.40
  11   1  18    4.80    5.10
 -11  -1 -18    9.20   10.50
   8  -1  19   -0.50    5.30
  -8   1 -19    5.10    8.80
   7  -1  19   11.00    5.30
  -7   1 -19   11.10    9.10
   6  -1  19   19.70    5.20
  -6   1 -19    8.20    7.00
   5  -1  19    4.90    4.30
  -5   1 -19    2.10    5.60
   4  -1  19    2.70    3.70
  -4   1 -19    1.90    4.80
   3  -1  19    5.40    3.60
  -3   1  19   10.20    5.50
   3  -1  19    3.00    4.10
  -3   1 -19    5.20    5.10
  -2   1  19   -1.50    3.20
   2  -1  19    2.70    3.80
  -2   1  19    1.70    3.50
   2  -1  19   10.00    3.30
  -2   1 -19   -1.00    4.50
  -1   1  19    8.70    2.80
   1  -1  19   12.80    3.20
  -1   1  19    7.00    3.80
   1  -1  19   -0.20    4.10
  -1   1 -19    6.40    4.60
   1  -1 -19   -0.30    5.00
   0  -1  19   10.40    4.10
   0   1  19   14.70    4.40
   0   1  19    7.20    3.00
   0  -1  19   11.90    3.20
   0  -1 -19    3.00    4.20
   1   1  19    1.00    2.60
   1   1  19    0.60    4.20
  -1  -1  19    3.70    2.70
  -1  -1  19    3.30    4.20
  -1  -1 -19   -3.70    4.60
  -2  -1  19    4.50    4.20
  -2  -1  19    1.10    2.90
   2   1  19    6.30    3.20
   2   1  19    0.20    3.80
  -2  -1 -19    1.90    4.30
   3   1  19    5.70    3.60
  -3  -1  19    3.00    3.30
   3   1  19    6.10    4.10
  -3  -1  19    8.80    4.60
  -3  -1 -19    5.10    5.60
   4   1  19    5.00    3.60
   4   1  19   -4.00    5.10
  -4  -1 -19    5.40    6.40
   5   1  19    2.90    4.00
  -5  -1 -19    4.50    6.10
   6   1  19   14.00    4.80
  -6  -1 -19    5.10    7.80
   7   1  19    5.00    4.90
  -7  -1 -19    7.50    7.80
   8   1  19    2.80    5.30
  -8  -1 -19    5.60    8.90
   4  -1  20    6.00    4.80
   3  -1  20    2.30    4.30
   2  -1  20    8.70    4.20
   3   1  20   -3.30    4.80
 -25   2   0   16.30    7.20
 -24   2   0   -0.40    4.80
 -23   2   0    5.20    4.00
 -22   2   0    3.20    3.40
 -21   2   0   60.39    7.50
 -20   2   0    1.00    2.90
 -19   2   0    6.70    3.10
 -17   2   0    0.00    3.10
 -17   2   0    1.40    2.90
 -16   2   0   65.39    7.20
 -16   2   0   69.39    7.00
 -15   2   0  106.99    9.10
 -15   2   0   97.99    9.30
 -14   2   0   42.60    4.50
 -14   2   0   32.50    4.60
 -13   2   0  281.47   23.00
 -13   2   0  300.57   23.20
 -12   2   0  340.67   27.60
 -12   2   0  364.26   27.70
 -11   2   0  110.29    8.70
 -11   2   0   96.79    8.90
 -10   2   0  138.59   11.70
 -10   2   0  148.39   11.60
  -9   2   0   32.60    3.50
  -9   2   0   35.80    3.90
  -8   2   0    7.10    1.50
  -8   2   0    5.40    1.80
  -7   2   0   77.99    6.60
  -7   2   0   77.09    6.40
  -6   2   0  299.57   23.70
  -6   2   0  313.47   23.80
  -5   2   0  282.07   21.80
  -5  -2   0  288.67   22.30
  -6  -2   0  313.27   24.20
  -7  -2   0   76.09    6.00
  -7  -2   0   68.69    6.10
  -8  -2   0    8.20    1.80
  -8  -2   0    9.00    1.60
  -9  -2   0   31.50    3.40
  -9  -2   0   33.80    3.60
 -10  -2   0  152.48   11.90
 -10  -2   0  145.09   12.00
 -11  -2   0  100.59    8.90
 -11  -2   0  110.09    8.80
 -12  -2   0  391.46   29.20
 -12  -2   0  354.46   29.10
 -13  -2   0  339.77   25.50
 -13  -2   0  307.37   25.50
 -14  -2   0   47.50    4.70
 -14  -2   0   34.50    4.70
 -15  -2   0   86.99    8.30
 -15  -2   0   94.19    8.20
 -16  -2   0   80.59    7.40
 -16  -2   0   69.69    7.10
 -17  -2   0   -3.30    1.70
 -17  -2   0    1.40    2.70
 -18  -2   0   72.19    7.40
 -19  -2   0   11.30    3.50
 -20  -2   0    2.70    3.00
 -21  -2   0   73.39    8.30
 -22  -2   0   17.20    4.50
 -23  -2   0   25.70    6.10
 -24  -2   0    8.00    5.80
 -25  -2   0    9.30   10.10
 -25   2   1   11.00    6.50
 -25   2  -1   16.60    8.00
 -24   2   1    4.50    4.70
 -24   2  -1    5.00    5.80
 -23   2   1   -1.20    3.20
 -23   2  -1    3.50    4.20
 -22   2   1   10.10    3.70
 -22   2  -1    4.20    3.50
 -21   2   1   24.90    4.90
 -21   2  -1   19.10    4.40
 -20   2   1   12.50    3.90
 -20   2  -1   16.40    3.90
 -19   2   1   20.00    4.30
 -19   2  -1   22.50    4.40
 -18   2   1   -0.90    2.60
 -18   2   1    3.80    2.80
 -18   2  -1    2.50    2.70
 -18   2  -1    5.70    3.50
 -17   2   1   47.80    6.00
 -17   2  -1   52.59    6.60
 -17   2  -1   57.49    6.20
 -16   2   1    8.50    2.80
 -16   2   1    3.50    2.70
 -16   2  -1    7.80    3.50
 -16   2  -1    9.20    2.90
 -15   2   1  193.38   14.20
 -15   2   1  160.68   14.30
 -15   2  -1  155.58   14.20
 -15   2  -1  176.48   14.60
 -14   2   1  119.39   10.50
 -14   2   1  127.59   10.70
 -14   2  -1  118.69   10.80
 -14   2  -1  124.49   10.60
 -13   2   1  218.28   16.80
 -13   2   1  204.38   17.00
 -13   2  -1  223.78   16.90
 -13   2  -1  189.18   16.90
 -12   2   1  132.69   10.50
 -12   2   1  127.89   10.70
 -12   2  -1  127.19   10.50
 -12   2  -1  117.19   10.70
 -11   2   1  254.77   20.10
 -11   2   1  258.87   20.30
 -11   2  -1  252.67   20.30
 -11   2  -1  256.37   20.10
 -10   2   1  157.78   12.20
 -10   2   1  158.98   12.50
 -10   2  -1  151.78   12.30
 -10   2  -1  142.19   12.50
  -9   2   1   12.40    1.90
  -9   2   1    9.90    2.40
  -9   2  -1   18.40    2.20
  -9   2  -1   15.80    2.70
  -8   2   1   96.49    7.50
  -8   2   1  102.59    7.80
  -8   2  -1   79.19    7.80
  -8   2  -1   91.99    7.60
  -7   2   1   28.60    2.80
  -7   2   1   29.30    3.20
  -7   2  -1   27.70    3.00
  -7   2  -1   30.50    3.40
  -6   2   1   20.80    2.30
  -6   2  -1   26.60    2.90
  -6   2  -1   23.30    2.60
  -5   2  -1  193.38   14.30
  -5   2  -1  174.08   14.50
  -3   2   1 1033.70   79.09
  -2   2   1  330.37   25.30
   1  -2   1  391.06   31.30
  -1   2   1  425.66   31.30
   0  -2   1   57.29    4.60
   0   2   1   59.99    4.60
  -1  -2   1  453.45   34.70
  -2  -2   1  320.77   24.60
  -3  -2   1 1024.90   78.49
  -5  -2  -1  211.58   16.40
  -6  -2   1   23.00    2.40
  -6  -2  -1   23.60    2.60
  -6  -2  -1   23.00    3.00
  -7  -2   1   30.00    2.80
  -7  -2  -1   26.50    2.90
  -7  -2  -1   24.30    3.20
  -8  -2   1   91.99    7.60
  -8  -2   1   93.19    7.60
  -8  -2  -1   95.89    7.60
  -8  -2  -1   90.79    7.80
  -9  -2   1   14.20    2.10
  -9  -2   1   18.80    2.40
  -9  -2  -1   13.60    2.20
  -9  -2  -1   17.80    2.60
 -10  -2   1  154.98   12.50
 -10  -2   1  159.98   12.40
 -10  -2  -1  157.68   12.40
 -10  -2  -1  148.19   12.60
 -11  -2   1  261.67   20.10
 -11  -2   1  253.87   20.10
 -11  -2  -1  262.77   20.30
 -11  -2  -1  244.78   20.10
 -12  -2   1  134.49   11.30
 -12  -2   1  136.29   11.30
 -12  -2  -1  129.79   11.50
 -12  -2  -1  151.38   11.40
 -13  -2   1  205.78   17.60
 -13  -2   1  226.78   17.70
 -13  -2  -1  240.48   17.70
 -13  -2  -1  211.48   17.80
 -14  -2   1  129.09   10.30
 -14  -2   1  116.39   10.20
 -14  -2  -1  118.19   10.40
 -14  -2  -1  117.29   10.30
 -15  -2   1  164.08   14.30
 -15  -2   1  163.88   14.50
 -15  -2  -1  191.28   14.60
 -15  -2  -1  183.58   14.70
 -16  -2   1    7.60    2.70
 -16  -2  -1    8.40    3.10
 -16  -2  -1    9.20    2.80
 -17  -2   1   58.29    6.00
 -17  -2  -1   50.09    6.00
 -17  -2  -1   46.70    5.90
 -18  -2   1    5.40    2.80
 -18  -2  -1    4.00    2.90
 -19  -2   1   20.20    4.10
 -19  -2  -1   25.60    4.50
 -20  -2   1   15.30    3.80
 -20  -2  -1   15.10    4.00
 -21  -2   1   34.90    5.50
 -21  -2  -1   27.10    5.10
 -22  -2   1    9.30    3.70
 -22  -2  -1    7.60    4.40
 -23  -2   1   -1.80    3.40
 -23  -2  -1    2.00    4.30
 -24  -2   1    4.00    4.80
 -24  -2  -1   -0.60    6.20
 -25  -2   1   14.00    7.10
 -25  -2  -1   12.40    8.10
 -25   2   2    1.90    6.40
 -25   2  -2   18.00    8.60
 -24   2   2    1.60    4.10
 -24   2  -2    2.70    6.50
 -23   2   2    7.50    3.90
 -23   2  -2    8.20    5.30
 -22   2   2    2.80    3.10
 -22   2  -2    0.10    4.60
 -21   2   2    1.40    3.00
 -21   2  -2    1.90    3.90
 -20   2   2   99.49    8.90
 -20   2  -2   71.49    8.90
 -19   2   2    5.10    2.90
 -19   2  -2    3.20    3.60
 -18   2   2   10.10    3.00
 -18   2  -2    9.30    3.30
 -18   2  -2   11.90    4.30
 -17   2   2   28.70    4.30
 -17   2  -2   34.70    4.90
 -17   2  -2   31.90    5.40
 -16   2   2   94.89    9.10
 -16   2  -2   99.49    9.70
 -16   2  -2  108.09    9.40
 -15   2   2   58.89    6.70
 -15   2   2   68.49    6.70
 -15   2  -2   82.99    7.10
 -15   2  -2   69.79    7.30
 -14   2   2  411.46   30.50
 -14   2  -2  359.96   30.70
 -14   2  -2  392.66   30.60
 -13   2   2   27.10    3.80
 -13   2   2   29.50    3.50
 -13   2  -2   20.80    3.20
 -13   2  -2   31.10    4.20
 -12   2   2   31.00    4.00
 -12   2   2   34.40    3.70
 -12   2  -2   33.30    3.90
 -12   2  -2   26.90    4.10
 -11   2   2  236.98   19.10
 -11   2   2  261.87   18.90
 -11   2  -2  221.68   19.20
 -11   2  -2  237.78   19.00
 -10   2   2  470.05   36.70
 -10   2   2  490.75   36.90
 -10   2  -2  476.45   36.80
 -10   2  -2  463.15   37.00
  -9   2   2   20.50    2.70
  -9   2   2   25.50    3.30
  -9   2  -2   26.20    3.50
  -9   2  -2   24.00    3.10
  -8   2   2   92.49    7.60
  -8   2   2   88.89    7.30
  -8   2  -2   86.59    7.40
  -8   2  -2   90.59    7.80
  -7   2   2  133.49   10.70
  -7   2   2  138.79   11.00
  -7   2  -2  139.69   10.90
  -7   2  -2  131.69   11.10
  -6   2   2   25.80    2.50
  -6   2  -2   27.70    3.50
  -6   2  -2   26.60    2.90
  -5   2   2  207.38   15.10
  -5   2  -2  176.38   15.40
  -5   2  -2  196.48   15.10
  -4   2   2 1040.90   80.39
  -4   2  -2 1132.69   80.49
  -4   2  -2  976.10   80.59
  -3   2   2  560.24   43.00
  -2   2   2 1696.43  129.79
   1  -2   2   39.40    3.40
  -1   2   2   41.50    3.30
   0   2   2   12.20    1.30
   0  -2   2   11.70    1.30
  -1  -2   2   48.20    3.90
  -2  -2   2 1687.43  129.09
  -3  -2   2  566.14   43.40
  -4  -2   2 1115.79   83.09
  -4  -2  -2 1054.69   83.09
  -5  -2   2  206.18   15.90
  -5  -2   2  211.48   15.70
  -5  -2  -2  191.58   15.80
  -6  -2   2   27.80    2.70
  -6  -2  -2   30.70    3.80
  -6  -2  -2   29.00    2.90
  -7  -2   2  135.89   10.30
  -7  -2   2  122.59   10.30
  -7  -2  -2  138.69   10.40
  -7  -2  -2  123.79   10.80
  -8  -2   2   86.39    6.90
  -8  -2  -2   78.39    7.40
  -8  -2  -2   84.69    7.00
  -9  -2   2   23.40    2.80
  -9  -2   2   25.70    3.00
  -9  -2  -2   24.10    3.00
  -9  -2  -2   26.90    3.50
 -10  -2   2  476.25   37.20
 -10  -2   2  480.35   37.20
 -10  -2  -2  475.35   37.20
 -10  -2  -2  493.45   37.50
 -11  -2   2  244.88   18.20
 -11  -2   2  228.88   18.20
 -11  -2  -2  234.38   18.50
 -11  -2  -2  215.18   18.30
 -12  -2   2   31.70    3.70
 -12  -2   2   32.00    3.70
 -12  -2  -2   30.80    3.90
 -12  -2  -2   42.40    4.60
 -13  -2   2   30.10    3.60
 -13  -2   2   26.80    3.50
 -13  -2  -2   24.80    3.50
 -13  -2  -2   34.90    4.20
 -14  -2   2  394.96   30.70
 -14  -2  -2  396.36   30.90
 -14  -2  -2  380.46   30.70
 -15  -2   2   60.69    6.60
 -15  -2  -2   78.59    7.10
 -15  -2  -2   71.19    7.20
 -16  -2   2   93.49    9.10
 -16  -2  -2  106.09    9.30
 -16  -2  -2  103.79    9.50
 -17  -2   2   41.10    5.20
 -17  -2  -2   41.00    5.30
 -17  -2  -2   41.70    5.70
 -18  -2   2   13.20    3.60
 -18  -2  -2   20.40    3.90
 -18  -2  -2   15.30    3.60
 -19  -2   2    2.00    2.80
 -19  -2  -2    2.30    3.20
 -19  -2  -2   -2.00    2.00
 -20  -2   2  127.89   10.50
 -20  -2  -2   91.99   10.40
 -21  -2   2    5.00    3.00
 -21  -2  -2    0.70    3.20
 -22  -2   2    1.60    3.60
 -22  -2  -2    1.90    3.50
 -23  -2   2    7.00    4.10
 -23  -2  -2    8.60    5.40
 -24  -2   2    0.70    4.50
 -24  -2  -2    3.50    6.80
 -25  -2   2   17.40    6.30
 -25  -2  -2    9.10    9.50
 -25   2  -3    9.10    8.70
 -24   2   3    4.50    3.80
 -24   2  -3    9.30    8.70
  23  -2   3   12.40    3.90
 -23   2   3    9.90    4.30
 -23   2  -3   17.40    6.00
 -22   2   3    7.60    3.20
 -22   2  -3    3.60    4.00
 -21   2   3    7.70    3.70
 -21   2  -3    5.40    4.30
 -21   2  -3    4.30    4.00
 -20   2   3   15.00    3.60
 -20   2  -3    8.80    3.70
 -20   2  -3   22.00    4.80
 -19   2   3   24.60    5.10
 -19   2  -3   28.10    4.80
 -19   2  -3   26.80    5.60
 -18   2   3    5.90    2.90
 -18   2  -3    1.80    4.10
 -18   2  -3    7.70    3.80
 -17   2   3   21.60    3.60
 -17   2  -3   17.40    4.00
 -17   2  -3   23.90    5.00
 -16   2   3   78.69    7.30
 -16   2  -3   73.29    8.20
 -16   2  -3   72.29    7.50
 -15   2   3   23.20    3.50
 -15   2   3   22.70    3.30
 -15   2  -3   21.90    3.80
 -15   2  -3   24.00    4.50
 -14   2   3  141.99   13.30
 -14   2   3  168.78   13.30
 -14   2  -3  164.88   13.90
 -14   2  -3  174.38   13.60
 -13   2   3   27.80    3.90
 -13   2   3   23.60    3.20
 -13   2  -3   24.10    4.20
 -13   2  -3   32.10    3.90
 -12   2   3   31.40    4.30
 -12   2   3   34.40    3.70
 -12   2  -3   34.80    4.70
 -12   2  -3   34.40    4.10
 -11   2   3   85.49    8.20
 -11   2   3   99.79    7.90
 -11   2  -3   96.89    8.70
 -11   2  -3   98.99    8.20
 -10   2   3   88.99    8.00
 -10   2   3   91.79    7.50
 -10   2  -3   94.99    8.40
 -10   2  -3   91.09    7.80
  -9   2   3  184.88   15.40
  -9   2   3  177.98   15.10
  -9   2  -3  209.98   15.30
  -9   2  -3  198.18   15.70
  -8   2   3  469.25   35.60
  -8   2   3  453.95   35.90
  -8   2  -3  491.85   35.80
  -8   2  -3  434.56   36.00
  -7   2   3   40.30    3.70
  -7   2   3   38.60    3.70
  -7   2   3   42.60    4.40
  -7   2  -3   51.49    4.20
  -7   2  -3   50.99    5.00
  -6   2   3   36.60    3.20
  -6   2   3   26.80    2.80
  -6   2   3   36.00    2.90
  -6   2  -3   29.40    3.70
  -6   2  -3   31.40    3.30
  -5   2   3  137.09   10.50
  -5   2  -3  125.59   11.10
  -5   2  -3  135.29   10.60
  -4   2   3 1436.46  100.59
  -4   2  -3 1158.08  100.79
  -4   2  -3 1344.27  100.59
  -3   2   3 1028.00   73.19
  -3   2  -3  988.40   73.19
  -3   2  -3  845.12   73.39
  -2   2   3  687.03   52.19
   2  -2   3  674.33   52.29
   1  -2   3  123.89    9.20
  -1   2   3  109.79    9.20
   0   2   3  593.64   45.70
   0  -2   3  595.64   45.70
   1   2   3   94.59    8.20
  -1  -2   3  109.79    8.10
  -2  -2   3  710.43   54.49
  -3  -2   3 1064.89   81.59
  -4  -2   3 1448.46  108.29
  -4  -2   3 1433.76  108.19
  -4  -2  -3 1361.16  108.29
  -5  -2   3  132.39    9.80
  -5  -2   3  132.79    9.90
  -5  -2  -3  120.39    9.90
  -5  -2  -3  104.79   10.60
  -6  -2   3   38.80    3.10
  -6  -2   3   34.10    3.30
  -6  -2  -3   29.20    3.30
  -6  -2  -3   30.40    4.10
  -7  -2   3   43.80    3.90
  -7  -2   3   45.20    3.80
  -7  -2  -3   43.90    4.10
  -7  -2  -3   40.70    5.20
  -8  -2   3  494.75   36.70
  -8  -2   3  475.55   36.70
  -8  -2  -3  469.85   36.80
  -8  -2  -3  464.35   37.20
  -9  -2   3  173.98   13.80
  -9  -2  -3  176.38   14.00
  -9  -2  -3  177.08   14.50
 -10  -2   3   91.19    7.30
 -10  -2   3   84.99    7.30
 -10  -2  -3   88.79    8.10
 -10  -2  -3   84.19    7.50
 -11  -2   3  105.99    8.60
 -11  -2  -3  102.89    8.80
 -11  -2  -3  101.79    9.30
 -12  -2   3   37.50    4.00
 -12  -2   3   39.00    3.90
 -12  -2  -3   37.30    4.30
 -12  -2  -3   37.10    5.00
 -13  -2   3   27.20    3.20
 -13  -2   3   28.60    3.30
 -13  -2  -3   19.70    3.30
 -13  -2  -3   24.50    4.20
 -14  -2   3  168.28   14.70
 -14  -2  -3  189.68   14.90
 -14  -2  -3  185.78   15.30
 -15  -2   3   21.40    3.60
 -15  -2  -3   26.10    4.50
 -15  -2  -3   23.50    3.70
 -16  -2   3   70.79    7.30
 -16  -2  -3   74.29    8.00
 -16  -2  -3   80.29    7.60
 -17  -2  -3   19.00    4.40
 -17  -2  -3   12.60    3.40
 -18  -2   3    3.60    2.60
 -18  -2  -3    9.20    4.00
 -18  -2  -3    6.30    3.60
 -19  -2   3   28.60    4.30
 -19  -2  -3   18.30    4.10
 -19  -2  -3   16.20    3.70
 -20  -2   3   10.70    3.60
 -20  -2  -3    2.30    3.10
 -20  -2  -3   17.40    4.10
 -21  -2   3    4.00    3.20
 -21  -2  -3    6.50    3.80
 -22  -2   3    9.00    4.00
 -22  -2  -3    4.80    3.90
 -23  -2   3   10.20    3.80
 -23  -2  -3    6.80    5.40
 -24  -2   3    7.00    3.80
 -24  -2  -3    7.40    7.20
 -25  -2  -3    1.70    8.00
 -24   2  -4   20.80   10.40
  23  -2   4   19.20    4.70
 -23   2  -4   21.40    6.70
  22  -2   4   22.50    4.90
 -22   2   4   27.90    4.40
 -22   2  -4   33.90    6.00
 -21   2   4   15.10    3.40
 -21   2  -4    7.20    3.80
 -21   2  -4    2.90    3.90
 -20   2   4   45.10    5.90
 -20   2  -4   49.00    7.40
 -20   2  -4   41.60    6.10
 -19   2   4   44.80    5.60
 -19   2  -4   36.50    5.80
 -19   2  -4   59.59    7.60
 -18   2   4   33.30    4.90
 -18   2  -4   36.60    6.40
 -17   2   4   34.70    4.30
 -17   2  -4   36.50    5.90
 -17   2  -4   26.20    4.60
 -16   2   4   46.90    5.20
 -16   2  -4   45.00    5.70
 -16   2  -4   40.80    6.30
 -15   2   4   36.80    4.60
 -15   2  -4   43.60    6.00
 -15   2  -4   33.10    4.80
 -14   2   4   27.30    3.50
 -14   2   4   17.90    3.00
 -14   2  -4   18.70    3.50
 -14   2  -4   23.50    4.70
 -13   2   4   74.09    6.70
 -13   2   4   71.19    6.50
 -13   2  -4   72.49    7.80
 -12   2   4   34.20    3.50
 -12   2   4   29.10    3.90
 -12   2  -4   23.20    3.50
 -12   2  -4   39.50    4.90
 -11   2   4   63.89    5.50
 -11   2   4   58.19    5.80
 -11   2  -4   62.99    6.80
 -11   2  -4   64.29    5.90
 -10   2   4  105.99    8.80
 -10   2   4  103.49    9.10
 -10   2  -4  108.39    9.20
 -10   2  -4  123.79   10.00
  -9   2   4   88.29    7.90
  -9   2   4   94.19    8.40
  -9   2   4  103.59    8.00
  -9   2  -4  104.39    9.20
  -9   2  -4  106.49    8.40
  -8   2   4 1880.11  136.09
  -8   2   4 1747.83  136.29
  -8   2   4 1704.53  136.29
  -8   2   4 1805.02  136.09
  -8   2  -4 1746.33  136.29
  -8   2  -4 1784.52  136.69
  -7   2   4  173.88   13.40
  -7   2   4  173.78   13.70
  -7   2   4  175.08   13.80
  -7   2   4  172.58   13.50
  -7   2  -4  171.18   14.30
  -7   2  -4  167.18   13.70
  -6   2   4  200.98   15.10
  -6   2   4  177.38   15.10
  -6   2   4  206.08   15.30
  -6   2  -4  190.38   15.40
  -6   2  -4  204.08   16.00
  -5   2   4  652.83   48.60
  -5   2   4  662.43   48.70
  -5   2  -4  572.14   49.10
  -5   2  -4  642.24   48.80
   4  -2   4 2173.68  171.38
  -4   2   4 2354.66  171.28
  -4   2  -4 2004.20  171.48
  -4   2  -4 2415.96  171.28
  -3   2   4  549.74   41.60
   3  -2   4  562.54   41.80
  -3   2  -4  511.65   41.60
   2  -2   4   97.69    8.10
  -2   2   4  102.79    8.10
   1  -2   4  418.86   31.00
  -1   2   4  383.86   31.00
   0  -2   4  193.08   15.30
   0   2   4  198.28   15.30
  -1  -2   4  449.95   31.80
  -1  -2   4  410.56   32.00
   1   2   4  381.56   32.00
  -2  -2   4  118.79    9.80
  -2  -2   4  127.59    9.60
  -3  -2   4  549.65   40.90
  -3  -2   4  556.04   41.10
   3   2   4  545.65   41.20
  -3  -2  -4  482.25   41.00
  -4  -2   4 2176.18  176.08
  -4  -2   4 2339.77  176.18
  -4  -2  -4 2392.06  176.18
  -5  -2   4  676.03   52.49
  -5  -2   4  687.33   52.29
  -5  -2  -4  683.73   52.39
  -6  -2   4  203.68   15.00
  -6  -2   4  185.48   15.20
  -6  -2  -4  181.38   15.90
  -6  -2  -4  197.88   15.20
  -7  -2   4  186.08   13.60
  -7  -2   4  164.78   13.80
  -7  -2   4  173.08   13.60
  -7  -2  -4  184.08   13.80
  -7  -2  -4  154.68   14.50
  -8  -2   4 1734.73  134.39
  -8  -2   4 1742.43  134.59
  -8  -2   4 1759.52  134.29
  -8  -2  -4 1785.72  134.89
  -8  -2  -4 1752.22  134.49
  -9  -2   4  108.89    8.30
  -9  -2   4  100.29    8.40
  -9  -2  -4   91.69    9.40
  -9  -2  -4  103.69    8.60
 -10  -2   4  112.49    8.90
 -10  -2   4  104.99    8.90
 -10  -2  -4  111.49    9.20
 -10  -2  -4  108.69   10.10
 -11  -2   4   64.69    5.90
 -11  -2  -4   66.59    7.20
 -11  -2  -4   72.79    6.30
 -12  -2   4   34.70    4.00
 -12  -2  -4   45.20    5.50
 -12  -2  -4   37.60    4.40
 -13  -2   4   70.29    6.40
 -13  -2  -4   78.89    7.70
 -13  -2  -4   67.89    6.90
 -14  -2   4   20.30    3.00
 -14  -2  -4   20.50    4.60
 -14  -2  -4   20.50    3.50
 -15  -2   4   36.30    4.40
 -15  -2  -4   38.20    5.70
 -15  -2  -4   29.50    4.30
 -16  -2   4   52.49    5.70
 -17  -2   4   33.10    4.60
 -17  -2  -4   27.90    4.80
 -17  -2  -4   44.90    6.10
 -18  -2   4   36.70    5.00
 -18  -2  -4   32.50    5.70
 -18  -2  -4   24.40    4.80
 -19  -2   4   45.60    6.00
 -19  -2  -4   53.79    6.70
 -19  -2  -4   61.59    7.70
 -20  -2   4   38.60    5.00
 -20  -2  -4   24.30    5.00
 -21  -2   4   10.50    3.60
 -21  -2  -4    6.20    3.90
 -22  -2   4   18.90    4.30
 -22  -2  -4   34.90    6.00
  23   2   4    9.50    4.00
 -23  -2   4   12.40    4.00
 -23  -2  -4   11.40    6.30
 -24  -2   4    2.70    4.10
 -24  -2  -4    3.30    8.90
 -24   2  -5    1.80    7.70
 -23   2  -5    9.60    7.20
  22  -2   5    6.40    3.30
 -22   2   5    3.80    2.80
 -22   2  -5  -10.10    4.30
 -22   2  -5    3.10    4.40
  21  -2   5   83.79    9.00
 -21   2   5   82.39    8.60
 -21   2  -5   82.19    9.80
 -21   2  -5   99.39    9.50
 -20   2   5   10.60    3.20
  20  -2   5    3.20    2.90
 -20   2  -5    2.90    3.60
 -20   2  -5   13.60    5.50
 -19   2   5    4.50    2.70
 -19   2  -5    2.00    3.30
 -19   2  -5    3.10    4.50
 -18   2   5   39.70    4.80
 -18   2  -5   34.80    6.20
 -18   2  -5   27.10    4.90
 -17   2   5   28.90    4.30
 -17   2  -5   19.00    4.20
 -17   2  -5   42.30    6.40
 -16   2   5   22.10    3.50
 -16   2  -5   27.10    4.40
 -16   2  -5   19.40    5.40
 -15   2   5   45.80    5.00
 -15   2  -5   33.30    5.10
 -15   2  -5   54.19    6.80
 -14   2   5   11.50    2.30
 -14   2  -5    8.60    4.30
 -14   2  -5    7.00    2.60
 -13   2   5   21.90    3.00
 -13   2  -5   26.50    5.00
 -13   2  -5   16.50    3.10
 -12   2   5   39.00    3.70
 -12   2  -5   29.00    4.00
 -11   2   5   39.40    4.10
 -11   2  -5   51.99    4.90
 -10   2   5   51.29    4.80
 -10   2   5   54.79    4.80
 -10   2  -5   58.19    5.40
 -10   2  -5   52.39    6.50
  -9   2   5  373.26   27.20
  -9   2   5  318.97   27.10
  -9   2  -5  357.56   28.10
  -9   2  -5  355.66   27.50
  -8   2   5  100.69    8.00
  -8   2   5   85.79    7.60
  -8   2   5   91.89    7.60
  -8   2  -5  102.19    8.10
  -8   2  -5   95.39    9.10
  -7   2   5 1519.35  124.19
  -7   2   5 1679.43  124.19
  -7   2   5 1604.14  124.39
  -7   2  -5 1635.44  124.49
  -7   2  -5 1679.33  124.99
  -6   2   5  371.46   27.80
  -6   2   5  338.87   27.70
  -6   2   5  362.76   28.00
  -6   2  -5  348.77   28.60
  -6   2  -5  379.26   28.00
  -5   2   5  343.77   25.00
  -5   2   5  311.17   24.80
   5  -2   5  327.67   25.20
  -5   2  -5  306.07   25.60
  -5   2  -5  318.77   25.00
  -4   2   5  311.87   23.20
   4  -2   5  282.67   23.30
  -4   2   5  271.97   22.90
  -4   2  -5  299.47   23.80
  -4   2  -5  325.97   23.20
  -3   2   5   46.10    4.40
   3  -2   5   51.29    4.60
  -3   2   5   46.00    4.00
  -3   2  -5   53.69    6.20
  -3   2  -5   56.69    4.60
   2  -2   5   47.60    4.80
  -2   2   5   58.99    4.30
  -2   2   5   52.69    4.70
  -2   2  -5   50.09    4.80
  -1   2   5   56.29    5.10
   1  -2   5   59.69    5.10
  -1   2  -5   61.39    5.20
   0   2   5  732.63   56.79
   0  -2   5  744.93   56.79
  -1  -2   5   55.19    4.60
  -1  -2   5   58.89    5.00
   1   2   5   57.39    5.00
   2   2   5   48.40    4.60
  -2  -2   5   52.49    4.50
  -2  -2   5   52.09    4.10
  -2  -2  -5   46.20    4.40
  -3  -2   5   52.19    4.50
   3   2   5   45.50    4.70
  -3  -2   5   48.50    4.10
  -3  -2  -5   54.09    4.50
  -4  -2   5  326.07   23.90
  -4  -2   5  284.67   23.70
  -4  -2  -5  313.27   23.80
  -5  -2   5  321.57   25.90
  -5  -2   5  357.86   26.20
  -5  -2  -5  331.17   26.10
  -6  -2   5  379.66   28.20
  -6  -2   5  380.26   28.40
  -6  -2  -5  377.56   28.40
  -6  -2  -5  315.97   29.00
  -7  -2   5 1570.24  118.39
  -7  -2   5 1524.55  118.19
  -7  -2  -5 1561.44  118.39
  -7  -2  -5 1518.85  118.99
  -8  -2   5   99.59    7.70
  -8  -2   5   84.59    7.60
  -8  -2   5   93.39    8.00
  -8  -2  -5   92.19    9.20
  -8  -2  -5  100.79    8.00
  -9  -2   5  318.17   26.70
  -9  -2   5  306.97   26.50
  -9  -2   5  372.66   26.50
  -9  -2  -5  377.36   27.50
  -9  -2  -5  339.77   26.70
 -10  -2   5   49.99    4.70
 -10  -2   5   58.89    4.90
 -10  -2  -5   52.49    5.20
 -10  -2  -5   50.19    6.80
 -11  -2   5   52.79    4.90
 -11  -2  -5   47.10    5.40
 -11  -2  -5   70.79    6.90
 -12  -2   5   40.90    4.00
 -12  -2  -5   51.09    6.20
 -12  -2  -5   28.40    4.00
 -13  -2   5   25.00    3.20
 -13  -2  -5   15.80    3.10
 -13  -2  -5   25.90    5.00
 -14  -2   5   14.80    2.60
 -14  -2  -5   12.40    3.20
 -14  -2  -5    5.80    4.30
 -15  -2   5   49.99    5.40
 -15  -2  -5   57.29    7.40
 -16  -2   5   19.90    3.50
 -16  -2  -5   25.20    4.30
 -16  -2  -5   26.90    5.70
 -17  -2   5   24.40    4.00
 -17  -2  -5   43.30    6.40
 -17  -2  -5   37.20    5.20
 -18  -2   5   43.70    5.60
 -18  -2  -5   52.49    6.50
 -18  -2  -5   54.29    7.40
 -19  -2   5    3.20    2.80
 -19  -2  -5    3.20    4.20
 -19  -2  -5    2.90    3.40
 -20  -2   5   11.60    3.50
 -20  -2  -5   10.10    4.90
 -20  -2  -5   14.10    3.90
 -21  -2   5   95.29    9.90
 -21  -2  -5  101.79   10.40
  22   2   5    0.80    3.10
 -22  -2   5   -3.90    3.50
 -22  -2  -5   -0.20    4.50
 -23  -2   5    2.90    2.90
 -23  -2  -5    6.40    6.20
 -24  -2  -5   -6.80    7.80
 -24   2  -6    3.70    8.60
 -23   2  -6   -4.30    7.70
  22  -2   6   19.30    4.40
 -22   2  -6   31.80    7.20
 -22   2  -6   32.70    6.10
  21  -2   6   65.79    7.80
 -21   2  -6   80.99    9.10
 -21   2  -6   66.19    8.60
  20  -2   6    8.30    3.50
 -20   2  -6   21.90    5.50
 -20   2  -6    8.90    3.80
  19  -2   6   78.69    8.80
 -19   2   6   89.39    7.90
 -19   2  -6   59.29    8.60
 -19   2  -6   89.99   10.00
 -18   2   6    8.00    2.70
  18  -2   6    2.20    3.00
 -18   2  -6    0.60    3.20
 -18   2  -6    1.40    4.60
  17  -2   6   35.00    5.80
 -17   2   6   25.10    4.00
 -17   2  -6   28.50    4.90
 -17   2  -6   32.70    6.30
 -16   2   6   13.10    2.60
 -16   2  -6   18.30    5.40
 -16   2  -6    6.10    3.00
 -15   2   6   36.30    4.40
 -15   2  -6   33.70    4.90
 -15   2  -6   53.69    7.40
 -14   2   6    6.80    2.10
 -14   2  -6    9.40    4.70
 -14   2  -6    5.30    2.80
 -13   2   6   -0.10    1.50
 -13   2  -6    1.90    4.20
 -13   2  -6    0.60    2.20
 -12   2   6   49.30    4.60
 -12   2  -6   45.10    5.40
 -12   2  -6   43.70    6.40
 -11   2   6   52.19    4.70
 -11   2  -6   55.39    7.00
 -11   2  -6   51.69    5.60
 -10   2   6  163.28   13.40
 -10   2  -6  180.58   14.90
  -9   2   6  192.58   16.60
  -9   2   6  199.78   16.90
  -9   2   6  228.28   16.60
  -9   2  -6  211.18   17.00
  -9   2  -6  235.68   18.00
  -8   2   6   33.80    3.30
  -8   2   6   35.20    3.60
   8  -2   6   34.10    4.30
  -8   2   6   38.50    4.10
  -8   2  -6   42.30    4.20
  -8   2  -6   45.90    5.60
   7  -2   6  772.92   64.29
  -7   2   6  818.12   63.79
  -7   2   6  831.02   64.09
  -7   2   6  808.32   63.79
  -7   2  -6  869.71   64.09
  -7   2  -6  898.21   64.89
  -6   2   6  736.83   55.69
  -6   2   6  674.33   55.59
   6  -2   6  724.43   56.19
  -6   2   6  739.33   55.89
  -6   2  -6  736.53   55.89
  -6   2  -6  745.03   56.59
   5  -2   6  261.57   19.70
  -5   2   6  266.17   19.20
  -5   2   6  261.87   19.50
  -5   2  -6  223.18   19.40
  -5   2  -6  217.38   20.20
  -4   2   6   77.79    6.60
   4  -2   6   72.59    6.80
  -4   2  -6   91.49    8.20
  -3   2   6  134.89   10.50
   3  -2   6  125.99   10.60
  -3   2   6  128.59   10.20
  -3   2  -6  132.19   10.60
   2  -2   6    8.80    1.80
  -2   2   6    8.40    1.70
  -2   2   6   11.60    1.40
  -2   2  -6   15.40    2.20
   1  -2   6   40.70    3.80
  -1   2   6   37.80    3.80
  -1   2   6   38.90    3.20
  -1   2  -6   29.70    3.70
   0   2   6   85.49    7.40
   0  -2   6   91.09    7.40
   0   2  -6   87.89    7.40
   1   2   6   29.00    3.50
  -1  -2   6   37.50    3.00
  -1  -2   6   34.30    3.50
   2   2   6   12.70    2.10
  -2  -2   6   12.60    1.40
  -2  -2   6   13.00    1.90
  -2  -2  -6   11.70    1.90
  -3  -2   6  140.29   10.50
   3   2   6  137.69   11.00
  -3  -2   6  138.59   10.80
  -3  -2  -6  120.49   10.70
  -4  -2   6   72.59    5.90
   4   2   6   58.19    6.10
  -4  -2   6   62.39    5.50
  -4  -2  -6   79.29    5.90
  -5  -2   6  247.88   20.00
   5   2   6  256.47   20.30
  -5  -2   6  263.27   19.80
  -5  -2  -6  252.67   20.00
   6   2   6  642.54   55.89
  -6  -2   6  781.62   55.69
  -6  -2   6  748.33   55.49
  -6  -2  -6  705.03   56.39
  -6  -2  -6  730.73   55.69
  -7  -2   6  861.61   66.19
  -7  -2   6  866.51   66.39
  -7  -2  -6  889.51   66.39
  -7  -2  -6  829.42   67.19
  -8  -2   6   38.70    3.70
  -8  -2   6   43.40    4.30
  -8  -2   6   42.90    4.00
  -8  -2  -6   47.10    6.10
  -8  -2  -6   39.70    4.30
  -9  -2   6  198.68   16.60
  -9  -2   6  221.98   16.30
  -9  -2   6  215.78   16.30
  -9  -2  -6  183.58   16.50
  -9  -2  -6  216.48   17.70
 -10  -2   6  174.18   12.60
 -10  -2   6  147.89   12.50
 -10  -2  -6  161.28   14.20
 -10  -2  -6  144.89   12.90
 -11  -2   6   50.79    4.90
 -11  -2  -6   47.30    5.50
 -11  -2  -6   70.99    7.40
 -12  -2   6   39.60    4.20
 -12  -2  -6   56.69    7.10
 -12  -2  -6   41.20    5.00
 -13  -2   6    2.10    1.70
 -13  -2  -6    2.90    2.50
 -13  -2  -6   -0.90    4.30
 -14  -2   6   11.60    2.50
 -14  -2  -6   12.00    3.30
 -14  -2  -6    8.50    4.60
 -15  -2   6   42.50    5.20
 -15  -2  -6   58.59    7.70
 -15  -2  -6   37.50    5.10
 -16  -2   6   10.40    2.90
 -16  -2  -6   13.40    3.80
 -16  -2  -6   14.30    5.10
 -17  -2   6   31.90    4.40
 -17  -2  -6   45.00    6.90
 -17  -2  -6   19.20    4.40
 -18  -2   6    5.70    2.70
 -18  -2  -6    6.70    3.50
 -18  -2  -6    3.40    4.60
 -19  -2   6   88.09    8.40
  19   2   6   81.69    9.30
 -19  -2  -6   89.09    9.60
 -19  -2  -6   79.19    9.10
 -20  -2   6   12.50    3.10
  20   2   6    8.30    4.20
 -20  -2  -6   12.80    4.00
 -20  -2  -6   15.00    5.40
 -21  -2   6   77.39    7.70
  21   2   6   68.29    8.10
 -21  -2  -6   74.19    8.50
 -21  -2  -6   68.19    8.60
 -22  -2   6   18.70    3.80
  22   2   6   31.30    5.30
 -22  -2  -6   10.50    5.50
 -23  -2  -6    1.20    7.10
 -24  -2  -6    3.40    8.00
 -23   2  -7    8.80    8.80
 -22   2  -7   22.30    7.90
 -22   2  -7   17.60    6.00
  21  -2   7    9.60    3.50
 -21   2  -7   17.70    5.90
 -21   2  -7   14.70    5.80
  20  -2   7   77.49    8.50
 -20   2  -7   75.89    9.00
 -20   2  -7   85.69    9.70
  19  -2   7   20.20    4.60
 -19   2  -7   22.40    5.30
 -19   2  -7   14.20    5.80
  18  -2   7   12.50    4.00
 -18   2  -7   17.40    4.40
 -18   2  -7   13.40    5.50
 -17   2   7    1.00    1.40
  17  -2   7    3.40    3.20
 -17   2  -7    2.50    4.90
 -17   2  -7    1.40    3.10
 -16   2   7   34.40    4.30
  16  -2   7   55.99    7.00
 -16   2  -7   36.30    5.40
 -16   2  -7   61.89    8.40
 -15   2   7   40.70    4.40
  15  -2   7   43.70    6.30
 -15   2  -7   40.50    5.70
 -15   2  -7   44.50    7.40
 -14   2   7   19.10    2.90
  14  -2   7   14.70    3.80
 -14   2  -7   27.50    5.80
 -14   2  -7   11.40    3.30
 -13   2   7   31.50    3.30
  13  -2   7   20.60    3.90
 -13   2  -7   28.80    5.80
 -13   2  -7   24.80    3.90
 -12   2   7    0.30    1.30
  12  -2   7    2.00    2.40
 -12   2  -7   -0.30    4.40
 -12   2  -7    0.50    2.10
 -11   2   7   50.29    4.70
  11  -2   7   51.29    5.70
 -11   2   7   43.90    4.40
 -11   2  -7   62.29    7.50
 -11   2  -7   44.60    5.40
 -10   2   7  241.78   17.70
 -10   2   7  206.18   18.00
  10  -2   7  257.37   18.60
 -10   2   7  212.18   17.70
 -10   2  -7  206.08   19.20
 -10   2  -7  221.18   18.10
  -9   2   7   40.20    3.80
  -9   2   7   39.70    4.10
   9  -2   7   42.20    5.00
  -9   2   7   46.50    4.70
  -9   2  -7   40.20    4.80
  -9   2  -7   57.79    6.90
  -8   2   7  554.84   43.60
  -8   2   7  561.34   43.20
   8  -2   7  559.44   43.90
  -8   2   7  562.84   43.30
  -8   2  -7  599.64   44.60
  -8   2  -7  539.25   43.60
  -7   2   7  128.39   11.30
  -7   2   7  142.99   11.40
  -7   2   7  161.48   11.80
   7  -2   7  135.69   12.00
  -7   2  -7  157.68   11.90
  -6   2   7  173.98   14.50
   6  -2   7  184.68   15.10
  -6   2   7  177.68   14.40
  -6   2   7  184.38   14.90
  -6   2  -7  204.78   15.00
  -6   2  -7  200.08   16.10
   5  -2   7  122.49   10.40
  -5   2   7  126.19   10.20
  -5   2   7  118.19    9.80
  -5   2  -7  119.29   11.70
  -5   2  -7  133.09   10.30
  -4   2   7  208.98   15.50
   4  -2   7  197.98   15.60
  -4   2   7  213.88   15.10
  -4   2  -7  176.08   15.50
  -4   2  -7  162.28   16.30
  -3   2   7  275.07   21.20
   3  -2   7  267.47   21.30
  -3   2   7  255.17   20.80
  -3   2  -7  280.77   21.20
  -3   2  -7  271.87   22.10
  -2   2   7  148.39   12.10
  -2   2   7  150.08   11.60
   2  -2   7  150.78   12.10
  -2   2  -7  145.79   12.00
  -1   2   7   15.40    1.60
  -1   2   7   12.50    2.20
   1  -2   7   10.50    2.10
  -1   2  -7   11.20    2.20
   0  -2   7   41.50    4.20
   0   2   7   37.30    4.20
   0  -2   7   42.70    3.60
   0  -2  -7   41.30    3.90
   0   2  -7   42.20    4.20
   1   2   7    7.70    2.10
  -1  -2   7   12.40    2.20
  -1  -2   7   15.80    1.70
  -1  -2  -7   13.70    2.00
   2   2   7  148.49   11.90
  -2  -2   7  148.39   11.40
  -2  -2   7  148.59   11.80
  -2  -2  -7  136.39   11.60
  -3  -2   7  291.47   21.90
  -3  -2   7  265.27   21.50
   3   2   7  252.87   21.90
  -3  -2  -7  304.67   21.80
   4   2   7  203.58   15.40
  -4  -2   7  182.48   15.10
  -4  -2   7  187.28   14.80
  -4  -2  -7  187.08   15.10
  -5  -2   7  128.79    9.80
  -5  -2   7  126.49   10.20
   5   2   7  117.69   10.40
  -5  -2  -7  119.49   10.10
   6   2   7  158.78   14.40
  -6  -2   7  187.98   14.20
  -6  -2   7  156.48   13.80
  -6  -2  -7  188.08   15.50
  -6  -2  -7  195.88   14.20
  -7  -2   7  155.88   12.60
  -7  -2   7  148.59   12.30
  -7  -2  -7  164.08   14.10
  -7  -2  -7  154.08   12.50
  -8  -2   7  522.65   41.80
  -8  -2   7  551.24   41.70
  -8  -2   7  523.45   42.10
   8   2   7  569.94   42.50
  -8  -2  -7  560.14   42.10
  -8  -2  -7  521.95   42.90
  -9  -2   7   43.50    3.90
   9   2   7   38.00    5.00
  -9  -2   7   42.90    4.20
  -9  -2   7   36.50    4.60
  -9  -2  -7   45.20    6.50
  -9  -2  -7   46.00    4.70
  10   2   7  244.78   19.00
 -10  -2   7  205.18   18.20
 -10  -2   7  215.78   18.50
 -10  -2   7  240.38   18.20
 -10  -2  -7  235.28   18.50
 -10  -2  -7  253.07   20.00
 -11  -2   7   60.99    5.10
 -11  -2   7   45.60    4.70
 -11  -2  -7   45.10    5.50
 -11  -2  -7   59.99    7.50
 -12  -2   7    0.20    1.60
 -12  -2   7    1.10    2.00
 -12  -2  -7    2.20    2.60
 -12  -2  -7    1.80    4.40
 -13  -2   7   28.90    3.50
 -13  -2  -7   40.40    6.80
 -13  -2  -7   21.90    3.90
 -14  -2   7   18.10    2.90
 -14  -2  -7   26.10    6.20
 -15  -2   7   44.30    5.10
  15   2   7   52.19    6.70
 -15  -2  -7   30.10    4.90
 -15  -2  -7   58.29    8.20
  16   2   7   51.19    6.70
 -16  -2   7   40.10    5.00
 -16  -2  -7   46.60    6.10
 -16  -2  -7   42.90    7.20
 -17  -2   7    3.50    2.20
  17   2   7    2.00    3.40
 -17  -2  -7    4.90    5.30
 -17  -2  -7    3.00    3.20
 -18  -2   7   14.00    3.00
  18   2   7   10.40    4.40
 -18  -2  -7    6.20    5.00
 -18  -2  -7   16.70    4.30
  19   2   7   36.00    6.00
 -19  -2  -7   21.10    5.10
 -19  -2  -7   17.60    5.80
  20   2   7   71.89    8.80
 -20  -2  -7   84.79    8.90
 -20  -2  -7   84.09    9.80
  21   2   7    8.80    3.90
 -21  -2  -7   21.10    5.00
 -21  -2  -7   14.60    5.70
  22   2   7    6.30    3.70
 -22  -2  -7    4.20    6.60
 -23  -2  -7    4.10    8.50
 -23   2  -8    9.60    8.70
 -22   2  -8   13.00    6.10
 -22   2  -8   19.10    8.10
  21  -2   8    5.70    3.50
 -21   2  -8   -2.90    5.90
 -21   2  -8    4.60    4.90
  20  -2   8   54.69    7.50
 -20   2  -8   89.19   10.10
 -20   2  -8   73.39    9.10
  19  -2   8   13.70    4.30
 -19   2  -8    9.60    4.10
 -19   2  -8   18.00    5.50
  18  -2   8   10.60    3.70
 -18   2  -8   14.30    4.50
 -18   2  -8    9.50    5.80
  17  -2   8   31.70    5.40
 -17   2  -8   17.10    6.00
 -17   2  -8   15.50    4.20
  16  -2   8    5.60    3.50
 -16   2  -8    3.40    3.50
 -16   2  -8    8.90    5.60
  15  -2   8   15.10    3.70
 -15   2  -8   17.80    4.00
 -15   2  -8   15.90    5.90
  14  -2   8  107.99    9.80
 -14   2  -8  114.89   11.20
 -14   2  -8   74.99    9.10
  13  -2   8    4.00    3.10
 -13   2  -8    7.10    5.40
 -13   2  -8    4.30    3.00
  12  -2   8   20.30    4.00
 -12   2   8   26.50    3.20
 -12   2  -8   30.50    4.40
 -12   2  -8   43.30    6.70
  11  -2   8   15.50    3.50
 -11   2   8   12.60    2.40
 -11   2   8   11.10    1.90
 -11   2  -8    8.20    5.00
 -11   2  -8    9.40    2.90
 -10   2   8   85.19    7.10
 -10   2   8   92.09    8.00
  10  -2   8   87.39    8.30
 -10   2   8   81.19    7.40
 -10   2  -8   81.89    7.90
 -10   2  -8   89.49    9.90
  -9   2   8   71.49    7.00
  -9   2   8   69.99    6.60
   9  -2   8   78.49    7.40
  -9   2  -8   91.79    9.30
  -8   2   8  349.57   26.60
   8  -2   8  325.27   26.90
  -8   2   8  301.77   26.20
  -8   2   8  347.37   26.10
  -8   2  -8  336.17   26.60
  -8   2  -8  373.06   27.70
   7  -2   8  120.19    9.80
  -7   2   8  121.99    9.10
  -7   2   8  102.09    8.80
  -7   2  -8  100.39   11.10
  -6   2   8   24.00    3.10
   6  -2   8   19.30    3.30
  -6   2   8   24.60    2.20
  -6   2   8   19.70    2.60
  -6   2  -8   23.10    3.20
  -6   2  -8   31.50    5.60
  -5   2   8  105.59    8.80
  -5   2   8  108.19    9.30
   5  -2   8  110.79    9.50
  -5   2  -8  113.09   10.80
  -5   2  -8  114.99    9.40
   4  -2   8  756.02   57.39
  -4   2   8  775.02   57.29
  -4   2   8  770.02   56.89
  -4   2  -8  662.63   57.19
  -3   2   8   86.19    7.00
  -3   2   8   89.89    7.50
   3  -2   8   76.39    7.50
  -3   2  -8   98.99    9.20
  -2   2   8  106.19    9.10
   2  -2   8  113.09    9.10
  -2   2   8  103.39    8.50
  -2   2  -8  108.69    9.00
   1  -2   8  155.18   12.60
  -1   2   8  158.68   12.60
  -1   2   8  148.59   12.00
  -1   2  -8  153.08   12.50
   0   2   8    8.10    2.00
   0  -2   8    9.50    1.40
   0  -2   8    8.60    1.90
  -1  -2   8  158.08   11.40
   1   2   8  144.29   11.90
  -1  -2   8  141.99   11.90
  -1  -2  -8  132.99   11.60
  -2  -2   8  114.19    9.40
  -2  -2   8  112.39    8.90
   2   2   8  112.99    9.50
  -2  -2  -8  107.59    9.20
  -3  -2   8   78.89    6.90
  -3  -2   8   92.19    7.40
   3   2   8   70.89    7.40
  -3  -2  -8   99.59    7.40
  -4  -2   8  724.73   57.89
   4   2   8  793.32   58.09
  -4  -2   8  750.52   57.49
  -4  -2  -8  731.63   57.79
  -5  -2   8  109.79    8.70
  -5  -2   8  107.69    9.10
   5   2   8  115.79    9.40
  -5  -2  -8   94.49   10.70
  -5  -2  -8  104.69    9.10
  -6  -2   8   26.10    2.80
   6   2   8   24.30    3.50
  -6  -2   8   18.60    2.90
  -6  -2  -8   27.20    3.30
  -6  -2  -8   19.00    4.90
   7   2   8  109.29    9.40
  -7  -2   8  113.29    8.70
  -7  -2   8  112.99    9.10
  -7  -2  -8   95.29    9.00
  -7  -2  -8   86.99   10.90
  -8  -2   8  317.97   25.70
  -8  -2   8  342.77   25.40
   8   2   8  332.37   26.10
  -8  -2   8  331.47   25.40
  -8  -2  -8  314.57   25.70
  -8  -2  -8  313.87   26.90
  -9  -2   8   55.99    5.50
  -9  -2   8   79.99    6.50
  -9  -2  -8   65.49    6.30
  -9  -2  -8   71.19    8.60
 -10  -2   8   92.39    7.80
 -10  -2   8   84.29    8.00
  10   2   8  104.39    9.10
 -10  -2   8   86.49    8.50
 -10  -2  -8   91.19   10.40
 -10  -2  -8  109.29    8.60
 -11  -2   8   10.80    2.50
  11   2   8    8.10    3.00
 -11  -2   8   14.40    2.20
 -11  -2  -8   17.10    5.60
 -11  -2  -8   11.50    3.10
 -12  -2   8   20.50    2.90
  12   2   8   24.80    4.60
 -12  -2  -8   30.70    4.10
 -12  -2  -8   38.80    6.60
 -13  -2   8    4.10    1.80
  13   2   8    3.20    3.00
 -13  -2  -8    3.20    5.10
 -13  -2  -8    4.60    2.60
  14   2   8  101.99   10.30
 -14  -2   8  108.09    8.90
 -14  -2  -8   95.99    9.70
 -14  -2  -8  107.79   11.80
 -15  -2   8   12.80    2.70
  15   2   8   12.00    4.10
 -15  -2  -8   14.20    3.80
 -15  -2  -8   18.40    6.10
 -16  -2   8   -2.80    1.20
  16   2   8   -0.40    3.30
 -16  -2  -8    2.70    3.30
 -16  -2  -8    0.20    5.50
  17   2   8   25.90    5.30
 -17  -2  -8   27.10    6.40
 -17  -2  -8   15.00    4.00
  18   2   8    4.00    3.50
 -18  -2   8   -1.50    1.80
 -18  -2  -8   13.40    4.10
 -18  -2  -8   13.30    5.80
  19   2   8    1.80    3.60
 -19  -2  -8    8.70    5.00
 -19  -2  -8    9.00    4.00
  20   2   8   44.00    6.50
 -20  -2  -8   40.80    6.70
 -20  -2  -8   59.79    7.60
  21   2   8    0.60    3.50
 -21  -2  -8   11.40    6.40
 -21  -2  -8    3.40    4.60
 -22  -2  -8    9.20    5.50
 -22  -2  -8    2.90    8.10
 -23  -2  -8    7.00    8.50
 -22   2  -9   12.70    7.20
 -22   2  -9   15.80    8.30
 -21   2  -9   10.80    7.20
 -21   2  -9   13.50    6.80
  20  -2   9   30.10    5.20
 -20   2  -9   21.20    6.50
 -20   2  -9   34.50    6.60
 -19   2  -9   12.70    5.90
 -19   2  -9   18.30    4.90
  18  -2   9   14.40    4.30
 -18   2  -9    6.30    5.70
 -18   2  -9    8.50    4.30
  17  -2   9   22.90    5.00
 -17   2  -9   11.40    4.10
  16  -2   9   26.00    5.40
 -16   2  -9   28.00    4.90
 -16   2  -9   31.30    7.60
  15  -2   9    3.70    3.30
 -15   2  -9    9.20    6.30
 -15   2  -9    3.20    3.50
  14  -2   9   63.69    7.40
 -14   2  -9   57.79    7.20
 -14   2  -9   65.09    9.60
  13  -2   9   11.50    3.70
 -13   2  -9   12.10    3.80
 -13   2  -9   15.30    6.30
  12  -2   9   31.80    5.20
 -12   2  -9   46.20    5.60
 -12   2  -9   45.30    7.50
  11  -2   9   43.50    5.70
 -11   2   9   35.70    4.50
 -11   2   9   45.50    5.50
 -11   2  -9   41.10    5.10
 -11   2  -9   63.79    8.40
 -10   2   9  111.09    9.70
  10  -2   9  117.29   10.70
 -10   2   9  115.79   10.30
 -10   2  -9  109.49   12.30
 -10   2  -9  130.79   10.60
   9  -2   9   42.00    5.10
  -9   2   9   43.70    4.20
  -9   2   9   36.20    4.70
  -9   2  -9   39.10    6.70
  -9   2  -9   31.80    4.50
  -8   2   9   61.79    6.10
  -8   2   9   59.09    5.60
   8  -2   9   55.79    6.40
  -8   2  -9   81.89    8.70
   7  -2   9   34.40    4.50
  -7   2   9   32.10    3.60
  -7   2   9   34.70    4.20
  -7   2  -9   39.10    6.60
  -6   2   9   13.60    2.80
   6  -2   9   15.70    2.80
  -6   2   9   17.00    2.20
  -6   2  -9   14.40    4.80
  -6   2  -9   12.50    2.80
   5  -2   9   36.80    4.50
  -5   2   9   40.40    4.40
  -5   2   9   44.20    3.80
  -5   2  -9   40.10    4.60
  -5   2  -9   32.70    6.00
  -4   2   9  125.19   10.10
   4  -2   9  118.89   10.20
  -4   2   9  111.99    9.50
  -4   2  -9  114.79   11.60
  -4   2  -9  128.59   10.20
   3  -2   9  191.08   15.40
  -3   2   9  184.68   15.20
  -2   2   9  253.97   19.10
   2  -2   9  229.48   19.10
  -2   2   9  222.98   18.50
  -2   2  -9  264.27   19.00
  -2   2  -9  220.28   19.90
  -1   2   9  105.29    9.90
   1  -2   9  127.09    9.40
   1  -2   9  126.99   10.10
  -1   2   9  118.09    9.40
  -1   2  -9  109.59    9.90
   0   2   9   35.10    3.40
   0  -2   9   38.40    3.40
   1   2   9  117.09   10.00
  -1  -2   9  129.49    9.30
  -1  -2   9  117.99    9.90
  -1  -2  -9  102.29    9.60
  -2  -2   9  228.48   18.70
  -2  -2   9  249.48   19.20
   2   2   9  238.58   19.30
  -2  -2  -9  247.28   19.00
   3   2   9  178.48   14.60
  -3  -2   9  197.08   14.00
  -3  -2   9  172.38   14.40
  -3  -2  -9  160.38   14.30
  -4  -2   9  118.39   10.10
  -4  -2   9  116.19    9.50
   4   2   9  117.69   10.20
  -4  -2  -9  123.79   10.00
   5   2   9   43.90    4.80
  -5  -2   9   37.30    3.90
  -5  -2   9   43.00    4.50
  -5  -2  -9   45.20    4.70
  -5  -2  -9   33.40    6.40
  -6  -2   9   11.10    2.50
  -6  -2   9   18.40    2.50
   6   2   9   19.10    3.20
  -6  -2  -9   18.80    5.30
  -6  -2  -9   18.50    3.00
   7   2   9   32.50    4.40
  -7  -2   9   30.10    3.60
  -7  -2   9   32.10    4.00
  -7  -2  -9   34.40    4.00
  -7  -2  -9   21.40    5.90
   8   2   9   66.09    7.00
  -8  -2   9   68.99    6.60
  -8  -2   9   66.09    5.80
  -8  -2   9   64.79    6.20
  -8  -2  -9   77.09    6.80
  -8  -2  -9   78.99    9.00
  -9  -2   9   40.90    4.60
  -9  -2   9   34.30    4.10
   9   2   9   39.10    4.90
  -9  -2   9   31.70    3.40
  -9  -2  -9   33.80    6.60
  -9  -2  -9   31.30    4.20
 -10  -2   9  134.99   11.10
 -10  -2   9  131.79   11.60
  10   2   9  137.09   12.10
 -10  -2   9  133.79   11.00
 -10  -2  -9  133.39   13.50
 -11  -2   9   43.10    5.40
 -11  -2   9   45.00    4.00
 -11  -2   9   38.70    4.80
  11   2   9   52.09    6.00
 -11  -2  -9   31.90    4.80
 -11  -2  -9   43.30    7.40
 -12  -2   9   25.40    3.20
  12   2   9   20.00    4.10
 -12  -2  -9   30.60    4.10
 -12  -2  -9   37.00    7.30
  13   2   9   15.10    4.10
 -13  -2  -9   14.40    3.50
 -13  -2  -9   18.80    6.60
  14   2   9   64.19    7.60
 -14  -2  -9   55.99    7.20
 -14  -2  -9   83.99   10.60
 -15  -2   9    2.10    1.50
  15   2   9    3.80    3.20
 -15  -2  -9    0.40    6.20
 -15  -2  -9    4.50    3.30
  16   2   9   26.60    5.30
 -16  -2  -9   32.90    7.20
 -16  -2  -9   18.10    4.30
 -17  -2  -9   25.30    6.60
 -17  -2  -9   25.00    4.90
  18   2   9    8.50    4.30
 -18  -2  -9   14.20    5.90
 -18  -2  -9   17.30    4.60
  19   2   9   11.80    4.00
 -19  -2  -9   16.10    5.60
 -19  -2  -9   15.90    5.00
  20   2   9   20.60    4.70
 -20  -2  -9   20.90    6.00
 -20  -2  -9   25.60    6.00
  21   2   9   15.60    6.70
 -21  -2  -9   10.90    5.80
 -21  -2  -9   13.80    7.70
 -22  -2  -9   24.50    9.70
 -22  -2  -9    3.80    6.10
 -22   2 -10    0.30    8.70
 -22   2 -10   19.90   11.00
 -21   2 -10   14.20    7.20
 -21   2 -10   19.60    9.90
  20  -2  10   11.70    4.40
 -20   2 -10    7.40    5.90
 -20   2 -10    1.60    6.90
  19  -2  10    6.40    3.60
 -19   2 -10   10.30    5.70
 -19   2 -10    1.70    4.70
  18  -2  10   12.20    4.30
 -18   2 -10   13.20    4.50
  17  -2  10   18.80    4.60
 -17   2 -10   15.70    6.10
 -17   2 -10   12.60    4.80
  16  -2  10   39.90    6.30
 -16   2 -10   22.10    6.60
 -16   2 -10   43.90    6.00
  15  -2  10   72.99    8.60
 -15   2 -10   91.49   11.00
 -15   2 -10   71.19    8.40
  14  -2  10    8.10    3.70
 -14   2 -10   18.00    7.20
 -14   2 -10   13.40    4.30
  13  -2  10   53.49    6.90
 -13   2 -10   52.89    6.80
 -13   2 -10   55.19    8.50
 -12   2  10   29.10    3.80
  12  -2  10   37.60    5.60
 -12   2 -10   38.20    5.20
 -12   2 -10   31.50    7.40
 -11   2  10   82.39    8.30
  11  -2  10   75.39    8.60
 -11   2  10   89.29    7.50
 -11   2 -10   80.49    8.50
 -11   2 -10   83.99   10.60
  10  -2  10   58.79    7.10
 -10   2  10   60.59    6.70
 -10   2  10   60.49    6.10
 -10   2 -10   81.39    9.40
 -10   2 -10   67.89    7.10
   9  -2  10   32.60    5.00
  -9   2  10   26.80    3.70
  -9   2 -10   22.00    6.30
  -9   2 -10   38.80    4.70
  -8   2  10    3.50    1.90
  -8   2  10    1.90    2.30
   8  -2  10    0.90    2.20
  -8   2 -10   -2.10    2.40
  -8   2 -10    2.90    4.80
  -7   2  10   14.50    3.00
  -7   2  10   22.80    2.80
   7  -2  10   19.10    3.50
  -7   2 -10   12.20    5.20
  -7   2 -10   20.90    3.40
   6  -2  10   77.09    7.00
  -6   2  10   66.09    6.70
  -6   2  10   65.99    6.10
  -6   2 -10   74.69    9.00
  -6   2 -10   74.09    7.00
   5  -2  10   49.99    5.10
  -5   2  10   34.90    4.80
  -5   2  10   45.20    4.20
  -5   2 -10   44.70    6.90
  -5   2 -10   40.70    4.90
   4  -2  10   15.00    3.00
  -4   2  10   24.50    3.60
  -4   2  10   23.30    2.80
  -4   2 -10   25.10    5.90
  -4   2 -10   31.10    3.70
   3  -2  10  375.66   28.20
  -3   2  10  347.57   27.90
  -3   2  10  369.36   27.40
  -3   2 -10  321.37   27.80
   2  -2  10   76.29    6.90
  -2   2  10   86.09    6.90
  -2   2  10   86.29    7.70
   2  -2  10   81.49    7.80
  -2   2 -10   86.69    9.50
  -2   2 -10   90.69    7.60
  -1   2  10  162.58   13.00
   1  -2  10  158.08   13.70
  -1   2  10  162.18   13.70
   1  -2  10  172.48   13.00
   0  -2  10  193.88   15.60
   0   2  10  186.78   14.80
   0   2  10  171.88   15.50
   0  -2  10  202.18   14.90
   1   2  10  163.48   12.20
   1   2  10  148.79   13.00
  -1  -2  10  144.99   12.90
  -1  -2  10  157.58   12.30
  -2  -2  10   74.39    6.60
   2   2  10   78.09    7.50
  -2  -2  10   76.19    7.30
  -2  -2 -10   92.49    7.20
  -3  -2  10  343.47   26.20
   3   2  10  349.57   26.90
  -3  -2  10  342.47   26.80
  -3  -2 -10  317.47   26.50
  -4  -2  10   24.90    3.20
  -4  -2  10   31.40    4.00
   4   2  10   34.60    4.20
  -4  -2 -10   24.90    5.90
  -4  -2 -10   31.90    3.80
  -5  -2  10   39.40    4.00
  -5  -2  10   35.60    4.50
   5   2  10   41.50    4.80
  -5  -2 -10   44.70    7.10
  -5  -2 -10   40.40    4.80
  -6  -2  10   69.89    6.10
   6   2  10   75.89    7.10
  -6  -2  10   63.49    6.60
  -6  -2 -10   74.99    6.70
  -6  -2 -10   56.49    8.70
   7   2  10   13.00    3.00
  -7  -2  10   20.00    2.70
  -7  -2  10   14.90    3.00
  -7  -2 -10    9.40    5.40
  -7  -2 -10   23.00    3.40
  -8  -2  10    1.00    2.40
   8   2  10    0.20    2.10
  -8  -2  10    2.90    1.10
  -8  -2  10    1.10    2.00
  -8  -2 -10    1.60    4.90
  -8  -2 -10    0.90    2.40
  -9  -2  10   32.30    4.40
  -9  -2  10   29.70    3.70
   9   2  10   22.80    4.20
  -9  -2 -10   22.10    4.00
  -9  -2 -10   26.30    6.60
  10   2  10   69.69    7.40
 -10  -2  10   66.39    6.40
 -10  -2  10   63.29    6.90
 -10  -2 -10   71.59    7.00
 -10  -2 -10   48.80    8.70
 -11  -2  10   86.09    7.80
  11   2  10   89.29    9.00
 -11  -2  10   79.99    8.40
 -11  -2 -10   78.39    8.30
 -11  -2 -10   97.19   11.20
  12   2  10   29.10    5.50
 -12  -2  10   37.50    4.50
 -12  -2 -10   21.20    7.00
 -12  -2 -10   43.20    5.40
  13   2  10   44.10    6.40
 -13  -2 -10   53.59    8.70
 -13  -2 -10   59.09    6.70
  14   2  10    7.30    3.70
 -14  -2 -10   12.70    6.90
 -14  -2 -10    7.80    3.70
  15   2  10   92.09   10.00
 -15  -2 -10  102.69   11.50
  16   2  10   38.20    6.10
 -16  -2 -10   34.50    7.10
 -16  -2 -10   37.80    5.70
  17   2  10   23.20    5.00
 -17  -2 -10   16.20    6.80
 -17  -2 -10   11.90    4.20
  18   2  10    5.30    4.00
 -18  -2 -10    8.20    4.10
 -18  -2 -10   16.00    5.70
  19   2  10    5.10    3.80
 -19  -2 -10   11.10    6.00
 -19  -2 -10   13.70    5.40
  20   2  10   16.70    4.60
 -20  -2 -10    2.20    5.70
 -20  -2 -10    0.10    5.70
 -21  -2 -10   10.50    6.40
 -21  -2 -10   13.90    8.60
 -22  -2 -10    4.20    8.50
 -21   2 -11   23.40    9.60
 -21   2 -11   12.10    9.20
 -20   2 -11    6.00    7.80
 -20   2 -11   -4.50    7.60
  19  -2  11   11.40    4.30
 -19   2 -11    5.80    6.00
 -19   2 -11    8.60    6.00
  18  -2  11    4.10    3.40
 -18   2 -11    5.10    4.50
 -18   2 -11    6.70    5.40
  17  -2  11   12.00    4.00
 -17   2 -11   14.40    6.00
 -17   2 -11   10.70    4.50
  16  -2  11   22.10    5.20
 -16   2 -11   13.10    5.80
 -16   2 -11   20.20    4.60
  15  -2  11  110.49   12.00
 -15   2 -11  120.99   11.80
 -15   2 -11  139.09   13.40
  14  -2  11   23.40    5.20
 -14   2 -11   29.80    5.30
 -14   2 -11   19.80    7.00
  13  -2  11   -0.40    3.20
 -13   2 -11   10.90    4.10
 -13   2 -11    8.70    6.50
  12  -2  11   55.69    6.80
 -12   2 -11   43.80    8.60
 -12   2 -11   43.80    6.00
  11  -2  11   71.59    7.40
 -11   2  11   53.69    6.80
 -11   2  11   48.40    5.30
 -11   2 -11   59.09    6.80
 -11   2 -11   58.49    9.20
  10  -2  11   44.00    5.80
 -10   2  11   39.10    5.30
 -10   2  11   41.60    5.00
 -10   2 -11   50.49    5.80
 -10   2 -11   37.90    7.70
  -9   2  11    9.30    3.10
  -9   2  11    7.10    2.60
   9  -2  11    5.50    3.30
  -9   2 -11   11.30    3.30
  -9   2 -11    1.80    5.40
  -8   2  11    1.30    2.10
   8  -2  11    7.20    2.80
  -8   2  11    7.20    2.90
  -8   2 -11    7.40    3.00
  -8   2 -11    6.60    5.40
  -7   2  11    9.10    2.30
   7  -2  11    5.00    2.60
  -7   2  11    7.10    2.80
  -7   2 -11    6.50    3.00
  -7   2 -11    7.60    5.30
   6  -2  11   10.60    3.20
  -6   2  11    9.90    2.70
  -6   2  11   11.30    2.30
  -6   2 -11   13.00    5.50
  -6   2 -11   11.90    3.10
  -5   2  11   15.00    2.90
   5  -2  11   24.40    3.60
  -5   2 -11   21.60    3.70
  -5   2 -11   16.80    5.50
   4  -2  11   71.39    7.20
  -4   2  11   76.29    6.20
  -4   2  11   68.89    7.00
  -4   2 -11   66.79    7.10
  -4   2 -11   67.89    9.10
   3  -2  11   43.80    5.10
   3  -2  11   36.10    3.50
  -3   2  11   33.30    4.40
  -3   2  11   32.20    3.60
  -3   2 -11   28.40    6.20
  -3   2 -11   29.40    4.30
  -2   2  11   14.90    2.90
   2  -2  11   18.90    3.00
  -2   2 -11   14.10    5.20
   1  -2  11  205.78   18.30
   1  -2  11  231.58   17.50
  -1   2  11  248.38   17.50
  -1   2  11  224.28   18.30
  -1   2 -11  189.08   19.10
   0   2  11  166.88   13.50
   0  -2  11  181.48   13.50
   0  -2  11  171.08   14.30
   0   2  11  180.18   14.40
   0   2 -11  147.39   15.10
  -1  -2  11  254.07   19.10
   1   2  11  239.68   19.90
  -1  -2  11  254.27   19.90
   1   2  11  231.88   19.10
  -2  -2  11   34.10    3.90
   2   2  11   41.30    3.80
   3   2  11   39.40    5.00
  -3  -2  11   35.10    3.70
  -3  -2  11   27.20    4.10
  -3  -2 -11   43.60    4.60
   4   2  11   63.49    7.10
  -4  -2  11   76.19    6.20
  -4  -2  11   72.29    6.80
  -4  -2 -11   62.99    6.80
   5   2  11   22.90    3.80
  -5  -2  11   33.70    4.40
  -5  -2  11   28.30    3.40
  -5  -2 -11   28.10    3.90
  -5  -2 -11   19.70    6.10
  -6  -2  11   12.60    3.00
   6   2  11    7.80    3.00
  -6  -2  11   11.20    2.30
  -6  -2 -11    7.30    5.60
  -6  -2 -11   14.10    3.10
  -7  -2  11    6.20    2.70
   7   2  11    3.40    2.50
  -7  -2  11   10.60    2.50
  -7  -2 -11    7.30    5.50
  -7  -2 -11    8.40    2.80
  -8  -2  11    4.80    2.70
   8   2  11    5.80    2.80
  -8  -2  11    3.20    2.30
  -8  -2 -11    3.20    2.80
  -8  -2 -11    3.50    5.60
  -9  -2  11    7.60    2.70
  -9  -2  11    6.60    2.90
   9   2  11   13.30    3.70
  -9  -2 -11    7.50    6.00
  -9  -2 -11   10.70    3.30
 -10  -2  11   48.00    5.00
 -10  -2  11   28.00    4.70
  10   2  11   40.50    5.50
 -10  -2 -11   42.30    5.20
 -10  -2 -11   38.50    7.70
  11   2  11   64.99    7.60
 -11  -2  11   54.49    6.90
 -11  -2  11   60.49    6.30
 -11  -2 -11   56.09    7.00
 -11  -2 -11   80.49   10.20
 -12  -2  11   50.79    5.40
  12   2  11   40.20    6.50
 -12  -2 -11   39.90    5.60
 -12  -2 -11   33.40    8.10
  13   2  11    5.20    3.50
 -13  -2 -11   15.40    3.90
 -13  -2 -11    5.10    6.20
  14   2  11   16.10    4.40
 -14  -2 -11   27.80    4.60
 -14  -2 -11   21.30    8.00
  15   2  11  124.49   11.90
 -15  -2 -11   99.99   11.20
 -15  -2 -11  145.79   14.00
  16   2  11   24.80    5.20
 -16  -2 -11   20.70    6.70
 -16  -2 -11   12.80    4.20
  17   2  11   17.70    4.90
 -17  -2 -11   25.20    7.60
 -17  -2 -11   17.50    4.60
  18   2  11    5.00    3.70
 -18  -2 -11    1.10    5.00
 -18  -2 -11    4.40    4.30
  19   2  11   13.10    4.60
 -19  -2 -11    9.20    5.50
 -19  -2 -11    7.60    6.70
 -20  -2 -11    8.90    7.50
 -20  -2 -11    8.40    7.20
 -21  -2 -11   13.10    9.00
 -21  -2 -11   13.10    7.60
 -20   2 -12   -0.50    8.40
 -20   2 -12   -0.80    7.90
 -19   2 -12   -1.80    8.80
 -19   2 -12    7.00    7.70
  18  -2  12   -3.20    3.40
 -18   2 -12    0.50    7.20
 -18   2 -12   -3.60    5.60
  17  -2  12   10.90    4.20
 -17   2 -12    4.10    4.70
 -17   2 -12   15.20    6.60
  16  -2  12   55.59    7.70
 -16   2 -12   45.10    7.00
 -16   2 -12   61.59    9.80
  15  -2  12   31.40    5.50
 -15   2 -12   18.90    6.10
 -15   2 -12   34.50    5.60
  14  -2  12   76.19    8.90
 -14   2 -12   65.39    8.40
 -14   2 -12   93.49   11.70
  13  -2  12   32.80    5.60
 -13   2 -12   36.40    7.80
 -13   2 -12   45.00    6.00
  12  -2  12   13.40    4.20
 -12   2 -12    6.30    6.20
 -12   2 -12    6.20    3.90
 -11   2  12   29.30    4.90
  11  -2  12   30.20    5.00
 -11   2 -12   35.00    5.20
 -11   2 -12   24.90    7.30
  10  -2  12   21.80    4.10
 -10   2  12   12.60    2.70
 -10   2  12   21.60    4.00
 -10   2 -12   32.00    4.70
 -10   2 -12   25.10    7.40
  -9   2  12   62.09    6.50
   9  -2  12   72.29    7.70
  -9   2  12   57.49    7.20
  -9   2 -12   67.69    9.70
  -9   2 -12   75.29    7.60
  -8   2  12    3.30    2.30
  -8   2  12    0.60    2.60
   8  -2  12   -1.90    2.50
  -8   2 -12    1.50    3.10
  -8   2 -12    3.20    5.70
   7  -2  12   47.70    5.70
  -7   2  12   37.90    4.50
  -7   2  12   29.10    4.60
  -7   2 -12   49.30    7.90
  -6   2  12    3.50    2.20
  -6   2  12    3.30    2.50
   6  -2  12   -0.60    2.10
  -6   2 -12    0.80    5.10
  -6   2 -12    7.00    3.10
  -5   2  12   27.00    4.30
   5  -2  12   37.40    5.10
  -5   2  12   28.10    3.50
  -5   2 -12   32.20    4.60
  -5   2 -12   28.10    6.60
  -4   2  12   81.49    6.90
   4  -2  12   69.19    7.70
   4  -2  12   81.89    6.70
  -4   2  12   82.49    7.70
  -4   2 -12   65.59    7.70
   3  -2  12   19.70    2.80
   3  -2  12   30.50    4.30
  -3   2  12   32.00    3.30
  -3   2  12   23.80    3.80
  -3   2 -12   27.90    6.60
  -2   2  12   84.49    8.20
  -2   2  12   86.39    7.30
   2  -2  12   81.99    8.30
   2  -2  12   87.49    7.20
  -1   2  12  102.09    8.20
   1  -2  12   97.99    9.20
  -1   2  12   84.29    9.10
   1  -2  12  106.89    8.30
   0  -2  12  101.79    8.80
   0  -2  12  103.49    9.80
   0   2  12  110.69    9.90
   0   2  12  111.89    8.80
   0   2 -12  102.49   11.60
   1   2  12   96.19    8.80
  -1  -2  12   88.59    8.60
   1   2  12   87.79    7.70
  -1  -2  12  103.89    7.80
   1   2 -12   71.59    9.60
  -2  -2  12   79.99    6.90
  -2  -2  12   72.39    7.60
   2   2  12   90.79    6.80
   2   2  12   67.19    7.80
   3   2  12   21.70    2.70
  -3  -2  12   20.30    2.80
   3   2  12   33.80    4.60
  -3  -2 -12   27.70    6.20
   3   2 -12   15.70    4.60
  -4  -2  12   68.69    7.20
   4   2  12   90.59    7.80
  -4  -2  12   78.09    6.40
  -4  -2 -12   56.89    6.90
   4   2 -12   60.19    8.50
  -4  -2 -12   66.99    9.20
   5   2  12   32.60    5.00
  -5  -2  12   38.50    4.80
  -5  -2  12   37.00    4.00
   5   2 -12   24.00    5.00
  -5  -2 -12   30.00    4.40
  -5  -2 -12   20.10    6.60
  -6  -2  12    3.10    2.60
   6   2  12    2.40    2.50
  -6  -2  12    2.20    2.10
   6   2 -12   -0.70    3.70
  -6  -2 -12    3.40    2.90
  -6  -2 -12    3.70    5.70
   7   2  12   30.40    4.80
  -7  -2  12   37.90    4.70
  -7  -2  12   46.80    5.60
   7   2 -12   40.60    6.60
  -7  -2 -12   51.39    8.20
  -8  -2  12    0.00    2.50
  -8  -2  12    1.20    2.80
   8   2  12    2.00    2.60
  -8  -2 -12   -4.90    5.30
  -8  -2 -12    0.80    2.90
  -9  -2  12   57.19    6.40
   9   2  12   77.39    7.80
  -9  -2  12   57.89    7.00
  -9  -2 -12   61.59    9.60
  -9  -2 -12   68.59    7.20
  10   2  12   30.10    5.20
 -10  -2  12   33.20    4.40
 -10  -2 -12   31.70    7.90
 -10  -2 -12   29.80    4.80
 -11  -2  12   28.90    4.50
  11   2  12   44.40    6.10
 -11  -2  12   34.50    5.40
 -11  -2 -12   43.60    9.10
 -11  -2 -12   32.90    5.10
  12   2  12    8.10    3.90
 -12  -2  12    9.60    2.80
 -12  -2 -12   -0.30    6.40
 -12  -2 -12    2.80    3.50
  13   2  12   31.50    5.60
 -13  -2 -12   33.10    8.00
 -13  -2 -12   45.70    5.80
  14   2  12   77.79    9.00
 -14  -2 -12   68.69    8.20
 -14  -2 -12   83.19   11.50
  15   2  12   39.40    6.10
 -15  -2 -12   36.10    7.60
 -15  -2 -12   32.60    5.50
  16   2  12   39.20    6.50
 -16  -2 -12   28.10    7.10
 -16  -2 -12   33.00    5.80
  17   2  12   -1.30    3.70
 -17  -2 -12    5.00    5.80
 -17  -2 -12    5.10    4.30
  18   2  12   -4.10    4.20
 -18  -2 -12    5.30    5.40
 -18  -2 -12   -0.40    6.90
 -19  -2 -12    2.90    6.30
 -19  -2 -12    4.50    7.40
 -20  -2 -12   10.30    9.40
 -20  -2 -12    5.90    8.20
 -19   2 -13   -0.60    7.90
 -19   2 -13    0.60   10.40
 -18   2 -13   -3.40    7.50
 -18   2 -13    5.30    8.60
  17  -2  13    2.40    3.70
 -17   2 -13   -1.50    5.10
 -17   2 -13    0.30    7.40
  16  -2  13   16.40    5.20
 -16   2 -13   14.40    5.00
 -16   2 -13   23.90    8.30
  15  -2  13    6.80    4.00
 -15   2 -13    4.20    4.10
 -15   2 -13    5.80    5.50
  14  -2  13   68.59    8.60
 -14   2 -13   57.69    7.80
 -14   2 -13   91.79   11.60
  13  -2  13   18.20    5.00
 -13   2 -13   31.40    7.70
 -13   2 -13   34.10    5.50
 -12   2 -13   22.90    7.30
 -12   2 -13   19.10    4.60
 -11   2  13    7.90    3.70
  11  -2  13   13.20    4.10
 -11   2 -13    4.00    3.80
 -11   2 -13   21.30    7.00
 -10   2  13   27.90    5.20
  10  -2  13   34.70    5.50
 -10   2 -13   27.10    7.70
 -10   2 -13   27.70    5.10
   9  -2  13   10.90    3.60
  -9   2  13    5.00    2.10
  -9   2  13   20.20    4.10
  -9   2 -13    9.30    6.40
  -9   2 -13   22.10    4.10
  -8   2  13   53.09    6.80
   8  -2  13   63.69    7.50
  -8   2  13   51.09    5.90
  -8   2 -13   57.29    7.00
  -8   2 -13   86.49   10.30
   7  -2  13    3.90    3.10
  -7   2  13    1.70    2.80
  -7   2  13    3.60    2.60
  -7   2 -13    6.30    5.80
  -7   2 -13    0.30    3.30
   6  -2  13   20.90    2.80
  -6   2  13   17.30    4.00
  -6   2  13   15.80    3.10
   6  -2  13   11.70    3.80
  -6   2 -13   22.10    6.60
  -6   2 -13   21.30    4.30
   5  -2  13    9.50    2.30
  -5   2  13    1.90    2.50
   5  -2  13    0.60    2.90
  -5   2  13    1.70    2.30
  -5   2 -13    1.10    5.10
  -5   2 -13    4.00    3.30
  -4   2  13   92.29    7.90
   4  -2  13   92.39    7.70
  -4   2  13   90.39    8.80
   4  -2  13   86.79    8.90
  -4   2 -13   74.29   10.60
  -3   2  13   45.40    4.70
   3  -2  13   45.80    4.60
  -3   2 -13   34.20    7.10
  -2   2  13   48.30    6.30
  -2   2  13   51.59    5.20
   2  -2  13   51.79    6.40
   2  -2  13   61.09    5.20
  -2   2 -13   51.79    8.90
   1  -2  13   37.90    4.20
   1  -2  13   51.79    5.70
  -1   2  13   27.60    4.80
  -1   2  13   43.80    4.40
  -1   2 -13   34.50    6.70
   0  -2  13    6.20    2.60
   0   2  13   10.80    2.90
   0   2  13    9.30    2.10
   0  -2 -13    4.70    4.70
   0   2 -13    9.20    5.40
   1   2  13   31.40    4.80
   1   2  13   37.40    4.00
  -1  -2  13   41.00    4.10
  -1  -2  13   34.20    4.80
   1   2 -13   26.10    6.10
  -2  -2  13   45.00    5.90
   2   2  13   50.89    4.80
  -2  -2  13   54.39    4.90
   2   2  13   46.50    6.10
  -2  -2 -13   37.30    7.20
   3   2  13   31.40    5.10
  -3  -2  13   45.50    5.40
  -3  -2  13   39.80    4.20
   3   2 -13   23.90    5.70
  -3  -2 -13   26.40    6.50
   4   2  13   86.99    8.90
  -4  -2  13   85.69    7.70
   4   2  13   90.29    7.50
  -4  -2  13   82.19    8.50
  -4  -2 -13   87.79   11.20
  -5  -2  13    4.20    2.80
   5   2  13    3.50    2.20
  -5  -2  13    3.50    2.20
   5   2  13    0.80    2.50
   5   2 -13    3.40    4.50
  -5  -2 -13    0.40    5.60
  -5  -2 -13   -1.40    2.90
  -6  -2  13   24.50    4.20
   6   2  13   14.40    3.90
  -6  -2  13   19.20    3.20
  -6  -2 -13   19.00    6.80
   6   2 -13    7.50    4.40
  -6  -2 -13   25.90    4.10
  -7  -2  13    1.40    2.60
  -7  -2  13    3.90    2.60
   7   2  13    2.40    3.30
  -7  -2 -13   -1.40    5.90
  -7  -2 -13   10.10    3.20
   8   2  13   66.09    7.60
  -8  -2  13   56.99    6.80
  -8  -2  13   49.40    6.00
  -8  -2 -13   63.69    7.00
  -8  -2 -13   70.89    9.80
   9   2  13   13.90    4.50
  -9  -2  13   16.70    3.40
  -9  -2  13    7.90    3.40
  -9  -2 -13   21.10    4.10
  -9  -2 -13   15.30    6.80
  10   2  13   34.60    5.50
 -10  -2  13   31.20    5.40
 -10  -2  13   34.00    4.60
 -10  -2 -13   21.40    7.50
 -10  -2 -13   37.60    5.20
 -11  -2  13   17.20    3.00
  11   2  13    7.70    4.00
 -11  -2  13   10.30    3.80
 -11  -2 -13    9.90    6.70
 -11  -2 -13   10.40    3.80
  12   2  13   14.80    4.80
 -12  -2 -13   21.90    7.30
 -12  -2 -13   22.20    4.50
  13   2  13   24.90    5.60
 -13  -2 -13   29.60    5.10
 -13  -2 -13   34.60    8.00
  14   2  13   51.09    7.20
 -14  -2 -13   42.50    8.30
 -14  -2 -13   61.59    7.30
  15   2  13    5.10    4.20
 -15  -2 -13   12.20    6.80
 -15  -2 -13    7.30    4.10
  16   2  13   19.10    4.60
 -16  -2 -13    7.70    7.10
 -16  -2 -13   14.10    4.70
  17   2  13    3.60    4.50
 -17  -2 -13    4.30    4.80
 -17  -2 -13   -2.50    6.60
 -18  -2 -13    4.90    9.50
 -18  -2 -13    0.80    5.90
 -19  -2 -13   15.10    8.10
 -19  -2 -13    1.70    8.30
  18  -2  14    2.40    4.70
 -18   2 -14    1.00   10.40
  17  -2  14   14.60    5.20
 -17   2 -14    4.20    6.50
 -17   2 -14    5.70   10.50
  16  -2  14    7.50    4.30
 -16   2 -14   -4.40    4.40
 -16   2 -14    2.40    6.70
  15  -2  14   14.20    4.70
 -15   2 -14   27.30    9.10
 -15   2 -14   12.60    5.00
  14  -2  14   13.00    4.40
 -14   2 -14   11.00    4.50
 -14   2 -14    6.10    7.00
  13  -2  14   14.30    4.40
 -13   2 -14   12.10    4.20
 -13   2 -14    8.70    6.40
  12  -2  14    5.80    4.10
 -12   2 -14   12.50    4.50
 -12   2 -14   10.40    6.90
  11  -2  14   34.80    6.00
 -11   2  14   25.90    5.30
 -11   2 -14   37.40    5.90
 -11   2 -14   39.50    7.90
 -10   2  14   22.40    5.00
  10  -2  14   28.70    5.80
 -10   2 -14   23.80    5.10
 -10   2 -14   22.20    7.40
   9  -2  14    2.30    3.40
   9  -2  14   12.90    2.80
  -9   2  14    5.40    3.40
  -9   2 -14    7.50    6.20
  -9   2 -14    7.50    4.30
  -8   2  14   37.30    5.50
   8  -2  14   27.80    5.10
   8  -2  14   33.70    4.10
  -8   2 -14   46.00    5.80
  -8   2 -14   50.49    8.60
   7  -2  14   26.40    4.70
  -7   2 -14   23.20    6.80
  -7   2 -14   20.00    4.70
  -6   2  14    4.00    2.70
   6  -2  14    6.60    3.60
  -6   2  14    5.10    3.10
   6  -2  14    4.70    2.60
   6  -2 -14    9.30    4.10
  -6   2 -14    2.40    5.80
  -5   2  14   41.10    4.60
  -5   2  14   30.30    4.80
  -5   2 -14   28.10    7.00
  -4   2  14   17.20    3.10
  -4   2  14   20.10    4.20
   4  -2  14   26.70    3.20
   4  -2  14   14.00    3.80
  -4   2 -14   15.50    5.80
   3  -2  14   52.89    6.70
  -3   2  14   55.29    6.70
  -3   2  14   58.99    5.60
   3  -2  14   57.99    5.50
  -3   2 -14   36.00    7.60
  -2   2  14   59.39    6.70
   2  -2  14   63.89    6.90
   2  -2  14   60.19    5.40
  -2   2  14   49.30    5.40
  -2   2 -14   34.50    7.70
   1  -2  14   26.10    3.10
   1  -2  14   29.10    4.30
  -1   2  14   18.00    3.80
  -1   2 -14   17.20    6.10
   1  -2 -14   11.30    5.10
   0   2  14    6.80    3.00
   0   2  14    4.60    2.30
   0  -2  14    3.10    3.00
   0  -2  14    9.60    2.40
   0   2 -14    5.60    5.40
   0  -2 -14    2.20    4.50
   1   2  14   27.30    3.50
  -1  -2  14   35.00    5.20
  -1  -2  14   30.40    3.60
   1   2  14   34.90    4.90
   1   2 -14   20.70    6.10
   2   2  14   57.09    5.40
  -2  -2  14   55.19    6.70
   2   2  14   63.49    7.00
  -2  -2  14   53.79    5.50
   2   2 -14   42.40    7.70
   3   2  14   61.69    5.30
  -3  -2  14   49.40    5.50
   3   2  14   52.29    6.70
   3   2 -14   33.60    7.70
  -3  -2 -14   48.80    8.40
  -4  -2  14   13.60    3.40
   4   2  14   21.10    3.00
   4   2  14   20.40    3.90
  -4  -2  14   22.80    3.20
  -4  -2 -14   11.50    5.90
   4   2 -14    7.10    5.20
   5   2  14   49.40    4.80
  -5  -2  14   31.30    5.20
   5   2  14   54.29    6.60
  -5  -2  14   44.50    5.00
   5   2 -14   40.60    6.70
  -5  -2 -14   37.20    7.70
   6   2  14    5.70    2.50
  -6  -2  14    1.60    3.00
   6   2  14    3.10    3.40
  -6  -2  14    2.70    2.70
  -6  -2 -14   -0.10    6.30
  -7  -2  14   31.80    5.00
  -7  -2  14   28.50    4.10
   7   2  14   20.90    4.90
  -7  -2 -14   19.90    7.30
  -7  -2 -14   21.70    4.60
  -8  -2  14   45.40    5.20
  -8  -2  14   36.30    5.80
   8   2  14   57.09    7.40
  -8  -2 -14   55.99    6.40
  -8  -2 -14   31.40    8.20
  -9  -2  14    6.70    3.70
   9   2  14    3.60    3.60
  -9  -2  14    4.50    3.10
  -9  -2 -14    4.30    3.80
  -9  -2 -14    3.40    5.90
  10   2  14   12.90    4.20
 -10  -2  14   22.30    4.90
 -10  -2 -14    8.30    7.20
 -10  -2 -14   16.60    4.50
 -11  -2  14   28.60    4.90
  11   2  14   23.60    5.00
 -11  -2 -14   28.60    5.10
 -11  -2 -14   19.80    7.20
  12   2  14    7.80    4.50
 -12  -2 -14    6.30    6.40
  13   2  14    9.40    4.60
 -13  -2 -14   15.30    7.20
 -13  -2 -14   15.10    4.70
  14   2  14   10.40    4.60
 -14  -2 -14   16.50    7.70
 -14  -2 -14   13.60    4.60
  15   2  14    6.80    4.60
 -15  -2 -14    9.60    4.70
 -15  -2 -14   -3.20    7.10
  16   2  14    8.40    4.70
 -16  -2 -14    2.20    4.70
 -16  -2 -14   -0.20    8.20
 -17  -2 -14    0.90    5.80
 -17  -2 -14   15.90   11.00
 -18  -2 -14    8.90    9.30
 -18  -2 -14    6.10    6.70
  17  -2  15   16.10    5.20
 -17   2 -15    8.20   10.70
  16  -2  15   10.40    5.20
 -16   2 -15   22.50    9.20
  15  -2  15   10.60    4.90
 -15   2 -15   12.20   10.40
  13  -2  15    2.00    3.10
  13  -2  15    6.00    3.70
 -13   2 -15    4.80    4.00
 -13   2 -15    4.70    7.30
  12  -2  15   31.00    4.00
  12  -2  15   19.00    4.60
 -12   2 -15   16.40    7.90
 -12   2 -15   19.60    4.50
  11  -2  15   17.60    4.80
  11  -2  15   24.10    3.70
 -11   2 -15   10.20    6.80
 -11   2 -15   16.80    4.60
  10  -2  15   19.60    5.00
 -10   2  15   27.40    5.10
  10  -2  15   31.80    4.00
 -10   2 -15   14.90    7.20
 -10   2 -15   24.00    4.80
   9  -2  15   15.40    4.70
  -9   2  15   14.60    4.60
  -9   2 -15   15.30    6.40
  -9   2 -15   21.20    4.40
  -8   2  15    0.40    1.70
   8  -2  15    4.20    3.70
   8  -2  15    7.70    2.70
  -8   2  15    3.10    3.20
  -8   2 -15    0.40    5.80
   7  -2  15   27.10    4.80
  -7   2 -15   20.80    7.60
   6  -2  15    6.90    3.20
  -6   2  15    7.00    3.70
   6  -2  15    9.20    2.60
  -6   2  15    8.90    3.00
  -6   2 -15    5.00    6.70
   6  -2 -15   10.00    5.20
   5  -2  15    3.40    2.90
   5  -2  15    9.00    2.50
  -5   2  15    6.80    2.70
  -5   2  15    9.10    3.50
   5  -2 -15    7.70    4.60
  -5   2 -15   15.70    6.30
  -4   2  15   35.40    5.20
  -4   2 -15   30.20    6.10
   4  -2 -15   28.20    6.20
   3  -2  15   10.80    2.80
   3  -2  15   15.00    4.00
  -3   2  15   10.00    3.60
  -3   2  15    8.60    2.60
   3  -2 -15    0.00    3.50
  -3   2 -15    4.10    6.30
   2  -2  15   16.20    3.20
   2  -2  15   12.90    4.10
  -2   2  15   13.90    3.00
  -2   2  15   19.70    4.30
   2  -2 -15    5.40    4.60
  -2   2 -15    8.50    5.00
   1  -2  15   14.50    3.90
   1  -2  15   16.50    3.00
  -1   2  15   20.20    3.20
  -1   2  15    9.80    3.30
  -1   2 -15   13.60    5.10
   1  -2 -15    4.00    5.00
   0   2  15   10.70    2.70
   0  -2  15   16.90    3.00
   0  -2  15    6.40    3.70
   0   2  15    9.10    3.60
   0   2 -15    8.90    5.30
   0  -2 -15   -0.90    5.10
  -1  -2  15   20.80    3.30
   1   2  15   19.90    4.40
  -1  -2  15   15.20    4.20
   1   2  15   19.80    3.10
   1   2 -15    8.90    4.90
  -1  -2 -15    8.10    5.60
  -2  -2  15    6.90    3.10
   2   2  15   14.60    4.10
  -2  -2  15   13.40    3.00
   2   2  15   20.10    3.10
  -2  -2 -15   13.30    5.30
   2   2 -15    8.80    4.50
  -3  -2  15    1.70    3.20
   3   2  15   13.20    4.10
  -3  -2  15   12.50    2.90
   3   2  15    9.50    2.70
  -3  -2 -15    7.60    5.50
   3   2 -15    2.20    4.10
   4   2  15   60.39    5.60
  -4  -2  15   54.39    5.80
  -4  -2  15   56.89    7.10
  -4  -2 -15   32.90    9.10
  -5  -2  15    3.20    3.20
   5   2  15    2.30    3.30
  -5  -2  15   11.50    3.00
   5   2  15   10.30    2.70
   5   2 -15   10.80    4.60
  -5  -2 -15    4.00    5.80
  -6  -2  15   11.80    3.60
   6   2  15   12.50    2.90
  -6  -2  15   16.50    3.30
   6   2  15    9.00    3.90
  -6  -2 -15    4.10    6.90
  -7  -2  15   29.20    5.10
   7   2  15   30.20    5.30
  -7  -2 -15   22.50    7.30
  -8  -2  15    4.30    2.70
   8   2  15    4.90    2.50
  -8  -2  15    6.10    3.70
   8   2  15    5.50    3.60
  -8  -2 -15    7.00    5.70
  -9  -2  15   13.70    3.10
   9   2  15   15.10    3.80
  -9  -2  15   10.10    4.10
  -9  -2 -15   12.70    4.10
  -9  -2 -15    3.30    6.20
  10   2  15    8.40    3.90
 -10  -2  15   13.60    4.10
  10   2  15   23.50    3.50
 -10  -2 -15   17.40    7.30
 -10  -2 -15   17.40    4.30
  11   2  15   17.20    3.10
 -11  -2  15   10.20    4.30
  11   2  15   13.00    4.40
 -11  -2 -15   12.00    6.90
 -11  -2 -15   13.50    4.00
  12   2  15   35.50    6.20
  12   2  15   37.70    4.60
 -12  -2 -15   17.00    7.90
 -12  -2 -15   25.70    5.10
  13   2  15    2.60    3.30
  13   2  15    6.10    4.50
 -13  -2 -15    1.90    4.00
 -13  -2 -15    0.10    7.60
  14   2  15   10.70    4.10
  14   2  15    7.30    5.00
 -14  -2 -15   11.40    9.90
 -14  -2 -15   -0.50    4.20
  15   2  15    5.50    4.60
  15   2  15    3.20    7.00
 -15  -2 -15   13.20    5.10
 -15  -2 -15    5.40    8.30
  16   2  15    0.10    5.30
 -16  -2 -15    0.70    5.60
 -16  -2 -15    0.50    9.90
  17   2  15   -6.30    5.10
 -17  -2 -15   -2.20   10.40
  15  -2  16   23.40    6.00
 -15   2 -16   28.80   11.20
  14  -2  16    5.00    5.00
 -14   2 -16   -0.60   10.90
  13  -2  16   10.50    4.50
  13  -2  16    6.60    4.40
 -13   2 -16   13.00   10.50
 -13   2 -16   10.40    6.30
  12  -2  16    4.20    3.60
  12  -2  16    5.20    3.70
 -12   2 -16    3.90    9.50
  11  -2  16    7.10    3.60
  11  -2  16   11.70    4.60
 -11   2 -16    2.60    7.60
 -10   2  16    1.60    3.50
  10  -2  16    4.90    3.50
 -10   2 -16    9.30    6.30
  -9   2  16   19.90    4.60
   9  -2  16   15.70    4.10
   9  -2  16   24.60    3.60
  -9   2 -16   27.80    7.70
   8  -2  16    5.50    3.80
  -8   2  16    9.40    3.80
  -8   2 -16    5.00    5.80
   7  -2  16    3.50    3.50
   7  -2  16    2.30    2.70
  -7   2  16    3.70    3.20
  -7   2 -16    0.40    5.60
   6  -2  16   39.30    4.30
  -6   2  16   32.90    5.20
   6  -2  16   24.30    5.20
  -6   2 -16   15.40    6.60
   5  -2  16   15.00    3.10
   5  -2  16    4.70    3.40
  -5   2  16   11.00    3.00
  -5   2  16    3.90    3.20
   5  -2 -16   -0.10    3.70
  -5   2 -16    6.50    5.90
  -4   2  16   -0.10    2.90
   4  -2  16    5.70    3.60
  -4   2  16    5.50    2.80
   4  -2  16    5.90    2.60
  -4   2 -16    3.50    5.20
   4  -2 -16   11.00    4.50
  -3   2  16   61.79    7.50
   3  -2  16   69.09    6.50
   3  -2  16   59.79    7.70
  -3   2  16   64.49    6.40
   2  -2  16   -1.20    2.50
  -2   2  16    1.90    3.10
  -2   2  16    9.60    2.60
  -2   2 -16   -1.80    3.70
   2  -2 -16   -1.70    3.50
  -1   2  16   18.70    3.20
  -1   2  16   19.40    4.40
   1  -2  16   19.10    3.10
   1  -2  16   13.50    3.80
  -1   2 -16    9.70    4.40
   1  -2 -16    5.60    4.80
   0  -2  16   14.70    4.00
   0  -2  16   21.70    3.40
   0   2  16   11.50    3.60
   0   2  16   14.40    3.20
   0   2 -16    3.90    4.30
   0  -2 -16    5.30    4.20
   1   2  16    8.30    3.50
  -1  -2  16   12.80    3.60
  -1  -2 -16    5.50    4.30
   1   2 -16   10.00    4.60
  -2  -2  16    2.50    2.70
   2   2  16   -2.40    2.40
   2   2  16   -1.90    3.00
  -2  -2  16    1.30    2.70
  -2  -2 -16    0.50    4.40
   2   2 -16   -2.70    4.10
  -3  -2  16   56.09    7.20
   3   2  16   74.39    7.70
   3   2  16   63.29    6.20
  -3  -2  16   59.19    6.30
  -3  -2 -16   40.30    9.40
  -4  -2  16    4.30    3.20
   4   2  16    6.00    3.70
  -4  -2  16    9.80    2.90
   4   2  16    7.80    2.70
   4   2 -16    4.20    4.10
  -4  -2 -16    3.50    4.70
  -5  -2  16   15.80    4.20
  -5  -2  16   22.20    3.70
   5   2  16   21.60    3.50
   6   2  16   40.40    4.50
  -6  -2  16   27.50    4.30
  -6  -2  16   32.80    5.80
   6   2  16   23.90    5.30
  -7  -2  16    1.10    2.50
   7   2  16    3.30    3.90
  -7  -2  16   11.10    3.90
   7   2  16    4.30    2.70
  -7  -2 -16    2.00    5.40
  -8  -2  16    2.70    2.30
   8   2  16   20.60    3.20
   8   2  16   11.80    3.70
  -8  -2  16    9.90    4.20
  -8  -2 -16    7.70    5.90
  -9  -2  16   27.40    5.10
   9   2  16   18.60    4.80
   9   2  16   28.70    4.00
  -9  -2 -16   19.90    7.60
  10   2  16   20.20    3.50
  10   2  16    7.10    3.80
 -10  -2  16    9.40    4.10
 -10  -2 -16    8.10    6.90
  11   2  16    4.90    3.10
  11   2  16    4.50    4.20
 -11  -2 -16   -5.00    7.60
  12   2  16    4.20    3.80
  12   2  16    5.50    4.30
 -12  -2 -16    0.80    9.30
  13   2  16   18.20    4.80
  13   2  16    1.70    4.90
 -13  -2 -16    6.10   11.10
  14   2  16    3.70    5.10
 -14  -2 -16   -7.20    8.20
  15   2  16   20.00    5.40
 -15  -2 -16   12.80   11.40
  13  -2  17   -1.40    4.60
 -13   2 -17   -3.10   11.10
  12  -2  17    1.10    4.60
 -12   2 -17    9.40   11.20
  11  -2  17    5.00    4.50
 -11   2 -17    7.10    9.90
  10  -2  17   12.70    3.80
  10  -2  17    5.90    4.10
 -10   2  17    3.10    3.70
 -10   2 -17    9.70    8.20
   9  -2  17   20.50    4.90
   9  -2  17   18.80    3.80
  -9   2  17   10.70    4.00
  -9   2 -17   15.90    7.60
  -8   2  17   12.40    4.30
   8  -2  17    2.80    3.60
   8  -2  17   24.30    3.70
  -8   2 -17    8.00    7.00
   7  -2  17   13.50    3.40
  -7   2  17    4.70    3.70
   7  -2  17    9.00    3.90
  -7   2 -17    7.30    6.00
   6  -2  17   -2.90    3.10
  -6   2  17   -0.90    3.00
   6  -2  17    3.50    2.90
  -6   2 -17    1.00    4.80
  -5   2  17   21.00    4.40
   5  -2  17   21.50    5.00
  -5   2 -17   10.30    7.00
  -4   2  17    4.00    3.20
   4  -2  17    3.10    2.80
   4  -2  17    6.30    3.90
  -4   2  17    6.10    2.80
  -4   2 -17    3.90    4.90
   4  -2 -17    0.00    4.30
  -3   2  17    5.20    3.70
  -3   2  17    1.40    2.50
   3  -2  17    3.10    3.60
   3  -2  17    3.90    2.80
  -3   2 -17    0.90    4.30
   3  -2 -17    3.20    3.70
  -2   2  17   15.40    3.30
   2  -2  17   23.60    3.40
   2  -2  17   13.20    3.80
  -2   2  17   11.60    3.80
   2  -2 -17    3.90    4.00
  -2   2 -17   10.00    4.90
  -1   2  17    6.30    3.30
   1  -2  17    1.50    2.80
   1  -2  17    0.20    3.20
  -1   2  17    0.00    2.50
   1  -2 -17    2.90    3.90
  -1   2 -17   -3.00    4.70
   0  -2  17   20.00    4.30
   0   2  17    7.70    3.00
   0  -2  17   11.60    3.10
   0   2  17    7.80    3.50
   0   2 -17    4.90    4.10
   0  -2 -17    3.90    3.60
  -1  -2  17   -3.90    2.80
  -1  -2  17   -1.30    2.60
   1   2  17    2.00    2.60
   1   2  17    1.40    2.90
   1   2 -17   -1.90    3.70
  -1  -2 -17    0.50    4.70
   2   2  17    9.70    4.20
  -2  -2  17   13.00    4.10
  -2  -2  17   21.50    3.40
  -2  -2 -17   11.50    6.40
   2   2 -17    1.50    4.30
  -3  -2  17    8.00    3.70
   3   2  17    0.90    2.90
  -3  -2  17    3.60    2.90
   3   2  17    5.00    2.80
   3   2 -17   12.10    4.40
  -3  -2 -17    2.10    4.50
   4   2  17    1.40    2.70
   4   2  17    2.10    3.50
  -4  -2  17    5.10    3.20
  -4  -2  17    4.50    2.90
  -4  -2 -17    0.20    3.80
   5   2  17   26.40    4.00
  -5  -2  17   32.40    4.30
   5   2  17   24.10    5.50
  -5  -2  17   31.40    5.10
  -6  -2  17    3.10    3.30
  -6  -2  17    2.30    2.60
   6   2  17   -2.70    2.90
   6   2  17    0.70    2.70
  -6  -2 -17    0.60    5.80
   7   2  17   11.30    3.10
  -7  -2  17   -0.20    3.20
   7   2  17    5.10    3.80
  -7  -2 -17   12.90    6.50
  -8  -2  17    8.60    3.80
   8   2  17   13.00    4.00
  -8  -2 -17    5.30    7.30
  -9  -2  17    7.90    3.90
   9   2  17   17.10    4.90
   9   2  17   14.60    3.60
  -9  -2 -17    8.10    7.50
  10   2  17    8.40    3.70
  10   2  17    4.20    4.20
 -10  -2  17    0.70    3.60
 -10  -2 -17   10.00    8.30
  11   2  17    0.10    4.00
  11   2  17   -1.50    4.60
 -11  -2 -17   -4.60    9.40
  12   2  17    2.40    4.60
 -12  -2 -17    9.40   11.40
  13   2  17   -3.20    4.80
 -13  -2 -17    3.60   11.10
  11  -2  18    5.30    5.00
 -11   2 -18   -5.50   10.00
  10  -2  18   11.60    5.50
 -10   2 -18    5.60   10.20
   9  -2  18    5.90    4.90
  -9   2 -18   -0.10    8.60
   8  -2  18   11.60    5.30
   8  -2  18   21.90    4.90
  -8   2 -18   14.70    7.50
   7  -2  18    2.20    3.90
  -7   2  18    0.20    3.50
   7  -2  18    3.70    3.90
  -7   2 -18    4.70    6.10
  -6   2  18    1.50    3.30
   6  -2  18    2.80    4.10
  -6   2 -18    0.30    5.20
   5  -2  18   -0.60    3.10
  -5   2  18   -4.40    2.50
   5  -2  18    0.50    3.00
  -5   2 -18   -3.00    5.30
   4  -2  18   22.90    3.90
  -4   2  18   27.40    4.80
   4  -2  18   13.70    4.50
  -4   2 -18   10.60    5.80
  -3   2  18    2.90    2.90
   3  -2  18   -0.60    2.80
   3  -2  18    2.00    3.40
  -3   2  18    7.00    2.70
  -3   2 -18    3.80    5.10
   2  -2  18   11.80    3.20
   2  -2  18    6.60    3.30
  -2   2  18    9.30    3.60
  -2   2  18   12.40    2.90
   2  -2 -18    2.20    3.60
  -2   2 -18    4.90    4.20
  -1   2  18   12.00    3.20
   1  -2  18   16.70    3.30
  -1   2  18    8.40    4.10
   1  -2  18    6.60    4.00
   1  -2 -18    1.30    3.30
  -1   2 -18    7.70    5.50
   0   2  18    5.60    3.30
   0  -2  18    3.20    2.80
   0  -2  18    3.50    3.10
   0   2  18   -2.60    2.50
   0   2 -18   -1.10    3.90
   0  -2 -18   -2.20    3.20
   1   2  18    1.90    3.10
   1   2  18   10.10    3.20
  -1  -2  18    4.10    3.40
  -1  -2 -18   -2.00    4.80
   1   2 -18   -0.70    4.00
   2   2  18    8.40    4.00
   2   2  18   16.40    3.30
  -2  -2  18    2.50    3.10
  -2  -2  18    7.60    3.00
  -2  -2 -18    1.60    3.40
  -3  -2  18    2.10    2.80
  -3  -2  18   -0.40    2.90
   3   2  18    2.40    3.10
   3   2  18    1.40    2.70
  -3  -2 -18    2.30    4.40
   4   2  18   16.90    4.00
  -4  -2  18   16.00    3.50
  -4  -2  18    9.60    4.10
  -4  -2 -18   11.90    6.10
   5   2  18    0.80    3.00
  -5  -2  18    5.00    3.30
  -5  -2  18   -0.30    2.50
   5   2  18   -4.10    3.30
  -5  -2 -18    5.70    5.80
   6   2  18    1.90    3.30
  -6  -2  18   -6.80    3.00
  -6  -2 -18    1.10    7.10
   7   2  18    7.60    3.60
  -7  -2  18    5.40    3.70
   7   2  18   -0.30    3.80
  -7  -2 -18    5.80    7.00
   8   2  18   20.00    5.50
   8   2  18   21.60    4.60
  -8  -2  18   18.20    5.70
  -8  -2 -18    6.90    8.10
   9   2  18    0.20    4.50
  -9  -2 -18    3.70    9.80
  10   2  18   12.70    5.50
 -10  -2 -18   15.70   11.20
  11   2  18    1.70    5.10
 -11  -2 -18  -10.30   11.20
   8  -2  19   11.60    5.50
  -8   2 -19    6.30    9.80
   7  -2  19    8.80    5.20
  -7   2 -19    7.90    8.20
   6  -2  19    1.60    4.70
  -6   2 -19   10.80    7.60
   5  -2  19   -0.10    4.10
  -5   2 -19   -4.70    5.50
   4  -2  19    7.00    6.30
   4  -2  19   10.10    4.10
  -4   2 -19    0.20    5.00
   3  -2  19    5.80    3.80
   3  -2  19    4.80    4.70
  -3   2 -19   10.00    6.30
   2  -2  19   -1.40    4.20
   2  -2  19    3.00    3.30
  -2   2  19    9.60    3.80
  -2   2 -19    3.40    4.40
  -1   2  19   -2.10    2.60
  -1   2  19   -1.00    3.60
   1  -2  19    5.60    3.10
   1  -2  19    5.50    4.50
  -1   2 -19    0.00    3.60
   1  -2 -19    0.20    4.30
   0  -2  19    2.10    3.00
   0   2  19   -1.80    3.50
   0   2  19    3.60    2.70
   0  -2  19   -2.00    3.60
   0  -2 -19    3.20    4.00
   0   2 -19    3.10    4.10
   1   2  19   -4.00    3.80
  -1  -2  19    1.20    2.60
   1   2  19   -0.40    2.60
  -1  -2  19    3.50    3.80
  -1  -2 -19    1.50    4.10
   2   2  19    3.90    3.10
  -2  -2  19   -0.90    2.80
   2   2  19    4.30    3.70
  -2  -2  19    2.30    4.00
  -2  -2 -19    2.90    6.10
   3   2  19    3.10    4.20
  -3  -2  19    1.50    3.00
  -3  -2  19    6.90    4.90
   3   2  19    6.00    3.50
  -3  -2 -19    3.10    4.90
   4   2  19    9.30    5.20
   4   2  19    5.80    3.50
  -4  -2 -19    1.20    5.70
   5   2  19    3.00    3.70
  -5  -2 -19   -5.70    6.90
   6   2  19    1.30    4.10
  -6  -2 -19    4.50    7.30
   7   2  19   11.90    4.90
  -7  -2 -19    7.00    7.90
   8   2  19    9.40    5.40
  -8  -2 -19    6.20    7.90
   4  -2  20   13.10    4.80
   3  -2  20    6.70    4.60
   2  -2  20    8.60    4.40
   1  -2  20    3.00    3.80
 -25   3   0    7.00    8.70
 -24   3   0   -3.50    4.70
 -23   3   0   -1.00    3.80
 -22   3   0   12.20    4.20
 -21   3   0    5.50    3.30
 -20   3   0    8.40    3.40
 -19   3   0   -1.80    2.00
 -19   3   0    2.50    3.30
 -18   3   0   31.80    4.70
 -18   3   0   17.10    3.20
 -17   3   0   17.90    4.20
 -17   3   0   15.10    3.50
 -16   3   0  324.07   25.20
 -16   3   0  306.77   25.30
 -15   3   0    2.50    3.00
 -15   3   0    5.20    2.50
 -14   3   0  368.96   29.20
 -14   3   0  367.56   29.10
 -13   3   0   43.30    4.70
 -13   3   0   43.10    5.20
 -11   3   0   27.70    3.70
 -11   3   0   26.20    3.30
 -10   3   0   97.59    8.20
 -10   3   0   99.79    8.50
  -9   3   0   53.69    5.40
  -9   3   0   61.29    5.20
  -8   3   0   39.30    3.60
  -8   3   0   33.80    3.90
  -7   3   0   46.00    3.90
  -7   3   0   40.70    4.20
  -6   3   0   35.10    3.20
  -6   3   0   32.10    3.50
  -5   3   0 1019.20   78.09
  -5  -3   0 1027.10   78.69
  -6  -3   0   33.80    3.20
  -7  -3   0   46.10    4.10
  -8  -3   0   33.70    3.60
  -8  -3   0   38.90    3.50
  -9  -3   0   59.69    5.30
  -9  -3   0   61.29    5.40
 -10  -3   0  112.49    8.90
 -10  -3   0  103.09    8.90
 -11  -3   0   29.10    3.60
 -11  -3   0   29.90    3.40
 -12  -3   0  281.37   21.50
 -12  -3   0  263.07   21.50
 -13  -3   0   45.30    4.50
 -13  -3   0   36.10    4.40
 -14  -3   0  390.66   29.40
 -14  -3   0  356.86   29.30
 -15  -3   0    5.10    2.30
 -15  -3   0    3.40    2.50
 -16  -3   0  342.87   26.40
 -16  -3   0  319.47   26.20
 -18  -3   0   34.60    4.80
 -19  -3   0    1.70    2.90
 -20  -3   0    7.60    3.50
 -21  -3   0    8.50    3.50
 -22  -3   0    6.70    3.60
 -23  -3   0   12.30    4.30
 -24  -3   0    6.20    5.70
 -25  -3   0    9.70    7.50
 -25   3   1    5.80    7.60
 -25   3  -1    8.80    7.60
 -24   3   1    7.20    4.60
 -24   3  -1   -0.60    5.60
 -23   3   1    0.00    3.30
 -23   3  -1   -1.20    4.60
 -22   3   1   29.00    5.20
 -22   3  -1   29.40    5.40
 -21   3   1   15.10    4.00
 -21   3  -1   10.30    4.10
 -20   3   1   45.30    6.10
 -20   3  -1   55.89    6.80
 -19   3   1   15.20    3.60
 -19   3  -1   10.60    3.50
 -18   3   1   -0.60    2.20
 -18   3   1    2.20    2.80
 -18   3  -1   -0.80    3.60
 -18   3  -1    2.90    3.10
 -17   3   1   43.20    5.20
 -17   3   1   34.10    4.70
 -17   3  -1   31.60    5.30
 -17   3  -1   28.10    4.50
 -16   3   1   42.80    5.90
 -16   3   1   51.09    5.70
 -16   3  -1   60.59    6.60
 -16   3  -1   52.19    5.80
 -15   3   1   97.39    9.60
 -15   3   1  117.59    9.60
 -15   3  -1  105.19    9.80
 -15   3  -1  104.19    9.40
 -14   3   1  226.98   18.50
 -14   3   1  213.68   18.30
 -14   3  -1  213.58   18.50
 -14   3  -1  254.67   18.40
 -13   3   1  209.18   16.90
 -13   3   1  208.38   16.70
 -13   3  -1  200.68   16.90
 -13   3  -1  214.78   16.80
 -12   3   1   86.69    7.50
 -12   3   1   85.09    7.90
 -12   3  -1   85.49    7.90
 -12   3  -1   93.69    7.70
 -11   3   1   67.09    5.80
 -11   3   1   62.49    6.10
 -11   3  -1   54.69    6.10
 -11   3  -1   71.99    5.90
 -10   3   1   23.90    3.40
 -10   3   1   27.70    3.10
 -10   3  -1   29.20    3.30
 -10   3  -1   22.60    3.40
  -9   3   1   92.99    8.40
  -9   3   1   94.99    8.10
  -9   3  -1  104.39    8.40
  -9   3  -1  102.19    8.20
  -8   3   1   12.00    2.20
  -8   3   1   12.30    1.70
  -8   3  -1    9.40    1.80
  -8   3  -1   12.50    2.30
  -7   3   1   26.10    2.60
  -7   3   1   26.80    3.10
  -7   3  -1   26.20    3.20
  -7   3  -1   24.70    2.90
  -6   3   1   13.20    2.10
  -6   3   1   12.90    1.60
  -6   3  -1   13.60    1.70
  -6   3  -1   12.80    2.20
  -5   3  -1  460.05   36.10
  -5   3  -1  476.55   36.00
  -3   3   1  401.76   30.80
  -2   3   1  397.66   30.50
   1  -3   1   58.59    4.90
  -1   3   1   66.69    4.90
   0   3   1   45.60    3.80
   0  -3   1   50.69    3.80
  -1  -3   1   85.69    6.60
  -2  -3   1  398.46   30.60
  -3  -3   1  388.46   29.90
  -5  -3   1  479.65   36.70
  -5  -3   1  478.55   36.70
  -5  -3  -1  474.55   36.70
  -6  -3   1   13.10    1.60
  -6  -3   1   17.70    1.80
  -6  -3  -1   13.50    1.70
  -6  -3  -1   13.40    2.30
  -7  -3   1   29.50    2.90
  -7  -3  -1   34.10    3.40
  -7  -3  -1   24.80    2.90
  -8  -3   1    9.60    1.60
  -8  -3  -1   15.70    2.40
  -8  -3  -1   12.90    1.80
  -9  -3   1  105.79    8.00
  -9  -3   1   99.29    8.00
  -9  -3  -1   89.19    8.00
  -9  -3  -1   94.29    8.20
 -10  -3   1   28.90    3.40
 -10  -3   1   28.30    3.30
 -10  -3  -1   29.80    3.40
 -10  -3  -1   34.80    3.80
 -11  -3   1   64.79    6.00
 -11  -3   1   70.59    6.00
 -11  -3  -1   71.39    6.40
 -11  -3  -1   65.69    6.10
 -12  -3   1   88.29    7.60
 -12  -3   1   89.69    7.60
 -12  -3  -1   85.79    7.80
 -12  -3  -1   90.99    7.70
 -13  -3   1  197.48   16.10
 -13  -3   1  202.68   16.00
 -13  -3  -1  213.38   16.20
 -13  -3  -1  185.28   16.10
 -14  -3   1  220.38   18.30
 -14  -3   1  231.58   18.40
 -14  -3  -1  246.88   18.50
 -14  -3  -1  220.28   18.50
 -15  -3   1   98.39    8.50
 -15  -3   1  100.49    8.80
 -15  -3  -1  100.09    8.90
 -15  -3  -1   91.19    8.80
 -16  -3   1   53.59    6.20
 -16  -3  -1   55.79    6.30
 -16  -3  -1   73.49    6.50
 -17  -3   1   46.00    5.50
 -17  -3  -1   42.60    5.50
 -18  -3   1    2.90    2.80
 -18  -3  -1    3.40    2.90
 -18  -3  -1    4.00    2.20
 -19  -3   1   15.20    3.90
 -19  -3  -1    9.70    3.50
 -20  -3   1   36.40    5.00
 -20  -3  -1   27.00    4.90
 -21  -3   1    5.20    3.40
 -21  -3  -1    3.10    3.40
 -22  -3   1   18.30    4.60
 -22  -3  -1   29.00    5.30
 -23  -3   1    3.20    4.00
 -23  -3  -1    2.30    4.70
 -24  -3   1    7.90    5.60
 -24  -3  -1    4.50    6.60
 -25  -3   1    9.50    6.60
 -25  -3  -1    1.20    8.10
 -25   3   2   21.90    6.40
 -25   3  -2    4.40    8.60
 -24   3   2    1.00    4.70
 -24   3  -2   10.80    6.90
 -23   3   2    3.00    3.30
 -23   3  -2    3.10    4.60
 -22   3   2    9.40    4.40
 -22   3  -2    6.20    4.00
 -21   3   2   21.50    4.20
 -21   3  -2   16.40    4.10
 -20   3   2   44.00    5.80
 -20   3  -2   35.40    5.70
 -19   3   2    1.10    3.20
 -19   3  -2    5.60    4.10
 -19   3  -2    3.70    3.40
 -18   3   2   29.10    4.30
 -18   3  -2   29.20    4.90
 -18   3  -2   20.60    5.00
 -17   3   2    7.20    3.00
 -17   3  -2    3.50    3.00
 -17   3  -2    7.70    4.10
 -16   3   2   10.10    2.70
 -16   3   2    6.50    2.90
 -16   3  -2    4.90    2.80
 -16   3  -2   14.30    4.00
 -15   3   2  254.67   20.20
 -15   3   2  227.48   20.20
 -15   3  -2  242.78   20.30
 -15   3  -2  276.87   20.50
 -14   3   2   53.29    5.20
 -14   3   2   41.30    5.60
 -14   3  -2   63.29    5.60
 -14   3  -2   43.40    5.90
 -13   3   2   66.89    7.00
 -13   3   2   74.09    6.70
 -13   3  -2   66.69    7.20
 -13   3  -2   87.99    7.00
 -12   3   2   57.99    5.30
 -12   3   2   49.60    5.80
 -12   3  -2   59.89    6.00
 -12   3  -2   62.39    5.60
 -11   3   2   55.89    4.70
 -11   3   2   49.50    5.30
 -11   3  -2   43.50    5.40
 -11   3  -2   47.50    4.90
 -10   3   2  147.19   11.70
 -10   3   2  145.29   11.30
 -10   3  -2  146.99   11.50
 -10   3  -2  124.49   11.70
  -9   3   2   18.80    2.50
  -9   3   2   20.40    3.10
  -9   3  -2   20.70    3.30
  -9   3  -2   23.60    2.80
  -8   3   2   51.99    4.60
  -8   3   2   55.19    5.20
  -8   3  -2   53.89    4.90
  -8   3  -2   53.69    5.30
  -7   3   2   26.30    3.30
  -7   3   2   22.00    2.50
  -7   3  -2   29.10    3.40
  -7   3  -2   22.70    2.80
  -6   3   2   70.39    5.90
  -6   3   2   75.99    6.40
  -6   3  -2   81.69    6.10
  -6   3  -2   62.59    6.40
  -5   3   2  195.58   15.00
  -5   3  -2  204.08   15.10
  -5   3  -2  177.38   15.30
  -4   3   2  128.39    9.20
  -4   3  -2  107.99    9.60
  -4   3  -2  111.09    9.20
  -3   3   2 1015.00   77.69
  -2   3   2  476.15   34.80
   2  -3   2  429.86   34.80
  -1   3   2   61.89    4.90
   1  -3   2   60.29    4.90
   0  -3   2  416.96   32.00
   0   3   2  417.06   32.00
  -1  -3   2   65.19    5.20
  -2  -3   2  518.75   39.80
  -3  -3   2  996.10   76.29
  -5  -3   2  197.88   15.10
  -5  -3   2  195.48   15.20
  -5  -3  -2  190.48   15.10
  -6  -3   2   74.89    5.90
  -6  -3   2   66.19    5.90
  -6  -3  -2   75.59    6.00
  -7  -3   2   22.20    2.40
  -7  -3  -2   21.80    2.60
  -7  -3  -2   25.70    3.30
  -8  -3   2   51.89    4.60
  -8  -3   2   53.49    4.60
  -8  -3  -2   57.89    5.30
  -8  -3  -2   49.60    4.70
  -9  -3   2   26.00    2.80
  -9  -3  -2   21.80    2.80
  -9  -3  -2   19.40    3.30
 -10  -3   2  142.29   11.60
 -10  -3   2  138.39   11.60
 -10  -3  -2  151.68   11.70
 -10  -3  -2  146.29   12.10
 -11  -3   2   53.79    4.90
 -11  -3   2   47.90    4.90
 -11  -3  -2   58.39    5.10
 -12  -3   2   56.89    5.30
 -12  -3   2   59.99    5.40
 -12  -3  -2   55.49    6.00
 -12  -3  -2   60.39    5.60
 -13  -3   2   64.79    6.70
 -13  -3   2   90.09    6.90
 -13  -3  -2   85.39    7.10
 -13  -3  -2   69.99    7.30
 -14  -3   2   49.70    5.10
 -14  -3   2   39.20    4.90
 -14  -3  -2   59.49    5.80
 -14  -3  -2   47.80    5.20
 -15  -3   2  295.57   21.40
 -15  -3  -2  238.18   21.50
 -15  -3  -2  268.67   21.70
 -16  -3   2   22.00    3.40
 -16  -3  -2   13.00    3.70
 -16  -3  -2   12.00    3.30
 -17  -3   2    7.00    2.70
 -17  -3  -2    3.70    2.60
 -17  -3  -2    3.40    3.30
 -18  -3   2   33.20    4.50
 -18  -3  -2   26.70    4.60
 -19  -3   2    4.90    3.30
 -19  -3  -2    2.60    3.20
 -20  -3   2   34.40    5.00
 -20  -3  -2   27.30    4.90
 -21  -3   2   21.00    4.50
 -21  -3  -2   15.00    4.00
 -22  -3   2    4.10    3.50
 -22  -3  -2    1.60    3.40
 -23  -3  -2    8.10    5.10
 -24  -3   2    2.40    5.50
 -24  -3  -2    8.30    6.50
 -25  -3   2    7.80    6.40
 -25  -3  -2   10.60    8.80
 -25   3  -3   29.50    9.40
 -24   3   3    8.20    4.00
 -24   3  -3    2.80    7.40
  23  -3   3    4.70    3.80
 -23   3   3   -1.10    3.00
 -23   3  -3    0.20    4.90
 -22   3   3   12.30    3.60
 -22   3  -3   21.20    4.90
 -21   3  -3   51.59    7.00
 -20   3   3    0.80    3.00
 -20   3  -3    1.60    3.30
 -20   3  -3   -3.10    4.00
 -19   3   3  118.99   10.40
 -19   3  -3  116.89   11.30
 -19   3  -3   98.89   10.50
 -18   3   3    7.00    2.90
 -18   3  -3   10.60    4.50
 -18   3  -3    5.10    3.80
 -17   3   3   18.70    3.40
 -17   3  -3   19.60    4.90
 -17   3  -3   16.40    3.90
 -16   3   3    8.90    2.70
 -16   3  -3    6.60    3.80
 -16   3  -3   12.40    3.20
 -15   3   3  166.18   12.80
 -15   3   3  147.79   12.80
 -15   3  -3  163.68   13.50
 -15   3  -3  132.99   13.00
 -14   3   3   44.00    5.80
 -14   3   3   59.29    5.50
 -14   3  -3   56.39    6.50
 -14   3  -3   57.59    5.90
 -13   3   3   24.80    3.90
 -13   3  -3   21.80    3.40
 -13   3  -3   30.50    4.40
 -12   3   3   27.70    3.80
 -12   3   3   23.10    3.00
 -12   3  -3   35.70    4.30
 -12   3  -3   19.40    3.10
 -11   3   3   35.60    3.50
 -11   3   3   33.00    4.30
 -11   3  -3   32.80    3.90
 -11   3  -3   32.60    4.30
 -10   3   3   68.59    6.90
 -10   3   3   75.49    6.40
 -10   3  -3   78.69    7.20
 -10   3  -3   79.79    6.70
  -9   3   3 1503.75  113.49
  -9   3   3 1368.36  113.69
  -9   3  -3 1589.44  113.89
  -9   3  -3 1464.55  113.59
  -8   3   3   17.80    2.20
  -8   3   3   14.10    2.90
  -8   3  -3   24.60    2.90
  -8   3  -3   15.20    3.10
  -7   3   3  227.98   17.80
  -7   3   3  224.08   17.50
  -7   3  -3  239.58   17.70
  -7   3  -3  210.78   18.00
  -6   3   3   41.30    4.00
  -6   3   3   46.00    4.20
  -6   3   3   46.90    4.60
  -6   3   3   50.09    3.90
  -6   3  -3   46.70    5.20
  -6   3  -3   50.99    4.40
  -5   3   3   72.59    6.00
  -5   3  -3   73.09    6.80
  -5   3  -3   73.39    6.10
  -4   3   3  285.67   20.30
  -4   3  -3  230.28   20.60
  -4   3  -3  265.77   20.30
  -3   3  -3 9999.00  764.32
   2  -3   3  183.68   14.40
  -2   3   3  183.98   14.30
   1  -3   3  386.96   29.30
  -1   3   3  372.36   29.20
   0   3   3   38.90    3.30
   0  -3   3   36.50    3.30
   1   3   3  381.26   29.80
  -1  -3   3  390.56   29.70
  -2  -3   3  187.08   14.60
  -4  -3   3  297.97   22.00
  -4  -3   3  283.27   22.10
  -4  -3  -3  275.37   22.10
  -5  -3   3   75.99    6.10
  -5  -3   3   77.49    6.00
  -5  -3  -3   69.39    6.10
  -6  -3   3   43.30    4.30
  -6  -3   3   48.90    4.20
  -6  -3  -3   56.49    4.40
  -6  -3  -3   40.10    5.40
  -7  -3   3  234.18   18.30
  -7  -3   3  256.37   18.30
  -7  -3  -3  214.18   18.90
  -7  -3  -3  233.88   18.40
  -8  -3   3   25.40    2.70
  -8  -3   3   19.50    2.50
  -8  -3  -3   25.60    2.90
  -8  -3  -3   20.40    3.60
  -9  -3   3 1538.95  109.79
  -9  -3   3 1278.57  109.69
  -9  -3  -3 1450.85  110.19
  -9  -3  -3 1461.65  109.89
 -10  -3   3   81.89    6.70
 -10  -3  -3   78.39    6.90
 -10  -3  -3   77.99    7.60
 -11  -3   3   40.40    3.70
 -11  -3   3   34.90    3.80
 -11  -3  -3   39.20    5.00
 -11  -3  -3   34.30    4.10
 -12  -3   3   25.20    3.10
 -12  -3   3   24.20    3.10
 -12  -3  -3   29.40    4.30
 -12  -3  -3   28.80    3.50
 -13  -3   3   27.80    3.70
 -13  -3  -3   34.70    3.90
 -13  -3  -3   28.30    4.50
 -14  -3   3   62.99    6.20
 -14  -3  -3   64.89    7.10
 -14  -3  -3   67.39    6.50
 -15  -3   3  170.08   15.30
 -15  -3  -3  197.98   15.60
 -15  -3  -3  196.38   15.90
 -16  -3   3   11.90    2.90
 -16  -3  -3   16.00    4.00
 -16  -3  -3   13.00    3.60
 -17  -3   3   12.60    3.20
 -17  -3  -3   11.00    3.20
 -17  -3  -3   17.60    4.20
 -18  -3   3   11.80    3.20
 -18  -3  -3    6.90    3.40
 -19  -3   3  109.89   10.60
 -19  -3  -3  122.09   11.20
 -20  -3   3   -2.00    2.80
 -20  -3  -3    2.70    3.50
 -21  -3   3   58.19    6.50
 -21  -3  -3   48.30    6.80
 -22  -3   3   23.40    4.40
 -22  -3  -3   12.40    4.60
 -23  -3   3    0.50    3.10
 -23  -3  -3    7.50    5.60
 -24  -3   3    1.90    4.20
 -24  -3  -3    3.40    8.80
 -25  -3  -3   21.80    9.20
 -24   3  -4   21.20   10.20
 -23   3   4   -2.60    3.30
 -23   3  -4   -0.10    5.60
 -22   3   4   19.90    4.00
  22  -3   4   20.90    4.50
 -22   3  -4   24.20    6.20
 -21   3   4    6.30    3.00
 -21   3  -4   22.80    5.10
 -21   3  -4    9.70    3.80
 -20   3   4   22.70    4.00
 -20   3  -4   17.50    4.60
 -20   3  -4   18.50    5.40
 -19   3   4   13.70    3.60
 -19   3  -4    5.70    4.90
 -19   3  -4   22.00    4.60
 -18   3   4    6.20    2.70
 -18   3  -4    9.80    3.70
 -18   3  -4    4.40    4.60
 -17   3   4   30.60    4.30
 -17   3  -4   28.80    5.50
 -17   3  -4   38.10    5.30
 -16   3   4   19.60    3.40
 -16   3  -4   25.00    5.10
 -16   3  -4   21.40    4.10
 -15   3   4   36.50    4.40
 -15   3  -4   44.10    5.90
 -15   3  -4   29.40    4.60
 -14   3   4   40.30    4.40
 -14   3   4   32.10    4.10
 -14   3  -4   35.10    5.30
 -14   3  -4   25.60    4.10
 -13   3   4   39.40    5.10
 -13   3   4   50.49    4.90
 -13   3  -4   54.29    5.40
 -13   3  -4   46.80    6.00
 -12   3   4   15.00    3.10
 -12   3   4   18.50    2.50
 -12   3  -4   20.10    4.00
 -12   3  -4   17.50    3.00
 -11   3   4   45.20    5.10
 -11   3   4   53.79    4.70
 -11   3  -4   57.89    6.10
 -11   3  -4   47.50    5.20
 -10   3   4  144.29   12.50
 -10   3   4  160.68   12.20
 -10   3  -4  172.48   13.20
 -10   3  -4  138.79   12.40
  -9   3   4  115.59    9.30
  -9   3   4  114.29    9.80
  -9   3  -4  113.89    9.60
  -9   3  -4  123.49   10.40
  -8   3   4 1241.28   91.29
  -8   3   4 1217.98   91.29
  -8   3   4 1177.68   91.59
  -8   3  -4 1161.18   91.79
  -8   3  -4 1158.68   91.49
  -7   3   4  200.98   15.60
  -7   3   4  190.08   15.20
  -7   3   4  200.08   15.50
  -7   3   4  202.48   15.30
  -7   3  -4  190.88   15.50
  -7   3  -4  190.48   16.00
  -6   3   4   51.99    4.90
  -6   3   4   56.49    4.20
  -6   3   4   52.39    4.50
  -6   3   4   42.90    4.10
  -6   3  -4   48.20    4.70
  -6   3  -4   53.09    5.70
  -5   3   4   86.79    7.20
  -5   3  -4   86.19    7.40
  -5   3  -4   94.79    8.20
  -4   3   4 2211.08  162.08
   4  -3   4 2152.48  162.28
  -4   3  -4 1991.40  162.08
   3  -3   4  209.18   18.30
  -3   3   4  233.58   18.20
  -3   3  -4  254.37   18.20
  -3   3  -4  237.38   18.70
  -2   3   4 1080.89   81.19
   2  -3   4 1069.49   81.29
  -2   3  -4 1027.00   81.19
   1  -3   4  711.63   53.49
  -1   3   4  681.03   53.49
   0  -3   4   36.10    3.20
   0   3   4   31.60    3.20
   1   3   4  649.34   50.99
  -1  -3   4  649.74   50.69
  -1  -3   4  688.93   50.89
   2   3   4 1101.99   87.59
  -2  -3   4 1143.79   87.29
  -2  -3   4 1177.48   87.49
  -3  -3   4  223.88   16.50
  -3  -3   4  200.08   16.30
  -3  -3  -4  210.68   16.40
  -4  -3   4 2068.99  162.48
  -4  -3   4 2116.49  162.68
  -4  -3  -4 2190.88  162.58
  -5  -3   4   98.89    7.40
  -5  -3   4   87.19    7.20
  -5  -3  -4   85.39    7.30
  -6  -3   4   52.59    4.60
  -6  -3   4   64.79    4.90
  -6  -3  -4   55.29    6.30
  -6  -3  -4   47.60    4.80
  -7  -3   4  225.78   16.10
  -7  -3   4  213.98   16.30
  -7  -3  -4  192.88   16.20
  -7  -3  -4  188.88   17.00
  -8  -3   4 1175.28   90.59
  -8  -3   4 1236.58   90.39
  -8  -3   4 1248.98   90.39
  -8  -3  -4 1092.49   90.99
  -8  -3  -4 1140.19   90.49
  -9  -3   4  121.39   10.30
  -9  -3   4  128.79   10.30
  -9  -3  -4  129.79   11.40
  -9  -3  -4  134.59   10.50
 -10  -3   4  169.38   13.40
 -10  -3  -4  161.08   14.30
 -10  -3  -4  172.78   13.60
 -11  -3   4   48.10    4.80
 -11  -3  -4   51.79    6.30
 -11  -3  -4   58.89    5.20
 -12  -3   4   19.10    2.60
 -12  -3  -4   14.80    2.80
 -12  -3  -4   20.60    4.10
 -13  -3   4   50.89    5.30
 -13  -3  -4   55.49    5.60
 -13  -3  -4   59.99    6.80
 -14  -3   4   34.60    4.20
 -14  -3  -4   42.90    5.70
 -14  -3  -4   32.60    4.20
 -15  -3   4   34.20    4.40
 -15  -3  -4   29.50    4.20
 -15  -3  -4   44.10    5.90
 -16  -3  -4   12.80    3.20
 -16  -3  -4   25.50    5.10
 -17  -3   4   30.60    4.10
 -17  -3  -4   21.10    4.00
 -18  -3   4    2.50    2.60
 -18  -3  -4    7.30    4.10
 -18  -3  -4    2.50    3.20
 -19  -3   4   16.00    3.70
 -19  -3  -4   14.90    4.10
 -19  -3  -4    8.80    4.50
 -20  -3  -4    8.40    3.40
 -20  -3  -4   13.50    4.00
 -21  -3   4    8.30    3.60
 -21  -3  -4    7.00    3.80
 -22  -3   4   25.50    4.90
 -22  -3  -4   20.50    5.40
  23   3   4    1.00    3.40
 -23  -3   4    4.20    3.00
 -23  -3  -4    3.80    6.10
 -24  -3   4    0.30    3.90
 -24  -3  -4    9.30    7.90
 -24   3  -5    4.90    7.70
 -23   3  -5    0.80    7.10
 -22   3   5   -2.00    2.80
  22  -3   5    1.10    3.20
 -22   3  -5   12.10    4.70
 -22   3  -5   -3.20    4.50
 -21   3   5    5.40    2.90
  21  -3   5    3.10    3.20
 -21   3  -5    8.90    5.20
 -21   3  -5   14.60    4.50
 -20   3   5   73.39    7.40
  20  -3   5   67.99    7.70
 -20   3  -5   63.59    7.90
 -20   3  -5   65.39    8.80
 -19   3   5    0.70    2.50
 -19   3  -5    5.40    4.90
 -19   3  -5    2.90    3.40
 -18   3   5   24.50    3.80
 -18   3  -5   24.60    5.60
 -18   3  -5   19.10    4.20
 -17   3   5   40.80    5.30
 -17   3  -5   39.30    5.90
 -17   3  -5   44.90    7.10
 -16   3   5   28.70    3.70
 -16   3  -5   17.90    3.70
 -15   3   5    9.50    2.40
 -15   3  -5   16.60    4.60
 -15   3  -5   14.00    3.40
 -14   3  -5   17.60    5.00
 -14   3  -5   10.90    3.20
 -13   3   5   14.20    2.50
 -13   3  -5   16.80    4.40
 -13   3  -5   15.20    3.20
 -12   3   5   25.10    3.10
 -12   3  -5   24.90    3.50
 -12   3  -5   26.20    4.60
 -11   3   5   15.50    2.10
 -11   3  -5   15.70    2.80
 -11   3  -5   12.60    3.80
 -10   3   5  104.19    8.60
 -10   3  -5  102.19    9.10
 -10   3  -5  120.39   10.10
  -9   3   5   36.70    3.50
  -9   3   5   36.60    3.60
  -9   3  -5   36.30    5.30
  -9   3  -5   43.20    4.30
  -8   3   5  290.77   23.90
  -8   3   5  318.07   23.90
  -8   3   5  308.87   24.20
  -8   3  -5  320.77   24.20
  -8   3  -5  305.17   24.80
  -7   3   5  197.38   16.70
  -7   3   5  226.18   16.80
  -7   3  -5  229.68   17.90
  -6   3   5  168.78   13.10
  -6   3   5  160.98   13.10
  -6   3   5  166.88   13.40
  -6   3  -5  179.48   13.50
  -5   3   5  192.78   14.60
  -5   3   5  202.38   14.90
   5  -3   5  184.08   15.10
  -5   3  -5  187.18   14.90
  -5   3  -5  170.78   15.60
  -4   3   5  525.65   37.40
  -4   3   5  496.45   37.70
   4  -3   5  496.05   37.80
  -4   3  -5  431.46   37.60
  -3   3   5   51.49    4.60
   3  -3   5   49.00    4.70
  -3   3   5   52.49    4.20
  -3   3  -5   57.09    4.90
  -3   3  -5   51.19    6.20
  -2   3   5   60.69    5.00
   2  -3   5   68.39    5.50
  -2   3   5   63.79    5.40
  -2   3  -5   58.69    5.50
   1  -3   5  140.19   11.60
  -1   3   5  137.69   11.60
  -1   3  -5  158.18   11.60
   0   3   5   48.70    4.50
   0  -3   5   53.89    4.50
   0   3  -5   45.20    4.60
  -1  -3   5  139.09   10.90
  -1  -3   5  151.48   11.30
   1   3   5  133.89   11.30
  -2  -3   5   61.39    4.80
  -2  -3   5   59.79    5.10
   2   3   5   53.79    5.30
   3   3   5   46.30    4.90
  -3  -3   5   53.49    4.60
  -3  -3   5   53.19    4.30
  -3  -3  -5   55.99    4.60
  -4  -3   5  509.35   36.50
  -4  -3   5  492.45   36.70
   4   3   5  447.66   36.80
  -4  -3  -5  448.26   36.60
  -5  -3   5  186.18   15.20
  -5  -3   5  192.08   15.40
  -5  -3  -5  209.28   15.40
  -6  -3   5  190.68   13.80
  -6  -3   5  163.68   13.60
  -6  -3  -5  166.78   13.70
  -7  -3   5  229.08   19.10
  -7  -3   5  261.47   19.40
  -7  -3  -5  240.88   19.30
  -7  -3  -5  258.97   20.40
  -8  -3   5  311.57   24.70
  -8  -3   5  323.87   24.50
  -8  -3   5  323.27   24.50
  -8  -3  -5  330.07   24.70
  -8  -3  -5  281.97   25.40
  -9  -3   5   33.30    3.60
  -9  -3   5   37.10    4.10
  -9  -3   5   38.20    3.80
  -9  -3  -5   45.10    4.20
  -9  -3  -5   47.60    6.00
 -10  -3   5  110.69    8.70
 -10  -3   5  101.19    8.70
 -10  -3  -5  110.39   10.10
 -10  -3  -5  102.39    9.00
 -11  -3   5   19.20    2.60
 -11  -3   5   17.50    2.50
 -11  -3  -5   18.50    4.40
 -11  -3  -5   17.70    2.90
 -12  -3   5   19.10    2.70
 -12  -3  -5   36.80    5.50
 -12  -3  -5   22.10    3.40
 -13  -3   5   15.50    2.70
 -13  -3  -5   12.80    4.40
 -13  -3  -5   14.90    3.00
 -14  -3   5   19.40    3.00
 -14  -3  -5   13.30    3.10
 -14  -3  -5   23.70    5.10
 -15  -3   5   13.70    2.70
 -15  -3  -5    8.50    3.00
 -15  -3  -5    9.40    4.50
 -16  -3   5   37.20    4.80
 -16  -3  -5   40.00    6.40
 -16  -3  -5   37.40    5.20
 -17  -3   5   35.80    4.80
 -17  -3  -5   51.99    6.90
 -17  -3  -5   36.80    5.50
 -18  -3   5   22.90    3.90
 -18  -3  -5   29.80    5.80
 -18  -3  -5   31.30    5.00
 -19  -3   5    3.80    2.60
 -19  -3  -5    6.50    3.80
 -19  -3  -5    2.30    4.20
 -20  -3   5   67.59    7.00
 -20  -3  -5   77.89    8.30
 -20  -3  -5   52.09    7.40
 -21  -3   5   11.10    3.30
 -21  -3  -5    8.50    4.30
 -21  -3  -5    7.00    3.80
  22   3   5    5.90    3.60
 -22  -3   5    6.70    3.30
 -22  -3  -5    8.50    5.00
 -23  -3   5    4.20    3.10
 -23  -3  -5    2.90    6.50
 -24  -3  -5   -0.90    8.10
 -24   3  -6    2.60    8.60
 -23   3  -6   31.30    8.90
  22  -3   6   12.30    3.90
 -22   3  -6   19.70    5.80
 -22   3  -6   31.80    7.30
  21  -3   6    7.30    3.30
 -21   3  -6   14.00    5.10
 -21   3  -6   14.60    5.70
 -20   3  -6   27.30    5.10
  19  -3   6   13.20    3.80
 -19   3  -6   10.20    3.80
 -19   3  -6   24.30    6.00
 -18   3   6    5.20    2.60
  18  -3   6    3.90    3.10
 -18   3  -6    6.70    4.80
 -18   3  -6    7.70    3.90
 -17   3   6   12.40    2.80
  17  -3   6   15.30    4.30
 -17   3  -6   11.50    4.10
 -16   3   6   25.00    3.90
 -16   3  -6   26.30    4.80
 -16   3  -6   34.30    6.30
 -15   3   6    9.60    2.50
 -15   3  -6   16.00    5.10
 -15   3  -6    5.10    2.80
 -14   3   6   35.00    3.90
 -14   3  -6   20.30    3.90
 -14   3  -6   31.80    5.70
 -13   3   6   19.40    2.70
 -13   3  -6   15.90    3.70
 -13   3  -6   16.00    4.50
 -12   3   6   15.00    2.30
 -12   3  -6   12.40    2.70
 -12   3  -6   26.90    5.20
 -11   3   6   14.20    2.00
 -11   3  -6   16.20    4.50
 -11   3  -6   11.00    2.60
 -10   3   6  132.89   10.00
 -10   3   6  116.19    9.90
 -10   3  -6  128.89   11.60
 -10   3  -6  115.99   10.40
  -9   3   6   66.69    6.40
  -9   3   6   71.59    5.80
   9  -3   6   81.39    6.80
  -9   3   6   64.99    6.00
  -9   3  -6   71.19    7.80
  -9   3  -6   67.09    6.50
  -8   3   6  224.38   17.50
  -8   3   6  225.18   17.10
  -8   3   6  224.38   17.20
   8  -3   6  189.58   17.60
  -8   3  -6  215.98   17.50
  -8   3  -6  241.98   18.50
  -7   3   6  112.39    9.70
  -7   3   6  124.09    9.80
   7  -3   6  122.29   10.40
  -7   3  -6  127.89   10.30
  -7   3  -6  146.19   11.60
  -6   3   6  372.76   30.00
   6  -3   6  407.96   30.50
  -5   3   6   80.39    6.60
   5  -3   6   69.19    6.70
  -5   3   6   71.49    6.20
  -5   3  -6   80.49    8.20
  -5   3  -6   85.29    6.70
  -4   3   6  207.98   16.50
   4  -3   6  211.38   16.60
  -4   3   6  205.28   16.20
  -4   3  -6  200.38   17.40
  -4   3  -6  218.08   16.60
  -3   3   6    5.10    1.50
   3  -3   6    7.50    1.70
  -3   3   6    5.90    1.10
  -3   3  -6    8.90    1.90
  -3   3  -6   10.30    3.60
   2  -3   6  126.69   10.30
  -2   3   6  133.89   10.40
  -2   3   6  124.19    9.90
  -2   3  -6  126.09   10.40
   1  -3   6   81.79    6.70
  -1   3   6   79.99    6.70
  -1   3   6   75.79    6.20
  -1   3  -6   80.19    6.70
   0   3   6   23.60    3.20
   0  -3   6   33.80    3.30
   0  -3   6   29.60    2.70
   0   3  -6   32.50    3.40
  -1  -3   6   79.69    6.10
   1   3   6   68.19    6.60
  -1  -3   6   83.19    6.60
   2   3   6  131.69   10.30
  -2  -3   6  127.99   10.20
  -2  -3   6  120.29    9.90
  -2  -3  -6  127.99   10.10
   3   3   6    5.30    1.60
  -3  -3   6    5.60    1.40
  -3  -3   6    8.90    1.20
  -3  -3  -6    4.90    1.50
  -4  -3   6  205.28   16.30
  -4  -3   6  211.58   16.00
   4   3   6  208.38   16.40
  -4  -3  -6  197.08   16.10
  -5  -3   6   85.39    7.00
   5   3   6   83.19    7.40
  -5  -3   6   77.09    6.80
  -5  -3  -6   87.49    7.00
  -6  -3   6  556.64   40.70
  -6  -3  -6  496.25   40.60
  -7  -3   6  143.09   10.50
  -7  -3  -6  126.29   10.70
  -7  -3  -6  117.59   12.10
  -8  -3   6  242.78   17.60
  -8  -3   6  230.08   17.90
  -8  -3   6  229.98   17.60
  -8  -3  -6  201.68   18.80
  -8  -3  -6  210.58   17.80
  -9  -3   6   62.09    6.20
  -9  -3   6   70.89    6.00
  -9  -3   6   68.19    5.80
  -9  -3  -6   69.49    8.20
  -9  -3  -6   69.09    6.20
 -10  -3   6  124.89   10.80
 -10  -3   6  140.59   10.80
 -10  -3  -6  131.79   11.10
 -10  -3  -6  138.29   12.40
 -11  -3   6   16.60    2.50
 -11  -3   6   12.10    2.10
 -11  -3  -6   15.50    2.90
 -11  -3  -6   18.80    4.80
 -12  -3   6   14.90    2.50
 -12  -3  -6   15.50    3.00
 -12  -3  -6   23.40    5.20
 -13  -3   6   18.60    2.70
 -13  -3  -6   18.90    5.50
 -13  -3  -6   15.90    3.20
 -14  -3   6   38.60    4.30
 -14  -3  -6   31.70    4.70
 -14  -3  -6   28.90    6.00
 -15  -3   6   15.90    3.20
 -15  -3  -6   11.70    3.30
 -15  -3  -6   18.70    5.60
 -16  -3   6   35.40    4.50
 -16  -3  -6   25.40    6.00
 -16  -3  -6   27.10    4.60
 -17  -3   6   17.00    3.50
 -17  -3  -6   12.40    3.70
 -17  -3  -6   17.10    5.40
 -18  -3   6    1.60    2.20
 -18  -3  -6    2.90    3.30
 -19  -3   6   13.80    3.10
 -19  -3  -6   26.90    5.50
 -19  -3  -6   12.90    4.10
  20   3   6   37.10    6.30
 -20  -3   6   52.99    6.40
 -20  -3  -6   28.60    5.50
 -20  -3  -6   46.60    6.80
  21   3   6    8.50    3.70
 -21  -3   6    4.00    2.80
 -21  -3  -6   16.50    4.90
  22   3   6   11.80    4.20
 -22  -3   6   23.50    4.80
 -22  -3  -6   12.40    6.10
 -23  -3  -6    3.10    6.60
 -24  -3  -6    2.60    7.70
 -23   3  -7   11.80    9.50
 -22   3  -7   15.20    6.00
 -22   3  -7    9.30    7.60
  21  -3   7   23.10    4.60
 -21   3  -7   30.20    6.60
 -21   3  -7   29.60    6.70
  20  -3   7   45.60    6.30
 -20   3  -7   44.80    7.70
 -20   3  -7   36.30    6.40
  19  -3   7   53.89    7.00
 -19   3  -7   51.09    7.00
 -19   3  -7   34.30    7.00
  18  -3   7    5.40    3.10
 -18   3  -7    9.20    4.40
 -18   3  -7   13.10    5.50
  17  -3   7   -0.10    3.00
 -17   3   7    2.00    1.60
 -17   3  -7    1.90    3.30
 -17   3  -7    8.10    5.40
  16  -3   7   22.20    4.70
 -16   3  -7   36.50    6.80
 -16   3  -7   11.70    3.60
 -15   3   7   46.80    5.00
  15  -3   7   58.39    6.60
 -15   3  -7   53.89    8.10
 -14   3   7   18.20    2.90
  14  -3   7   20.50    3.90
 -14   3  -7   20.60    5.60
 -14   3  -7   14.80    3.50
  13  -3   7   31.90    4.70
 -13   3   7   32.70    3.70
 -13   3  -7   40.90    6.60
 -13   3  -7   37.50    4.90
 -12   3   7    4.60    1.50
  12  -3   7    4.60    2.50
 -12   3  -7    5.00    4.60
 -12   3  -7    4.60    2.70
  11  -3   7   40.20    5.10
 -11   3   7   34.70    3.70
 -11   3  -7   37.20    5.90
 -11   3  -7   37.60    4.70
 -10   3   7   53.19    4.80
 -10   3   7   50.29    5.40
 -10   3   7   53.09    4.50
  10  -3   7   45.60    5.60
 -10   3  -7   44.90    5.40
 -10   3  -7   58.79    7.40
   9  -3   7  119.49    9.90
  -9   3   7  109.29    9.10
  -9   3   7  111.99    9.60
  -9   3   7  111.09    9.00
  -9   3  -7  111.09    9.60
  -9   3  -7  109.99   11.00
  -8   3   7  387.46   30.20
  -8   3   7  399.76   29.90
  -8   3   7  385.56   29.90
  -8   3  -7  372.56   30.30
   7  -3   7  423.36   33.40
  -7   3   7  420.76   32.90
  -7   3   7  435.36   33.20
  -7   3   7  429.96   32.80
  -7   3  -7  415.46   33.20
  -7   3  -7  430.46   34.10
  -6   3   7  105.29    9.20
   6  -3   7  115.59    9.50
  -6   3   7  109.39    8.80
  -6   3  -7  108.89   10.60
  -6   3  -7  113.89    9.40
   5  -3   7   94.89    8.60
  -5   3   7  102.79    8.50
  -5   3   7  108.99    8.10
  -5   3  -7   90.39    8.50
  -5   3  -7  105.09   10.00
  -4   3   7  173.38   14.70
   4  -3   7  200.98   15.20
  -4   3   7  177.18   15.00
  -4   3  -7  195.88   16.20
  -4   3  -7  203.98   15.20
  -3   3   7  268.17   20.50
   3  -3   7  262.37   20.60
  -3   3   7  279.77   20.10
  -3   3  -7  228.58   21.10
  -3   3  -7  253.77   20.50
  -2   3   7   62.29    5.80
  -2   3   7   63.39    5.20
   2  -3   7   58.89    5.70
  -2   3  -7   73.09    5.90
   1  -3   7   15.50    2.50
  -1   3   7   14.70    2.50
  -1   3   7   15.30    1.70
  -1   3  -7   16.60    2.50
   0  -3   7    8.10    1.70
   0   3   7    7.10    1.90
   0   3  -7   11.00    2.10
   1   3   7   14.90    2.50
  -1  -3   7   15.70    2.40
  -1  -3   7   17.70    1.90
  -1  -3  -7   12.80    2.00
   2   3   7   63.49    5.90
  -2  -3   7   55.89    5.30
  -2  -3   7   67.99    5.90
  -2  -3  -7   77.09    5.70
   3   3   7  261.57   21.30
  -3  -3   7  272.57   21.20
  -3  -3   7  275.37   20.90
  -3  -3  -7  269.77   21.10
  -4  -3   7  172.58   13.90
   4   3   7  176.38   14.50
  -4  -3   7  182.38   14.30
  -4  -3  -7  183.98   14.20
  -5  -3   7  107.39    8.10
   5   3   7  106.39    8.70
  -5  -3   7  102.69    8.50
  -5  -3  -7   85.19    8.30
  -6  -3   7  110.29    8.60
  -6  -3   7  102.99    8.20
  -6  -3  -7   91.09    8.40
  -6  -3  -7   98.49   10.20
   7   3   7  410.16   32.60
  -7  -3   7  424.16   32.00
  -7  -3   7  401.26   32.20
  -7  -3  -7  443.56   32.20
  -7  -3  -7  381.06   33.20
   8   3   7  332.57   29.80
  -8  -3   7  364.86   29.20
  -8  -3   7  407.76   29.60
  -8  -3  -7  408.56   29.60
  -8  -3  -7  368.76   30.60
  -9  -3   7  119.19    9.40
  -9  -3   7  106.79    9.80
  -9  -3   7  115.39    9.60
   9   3   7  131.39   10.40
  -9  -3  -7  118.39    9.90
  -9  -3  -7  104.59   11.40
 -10  -3   7   53.29    5.10
 -10  -3   7   54.89    5.20
 -10  -3   7   56.89    5.70
 -10  -3  -7   54.09    5.70
 -10  -3  -7   68.09    7.90
 -11  -3   7   39.20    4.10
 -11  -3   7   38.00    3.70
 -11  -3  -7   27.00    4.00
 -12  -3   7    4.20    1.70
 -12  -3   7    7.70    2.20
 -12  -3  -7    5.00    4.80
 -12  -3  -7    3.40    2.60
 -13  -3   7   36.10    4.20
 -13  -3  -7   26.50    4.10
 -13  -3  -7   33.40    6.40
 -14  -3   7   24.20    3.20
 -14  -3  -7   24.30    6.20
 -14  -3  -7   19.40    3.80
 -15  -3   7   48.50    5.30
 -16  -3   7   22.00    3.50
  16   3   7   26.60    5.20
 -16  -3  -7   22.50    4.40
 -16  -3  -7   25.10    5.90
 -17  -3   7    3.00    2.30
  17   3   7    5.70    3.70
 -17  -3  -7    4.00    5.20
 -17  -3  -7    1.40    3.10
  18   3   7    7.10    3.90
 -18  -3   7   11.30    2.90
 -18  -3  -7   15.00    4.20
 -18  -3  -7   26.10    6.20
 -19  -3   7   45.20    5.40
  19   3   7   63.79    7.90
 -19  -3  -7   47.20    6.60
 -19  -3  -7   48.50    7.50
  20   3   7   38.80    6.90
 -20  -3  -7   58.09    7.90
 -20  -3  -7   51.59    6.90
  21   3   7   31.20    5.30
 -21  -3  -7   27.50    6.10
 -21  -3  -7   20.50    5.40
  22   3   7    5.90    4.00
 -22  -3  -7    8.60    7.10
 -23  -3  -7   18.50    8.60
 -23   3  -8   -3.60    9.70
 -22   3  -8    0.50    8.00
 -22   3  -8   -6.50    5.00
  21  -3   8   45.10    6.20
 -21   3  -8   36.30    7.70
 -21   3  -8   34.70    6.80
  20  -3   8    7.10    3.20
 -20   3  -8    0.90    4.90
 -20   3  -8    3.40    5.30
  19  -3   8   42.20    6.40
 -19   3  -8   51.79    8.00
  18  -3   8    2.90    3.10
 -18   3  -8    8.20    4.20
 -18   3  -8    8.90    5.60
  17  -3   8   21.50    4.70
 -17   3  -8   17.60    4.10
 -17   3  -8   12.70    5.60
  16  -3   8    1.60    3.40
 -16   3  -8    3.80    3.20
 -16   3  -8    0.00    5.00
 -15   3  -8   30.20    4.60
  14  -3   8   18.90    4.30
 -14   3  -8   20.20    6.10
 -14   3  -8   12.40    3.80
  13  -3   8   11.00    3.60
 -13   3  -8    7.40    3.00
 -13   3  -8    9.90    5.10
  12  -3   8   14.50    3.40
 -12   3   8    9.10    1.80
 -12   3  -8   11.50    3.00
 -12   3  -8   23.80    5.90
  11  -3   8    5.90    3.00
 -11   3   8    6.80    1.60
 -11   3   8    8.90    2.00
 -11   3  -8   12.50    4.80
 -11   3  -8    6.50    2.70
 -10   3   8   30.40    3.10
 -10   3   8   33.70    4.30
  10  -3   8   40.00    4.70
 -10   3   8   29.80    3.70
 -10   3  -8   38.40    6.20
 -10   3  -8   29.30    4.10
  -9   3   8  454.75   36.20
  -9   3   8  451.55   36.50
  -9   3   8  463.35   36.10
   9  -3   8  491.35   36.90
  -9   3  -8  436.76   36.60
  -9   3  -8  518.35   37.60
  -8   3   8   62.29    5.80
  -8   3   8   67.79    6.10
   8  -3   8   74.89    7.00
  -8   3   8   79.09    6.60
  -8   3  -8   76.09    8.80
  -8   3  -8   78.29    6.90
  -7   3   8  132.19   11.20
  -7   3   8  124.49   10.80
   7  -3   8  126.09   11.40
  -7   3   8  141.49   10.60
  -7   3  -8  162.88   12.90
   6  -3   8   14.90    2.60
  -6   3   8   15.90    2.10
  -6   3   8   12.60    2.30
  -6   3  -8   14.10    2.90
  -6   3  -8   26.00    5.00
  -5   3   8  100.79    7.80
   5  -3   8   91.99    8.40
  -5   3   8   91.49    8.20
  -5   3  -8   97.99    9.80
  -5   3  -8   94.79    8.40
   4  -3   8   74.09    7.30
  -4   3   8   90.79    6.80
  -4   3   8   87.19    7.40
  -4   3  -8   83.89    9.00
  -4   3  -8   75.49    7.40
  -3   3   8  395.46   32.00
  -3   3   8  402.56   31.60
   3  -3   8  413.56   32.10
  -3   3  -8  432.56   32.10
  -2   3   8   20.30    2.90
  -2   3   8   19.90    2.30
   2  -3   8   21.80    3.00
  -2   3  -8   27.40    3.20
  -2   3  -8   22.90    4.60
   1  -3   8   85.69    7.40
   1  -3   8   91.19    6.80
  -1   3   8   78.79    7.30
  -1   3   8   81.69    6.80
  -1   3  -8   82.59    7.40
   0   3   8    4.50    1.90
   0  -3   8    4.10    1.70
   0  -3   8    5.30    1.10
  -1  -3   8   76.99    7.10
   1   3   8   79.79    7.10
  -1  -3   8   84.09    6.50
  -1  -3  -8   79.09    6.80
  -2  -3   8   24.60    2.40
  -2  -3   8   19.00    2.70
   2   3   8   18.10    2.80
  -2  -3  -8   23.00    2.70
  -3  -3   8  410.46   30.90
  -3  -3   8  386.06   30.40
   3   3   8  418.56   31.00
  -3  -3  -8  368.26   30.60
  -4  -3   8   88.69    7.00
  -4  -3   8   93.39    7.50
   4   3   8   74.89    7.60
  -4  -3  -8   84.59    7.40
   5   3   8   99.39    8.70
  -5  -3   8   99.99    8.40
  -5  -3   8   98.19    8.00
  -5  -3  -8   95.39    8.30
  -6  -3   8   15.30    2.60
  -6  -3   8   17.50    2.30
   6   3   8   14.60    2.70
  -6  -3  -8   15.10    2.50
  -6  -3  -8   15.50    5.00
   7   3   8  130.09   12.00
  -7  -3   8  131.29   11.30
  -7  -3   8  144.29   11.70
  -7  -3  -8  152.98   11.70
  -7  -3  -8  152.88   13.50
  -8  -3   8   87.59    7.20
  -8  -3   8   78.19    6.80
   8   3   8   75.59    7.60
  -8  -3  -8   74.09    7.20
  -8  -3  -8   80.19    9.40
  -9  -3   8  479.05   35.60
   9   3   8  493.35   36.50
  -9  -3   8  483.55   35.70
  -9  -3   8  429.36   36.00
  -9  -3  -8  462.15   36.00
  -9  -3  -8  404.26   37.10
 -10  -3   8   33.40    4.00
 -10  -3   8   31.80    3.40
 -10  -3   8   34.80    4.40
  10   3   8   31.90    4.50
 -10  -3  -8   38.20    4.50
 -10  -3  -8   30.80    6.40
 -11  -3   8    7.30    2.50
 -11  -3   8    6.70    1.90
  11   3   8    7.60    3.00
 -11  -3  -8   10.60    2.90
 -11  -3  -8    8.70    5.00
  12   3   8   16.10    4.00
 -12  -3   8   21.30    3.20
 -12  -3   8   16.40    2.40
 -12  -3  -8   15.40    5.80
 -12  -3  -8   17.90    3.70
 -13  -3   8   11.30    2.40
  13   3   8   13.50    3.90
 -13  -3  -8   12.10    3.10
 -13  -3  -8   14.40    5.70
  14   3   8   12.50    4.20
 -14  -3   8   13.60    2.50
 -14  -3  -8   12.90    3.50
 -14  -3  -8   15.10    5.70
  15   3   8   38.60    6.20
 -15  -3   8   52.19    5.10
 -15  -3  -8   60.39    8.60
 -15  -3  -8   53.19    6.40
 -16  -3   8    3.60    2.00
  16   3   8    2.10    3.20
 -16  -3  -8   -4.60    5.20
 -16  -3  -8    6.30    3.50
  17   3   8   14.90    4.30
 -17  -3  -8   14.80    5.80
 -17  -3  -8   11.30    3.60
  18   3   8    6.40    3.60
 -18  -3  -8   20.30    5.90
 -18  -3  -8    9.00    4.00
  19   3   8   35.50    6.30
 -19  -3  -8   34.70    5.90
 -19  -3  -8   31.20    7.00
  20   3   8    9.70    4.10
 -20  -3  -8   17.00    5.20
 -20  -3  -8   12.80    4.90
  21   3   8   40.50    6.20
 -21  -3  -8   38.10    6.90
 -21  -3  -8   49.99    7.70
 -22  -3  -8    9.20    7.80
 -23  -3  -8    8.10    9.20
 -22   3  -9   29.10   10.50
 -22   3  -9   16.60    8.50
 -21   3  -9   20.30    6.50
 -21   3  -9   19.90    7.90
  20  -3   9   18.10    4.20
 -20   3  -9   17.40    6.00
 -20   3  -9   15.70    5.80
  19  -3   9   12.80    3.70
 -19   3  -9   13.90    6.20
 -19   3  -9   18.70    5.30
  18  -3   9    4.20    3.20
 -18   3  -9    9.80    4.30
 -18   3  -9    8.00    5.30
  17  -3   9   20.60    4.80
 -17   3  -9   13.20    5.50
 -17   3  -9   16.00    4.40
  16  -3   9   43.00    6.40
 -16   3  -9   30.10    7.70
  15  -3   9   -1.30    2.90
 -15   3  -9    3.70    6.10
 -15   3  -9    2.80    3.50
  14  -3   9   41.90    5.80
 -14   3  -9   23.10    6.60
 -14   3  -9   30.60    5.10
  13  -3   9   75.89    8.20
 -13   3  -9   88.69   10.60
 -13   3  -9   72.59    8.00
  12  -3   9   22.30    4.30
 -12   3  -9   24.60    6.50
 -12   3  -9   32.20    4.70
 -11   3   9    7.60    2.90
  11  -3   9    4.70    2.90
 -11   3   9    8.30    2.20
 -11   3  -9    7.30    5.50
 -11   3  -9    5.80    2.90
  10  -3   9   82.89    7.20
 -10   3   9   65.39    6.70
 -10   3   9   57.99    6.00
 -10   3  -9   61.99    6.90
 -10   3  -9   71.99    8.80
  -9   3   9   37.80    5.10
   9  -3   9   49.70    5.50
  -9   3   9   45.10    4.60
  -9   3  -9   48.30    5.50
  -9   3  -9   52.99    7.50
   8  -3   9   64.79    6.30
  -8   3   9   62.79    6.00
  -8   3   9   52.99    5.30
  -8   3  -9   57.49    6.20
  -8   3  -9   55.79    7.80
  -7   3   9   19.50    2.60
  -7   3   9   21.40    3.30
   7  -3   9   17.20    3.30
  -7   3  -9   17.80    5.10
  -7   3  -9   25.60    3.50
  -6   3   9    7.40    1.80
  -6   3   9   14.00    2.50
   6  -3   9    7.20    2.10
  -6   3  -9   10.60    4.70
  -6   3  -9    8.50    2.60
  -5   3   9   10.30    1.80
  -5   3   9    9.00    2.20
   5  -3   9    6.30    2.10
  -5   3  -9   12.00    2.60
  -5   3  -9    9.10    4.40
  -4   3   9   99.09    7.10
   4  -3   9   87.89    7.80
  -4   3   9   85.99    7.60
  -4   3  -9   73.09    7.70
  -4   3  -9   70.19    9.20
  -3   3   9  252.17   19.70
   3  -3   9  243.88   19.80
  -3   3   9  238.68   19.20
  -3   3  -9  258.57   19.70
  -3   3  -9  241.48   20.60
   2  -3   9  139.19   11.70
  -2   3   9  130.89   11.60
  -2   3   9  157.18   11.10
  -2   3  -9  133.59   11.60
  -2   3  -9  128.29   12.80
   1  -3   9   54.99    5.60
  -1   3   9   55.19    5.50
  -1   3   9   54.29    4.80
   1  -3   9   60.69    4.80
  -1   3  -9   57.99    5.60
   0   3   9    8.20    2.30
   0   3   9   13.10    1.70
   0  -3   9   10.20    2.30
  -1  -3   9   60.69    4.90
   1   3   9   52.69    5.70
  -1  -3   9   53.49    5.50
  -1  -3  -9   62.09    5.30
  -2  -3   9  147.99   12.80
   2   3   9  148.49   12.90
  -2  -3   9  168.18   12.30
  -3  -3   9  237.18   19.50
   3   3   9  242.18   19.60
  -3  -3   9  238.68   19.00
  -3  -3  -9  261.17   19.40
  -4  -3   9   85.99    7.90
   4   3   9   91.39    8.20
  -4  -3   9   93.39    7.40
  -5  -3   9   10.60    1.90
   5   3   9    6.40    2.50
  -5  -3   9    8.10    2.00
  -5  -3  -9   11.60    2.40
  -6  -3   9    7.50    1.90
   6   3   9    4.80    2.60
  -6  -3  -9   22.80    5.60
  -6  -3  -9   12.80    2.50
  -7  -3   9   14.30    2.60
  -7  -3   9   21.50    2.80
   7   3   9   11.90    2.80
  -7  -3  -9   26.80    6.00
  -7  -3  -9   25.10    3.20
   8   3   9   69.99    6.60
  -8  -3   9   61.69    6.00
  -8  -3   9   60.19    5.60
  -8  -3   9   60.09    5.20
  -8  -3  -9   53.69    8.20
  -8  -3  -9   51.29    6.00
   9   3   9   40.80    5.50
  -9  -3   9   49.00    4.50
  -9  -3   9   42.90    4.80
  -9  -3   9   38.00    5.20
  -9  -3  -9   55.69    5.40
  -9  -3  -9   67.59    8.50
 -10  -3   9   69.69    6.20
 -10  -3   9   61.69    5.80
  10   3   9   76.59    7.30
 -10  -3   9   65.89    6.70
 -10  -3  -9   58.09    6.60
 -10  -3  -9   70.59    9.30
  11   3   9   12.50    3.40
 -11  -3   9   13.20    2.80
 -11  -3   9   10.30    3.10
 -11  -3  -9   10.10    2.90
 -11  -3  -9    9.30    5.60
  12   3   9   31.20    5.00
 -12  -3   9   29.40    3.80
 -12  -3   9   22.80    3.10
 -12  -3  -9   21.80    6.50
 -12  -3  -9   22.10    3.90
  13   3   9   62.69    7.30
 -13  -3   9   51.09    5.70
 -13  -3  -9   50.69    6.50
  14   3   9   22.90    4.80
 -14  -3  -9   38.80    5.20
 -15  -3   9   -0.20    1.30
  15   3   9   -1.50    3.20
 -15  -3  -9   -0.90    3.00
 -15  -3  -9    2.50    6.30
  16   3   9   26.00    4.90
 -16  -3  -9   28.30    6.90
 -16  -3  -9   23.70    4.60
  17   3   9   15.60    4.30
 -17  -3  -9   17.60    4.50
 -17  -3  -9   15.80    6.00
  18   3   9    1.20    3.30
 -18  -3  -9   16.90    6.00
 -18  -3  -9    4.90    3.60
  19   3   9   17.30    4.70
 -19  -3  -9    9.60    5.80
 -19  -3  -9   24.60    5.00
  20   3   9    6.80    3.80
 -20  -3  -9   10.90    5.80
 -20  -3  -9   10.80    5.80
  21   3   9   14.90    5.80
 -21  -3  -9    9.20    5.30
 -21  -3  -9    9.80    6.80
 -22  -3  -9   12.00    6.60
 -22  -3  -9    7.10    8.30
 -22   3 -10    5.30   10.20
 -22   3 -10   10.70   11.90
 -21   3 -10   -4.30    7.90
 -21   3 -10    4.40    8.40
  20  -3  10   15.10    4.30
 -20   3 -10   20.10    7.00
 -20   3 -10   11.90    7.20
  19  -3  10   -0.70    3.10
 -19   3 -10    1.50    4.90
 -19   3 -10    2.60    5.40
  18  -3  10    3.70    3.30
 -18   3 -10    6.00    4.30
 -18   3 -10    6.90    5.80
  17  -3  10    7.60    3.70
 -17   3 -10    9.00    4.30
 -17   3 -10    7.70    5.90
  16  -3  10   74.49    8.40
 -16   3 -10   58.59    9.30
 -16   3 -10   76.29    8.50
  15  -3  10   11.90    4.20
 -15   3 -10   20.30    6.90
 -15   3 -10   27.80    4.80
  14  -3  10   18.40    4.60
 -14   3 -10   15.60    4.60
 -14   3 -10   20.70    6.70
  13  -3  10   32.80    5.30
 -13   3 -10   27.10    7.00
 -13   3 -10   32.40    5.20
  12  -3  10   10.00    3.60
 -12   3 -10   16.80    4.00
 -12   3 -10   12.80    6.00
  11  -3  10   17.20    3.90
 -11   3  10   35.80    4.60
 -11   3  10   26.40    3.60
 -11   3 -10   20.50    6.40
 -11   3 -10   20.40    4.10
 -10   3  10   18.20    2.90
  10  -3  10   18.70    3.60
 -10   3  10   21.70    4.00
 -10   3 -10   16.80    3.70
 -10   3 -10   24.40    6.20
  -9   3  10    8.30    2.80
   9  -3  10   19.70    3.90
  -9   3  10   15.20    2.70
  -9   3 -10   18.20    3.70
  -9   3 -10   18.40    5.90
  -8   3  10    2.20    2.40
  -8   3  10    1.50    1.80
   8  -3  10    1.40    2.30
  -8   3 -10    2.90    4.90
  -8   3 -10    1.20    2.70
  -7   3  10   22.30    2.80
  -7   3  10   14.30    3.00
   7  -3  10   25.30    3.80
  -7   3 -10   21.20    5.60
  -7   3 -10   23.50    3.70
   6  -3  10   18.00    3.40
  -6   3  10   25.10    3.60
  -6   3  10   24.80    2.90
  -6   3 -10   17.90    5.70
  -6   3 -10   24.90    3.60
  -5   3  10   27.30    3.20
   5  -3  10   30.90    4.10
  -5   3  10   28.50    3.80
  -5   3 -10   26.40    5.90
  -5   3 -10   32.80    4.10
  -4   3  10   10.50    2.60
  -4   3  10   18.20    2.20
  -4   3 -10   19.90    3.20
  -4   3 -10   24.80    5.50
  -3   3  10   72.49    6.70
  -3   3  10   64.59    5.90
   3  -3  10   63.19    6.70
  -3   3 -10   75.49    6.80
  -3   3 -10   79.69    8.90
  -2   3  10  267.27   21.10
  -2   3  10  257.97   20.50
   2  -3  10  272.07   21.20
   2  -3  10  274.17   20.50
  -2   3 -10  244.68   21.00
   1  -3  10   51.79    4.30
   1  -3  10   44.50    5.10
  -1   3  10   38.10    5.10
  -1   3  10   51.99    4.30
  -1   3 -10   49.30    6.80
   0   3  10   56.29    4.30
   0   3  10   41.70    5.20
   0  -3  10   49.50    5.30
   0   3 -10   38.40    6.30
   1   3  10   42.50    4.00
  -1  -3  10   49.50    4.10
   1   3  10   36.10    4.90
  -1  -3  10   40.30    4.80
  -2  -3  10  266.07   19.70
  -2  -3  10  240.58   20.30
   2   3  10  271.87   20.50
  -2  -3 -10  235.18   20.00
  -3  -3  10   68.99    5.60
   3   3  10   55.89    6.40
  -3  -3  10   58.59    6.20
  -3  -3 -10   72.29    6.20
   4   3  10   10.30    2.50
  -4  -3  10   13.20    2.40
  -4  -3 -10   17.40    2.80
   5   3  10   31.40    4.30
  -5  -3  10   30.80    4.10
  -5  -3  10   29.80    3.50
  -5  -3 -10   24.30    5.80
  -5  -3 -10   39.10    4.10
   6   3  10   24.00    4.00
  -6  -3  10   27.70    3.80
  -6  -3  10   26.30    3.20
  -6  -3 -10   28.60    3.70
  -6  -3 -10   24.30    6.20
   7   3  10   17.40    3.80
  -7  -3  10   24.30    3.60
  -7  -3 -10   26.80    3.60
  -7  -3 -10   20.40    6.20
  -8  -3  10    1.00    2.20
   8   3  10   -0.10    2.40
  -8  -3  10    3.20    2.30
  -8  -3  10    0.40    1.20
  -8  -3 -10    1.00    2.50
  -8  -3 -10    3.20    5.10
  -9  -3  10   16.30    2.20
  -9  -3  10   16.30    2.90
   9   3  10   14.30    3.90
  -9  -3  10   12.80    3.30
  -9  -3 -10   17.20    6.20
  -9  -3 -10   16.70    3.40
 -10  -3  10   23.10    4.10
  10   3  10   22.10    4.30
 -10  -3  10   22.50    3.50
 -10  -3 -10   26.50    4.10
 -10  -3 -10   17.40    6.50
 -11  -3  10   33.90    4.20
 -11  -3  10   35.20    4.90
 -11  -3 -10   34.70    7.40
 -11  -3 -10   26.50    4.50
  12   3  10    8.60    4.00
 -12  -3  10   14.10    3.10
 -12  -3 -10   17.30    3.90
 -12  -3 -10    6.90    6.00
 -13  -3  10   38.90    4.70
  13   3  10   31.70    6.00
 -13  -3 -10   41.40    8.30
 -13  -3 -10   47.10    5.80
  14   3  10   15.70    4.50
 -14  -3 -10   14.30    4.20
 -14  -3 -10   26.50    7.60
  15   3  10   24.30    5.20
 -15  -3 -10   17.90    4.30
 -15  -3 -10   22.20    7.20
  16   3  10   57.89    7.30
 -16  -3 -10   52.89    6.80
  17   3  10    1.30    3.20
 -17  -3 -10    7.00    5.60
 -17  -3 -10    2.90    3.80
  18   3  10   -0.50    3.20
 -18  -3 -10    4.00    4.70
 -18  -3 -10    0.90    4.20
  19   3  10   10.20    4.10
 -19  -3 -10    1.10    4.20
 -19  -3 -10    5.20    5.00
  20   3  10    7.10    4.20
 -20  -3 -10   14.70    6.20
 -20  -3 -10   11.10    6.30
 -21  -3 -10   -2.60    6.10
 -21  -3 -10    0.10    7.10
 -22  -3 -10    3.70    8.70
 -21   3 -11    3.50    9.90
 -21   3 -11   -5.20    8.00
 -20   3 -11    9.20    8.30
 -20   3 -11   14.20    8.70
  19  -3  11    0.90    4.00
 -19   3 -11   -0.80    6.50
 -19   3 -11   -2.70    5.90
  18  -3  11    6.10    3.60
 -18   3 -11   -0.50    6.20
 -18   3 -11    3.30    4.70
  17  -3  11    8.40    3.90
 -17   3 -11   11.50    6.20
 -17   3 -11   14.70    4.40
  16  -3  11   25.60    5.00
 -16   3 -11   15.80    5.90
 -16   3 -11   19.70    4.80
  15  -3  11   34.60    5.90
 -15   3 -11   61.59    9.00
 -15   3 -11   32.80    5.80
  14  -3  11  104.69   10.30
 -14   3 -11   95.99   10.00
 -14   3 -11   91.89   12.10
  13  -3  11   14.30    4.10
 -13   3 -11   11.20    6.90
 -13   3 -11    7.90    4.20
  12  -3  11   41.00    6.40
 -12   3 -11   57.29    9.20
 -12   3 -11   60.79    6.90
 -11   3  11   22.30    4.20
  11  -3  11   18.40    4.20
 -11   3 -11   25.10    6.80
 -11   3 -11   23.20    4.50
 -10   3  11   68.89    6.70
 -10   3  11   64.49    7.50
  10  -3  11   68.89    7.90
 -10   3 -11   90.89   10.30
 -10   3 -11   73.79    7.70
   9  -3  11    6.10    3.00
  -9   3  11    0.40    2.50
  -9   3 -11   -1.60    4.90
  -9   3 -11    3.30    3.00
  -8   3  11   43.00    4.50
  -8   3  11   42.00    5.20
   8  -3  11   33.40    4.90
  -8   3 -11   52.59    7.90
  -8   3 -11   45.70    5.70
  -7   3  11    4.70    2.10
   7  -3  11    0.80    2.10
  -7   3  11    2.20    2.30
  -7   3 -11    4.30    2.80
  -7   3 -11    1.90    5.10
  -6   3  11   15.40    2.60
   6  -3  11   22.40    3.80
  -6   3  11   13.00    2.90
  -6   3 -11   25.10    3.80
  -6   3 -11   26.50    6.00
  -5   3  11    2.50    1.70
   5  -3  11    2.60    2.10
  -5   3  11    1.80    2.30
  -5   3 -11    5.30    2.70
  -5   3 -11    7.20    5.20
  -4   3  11  126.49   10.30
  -4   3  11  142.79   11.10
   4  -3  11  106.59   11.00
  -4   3 -11  132.49   11.10
  -4   3 -11  126.99   12.60
  -3   3  11   18.60    3.40
   3  -3  11   21.90    2.40
  -3   3  11   16.10    2.30
   3  -3  11   17.00    3.30
  -3   3 -11    7.30    4.90
   2  -3  11  141.49   11.70
   2  -3  11  140.49   12.60
  -2   3  11  165.08   12.70
  -2   3  11  155.78   11.80
  -2   3 -11  128.49   13.90
  -1   3  11   54.89    4.50
   1  -3  11   46.30    4.50
  -1   3  11   38.10    5.40
   0   3  11   39.50    4.10
   0  -3  11   52.99    4.20
   0   3 -11   27.30    6.10
  -1  -3  11   52.59    4.60
   1   3  11   49.20    4.50
  -1  -3  11   39.70    5.40
  -2  -3  11  162.88   13.70
   2   3  11  167.98   13.90
   2   3  11  160.18   12.90
  -2  -3  11  162.78   13.00
   3   3  11   10.80    2.80
  -3  -3  11   16.30    2.20
  -3  -3  11   16.80    3.20
  -3  -3 -11   14.80    2.80
  -4  -3  11  123.89   10.80
  -4  -3  11  136.79   10.20
   4   3  11  131.99   11.10
  -4  -3 -11  113.69   10.60
  -4  -3 -11  102.89   12.30
   5   3  11    4.60    2.60
  -5  -3  11    5.10    1.90
  -5  -3  11    1.10    1.90
  -5  -3 -11    7.50    2.60
  -5  -3 -11   10.00    5.60
  -6  -3  11   12.90    2.50
   6   3  11   18.10    3.50
  -6  -3  11   16.60    3.10
  -6  -3 -11   19.50    6.10
  -7  -3  11    4.40    2.50
  -7  -3  11    2.30    2.20
   7   3  11    4.70    2.90
  -7  -3 -11   -5.00    5.20
  -7  -3 -11    2.00    2.50
  -8  -3  11   46.90    5.60
   8   3  11   59.49    6.30
  -8  -3  11   46.90    5.10
  -8  -3 -11   46.00    5.60
  -8  -3 -11   49.40    8.40
  -9  -3  11    1.90    2.30
   9   3  11   -2.90    2.60
  -9  -3  11    0.30    2.70
  -9  -3 -11    1.40    5.80
  -9  -3 -11    2.60    2.80
 -10  -3  11   61.29    7.20
  10   3  11   80.19    7.80
 -10  -3  11   69.49    6.60
 -10  -3 -11   59.19    7.20
 -10  -3 -11   50.79    9.30
 -11  -3  11   33.00    4.20
 -11  -3  11   23.80    4.40
  11   3  11   26.30    5.30
 -11  -3 -11   28.80    7.70
 -11  -3 -11   27.30    4.50
  12   3  11   29.70    5.60
 -12  -3  11   46.80    5.20
 -12  -3 -11   33.70    8.50
 -12  -3 -11   49.80    6.00
  13   3  11   15.20    4.70
 -13  -3  11    5.00    2.80
 -13  -3 -11    7.90    3.70
 -13  -3 -11    6.80    6.30
  14   3  11  112.99   10.50
 -14  -3 -11   90.09   10.00
 -14  -3 -11   91.59   12.10
  15   3  11   48.50    6.80
 -15  -3 -11   38.20    8.60
 -15  -3 -11   35.00    5.70
  16   3  11   18.20    4.70
 -16  -3 -11   20.60    4.60
 -16  -3 -11   26.00    7.50
  17   3  11   11.30    4.40
 -17  -3 -11    9.60    5.80
 -17  -3 -11    8.80    4.20
  18   3  11    0.90    3.50
 -18  -3 -11   -3.50    4.60
 -18  -3 -11    2.40    4.40
  19   3  11    1.80    3.80
 -19  -3 -11    8.70    6.00
 -19  -3 -11   -5.30    5.00
 -20  -3 -11    3.90    6.90
 -20  -3 -11    8.50    7.40
 -21  -3 -11    6.20    8.10
 -21  -3 -11   -3.10    7.50
 -20   3 -12    6.50    8.70
 -20   3 -12   12.00    8.90
 -19   3 -12   -1.60    7.10
 -19   3 -12    5.80    8.90
  18  -3  12   10.90    3.80
 -18   3 -12    0.40    6.20
 -18   3 -12    0.60    5.70
  17  -3  12    2.30    3.30
 -17   3 -12    8.00    4.70
 -17   3 -12   14.80    6.20
  16  -3  12    8.00    4.10
 -16   3 -12   16.70    7.00
  15  -3  12   57.19    7.40
 -15   3 -12   46.60    6.90
  14  -3  12   63.69    8.10
 -14   3 -12   77.79   10.90
 -14   3 -12   58.79    7.50
  13  -3  12   61.09    7.90
 -13   3 -12   58.69    7.60
 -13   3 -12   64.79    9.90
  12  -3  12   12.10    3.90
 -12   3 -12   13.60    6.30
  11  -3  12    4.00    3.10
 -11   3  12    9.30    3.50
 -11   3 -12    7.10    3.90
 -11   3 -12    4.60    6.10
  10  -3  12    1.70    2.70
 -10   3  12    8.10    3.20
 -10   3  12    3.60    1.40
 -10   3 -12    8.50    3.60
 -10   3 -12    9.00    6.10
   9  -3  12   52.09    6.20
  -9   3  12   29.70    4.70
  -9   3 -12   33.60    5.30
  -9   3 -12   38.80    7.80
  -8   3  12    9.30    2.60
  -8   3  12    5.50    2.80
   8  -3  12   15.90    3.80
  -8   3 -12    9.60    3.60
  -8   3 -12    8.00    5.90
   7  -3  12   69.69    7.30
  -7   3  12   59.79    6.00
  -7   3  12   51.29    6.70
  -7   3 -12   70.29    9.60
  -7   3 -12   70.09    7.10
  -6   3  12    5.70    2.60
  -6   3  12    8.90    2.40
   6  -3  12   12.40    3.30
  -6   3 -12    4.40    3.30
  -6   3 -12    3.20    5.40
  -5   3  12   51.69    5.10
   5  -3  12   52.49    6.10
  -5   3 -12   42.60    8.10
  -5   3 -12   56.09    6.30
  -4   3  12   56.99    5.90
   4  -3  12   48.90    4.80
  -4   3  12   48.40    5.00
  -4   3 -12   55.09    6.30
  -4   3 -12   41.90    7.50
  -3   3  12   52.09    4.90
  -3   3  12   47.90    5.90
   3  -3  12   53.89    4.80
   3  -3  12   48.00    5.80
  -3   3 -12   53.79    7.90
  -2   3  12   39.10    4.40
   2  -3  12   46.00    5.40
  -2   3  12   42.60    5.40
   2  -3  12   45.10    4.30
  -2   3 -12   47.40    7.60
  -1   3  12   33.20    3.70
   1  -3  12   39.80    3.70
  -1   3  12   26.50    4.50
  -1   3 -12   22.80    6.10
   0   3  12   60.19    6.60
   0  -3  12   48.20    6.50
   0   3  12   65.19    5.60
   0  -3  12   67.89    5.60
  -1  -3  12   20.40    3.50
   1   3  12   23.00    3.80
   1   3 -12   14.20    5.20
  -2  -3  12   42.60    4.20
   2   3  12   31.70    4.00
  -2  -3  12   42.70    5.00
   2   3  12   43.40    5.30
   2   3 -12   40.90    6.30
  -3  -3  12   53.29    5.90
   3   3  12   57.39    5.00
  -3  -3  12   53.19    5.10
   3   3  12   49.80    6.10
   4   3  12   46.00    6.00
  -4  -3  12   54.59    5.80
  -4  -3  12   55.39    5.00
   4   3 -12   46.30    6.60
  -4  -3 -12   35.20    7.40
  -4  -3 -12   49.00    5.70
   5   3  12   48.20    6.00
  -5  -3  12   49.50    4.80
  -5  -3  12   46.60    5.60
  -5  -3 -12   39.10    7.50
  -5  -3 -12   44.90    5.60
   5   3 -12   40.90    6.60
   6   3  12   11.00    3.60
  -6  -3  12   10.20    3.00
  -6  -3  12   10.70    2.50
  -6  -3 -12    6.30    5.80
   6   3 -12   17.70    4.60
  -6  -3 -12   11.40    3.30
   7   3  12   73.39    7.40
  -7  -3  12   64.59    6.90
  -7  -3  12   70.09    6.30
  -7  -3 -12   57.29    6.80
  -7  -3 -12   47.40    9.00
   8   3  12   13.80    3.90
  -8  -3  12   10.60    2.80
  -8  -3  12    5.10    2.70
  -8  -3 -12    4.20    6.00
  -8  -3 -12    9.10    3.40
  -9  -3  12   42.40    5.50
   9   3  12   51.49    6.40
  -9  -3  12   49.60    6.30
  -9  -3 -12   50.19    6.10
  -9  -3 -12   46.40    8.70
 -10  -3  12    8.30    3.10
 -10  -3  12    3.90    3.40
  10   3  12   13.80    3.80
 -10  -3 -12    4.80    6.20
 -10  -3 -12    4.60    3.40
 -11  -3  12    6.70    3.60
  11   3  12   11.40    3.90
 -11  -3  12    8.10    3.00
 -11  -3 -12    9.50    3.60
 -11  -3 -12    5.60    6.60
  12   3  12   12.40    3.90
 -12  -3  12   11.30    3.30
 -12  -3 -12   11.10    3.80
 -12  -3 -12    4.50    6.60
 -13  -3 -12   43.30    6.10
 -13  -3 -12   55.09    9.50
  14   3  12   73.29    8.80
 -14  -3 -12   58.59    7.40
 -14  -3 -12   55.09    9.30
  15   3  12   65.49    7.80
 -15  -3 -12   38.40    6.40
 -15  -3 -12   54.79    8.60
  16   3  12    5.40    4.00
 -16  -3 -12    4.70    6.00
 -16  -3 -12   15.40    4.50
  17   3  12    3.80    3.80
 -17  -3 -12   11.40    6.80
 -17  -3 -12    7.60    4.70
  18   3  12    8.90    4.60
 -18  -3 -12    1.20    5.00
 -18  -3 -12    0.00    6.80
 -19  -3 -12   -2.60    7.40
 -19  -3 -12   -0.10    6.10
 -20  -3 -12    7.60    7.80
 -20  -3 -12    7.30    8.70
 -19   3 -13   11.30    9.00
 -19   3 -13   -0.90    8.80
 -18   3 -13    6.30    6.90
 -18   3 -13   10.90    8.20
  17  -3  13    8.40    4.10
 -17   3 -13    4.90    6.70
 -17   3 -13    4.00    5.60
  16  -3  13    4.20    3.60
 -16   3 -13   -4.00    7.00
 -16   3 -13    5.30    4.50
  15  -3  13   38.30    6.10
  14  -3  13    8.30    4.40
 -14   3 -13   12.80    4.50
 -14   3 -13   12.30    7.20
  13  -3  13   69.49    8.70
 -13   3 -13   60.19    7.90
 -13   3 -13   87.39   11.50
  12  -3  13   14.50    4.30
 -12   3 -13   17.40    4.50
 -12   3 -13   28.30    7.70
  11  -3  13    5.70    3.70
 -11   3  13    2.60    3.60
 -11   3 -13    1.60    6.40
 -11   3 -13    5.30    3.80
 -10   3  13    7.10    3.80
  10  -3  13   11.80    4.40
 -10   3 -13   10.40    6.50
 -10   3 -13   10.30    4.00
  -9   3  13   51.09    6.90
   9  -3  13   68.69    7.70
  -9   3 -13   58.19    7.00
  -9   3 -13   66.99    9.60
  -8   3  13   19.30    3.20
  -8   3  13   18.10    3.80
   8  -3  13   17.00    4.50
  -8   3 -13   18.60    6.80
  -8   3 -13   27.00    4.60
   7  -3  13   -0.40    2.60
  -7   3  13   -2.40    2.60
  -7   3  13    2.00    2.40
  -7   3 -13    0.90    5.10
  -7   3 -13   -1.60    3.20
  -6   3  13   29.50    3.60
   6  -3  13   20.60    2.90
  -6   3  13   21.30    4.30
   6  -3  13   15.10    3.80
  -6   3 -13   30.60    4.80
  -6   3 -13   24.90    6.80
   5  -3  13    0.60    2.80
  -5   3  13    0.60    2.20
   5  -3  13    1.30    2.00
  -5   3  13    3.00    2.80
  -5   3 -13    3.60    6.00
  -5   3 -13    4.60    3.30
   4  -3  13   13.00    3.20
   4  -3  13   17.00    2.50
  -4   3  13   21.10    3.00
  -4   3  13   16.70    3.60
  -4   3 -13   15.10    6.20
  -3   3  13  164.28   14.60
   3  -3  13  189.98   14.90
  -3   3  13  167.88   13.70
   3  -3  13  161.98   13.70
  -3   3 -13  176.68   16.10
   2  -3  13   18.20    2.60
  -2   3  13   14.30    2.50
   2  -3  13   11.40    3.10
  -2   3  13   11.80    3.60
  -2   3 -13    9.00    5.20
  -1   3  13   55.79    5.10
   1  -3  13   48.40    5.00
   1  -3  13   46.90    6.10
  -1   3  13   63.29    6.30
  -1   3 -13   34.90    7.50
   0   3  13    2.10    2.00
   0  -3  13    3.30    2.00
   0   3  13    2.40    3.00
   0  -3  13    2.90    2.70
   0   3 -13    8.30    5.40
  -1  -3  13   54.29    6.20
  -1  -3  13   50.29    5.20
   1   3  13   54.99    6.30
   1   3  13   54.39    5.10
   1   3 -13   46.60    7.60
  -2  -3  13    7.40    3.10
   2   3  13   19.50    2.60
   2   3  13    7.80    3.40
  -2  -3  13   15.10    2.50
  -2  -3 -13    7.50    5.30
   2   3 -13   17.40    5.60
   3   3  13  172.78   15.80
  -3  -3  13  177.58   15.60
   3   3  13  190.58   14.70
  -3  -3  13  188.98   14.80
   4   3  13   16.30    3.90
  -4  -3  13   15.10    3.70
   4   3  13   25.50    3.00
  -4  -3  13   18.20    2.90
   4   3 -13   10.40    5.30
  -4  -3 -13    8.70    6.00
   5   3  13    3.50    3.10
  -5  -3  13   -0.90    2.10
  -5  -3  13    1.40    2.90
   5   3 -13   -9.10    4.10
  -5  -3 -13    0.80    5.40
  -5  -3 -13    3.10    2.80
  -6  -3  13   13.10    3.30
   6   3  13   22.70    4.20
  -6  -3  13   21.50    3.20
   6   3 -13   21.30    5.80
  -6  -3 -13   19.60    7.10
   7   3  13    2.80    3.00
  -7  -3  13    1.40    2.70
  -7  -3  13    3.00    3.00
  -7  -3 -13    0.00    3.00
  -7  -3 -13    2.30    5.80
  -8  -3  13   26.60    3.80
  -8  -3  13   22.50    4.20
   8   3  13   16.80    4.40
  -8  -3 -13   23.80    4.30
  -8  -3 -13   19.40    7.00
  -9  -3  13   47.10    6.50
  -9  -3  13   56.79    6.10
   9   3  13   69.59    7.60
  -9  -3 -13   48.70    9.00
  -9  -3 -13   49.70    6.60
 -10  -3  13    9.60    3.80
  10   3  13   14.70    4.40
 -10  -3  13    9.80    3.30
 -10  -3 -13    8.40    3.60
 -10  -3 -13   10.90    6.50
 -11  -3  13    1.50    2.90
 -11  -3  13   -1.40    3.40
  11   3  13    0.40    3.30
 -11  -3 -13   -0.40    3.20
 -11  -3 -13   -0.50    6.00
  12   3  13   20.20    4.70
 -12  -3 -13   24.10    7.30
 -12  -3 -13   24.30    4.60
  13   3  13   68.09    8.60
 -13  -3 -13   67.49    7.90
 -13  -3 -13   71.09   10.80
 -14  -3 -13   11.50    4.20
 -14  -3 -13    2.20    6.00
  15   3  13   41.10    6.50
 -15  -3 -13   33.40    5.80
 -15  -3 -13   48.90    9.10
  16   3  13   -2.60    3.60
 -16  -3 -13   16.60    4.80
 -16  -3 -13   -0.80    7.10
  17   3  13   -2.50    3.90
 -17  -3 -13   -0.70    4.40
 -17  -3 -13   -5.20    7.80
 -18  -3 -13   -5.20    8.90
 -18  -3 -13    2.10    5.80
 -19  -3 -13   -0.80    7.30
 -19  -3 -13    1.70    8.80
  18  -3  14    1.00    4.80
 -18   3 -14    7.00   10.80
 -18   3 -14   -0.90    7.30
  17  -3  14   12.80    5.10
 -17   3 -14   14.60   11.00
 -17   3 -14    3.90    6.60
  16  -3  14   -0.30    3.70
  16  -3  14   10.70    4.40
 -16   3 -14    4.10    7.60
 -16   3 -14    0.00    5.00
  15  -3  14    8.00    4.10
 -15   3 -14   27.10    9.20
 -15   3 -14   10.70    4.90
  14  -3  14    5.20    4.00
 -14   3 -14    7.10    6.70
 -14   3 -14    7.60    4.60
  13  -3  14   11.50    4.60
 -13   3 -14   13.10    6.80
 -13   3 -14   17.90    4.60
  12  -3  14    1.80    3.40
 -12   3 -14    3.70    6.60
 -12   3 -14   16.30    4.60
  11  -3  14   24.20    5.00
 -11   3  14   11.10    4.40
 -11   3 -14   19.70    6.90
 -11   3 -14   18.00    4.70
 -10   3  14    7.20    3.90
  10  -3  14   11.40    3.00
  10  -3  14    6.50    4.10
 -10   3 -14   -4.00    5.80
 -10   3 -14    0.50    3.80
   9  -3  14   24.80    5.30
   9  -3  14   31.10    3.90
  -9   3 -14   23.70    5.10
  -9   3 -14   27.80    7.80
   8  -3  14   20.80    4.50
  -8   3  14   17.40    4.40
   8  -3  14   26.10    3.50
  -8   3 -14   25.20    4.90
  -8   3 -14   22.50    7.50
   7  -3  14   46.20    5.10
  -7   3  14   39.60    5.10
  -7   3  14   47.80    6.20
  -7   3 -14   52.39    8.60
  -7   3 -14   64.39    6.80
   6  -3  14    2.60    3.10
  -6   3  14    3.40    2.90
   6  -3  14    4.20    2.40
  -6   3  14    0.60    2.60
  -6   3 -14    3.60    5.50
  -5   3  14   12.20    3.70
  -5   3  14   23.00    3.30
   5  -3  14   16.60    4.30
  -5   3 -14    9.30    5.60
   4  -3  14    2.70    2.10
   4  -3  14    1.40    2.70
  -4   3  14    8.70    2.50
  -4   3  14    1.80    3.10
  -4   3 -14    1.90    5.90
  -3   3  14   74.99    7.00
   3  -3  14   93.09    8.40
   3  -3  14   62.89    6.80
  -3   3  14   73.79    8.00
  -3   3 -14   92.99   10.10
   2  -3  14   50.49    5.20
  -2   3  14   51.19    5.20
   2  -3  14   53.19    6.40
  -2   3  14   48.80    6.40
  -2   3 -14   35.90    8.00
  -1   3  14   12.90    3.70
   1  -3  14    9.20    3.70
   1  -3  14   13.30    2.70
  -1   3  14   10.20    2.60
  -1   3 -14    6.00    4.60
   1  -3 -14    2.80    3.50
   0   3  14    0.30    2.60
   0   3  14    4.90    2.20
   0  -3  14    0.00    2.80
   0  -3  14    7.10    2.40
   0   3 -14    0.50    4.80
   0  -3 -14   -0.10    3.80
   1   3  14   17.90    2.80
  -1  -3  14   15.10    2.70
  -1  -3  14    4.50    3.10
   1   3  14   11.30    3.80
  -1  -3 -14    7.10    5.20
   1   3 -14   11.60    5.40
   2   3  14   50.59    6.50
  -2  -3  14   48.30    5.20
  -2  -3  14   51.69    6.30
   2   3  14   57.19    5.10
   2   3 -14   33.00    7.00
   3   3  14   76.09    6.80
  -3  -3  14   82.59    7.00
   3   3  14   76.89    8.30
  -3  -3  14   87.29    8.20
  -3  -3 -14   53.89    9.30
   3   3 -14   66.79    9.00
  -4  -3  14   11.50    3.60
   4   3  14   12.40    4.10
  -4  -3  14    4.60    2.60
   4   3  14    7.30    2.30
   4   3 -14    5.00    4.90
  -4  -3 -14    5.10    5.60
  -5  -3  14   24.10    3.60
  -5  -3  14   21.70    4.50
   5   3  14   14.40    3.80
   5   3  14   27.80    3.30
   5   3 -14    8.80    5.40
  -5  -3 -14   13.90    5.90
   6   3  14    4.50    2.30
  -6  -3  14    3.70    3.10
  -6  -3  14    6.70    2.80
   6   3  14    0.40    3.10
  -6  -3 -14    5.10    6.10
  -7  -3  14   41.30    5.00
  -7  -3  14   37.30    5.50
   7   3  14   41.10    5.90
  -7  -3 -14   32.80    8.00
   8   3  14   16.70    4.30
  -8  -3  14   13.80    3.80
  -8  -3 -14   10.10    6.90
  -8  -3 -14   24.10    4.40
  -9  -3  14   19.00    4.60
   9   3  14   20.40    5.00
  -9  -3  14   18.40    3.60
  -9  -3 -14   16.20    4.40
  -9  -3 -14   15.30    6.40
 -10  -3  14    3.00    3.20
 -10  -3  14    6.80    3.80
  10   3  14    3.40    3.80
 -10  -3 -14    7.50    4.00
 -10  -3 -14    4.60    6.50
 -11  -3  14    1.40    1.70
 -11  -3  14    5.20    3.70
  11   3  14   10.60    4.30
 -11  -3 -14    8.00    6.70
 -12  -3  14    4.90    2.70
  12   3  14    3.50    3.80
 -12  -3 -14   -2.20    6.40
 -12  -3 -14    3.60    3.90
  13   3  14   11.20    4.60
 -13  -3 -14    4.70    4.30
 -13  -3 -14   13.40    6.60
  14   3  14    6.20    4.30
 -14  -3 -14    5.30    7.30
 -14  -3 -14    6.20    4.20
  15   3  14    9.80    4.30
 -15  -3 -14   19.60    8.00
 -15  -3 -14    7.30    4.60
  16   3  14    2.50    4.80
 -16  -3 -14    4.60    4.50
 -16  -3 -14    2.90    7.40
 -17  -3 -14    6.50    8.40
 -17  -3 -14    6.70    5.60
 -18  -3 -14   -7.00    5.70
 -18  -3 -14    5.30    8.30
  17  -3  15    1.40    5.00
 -17   3 -15   -0.50    9.60
 -17   3 -15   -0.70    9.70
  16  -3  15    9.80    5.10
 -16   3 -15   11.30   11.00
 -16   3 -15    9.70    5.40
  15  -3  15    4.20    4.60
 -15   3 -15   -3.70    9.50
 -15   3 -15    0.40    4.40
  14  -3  15   11.00    4.00
  14  -3  15   20.40    5.10
 -14   3 -15   14.10    4.60
 -14   3 -15    1.80    7.10
  13  -3  15    6.50    3.80
  13  -3  15    4.90    3.20
 -13   3 -15    5.20    7.10
 -13   3 -15    3.80    3.80
  12  -3  15    0.00    3.30
  12  -3  15    9.80    2.90
 -12   3 -15    6.80    3.80
 -12   3 -15    4.20    6.80
  11  -3  15    8.00    2.90
  11  -3  15    4.60    3.80
 -11   3 -15   10.20    4.10
 -11   3 -15    4.80    6.30
 -10   3  15   14.30    4.20
  10  -3  15   24.40    4.60
 -10   3 -15   17.00    6.90
   9  -3  15   12.40    2.90
  -9   3  15   24.40    4.50
   9  -3  15    7.30    3.50
  -9   3 -15   22.00    4.40
  -9   3 -15   12.90    6.70
   8  -3  15    8.80    2.80
  -8   3  15   -1.30    3.00
   8  -3  15    7.40    3.60
  -8   3 -15    6.00    5.80
   7  -3  15   19.90    4.40
   7  -3  15   20.40    3.40
  -7   3  15   34.50    5.20
  -7   3 -15   26.00    7.10
   6  -3  15    6.30    2.70
  -6   3  15   11.80    2.40
  -6   3  15    4.00    3.40
   6  -3  15   -1.00    3.00
  -6   3 -15    0.90    5.90
   6  -3 -15    0.50    3.20
  -5   3  15   -0.60    2.90
   5  -3  15    3.70    2.50
   5  -3  15    3.20    3.30
  -5   3  15    7.40    2.80
   5  -3 -15   -0.90    3.10
  -5   3 -15    5.50    4.80
  -4   3  15   31.00    5.30
  -4   3  15   49.99    5.10
   4  -3  15   55.19    6.60
  -4   3 -15   31.60    8.30
  -3   3  15    5.50    2.50
  -3   3  15   -0.20    2.70
   3  -3  15    4.30    3.10
   3  -3  15    2.10    2.30
  -3   3 -15    1.80    4.30
   3  -3 -15    0.80    3.50
  -2   3  15   35.80    3.90
   2  -3  15   20.30    4.10
   2  -3  15   29.90    3.60
  -2   3  15   29.60    5.00
  -2   3 -15   17.80    5.80
   1  -3  15    5.30    2.90
   1  -3  15    5.90    2.60
  -1   3  15    3.70    2.50
  -1   3  15    2.90    3.20
  -1   3 -15    8.80    4.70
   1  -3 -15    0.80    3.40
   0   3  15    6.60    2.50
   0   3  15    1.10    3.20
   0  -3  15    3.90    2.90
   0  -3  15    3.80    2.30
   0  -3 -15    6.20    4.30
   0   3 -15   -1.70    3.90
   1   3  15    1.80    2.40
   1   3  15   -0.10    2.70
  -1  -3  15    3.50    2.30
  -1  -3  15   -0.60    2.70
  -1  -3 -15    2.30    5.60
   1   3 -15   -0.70    4.20
   2   3  15   36.10    4.20
  -2  -3  15   32.50    4.00
  -2  -3  15   42.90    5.60
   2   3  15   20.60    4.20
  -2  -3 -15   18.10    6.40
   2   3 -15   27.60    6.00
  -3  -3  15    5.60    2.70
   3   3  15    2.30    3.20
  -3  -3  15    3.20    2.80
   3   3  15    4.20    2.40
  -3  -3 -15    6.20    6.20
   3   3 -15    3.50    4.70
  -4  -3  15   48.30    5.50
  -4  -3  15   53.99    6.50
   4   3  15   53.59    5.20
   4   3  15   49.50    6.80
   4   3 -15   36.60    7.00
  -4  -3 -15   31.10    7.30
  -5  -3  15    0.60    3.10
   5   3  15   -1.90    3.20
  -5  -3  15    1.30    2.70
   5   3  15    5.80    2.50
  -5  -3 -15    3.10    5.50
   6   3  15    2.80    3.20
   6   3  15    3.40    2.30
  -6  -3  15    5.30    3.60
  -6  -3  15    1.00    2.90
  -6  -3 -15    3.20    5.70
  -7  -3  15   38.90    5.60
   7   3  15   32.70    5.80
   7   3  15   25.10    3.60
  -7  -3  15   34.20    4.30
  -7  -3 -15   13.90    7.10
   8   3  15   10.80    2.90
  -8  -3  15    4.00    3.50
   8   3  15    7.10    3.60
  -8  -3  15    5.30    2.90
  -8  -3 -15    5.10    5.60
  -9  -3  15   11.30    4.00
   9   3  15   10.10    2.90
   9   3  15   16.80    4.70
  -9  -3  15   16.70    3.60
  -9  -3 -15   16.00    6.30
  -9  -3 -15   17.50    6.80
  10   3  15   38.90    4.50
  10   3  15   30.50    6.30
 -10  -3 -15   37.40    8.70
  11   3  15    4.50    4.00
 -11  -3  15   -1.30    3.80
  11   3  15    5.80    3.10
 -11  -3 -15    7.90    3.70
 -11  -3 -15    7.40    6.70
  12   3  15   -4.20    3.60
 -12  -3 -15    0.70    6.80
 -12  -3 -15   14.30    4.30
  13   3  15    6.00    4.00
 -13  -3 -15   11.10    7.80
 -13  -3 -15    6.40    4.00
  14   3  15   13.10    4.80
 -14  -3 -15    0.00    4.20
 -14  -3 -15   17.40    9.60
  15   3  15   -1.00    4.50
  15   3  15   -3.70    6.30
 -15  -3 -15    1.20   10.60
 -15  -3 -15   -6.50    4.70
  16   3  15    8.80    5.00
 -16  -3 -15   -1.50    8.50
 -16  -3 -15    2.40    5.30
  17   3  15    4.80    4.70
  15  -3  16    8.10    5.20
 -15   3 -16    6.00   10.60
  14  -3  16    4.00    4.70
 -14   3 -16    3.70   11.20
  13  -3  16   11.30    4.80
  13  -3  16    1.80    4.60
 -13   3 -16    7.80   10.30
  12  -3  16   -1.70    3.80
  12  -3  16    4.90    4.20
 -12   3 -16   -8.70    9.20
  11  -3  16    5.80    3.50
  11  -3  16    7.40    3.40
 -11   3 -16    5.50    7.10
  10  -3  16   27.80    4.20
  10  -3  16   34.00    5.70
 -10   3  16   20.50    4.80
 -10   3 -16   34.20    8.10
   9  -3  16    4.50    3.70
   9  -3  16   11.10    3.10
  -9   3  16    3.70    3.60
  -9   3 -16   13.10    6.80
   8  -3  16   25.60    5.00
   8  -3  16   25.70    3.70
  -8   3  16   22.00    4.60
  -8   3 -16   22.70    7.10
   7  -3  16    0.40    3.30
  -7   3  16   -2.50    2.90
   7  -3  16    5.40    2.90
  -7   3 -16   -1.60    5.60
   6  -3  16   14.50    3.00
  -6   3  16   10.70    3.90
   6  -3  16   10.30    3.70
  -6   3 -16    9.10    6.50
   5  -3  16    5.90    2.80
  -5   3  16    4.10    3.40
  -5   3  16    9.90    2.60
   5  -3  16    6.50    3.50
  -5   3 -16   11.90    5.90
   5  -3 -16    5.80    3.90
   4  -3  16   13.40    3.00
   4  -3  16    6.30    3.20
  -4   3  16    7.10    2.80
  -4   3  16    2.80    3.30
  -4   3 -16    3.90    5.30
   4  -3 -16    5.10    4.40
   3  -3  16   13.70    3.80
  -3   3  16   19.70    3.30
  -3   3  16   10.60    3.80
  -3   3 -16   11.60    6.70
   3  -3 -16    9.20    5.00
  -2   3  16    3.60    3.50
   2  -3  16   -3.10    2.80
   2  -3  16   -0.90    2.40
  -2   3  16    1.30    2.40
  -2   3 -16   -2.30    5.00
   2  -3 -16   -1.50    4.20
   1  -3  16    8.80    2.90
   1  -3  16    6.40    3.70
  -1   3  16    6.80    2.80
  -1   3  16    3.50    3.00
  -1   3 -16    2.00    4.20
   1  -3 -16    1.50    4.10
   0   3  16    2.00    2.60
   0  -3  16    3.90    3.10
   0   3  16   -2.90    2.80
   0  -3  16    3.10    2.50
   0  -3 -16   -2.90    4.20
   0   3 -16   -1.10    4.20
   1   3  16    6.80    3.30
  -1  -3  16    2.00    3.20
   1   3  16    9.20    2.90
  -1  -3  16    7.50    2.90
   1   3 -16    1.80    4.20
  -1  -3 -16    1.80    5.00
   2   3  16    0.00    2.70
  -2  -3  16   -2.40    3.20
   2   3  16   -0.20    2.50
  -2  -3  16   -0.80    2.50
   2   3 -16    3.40    3.90
  -2  -3 -16    6.90    4.70
   3   3  16   13.10    4.20
  -3  -3  16   10.90    3.50
  -3  -3  16   15.40    3.20
  -3  -3 -16    4.10    5.10
   3   3 -16    6.90    5.10
   4   3  16    9.20    2.80
  -4  -3  16    5.70    3.60
   4   3  16    7.90    3.20
  -4  -3  16    9.20    3.00
  -4  -3 -16    5.70    5.00
  -5  -3  16    4.70    3.00
   5   3  16    7.50    2.70
   5   3  16   11.10    3.80
  -5  -3  16    3.00    3.10
  -5  -3 -16    6.20    5.20
   6   3  16   13.20    3.00
  -6  -3  16   14.70    4.10
  -6  -3  16   22.80    3.60
   6   3  16    7.80    3.90
  -6  -3 -16    9.90    6.00
   7   3  16    2.10    2.80
  -7  -3  16    0.80    2.50
  -7  -3  16    2.40    3.40
   7   3  16    1.00    2.50
  -7  -3 -16    2.00    5.40
   8   3  16   40.00    4.80
  -8  -3  16   32.90    5.80
   8   3  16   47.40    7.10
  -8  -3 -16   34.50    7.70
   9   3  16    1.90    3.60
  -9  -3  16   -5.80    2.10
  -9  -3  16    7.20    3.70
  -9  -3 -16   -1.90    6.60
  10   3  16   41.20    4.60
  10   3  16   39.40    6.40
 -10  -3 -16   16.00    7.60
  11   3  16    9.10    3.50
  11   3  16    6.80    4.30
 -11  -3 -16   -0.70    7.40
  12   3  16   -2.60    3.30
  12   3  16    2.60    4.30
 -12  -3 -16    3.90    9.20
  13   3  16    1.40    4.20
  13   3  16    4.60    4.70
 -13  -3 -16   -5.10   10.10
 -14  -3 -16    1.30   12.80
  15   3  16   12.20    5.50
 -15  -3 -16    7.30    9.80
  13  -3  17   -0.10    5.20
 -13   3 -17    1.10   10.70
  12  -3  17   12.20    5.20
 -12   3 -17    7.10   11.10
  11  -3  17   -1.30    4.20
  11  -3  17    7.20    4.20
 -11   3 -17    3.50    9.70
 -10   3  17    0.40    3.50
  10  -3  17    5.40    3.90
  10  -3  17    7.80    4.70
 -10   3 -17    4.20    9.00
   9  -3  17   23.80    5.70
   9  -3  17   30.70    4.50
  -9   3 -17    4.50    7.40
   8  -3  17   15.50    5.20
   8  -3  17   11.50    3.60
  -8   3  17   11.60    3.90
  -8   3 -17   10.50    6.40
   7  -3  17   10.50    3.90
  -7   3  17   19.60    4.50
  -7   3 -17    8.50    5.30
   6  -3  17    2.60    3.30
   6  -3  17    1.10    2.70
  -6   3  17   -1.20    3.00
  -6   3 -17    2.40    5.40
  -5   3  17    3.70    3.50
   5  -3  17   16.70    3.10
  -5   3  17   -4.10    2.70
   5  -3  17    7.00    3.40
  -5   3 -17   11.20    5.30
   4  -3  17    6.80    3.20
   4  -3  17   10.80    3.10
  -4   3  17    6.30    3.20
  -4   3 -17    7.10    6.60
  -3   3  17    6.90    2.70
   3  -3  17    2.70    3.10
  -3   3  17    6.70    3.50
   3  -3  17    5.40    2.70
   3  -3 -17    0.70    3.70
  -3   3 -17    0.70    5.50
  -2   3  17   23.10    3.60
  -2   3  17   25.00    4.60
   2  -3  17   31.70    5.40
   2  -3 -17   13.40    4.50
  -2   3 -17   19.00    5.90
   1  -3  17    3.20    2.90
   1  -3  17    2.10    2.60
  -1   3  17    2.40    3.30
  -1   3  17    3.50    2.60
  -1   3 -17   -3.90    4.10
   1  -3 -17   -2.70    3.20
   0   3  17    8.70    4.00
   0  -3  17    3.80    3.30
   0  -3  17    4.40    2.80
   0   3  17    6.50    2.80
   0  -3 -17    4.10    4.40
   0   3 -17    2.40    4.10
  -1  -3  17    6.80    3.70
   1   3  17   -0.10    3.20
  -1  -3  17    2.60    2.60
   1   3  17    1.70    2.60
  -1  -3 -17   -2.60    3.60
   1   3 -17    3.60    3.80
  -2  -3  17   32.50    5.10
  -2  -3  17   27.10    3.80
   2   3  17   22.40    4.50
   2   3  17   29.20    3.80
   2   3 -17   17.30    5.20
  -2  -3 -17   12.80    4.80
   3   3  17    1.50    3.60
  -3  -3  17    0.60    2.60
  -3  -3  17   -0.10    2.60
   3   3  17    3.20    2.70
  -3  -3 -17   -0.80    4.30
  -4  -3  17    7.00    3.60
   4   3  17    8.20    3.00
  -4  -3  17    7.30    3.00
   4   3  17   13.70    4.20
  -4  -3 -17    4.80    5.00
  -5  -3  17    9.30    3.40
   5   3  17    7.80    3.90
   5   3  17   17.50    3.20
  -5  -3  17    4.00    3.40
  -5  -3 -17    6.50    6.00
  -6  -3  17    1.50    2.50
   6   3  17    0.20    2.60
   6   3  17    3.40    3.70
  -6  -3  17    2.20    3.40
  -6  -3 -17    0.80    5.00
   7   3  17    7.70    3.90
  -7  -3  17   18.60    3.30
  -7  -3  17   12.60    4.00
   7   3  17   25.50    3.60
  -7  -3 -17    4.00    6.30
   8   3  17    7.20    4.40
   8   3  17   12.30    3.40
  -8  -3  17    0.60    3.50
  -8  -3 -17    8.40    7.10
  -9  -3  17   11.40    3.90
  -9  -3 -17    0.60    7.60
 -10  -3  17    3.80    3.70
  10   3  17    5.90    3.90
  10   3  17    3.90    4.80
 -10  -3 -17    0.90    8.60
  11   3  17   -0.50    4.40
  11   3  17    1.80    4.20
 -11  -3 -17   -3.10    9.60
  12   3  17   12.10    5.10
 -12  -3 -17    9.60   12.00
  13   3  17    9.20    5.10
 -13  -3 -17    1.30   10.80
  11  -3  18    4.40    5.40
 -11   3 -18   -9.30    9.80
  10  -3  18   12.80    5.20
 -10   3 -18   -2.60    8.00
   9  -3  18   17.50    5.30
  -9   3 -18    1.70    9.20
   8  -3  18    4.30    4.70
   8  -3  18    7.60    4.60
  -8   3 -18    5.90    7.90
   7  -3  18    7.80    4.80
  -7   3  18    6.40    3.50
   7  -3  18    8.40    4.10
  -7   3 -18    2.50    6.10
   6  -3  18    6.70    3.70
  -6   3  18    8.70    3.50
   6  -3  18    6.90    4.00
  -6   3 -18    1.80    5.70
   5  -3  18   -1.40    3.00
   5  -3  18    0.70    3.40
  -5   3  18    3.30    2.90
  -5   3 -18    0.60    4.60
  -4   3  18    0.80    3.30
   4  -3  18    8.10    3.20
   4  -3  18    4.90    3.40
  -4   3 -18    1.30    4.70
   3  -3  18   10.00    3.20
   3  -3  18    1.10    3.20
  -3   3  18    5.70    3.00
  -3   3  18    1.10    2.30
  -3   3 -18    2.00    4.20
   3  -3 -18    8.90    4.40
   2  -3  18    3.20    2.90
  -2   3  18    3.90    3.30
   2  -3  18    1.60    3.40
  -2   3  18    3.70    2.60
   2  -3 -18   13.50    4.50
  -1   3  18   21.20    3.40
   1  -3  18   14.40    3.60
  -1   3  18   15.50    4.40
  -1   3 -18    5.80    4.10
   0  -3  18    0.60    3.40
   0   3  18   -2.20    2.50
   0   3  18    5.30    3.60
   0  -3  18    0.90    2.60
   0  -3 -18    2.90    3.60
   0   3 -18    4.30    3.60
   1   3  18   11.60    3.90
   1   3  18   19.50    3.40
  -1  -3  18   10.00    4.00
  -1  -3  18   12.40    3.30
  -1  -3 -18    2.30    3.70
   1   3 -18    6.00    4.30
   2   3  18    2.40    2.80
   2   3  18   -1.50    3.10
  -2  -3  18   -1.10    3.10
  -2  -3  18    3.30    2.80
  -2  -3 -18    5.80    3.80
   3   3  18    1.10    3.00
   3   3  18    6.20    2.90
  -3  -3  18    6.70    3.00
  -3  -3  18    1.70    3.30
  -3  -3 -18    5.90    4.00
   4   3  18    2.80    2.80
  -4  -3  18    3.60    3.70
  -4  -3  18    7.30    3.10
   4   3  18    2.90    3.50
  -4  -3 -18    1.70    5.10
  -5  -3  18    0.80    2.50
  -5  -3  18   -1.70    2.80
   5   3  18   -0.30    3.20
   5   3  18   -1.30    2.80
  -5  -3 -18   -3.10    5.40
  -6  -3  18   10.80    3.00
   6   3  18   14.00    3.60
   6   3  18    4.10    3.80
  -6  -3  18    7.00    3.70
  -6  -3 -18   -0.70    6.40
   7   3  18    8.20    3.70
   7   3  18   12.30    4.80
  -7  -3  18    1.60    3.70
  -7  -3 -18   -3.70    6.70
   8   3  18    2.70    5.00
  -8  -3  18    0.80    7.10
   8   3  18    4.00    4.00
  -8  -3 -18    4.50    8.30
   9   3  18   10.70    4.50
  -9  -3 -18    7.40   10.00
  10   3  18    8.80    5.10
 -10  -3 -18   -2.30    9.50
  11   3  18    5.10    5.30
 -11  -3 -18    5.40   11.70
   8  -3  19    7.90    5.30
  -8   3 -19   10.40    9.40
   7  -3  19    7.70    5.10
  -7   3 -19   -2.10    8.30
   6  -3  19    4.80    5.00
  -6   3 -19    2.40    7.00
   5  -3  19    6.20    4.50
  -5   3 -19    5.80    6.90
   4  -3  19   -3.60    4.60
   4  -3  19    1.10    4.10
  -4   3 -19    2.80    5.70
   3  -3  19   13.60    5.30
   3  -3  19   21.50    4.10
  -3   3 -19   10.10    4.50
  -2   3  19    1.50    4.00
   2  -3  19   11.60    4.40
   2  -3  19    6.10    3.70
  -2   3 -19    3.50    4.40
  -1   3  19    9.50    3.70
   1  -3  19    0.40    3.70
  -1   3  19    0.80    3.90
   1  -3  19    5.80    3.30
  -1   3 -19    1.90    4.20
   1  -3 -19   -1.10    4.10
   0   3  19   -0.80    3.60
   0  -3  19   10.00    4.80
   0  -3  19    5.10    3.10
   0   3  19    6.50    2.90
   0  -3 -19    0.60    4.30
  -1  -3  19    8.10    3.00
   1   3  19    4.20    2.70
  -1  -3  19   -0.60    3.70
   1   3  19    4.20    3.90
  -1  -3 -19   -1.10    4.30
  -2  -3  19   -0.30    3.60
  -2  -3  19    1.70    2.90
   2   3  19    2.90    4.10
   2   3  19    6.30    2.90
  -2  -3 -19   -0.10    4.80
  -3  -3  19   15.30    3.50
   3   3  19   18.40    3.80
   3   3  19   23.50    6.20
  -3  -3  19    7.00    4.60
  -3  -3 -19    1.50    5.40
   4   3  19    3.50    3.30
  -4  -3  19   13.50    3.40
  -4  -3 -19   -0.80    5.60
   5   3  19    2.00    3.50
  -5  -3 -19   -4.20    6.30
   6   3  19    4.60    4.20
  -6  -3 -19   -1.10    7.70
   7   3  19    8.10    5.00
  -7  -3 -19    8.50    8.50
   8   3  19   11.40    5.40
  -8  -3 -19   -1.50    7.90
   4  -3  20   -0.90    4.60
   3  -3  20    6.70    4.60
   2  -3  20   12.30    4.80
   1  -3  20    0.30    3.80
   0  -3  20    7.40    4.20
  -3  -3 -20   -6.00    6.20
 -25   4   0   16.40    8.10
 -24   4   0    2.20    5.20
 -23   4   0   -0.10    3.70
 -22   4   0    0.40    3.60
 -21   4   0   55.79    8.10
 -20   4   0    2.80    3.60
 -19   4   0   -3.10    2.00
 -19   4   0    7.60    3.20
 -18   4   0   50.69    6.50
 -18   4   0   56.79    6.40
 -17   4   0   -2.50    3.50
 -17   4   0    2.10    2.60
 -16   4   0  125.59   10.40
 -16   4   0  108.79   10.80
 -15   4   0   29.90    4.00
 -15   4   0   27.50    4.50
 -14   4   0   32.10    4.40
 -14   4   0   24.20    3.50
 -13   4   0  214.38   16.90
 -13   4   0  205.78   17.10
 -12   4   0  803.42   62.19
 -12   4   0  803.92   61.99
 -11   4   0   60.89    5.20
 -11   4   0   49.80    5.50
 -10   4   0    4.30    2.20
 -10   4   0    8.80    1.70
  -9   4   0   54.09    5.70
  -9   4   0   65.69    5.40
  -8   4   0   98.99    8.40
  -8   4   0  101.89    8.20
  -7   4   0   18.80    2.50
  -7   4   0   22.40    2.90
  -6   4   0   25.90    2.80
  -6   4   0   18.60    2.40
  -5   4   0   50.69    4.30
  -5  -4   0   46.00    3.90
  -6  -4   0   20.00    2.30
  -7  -4   0   24.20    2.60
  -8  -4   0   97.59    8.50
  -8  -4   0  112.69    8.50
  -9  -4   0   67.19    5.50
  -9  -4   0   58.09    5.50
 -10  -4   0   12.00    2.10
 -10  -4   0   10.00    1.90
 -11  -4   0   55.99    5.30
 -11  -4   0   59.29    5.30
 -12  -4   0  809.12   60.19
 -12  -4   0  750.82   60.09
 -13  -4   0  213.88   17.70
 -13  -4   0  229.78   17.70
 -14  -4   0   37.90    4.20
 -14  -4   0   28.40    3.80
 -15  -4   0   32.00    3.90
 -15  -4   0   24.30    3.60
 -17  -4   0   -0.10    2.40
 -18  -4   0   51.09    6.30
 -19  -4   0    9.30    3.30
 -20  -4   0   -1.20    2.90
 -21  -4   0   53.79    6.70
 -22  -4   0    4.90    3.70
 -23  -4   0    3.10    4.20
 -24  -4   0    0.40    5.60
 -25  -4   0   19.70    7.90
 -25   4   1    3.10    6.60
 -25   4  -1    1.60    7.50
 -24   4  -1    9.20    5.90
 -23   4   1    0.90    3.60
 -23   4  -1    1.50    4.00
 -22   4   1    1.70    3.10
 -22   4  -1    6.10    4.30
 -21   4   1   18.80    4.10
 -21   4  -1   16.10    4.70
 -20   4   1    9.10    3.70
 -20   4  -1    1.80    2.80
 -20   4  -1    6.10    3.10
 -19   4   1   20.90    4.40
 -19   4  -1   37.20    5.40
 -19   4  -1   34.20    5.40
 -18   4   1    5.40    2.40
 -18   4   1   10.40    3.20
 -18   4  -1    9.60    4.30
 -18   4  -1    7.60    3.20
 -17   4   1   76.79    7.20
 -17   4   1   53.09    7.20
 -17   4  -1   81.19    7.70
 -17   4  -1   64.19    7.70
 -16   4   1   13.90    2.90
 -16   4   1    5.90    3.30
 -16   4  -1   17.50    3.50
 -16   4  -1   12.40    4.00
 -15   4   1  125.79   12.10
 -15   4   1  148.29   11.80
 -15   4  -1  131.29   12.20
 -15   4  -1  150.58   11.90
 -14   4   1   64.99    7.10
 -14   4   1   70.09    6.50
 -14   4  -1   74.49    6.60
 -14   4  -1   63.09    7.00
 -13   4   1  154.48   13.20
 -13   4   1  153.58   13.00
 -13   4  -1  144.89   13.20
 -13   4  -1  178.98   13.00
 -12   4   1  144.39   12.50
 -12   4   1  154.58   12.80
 -12   4  -1  153.08   12.90
 -12   4  -1  167.98   12.70
 -11   4   1   97.09    7.50
 -11   4   1   77.29    7.80
 -11   4  -1   75.39    7.80
 -11   4  -1   97.69    7.60
 -10   4   1   32.70    3.50
 -10   4   1   33.40    4.20
 -10   4  -1   34.50    3.70
 -10   4  -1   30.60    4.10
  -9   4   1   67.99    5.70
  -9   4   1   62.49    6.10
  -9   4  -1   67.39    5.80
  -9   4  -1   65.69    6.10
  -8   4   1   89.89    7.70
  -8   4   1   91.79    7.40
  -8   4  -1   93.89    7.50
  -8   4  -1   85.59    7.70
  -7   4   1   19.50    2.00
  -7   4   1   20.60    2.60
  -7   4  -1   12.70    2.00
  -7   4  -1   18.20    2.50
  -6   4   1   26.40    2.60
  -6   4   1   26.10    3.20
  -6   4  -1   31.10    2.90
  -6   4  -1   27.30    3.20
  -5   4  -1  169.58   12.80
  -5   4  -1  157.18   12.90
  -3   4   1  290.77   22.30
  -2   4   1   14.40    1.30
  -1   4   1  439.36   32.80
   1  -4   1  417.76   32.80
   0  -4   1   36.50    2.90
  -1  -4   1  406.86   31.20
  -2  -4   1   16.30    1.60
  -3  -4   1  310.47   23.90
  -5  -4   1  181.68   13.70
  -5  -4  -1  170.08   13.70
  -6  -4   1   30.20    3.00
  -6  -4   1   40.20    3.10
  -6  -4  -1   30.50    3.10
  -6  -4  -1   32.90    3.90
  -7  -4   1   13.20    1.70
  -7  -4  -1   18.30    2.50
  -8  -4   1   91.39    7.30
  -8  -4  -1   94.19    7.40
  -8  -4  -1   81.79    7.50
  -9  -4   1   72.39    5.70
  -9  -4   1   68.69    5.70
  -9  -4  -1   58.79    5.70
  -9  -4  -1   60.99    5.90
 -10  -4   1   35.10    3.70
 -10  -4   1   38.90    3.70
 -10  -4  -1   38.40    3.80
 -10  -4  -1   35.30    4.10
 -11  -4   1   83.29    7.30
 -11  -4   1   85.29    7.30
 -11  -4  -1   84.89    7.50
 -11  -4  -1   88.69    7.30
 -12  -4   1  149.99   13.00
 -12  -4   1  164.08   13.00
 -12  -4  -1  165.38   13.20
 -12  -4  -1  164.88   13.00
 -13  -4   1  171.98   13.20
 -13  -4   1  149.99   13.10
 -13  -4  -1  158.48   13.40
 -13  -4  -1  170.28   13.30
 -14  -4   1   81.79    7.00
 -14  -4   1   79.99    6.80
 -14  -4  -1   72.09    7.00
 -14  -4  -1   64.99    7.00
 -15  -4   1  149.09   12.30
 -15  -4  -1  147.49   12.30
 -15  -4  -1  143.29   12.40
 -16  -4   1   15.50    3.20
 -16  -4  -1   15.00    3.40
 -16  -4  -1   19.40    3.60
 -17  -4   1   65.09    7.00
 -17  -4  -1   66.99    7.00
 -18  -4   1   11.50    3.20
 -18  -4  -1    6.90    2.90
 -19  -4  -1   24.60    4.20
 -20  -4   1    9.30    3.30
 -20  -4  -1    0.60    3.00
 -21  -4   1   17.10    4.10
 -21  -4  -1   15.30    4.10
 -22  -4   1    8.90    3.70
 -22  -4  -1    5.50    3.90
 -23  -4   1   -1.10    4.30
 -23  -4  -1    2.40    4.20
 -24  -4   1    4.20    5.80
 -24  -4  -1    8.00    6.80
 -25  -4   1   19.50    7.70
 -25  -4  -1    7.10    8.20
 -25   4  -2   -0.20    7.70
 -24   4   2    5.20    3.90
 -24   4  -2    5.20    6.50
 -23   4   2   12.70    3.80
 -23   4  -2   14.40    5.10
 -22   4   2    4.00    3.20
 -22   4  -2    4.40    3.60
 -21   4   2    1.00    3.30
 -21   4  -2    5.90    3.60
 -20   4   2   58.79    6.70
 -20   4  -2   51.69    6.80
 -19   4   2    5.90    3.10
 -19   4  -2    4.10    3.20
 -19   4  -2   -0.30    4.10
 -18   4   2    4.90    2.90
 -18   4  -2    9.90    4.30
 -18   4  -2    8.90    3.40
 -17   4   2   42.10    5.10
 -17   4  -2   36.30    5.90
 -17   4  -2   41.10    5.60
 -16   4   2   33.50    5.20
 -16   4   2   42.90    5.10
 -16   4  -2   47.20    5.60
 -15   4   2   38.10    4.60
 -15   4   2   28.40    4.70
 -15   4  -2   43.90    5.50
 -15   4  -2   39.60    4.90
 -14   4   2  177.18   16.20
 -14   4  -2  199.78   16.20
 -14   4  -2  216.28   16.50
 -13   4   2   85.49    8.50
 -13   4   2   91.59    8.10
 -13   4  -2   94.39    8.60
 -13   4  -2  100.59    8.30
 -12   4   2    4.70    1.80
 -12   4   2    2.70    2.50
 -12   4  -2    3.20    2.00
 -12   4  -2    4.50    2.60
 -11   4   2   27.50    3.10
 -11   4   2   27.70    3.70
 -11   4  -2   20.80    3.00
 -11   4  -2   25.50    3.60
 -10   4   2  431.76   33.00
 -10   4   2  433.86   33.20
 -10   4  -2  436.26   33.10
 -10   4  -2  401.36   33.30
  -9   4   2   97.99    8.10
  -9   4   2  104.59    8.60
  -9   4  -2  102.39    8.40
  -9   4  -2   95.79    8.60
  -8   4   2   17.60    2.20
  -8   4  -2   14.50    2.10
  -8   4  -2   16.60    2.80
  -7   4   2   41.50    3.70
  -7   4  -2   44.60    4.00
  -7   4  -2   40.40    4.50
  -6   4   2   41.70    3.60
  -6   4   2   41.90    4.30
  -6   4  -2   42.70    4.00
  -6   4  -2   44.20    4.40
  -5   4   2  309.07   23.90
  -5   4  -2  331.77   24.00
  -5   4  -2  286.97   24.10
  -4   4   2  575.54   40.40
  -4   4  -2  476.75   40.60
  -4   4  -2  524.95   40.50
  -3   4   2   52.89    4.30
  -2   4   2 1052.99   79.19
   2  -4   2 1015.30   79.19
  -1   4   2  282.67   21.60
   1  -4   2  278.07   21.60
   0   4   2   18.60    1.60
   0  -4   2   12.70    1.50
  -1  -4   2  293.27   22.60
  -2  -4   2 1146.59   87.79
  -3  -4   2   49.30    4.10
  -4  -4   2  549.85   42.40
  -4  -4   2  552.54   42.50
  -4  -4  -2  554.94   42.40
  -5  -4   2  331.57   24.70
  -5  -4   2  295.67   24.80
  -5  -4  -2  336.07   24.80
  -6  -4   2   42.30    3.70
  -6  -4  -2   44.90    3.80
  -6  -4  -2   36.20    4.60
  -7  -4   2   44.00    3.70
  -7  -4   2   39.10    3.80
  -7  -4  -2   38.60    4.60
  -7  -4  -2   44.30    3.90
  -8  -4   2   19.10    2.30
  -8  -4   2   16.70    2.10
  -8  -4  -2   20.30    2.50
  -8  -4  -2   22.00    3.20
  -9  -4   2  100.39    8.00
  -9  -4  -2   94.09    8.60
  -9  -4  -2  100.19    8.10
 -10  -4   2  454.95   34.90
 -10  -4   2  453.25   35.00
 -10  -4  -2  448.36   35.20
 -10  -4  -2  447.16   34.90
 -11  -4   2   24.70    3.00
 -11  -4   2   20.60    3.00
 -11  -4  -2   29.90    3.80
 -11  -4  -2   31.90    3.40
 -12  -4   2    2.50    1.60
 -12  -4   2    4.30    1.70
 -12  -4  -2    5.40    1.90
 -12  -4  -2    3.90    2.50
 -13  -4   2   90.59    7.20
 -13  -4   2   77.79    7.00
 -13  -4  -2   75.69    7.30
 -14  -4   2  253.67   19.70
 -14  -4  -2  249.08   19.90
 -14  -4  -2  235.48   19.70
 -15  -4   2   41.00    4.90
 -15  -4  -2   42.10    5.40
 -15  -4  -2   45.50    5.20
 -16  -4   2   38.00    4.80
 -16  -4  -2   43.70    5.40
 -16  -4  -2   42.60    5.30
 -17  -4  -2   30.00    4.70
 -17  -4  -2   31.50    4.60
 -18  -4   2    9.30    3.20
[truncated: 3,169,086 more chars]
