# Supplementary material for: Pillararene incorporated metal–organic frameworks for supramolecular recognition and selective separation
Source: Nat Commun. 2023 Aug 15;14:4927. doi: 10.1038/s41467-023-40594-2 (PMC10427641; doi:10.1038/s41467-023-40594-2)
Supplement: Supplementary file 4 — Supplementary Data 1 [file 41467_2023_40594_MOESM4_ESM.zip › Supplementary Data 1/Tol@MeP5-MOF-2.cif]

data_221031li_lidz263361_tol_0m
_audit_creation_date               2022-11-02
_audit_creation_method
;
Olex2 1.5
(compiled 2022.04.07 svn.rca3783a0 for OlexSys, GUI svn.r6498)
;
_shelx_SHELXL_version_number       '2019/2'
_audit_contact_author_address      ?
_audit_contact_author_email        ?
_audit_contact_author_name         ''
_audit_contact_author_phone        ?
_publ_contact_author_id_orcid      ?
_publ_section_references
;
Dolomanov, O.V., Bourhis, L.J., Gildea, R.J, Howard, J.A.K. & Puschmann, H.
 (2009), J. Appl. Cryst. 42, 339-341.

Sheldrick, G.M. (2015). Acta Cryst. A71, 3-8.

Sheldrick, G.M. (2015). Acta Cryst. C71, 3-8.
;
_chemical_name_common              ?
_chemical_name_systematic          ?
_chemical_formula_moiety           'C119 H92 N2 O16 Zn2, C7 H8'
_chemical_formula_sum              'C126 H100 N2 O16 Zn2'
_chemical_formula_weight           2028.81
_chemical_melting_point            ?
loop_
  _atom_type_symbol
  _atom_type_description
  _atom_type_scat_dispersion_real
  _atom_type_scat_dispersion_imag
  _atom_type_scat_source
 'C' 'C' 0.0033 0.0016 'International Tables Vol C Tables 4.2.6.8 and 6.1.1.4'
 'H' 'H' 0.0000 0.0000 'International Tables Vol C Tables 4.2.6.8 and 6.1.1.4'
 'N' 'N' 0.0061 0.0033 'International Tables Vol C Tables 4.2.6.8 and 6.1.1.4'
 'O' 'O' 0.0106 0.0060 'International Tables Vol C Tables 4.2.6.8 and 6.1.1.4'
 'Zn' 'Zn' 0.2839 1.4301 'International Tables Vol C Tables 4.2.6.8 and 6.1.1.4'

_shelx_space_group_comment
;
The symmetry employed for this shelxl refinement is uniquely defined
by the following loop, which should always be used as a source of
symmetry information in preference to the above space-group names.
They are only intended as comments.
;
_space_group_crystal_system        'triclinic'
_space_group_IT_number             2
_space_group_name_H-M_alt          'P -1'
_space_group_name_Hall             '-P 1'
loop_
  _space_group_symop_operation_xyz
 'x, y, z'
 '-x, -y, -z'

_cell_length_a                     15.652(2)
_cell_length_b                     20.687(3)
_cell_length_c                     23.936(3)
_cell_angle_alpha                  67.358(4)
_cell_angle_beta                   80.274(4)
_cell_angle_gamma                  89.931(4)
_cell_volume                       7032.3(16)
_cell_formula_units_Z              2
_cell_measurement_reflns_used      9987
_cell_measurement_temperature      193
_cell_measurement_theta_max        26.18
_cell_measurement_theta_min        2.23
_shelx_estimated_absorpt_T_max     0.962
_shelx_estimated_absorpt_T_min     0.951
_exptl_absorpt_coefficient_mu      0.392
_exptl_absorpt_correction_T_max    0.7454
_exptl_absorpt_correction_T_min    0.5746
_exptl_absorpt_correction_type     multi-scan
_exptl_absorpt_process_details
;
SADABS-2016/2 (Bruker,2016/2) was used for absorption correction.
wR2(int) was 0.0796 before and 0.0483 after correction.
The Ratio of minimum to maximum transmission is 0.7709.
The \l/2 correction factor is Not present.
;
_exptl_absorpt_special_details     ?
_exptl_crystal_colour              ?
_exptl_crystal_density_diffrn      0.958
_exptl_crystal_density_meas        ?
_exptl_crystal_density_method      ?
_exptl_crystal_description         block
_exptl_crystal_F_000               2116
_exptl_crystal_size_max            0.13
_exptl_crystal_size_mid            0.12
_exptl_crystal_size_min            0.1
_exptl_transmission_factor_max     ?
_exptl_transmission_factor_min     ?
_diffrn_reflns_av_R_equivalents    0.0506
_diffrn_reflns_av_unetI/netI       0.1088
_diffrn_reflns_Laue_measured_fraction_full  0.992
_diffrn_reflns_Laue_measured_fraction_max  0.992
_diffrn_reflns_limit_h_max         18
_diffrn_reflns_limit_h_min         -18
_diffrn_reflns_limit_k_max         24
_diffrn_reflns_limit_k_min         -24
_diffrn_reflns_limit_l_max         25
_diffrn_reflns_limit_l_min         -28
_diffrn_reflns_number              48026
_diffrn_reflns_point_group_measured_fraction_full  0.992
_diffrn_reflns_point_group_measured_fraction_max  0.992
_diffrn_reflns_theta_full          25.242
_diffrn_reflns_theta_max           25.350
_diffrn_reflns_theta_min           1.875
_diffrn_ambient_temperature        193
_diffrn_detector                   CPAD
_diffrn_detector_area_resol_mean   7.41
_diffrn_detector_type              'Bruker PHOTON 100'
_diffrn_measured_fraction_theta_full  0.992
_diffrn_measured_fraction_theta_max  0.992
_diffrn_measurement_device         'four-circle diffractometer'
_diffrn_measurement_device_type    'Bruker D8 VENTURE TXS PHOTON 100'
_diffrn_measurement_method         '\w and \f shutterless scans'
_diffrn_measurement_specimen_support  'nylon loop'
_diffrn_radiation_monochromator    'Helios Multi-layer Optic'
_diffrn_radiation_probe            X-ray
_diffrn_radiation_type             MoK\a
_diffrn_radiation_wavelength       0.71073
_diffrn_source                     TXS
_diffrn_source_current             40.0
_diffrn_source_power               2.0
_diffrn_source_type                'Rotaing Anode'
_diffrn_source_voltage             50.0
_diffrn_standards_number           0
_reflns_Friedel_coverage           0.000
_reflns_Friedel_fraction_full      .
_reflns_Friedel_fraction_max       .
_reflns_number_gt                  13017
_reflns_number_total               25536
_reflns_special_details
;
 Reflections were merged by SHELXL according to the crystal
 class for the calculation of statistics and refinement.
 
 Structure factors included contributions from the .fab file.
 
 _reflns_Friedel_fraction is defined as the number of unique
 Friedel pairs measured divided by the number that would be
 possible theoretically, ignoring centric projections and
 systematic absences.
;
_reflns_threshold_expression       'I > 2\s(I)'
_computing_cell_refinement         'SAINT V8.40B (Bruker, 2019)'
_computing_data_collection         'APEX4 V2022.1-1 (Bruker, 2022)'
_computing_data_reduction          'SAINT V8.40B (Bruker, 2019)'
_computing_molecular_graphics      'Olex2 1.5 (Dolomanov et al., 2009)'
_computing_publication_material    'Olex2 1.5 (Dolomanov et al., 2009)'
_computing_structure_refinement    'SHELXL 2019/2 (Sheldrick, 2015)'
_computing_structure_solution      'SHELXT 2018/2 (Sheldrick, 2018)'
_refine_diff_density_max           1.136
_refine_diff_density_min           -0.562
_refine_diff_density_rms           0.109
_refine_ls_extinction_coef         0.0068(8)
_refine_ls_extinction_expression  
 'Fc^*^=kFc[1+0.001xFc^2^\l^3^/sin(2\q)]^-1/4^'
_refine_ls_extinction_method       'SHELXL-2019/2 (Sheldrick 2019)'
_refine_ls_goodness_of_fit_ref     0.982
_refine_ls_hydrogen_treatment      constr
_refine_ls_matrix_type             full
_refine_ls_number_parameters       1365
_refine_ls_number_reflns           25536
_refine_ls_number_restraints       458
_refine_ls_R_factor_all            0.1560
_refine_ls_R_factor_gt             0.0983
_refine_ls_restrained_S_all        0.990
_refine_ls_shift/su_max            0.022
_refine_ls_shift/su_mean           0.001
_refine_ls_structure_factor_coef   Fsqd
_refine_ls_weighting_details      
 'w=1/[\s^2^(Fo^2^)+(0.1976P)^2^] where P=(Fo^2^+2Fc^2^)/3'
_refine_ls_weighting_scheme        calc
_refine_ls_wR_factor_gt            0.2760
_refine_ls_wR_factor_ref           0.3162
_refine_special_details            ?
_olex2_refinement_description
;
1. Fixed Uiso
 At 1.2 times of:
  All C(H) groups, All C(H,H) groups
 At 1.5 times of:
  All C(H,H,H) groups
2. Restrained distances
 C124-C120
 1.53 with sigma of 0.005
 C03W-C03P
 1.53 with sigma of 0.005
3. Uiso/Uaniso restraints and constraints
C03W \\sim C03P \\sim C123 \\sim C128 \\sim C121 \\sim C126 \\sim C125: within
2A with sigma of 0.01 and sigma for terminal atoms of 0.02 within 2A
C120 \\sim C03U \\sim C124 \\sim C122 \\sim C03V \\sim C040 \\sim C03Z: within
2A with sigma of 0.01 and sigma for terminal atoms of 0.02 within 2A
O10 \\sim O9 \\sim O12 \\sim C104 \\sim C103 \\sim C102 \\sim C101 \\sim C106
\\sim C105 \\sim C100 \\sim C99 \\sim C98 \\sim C94 \\sim C93 \\sim C92 \\sim
C107 \\sim O14 \\sim O11 \\sim C96 \\sim C95 \\sim O13 \\sim C91 \\sim C89
\\sim C84 \\sim C85 \\sim C83 \\sim C87 \\sim C90 \\sim C82 \\sim C86 \\sim C88
\\sim C97 \\sim C79 \\sim O15 \\sim C73 \\sim C76 \\sim C75 \\sim C77 \\sim C74
\\sim C80 \\sim C81 \\sim C71 \\sim C66 \\sim C67 \\sim C72 \\sim C78 \\sim C69
\\sim C68 \\sim C70 \\sim C108 \\sim O16: within 2A with sigma of 0.01 and
sigma for terminal atoms of 0.02 within 2A
N1 \\sim C59 \\sim C58 \\sim C57 \\sim C56 \\sim C55: within 2A with sigma of
0.01 and sigma for terminal atoms of 0.02 within 2A
4. Others
 Fixed Sof: C03P(0.5) C123(0.5) H123(0.5) C121(0.5) H121(0.5) C125(0.5)
 H125(0.5) C126(0.5) H126(0.5) C128(0.5) H128(0.5) C03U(0.5) H03U(0.5)
 C124(0.5) C03V(0.5) H03V(0.5) C03Z(0.5) H03Z(0.5) C040(0.5) H040(0.5)
 C122(0.5) H122(0.5) C03W(0.5) H03A(0.5) H03B(0.5) H03C(0.5) C120(0.5)
 H12A(0.5) H12B(0.5) H12C(0.5)
5.a Secondary CH2 refined with riding coordinates:
 C108(H10D,H10E), C72(H72A,H72B), C99(H99A,H99B), C90(H90A,H90B), C81(H81A,H81B)
5.b Aromatic/amide H refined with riding coordinates:
 C10(H10), C46(H46), C118(H118), C7(H7), C3(H3), C50(H50), C52(H52), C4(H4),
 C44(H44), C43(H43), C9(H9), C49(H49), C119(H119), C16(H16), C117(H117), C6(H6),
  C20(H20), C19(H19), C13(H13), C47(H47), C113(H113), C53(H53), C17(H17),
 C12(H12), C30(H30), C34(H34), C31(H31), C25(H25), C116(H116), C37(H37),
 C22(H22), C33(H33), C39(H39), C23(H23), C70(H70), C114(H114), C62(H62),
 C40(H40), C67(H67), C26(H26), C104(H104), C111(H111), C101(H101), C36(H36),
 C56(H56), C110(H110), C96(H96), C55(H55), C65(H65), C61(H61), C64(H64),
 C93(H93), C84(H84), C77(H77), C87(H87), C58(H58), C74(H74), C123(H123),
 C121(H121), C125(H125), C126(H126), C128(H128), C59(H59), C03U(H03U),
 C03V(H03V), C03Z(H03Z), C040(H040), C122(H122)
5.c Fitted hexagon refined as free rotating group:
 C03P(C123,C121,C125,C126,C128), C03U(C124,C03V,C03Z,C040,C122)
5.d Idealised Me refined as rotating group:
 C106(H10A,H10B,H10C), C98(H98A,H98B,H98C), C89(H89A,H89B,H89C), C107(H10F,
 H10G,H10H), C80(H80A,H80B,H80C), C03W(H03A,H03B,H03C), C88(H88A,H88B,H88C),
 C97(H97A,H97B,H97C), C79(H79A,H79B,H79C), C120(H12A,H12B,H12C)
;
_atom_sites_solution_hydrogens     geom
_atom_sites_solution_primary       dual
_atom_sites_solution_secondary     ?
loop_
  _atom_site_label
  _atom_site_type_symbol
  _atom_site_fract_x
  _atom_site_fract_y
  _atom_site_fract_z
  _atom_site_U_iso_or_equiv
  _atom_site_adp_type
  _atom_site_occupancy
  _atom_site_site_symmetry_order
  _atom_site_calc_flag
  _atom_site_refinement_flags_posn
  _atom_site_refinement_flags_adp
  _atom_site_refinement_flags_occupancy
  _atom_site_disorder_assembly
  _atom_site_disorder_group
 Zn1 Zn 1.39235(4) 0.33019(3) 0.07067(3) 0.0432(2) Uani 1 1 d . . . . .
 Zn2 Zn 0.34648(4) 0.27259(3) 0.20692(3) 0.0436(2) Uani 1 1 d . . . . .
 O1 O 1.2877(2) 0.3656(2) 0.1624(2) 0.0540(11) Uani 1 1 d . . . . .
 O8 O 0.4829(2) 0.3777(2) 0.0958(2) 0.0552(11) Uani 1 1 d . . . . .
 O7 O 0.4495(3) 0.3376(2) 0.1977(2) 0.0563(11) Uani 1 1 d . . . . .
 O3 O 1.2573(3) 1.2211(2) 0.1823(2) 0.0605(12) Uani 1 1 d . . . . .
 O5 O 0.4217(3) 1.1897(2) 0.2205(2) 0.0614(12) Uani 1 1 d . . . . .
 O2 O 1.3209(2) 0.4142(2) 0.06017(19) 0.0546(11) Uani 1 1 d . . . . .
 O4 O 1.2853(2) 1.2696(2) 0.0784(2) 0.0555(11) Uani 1 1 d . . . . .
 O6 O 0.4424(3) 1.2341(2) 0.1177(3) 0.0645(13) Uani 1 1 d . . . . .
 N2 N -0.5370(3) 0.3349(2) 0.9894(2) 0.0462(12) Uani 1 1 d . . . . .
 N1 N 0.2769(3) 0.2586(3) 0.2911(3) 0.0600(14) Uani 1 1 d . U . . .
 C51 C 0.5511(3) 0.4357(3) 0.1459(3) 0.0460(14) Uani 1 1 d . . . . .
 C1 C 1.2854(4) 0.4138(3) 0.1101(3) 0.0484(15) Uani 1 1 d . . . . .
 C10 C 0.9543(4) 0.6845(3) 0.1679(3) 0.0513(15) Uani 1 1 d . . . . .
 H10 H 0.908747 0.675060 0.202237 0.062 Uiso 1 1 calc R U . . .
 C45 C 0.6960(3) 0.6143(3) 0.1397(3) 0.0475(14) Uani 1 1 d . . . . .
 C2 C 1.2328(3) 0.4746(3) 0.1113(3) 0.0478(15) Uani 1 1 d . . . . .
 C27 C 1.2489(4) 1.2242(3) 0.1294(3) 0.0553(17) Uani 1 1 d . . . . .
 C11 C 0.9690(3) 0.7510(3) 0.1223(3) 0.0501(16) Uani 1 1 d . . . . .
 C46 C 0.6666(4) 0.6447(3) 0.1814(3) 0.0554(16) Uani 1 1 d . . . . .
 H46 H 0.617860 0.623375 0.213181 0.066 Uiso 1 1 calc R U . . .
 C24 C 1.1922(4) 1.1672(3) 0.1283(3) 0.0571(17) Uani 1 1 d . . . . .
 C118 C -0.5577(4) 0.2912(3) 0.9647(3) 0.0532(16) Uani 1 1 d . . . . .
 H118 H -0.613503 0.266791 0.979243 0.064 Uiso 1 1 calc R U . . .
 C8 C 1.0716(4) 0.6431(3) 0.1149(3) 0.0538(16) Uani 1 1 d . . . . .
 C18 C 1.0492(4) 0.9919(3) 0.1241(3) 0.0596(18) Uani 1 1 d . . . . .
 C7 C 1.2151(4) 0.5255(3) 0.0565(3) 0.0521(16) Uani 1 1 d . . . . .
 H7 H 1.238319 0.522754 0.018217 0.063 Uiso 1 1 calc R U . . .
 C48 C 0.6505(4) 0.5501(3) 0.1426(3) 0.0490(15) Uani 1 1 d . . . . .
 C3 C 1.1986(4) 0.4809(3) 0.1654(3) 0.0550(16) Uani 1 1 d . . . . .
 H3 H 1.209231 0.446897 0.203246 0.066 Uiso 1 1 calc R U . . .
 C50 C 0.5587(4) 0.4444(3) 0.1982(3) 0.0567(16) Uani 1 1 d . . . . .
 H50 H 0.530163 0.410427 0.236573 0.068 Uiso 1 1 calc R U . . .
 C52 C 0.5975(3) 0.4822(3) 0.0901(3) 0.0497(15) Uani 1 1 d . . . . .
 H52 H 0.595113 0.475692 0.053223 0.060 Uiso 1 1 calc R U . . .
 C4 C 1.1485(4) 0.5363(3) 0.1657(3) 0.0608(18) Uani 1 1 d . . . . .
 H4 H 1.127528 0.540390 0.203741 0.073 Uiso 1 1 calc R U . . .
 C44 C 0.7661(4) 0.6503(3) 0.0920(3) 0.0538(16) Uani 1 1 d . . . . .
 H44 H 0.785609 0.632950 0.060970 0.065 Uiso 1 1 calc R U . . .
 C43 C 0.8067(4) 0.7106(3) 0.0899(3) 0.0522(16) Uani 1 1 d . . . . .
 H43 H 0.854571 0.733196 0.057700 0.063 Uiso 1 1 calc R U . . .
 O10 O -0.3235(4) 0.5234(3) 0.6668(3) 0.112(2) Uani 1 1 d . U . . .
 C5 C 1.1285(4) 0.5853(3) 0.1125(3) 0.0540(16) Uani 1 1 d . . . . .
 C21 C 1.0957(4) 1.0535(3) 0.1254(3) 0.0571(17) Uani 1 1 d . . . . .
 O9 O 0.0102(4) 0.4683(3) 0.5847(3) 0.0986(17) Uani 1 1 d . U . . .
 C9 C 1.0055(4) 0.6314(3) 0.1640(3) 0.0527(16) Uani 1 1 d . . . . .
 H9 H 0.994716 0.585814 0.195883 0.063 Uiso 1 1 calc R U . . .
 C112 C -0.3552(4) 0.2968(4) 0.8535(3) 0.066(2) Uani 1 1 d . . . . .
 C54 C 0.4902(4) 0.3779(3) 0.1467(3) 0.0519(16) Uani 1 1 d . . . . .
 C49 C 0.6064(4) 0.5007(3) 0.1980(3) 0.0590(17) Uani 1 1 d . . . . .
 H49 H 0.608968 0.505651 0.235525 0.071 Uiso 1 1 calc R U . . .
 C28 C 0.8260(4) 0.8032(3) 0.1325(3) 0.0545(17) Uani 1 1 d . . . . .
 C15 C 0.9610(3) 0.8736(3) 0.1221(3) 0.0508(16) Uani 1 1 d . . . . .
 C115 C -0.4205(4) 0.3139(4) 0.8967(3) 0.0656(19) Uani 1 1 d . . . . .
 C42 C 0.7806(4) 0.7390(3) 0.1323(3) 0.0547(17) Uani 1 1 d . . . . .
 C119 C -0.5025(4) 0.2793(4) 0.9193(3) 0.0638(19) Uani 1 1 d . . . . .
 H119 H -0.520576 0.247261 0.903165 0.077 Uiso 1 1 calc R U . . .
 C16 C 1.0220(4) 0.8661(3) 0.1614(3) 0.0601(17) Uani 1 1 d . . . . .
 H16 H 1.034420 0.820537 0.187355 0.072 Uiso 1 1 calc R U . . .
 C117 C -0.4590(4) 0.3708(4) 0.9667(3) 0.0659(19) Uani 1 1 d . . . . .
 H117 H -0.444380 0.404115 0.982544 0.079 Uiso 1 1 calc R U . . .
 C6 C 1.1638(4) 0.5798(3) 0.0579(3) 0.0608(18) Uani 1 1 d . . . . .
 H6 H 1.152885 0.614109 0.020342 0.073 Uiso 1 1 calc R U . . .
 C14 C 0.9130(4) 0.8093(3) 0.1259(3) 0.0530(16) Uani 1 1 d . . . . .
 C29 C 0.7680(4) 0.8563(3) 0.1419(3) 0.0567(18) Uani 1 1 d . . . . .
 C20 C 0.9490(4) 0.9409(3) 0.0824(3) 0.0588(17) Uani 1 1 d . . . . .
 H20 H 0.910017 0.947078 0.054643 0.071 Uiso 1 1 calc R U . . .
 C19 C 0.9928(4) 1.0004(3) 0.0820(3) 0.0573(17) Uani 1 1 d . . . . .
 H19 H 0.984434 1.045919 0.053684 0.069 Uiso 1 1 calc R U . . .
 C13 C 1.0853(4) 0.7100(3) 0.0695(3) 0.0551(17) Uani 1 1 d . . . . .
 H13 H 1.130400 0.719256 0.034825 0.066 Uiso 1 1 calc R U . . .
 C47 C 0.7085(4) 0.7064(3) 0.1768(3) 0.0581(18) Uani 1 1 d . . . . .
 H47 H 0.686657 0.726701 0.205373 0.070 Uiso 1 1 calc R U . . .
 C113 C -0.3758(4) 0.2857(4) 0.8041(3) 0.073(2) Uani 1 1 d . . . . .
 H113 H -0.434559 0.286187 0.798728 0.088 Uiso 1 1 calc R U . . .
 C53 C 0.6482(4) 0.5391(3) 0.0886(3) 0.0524(16) Uani 1 1 d . . . . .
 H53 H 0.681244 0.570473 0.050651 0.063 Uiso 1 1 calc R U . . .
 C38 C 0.5052(4) 1.1272(3) 0.1677(4) 0.0621(18) Uani 1 1 d . . . . .
 C17 C 1.0634(4) 0.9243(3) 0.1623(3) 0.0614(18) Uani 1 1 d . . . . .
 H17 H 1.102823 0.918032 0.189868 0.074 Uiso 1 1 calc R U . . .
 C12 C 1.0355(4) 0.7638(3) 0.0730(3) 0.0530(16) Uani 1 1 d . . . . .
 H12 H 1.047045 0.809511 0.041457 0.064 Uiso 1 1 calc R U . . .
 O12 O -0.1695(5) 0.6592(4) 0.3211(3) 0.128(2) Uani 1 1 d . U . . .
 C30 C 0.7773(4) 0.8879(3) 0.1820(3) 0.0611(18) Uani 1 1 d . . . . .
 H30 H 0.822054 0.874390 0.205662 0.073 Uiso 1 1 calc R U . . .
 C32 C 0.6576(4) 0.9604(3) 0.1553(4) 0.0619(19) Uani 1 1 d . . . . .
 C34 C 0.6992(4) 0.8781(3) 0.1077(4) 0.070(2) Uani 1 1 d . . . . .
 H34 H 0.690566 0.858118 0.079245 0.084 Uiso 1 1 calc R U . . .
 C31 C 0.7238(4) 0.9386(4) 0.1890(4) 0.068(2) Uani 1 1 d . . . . .
 H31 H 0.732409 0.958848 0.217363 0.081 Uiso 1 1 calc R U . . .
 C25 C 1.1745(4) 1.1680(4) 0.0726(4) 0.071(2) Uani 1 1 d . . . . .
 H25 H 1.195369 1.206964 0.035325 0.086 Uiso 1 1 calc R U . . .
 C71 C -0.1149(5) 0.1926(4) 0.6583(4) 0.0794(19) Uani 1 1 d . U . . .
 C69 C -0.1582(4) 0.2597(4) 0.7212(4) 0.0743(19) Uani 1 1 d . U . . .
 C116 C -0.3999(4) 0.3619(4) 0.9219(3) 0.074(2) Uani 1 1 d . . . . .
 H116 H -0.345129 0.387838 0.907841 0.088 Uiso 1 1 calc R U . . .
 C68 C -0.0884(5) 0.3099(4) 0.6892(4) 0.0763(18) Uani 1 1 d . U . . .
 C37 C 0.5318(5) 1.0809(4) 0.2183(4) 0.077(2) Uani 1 1 d . . . . .
 H37 H 0.515523 1.085145 0.256758 0.093 Uiso 1 1 calc R U . . .
 C22 C 1.1134(5) 1.0542(4) 0.1796(4) 0.075(2) Uani 1 1 d . . . . .
 H22 H 1.094133 1.014552 0.216757 0.090 Uiso 1 1 calc R U . . .
 C33 C 0.6455(4) 0.9276(4) 0.1155(4) 0.073(2) Uani 1 1 d . . . . .
 H33 H 0.598984 0.939967 0.093408 0.087 Uiso 1 1 calc R U . . .
 C39 C 0.5240(4) 1.1179(4) 0.1119(4) 0.070(2) Uani 1 1 d . . . . .
 H39 H 0.502975 1.148471 0.076612 0.084 Uiso 1 1 calc R U . . .
 C41 C 0.4525(4) 1.1884(4) 0.1691(4) 0.0601(18) Uani 1 1 d . . . . .
 C23 C 1.1568(5) 1.1090(4) 0.1821(4) 0.076(2) Uani 1 1 d . . . . .
 H23 H 1.163672 1.108303 0.220984 0.091 Uiso 1 1 calc R U . . .
 C35 C 0.6038(4) 1.0174(4) 0.1603(4) 0.0651(19) Uani 1 1 d . . . . .
 C70 C -0.1692(5) 0.2027(4) 0.7060(3) 0.0749(19) Uani 1 1 d . U . . .
 H70 H -0.216111 0.168887 0.729186 0.090 Uiso 1 1 calc R U . . .
 C114 C -0.3119(5) 0.2737(4) 0.7620(4) 0.084(2) Uani 1 1 d . . . . .
 H114 H -0.327357 0.268518 0.727115 0.101 Uiso 1 1 calc R U . . .
 C62 C 0.0005(5) 0.2864(4) 0.5123(4) 0.088(3) Uani 1 1 d . . . . .
 H62 H -0.044397 0.317903 0.509247 0.106 Uiso 1 1 calc R U . . .
 C66 C -0.0451(5) 0.2428(4) 0.6259(4) 0.0780(19) Uani 1 1 d . U . . .
 C40 C 0.5738(5) 1.0632(4) 0.1090(4) 0.070(2) Uani 1 1 d . . . . .
 H40 H 0.587580 1.057127 0.071251 0.084 Uiso 1 1 calc R U . . .
 O16 O -0.2663(5) 0.2249(5) 0.6017(3) 0.146(3) Uani 1 1 d . U . . .
 C67 C -0.0329(5) 0.2995(4) 0.6408(4) 0.080(2) Uani 1 1 d . U . . .
 H67 H 0.014433 0.332981 0.617729 0.096 Uiso 1 1 calc R U . . .
 C26 C 1.1268(5) 1.1125(4) 0.0716(4) 0.071(2) Uani 1 1 d . . . . .
 H26 H 1.114688 1.114353 0.033421 0.086 Uiso 1 1 calc R U . . .
 C109 C -0.2248(4) 0.2691(4) 0.7700(3) 0.070(2) Uani 1 1 d . . . . .
 C63 C 0.0136(5) 0.2410(4) 0.5695(4) 0.078(2) Uani 1 1 d . . . . .
 O14 O -0.0642(5) 0.3677(4) 0.3400(4) 0.134(2) Uani 1 1 d . U . . .
 C57 C 0.1747(5) 0.2480(5) 0.4025(4) 0.092(2) Uani 1 1 d . U . . .
 C104 C -0.2009(5) 0.4522(5) 0.6821(4) 0.088(2) Uani 1 1 d . U . . .
 H104 H -0.230436 0.422588 0.721998 0.106 Uiso 1 1 calc R U . . .
 C103 C -0.1161(5) 0.4369(4) 0.6614(4) 0.0787(19) Uani 1 1 d . U . . .
 C102 C -0.0745(5) 0.4834(5) 0.6029(4) 0.082(2) Uani 1 1 d . U . . .
 C60 C 0.1183(5) 0.2425(4) 0.4616(4) 0.082(2) Uani 1 1 d . . . . .
 C111 C -0.2671(4) 0.2895(4) 0.8633(4) 0.079(2) Uani 1 1 d . . . . .
 H111 H -0.252057 0.293851 0.898555 0.095 Uiso 1 1 calc R U . . .
 O15 O -0.0715(6) 0.1530(4) 0.4222(4) 0.149(3) Uani 1 1 d . U . . .
 C101 C -0.1178(5) 0.5375(4) 0.5666(4) 0.086(2) Uani 1 1 d . U . . .
 H101 H -0.088893 0.566962 0.526435 0.103 Uiso 1 1 calc R U . . .
 C36 C 0.5822(5) 1.0277(4) 0.2145(4) 0.081(2) Uani 1 1 d . . . . .
 H36 H 0.602709 0.997230 0.250022 0.097 Uiso 1 1 calc R U . . .
 C56 C 0.1382(6) 0.2557(5) 0.3524(4) 0.108(3) Uani 1 1 d . U . . .
 H56 H 0.077336 0.259055 0.354064 0.129 Uiso 1 1 calc R U . . .
 C110 C -0.2035(4) 0.2762(4) 0.8217(4) 0.076(2) Uani 1 1 d . . . . .
 H110 H -0.145328 0.272001 0.828484 0.091 Uiso 1 1 calc R U . . .
 C106 C 0.0722(5) 0.5283(4) 0.5456(4) 0.094(3) Uani 1 1 d . U . . .
 H10A H 0.059449 0.547450 0.503792 0.140 Uiso 1 1 calc R U . . .
 H10B H 0.131459 0.512860 0.544431 0.140 Uiso 1 1 calc R U . . .
 H10C H 0.067088 0.564724 0.562513 0.140 Uiso 1 1 calc R U . . .
 O11 O -0.3635(5) 0.5024(5) 0.5499(4) 0.160(3) Uani 1 1 d . U . . .
 C108 C -0.0706(5) 0.3751(4) 0.7010(4) 0.0791(19) Uani 1 1 d . U . . .
 H10D H -0.007173 0.387227 0.691538 0.095 Uiso 1 1 calc R U . . .
 H10E H -0.091399 0.365508 0.745035 0.095 Uiso 1 1 calc R U . . .
 C96 C -0.3179(6) 0.5215(6) 0.4413(5) 0.115(3) Uani 1 1 d . U . . .
 H96 H -0.353556 0.481978 0.445788 0.138 Uiso 1 1 calc R U . . .
 C105 C -0.2426(5) 0.5080(5) 0.6470(4) 0.092(2) Uani 1 1 d . U . . .
 C72 C -0.1341(6) 0.1312(5) 0.6410(4) 0.099(2) Uani 1 1 d . U . . .
 H72A H -0.185058 0.101516 0.669948 0.118 Uiso 1 1 calc R U . . .
 H72B H -0.083658 0.101997 0.643467 0.118 Uiso 1 1 calc R U . . .
 C55 C 0.1926(5) 0.2585(5) 0.2992(4) 0.100(2) Uani 1 1 d . U . . .
 H55 H 0.165954 0.260478 0.265764 0.120 Uiso 1 1 calc R U . . .
 C100 C -0.2017(5) 0.5500(4) 0.5868(4) 0.086(2) Uani 1 1 d . U . . .
 C65 C 0.1337(6) 0.1978(5) 0.5191(4) 0.105(3) Uani 1 1 d . . . . .
 H65 H 0.181766 0.169306 0.522354 0.126 Uiso 1 1 calc R U . . .
 C95 C -0.3141(7) 0.5368(6) 0.4918(5) 0.118(3) Uani 1 1 d . U . . .
 O13 O -0.4039(6) 0.4375(5) 0.3607(4) 0.155(3) Uani 1 1 d . U . . .
 C61 C 0.0518(5) 0.2865(5) 0.4602(4) 0.091(3) Uani 1 1 d . . . . .
 H61 H 0.041224 0.318077 0.421344 0.109 Uiso 1 1 calc R U . . .
 C64 C 0.0774(6) 0.1954(5) 0.5720(4) 0.115(3) Uani 1 1 d . . . . .
 H64 H 0.083720 0.161012 0.610883 0.138 Uiso 1 1 calc R U . . .
 C99 C -0.2490(6) 0.6045(5) 0.5453(4) 0.096(2) Uani 1 1 d . U . . .
 H99A H -0.217517 0.650800 0.532627 0.115 Uiso 1 1 calc R U . . .
 H99B H -0.307381 0.605848 0.568183 0.115 Uiso 1 1 calc R U . . .
 C98 C -0.1672(7) 0.7337(5) 0.3045(5) 0.119(3) Uani 1 1 d . U . . .
 H98A H -0.155291 0.757792 0.259574 0.179 Uiso 1 1 calc R U . . .
 H98B H -0.121395 0.747858 0.321632 0.179 Uiso 1 1 calc R U . . .
 H98C H -0.223458 0.746318 0.321049 0.179 Uiso 1 1 calc R U . . .
 C94 C -0.2590(6) 0.5924(5) 0.4882(4) 0.099(2) Uani 1 1 d . U . . .
 C78 C -0.2167(7) 0.2076(6) 0.5570(5) 0.121(3) Uani 1 1 d . U . . .
 C91 C -0.2709(7) 0.5625(6) 0.3841(5) 0.111(2) Uani 1 1 d . U . . .
 C93 C -0.2129(6) 0.6328(5) 0.4312(4) 0.100(2) Uani 1 1 d . U . . .
 H93 H -0.175975 0.671432 0.426911 0.120 Uiso 1 1 calc R U . . .
 C73 C -0.1531(7) 0.1607(5) 0.5738(5) 0.107(2) Uani 1 1 d . U . . .
 C89 C 0.0012(7) 0.4250(6) 0.3010(5) 0.136(4) Uani 1 1 d . U . . .
 H89A H -0.008574 0.442685 0.258406 0.204 Uiso 1 1 calc R U . . .
 H89B H 0.059385 0.407646 0.302542 0.204 Uiso 1 1 calc R U . . .
 H89C H -0.003533 0.463111 0.315874 0.204 Uiso 1 1 calc R U . . .
 C92 C -0.2181(6) 0.6194(6) 0.3794(5) 0.105(2) Uani 1 1 d . U . . .
 C84 C -0.1707(7) 0.4556(6) 0.3314(5) 0.119(3) Uani 1 1 d . U . . .
 H84 H -0.126224 0.492418 0.317281 0.143 Uiso 1 1 calc R U . . .
 C76 C -0.1769(7) 0.2222(6) 0.4506(5) 0.115(2) Uani 1 1 d . U . . .
 C75 C -0.1167(8) 0.1715(6) 0.4678(5) 0.123(3) Uani 1 1 d . U . . .
 C85 C -0.2580(7) 0.4712(6) 0.3380(5) 0.112(2) Uani 1 1 d . U . . .
 C83 C -0.1488(8) 0.3877(6) 0.3451(5) 0.111(2) Uani 1 1 d . U . . .
 C77 C -0.2257(7) 0.2395(6) 0.4948(5) 0.122(3) Uani 1 1 d . U . . .
 H77 H -0.266754 0.273929 0.483460 0.146 Uiso 1 1 calc R U . . .
 C87 C -0.3000(8) 0.3484(7) 0.3695(5) 0.128(3) Uani 1 1 d . U . . .
 H87 H -0.344782 0.312130 0.381695 0.153 Uiso 1 1 calc R U . . .
 C58 C 0.2615(6) 0.2421(6) 0.3972(5) 0.126(3) Uani 1 1 d . U . . .
 H58 H 0.288780 0.233493 0.431699 0.151 Uiso 1 1 calc R U . . .
 C90 C -0.2790(7) 0.5446(6) 0.3284(5) 0.123(3) Uani 1 1 d . U . . .
 H90A H -0.339102 0.551210 0.320355 0.148 Uiso 1 1 calc R U . . .
 H90B H -0.239296 0.577492 0.291560 0.148 Uiso 1 1 calc R U . . .
 C74 C -0.1080(7) 0.1419(5) 0.5293(5) 0.114(3) Uani 1 1 d . U . . .
 H74 H -0.068156 0.106542 0.540932 0.137 Uiso 1 1 calc R U . . .
 C107 C -0.3676(7) 0.4828(6) 0.7243(6) 0.171(5) Uani 1 1 d . U . . .
 H10F H -0.429545 0.490995 0.726711 0.256 Uiso 1 1 calc R U . . .
 H10G H -0.345046 0.494977 0.755019 0.256 Uiso 1 1 calc R U . . .
 H10H H -0.359894 0.433139 0.732378 0.256 Uiso 1 1 calc R U . . .
 C82 C -0.2105(8) 0.3323(6) 0.3643(5) 0.121(3) Uani 1 1 d . U . . .
 C03P C 0.2858(8) 0.9350(10) 0.0566(6) 0.138(6) Uani 0.5 1 d DG U P . .
 C123 C 0.3351(10) 0.8870(7) 0.0942(8) 0.161(6) Uani 0.5 1 d G U P . .
 H123 H 0.339586 0.841524 0.093455 0.193 Uiso 0.5 1 calc R U P . .
 C121 C 0.3777(8) 0.9056(8) 0.1329(7) 0.161(6) Uani 0.5 1 d G U P . .
 H121 H 0.411391 0.872788 0.158522 0.194 Uiso 0.5 1 calc R U P . .
 C125 C 0.3712(9) 0.9721(10) 0.1339(7) 0.155(6) Uani 0.5 1 d G U P . .
 H125 H 0.400305 0.984796 0.160357 0.186 Uiso 0.5 1 calc R U P . .
 C126 C 0.3219(9) 1.0201(7) 0.0964(8) 0.146(6) Uani 0.5 1 d G U P . .
 H126 H 0.317414 1.065540 0.097125 0.176 Uiso 0.5 1 calc R U P . .
 C128 C 0.2793(8) 1.0015(8) 0.0577(6) 0.142(6) Uani 0.5 1 d G U P . .
 H128 H 0.245609 1.034276 0.032058 0.170 Uiso 0.5 1 calc R U P . .
 C59 C 0.3106(6) 0.2485(6) 0.3406(5) 0.117(3) Uani 1 1 d . U . . .
 H59 H 0.371701 0.245539 0.337563 0.140 Uiso 1 1 calc R U . . .
 C86 C -0.3210(8) 0.4181(7) 0.3566(5) 0.120(3) Uani 1 1 d . U . . .
 C80 C -0.0154(9) 0.0938(7) 0.4421(6) 0.173(5) Uani 1 1 d . U . . .
 H80A H -0.002959 0.074539 0.410310 0.259 Uiso 1 1 calc R U . . .
 H80B H -0.045172 0.057166 0.480678 0.259 Uiso 1 1 calc R U . . .
 H80C H 0.039256 0.110491 0.448613 0.259 Uiso 1 1 calc R U . . .
 C81 C -0.1841(8) 0.2557(6) 0.3829(5) 0.124(3) Uani 1 1 d . U . . .
 H81A H -0.227880 0.227715 0.374598 0.149 Uiso 1 1 calc R U . . .
 H81B H -0.127535 0.255216 0.357352 0.149 Uiso 1 1 calc R U . . .
 C03U C 0.1490(8) 0.7237(5) -0.1040(5) 0.089(4) Uani 0.5 1 d G U P . .
 H03U H 0.136421 0.679058 -0.104462 0.107 Uiso 0.5 1 calc R U P . .
 C124 C 0.2321(7) 0.7422(6) -0.0994(5) 0.101(4) Uani 0.5 1 d DG U P . .
 C03V C 0.2506(6) 0.8076(6) -0.0987(5) 0.098(4) Uani 0.5 1 d G U P . .
 H03V H 0.307419 0.820259 -0.095612 0.117 Uiso 0.5 1 calc R U P . .
 C03Z C 0.1860(8) 0.8545(5) -0.1026(6) 0.109(4) Uani 0.5 1 d G U P . .
 H03Z H 0.198609 0.899163 -0.102178 0.131 Uiso 0.5 1 calc R U P . .
 C040 C 0.1029(7) 0.8360(6) -0.1072(6) 0.106(4) Uani 0.5 1 d G U P . .
 H040 H 0.058704 0.868016 -0.109886 0.127 Uiso 0.5 1 calc R U P . .
 C122 C 0.0844(6) 0.7706(7) -0.1079(5) 0.111(4) Uani 0.5 1 d G U P . .
 H122 H 0.027609 0.757964 -0.111028 0.133 Uiso 0.5 1 calc R U P . .
 C03W C 0.2246(10) 0.9151(10) 0.0216(8) 0.130(7) Uani 0.5 1 d D U P . .
 H03A H 0.246861 0.875960 0.011258 0.195 Uiso 0.5 1 calc R U P . .
 H03B H 0.221078 0.955547 -0.016382 0.195 Uiso 0.5 1 calc R U P . .
 H03C H 0.166699 0.900951 0.047282 0.195 Uiso 0.5 1 calc R U P . .
 C88 C -0.4737(8) 0.3799(8) 0.3869(7) 0.189(6) Uani 1 1 d . U . . .
 H88A H -0.527472 0.397830 0.372722 0.283 Uiso 1 1 calc R U . . .
 H88B H -0.483182 0.361962 0.431938 0.283 Uiso 1 1 calc R U . . .
 H88C H -0.456391 0.342004 0.373329 0.283 Uiso 1 1 calc R U . . .
 C97 C -0.4314(10) 0.4448(9) 0.5609(7) 0.234(7) Uani 1 1 d . U . . .
 H97A H -0.461122 0.458001 0.525639 0.352 Uiso 1 1 calc R U . . .
 H97B H -0.473745 0.438121 0.598229 0.352 Uiso 1 1 calc R U . . .
 H97C H -0.403289 0.401040 0.566110 0.352 Uiso 1 1 calc R U . . .
 C79 C -0.2982(12) 0.2981(9) 0.5815(8) 0.234(7) Uani 1 1 d . U . . .
 H79A H -0.248252 0.332751 0.564747 0.351 Uiso 1 1 calc R U . . .
 H79B H -0.333472 0.303972 0.616955 0.351 Uiso 1 1 calc R U . . .
 H79C H -0.333439 0.304830 0.549810 0.351 Uiso 1 1 calc R U . . .
 C120 C 0.3052(9) 0.6929(8) -0.0969(9) 0.118(6) Uani 0.5 1 d D U P . .
 H12A H 0.317143 0.672379 -0.054894 0.177 Uiso 0.5 1 calc R U P . .
 H12B H 0.357726 0.719309 -0.125214 0.177 Uiso 0.5 1 calc R U P . .
 H12C H 0.287785 0.655403 -0.108970 0.177 Uiso 0.5 1 calc R U P . .

loop_
  _atom_site_aniso_label
  _atom_site_aniso_U_11
  _atom_site_aniso_U_22
  _atom_site_aniso_U_33
  _atom_site_aniso_U_23
  _atom_site_aniso_U_13
  _atom_site_aniso_U_12
 Zn1 0.0353(4) 0.0409(4) 0.0613(5) -0.0353(3) 0.0072(3) 0.0037(3)
 Zn2 0.0380(4) 0.0391(4) 0.0602(5) -0.0334(3) 0.0078(3) 0.0041(3)
 O1 0.050(2) 0.050(3) 0.070(3) -0.038(2) 0.001(2) 0.014(2)
 O8 0.044(2) 0.065(3) 0.073(3) -0.051(2) 0.005(2) -0.0039(19)
 O7 0.051(2) 0.052(3) 0.074(3) -0.038(2) 0.004(2) -0.006(2)
 O3 0.051(2) 0.061(3) 0.078(3) -0.046(3) 0.010(2) -0.002(2)
 O5 0.060(3) 0.054(3) 0.079(3) -0.042(2) 0.004(2) 0.016(2)
 O2 0.057(2) 0.052(3) 0.061(3) -0.036(2) 0.008(2) 0.011(2)
 O4 0.047(2) 0.057(3) 0.067(3) -0.034(2) 0.001(2) -0.011(2)
 O6 0.054(3) 0.047(3) 0.097(4) -0.037(3) -0.001(3) 0.015(2)
 N2 0.036(2) 0.042(3) 0.067(3) -0.036(3) 0.010(2) -0.001(2)
 N1 0.043(3) 0.083(4) 0.068(3) -0.052(3) 0.006(2) 0.009(2)
 C51 0.040(3) 0.049(4) 0.059(4) -0.036(3) 0.002(3) 0.000(3)
 C1 0.040(3) 0.042(4) 0.068(4) -0.031(3) 0.001(3) 0.003(3)
 C10 0.044(3) 0.042(4) 0.076(4) -0.035(3) -0.001(3) 0.009(3)
 C45 0.037(3) 0.039(3) 0.074(4) -0.031(3) -0.008(3) 0.006(2)
 C2 0.038(3) 0.044(4) 0.066(4) -0.032(3) 0.001(3) 0.013(3)
 C27 0.045(3) 0.046(4) 0.080(5) -0.039(4) 0.012(3) -0.004(3)
 C11 0.040(3) 0.037(3) 0.087(5) -0.040(3) -0.007(3) 0.008(3)
 C46 0.048(3) 0.056(4) 0.074(4) -0.043(4) 0.001(3) 0.002(3)
 C24 0.050(4) 0.057(4) 0.070(4) -0.038(4) 0.006(3) -0.003(3)
 C118 0.035(3) 0.064(4) 0.071(4) -0.042(4) 0.001(3) 0.004(3)
 C8 0.050(3) 0.054(4) 0.069(4) -0.038(4) -0.006(3) 0.020(3)
 C18 0.053(4) 0.045(4) 0.090(5) -0.040(4) -0.003(3) 0.000(3)
 C7 0.050(3) 0.047(4) 0.066(4) -0.035(3) 0.002(3) 0.009(3)
 C48 0.050(3) 0.042(3) 0.060(4) -0.030(3) -0.001(3) -0.001(3)
 C3 0.061(4) 0.059(4) 0.055(4) -0.036(3) -0.006(3) 0.019(3)
 C50 0.053(4) 0.056(4) 0.061(4) -0.029(3) 0.005(3) -0.013(3)
 C52 0.042(3) 0.052(4) 0.068(4) -0.040(3) -0.003(3) 0.004(3)
 C4 0.064(4) 0.061(4) 0.065(4) -0.037(4) -0.001(3) 0.029(3)
 C44 0.043(3) 0.054(4) 0.072(4) -0.038(3) -0.001(3) 0.002(3)
 C43 0.040(3) 0.040(3) 0.083(5) -0.032(3) -0.010(3) 0.007(3)
 O10 0.101(4) 0.115(4) 0.104(4) -0.040(4) 0.015(3) 0.038(4)
 C5 0.060(4) 0.042(4) 0.069(4) -0.035(3) -0.004(3) 0.013(3)
 C21 0.053(4) 0.051(4) 0.075(5) -0.037(4) -0.001(3) -0.008(3)
 O9 0.079(3) 0.098(4) 0.108(4) -0.043(3) 0.020(3) 0.012(3)
 C9 0.051(3) 0.039(3) 0.074(4) -0.033(3) -0.001(3) 0.013(3)
 C112 0.059(4) 0.084(5) 0.068(5) -0.051(4) 0.013(3) 0.001(4)
 C54 0.049(3) 0.048(4) 0.065(4) -0.038(3) 0.008(3) 0.008(3)
 C49 0.061(4) 0.061(4) 0.066(4) -0.040(4) -0.005(3) -0.001(3)
 C28 0.037(3) 0.038(3) 0.098(5) -0.040(4) -0.004(3) 0.005(2)
 C15 0.034(3) 0.042(4) 0.090(5) -0.044(3) -0.002(3) 0.006(3)
 C115 0.052(4) 0.091(5) 0.068(5) -0.055(4) 0.010(3) 0.003(4)
 C42 0.044(3) 0.043(4) 0.094(5) -0.046(4) -0.012(3) 0.012(3)
 C119 0.048(3) 0.090(5) 0.080(5) -0.069(4) 0.004(3) 0.007(3)
 C16 0.052(4) 0.043(4) 0.098(5) -0.040(4) -0.018(4) 0.011(3)
 C117 0.063(4) 0.069(5) 0.077(5) -0.051(4) 0.011(3) -0.001(3)
 C6 0.063(4) 0.046(4) 0.073(5) -0.028(3) 0.001(3) 0.022(3)
 C14 0.044(3) 0.041(3) 0.084(5) -0.038(3) -0.005(3) 0.009(3)
 C29 0.038(3) 0.041(4) 0.103(5) -0.047(4) 0.002(3) 0.001(3)
 C20 0.051(4) 0.056(4) 0.086(5) -0.045(4) -0.013(3) 0.014(3)
 C19 0.058(4) 0.037(4) 0.083(5) -0.032(3) -0.011(3) 0.003(3)
 C13 0.042(3) 0.043(4) 0.087(5) -0.039(4) 0.001(3) 0.005(3)
 C47 0.042(3) 0.049(4) 0.096(5) -0.048(4) 0.001(3) 0.007(3)
 C113 0.055(4) 0.099(6) 0.071(5) -0.049(4) 0.014(3) -0.002(4)
 C53 0.042(3) 0.049(4) 0.071(4) -0.035(3) 0.004(3) -0.005(3)
 C38 0.061(4) 0.045(4) 0.085(5) -0.036(4) 0.000(4) 0.013(3)
 C17 0.058(4) 0.054(4) 0.089(5) -0.041(4) -0.025(4) 0.008(3)
 C12 0.044(3) 0.041(3) 0.079(5) -0.034(3) 0.000(3) 0.007(3)
 O12 0.142(5) 0.121(5) 0.108(5) -0.044(4) 0.010(4) 0.011(4)
 C30 0.053(4) 0.052(4) 0.094(5) -0.047(4) -0.008(3) 0.015(3)
 C32 0.046(4) 0.044(4) 0.104(6) -0.043(4) -0.002(4) 0.014(3)
 C34 0.048(4) 0.060(4) 0.123(6) -0.061(5) -0.013(4) 0.017(3)
 C31 0.063(4) 0.060(4) 0.090(5) -0.045(4) -0.003(4) 0.020(3)
 C25 0.075(5) 0.059(5) 0.083(5) -0.034(4) -0.004(4) -0.008(4)
 C71 0.078(4) 0.078(4) 0.087(4) -0.049(3) 0.011(3) 0.015(3)
 C69 0.061(4) 0.089(5) 0.081(4) -0.052(4) 0.012(3) 0.011(3)
 C116 0.048(4) 0.091(5) 0.094(6) -0.065(5) 0.027(4) -0.018(4)
 C68 0.070(4) 0.082(4) 0.083(4) -0.049(3) 0.013(3) 0.013(3)
 C37 0.096(6) 0.063(5) 0.076(5) -0.035(4) -0.006(4) 0.041(4)
 C22 0.073(5) 0.058(5) 0.091(6) -0.033(4) 0.002(4) -0.020(4)
 C33 0.052(4) 0.060(5) 0.122(7) -0.054(5) -0.012(4) 0.016(3)
 C39 0.069(4) 0.059(4) 0.088(5) -0.038(4) -0.006(4) 0.028(4)
 C41 0.043(3) 0.051(4) 0.093(6) -0.040(4) -0.002(4) 0.009(3)
 C23 0.091(5) 0.066(5) 0.074(5) -0.042(4) 0.011(4) -0.025(4)
 C35 0.056(4) 0.053(4) 0.093(6) -0.040(4) -0.004(4) 0.022(3)
 C70 0.071(4) 0.073(4) 0.079(4) -0.042(3) 0.019(3) 0.003(3)
 C114 0.082(5) 0.104(6) 0.090(6) -0.071(5) 0.004(4) 0.007(5)
 C62 0.096(6) 0.079(6) 0.083(6) -0.037(5) 0.014(5) 0.023(5)
 C66 0.080(4) 0.077(4) 0.083(4) -0.048(4) 0.012(3) 0.011(4)
 C40 0.076(5) 0.058(5) 0.088(5) -0.045(4) -0.003(4) 0.020(4)
 O16 0.158(6) 0.177(6) 0.109(5) -0.069(5) -0.007(4) 0.070(5)
 C67 0.070(4) 0.086(5) 0.087(4) -0.046(4) 0.010(3) 0.012(4)
 C26 0.080(5) 0.064(5) 0.076(5) -0.037(4) -0.008(4) -0.017(4)
 C109 0.053(4) 0.093(6) 0.074(5) -0.053(4) 0.013(3) 0.004(4)
 C63 0.074(5) 0.079(6) 0.084(6) -0.046(5) 0.009(4) 0.014(4)
 O14 0.122(5) 0.123(5) 0.141(5) -0.040(4) -0.006(4) 0.001(4)
 C57 0.076(4) 0.141(6) 0.088(5) -0.085(4) 0.002(4) 0.024(4)
 C104 0.079(4) 0.092(5) 0.088(5) -0.042(4) 0.013(4) 0.008(4)
 C103 0.080(4) 0.083(4) 0.083(4) -0.052(3) 0.008(3) 0.014(3)
 C102 0.071(4) 0.089(4) 0.088(4) -0.044(4) 0.007(3) 0.010(3)
 C60 0.092(6) 0.082(6) 0.065(5) -0.038(4) 0.021(4) 0.015(4)
 C111 0.054(4) 0.107(6) 0.094(6) -0.068(5) 0.010(4) 0.001(4)
 O15 0.210(7) 0.126(5) 0.122(5) -0.077(4) 0.010(5) 0.026(5)
 C101 0.080(4) 0.081(5) 0.093(5) -0.036(4) -0.001(4) 0.012(4)
 C36 0.096(6) 0.066(5) 0.084(6) -0.038(4) -0.004(4) 0.037(4)
 C56 0.074(5) 0.151(6) 0.092(5) -0.056(5) 0.023(4) 0.017(4)
 C110 0.056(4) 0.097(6) 0.084(5) -0.053(5) 0.008(4) 0.009(4)
 C106 0.078(5) 0.081(6) 0.107(6) -0.030(5) 0.008(5) 0.004(4)
 O11 0.149(6) 0.183(7) 0.114(5) -0.035(5) 0.011(4) -0.057(5)
 C108 0.070(4) 0.088(5) 0.082(4) -0.041(4) -0.002(3) 0.015(4)
 C96 0.110(5) 0.135(6) 0.097(6) -0.046(5) -0.009(5) -0.024(5)
 C105 0.081(4) 0.095(5) 0.098(5) -0.046(4) 0.009(4) 0.028(4)
 C72 0.105(5) 0.090(5) 0.107(5) -0.060(4) 0.017(4) 0.008(4)
 C55 0.068(4) 0.141(6) 0.092(5) -0.056(4) 0.009(4) 0.009(4)
 C100 0.079(4) 0.087(4) 0.094(4) -0.043(4) -0.007(4) 0.029(4)
 C65 0.127(8) 0.109(7) 0.070(6) -0.041(5) 0.017(5) 0.040(6)
 C95 0.111(5) 0.141(6) 0.090(5) -0.040(5) 0.007(4) -0.026(5)
 O13 0.115(5) 0.177(7) 0.158(6) -0.051(5) -0.020(5) 0.001(5)
 C61 0.084(5) 0.106(7) 0.079(6) -0.047(5) 0.018(4) 0.028(5)
 C64 0.124(8) 0.121(8) 0.087(7) -0.043(6) 0.019(5) 0.047(6)
 C99 0.090(5) 0.100(5) 0.095(5) -0.042(4) -0.002(4) 0.019(4)
 C98 0.135(8) 0.083(7) 0.126(8) -0.034(6) -0.001(6) -0.003(6)
 C94 0.090(5) 0.107(5) 0.094(5) -0.043(4) 0.005(4) 0.005(4)
 C78 0.141(6) 0.133(5) 0.094(5) -0.061(4) 0.001(5) 0.042(5)
 C91 0.114(5) 0.126(6) 0.095(5) -0.047(4) -0.014(4) 0.005(5)
 C93 0.093(5) 0.110(5) 0.095(5) -0.050(4) 0.012(4) 0.005(4)
 C73 0.128(5) 0.109(5) 0.100(5) -0.070(4) 0.007(4) 0.016(4)
 C89 0.139(9) 0.114(8) 0.129(8) -0.038(7) 0.020(7) 0.008(7)
 C92 0.108(5) 0.111(5) 0.093(5) -0.045(4) 0.002(4) 0.004(4)
 C84 0.118(6) 0.125(6) 0.108(5) -0.042(5) -0.012(5) 0.000(6)
 C76 0.147(6) 0.117(5) 0.095(5) -0.065(4) -0.003(5) 0.006(5)
 C75 0.168(6) 0.113(5) 0.101(5) -0.068(4) 0.004(5) 0.024(5)
 C85 0.114(5) 0.130(6) 0.103(5) -0.058(5) -0.019(5) 0.010(5)
 C83 0.113(5) 0.114(5) 0.112(5) -0.053(5) -0.017(5) 0.000(5)
 C77 0.143(6) 0.132(6) 0.101(5) -0.064(5) -0.004(5) 0.021(5)
 C87 0.133(6) 0.143(6) 0.110(6) -0.056(5) -0.014(5) -0.009(6)
 C58 0.104(5) 0.177(6) 0.101(5) -0.070(5) 0.012(5) 0.024(5)
 C90 0.121(6) 0.139(6) 0.102(5) -0.042(5) -0.014(5) 0.016(5)
 C74 0.152(6) 0.102(5) 0.101(5) -0.066(4) 0.011(5) 0.024(5)
 C107 0.110(8) 0.160(10) 0.168(10) -0.019(8) 0.060(7) 0.038(7)
 C82 0.136(6) 0.122(6) 0.112(5) -0.058(5) -0.010(5) 0.003(5)
 C03P 0.070(8) 0.113(10) 0.183(12) -0.017(9) 0.001(8) -0.006(8)
 C123 0.095(9) 0.125(10) 0.210(13) -0.010(10) -0.025(8) -0.018(8)
 C121 0.087(9) 0.129(11) 0.219(13) -0.008(11) -0.047(8) -0.025(9)
 C125 0.078(8) 0.134(11) 0.215(13) -0.023(10) -0.040(8) -0.018(9)
 C126 0.071(8) 0.137(10) 0.199(13) -0.033(10) -0.020(8) 0.000(8)
 C128 0.070(8) 0.129(10) 0.184(12) -0.028(10) 0.003(8) 0.005(8)
 C59 0.092(5) 0.158(6) 0.100(5) -0.068(5) 0.024(4) 0.009(5)
 C86 0.117(5) 0.141(6) 0.114(5) -0.065(5) -0.018(5) 0.002(5)
 C80 0.211(12) 0.167(10) 0.153(10) -0.097(9) 0.016(9) 0.061(9)
 C81 0.154(6) 0.122(6) 0.111(6) -0.067(5) -0.012(5) -0.009(5)
 C03U 0.103(8) 0.099(8) 0.074(7) -0.042(6) -0.016(7) 0.014(7)
 C124 0.092(7) 0.097(8) 0.090(7) -0.026(7) 0.024(7) 0.015(7)
 C03V 0.089(8) 0.088(8) 0.100(7) -0.039(7) 0.030(7) -0.005(7)
 C03Z 0.120(9) 0.088(8) 0.108(8) -0.041(7) 0.019(8) 0.003(7)
 C040 0.122(8) 0.093(8) 0.101(8) -0.046(7) 0.003(7) 0.034(7)
 C122 0.121(8) 0.108(8) 0.099(8) -0.038(7) -0.012(7) 0.023(7)
 C03W 0.093(12) 0.105(13) 0.153(15) -0.029(12) 0.030(11) -0.002(10)
 C88 0.122(9) 0.229(13) 0.183(12) -0.049(11) -0.020(9) -0.030(10)
 C97 0.177(12) 0.241(15) 0.185(12) 0.014(11) -0.001(10) -0.063(11)
 C79 0.276(14) 0.240(14) 0.179(12) -0.083(11) -0.025(11) 0.105(13)
 C120 0.088(10) 0.091(11) 0.130(13) -0.015(10) 0.036(10) 0.036(9)

_geom_special_details
;
 All esds (except the esd in the dihedral angle between two l.s. planes)
 are estimated using the full covariance matrix.  The cell esds are taken
 into account individually in the estimation of esds in distances, angles
 and torsion angles; correlations between esds in cell parameters are only
 used when they are defined by crystal symmetry.  An approximate (isotropic)
 treatment of cell esds is used for estimating esds involving l.s. planes.
;
loop_
  _geom_bond_atom_site_label_1
  _geom_bond_atom_site_label_2
  _geom_bond_distance
  _geom_bond_site_symmetry_2
  _geom_bond_publ_flag
 Zn1 Zn2 2.9645(10) 1_655 ?
 Zn1 O8 2.021(4) 1_655 ?
 Zn1 O2 2.022(4) . ?
 Zn1 O4 2.033(4) 1_545 ?
 Zn1 O6 2.098(5) 1_645 ?
 Zn1 N2 2.036(4) 1_754 ?
 Zn2 O1 2.106(4) 1_455 ?
 Zn2 O7 2.027(4) . ?
 Zn2 O3 2.048(4) 1_445 ?
 Zn2 O5 2.031(4) 1_545 ?
 Zn2 N1 2.034(5) . ?
 O1 C1 1.271(7) . ?
 O8 C54 1.242(7) . ?
 O7 C54 1.243(7) . ?
 O3 C27 1.271(8) . ?
 O5 C41 1.253(8) . ?
 O2 C1 1.227(7) . ?
 O4 C27 1.257(7) . ?
 O6 C41 1.267(8) . ?
 N2 C118 1.322(7) . ?
 N2 C117 1.344(7) . ?
 N1 C55 1.300(9) . ?
 N1 C59 1.323(11) . ?
 C51 C50 1.355(8) . ?
 C51 C52 1.387(8) . ?
 C51 C54 1.523(8) . ?
 C1 C2 1.510(7) . ?
 C10 H10 0.9500 . ?
 C10 C11 1.377(8) . ?
 C10 C9 1.382(7) . ?
 C45 C46 1.391(7) . ?
 C45 C48 1.479(7) . ?
 C45 C44 1.409(8) . ?
 C2 C7 1.401(9) . ?
 C2 C3 1.369(8) . ?
 C27 C24 1.488(8) . ?
 C11 C14 1.511(7) . ?
 C11 C12 1.375(8) . ?
 C46 H46 0.9500 . ?
 C46 C47 1.391(7) . ?
 C24 C25 1.401(9) . ?
 C24 C23 1.407(9) . ?
 C118 H118 0.9500 . ?
 C118 C119 1.370(7) . ?
 C8 C5 1.504(7) . ?
 C8 C9 1.369(8) . ?
 C8 C13 1.381(9) . ?
 C18 C21 1.482(8) . ?
 C18 C19 1.411(9) . ?
 C18 C17 1.386(9) . ?
 C7 H7 0.9500 . ?
 C7 C6 1.389(7) . ?
 C48 C49 1.388(8) . ?
 C48 C53 1.401(8) . ?
 C3 H3 0.9500 . ?
 C3 C4 1.389(8) . ?
 C50 H50 0.9500 . ?
 C50 C49 1.382(8) . ?
 C52 H52 0.9500 . ?
 C52 C53 1.407(7) . ?
 C4 H4 0.9500 . ?
 C4 C5 1.373(9) . ?
 C44 H44 0.9500 . ?
 C44 C43 1.380(7) . ?
 C43 H43 0.9500 . ?
 C43 C42 1.364(7) . ?
 O10 C105 1.358(9) . ?
 O10 C107 1.366(11) . ?
 C5 C6 1.377(8) . ?
 C21 C22 1.377(10) . ?
 C21 C26 1.402(9) . ?
 O9 C102 1.398(8) . ?
 O9 C106 1.470(9) . ?
 C9 H9 0.9500 . ?
 C112 C115 1.471(7) . ?
 C112 C113 1.376(9) . ?
 C112 C111 1.435(9) . ?
 C49 H49 0.9500 . ?
 C28 C42 1.509(7) . ?
 C28 C14 1.345(8) . ?
 C28 C29 1.483(7) . ?
 C15 C16 1.418(9) . ?
 C15 C14 1.493(7) . ?
 C15 C20 1.385(9) . ?
 C115 C119 1.387(8) . ?
 C115 C116 1.407(8) . ?
 C42 C47 1.381(8) . ?
 C119 H119 0.9500 . ?
 C16 H16 0.9500 . ?
 C16 C17 1.378(8) . ?
 C117 H117 0.9500 . ?
 C117 C116 1.361(8) . ?
 C6 H6 0.9500 . ?
 C29 C30 1.378(8) . ?
 C29 C34 1.430(9) . ?
 C20 H20 0.9500 . ?
 C20 C19 1.405(8) . ?
 C19 H19 0.9500 . ?
 C13 H13 0.9500 . ?
 C13 C12 1.378(7) . ?
 C47 H47 0.9500 . ?
 C113 H113 0.9500 . ?
 C113 C114 1.388(8) . ?
 C53 H53 0.9500 . ?
 C38 C37 1.356(10) . ?
 C38 C39 1.405(9) . ?
 C38 C41 1.517(8) . ?
 C17 H17 0.9500 . ?
 C12 H12 0.9500 . ?
 O12 C98 1.434(10) . ?
 O12 C92 1.401(11) . ?
 C30 H30 0.9500 . ?
 C30 C31 1.385(8) . ?
 C32 C31 1.389(10) . ?
 C32 C33 1.398(9) . ?
 C32 C35 1.481(7) . ?
 C34 H34 0.9500 . ?
 C34 C33 1.371(8) . ?
 C31 H31 0.9500 . ?
 C25 H25 0.9500 . ?
 C25 C26 1.380(8) . ?
 C71 C70 1.387(8) . ?
 C71 C66 1.404(10) . ?
 C71 C72 1.524(10) . ?
 C69 C68 1.402(10) . ?
 C69 C70 1.380(9) . ?
 C69 C109 1.500(8) . ?
 C116 H116 0.9500 . ?
 C68 C67 1.410(8) . ?
 C68 C108 1.517(9) . ?
 C37 H37 0.9500 . ?
 C37 C36 1.376(8) . ?
 C22 H22 0.9500 . ?
 C22 C23 1.348(8) . ?
 C33 H33 0.9500 . ?
 C39 H39 0.9500 . ?
 C39 C40 1.389(8) . ?
 C23 H23 0.9500 . ?
 C35 C40 1.387(10) . ?
 C35 C36 1.379(9) . ?
 C70 H70 0.9500 . ?
 C114 H114 0.9500 . ?
 C114 C109 1.407(10) . ?
 C62 H62 0.9500 . ?
 C62 C63 1.380(11) . ?
 C62 C61 1.365(9) . ?
 C66 C67 1.374(9) . ?
 C66 C63 1.512(9) . ?
 C40 H40 0.9500 . ?
 O16 C78 1.376(10) . ?
 O16 C79 1.512(16) . ?
 C67 H67 0.9500 . ?
 C26 H26 0.9500 . ?
 C109 C110 1.394(10) . ?
 C63 C64 1.365(11) . ?
 O14 C89 1.468(11) . ?
 O14 C83 1.387(12) . ?
 C57 C60 1.500(9) . ?
 C57 C56 1.368(12) . ?
 C57 C58 1.352(11) . ?
 C104 H104 0.9500 . ?
 C104 C103 1.416(9) . ?
 C104 C105 1.379(11) . ?
 C103 C102 1.401(11) . ?
 C103 C108 1.529(11) . ?
 C102 C101 1.384(11) . ?
 C60 C65 1.391(12) . ?
 C60 C61 1.379(10) . ?
 C111 H111 0.9500 . ?
 C111 C110 1.390(8) . ?
 O15 C75 1.378(10) . ?
 O15 C80 1.480(13) . ?
 C101 H101 0.9500 . ?
 C101 C100 1.380(10) . ?
 C36 H36 0.9500 . ?
 C56 H56 0.9500 . ?
 C56 C55 1.390(10) . ?
 C110 H110 0.9500 . ?
 C106 H10A 0.9800 . ?
 C106 H10B 0.9800 . ?
 C106 H10C 0.9800 . ?
 O11 C95 1.385(11) . ?
 O11 C97 1.511(15) . ?
 C108 H10D 0.9900 . ?
 C108 H10E 0.9900 . ?
 C96 H96 0.9500 . ?
 C96 C95 1.373(13) . ?
 C96 C91 1.379(13) . ?
 C105 C100 1.401(11) . ?
 C72 H72A 0.9900 . ?
 C72 H72B 0.9900 . ?
 C72 C73 1.565(13) . ?
 C55 H55 0.9500 . ?
 C100 C99 1.480(11) . ?
 C65 H65 0.9500 . ?
 C65 C64 1.400(10) . ?
 C95 C94 1.406(13) . ?
 O13 C86 1.357(12) . ?
 O13 C88 1.483(13) . ?
 C61 H61 0.9500 . ?
 C64 H64 0.9500 . ?
 C99 H99A 0.9900 . ?
 C99 H99B 0.9900 . ?
 C99 C94 1.512(12) . ?
 C98 H98A 0.9800 . ?
 C98 H98B 0.9800 . ?
 C98 H98C 0.9800 . ?
 C94 C93 1.369(12) . ?
 C78 C73 1.388(13) . ?
 C78 C77 1.410(14) . ?
 C91 C92 1.398(13) . ?
 C91 C90 1.538(13) . ?
 C93 H93 0.9500 . ?
 C93 C92 1.384(12) . ?
 C73 C74 1.359(10) . ?
 C89 H89A 0.9800 . ?
 C89 H89B 0.9800 . ?
 C89 H89C 0.9800 . ?
 C84 H84 0.9500 . ?
 C84 C85 1.401(13) . ?
 C84 C83 1.372(13) . ?
 C76 C75 1.397(14) . ?
 C76 C77 1.359(12) . ?
 C76 C81 1.523(14) . ?
 C75 C74 1.391(14) . ?
 C85 C90 1.489(13) . ?
 C85 C86 1.363(14) . ?
 C83 C82 1.380(14) . ?
 C77 H77 0.9500 . ?
 C87 H87 0.9500 . ?
 C87 C82 1.436(14) . ?
 C87 C86 1.404(15) . ?
 C58 H58 0.9500 . ?
 C58 C59 1.397(11) . ?
 C90 H90A 0.9900 . ?
 C90 H90B 0.9900 . ?
 C74 H74 0.9500 . ?
 C107 H10F 0.9800 . ?
 C107 H10G 0.9800 . ?
 C107 H10H 0.9800 . ?
 C82 C81 1.547(14) . ?
 C03P C123 1.3900 . ?
 C03P C128 1.3900 . ?
 C03P C03W 1.527(5) . ?
 C123 H123 0.9500 . ?
 C123 C121 1.3900 . ?
 C121 H121 0.9500 . ?
 C121 C125 1.3900 . ?
 C125 H125 0.9500 . ?
 C125 C126 1.3900 . ?
 C126 H126 0.9500 . ?
 C126 C128 1.3900 . ?
 C128 H128 0.9500 . ?
 C59 H59 0.9500 . ?
 C80 H80A 0.9800 . ?
 C80 H80B 0.9800 . ?
 C80 H80C 0.9800 . ?
 C81 H81A 0.9900 . ?
 C81 H81B 0.9900 . ?
 C03U H03U 0.9500 . ?
 C03U C124 1.3900 . ?
 C03U C122 1.3900 . ?
 C124 C03V 1.3900 . ?
 C124 C120 1.525(5) . ?
 C03V H03V 0.9500 . ?
 C03V C03Z 1.3900 . ?
 C03Z H03Z 0.9500 . ?
 C03Z C040 1.3900 . ?
 C040 H040 0.9500 . ?
 C040 C122 1.3900 . ?
 C122 H122 0.9500 . ?
 C03W H03A 0.9800 . ?
 C03W H03B 0.9800 . ?
 C03W H03C 0.9800 . ?
 C88 H88A 0.9800 . ?
 C88 H88B 0.9800 . ?
 C88 H88C 0.9800 . ?
 C97 H97A 0.9800 . ?
 C97 H97B 0.9800 . ?
 C97 H97C 0.9800 . ?
 C79 H79A 0.9800 . ?
 C79 H79B 0.9800 . ?
 C79 H79C 0.9800 . ?
 C120 H12A 0.9800 . ?
 C120 H12B 0.9800 . ?
 C120 H12C 0.9800 . ?

loop_
  _geom_angle_atom_site_label_1
  _geom_angle_atom_site_label_2
  _geom_angle_atom_site_label_3
  _geom_angle
  _geom_angle_site_symmetry_1
  _geom_angle_site_symmetry_3
  _geom_angle_publ_flag
 O8 Zn1 Zn2 76.11(12) 1_655 1_655 ?
 O8 Zn1 O2 88.44(16) 1_655 . ?
 O8 Zn1 O4 159.33(17) 1_655 1_545 ?
 O8 Zn1 O6 88.05(18) 1_655 1_645 ?
 O8 Zn1 N2 98.05(16) 1_655 1_754 ?
 O2 Zn1 Zn2 93.60(12) . 1_655 ?
 O2 Zn1 O4 90.98(16) . 1_545 ?
 O2 Zn1 O6 157.15(17) . 1_645 ?
 O2 Zn1 N2 112.37(18) . 1_754 ?
 O4 Zn1 Zn2 83.31(12) 1_545 1_655 ?
 O4 Zn1 O6 84.50(18) 1_545 1_645 ?
 O4 Zn1 N2 101.26(16) 1_545 1_754 ?
 O6 Zn1 Zn2 63.66(13) 1_645 1_655 ?
 N2 Zn1 Zn2 153.38(14) 1_754 1_655 ?
 N2 Zn1 O6 90.47(19) 1_754 1_645 ?
 O1 Zn2 Zn1 65.56(11) 1_455 1_455 ?
 O7 Zn2 Zn1 82.53(13) . 1_455 ?
 O7 Zn2 O1 85.00(17) . 1_455 ?
 O7 Zn2 O3 159.06(18) . 1_445 ?
 O7 Zn2 O5 91.71(17) . 1_545 ?
 O7 Zn2 N1 103.12(19) . . ?
 O3 Zn2 Zn1 76.55(13) 1_445 1_455 ?
 O3 Zn2 O1 87.27(17) 1_445 1_455 ?
 O5 Zn2 Zn1 95.38(13) 1_545 1_455 ?
 O5 Zn2 O1 160.91(17) 1_545 1_455 ?
 O5 Zn2 O3 89.26(17) 1_545 1_445 ?
 O5 Zn2 N1 106.2(2) 1_545 . ?
 N1 Zn2 Zn1 157.35(17) . 1_455 ?
 N1 Zn2 O1 92.8(2) . 1_455 ?
 N1 Zn2 O3 96.66(19) . 1_445 ?
 C1 O1 Zn2 143.4(3) . 1_655 ?
 C54 O8 Zn1 131.5(4) . 1_455 ?
 C54 O7 Zn2 122.7(4) . . ?
 C27 O3 Zn2 130.1(4) . 1_665 ?
 C41 O5 Zn2 108.5(4) . 1_565 ?
 C1 O2 Zn1 111.3(4) . . ?
 C27 O4 Zn1 121.7(4) . 1_565 ?
 C41 O6 Zn1 147.0(4) . 1_465 ?
 C118 N2 Zn1 120.2(4) . 1_356 ?
 C118 N2 C117 117.5(5) . . ?
 C117 N2 Zn1 120.8(4) . 1_356 ?
 C55 N1 Zn2 119.9(5) . . ?
 C55 N1 C59 115.1(7) . . ?
 C59 N1 Zn2 125.0(5) . . ?
 C50 C51 C52 119.1(5) . . ?
 C50 C51 C54 121.7(5) . . ?
 C52 C51 C54 119.2(5) . . ?
 O1 C1 C2 115.5(5) . . ?
 O2 C1 O1 125.8(5) . . ?
 O2 C1 C2 118.7(6) . . ?
 C11 C10 H10 119.8 . . ?
 C11 C10 C9 120.5(6) . . ?
 C9 C10 H10 119.8 . . ?
 C46 C45 C48 121.0(5) . . ?
 C46 C45 C44 117.0(5) . . ?
 C44 C45 C48 121.8(5) . . ?
 C7 C2 C1 120.4(5) . . ?
 C3 C2 C1 121.7(6) . . ?
 C3 C2 C7 117.9(5) . . ?
 O3 C27 C24 116.3(6) . . ?
 O4 C27 O3 126.4(5) . . ?
 O4 C27 C24 117.3(6) . . ?
 C10 C11 C14 120.9(5) . . ?
 C10 C11 C12 119.0(5) . . ?
 C12 C11 C14 120.1(6) . . ?
 C45 C46 H46 119.9 . . ?
 C47 C46 C45 120.3(6) . . ?
 C47 C46 H46 119.9 . . ?
 C25 C24 C27 120.9(6) . . ?
 C25 C24 C23 116.8(6) . . ?
 C23 C24 C27 122.2(6) . . ?
 N2 C118 H118 118.4 . . ?
 N2 C118 C119 123.2(5) . . ?
 C119 C118 H118 118.4 . . ?
 C9 C8 C5 120.5(6) . . ?
 C9 C8 C13 117.7(5) . . ?
 C13 C8 C5 121.8(5) . . ?
 C19 C18 C21 120.8(6) . . ?
 C17 C18 C21 120.6(6) . . ?
 C17 C18 C19 118.5(5) . . ?
 C2 C7 H7 119.9 . . ?
 C6 C7 C2 120.3(6) . . ?
 C6 C7 H7 119.9 . . ?
 C49 C48 C45 121.4(5) . . ?
 C49 C48 C53 118.2(5) . . ?
 C53 C48 C45 120.3(5) . . ?
 C2 C3 H3 119.6 . . ?
 C2 C3 C4 120.9(6) . . ?
 C4 C3 H3 119.6 . . ?
 C51 C50 H50 118.7 . . ?
 C51 C50 C49 122.7(6) . . ?
 C49 C50 H50 118.7 . . ?
 C51 C52 H52 120.3 . . ?
 C51 C52 C53 119.4(5) . . ?
 C53 C52 H52 120.3 . . ?
 C3 C4 H4 119.1 . . ?
 C5 C4 C3 121.8(6) . . ?
 C5 C4 H4 119.1 . . ?
 C45 C44 H44 119.7 . . ?
 C43 C44 C45 120.7(5) . . ?
 C43 C44 H44 119.7 . . ?
 C44 C43 H43 118.8 . . ?
 C42 C43 C44 122.5(6) . . ?
 C42 C43 H43 118.8 . . ?
 C105 O10 C107 120.0(8) . . ?
 C4 C5 C8 120.3(5) . . ?
 C4 C5 C6 117.5(5) . . ?
 C6 C5 C8 122.2(6) . . ?
 C22 C21 C18 121.3(6) . . ?
 C22 C21 C26 116.8(6) . . ?
 C26 C21 C18 121.9(6) . . ?
 C102 O9 C106 116.9(6) . . ?
 C10 C9 H9 119.4 . . ?
 C8 C9 C10 121.2(6) . . ?
 C8 C9 H9 119.4 . . ?
 C113 C112 C115 122.2(6) . . ?
 C113 C112 C111 118.0(5) . . ?
 C111 C112 C115 119.7(6) . . ?
 O8 C54 C51 116.6(5) . . ?
 O7 C54 O8 126.2(6) . . ?
 O7 C54 C51 117.1(5) . . ?
 C48 C49 H49 120.2 . . ?
 C50 C49 C48 119.7(6) . . ?
 C50 C49 H49 120.2 . . ?
 C14 C28 C42 120.8(5) . . ?
 C14 C28 C29 123.9(5) . . ?
 C29 C28 C42 115.3(5) . . ?
 C16 C15 C14 118.8(6) . . ?
 C20 C15 C16 117.6(5) . . ?
 C20 C15 C14 123.6(6) . . ?
 C119 C115 C112 122.3(6) . . ?
 C119 C115 C116 116.1(5) . . ?
 C116 C115 C112 121.3(6) . . ?
 C43 C42 C28 123.5(6) . . ?
 C43 C42 C47 117.0(5) . . ?
 C47 C42 C28 119.5(5) . . ?
 C118 C119 C115 120.3(5) . . ?
 C118 C119 H119 119.9 . . ?
 C115 C119 H119 119.9 . . ?
 C15 C16 H16 119.7 . . ?
 C17 C16 C15 120.7(6) . . ?
 C17 C16 H16 119.7 . . ?
 N2 C117 H117 118.4 . . ?
 N2 C117 C116 123.2(6) . . ?
 C116 C117 H117 118.4 . . ?
 C7 C6 H6 119.2 . . ?
 C5 C6 C7 121.6(7) . . ?
 C5 C6 H6 119.2 . . ?
 C28 C14 C11 122.1(5) . . ?
 C28 C14 C15 122.6(5) . . ?
 C15 C14 C11 115.3(5) . . ?
 C30 C29 C28 123.3(6) . . ?
 C30 C29 C34 116.5(5) . . ?
 C34 C29 C28 120.1(5) . . ?
 C15 C20 H20 119.0 . . ?
 C15 C20 C19 121.9(6) . . ?
 C19 C20 H20 119.0 . . ?
 C18 C19 H19 120.3 . . ?
 C20 C19 C18 119.4(6) . . ?
 C20 C19 H19 120.3 . . ?
 C8 C13 H13 119.1 . . ?
 C12 C13 C8 121.8(6) . . ?
 C12 C13 H13 119.1 . . ?
 C46 C47 H47 118.8 . . ?
 C42 C47 C46 122.4(5) . . ?
 C42 C47 H47 118.8 . . ?
 C112 C113 H113 119.5 . . ?
 C112 C113 C114 121.0(7) . . ?
 C114 C113 H113 119.5 . . ?
 C48 C53 C52 120.7(6) . . ?
 C48 C53 H53 119.6 . . ?
 C52 C53 H53 119.6 . . ?
 C37 C38 C39 119.7(6) . . ?
 C37 C38 C41 122.4(6) . . ?
 C39 C38 C41 118.0(7) . . ?
 C18 C17 H17 119.1 . . ?
 C16 C17 C18 121.8(6) . . ?
 C16 C17 H17 119.1 . . ?
 C11 C12 C13 119.8(6) . . ?
 C11 C12 H12 120.1 . . ?
 C13 C12 H12 120.1 . . ?
 C92 O12 C98 114.7(8) . . ?
 C29 C30 H30 118.8 . . ?
 C29 C30 C31 122.5(7) . . ?
 C31 C30 H30 118.8 . . ?
 C31 C32 C33 117.6(5) . . ?
 C31 C32 C35 120.7(6) . . ?
 C33 C32 C35 121.7(7) . . ?
 C29 C34 H34 119.6 . . ?
 C33 C34 C29 120.8(6) . . ?
 C33 C34 H34 119.6 . . ?
 C30 C31 C32 120.9(6) . . ?
 C30 C31 H31 119.5 . . ?
 C32 C31 H31 119.5 . . ?
 C24 C25 H25 119.8 . . ?
 C26 C25 C24 120.5(7) . . ?
 C26 C25 H25 119.8 . . ?
 C70 C71 C66 116.9(7) . . ?
 C70 C71 C72 120.5(7) . . ?
 C66 C71 C72 122.6(6) . . ?
 C68 C69 C109 120.7(6) . . ?
 C70 C69 C68 120.2(6) . . ?
 C70 C69 C109 119.0(6) . . ?
 C115 C116 H116 120.2 . . ?
 C117 C116 C115 119.7(6) . . ?
 C117 C116 H116 120.2 . . ?
 C69 C68 C67 116.8(7) . . ?
 C69 C68 C108 125.0(6) . . ?
 C67 C68 C108 118.2(7) . . ?
 C38 C37 H37 119.8 . . ?
 C38 C37 C36 120.5(7) . . ?
 C36 C37 H37 119.8 . . ?
 C21 C22 H22 118.7 . . ?
 C23 C22 C21 122.6(7) . . ?
 C23 C22 H22 118.7 . . ?
 C32 C33 H33 119.2 . . ?
 C34 C33 C32 121.7(7) . . ?
 C34 C33 H33 119.2 . . ?
 C38 C39 H39 120.5 . . ?
 C40 C39 C38 119.0(7) . . ?
 C40 C39 H39 120.5 . . ?
 O5 C41 O6 124.9(6) . . ?
 O5 C41 C38 118.3(7) . . ?
 O6 C41 C38 116.8(6) . . ?
 C24 C23 H23 119.3 . . ?
 C22 C23 C24 121.5(7) . . ?
 C22 C23 H23 119.3 . . ?
 C40 C35 C32 119.6(6) . . ?
 C36 C35 C32 122.6(7) . . ?
 C36 C35 C40 117.8(6) . . ?
 C71 C70 H70 118.4 . . ?
 C69 C70 C71 123.1(7) . . ?
 C69 C70 H70 118.4 . . ?
 C113 C114 H114 119.4 . . ?
 C113 C114 C109 121.2(7) . . ?
 C109 C114 H114 119.4 . . ?
 C63 C62 H62 119.8 . . ?
 C61 C62 H62 119.8 . . ?
 C61 C62 C63 120.3(8) . . ?
 C71 C66 C63 121.7(6) . . ?
 C67 C66 C71 120.7(6) . . ?
 C67 C66 C63 117.3(7) . . ?
 C39 C40 H40 119.4 . . ?
 C35 C40 C39 121.2(7) . . ?
 C35 C40 H40 119.4 . . ?
 C78 O16 C79 116.9(10) . . ?
 C68 C67 H67 118.9 . . ?
 C66 C67 C68 122.3(7) . . ?
 C66 C67 H67 118.9 . . ?
 C21 C26 H26 119.2 . . ?
 C25 C26 C21 121.6(7) . . ?
 C25 C26 H26 119.2 . . ?
 C114 C109 C69 118.6(6) . . ?
 C110 C109 C69 122.8(6) . . ?
 C110 C109 C114 118.6(6) . . ?
 C62 C63 C66 118.3(7) . . ?
 C64 C63 C62 118.1(7) . . ?
 C64 C63 C66 123.6(8) . . ?
 C83 O14 C89 114.5(9) . . ?
 C56 C57 C60 120.0(7) . . ?
 C58 C57 C60 122.2(9) . . ?
 C58 C57 C56 117.6(8) . . ?
 C103 C104 H104 118.5 . . ?
 C105 C104 H104 118.5 . . ?
 C105 C104 C103 123.0(8) . . ?
 C104 C103 C108 122.4(7) . . ?
 C102 C103 C104 116.1(8) . . ?
 C102 C103 C108 121.4(7) . . ?
 O9 C102 C103 114.7(8) . . ?
 C101 C102 O9 124.5(8) . . ?
 C101 C102 C103 120.7(7) . . ?
 C65 C60 C57 122.8(7) . . ?
 C61 C60 C57 119.5(8) . . ?
 C61 C60 C65 117.5(7) . . ?
 C112 C111 H111 119.6 . . ?
 C110 C111 C112 120.7(7) . . ?
 C110 C111 H111 119.6 . . ?
 C75 O15 C80 116.4(9) . . ?
 C102 C101 H101 119.0 . . ?
 C100 C101 C102 122.1(8) . . ?
 C100 C101 H101 119.0 . . ?
 C37 C36 C35 121.7(8) . . ?
 C37 C36 H36 119.2 . . ?
 C35 C36 H36 119.2 . . ?
 C57 C56 H56 121.0 . . ?
 C57 C56 C55 118.1(8) . . ?
 C55 C56 H56 121.0 . . ?
 C109 C110 H110 119.9 . . ?
 C111 C110 C109 120.2(7) . . ?
 C111 C110 H110 119.9 . . ?
 O9 C106 H10A 109.5 . . ?
 O9 C106 H10B 109.5 . . ?
 O9 C106 H10C 109.5 . . ?
 H10A C106 H10B 109.5 . . ?
 H10A C106 H10C 109.5 . . ?
 H10B C106 H10C 109.5 . . ?
 C95 O11 C97 119.9(10) . . ?
 C68 C108 C103 110.9(7) . . ?
 C68 C108 H10D 109.5 . . ?
 C68 C108 H10E 109.5 . . ?
 C103 C108 H10D 109.5 . . ?
 C103 C108 H10E 109.5 . . ?
 H10D C108 H10E 108.0 . . ?
 C95 C96 H96 119.5 . . ?
 C95 C96 C91 121.1(10) . . ?
 C91 C96 H96 119.5 . . ?
 O10 C105 C104 123.3(8) . . ?
 O10 C105 C100 117.5(8) . . ?
 C104 C105 C100 119.2(7) . . ?
 C71 C72 H72A 109.9 . . ?
 C71 C72 H72B 109.9 . . ?
 C71 C72 C73 108.9(7) . . ?
 H72A C72 H72B 108.3 . . ?
 C73 C72 H72A 109.9 . . ?
 C73 C72 H72B 109.9 . . ?
 N1 C55 C56 125.7(9) . . ?
 N1 C55 H55 117.2 . . ?
 C56 C55 H55 117.2 . . ?
 C101 C100 C105 118.6(8) . . ?
 C101 C100 C99 120.9(8) . . ?
 C105 C100 C99 120.5(7) . . ?
 C60 C65 H65 120.5 . . ?
 C60 C65 C64 119.1(8) . . ?
 C64 C65 H65 120.5 . . ?
 O11 C95 C94 112.7(9) . . ?
 C96 C95 O11 125.5(10) . . ?
 C96 C95 C94 121.7(9) . . ?
 C86 O13 C88 116.4(11) . . ?
 C62 C61 C60 122.6(9) . . ?
 C62 C61 H61 118.7 . . ?
 C60 C61 H61 118.7 . . ?
 C63 C64 C65 122.0(9) . . ?
 C63 C64 H64 119.0 . . ?
 C65 C64 H64 119.0 . . ?
 C100 C99 H99A 108.9 . . ?
 C100 C99 H99B 108.9 . . ?
 C100 C99 C94 113.5(7) . . ?
 H99A C99 H99B 107.7 . . ?
 C94 C99 H99A 108.9 . . ?
 C94 C99 H99B 108.9 . . ?
 O12 C98 H98A 109.5 . . ?
 O12 C98 H98B 109.5 . . ?
 O12 C98 H98C 109.5 . . ?
 H98A C98 H98B 109.5 . . ?
 H98A C98 H98C 109.5 . . ?
 H98B C98 H98C 109.5 . . ?
 C95 C94 C99 121.2(9) . . ?
 C93 C94 C95 116.5(9) . . ?
 C93 C94 C99 122.3(9) . . ?
 O16 C78 C73 118.3(10) . . ?
 O16 C78 C77 121.5(10) . . ?
 C73 C78 C77 120.1(9) . . ?
 C96 C91 C92 117.8(10) . . ?
 C96 C91 C90 119.4(10) . . ?
 C92 C91 C90 122.8(10) . . ?
 C94 C93 H93 118.8 . . ?
 C94 C93 C92 122.5(10) . . ?
 C92 C93 H93 118.8 . . ?
 C78 C73 C72 121.3(7) . . ?
 C74 C73 C72 121.7(10) . . ?
 C74 C73 C78 117.0(10) . . ?
 O14 C89 H89A 109.5 . . ?
 O14 C89 H89B 109.5 . . ?
 O14 C89 H89C 109.5 . . ?
 H89A C89 H89B 109.5 . . ?
 H89A C89 H89C 109.5 . . ?
 H89B C89 H89C 109.5 . . ?
 C91 C92 O12 116.7(9) . . ?
 C93 C92 O12 123.0(9) . . ?
 C93 C92 C91 120.3(10) . . ?
 C85 C84 H84 119.7 . . ?
 C83 C84 H84 119.7 . . ?
 C83 C84 C85 120.6(12) . . ?
 C75 C76 C81 118.1(9) . . ?
 C77 C76 C75 118.7(10) . . ?
 C77 C76 C81 123.1(11) . . ?
 O15 C75 C76 116.9(10) . . ?
 O15 C75 C74 124.5(11) . . ?
 C74 C75 C76 118.5(9) . . ?
 C84 C85 C90 118.9(11) . . ?
 C86 C85 C84 118.9(12) . . ?
 C86 C85 C90 122.1(11) . . ?
 C84 C83 O14 124.3(11) . . ?
 C84 C83 C82 122.3(12) . . ?
 C82 C83 O14 113.4(11) . . ?
 C78 C77 H77 119.3 . . ?
 C76 C77 C78 121.5(11) . . ?
 C76 C77 H77 119.3 . . ?
 C82 C87 H87 120.2 . . ?
 C86 C87 H87 120.2 . . ?
 C86 C87 C82 119.6(12) . . ?
 C57 C58 H58 120.2 . . ?
 C57 C58 C59 119.5(10) . . ?
 C59 C58 H58 120.2 . . ?
 C91 C90 H90A 109.1 . . ?
 C91 C90 H90B 109.1 . . ?
 C85 C90 C91 112.5(9) . . ?
 C85 C90 H90A 109.1 . . ?
 C85 C90 H90B 109.1 . . ?
 H90A C90 H90B 107.8 . . ?
 C73 C74 C75 123.8(10) . . ?
 C73 C74 H74 118.1 . . ?
 C75 C74 H74 118.1 . . ?
 O10 C107 H10F 109.5 . . ?
 O10 C107 H10G 109.5 . . ?
 O10 C107 H10H 109.5 . . ?
 H10F C107 H10G 109.5 . . ?
 H10F C107 H10H 109.5 . . ?
 H10G C107 H10H 109.5 . . ?
 C83 C82 C87 117.2(12) . . ?
 C83 C82 C81 121.1(12) . . ?
 C87 C82 C81 121.6(11) . . ?
 C123 C03P C128 120.0 . . ?
 C123 C03P C03W 123.2(15) . . ?
 C128 C03P C03W 116.0(15) . . ?
 C03P C123 H123 120.0 . . ?
 C121 C123 C03P 120.0 . . ?
 C121 C123 H123 120.0 . . ?
 C123 C121 H121 120.0 . . ?
 C123 C121 C125 120.0 . . ?
 C125 C121 H121 120.0 . . ?
 C121 C125 H125 120.0 . . ?
 C121 C125 C126 120.0 . . ?
 C126 C125 H125 120.0 . . ?
 C125 C126 H126 120.0 . . ?
 C128 C126 C125 120.0 . . ?
 C128 C126 H126 120.0 . . ?
 C03P C128 H128 120.0 . . ?
 C126 C128 C03P 120.0 . . ?
 C126 C128 H128 120.0 . . ?
 N1 C59 C58 123.7(9) . . ?
 N1 C59 H59 118.2 . . ?
 C58 C59 H59 118.2 . . ?
 O13 C86 C85 115.5(12) . . ?
 O13 C86 C87 123.2(12) . . ?
 C85 C86 C87 121.3(12) . . ?
 O15 C80 H80A 109.5 . . ?
 O15 C80 H80B 109.5 . . ?
 O15 C80 H80C 109.5 . . ?
 H80A C80 H80B 109.5 . . ?
 H80A C80 H80C 109.5 . . ?
 H80B C80 H80C 109.5 . . ?
 C76 C81 C82 112.0(8) . . ?
 C76 C81 H81A 109.2 . . ?
 C76 C81 H81B 109.2 . . ?
 C82 C81 H81A 109.2 . . ?
 C82 C81 H81B 109.2 . . ?
 H81A C81 H81B 107.9 . . ?
 C124 C03U H03U 120.0 . . ?
 C124 C03U C122 120.0 . . ?
 C122 C03U H03U 120.0 . . ?
 C03U C124 C120 121.4(11) . . ?
 C03V C124 C03U 120.0 . . ?
 C03V C124 C120 118.6(11) . . ?
 C124 C03V H03V 120.0 . . ?
 C124 C03V C03Z 120.0 . . ?
 C03Z C03V H03V 120.0 . . ?
 C03V C03Z H03Z 120.0 . . ?
 C040 C03Z C03V 120.0 . . ?
 C040 C03Z H03Z 120.0 . . ?
 C03Z C040 H040 120.0 . . ?
 C03Z C040 C122 120.0 . . ?
 C122 C040 H040 120.0 . . ?
 C03U C122 H122 120.0 . . ?
 C040 C122 C03U 120.0 . . ?
 C040 C122 H122 120.0 . . ?
 C03P C03W H03A 109.5 . . ?
 C03P C03W H03B 109.5 . . ?
 C03P C03W H03C 109.5 . . ?
 H03A C03W H03B 109.5 . . ?
 H03A C03W H03C 109.5 . . ?
 H03B C03W H03C 109.5 . . ?
 O13 C88 H88A 109.5 . . ?
 O13 C88 H88B 109.5 . . ?
 O13 C88 H88C 109.5 . . ?
 H88A C88 H88B 109.5 . . ?
 H88A C88 H88C 109.5 . . ?
 H88B C88 H88C 109.5 . . ?
 O11 C97 H97A 109.5 . . ?
 O11 C97 H97B 109.5 . . ?
 O11 C97 H97C 109.5 . . ?
 H97A C97 H97B 109.5 . . ?
 H97A C97 H97C 109.5 . . ?
 H97B C97 H97C 109.5 . . ?
 O16 C79 H79A 109.5 . . ?
 O16 C79 H79B 109.5 . . ?
 O16 C79 H79C 109.5 . . ?
 H79A C79 H79B 109.5 . . ?
 H79A C79 H79C 109.5 . . ?
 H79B C79 H79C 109.5 . . ?
 C124 C120 H12A 109.5 . . ?
 C124 C120 H12B 109.5 . . ?
 C124 C120 H12C 109.5 . . ?
 H12A C120 H12B 109.5 . . ?
 H12A C120 H12C 109.5 . . ?
 H12B C120 H12C 109.5 . . ?

loop_
  _geom_torsion_atom_site_label_1
  _geom_torsion_atom_site_label_2
  _geom_torsion_atom_site_label_3
  _geom_torsion_atom_site_label_4
  _geom_torsion
  _geom_torsion_site_symmetry_1
  _geom_torsion_site_symmetry_2
  _geom_torsion_site_symmetry_3
  _geom_torsion_site_symmetry_4
  _geom_torsion_publ_flag
 Zn1 O8 C54 O7 13.3(9) 1_455 . . . ?
 Zn1 O8 C54 C51 -162.7(4) 1_455 . . . ?
 Zn1 O2 C1 O1 -3.8(7) . . . . ?
 Zn1 O2 C1 C2 177.0(4) . . . . ?
 Zn1 O4 C27 O3 18.7(8) 1_565 . . . ?
 Zn1 O4 C27 C24 -159.5(4) 1_565 . . . ?
 Zn1 O6 C41 O5 4.2(13) 1_465 . . . ?
 Zn1 O6 C41 C38 -176.6(5) 1_465 . . . ?
 Zn1 N2 C118 C119 -163.6(5) 1_356 . . . ?
 Zn1 N2 C117 C116 163.0(6) 1_356 . . . ?
 Zn2 O1 C1 O2 8.4(11) 1_655 . . . ?
 Zn2 O1 C1 C2 -172.4(4) 1_655 . . . ?
 Zn2 O7 C54 O8 -10.4(8) . . . . ?
 Zn2 O7 C54 C51 165.6(3) . . . . ?
 Zn2 O3 C27 O4 -13.4(9) 1_665 . . . ?
 Zn2 O3 C27 C24 164.7(4) 1_665 . . . ?
 Zn2 O5 C41 O6 4.3(8) 1_565 . . . ?
 Zn2 O5 C41 C38 -175.0(4) 1_565 . . . ?
 Zn2 N1 C55 C56 -174.0(8) . . . . ?
 Zn2 N1 C59 C58 177.2(8) . . . . ?
 O1 C1 C2 C7 -170.7(5) . . . . ?
 O1 C1 C2 C3 7.3(8) . . . . ?
 O3 C27 C24 C25 176.2(6) . . . . ?
 O3 C27 C24 C23 -6.3(9) . . . . ?
 O2 C1 C2 C7 8.6(8) . . . . ?
 O2 C1 C2 C3 -173.5(5) . . . . ?
 O4 C27 C24 C25 -5.5(9) . . . . ?
 O4 C27 C24 C23 172.1(6) . . . . ?
 N2 C118 C119 C115 -0.1(11) . . . . ?
 N2 C117 C116 C115 1.2(12) . . . . ?
 C51 C50 C49 C48 -1.6(10) . . . . ?
 C51 C52 C53 C48 -1.5(9) . . . . ?
 C1 C2 C7 C6 177.5(5) . . . . ?
 C1 C2 C3 C4 -178.4(6) . . . . ?
 C10 C11 C14 C28 -55.0(10) . . . . ?
 C10 C11 C14 C15 124.5(6) . . . . ?
 C10 C11 C12 C13 0.9(9) . . . . ?
 C45 C46 C47 C42 -1.1(11) . . . . ?
 C45 C48 C49 C50 174.7(6) . . . . ?
 C45 C48 C53 C52 -173.2(5) . . . . ?
 C45 C44 C43 C42 -1.4(10) . . . . ?
 C2 C7 C6 C5 -0.5(10) . . . . ?
 C2 C3 C4 C5 2.5(10) . . . . ?
 C27 C24 C25 C26 175.6(6) . . . . ?
 C27 C24 C23 C22 -172.9(6) . . . . ?
 C11 C10 C9 C8 -0.3(10) . . . . ?
 C46 C45 C48 C49 -29.9(9) . . . . ?
 C46 C45 C48 C53 147.5(6) . . . . ?
 C46 C45 C44 C43 4.1(9) . . . . ?
 C24 C25 C26 C21 -0.9(11) . . . . ?
 C118 N2 C117 C116 -3.0(11) . . . . ?
 C8 C5 C6 C7 -178.9(6) . . . . ?
 C8 C13 C12 C11 -1.2(10) . . . . ?
 C18 C21 C22 C23 178.9(6) . . . . ?
 C18 C21 C26 C25 -176.2(6) . . . . ?
 C7 C2 C3 C4 -0.4(9) . . . . ?
 C48 C45 C46 C47 -177.9(6) . . . . ?
 C48 C45 C44 C43 179.1(6) . . . . ?
 C3 C2 C7 C6 -0.5(9) . . . . ?
 C3 C4 C5 C8 177.9(6) . . . . ?
 C3 C4 C5 C6 -3.4(10) . . . . ?
 C50 C51 C52 C53 -2.9(9) . . . . ?
 C50 C51 C54 O8 174.5(5) . . . . ?
 C50 C51 C54 O7 -1.9(8) . . . . ?
 C52 C51 C50 C49 4.6(9) . . . . ?
 C52 C51 C54 O8 -3.1(8) . . . . ?
 C52 C51 C54 O7 -179.5(5) . . . . ?
 C4 C5 C6 C7 2.4(10) . . . . ?
 C44 C45 C46 C47 -2.9(9) . . . . ?
 C44 C45 C48 C49 155.3(6) . . . . ?
 C44 C45 C48 C53 -27.3(9) . . . . ?
 C44 C43 C42 C28 177.5(6) . . . . ?
 C44 C43 C42 C47 -2.6(10) . . . . ?
 C43 C42 C47 C46 3.9(10) . . . . ?
 O10 C105 C100 C101 176.9(7) . . . . ?
 O10 C105 C100 C99 -5.6(13) . . . . ?
 C5 C8 C9 C10 177.9(6) . . . . ?
 C5 C8 C13 C12 -177.2(6) . . . . ?
 C21 C18 C19 C20 -179.4(5) . . . . ?
 C21 C18 C17 C16 -179.0(6) . . . . ?
 C21 C22 C23 C24 -4.5(12) . . . . ?
 O9 C102 C101 C100 179.8(8) . . . . ?
 C9 C10 C11 C14 179.5(6) . . . . ?
 C9 C10 C11 C12 -0.2(9) . . . . ?
 C9 C8 C5 C4 -33.9(9) . . . . ?
 C9 C8 C5 C6 147.5(6) . . . . ?
 C9 C8 C13 C12 0.6(10) . . . . ?
 C112 C115 C119 C118 172.4(7) . . . . ?
 C112 C115 C116 C117 -173.0(8) . . . . ?
 C112 C113 C114 C109 3.1(13) . . . . ?
 C112 C111 C110 C109 -0.6(12) . . . . ?
 C54 C51 C50 C49 -173.1(6) . . . . ?
 C54 C51 C52 C53 174.8(5) . . . . ?
 C49 C48 C53 C52 4.4(9) . . . . ?
 C28 C42 C47 C46 -176.2(6) . . . . ?
 C28 C29 C30 C31 178.4(6) . . . . ?
 C28 C29 C34 C33 -179.4(6) . . . . ?
 C15 C16 C17 C18 -1.7(10) . . . . ?
 C15 C20 C19 C18 -1.5(9) . . . . ?
 C115 C112 C113 C114 176.1(7) . . . . ?
 C115 C112 C111 C110 -177.3(7) . . . . ?
 C42 C28 C14 C11 -4.3(11) . . . . ?
 C42 C28 C14 C15 176.3(6) . . . . ?
 C42 C28 C29 C30 134.2(7) . . . . ?
 C42 C28 C29 C34 -46.9(9) . . . . ?
 C119 C115 C116 C117 1.1(12) . . . . ?
 C16 C15 C14 C11 -50.6(8) . . . . ?
 C16 C15 C14 C28 128.8(7) . . . . ?
 C16 C15 C20 C19 -2.2(8) . . . . ?
 C117 N2 C118 C119 2.4(10) . . . . ?
 C14 C11 C12 C13 -178.8(6) . . . . ?
 C14 C28 C42 C43 -46.6(11) . . . . ?
 C14 C28 C42 C47 133.5(7) . . . . ?
 C14 C28 C29 C30 -44.3(11) . . . . ?
 C14 C28 C29 C34 134.5(7) . . . . ?
 C14 C15 C16 C17 -175.7(5) . . . . ?
 C14 C15 C20 C19 177.3(5) . . . . ?
 C29 C28 C42 C43 134.8(7) . . . . ?
 C29 C28 C42 C47 -45.1(9) . . . . ?
 C29 C28 C14 C11 174.2(6) . . . . ?
 C29 C28 C14 C15 -5.2(12) . . . . ?
 C29 C30 C31 C32 -0.3(11) . . . . ?
 C29 C34 C33 C32 2.3(11) . . . . ?
 C20 C15 C16 C17 3.9(9) . . . . ?
 C20 C15 C14 C11 129.9(6) . . . . ?
 C20 C15 C14 C28 -50.7(10) . . . . ?
 C19 C18 C21 C22 146.6(7) . . . . ?
 C19 C18 C21 C26 -35.9(9) . . . . ?
 C19 C18 C17 C16 -2.1(10) . . . . ?
 C13 C8 C5 C4 143.9(7) . . . . ?
 C13 C8 C5 C6 -34.8(9) . . . . ?
 C13 C8 C9 C10 0.1(9) . . . . ?
 C113 C112 C115 C119 43.6(12) . . . . ?
 C113 C112 C115 C116 -142.6(8) . . . . ?
 C113 C112 C111 C110 4.2(12) . . . . ?
 C113 C114 C109 C69 -177.0(7) . . . . ?
 C113 C114 C109 C110 0.6(12) . . . . ?
 C53 C48 C49 C50 -2.9(9) . . . . ?
 C38 C37 C36 C35 -3.2(13) . . . . ?
 C38 C39 C40 C35 1.1(11) . . . . ?
 C17 C18 C21 C22 -36.6(9) . . . . ?
 C17 C18 C21 C26 141.0(7) . . . . ?
 C17 C18 C19 C20 3.7(9) . . . . ?
 C12 C11 C14 C28 124.8(7) . . . . ?
 C12 C11 C14 C15 -55.8(8) . . . . ?
 C30 C29 C34 C33 -0.5(10) . . . . ?
 C32 C35 C40 C39 -179.2(6) . . . . ?
 C32 C35 C36 C37 -179.7(7) . . . . ?
 C34 C29 C30 C31 -0.5(10) . . . . ?
 C31 C32 C33 C34 -3.0(11) . . . . ?
 C31 C32 C35 C40 145.6(7) . . . . ?
 C31 C32 C35 C36 -33.9(10) . . . . ?
 C25 C24 C23 C22 4.8(10) . . . . ?
 C71 C66 C67 C68 0.8(14) . . . . ?
 C71 C66 C63 C62 101.1(10) . . . . ?
 C71 C66 C63 C64 -77.1(12) . . . . ?
 C71 C72 C73 C78 -54.6(12) . . . . ?
 C71 C72 C73 C74 124.9(9) . . . . ?
 C69 C68 C67 C66 -1.0(13) . . . . ?
 C69 C68 C108 C103 -90.0(10) . . . . ?
 C69 C109 C110 C111 175.7(7) . . . . ?
 C116 C115 C119 C118 -1.7(11) . . . . ?
 C68 C69 C70 C71 -1.7(13) . . . . ?
 C68 C69 C109 C114 119.3(9) . . . . ?
 C68 C69 C109 C110 -58.2(12) . . . . ?
 C37 C38 C39 C40 -3.5(11) . . . . ?
 C37 C38 C41 O5 -11.0(10) . . . . ?
 C37 C38 C41 O6 169.7(7) . . . . ?
 C22 C21 C26 C25 1.5(10) . . . . ?
 C33 C32 C31 C30 1.9(10) . . . . ?
 C33 C32 C35 C40 -32.8(10) . . . . ?
 C33 C32 C35 C36 147.7(8) . . . . ?
 C39 C38 C37 C36 4.6(12) . . . . ?
 C39 C38 C41 O5 166.9(6) . . . . ?
 C39 C38 C41 O6 -12.4(9) . . . . ?
 C41 C38 C37 C36 -177.6(7) . . . . ?
 C41 C38 C39 C40 178.6(6) . . . . ?
 C23 C24 C25 C26 -2.1(10) . . . . ?
 C35 C32 C31 C30 -176.5(7) . . . . ?
 C35 C32 C33 C34 175.5(7) . . . . ?
 C70 C71 C66 C67 -1.0(13) . . . . ?
 C70 C71 C66 C63 -174.4(8) . . . . ?
 C70 C71 C72 C73 116.4(9) . . . . ?
 C70 C69 C68 C67 1.4(12) . . . . ?
 C70 C69 C68 C108 178.9(8) . . . . ?
 C70 C69 C109 C114 -57.2(11) . . . . ?
 C70 C69 C109 C110 125.3(9) . . . . ?
 C114 C109 C110 C111 -1.8(12) . . . . ?
 C62 C63 C64 C65 5.5(15) . . . . ?
 C66 C71 C70 C69 1.5(13) . . . . ?
 C66 C71 C72 C73 -60.8(11) . . . . ?
 C66 C63 C64 C65 -176.3(9) . . . . ?
 C40 C35 C36 C37 0.8(12) . . . . ?
 O16 C78 C73 C72 -3.5(16) . . . . ?
 O16 C78 C73 C74 176.9(10) . . . . ?
 O16 C78 C77 C76 -179.7(10) . . . . ?
 C67 C68 C108 C103 87.4(9) . . . . ?
 C67 C66 C63 C62 -72.5(11) . . . . ?
 C67 C66 C63 C64 109.3(10) . . . . ?
 C26 C21 C22 C23 1.2(11) . . . . ?
 C109 C69 C68 C67 -175.0(7) . . . . ?
 C109 C69 C68 C108 2.4(13) . . . . ?
 C109 C69 C70 C71 174.8(8) . . . . ?
 C63 C62 C61 C60 -0.4(14) . . . . ?
 C63 C66 C67 C68 174.5(8) . . . . ?
 O14 C83 C82 C87 -178.6(9) . . . . ?
 O14 C83 C82 C81 4.8(15) . . . . ?
 C57 C60 C65 C64 -179.5(8) . . . . ?
 C57 C60 C61 C62 -177.0(8) . . . . ?
 C57 C56 C55 N1 -4.3(16) . . . . ?
 C57 C58 C59 N1 -1.8(17) . . . . ?
 C104 C103 C102 O9 177.9(7) . . . . ?
 C104 C103 C102 C101 -4.8(12) . . . . ?
 C104 C103 C108 C68 91.2(8) . . . . ?
 C104 C105 C100 C101 -5.3(13) . . . . ?
 C104 C105 C100 C99 172.2(8) . . . . ?
 C103 C104 C105 O10 -179.1(8) . . . . ?
 C103 C104 C105 C100 3.2(14) . . . . ?
 C103 C102 C101 C100 2.7(13) . . . . ?
 C102 C103 C108 C68 -91.1(9) . . . . ?
 C102 C101 C100 C105 2.5(13) . . . . ?
 C102 C101 C100 C99 -175.0(8) . . . . ?
 C60 C57 C56 C55 -178.0(8) . . . . ?
 C60 C57 C58 C59 -179.3(9) . . . . ?
 C60 C65 C64 C63 -7.4(16) . . . . ?
 C111 C112 C115 C119 -134.9(8) . . . . ?
 C111 C112 C115 C116 38.9(11) . . . . ?
 C111 C112 C113 C114 -5.4(11) . . . . ?
 O15 C75 C74 C73 -180.0(10) . . . . ?
 C101 C100 C99 C94 59.3(11) . . . . ?
 C36 C35 C40 C39 0.3(11) . . . . ?
 C56 C57 C60 C65 141.6(10) . . . . ?
 C56 C57 C60 C61 -43.1(13) . . . . ?
 C56 C57 C58 C59 4.2(16) . . . . ?
 C106 O9 C102 C103 -147.0(8) . . . . ?
 C106 O9 C102 C101 35.8(11) . . . . ?
 O11 C95 C94 C99 7.5(14) . . . . ?
 O11 C95 C94 C93 -174.9(9) . . . . ?
 C108 C68 C67 C66 -178.7(8) . . . . ?
 C108 C103 C102 O9 0.0(11) . . . . ?
 C108 C103 C102 C101 177.3(7) . . . . ?
 C96 C95 C94 C99 -174.2(9) . . . . ?
 C96 C95 C94 C93 3.4(16) . . . . ?
 C96 C91 C92 O12 178.6(9) . . . . ?
 C96 C91 C92 C93 1.0(16) . . . . ?
 C96 C91 C90 C85 -56.2(14) . . . . ?
 C105 C104 C103 C102 1.8(12) . . . . ?
 C105 C104 C103 C108 179.7(8) . . . . ?
 C105 C100 C99 C94 -118.2(9) . . . . ?
 C72 C71 C70 C69 -175.9(8) . . . . ?
 C72 C71 C66 C67 176.3(8) . . . . ?
 C72 C71 C66 C63 2.9(13) . . . . ?
 C72 C73 C74 C75 -173.7(10) . . . . ?
 C55 N1 C59 C58 -3.5(14) . . . . ?
 C100 C99 C94 C95 69.9(12) . . . . ?
 C100 C99 C94 C93 -107.5(10) . . . . ?
 C65 C60 C61 C62 -1.4(14) . . . . ?
 C95 C96 C91 C92 1.0(17) . . . . ?
 C95 C96 C91 C90 -178.3(10) . . . . ?
 C95 C94 C93 C92 -1.4(15) . . . . ?
 C61 C62 C63 C66 -179.8(7) . . . . ?
 C61 C62 C63 C64 -1.6(14) . . . . ?
 C61 C60 C65 C64 5.1(14) . . . . ?
 C99 C94 C93 C92 176.2(8) . . . . ?
 C98 O12 C92 C91 138.2(10) . . . . ?
 C98 O12 C92 C93 -44.3(14) . . . . ?
 C94 C93 C92 O12 -178.3(9) . . . . ?
 C94 C93 C92 C91 -0.8(16) . . . . ?
 C78 C73 C74 C75 5.8(17) . . . . ?
 C91 C96 C95 O11 174.8(11) . . . . ?
 C91 C96 C95 C94 -3.4(18) . . . . ?
 C73 C78 C77 C76 4.2(18) . . . . ?
 C89 O14 C83 C84 -18.3(15) . . . . ?
 C89 O14 C83 C82 160.3(10) . . . . ?
 C92 C91 C90 C85 124.5(11) . . . . ?
 C84 C85 C90 C91 -78.1(12) . . . . ?
 C84 C85 C86 O13 -178.7(9) . . . . ?
 C84 C85 C86 C87 0.5(16) . . . . ?
 C84 C83 C82 C87 0.0(17) . . . . ?
 C84 C83 C82 C81 -176.6(9) . . . . ?
 C76 C75 C74 C73 -1.7(18) . . . . ?
 C75 C76 C77 C78 0.0(17) . . . . ?
 C75 C76 C81 C82 -149.2(10) . . . . ?
 C85 C84 C83 O14 -179.9(9) . . . . ?
 C85 C84 C83 C82 1.7(17) . . . . ?
 C83 C84 C85 C90 174.3(10) . . . . ?
 C83 C84 C85 C86 -1.9(16) . . . . ?
 C83 C82 C81 C76 87.6(13) . . . . ?
 C77 C78 C73 C72 172.6(10) . . . . ?
 C77 C78 C73 C74 -6.9(16) . . . . ?
 C77 C76 C75 O15 177.0(10) . . . . ?
 C77 C76 C75 C74 -1.3(17) . . . . ?
 C77 C76 C81 C82 30.4(15) . . . . ?
 C87 C82 C81 C76 -88.8(13) . . . . ?
 C58 C57 C60 C65 -34.8(15) . . . . ?
 C58 C57 C60 C61 140.6(10) . . . . ?
 C58 C57 C56 C55 -1.5(15) . . . . ?
 C90 C91 C92 O12 -2.0(15) . . . . ?
 C90 C91 C92 C93 -179.7(9) . . . . ?
 C90 C85 C86 O13 5.3(16) . . . . ?
 C90 C85 C86 C87 -175.6(10) . . . . ?
 C107 O10 C105 C104 0.1(15) . . . . ?
 C107 O10 C105 C100 177.7(10) . . . . ?
 C82 C87 C86 O13 -179.8(10) . . . . ?
 C82 C87 C86 C85 1.2(17) . . . . ?
 C03P C123 C121 C125 0.0 . . . . ?
 C123 C03P C128 C126 0.0 . . . . ?
 C123 C121 C125 C126 0.0 . . . . ?
 C121 C125 C126 C128 0.0 . . . . ?
 C125 C126 C128 C03P 0.0 . . . . ?
 C128 C03P C123 C121 0.0 . . . . ?
 C59 N1 C55 C56 6.6(14) . . . . ?
 C86 C85 C90 C91 98.0(12) . . . . ?
 C86 C87 C82 C83 -1.4(16) . . . . ?
 C86 C87 C82 C81 175.2(10) . . . . ?
 C80 O15 C75 C76 -173.4(10) . . . . ?
 C80 O15 C75 C74 4.9(17) . . . . ?
 C81 C76 C75 O15 -3.3(15) . . . . ?
 C81 C76 C75 C74 178.3(10) . . . . ?
 C81 C76 C77 C78 -179.6(10) . . . . ?
 C03U C124 C03V C03Z 0.0 . . . . ?
 C124 C03U C122 C040 0.0 . . . . ?
 C124 C03V C03Z C040 0.0 . . . . ?
 C03V C03Z C040 C122 0.0 . . . . ?
 C03Z C040 C122 C03U 0.0 . . . . ?
 C122 C03U C124 C03V 0.0 . . . . ?
 C122 C03U C124 C120 -178.2(13) . . . . ?
 C03W C03P C123 C121 -168.9(14) . . . . ?
 C03W C03P C128 C126 169.7(13) . . . . ?
 C88 O13 C86 C85 -173.9(10) . . . . ?
 C88 O13 C86 C87 7.0(16) . . . . ?
 C97 O11 C95 C96 -3.0(19) . . . . ?
 C97 O11 C95 C94 175.3(11) . . . . ?
 C79 O16 C78 C73 148.6(12) . . . . ?
 C79 O16 C78 C77 -27.5(17) . . . . ?
 C120 C124 C03V C03Z 178.3(12) . . . . ?

_smtbx_masks_special_details       ?
loop_
  _smtbx_masks_void_nr
  _smtbx_masks_void_average_x
  _smtbx_masks_void_average_y
  _smtbx_masks_void_average_z
  _smtbx_masks_void_volume
  _smtbx_masks_void_count_electrons
  _smtbx_masks_void_content
 1 -0.650 -0.958 0.458 2276.1 390.3 ?
 2 0.500 1.000 0.000 95.6 0.0 ?

_smtbx_masks_void_probe_radius     1.2
_smtbx_masks_void_truncation_radius  1.2
_shelx_res_file
;
TITL 221031li_lidz263361_tol_0m_a.res in P-1
    221031li_lidz263361_tol_0m.res
    created by SHELXL-2019/2 at 19:31:28 on 02-Nov-2022
REM Old TITL 221031Li_LIDZ263361_Tol_0m in P-1 #2
REM SHELXT solution in P-1: R1 0.325, Rweak 0.039, Alpha 0.156
REM <I/s> 0.000 for 0 systematic absences, Orientation as input
REM Formula found by SHELXT: C91 N36 O16 Zn2
CELL 0.71073 15.6516 20.6865 23.9356 67.358 80.274 89.931
ZERR 2 0.0021 0.0028 0.003 0.004 0.004 0.004
LATT 1
SFAC C H N O Zn
UNIT 252 200 4 32 4
DFIX 1.53 0.005 C124 C120
SIMU 0.01 0.02 2 C03W C03P C123 C128 C121 C126 C125
SIMU 0.01 0.02 2 C120 C03U C124 C122 C03V C040 C03Z
SIMU 0.01 0.02 2 O10 O9 O12 C104 C103 C102 C101 C106 C105 C100 C99 C98 C94 =
 C93 C92 C107 O14 O11 C96 C95 O13 C91 C89 C84 C85 C83 C87 C90 C82 C86 C88 =
 C97 C79 O15 C73 C76 C75 C77 C74 C80 C81 C71 C66 C67 C72 C78 C69 C68 C70 =
 C108 O16
SIMU 0.01 0.02 2 N1 C59 C58 C57 C56 C55
DFIX 1.53 0.005 C03W C03P

L.S. 10 0 0
PLAN  10
SIZE 0.1 0.12 0.13
TEMP -80.15
CONF
list 4
MORE -1
ABIN
BOND $H
fmap 2 53
acta
SIZE 0.1 0.12 0.13
SHEL 999 0.83
OMIT 0 2 2
OMIT -2 -2 3
OMIT 4 3 2
OMIT -2 5 4
OMIT 1 -5 2
OMIT 0 4 2
OMIT -5 3 0
OMIT -1 5 6
OMIT -1 3 4
OMIT 1 1 5
OMIT 2 5 0
OMIT 3 3 1
REM <olex2.extras>
REM <HklSrc "%.\\221031Li_LIDZ263361_Tol_0m.hkl">
REM </olex2.extras>

WGHT    0.197600
EXTI    0.006821
FVAR       0.24210
ZN1   5    1.392352    0.330186    0.070675    11.00000    0.03535    0.04087 =
         0.06127   -0.03525    0.00723    0.00370
ZN2   5    0.346483    0.272593    0.206916    11.00000    0.03800    0.03907 =
         0.06024   -0.03336    0.00777    0.00415
O1    4    1.287707    0.365608    0.162357    11.00000    0.05000    0.05028 =
         0.07010   -0.03764    0.00135    0.01410
O8    4    0.482860    0.377743    0.095844    11.00000    0.04377    0.06506 =
         0.07284   -0.05075    0.00533   -0.00394
O7    4    0.449453    0.337614    0.197652    11.00000    0.05058    0.05171 =
         0.07385   -0.03837    0.00366   -0.00571
O3    4    1.257309    1.221112    0.182303    11.00000    0.05107    0.06114 =
         0.07834   -0.04606    0.01034   -0.00192
O5    4    0.421689    1.189742    0.220490    11.00000    0.06011    0.05373 =
         0.07861   -0.04181    0.00416    0.01582
O2    4    1.320938    0.414245    0.060169    11.00000    0.05682    0.05242 =
         0.06058   -0.03632    0.00827    0.01132
O4    4    1.285252    1.269648    0.078447    11.00000    0.04698    0.05712 =
         0.06707   -0.03417    0.00125   -0.01134
O6    4    0.442407    1.234098    0.117701    11.00000    0.05376    0.04653 =
         0.09674   -0.03708   -0.00123    0.01496
N2    3   -0.537012    0.334878    0.989404    11.00000    0.03575    0.04221 =
         0.06667   -0.03592    0.01007   -0.00106
N1    3    0.276910    0.258608    0.291059    11.00000    0.04334    0.08310 =
         0.06828   -0.05190    0.00554    0.00929
C51   1    0.551064    0.435675    0.145946    11.00000    0.04023    0.04890 =
         0.05874   -0.03648    0.00239    0.00038
C1    1    1.285404    0.413792    0.110096    11.00000    0.04017    0.04217 =
         0.06787   -0.03134    0.00082    0.00342
C10   1    0.954348    0.684492    0.167871    11.00000    0.04427    0.04170 =
         0.07560   -0.03516   -0.00144    0.00884
AFIX  43
H10   2    0.908747    0.675060    0.202237    11.00000   -1.20000
AFIX   0
C45   1    0.695994    0.614281    0.139666    11.00000    0.03692    0.03889 =
         0.07441   -0.03133   -0.00784    0.00634
C2    1    1.232754    0.474589    0.111321    11.00000    0.03844    0.04405 =
         0.06650   -0.03220    0.00117    0.01292
C27   1    1.248873    1.224233    0.129442    11.00000    0.04515    0.04585 =
         0.07954   -0.03915    0.01175   -0.00384
C11   1    0.968996    0.750979    0.122315    11.00000    0.03989    0.03721 =
         0.08652   -0.04030   -0.00750    0.00826
C46   1    0.666649    0.644741    0.181414    11.00000    0.04809    0.05589 =
         0.07423   -0.04336    0.00065    0.00160
AFIX  43
H46   2    0.617860    0.623375    0.213181    11.00000   -1.20000
AFIX   0
C24   1    1.192245    1.167186    0.128316    11.00000    0.04997    0.05707 =
         0.07006   -0.03781    0.00576   -0.00297
C118  1   -0.557667    0.291179    0.964737    11.00000    0.03482    0.06416 =
         0.07064   -0.04156    0.00070    0.00370
AFIX  43
H118  2   -0.613503    0.266791    0.979243    11.00000   -1.20000
AFIX   0
C8    1    1.071562    0.643112    0.114928    11.00000    0.04978    0.05378 =
         0.06911   -0.03818   -0.00641    0.01986
C18   1    1.049191    0.991856    0.124140    11.00000    0.05309    0.04460 =
         0.08979   -0.03978   -0.00324    0.00003
C7    1    1.215108    0.525469    0.056515    11.00000    0.05022    0.04726 =
         0.06602   -0.03509    0.00225    0.00850
AFIX  43
H7    2    1.238319    0.522754    0.018217    11.00000   -1.20000
AFIX   0
C48   1    0.650534    0.550108    0.142595    11.00000    0.05019    0.04221 =
         0.06027   -0.02967   -0.00118   -0.00103
C3    1    1.198572    0.480873    0.165416    11.00000    0.06130    0.05868 =
         0.05536   -0.03553   -0.00557    0.01869
AFIX  43
H3    2    1.209231    0.446897    0.203246    11.00000   -1.20000
AFIX   0
C50   1    0.558730    0.444412    0.198204    11.00000    0.05308    0.05574 =
         0.06082   -0.02861    0.00489   -0.01258
AFIX  43
H50   2    0.530163    0.410427    0.236573    11.00000   -1.20000
AFIX   0
C52   1    0.597517    0.482208    0.090121    11.00000    0.04163    0.05238 =
         0.06789   -0.04016   -0.00296    0.00368
AFIX  43
H52   2    0.595113    0.475692    0.053223    11.00000   -1.20000
AFIX   0
C4    1    1.148508    0.536283    0.165702    11.00000    0.06373    0.06065 =
         0.06547   -0.03716   -0.00128    0.02852
AFIX  43
H4    2    1.127528    0.540390    0.203741    11.00000   -1.20000
AFIX   0
C44   1    0.766085    0.650334    0.091987    11.00000    0.04290    0.05449 =
         0.07231   -0.03774   -0.00112    0.00166
AFIX  43
H44   2    0.785609    0.632950    0.060970    11.00000   -1.20000
AFIX   0
C43   1    0.806657    0.710629    0.089883    11.00000    0.04042    0.04033 =
         0.08279   -0.03202   -0.01028    0.00750
AFIX  43
H43   2    0.854571    0.733196    0.057700    11.00000   -1.20000
AFIX   0
O10   4   -0.323478    0.523419    0.666844    11.00000    0.10092    0.11513 =
         0.10399   -0.04012    0.01459    0.03777
C5    1    1.128501    0.585281    0.112537    11.00000    0.05975    0.04201 =
         0.06927   -0.03481   -0.00359    0.01261
C21   1    1.095735    1.053452    0.125418    11.00000    0.05254    0.05112 =
         0.07495   -0.03679   -0.00134   -0.00785
O9    4    0.010210    0.468303    0.584694    11.00000    0.07880    0.09751 =
         0.10835   -0.04319    0.01951    0.01180
C9    1    1.005542    0.631353    0.163956    11.00000    0.05077    0.03921 =
         0.07390   -0.03259   -0.00114    0.01306
AFIX  43
H9    2    0.994716    0.585814    0.195883    11.00000   -1.20000
AFIX   0
C112  1   -0.355154    0.296770    0.853490    11.00000    0.05856    0.08372 =
         0.06788   -0.05125    0.01276    0.00066
C54   1    0.490228    0.377858    0.146681    11.00000    0.04948    0.04847 =
         0.06505   -0.03761    0.00781    0.00752
C49   1    0.606409    0.500743    0.197967    11.00000    0.06149    0.06067 =
         0.06609   -0.03954   -0.00515   -0.00078
AFIX  43
H49   2    0.608968    0.505651    0.235525    11.00000   -1.20000
AFIX   0
C28   1    0.825991    0.803222    0.132498    11.00000    0.03734    0.03751 =
         0.09797   -0.04017   -0.00386    0.00470
C15   1    0.961000    0.873607    0.122114    11.00000    0.03428    0.04189 =
         0.08998   -0.04447   -0.00226    0.00550
C115  1   -0.420484    0.313905    0.896692    11.00000    0.05157    0.09091 =
         0.06812   -0.05454    0.00961    0.00314
C42   1    0.780563    0.739041    0.132263    11.00000    0.04404    0.04342 =
         0.09399   -0.04622   -0.01157    0.01177
C119  1   -0.502531    0.279316    0.919281    11.00000    0.04769    0.09001 =
         0.08030   -0.06855    0.00372    0.00670
AFIX  43
H119  2   -0.520576    0.247261    0.903165    11.00000   -1.20000
AFIX   0
C16   1    1.022004    0.866135    0.161408    11.00000    0.05164    0.04342 =
         0.09771   -0.03955   -0.01773    0.01084
AFIX  43
H16   2    1.034420    0.820537    0.187355    11.00000   -1.20000
AFIX   0
C117  1   -0.459006    0.370834    0.966654    11.00000    0.06310    0.06938 =
         0.07714   -0.05134    0.01077   -0.00125
AFIX  43
H117  2   -0.444380    0.404115    0.982544    11.00000   -1.20000
AFIX   0
C6    1    1.163836    0.579843    0.057943    11.00000    0.06310    0.04595 =
         0.07293   -0.02812    0.00074    0.02247
AFIX  43
H6    2    1.152885    0.614109    0.020342    11.00000   -1.20000
AFIX   0
C14   1    0.913009    0.809306    0.125860    11.00000    0.04381    0.04104 =
         0.08406   -0.03773   -0.00545    0.00860
C29   1    0.768015    0.856317    0.141904    11.00000    0.03795    0.04107 =
         0.10252   -0.04650    0.00212    0.00097
C20   1    0.949000    0.940928    0.082427    11.00000    0.05064    0.05565 =
         0.08605   -0.04467   -0.01316    0.01380
AFIX  43
H20   2    0.910017    0.947078    0.054643    11.00000   -1.20000
AFIX   0
C19   1    0.992762    1.000378    0.082041    11.00000    0.05820    0.03702 =
         0.08336   -0.03178   -0.01081    0.00347
AFIX  43
H19   2    0.984434    1.045919    0.053684    11.00000   -1.20000
AFIX   0
C13   1    1.085334    0.710027    0.069472    11.00000    0.04240    0.04325 =
         0.08698   -0.03882    0.00147    0.00548
AFIX  43
H13   2    1.130400    0.719256    0.034825    11.00000   -1.20000
AFIX   0
C47   1    0.708468    0.706363    0.176829    11.00000    0.04209    0.04919 =
         0.09604   -0.04790    0.00057    0.00675
AFIX  43
H47   2    0.686657    0.726701    0.205373    11.00000   -1.20000
AFIX   0
C113  1   -0.375754    0.285664    0.804089    11.00000    0.05517    0.09904 =
         0.07060   -0.04908    0.01436   -0.00216
AFIX  43
H113  2   -0.434559    0.286187    0.798728    11.00000   -1.20000
AFIX   0
C53   1    0.648220    0.539135    0.088644    11.00000    0.04183    0.04902 =
         0.07122   -0.03480    0.00437   -0.00500
AFIX  43
H53   2    0.681244    0.570473    0.050651    11.00000   -1.20000
AFIX   0
C38   1    0.505168    1.127242    0.167658    11.00000    0.06121    0.04497 =
         0.08473   -0.03603    0.00024    0.01337
C17   1    1.063437    0.924339    0.162327    11.00000    0.05800    0.05440 =
         0.08853   -0.04094   -0.02549    0.00844
AFIX  43
H17   2    1.102823    0.918032    0.189868    11.00000   -1.20000
AFIX   0
C12   1    1.035499    0.763762    0.073000    11.00000    0.04382    0.04090 =
         0.07915   -0.03353    0.00043    0.00651
AFIX  43
H12   2    1.047045    0.809511    0.041457    11.00000   -1.20000
AFIX   0
O12   4   -0.169515    0.659223    0.321093    11.00000    0.14242    0.12099 =
         0.10836   -0.04447    0.01048    0.01145
C30   1    0.777274    0.887910    0.181978    11.00000    0.05310    0.05194 =
         0.09358   -0.04707   -0.00831    0.01477
AFIX  43
H30   2    0.822054    0.874390    0.205662    11.00000   -1.20000
AFIX   0
C32   1    0.657607    0.960361    0.155257    11.00000    0.04608    0.04431 =
         0.10371   -0.04278   -0.00224    0.01394
C34   1    0.699200    0.878138    0.107710    11.00000    0.04828    0.05981 =
         0.12327   -0.06118   -0.01257    0.01676
AFIX  43
H34   2    0.690566    0.858118    0.079245    11.00000   -1.20000
AFIX   0
C31   1    0.723761    0.938632    0.189033    11.00000    0.06348    0.05955 =
         0.09031   -0.04527   -0.00321    0.02013
AFIX  43
H31   2    0.732409    0.958848    0.217363    11.00000   -1.20000
AFIX   0
C25   1    1.174458    1.167966    0.072631    11.00000    0.07501    0.05878 =
         0.08256   -0.03447   -0.00395   -0.00809
AFIX  43
H25   2    1.195369    1.206964    0.035325    11.00000   -1.20000
AFIX   0
C71   1   -0.114937    0.192602    0.658284    11.00000    0.07800    0.07837 =
         0.08704   -0.04894    0.01135    0.01483
C69   1   -0.158234    0.259699    0.721230    11.00000    0.06108    0.08894 =
         0.08076   -0.05190    0.01215    0.01074
C116  1   -0.399946    0.361858    0.921938    11.00000    0.04779    0.09072 =
         0.09407   -0.06465    0.02673   -0.01802
AFIX  43
H116  2   -0.345129    0.387838    0.907841    11.00000   -1.20000
AFIX   0
C68   1   -0.088386    0.309854    0.689163    11.00000    0.07024    0.08165 =
         0.08258   -0.04906    0.01267    0.01284
C37   1    0.531796    1.080876    0.218320    11.00000    0.09633    0.06302 =
         0.07643   -0.03494   -0.00596    0.04050
AFIX  43
H37   2    0.515523    1.085145    0.256758    11.00000   -1.20000
AFIX   0
C22   1    1.113360    1.054211    0.179621    11.00000    0.07318    0.05779 =
         0.09090   -0.03306    0.00167   -0.01961
AFIX  43
H22   2    1.094133    1.014552    0.216757    11.00000   -1.20000
AFIX   0
C33   1    0.645539    0.927620    0.115536    11.00000    0.05166    0.05977 =
         0.12177   -0.05369   -0.01172    0.01559
AFIX  43
H33   2    0.598984    0.939967    0.093408    11.00000   -1.20000
AFIX   0
C39   1    0.523988    1.117891    0.111861    11.00000    0.06903    0.05897 =
         0.08776   -0.03829   -0.00593    0.02763
AFIX  43
H39   2    0.502975    1.148471    0.076612    11.00000   -1.20000
AFIX   0
C41   1    0.452511    1.188352    0.169145    11.00000    0.04336    0.05078 =
         0.09263   -0.03953   -0.00184    0.00889
C23   1    1.156812    1.108994    0.182077    11.00000    0.09109    0.06632 =
         0.07356   -0.04209    0.01148   -0.02473
AFIX  43
H23   2    1.163672    1.108303    0.220984    11.00000   -1.20000
AFIX   0
C35   1    0.603765    1.017434    0.160349    11.00000    0.05607    0.05309 =
         0.09292   -0.03989   -0.00355    0.02223
C70   1   -0.169190    0.202745    0.705952    11.00000    0.07147    0.07342 =
         0.07921   -0.04241    0.01851    0.00262
AFIX  43
H70   2   -0.216111    0.168887    0.729186    11.00000   -1.20000
AFIX   0
C114  1   -0.311931    0.273707    0.761961    11.00000    0.08196    0.10430 =
         0.08980   -0.07105    0.00386    0.00705
AFIX  43
H114  2   -0.327357    0.268518    0.727115    11.00000   -1.20000
AFIX   0
C62   1    0.000517    0.286445    0.512341    11.00000    0.09594    0.07869 =
         0.08325   -0.03738    0.01412    0.02302
AFIX  43
H62   2   -0.044397    0.317903    0.509247    11.00000   -1.20000
AFIX   0
C66   1   -0.045074    0.242790    0.625899    11.00000    0.07963    0.07715 =
         0.08259   -0.04782    0.01166    0.01082
C40   1    0.573788    1.063246    0.109032    11.00000    0.07585    0.05842 =
         0.08771   -0.04540   -0.00280    0.02013
AFIX  43
H40   2    0.587580    1.057127    0.071251    11.00000   -1.20000
AFIX   0
O16   4   -0.266340    0.224941    0.601742    11.00000    0.15816    0.17674 =
         0.10865   -0.06920   -0.00651    0.07027
C67   1   -0.032950    0.299527    0.640802    11.00000    0.06989    0.08588 =
         0.08733   -0.04582    0.00991    0.01172
AFIX  43
H67   2    0.014433    0.332981    0.617729    11.00000   -1.20000
AFIX   0
C26   1    1.126777    1.112492    0.071573    11.00000    0.07971    0.06435 =
         0.07608   -0.03688   -0.00750   -0.01661
AFIX  43
H26   2    1.114688    1.114353    0.033421    11.00000   -1.20000
AFIX   0
C109  1   -0.224820    0.269139    0.769962    11.00000    0.05262    0.09281 =
         0.07434   -0.05326    0.01317    0.00368
C63   1    0.013596    0.240955    0.569522    11.00000    0.07439    0.07871 =
         0.08431   -0.04587    0.00932    0.01371
O14   4   -0.064152    0.367676    0.339976    11.00000    0.12180    0.12257 =
         0.14125   -0.04010   -0.00596    0.00067
C57   1    0.174745    0.248050    0.402478    11.00000    0.07590    0.14143 =
         0.08846   -0.08468    0.00236    0.02403
C104  1   -0.200894    0.452174    0.682078    11.00000    0.07932    0.09189 =
         0.08780   -0.04151    0.01326    0.00842
AFIX  43
H104  2   -0.230436    0.422588    0.721998    11.00000   -1.20000
AFIX   0
C103  1   -0.116082    0.436945    0.661373    11.00000    0.07964    0.08306 =
         0.08285   -0.05172    0.00758    0.01369
C102  1   -0.074478    0.483415    0.602923    11.00000    0.07054    0.08927 =
         0.08813   -0.04409    0.00707    0.00993
C60   1    0.118349    0.242466    0.461623    11.00000    0.09221    0.08232 =
         0.06530   -0.03793    0.02065    0.01550
C111  1   -0.267085    0.289525    0.863259    11.00000    0.05374    0.10658 =
         0.09442   -0.06830    0.01019    0.00107
AFIX  43
H111  2   -0.252057    0.293851    0.898555    11.00000   -1.20000
AFIX   0
O15   4   -0.071500    0.153032    0.422209    11.00000    0.20952    0.12604 =
         0.12205   -0.07697    0.00957    0.02635
C101  1   -0.117805    0.537492    0.566581    11.00000    0.08017    0.08069 =
         0.09289   -0.03560   -0.00069    0.01178
AFIX  43
H101  2   -0.088893    0.566962    0.526435    11.00000   -1.20000
AFIX   0
C36   1    0.582224    1.027673    0.214473    11.00000    0.09580    0.06610 =
         0.08403   -0.03774   -0.00425    0.03723
AFIX  43
H36   2    0.602709    0.997230    0.250022    11.00000   -1.20000
AFIX   0
C56   1    0.138178    0.255720    0.352442    11.00000    0.07387    0.15090 =
         0.09234   -0.05599    0.02252    0.01743
AFIX  43
H56   2    0.077336    0.259055    0.354064    11.00000   -1.20000
AFIX   0
C110  1   -0.203505    0.276247    0.821663    11.00000    0.05584    0.09745 =
         0.08358   -0.05313    0.00841    0.00911
AFIX  43
H110  2   -0.145328    0.272001    0.828484    11.00000   -1.20000
AFIX   0
C106  1    0.072220    0.528338    0.545599    11.00000    0.07757    0.08071 =
         0.10725   -0.03015    0.00755    0.00352
AFIX 137
H10A  2    0.059449    0.547450    0.503792    11.00000   -1.50000
H10B  2    0.131459    0.512860    0.544431    11.00000   -1.50000
H10C  2    0.067088    0.564724    0.562513    11.00000   -1.50000
AFIX   0
O11   4   -0.363499    0.502395    0.549917    11.00000    0.14877    0.18256 =
         0.11352   -0.03498    0.01107   -0.05722
C108  1   -0.070575    0.375072    0.700994    11.00000    0.06982    0.08842 =
         0.08213   -0.04142   -0.00206    0.01470
AFIX  23
H10D  2   -0.007173    0.387227    0.691538    11.00000   -1.20000
H10E  2   -0.091399    0.365508    0.745035    11.00000   -1.20000
AFIX   0
C96   1   -0.317919    0.521461    0.441262    11.00000    0.10968    0.13536 =
         0.09723   -0.04552   -0.00901   -0.02357
AFIX  43
H96   2   -0.353556    0.481978    0.445788    11.00000   -1.20000
AFIX   0
C105  1   -0.242596    0.507964    0.646978    11.00000    0.08145    0.09542 =
         0.09781   -0.04588    0.00929    0.02765
C72   1   -0.134132    0.131219    0.640979    11.00000    0.10536    0.08989 =
         0.10719   -0.06037    0.01654    0.00814
AFIX  23
H72A  2   -0.185058    0.101516    0.669948    11.00000   -1.20000
H72B  2   -0.083658    0.101997    0.643467    11.00000   -1.20000
AFIX   0
C55   1    0.192635    0.258494    0.299160    11.00000    0.06759    0.14087 =
         0.09207   -0.05551    0.00927    0.00937
AFIX  43
H55   2    0.165954    0.260478    0.265764    11.00000   -1.20000
AFIX   0
C100  1   -0.201692    0.549951    0.586828    11.00000    0.07935    0.08735 =
         0.09418   -0.04342   -0.00691    0.02945
C65   1    0.133706    0.197792    0.519089    11.00000    0.12746    0.10946 =
         0.07012   -0.04114    0.01663    0.04023
AFIX  43
H65   2    0.181766    0.169306    0.522354    11.00000   -1.20000
AFIX   0
C95   1   -0.314072    0.536793    0.491762    11.00000    0.11052    0.14103 =
         0.09017   -0.04043    0.00650   -0.02639
O13   4   -0.403934    0.437525    0.360658    11.00000    0.11522    0.17681 =
         0.15825   -0.05147   -0.01975    0.00060
C61   1    0.051809    0.286478    0.460172    11.00000    0.08448    0.10569 =
         0.07896   -0.04670    0.01773    0.02840
AFIX  43
H61   2    0.041224    0.318077    0.421344    11.00000   -1.20000
AFIX   0
C64   1    0.077366    0.195398    0.572029    11.00000    0.12421    0.12093 =
         0.08689   -0.04336    0.01860    0.04680
AFIX  43
H64   2    0.083720    0.161012    0.610883    11.00000   -1.20000
AFIX   0
C99   1   -0.248969    0.604466    0.545267    11.00000    0.09025    0.09963 =
         0.09504   -0.04203   -0.00197    0.01943
AFIX  23
H99A  2   -0.217517    0.650800    0.532627    11.00000   -1.20000
H99B  2   -0.307381    0.605848    0.568183    11.00000   -1.20000
AFIX   0
C98   1   -0.167234    0.733693    0.304526    11.00000    0.13469    0.08262 =
         0.12561   -0.03356   -0.00133   -0.00298
AFIX 137
H98A  2   -0.155291    0.757792    0.259574    11.00000   -1.50000
H98B  2   -0.121395    0.747858    0.321632    11.00000   -1.50000
H98C  2   -0.223458    0.746318    0.321049    11.00000   -1.50000
AFIX   0
C94   1   -0.258963    0.592376    0.488235    11.00000    0.09047    0.10713 =
         0.09393   -0.04257    0.00480    0.00490
C78   1   -0.216692    0.207588    0.557010    11.00000    0.14117    0.13304 =
         0.09393   -0.06064    0.00112    0.04165
C91   1   -0.270877    0.562459    0.384057    11.00000    0.11396    0.12641 =
         0.09524   -0.04712   -0.01428    0.00455
C93   1   -0.212889    0.632771    0.431153    11.00000    0.09298    0.10994 =
         0.09512   -0.04980    0.01222    0.00524
AFIX  43
H93   2   -0.175975    0.671432    0.426911    11.00000   -1.20000
AFIX   0
C73   1   -0.153139    0.160651    0.573830    11.00000    0.12846    0.10877 =
         0.09961   -0.06971    0.00673    0.01602
C89   1    0.001211    0.425045    0.300959    11.00000    0.13909    0.11422 =
         0.12933   -0.03797    0.01968    0.00774
AFIX 137
H89A  2   -0.008574    0.442685    0.258406    11.00000   -1.50000
H89B  2    0.059385    0.407646    0.302542    11.00000   -1.50000
H89C  2   -0.003533    0.463111    0.315874    11.00000   -1.50000
AFIX   0
C92   1   -0.218071    0.619399    0.379400    11.00000    0.10769    0.11098 =
         0.09302   -0.04454    0.00244    0.00379
C84   1   -0.170713    0.455611    0.331394    11.00000    0.11840    0.12536 =
         0.10812   -0.04223   -0.01247   -0.00039
AFIX  43
H84   2   -0.126224    0.492418    0.317281    11.00000   -1.20000
AFIX   0
C76   1   -0.176888    0.222193    0.450610    11.00000    0.14717    0.11713 =
         0.09528   -0.06516   -0.00272    0.00568
C75   1   -0.116730    0.171487    0.467820    11.00000    0.16810    0.11284 =
         0.10096   -0.06820    0.00444    0.02401
C85   1   -0.258036    0.471246    0.338006    11.00000    0.11414    0.13032 =
         0.10314   -0.05842   -0.01945    0.00962
C83   1   -0.148822    0.387667    0.345101    11.00000    0.11271    0.11413 =
         0.11226   -0.05336   -0.01682    0.00049
C77   1   -0.225679    0.239525    0.494777    11.00000    0.14302    0.13176 =
         0.10074   -0.06442   -0.00416    0.02138
AFIX  43
H77   2   -0.266754    0.273929    0.483460    11.00000   -1.20000
AFIX   0
C87   1   -0.300035    0.348404    0.369531    11.00000    0.13344    0.14313 =
         0.11011   -0.05595   -0.01399   -0.00856
AFIX  43
H87   2   -0.344782    0.312130    0.381695    11.00000   -1.20000
AFIX   0
C58   1    0.261466    0.242051    0.397201    11.00000    0.10403    0.17654 =
         0.10066   -0.07027    0.01219    0.02418
AFIX  43
H58   2    0.288780    0.233493    0.431699    11.00000   -1.20000
AFIX   0
C90   1   -0.279022    0.544594    0.328362    11.00000    0.12082    0.13929 =
         0.10212   -0.04205   -0.01415    0.01571
AFIX  23
H90A  2   -0.339102    0.551210    0.320355    11.00000   -1.20000
H90B  2   -0.239296    0.577492    0.291560    11.00000   -1.20000
AFIX   0
C74   1   -0.108008    0.141914    0.529345    11.00000    0.15173    0.10250 =
         0.10059   -0.06636    0.01051    0.02390
AFIX  43
H74   2   -0.068156    0.106542    0.540932    11.00000   -1.20000
AFIX   0
C107  1   -0.367607    0.482761    0.724295    11.00000    0.11033    0.15977 =
         0.16772   -0.01877    0.06023    0.03811
AFIX 137
H10F  2   -0.429545    0.490995    0.726711    11.00000   -1.50000
H10G  2   -0.345046    0.494977    0.755019    11.00000   -1.50000
H10H  2   -0.359894    0.433139    0.732378    11.00000   -1.50000
AFIX   0
C82   1   -0.210517    0.332300    0.364284    11.00000    0.13610    0.12226 =
         0.11158   -0.05759   -0.00978    0.00295

AFIX  66
C03P  1    0.285847    0.934960    0.056639    10.50000    0.07008    0.11344 =
         0.18283   -0.01717    0.00124   -0.00598
C123  1    0.335085    0.886997    0.094200    10.50000    0.09531    0.12499 =
         0.21034   -0.01008   -0.02495   -0.01839
AFIX  43
H123  2    0.339586    0.841524    0.093455    10.50000   -1.20000
AFIX  65
C121  1    0.377738    0.905569    0.132851    10.50000    0.08746    0.12923 =
         0.21925   -0.00816   -0.04666   -0.02539
AFIX  43
H121  2    0.411391    0.872788    0.158522    10.50000   -1.20000
AFIX  65
C125  1    0.371153    0.972103    0.133941    10.50000    0.07832    0.13438 =
         0.21473   -0.02313   -0.03950   -0.01847
AFIX  43
H125  2    0.400305    0.984796    0.160357    10.50000   -1.20000
AFIX  65
C126  1    0.321915    1.020067    0.096380    10.50000    0.07077    0.13744 =
         0.19873   -0.03263   -0.02030    0.00042
AFIX  43
H126  2    0.317414    1.065540    0.097125    10.50000   -1.20000
AFIX  65
C128  1    0.279261    1.001496    0.057729    10.50000    0.07036    0.12943 =
         0.18419   -0.02763    0.00262    0.00534
AFIX  43
H128  2    0.245609    1.034276    0.032058    10.50000   -1.20000
AFIX   0

C59   1    0.310634    0.248534    0.340614    11.00000    0.09164    0.15833 =
         0.09991   -0.06766    0.02373    0.00939
AFIX  43
H59   2    0.371701    0.245539    0.337563    11.00000   -1.20000
AFIX   0
C86   1   -0.321035    0.418074    0.356578    11.00000    0.11709    0.14085 =
         0.11443   -0.06467   -0.01763    0.00215
C80   1   -0.015353    0.093806    0.442135    11.00000    0.21094    0.16723 =
         0.15342   -0.09693    0.01645    0.06120
AFIX 137
H80A  2   -0.002959    0.074539    0.410310    11.00000   -1.50000
H80B  2   -0.045172    0.057166    0.480678    11.00000   -1.50000
H80C  2    0.039256    0.110491    0.448613    11.00000   -1.50000
AFIX   0
C81   1   -0.184118    0.255749    0.382880    11.00000    0.15447    0.12245 =
         0.11081   -0.06654   -0.01194   -0.00947
AFIX  23
H81A  2   -0.227880    0.227715    0.374598    11.00000   -1.20000
H81B  2   -0.127535    0.255216    0.357352    11.00000   -1.20000
AFIX  66

C03U  1    0.149045    0.723737   -0.103998    10.50000    0.10301    0.09850 =
         0.07406   -0.04165   -0.01563    0.01392
AFIX  43
H03U  2    0.136421    0.679058   -0.104462    10.50000   -1.20000
AFIX  65
C124  1    0.232150    0.742240   -0.099420    10.50000    0.09188    0.09683 =
         0.08981   -0.02606    0.02449    0.01473
C03V  1    0.250620    0.807613   -0.098741    10.50000    0.08925    0.08793 =
         0.10024   -0.03931    0.02987   -0.00500
AFIX  43
H03V  2    0.307419    0.820259   -0.095612    10.50000   -1.20000
AFIX  65
C03Z  1    0.185985    0.854484   -0.102641    10.50000    0.11973    0.08751 =
         0.10778   -0.04114    0.01851    0.00276
AFIX  43
H03Z  2    0.198609    0.899163   -0.102178    10.50000   -1.20000
AFIX  65
C040  1    0.102879    0.835982   -0.107220    10.50000    0.12196    0.09281 =
         0.10073   -0.04585    0.00284    0.03370
AFIX  43
H040  2    0.058704    0.868016   -0.109886    10.50000   -1.20000
AFIX  65
C122  1    0.084408    0.770609   -0.107899    10.50000    0.12089    0.10805 =
         0.09895   -0.03806   -0.01221    0.02349
AFIX  43
H122  2    0.027609    0.757964   -0.111028    10.50000   -1.20000
AFIX   0

C03W  1    0.224643    0.915074    0.021559    10.50000    0.09298    0.10459 =
         0.15322   -0.02860    0.02962   -0.00220
AFIX 137
H03A  2    0.246861    0.875960    0.011258    10.50000   -1.50000
H03B  2    0.221078    0.955547   -0.016382    10.50000   -1.50000
H03C  2    0.166699    0.900951    0.047282    10.50000   -1.50000
AFIX   0

C88   1   -0.473658    0.379947    0.386886    11.00000    0.12247    0.22897 =
         0.18336   -0.04863   -0.02014   -0.03031
AFIX 137
H88A  2   -0.527472    0.397830    0.372722    11.00000   -1.50000
H88B  2   -0.483182    0.361962    0.431938    11.00000   -1.50000
H88C  2   -0.456391    0.342004    0.373329    11.00000   -1.50000
AFIX   0
C97   1   -0.431376    0.444833    0.560942    11.00000    0.17664    0.24070 =
         0.18509    0.01370   -0.00124   -0.06323
AFIX 137
H97A  2   -0.461122    0.458001    0.525639    11.00000   -1.50000
H97B  2   -0.473745    0.438121    0.598229    11.00000   -1.50000
H97C  2   -0.403289    0.401040    0.566110    11.00000   -1.50000
AFIX   0
C79   1   -0.298176    0.298055    0.581536    11.00000    0.27637    0.24048 =
         0.17896   -0.08262   -0.02541    0.10505
AFIX 137
H79A  2   -0.248252    0.332751    0.564747    11.00000   -1.50000
H79B  2   -0.333472    0.303972    0.616955    11.00000   -1.50000
H79C  2   -0.333439    0.304830    0.549810    11.00000   -1.50000
AFIX   0

C120  1    0.305231    0.692927   -0.096899    10.50000    0.08795    0.09088 =
         0.12958   -0.01541    0.03555    0.03610
AFIX 137
H12A  2    0.317143    0.672379   -0.054894    10.50000   -1.50000
H12B  2    0.357726    0.719309   -0.125214    10.50000   -1.50000
H12C  2    0.287785    0.655403   -0.108970    10.50000   -1.50000
AFIX   0
HKLF 4


REM  221031li_lidz263361_tol_0m_a.res in P-1
REM wR2 = 0.3162, GooF = S = 0.982, Restrained GooF = 0.990 for all data
REM R1 = 0.0983 for 13017 Fo > 4sig(Fo) and 0.1560 for all 25536 data
REM 1365 parameters refined using 458 restraints

END

WGHT      0.1975      0.0000

REM Highest difference peak  1.136,  deepest hole -0.562,  1-sigma level  0.109
Q1    1   0.2644  0.3188  0.3009  11.00000  0.05    1.14
Q2    1   0.2140  0.3131  0.3551  11.00000  0.05    0.93
Q3    1   0.2404  0.1948  0.3322  11.00000  0.05    0.69
Q4    1   0.1903  0.1965  0.3812  11.00000  0.05    0.67
Q5    1   0.2001  0.7935 -0.1094  11.00000  0.05    0.62
Q6    1   0.2666  0.7677 -0.0833  11.00000  0.05    0.60
Q7    1   0.3080  0.7427 -0.0824  11.00000  0.05    0.59
Q8    1   0.3406  0.9590  0.1928  11.00000  0.05    0.59
Q9    1   0.3599  0.9419  0.1844  11.00000  0.05    0.58
Q10   1   0.3989  0.3354  0.1433  11.00000  0.05    0.58
;
_shelx_res_checksum                23070
_shelx_hkl_file
;
  -2   0   0  464.15   15.80
  -2   0   0  479.15   15.90
   2   0   0  473.85   15.80
   2   0   0  493.05   15.90
  -3   0   0  245.28    8.60
  -3   0   0  221.88    8.30
   3   0   0  227.38    8.40
   3   0   0  243.08    8.70
  -4   0   0   28.10    3.20
   4   0   0   28.60    3.20
  -5   0   0   57.29    4.00
  -5   0   0   53.89    3.30
   5   0   0   54.69    3.60
   5   0   0   53.69    3.90
  -6   0   0    3.60    2.60
  -6   0   0    4.40    1.90
   6   0   0    0.00    2.20
   6   0   0    1.20    2.50
  -7   0   0    5.40    2.40
  -7   0   0   14.20    3.50
   7   0   0    8.50    2.80
  -8   0   0    4.00    3.30
   8   0   0    8.20    2.90
  -9   0   0    3.80    3.40
   9   0   0    1.40    2.80
 -10   0   0   -0.20    3.50
  10   0   0    4.20    3.10
 -11   0   0    6.90    4.00
  11   0   0   -0.30    3.40
 -12   0   0    2.40    4.30
  12   0   0    2.00    3.70
 -13   0   0    5.30    4.70
  13   0   0    7.70    4.30
 -14   0   0   -4.30    4.80
  14   0   0    1.00    4.30
 -15   0   0   17.40    5.80
  15   0   0   18.40    5.40
 -16   0   0   15.60    6.10
  16   0   0   17.40    5.70
 -17   0   0    2.60    6.00
  17   0   0   -1.60    5.30
 -18   0   0   24.50    6.80
  18   0   0   13.00    6.30
 -19   0   0   19.20    7.50
  19   0   0   29.00    7.30
  19  -1   0   -6.20    5.90
 -19   1   0    6.50    6.90
  18  -1   0    5.60    6.10
 -18   1   0    6.10    6.50
  16  -1   0   -3.40    4.90
 -16   1   0   -2.90    5.40
  15  -1   0   22.90    5.80
 -15   1   0   33.30    6.40
  14  -1   0   10.40    4.70
 -14   1   0   12.80    5.40
  13  -1   0   24.50    5.10
 -13   1   0   23.50    5.60
  12  -1   0   14.50    4.50
 -12   1   0   19.50    5.00
  11  -1   0   -0.80    3.30
 -11   1   0    2.40    4.00
  10  -1   0   26.20    4.10
 -10   1   0   34.00    4.80
   9  -1   0    3.50    2.90
  -9   1   0    2.90    3.50
   8  -1   0    1.00    2.70
  -8   1   0    5.00    3.30
   7  -1   0   61.69    4.70
  -7   1   0   68.49    5.20
   6  -1   0   31.40    3.30
   6  -1   0   38.80    3.90
  -6   1   0   30.70    2.90
  -6   1   0   30.90    3.70
   5  -1   0   42.00    3.80
   5  -1   0   39.20    3.50
  -5   1   0   47.60    3.20
  -5   1   0   45.30    3.90
   4  -1   0   91.19    4.60
   4  -1   0   89.59    5.00
  -4   1   0   82.29    4.30
  -4   1   0   90.99    5.10
   3  -1   0  417.06   14.10
   3  -1   0  400.76   13.90
  -3   1   0  396.96   14.00
  -3   1   0  402.16   13.80
   2  -1   0 1154.18   36.70
   2  -1   0 1085.09   36.70
  -2   1   0 1089.79   36.60
  -2   1   0 1154.98   36.70
  -2  -1   0 1778.42   59.19
  -2  -1   0 1853.91   59.39
  -2  -1   0 1832.12   59.29
   2   1   0 1834.22   59.29
   2   1   0 1827.22   59.19
   2   1   0 1830.92   59.39
  -3  -1   0   12.50    1.80
   3   1   0   12.10    1.90
   3   1   0   14.30    2.30
  -4  -1   0   38.10    2.80
  -4  -1   0   37.10    3.60
   4   1   0   34.80    3.10
   4   1   0   36.70    3.50
  -5  -1   0   78.59    4.30
  -5  -1   0   77.59    3.90
   5   1   0   77.49    4.30
   5   1   0   77.79    4.10
  -6  -1   0    1.60    2.50
  -6  -1   0    0.00    1.70
   6   1   0    0.80    2.10
   6   1   0   -0.40    2.40
  -7  -1   0   25.70    3.60
  -7  -1   0   19.70    2.60
   7   1   0   25.40    3.10
  -8  -1   0    3.90    3.20
   8   1   0    1.00    2.60
  -9  -1   0   15.50    3.70
   9   1   0   15.00    3.20
 -10  -1   0    6.60    3.70
  10   1   0    1.80    2.90
 -11  -1   0    2.90    3.90
  11   1   0    2.60    3.30
 -12  -1   0   15.10    4.80
  12   1   0   20.20    4.60
 -13  -1   0   45.80    6.10
  13   1   0   32.00    5.30
 -14  -1   0   12.70    5.40
  14   1   0    7.70    4.60
 -15  -1   0   19.20    5.80
  15   1   0    8.00    5.10
 -16  -1   0    3.30    5.30
  16   1   0   -3.50    4.90
 -17  -1   0   15.20    6.40
 -18  -1   0   48.40    7.80
  18   1   0   11.20    6.20
 -19  -1   0    4.80    6.90
  19   1   0    0.50    6.40
  19  -2   0    8.20    6.60
 -19   2   0   -3.50    6.70
  18  -2   0    3.60    5.70
 -18   2   0    1.10    6.50
  17  -2   0    5.60    5.70
 -17   2   0    6.00    6.20
  16  -2   0    8.40    5.40
 -16   2   0    3.30    5.80
  15  -2   0   11.10    5.30
 -15   2   0   -1.30    5.40
  14  -2   0   21.30    5.40
 -14   2   0   12.10    5.60
  13  -2   0   -0.20    4.00
 -13   2   0    0.60    5.00
  12  -2   0   22.80    4.70
 -12   2   0   21.70    5.30
  11  -2   0  211.38   10.10
 -11   2   0  203.18   10.20
  10  -2   0   83.69    6.10
 -10   2   0   76.79    6.40
   9  -2   0    2.20    2.80
  -9   2   0    7.90    3.80
   8  -2   0   13.30    3.20
  -8   2   0   12.20    3.70
   7  -2   0    8.70    2.90
  -7   2   0    4.90    3.50
   6  -2   0   30.00    3.50
   6  -2   0   32.40    3.30
  -6   2   0   29.20    3.20
  -6   2   0   39.80    4.00
   5  -2   0   51.59    3.90
   5  -2   0   70.59    4.20
  -5   2   0   57.39    3.60
  -5   2   0   52.89    4.30
   4  -2   0  366.16   13.60
   4  -2   0  396.26   13.80
  -4   2   0  393.26   13.90
  -4   2   0  388.56   13.50
   3  -2   0  726.13   24.50
   3  -2   0  731.23   24.50
  -3   2   0  724.43   24.40
  -3   2   0  740.03   24.60
   2  -2   0  972.90   32.60
   2  -2   0  992.50   32.40
   2  -2   0 1039.30   32.70
  -2   2   0  964.80   32.40
  -2   2   0 1028.10   32.70
  -2   2   0  961.90   32.60
   1  -2   0  178.18    6.40
   1  -2   0  184.18    6.50
   1  -2   0  196.18    6.50
  -1   2   0  183.58    6.40
  -1   2   0  190.88    6.50
   0  -2   0 1201.58   41.60
   0  -2   0 1351.76   41.60
  -1  -2   0  184.78    6.70
  -1  -2   0  193.58    6.70
   1   2   0  190.78    6.70
   1   2   0  198.28    6.60
  -2  -2   0 1373.36   44.90
  -2  -2   0 1360.26   44.80
   2   2   0 1397.96   44.90
   2   2   0 1366.46   44.80
   2   2   0 1368.86   44.60
  -3  -2   0  169.28    6.50
   3   2   0  164.28    6.50
   3   2   0  158.18    6.10
   3   2   0  165.98    6.10
  -4  -2   0   75.59    4.00
  -4  -2   0   67.89    3.40
   4   2   0   61.09    3.50
   4   2   0   69.49    3.20
   4   2   0   70.09    3.90
  -5  -2   0    9.30    1.80
  -5  -2   0   10.00    2.30
   5   2   0   10.40    2.40
   5   2   0    7.70    1.90
  -6  -2   0   11.70    2.80
  -6  -2   0    6.90    2.00
   6   2   0    5.60    2.50
   6   2   0    9.10    2.30
  -7  -2   0    5.60    2.10
  -7  -2   0    0.10    2.90
   7   2   0    2.60    2.50
  -8  -2   0   13.60    3.30
   8   2   0   12.20    2.90
  -9  -2   0   81.09    5.80
   9   2   0   78.39    5.40
 -10  -2   0   15.00    4.00
  10   2   0    9.20    3.30
 -11  -2   0   18.30    4.50
  11   2   0   19.20    3.90
 -12  -2   0   25.30    5.10
  12   2   0   21.50    4.50
 -13  -2   0   43.50    5.90
  13   2   0   36.60    5.40
 -14  -2   0    1.70    4.90
  14   2   0   -2.20    4.30
 -15  -2   0    3.90    5.20
  15   2   0   -0.70    4.50
 -16  -2   0   13.40    5.90
  16   2   0   13.80    5.40
 -17  -2   0   -4.00    5.60
  17   2   0    8.50    5.50
 -18  -2   0    7.40    6.30
  18   2   0    6.60    5.90
 -19  -2   0   25.00    7.50
  19   2   0   19.10    7.10
  19  -3   0   16.10    7.00
 -19   3   0    2.00    6.90
  18  -3   0   -2.90    5.90
 -18   3   0   -1.80    6.40
  17  -3   0    4.90    5.60
 -17   3   0   -3.50    6.00
  16  -3   0   20.50    6.10
 -16   3   0   35.00    6.90
  15  -3   0    8.30    5.40
 -15   3   0    7.40    5.90
  14  -3   0    7.20    4.90
 -14   3   0    4.70    5.50
  13  -3   0   22.30    5.10
 -13   3   0   17.50    5.80
  12  -3   0   55.09    6.00
 -12   3   0   54.59    6.60
  11  -3   0   52.79    6.00
 -11   3   0   55.39    6.00
  10  -3   0   62.29    5.70
 -10   3   0   50.59    6.20
   9  -3   0  160.78    8.10
  -9   3   0  168.18    8.60
   8  -3   0   15.50    3.20
  -8   3   0    8.00    3.80
   7  -3   0   64.29    5.00
  -7   3   0   64.29    5.50
   6  -3   0   13.60    3.00
   6  -3   0    8.20    2.90
  -6   3   0   15.90    3.60
  -6   3   0    9.00    2.40
   5  -3   0   48.00    3.80
   5  -3   0   45.70    3.80
  -5   3   0   50.89    4.40
  -5   3   0   44.70    3.50
   4  -3   0  805.52   27.30
   4  -3   0  813.62   27.30
  -4   3   0  815.12   27.40
  -4   3   0  810.02   27.20
   3  -3   0  114.99    5.40
   3  -3   0  120.59    5.50
  -3   3   0  110.99    5.20
  -3   3   0  105.79    4.70
  -3   3   0  123.29    5.80
   2  -3   0  254.67    9.50
   2  -3   0  285.27    9.50
   2  -3   0  264.47    9.30
  -2   3   0  251.07    9.30
  -2   3   0  264.47    9.50
  -2   3   0  276.97    9.60
   1  -3   0  940.81   30.10
   1  -3   0  886.31   30.10
   1  -3   0  927.91   30.20
  -1   3   0  926.11   30.20
  -1   3   0  909.61   30.10
  -1   3   0  906.71   30.20
   0  -3   0  488.55   16.60
   0   3   0  511.75   16.50
   0   3   0  484.15   16.60
  -1  -3   0  192.58    6.90
  -1  -3   0  182.78    7.00
   1   3   0  186.98    6.90
   1   3   0  192.08    6.80
  -2  -3   0   37.10    3.00
  -2  -3   0   25.30    3.00
   2   3   0   32.00    2.70
   2   3   0   25.60    2.80
  -3  -3   0 6439.96  210.08
   3   3   0 6531.55  210.08
   3   3   0 6406.96  210.18
   3   3   0 6561.54  209.88
  -4  -3   0  632.84   21.10
   4   3   0  614.84   21.10
   4   3   0  615.54   20.70
   4   3   0  620.54   20.80
  -5  -3   0   15.70    2.50
   5   3   0   14.40    2.40
   5   3   0   16.00    2.10
  -6  -3   0  127.29    6.00
   6   3   0  124.89    5.50
   6   3   0  104.39    6.20
   6   3   0  118.69    5.00
  -7  -3   0   11.00    2.20
  -7  -3   0   11.50    3.10
   7   3   0    5.20    2.50
  -8  -3   0    1.90    2.80
   8   3   0    7.00    2.70
  -9  -3   0   36.60    4.30
   9   3   0   34.20    3.80
 -10  -3   0    7.20    3.70
  10   3   0    8.50    3.30
 -11  -3   0   57.69    6.10
  11   3   0   65.29    5.80
 -12  -3   0   13.00    4.60
  12   3   0    8.40    3.90
 -13  -3   0    4.00    4.70
  13   3   0    2.30    4.00
 -14  -3   0   12.90    5.50
  14   3   0   13.20    4.60
 -15  -3   0   20.30    6.10
  15   3   0   26.80    5.60
 -16  -3   0   -0.10    5.30
  16   3   0    4.20    4.80
 -17  -3   0    3.70    5.90
  17   3   0    2.60    5.50
 -18  -3   0   41.30    7.60
  18   3   0   47.80    7.30
  19  -4   0   21.30    7.30
 -19   4   0    3.90    6.90
  18  -4   0   -3.30    5.90
 -18   4   0    8.30    6.60
  17  -4   0   31.70    7.00
 -17   4   0   41.60    7.60
  16  -4   0    4.40    5.60
 -16   4   0   -2.20    5.90
  15  -4   0   -2.50    4.70
 -15   4   0    1.80    5.90
  14  -4   0    0.70    4.70
 -14   4   0    2.30    5.60
  13  -4   0  124.99    8.80
 -13   4   0  123.89    9.10
  12  -4   0    1.80    4.10
 -12   4   0    3.20    5.00
  11  -4   0   86.29    7.00
 -11   4   0   87.69    7.60
  10  -4   0  154.88    8.30
 -10   4   0  153.38    8.80
   9  -4   0  212.08    9.80
  -9   4   0  229.88   10.30
   8  -4   0   22.80    3.60
  -8   4   0   23.80    4.40
   7  -4   0   13.70    3.00
  -7   4   0   19.40    4.20
   6  -4   0   41.90    4.30
   6  -4   0   46.80    4.30
  -6   4   0   42.40    5.00
   5  -4   0   18.50    2.90
   5  -4   0   13.20    2.70
  -5   4   0   12.60    2.40
  -5   4   0   13.40    3.20
   4  -4   0  443.96   15.50
   4  -4   0  416.66   15.40
  -4   4   0  438.66   15.00
  -4   4   0  463.45   15.70
  -4   4   0  442.56   15.40
   3  -4   0 2461.95   82.59
   3  -4   0 2485.55   82.39
   3  -4   0 2612.04   82.59
  -3   4   0 2500.15   82.39
  -3   4   0 2577.04   82.69
  -3   4   0 2542.95   82.59
   2  -4   0  532.15   18.10
   2  -4   0  542.25   18.10
   2  -4   0  519.75   18.10
  -2   4   0  546.15   18.20
  -2   4   0  534.75   18.10
  -2   4   0  521.25   18.00
   1  -4   0  200.48    7.40
   1  -4   0  190.88    7.50
  -1   4   0  191.18    7.20
  -1   4   0  190.88    7.50
  -1   4   0  209.08    7.50
   0  -4   0 2015.10   67.39
   0   4   0 2135.29   67.29
   0   4   0 2040.30   67.39
  -1  -4   0  103.99    5.00
  -1  -4   0  106.09    4.90
   1   4   0  100.89    4.90
   1   4   0  101.99    4.70
  -2  -4   0 1503.55   48.80
  -2  -4   0 1471.25   48.80
   2   4   0 1480.65   48.70
   2   4   0 1487.05   48.80
  -3  -4   0    7.20    2.30
  -3  -4   0   13.00    2.30
   3   4   0    9.50    2.10
   3   4   0   15.60    2.10
  -4  -4   0   32.40    3.20
   4   4   0   25.30    2.40
   4   4   0   25.50    2.90
   4   4   0   30.30    2.70
  -5  -4   0  435.36   15.20
   5   4   0  436.26   14.70
   5   4   0  435.16   14.90
   5   4   0  402.26   15.10
  -6  -4   0   -0.10    2.70
   6   4   0    0.80    2.00
   6   4   0    2.00    2.10
  -7  -4   0   -0.70    2.80
   7   4   0    1.40    2.30
   7   4   0   -4.50    1.70
  -8  -4   0   23.70    3.70
   8   4   0   25.60    3.20
  -9  -4   0    5.10    3.40
   9   4   0    4.70    2.90
 -10  -4   0   60.29    5.80
  10   4   0   70.29    5.50
 -11  -4   0   -0.40    3.90
  11   4   0    2.70    3.50
 -12  -4   0   35.00    5.60
  12   4   0   36.10    4.90
 -13  -4   0   46.40    6.20
  13   4   0   64.09    6.60
 -14  -4   0   23.00    5.70
  14   4   0   18.20    4.90
 -15  -4   0   15.60    5.60
  15   4   0    3.60    4.60
 -16  -4   0   13.40    6.00
  16   4   0    9.40    5.10
 -17  -4   0   34.00    7.20
  17   4   0   28.30    6.40
 -18  -4   0    9.40    6.70
  18   4   0   -8.70    5.10
  19  -5   0    6.10    6.50
 -19   5   0    5.60    7.20
  18  -5   0    0.30    6.10
 -18   5   0   11.10    6.80
  17  -5   0   -0.20    5.60
 -17   5   0   -0.90    6.40
  16  -5   0    2.80    5.50
 -16   5   0    9.40    6.30
  15  -5   0   15.90    5.90
 -15   5   0   20.90    6.60
  14  -5   0   54.89    7.00
 -14   5   0   62.59    7.70
  13  -5   0    2.10    4.50
 -13   5   0   -2.40    5.30
  12  -5   0  302.07   13.70
 -12   5   0  306.17   14.10
  11  -5   0   35.50    5.00
 -11   5   0   28.90    5.80
  10  -5   0   16.10    4.10
 -10   5   0   11.10    4.60
   9  -5   0   62.59    5.70
  -9   5   0   68.09    6.40
   8  -5   0  218.28    9.50
  -8   5   0  203.58   10.00
   7  -5   0  414.16   15.60
  -7   5   0  422.06   16.00
   6  -5   0  182.08    7.90
  -6   5   0  158.28    8.20
   5  -5   0  541.15   18.90
   5  -5   0  517.55   18.70
  -5   5   0  553.44   19.10
  -5   5   0  530.15   18.70
  -5   5   0  537.45   18.20
   4  -5   0 2577.34   85.59
   4  -5   0 2640.34   85.69
  -4   5   0 2591.04   85.79
  -4   5   0 2665.73   85.59
  -4   5   0 2605.64   85.29
   3  -5   0  880.01   29.80
   3  -5   0  898.51   29.80
   3  -5   0  874.51   29.70
  -3   5   0  882.51   29.70
  -3   5   0  916.51   29.80
  -3   5   0  895.01   29.90
   2  -5   0   12.10    2.30
   2  -5   0    9.30    2.10
   2  -5   0   10.70    2.20
  -2   5   0   12.70    2.10
  -2   5   0   14.40    2.70
  -2   5   0   10.80    2.00
   1  -5   0  302.27   11.00
   1  -5   0  312.97   11.20
  -1   5   0  311.97   11.10
  -1   5   0  305.77   11.20
  -1   5   0  318.77   10.90
   0  -5   0  636.04   21.90
   0   5   0  652.23   21.70
   0   5   0  643.14   21.70
   0   5   0  644.14   21.80
  -1  -5   0    2.80    2.20
  -1  -5   0    2.00    2.30
   1   5   0    3.40    2.10
   1   5   0    2.80    1.90
  -2  -5   0   45.10    3.40
  -2  -5   0   33.40    3.50
   2   5   0   36.00    3.20
   2   5   0   40.80    3.00
  -3  -5   0   60.69    3.90
  -3  -5   0   68.39    4.00
   3   5   0   63.39    3.80
   3   5   0   57.39    3.50
  -4  -5   0  294.77   10.90
   4   5   0  283.27   10.80
   4   5   0  301.47   10.20
   4   5   0  294.67   10.80
  -5  -5   0   12.90    2.80
   5   5   0   13.60    2.10
   5   5   0   13.40    2.50
  -6  -5   0   62.79    4.70
   6   5   0   65.89    4.00
   6   5   0   58.69    4.00
  -7  -5   0   81.39    5.50
   7   5   0   87.39    4.80
   7   5   0   82.59    4.60
  -8  -5   0   67.69    5.20
   8   5   0   53.09    3.80
   8   5   0   57.39    4.40
  -9  -5   0   36.50    4.50
   9   5   0   40.50    4.00
 -10  -5   0    6.90    3.90
  10   5   0    9.60    3.40
 -11  -5   0   80.49    6.90
  11   5   0   88.59    6.60
 -12  -5   0   70.39    7.10
  12   5   0   71.69    6.50
 -13  -5   0   -1.00    4.60
  13   5   0    8.80    4.20
 -14  -5   0    6.20    5.00
  14   5   0   -1.40    4.20
 -15  -5   0   42.40    6.70
  15   5   0   39.90    6.10
 -16  -5   0   30.30    6.70
  16   5   0   20.40    5.50
 -17  -5   0    4.90    6.00
  17   5   0    1.70    5.30
 -18  -5   0   12.70    6.70
  18   5   0    2.70    5.80
  18  -6   0    6.00    6.80
 -18   6   0    2.30    6.90
  17  -6   0   -1.50    5.80
 -17   6   0    2.60    6.60
  16  -6   0   11.20    5.70
 -16   6   0   13.50    6.70
  15  -6   0   11.90    5.40
 -15   6   0    7.40    6.40
  14  -6   0   15.40    5.60
 -14   6   0   11.70    6.30
  13  -6   0  154.98    9.90
 -13   6   0  150.58   10.50
  12  -6   0   13.00    5.00
 -12   6   0    6.80    5.60
  11  -6   0    1.30    4.00
 -11   6   0    3.90    5.00
  10  -6   0   83.19    6.80
 -10   6   0   93.89    7.60
   9  -6   0   93.39    6.50
  -9   6   0   89.69    7.30
   8  -6   0   -2.50    2.90
  -8   6   0   -3.40    3.90
   7  -6   0  159.88    7.90
  -7   6   0  157.08    8.40
   6  -6   0 1083.49   38.10
  -6   6   0 1187.48   38.50
  -6   6   0 1106.69   37.40
   5  -6   0  736.23   25.30
  -5   6   0  729.33   24.80
  -5   6   0  735.93   25.50
   4  -6   0  537.65   18.80
   4  -6   0  537.05   18.90
  -4   6   0  553.34   18.80
  -4   6   0  543.05   18.60
  -4   6   0  531.45   19.00
   3  -6   0    5.00    2.30
   3  -6   0    4.70    2.10
   3  -6   0    6.80    2.30
  -3   6   0    3.60    2.70
  -3   6   0    4.60    2.00
  -3   6   0    5.20    2.00
   2  -6   0  697.83   24.30
   2  -6   0  722.23   24.20
  -2   6   0  710.73   24.30
  -2   6   0  730.63   24.20
  -2   6   0  717.93   24.10
   1  -6   0    5.50    2.00
   1  -6   0    6.40    2.40
  -1   6   0    7.80    2.40
  -1   6   0    7.80    1.80
  -1   6   0    9.10    2.20
   0  -6   0   71.49    4.30
   0   6   0   65.49    3.80
   0   6   0   68.39    4.00
   0   6   0   67.89    4.00
  -1  -6   0  161.58    6.90
   1   6   0  162.18    6.80
   1   6   0  163.28    6.50
  -2  -6   0   22.50    2.90
  -2  -6   0   24.70    3.00
   2   6   0   21.30    2.60
   2   6   0   18.60    2.40
  -3  -6   0   60.39    4.20
  -3  -6   0   59.69    4.30
   3   6   0   53.19    3.50
   3   6   0   58.39    3.80
  -4  -6   0   35.00    3.90
   4   6   0   32.80    3.50
  -5  -6   0   29.60    3.60
   5   6   0   27.70    3.50
   5   6   0   30.10    2.90
  -6  -6   0   36.70    4.00
   6   6   0   29.40    3.30
   6   6   0   31.90    3.30
  -7  -6   0    4.10    3.10
   7   6   0    8.60    2.40
   7   6   0    8.70    2.50
  -8  -6   0    3.30    3.20
   8   6   0    7.60    2.40
   8   6   0    6.60    2.70
  -9  -6   0   37.60    4.80
   9   6   0   45.80    4.10
   9   6   0   35.70    3.70
 -10  -6   0  183.58    9.20
  10   6   0  193.98    8.60
  10   6   0  168.08    7.70
 -11  -6   0   31.20    5.20
  11   6   0   35.50    4.50
 -12  -6   0    5.40    4.80
  12   6   0    2.90    3.70
 -13  -6   0   26.70    5.70
  13   6   0   33.50    5.00
 -14  -6   0   85.39    8.20
  14   6   0   87.69    7.60
 -15  -6   0   25.50    6.50
  15   6   0   10.00    5.20
 -16  -6   0   -3.60    5.50
  16   6   0    9.50    4.90
 -17  -6   0   15.80    6.60
  17   6   0    7.80    5.50
 -18  -6   0   20.50    7.10
  18   6   0   12.80    6.30
  18  -7   0    2.10    6.20
 -18   7   0   -0.90    7.30
  17  -7   0    5.60    6.20
 -17   7   0    3.90    6.80
  16  -7   0   -2.00    5.50
 -16   7   0   -1.80    6.20
  15  -7   0   52.49    7.20
 -15   7   0   61.99    8.40
  14  -7   0   44.00    6.50
 -14   7   0   26.00    7.30
  13  -7   0   13.70    5.20
 -13   7   0   15.80    6.70
  12  -7   0   27.20    5.20
 -12   7   0   37.80    6.70
  11  -7   0   18.30    4.80
 -11   7   0   15.20    5.90
  10  -7   0   46.00    5.50
 -10   7   0   68.19    7.00
   9  -7   0   23.20    4.00
  -9   7   0   28.30    5.40
   8  -7   0    1.60    3.10
  -8   7   0    2.90    2.20
  -8   7   0    2.90    4.10
   7  -7   0   24.00    3.80
  -7   7   0   21.90    2.90
  -7   7   0   20.70    4.70
   6  -7   0 1010.80   34.90
  -6   7   0 1027.10   35.20
  -6   7   0 1031.10   34.30
   5  -7   0   30.10    3.70
  -5   7   0   32.70    3.70
  -5   7   0   23.00    4.30
   4  -7   0  165.78    7.50
  -4   7   0  174.18    7.30
  -4   7   0  170.48    7.30
  -4   7   0  177.78    8.00
   3  -7   0  569.24   20.10
  -3   7   0  602.44   20.10
  -3   7   0  581.54   20.20
  -3   7   0  579.34   20.40
   2  -7   0   81.89    4.30
   2  -7   0   80.89    4.80
  -2   7   0   79.59    4.50
  -2   7   0   83.49    4.20
  -2   7   0   80.29    4.70
   1  -7   0    3.70    2.40
   1  -7   0    0.40    1.70
  -1   7   0    2.00    1.70
  -1   7   0    2.10    2.00
  -1   7   0    0.40    2.40
   0  -7   0   33.00    3.70
   0   7   0   26.20    3.00
   0   7   0   27.60    3.10
   0   7   0   30.20    3.20
  -1  -7   0  133.29    6.40
   1   7   0  136.69    6.00
   1   7   0  140.69    6.10
   1   7   0  141.29    6.20
  -2  -7   0   18.80    3.00
  -2  -7   0   18.90    3.00
   2   7   0   16.60    2.60
   2   7   0   16.60    2.50
  -3  -7   0   17.80    3.20
   3   7   0   24.30    3.00
  -4  -7   0   10.70    3.20
   4   7   0   13.60    2.80
  -5  -7   0   26.40    3.70
   5   7   0   26.80    3.30
  -6  -7   0  138.29    7.00
   6   7   0  142.19    5.90
  -7  -7   0   16.90    3.70
   7   7   0   12.20    2.60
  -8  -7   0    6.50    3.50
   8   7   0    6.50    2.70
  -9  -7   0  100.19    6.80
   9   7   0  102.79    5.90
 -10  -7   0    3.80    4.10
  10   7   0   -1.50    3.20
 -11  -7   0   20.10    5.10
  11   7   0   22.20    4.40
 -12  -7   0   10.70    5.20
  12   7   0   19.60    4.40
 -13  -7   0   99.09    8.50
  13   7   0  113.09    7.70
 -14  -7   0   12.30    5.70
  14   7   0   13.20    4.60
 -15  -7   0    6.80    5.70
  15   7   0   11.10    5.00
 -16  -7   0   17.80    6.60
  16   7   0   24.50    5.80
 -17  -7   0    4.70    6.40
  17   7   0    8.40    5.50
  18  -8   0   -5.00    6.00
 -18   8   0    2.80    7.40
  17  -8   0    6.90    6.40
 -17   8   0   -9.20    6.60
  16  -8   0   23.80    6.70
 -16   8   0   13.90    7.30
  15  -8   0   19.20    5.80
 -15   8   0   10.40    7.00
  14  -8   0   10.10    5.70
 -14   8   0    3.00    6.50
  13  -8   0   -2.10    4.90
 -13   8   0    3.30    6.20
  12  -8   0   43.70    6.50
 -12   8   0   40.00    7.10
  11  -8   0  167.18    9.60
 -11   8   0  147.19   10.40
  10  -8   0   10.90    4.20
 -10   8   0   11.70    5.70
   9  -8   0    1.50    3.70
  -9   8   0    0.70    4.60
   8  -8   0    6.40    3.70
  -8   8   0    6.80    2.40
  -8   8   0    4.10    4.40
   7  -8   0   27.60    4.20
  -7   8   0   31.40    3.70
  -7   8   0   27.70    4.80
   6  -8   0  287.07   11.70
  -6   8   0  287.57   12.10
  -6   8   0  293.27   11.10
   5  -8   0   11.90    3.20
  -5   8   0   23.80    4.20
  -5   8   0   21.10    3.00
  -4   8   0 1167.28   37.60
  -4   8   0 1049.79   37.20
  -3   8   0   55.49    4.80
  -3   8   0   50.79    4.20
  -3   8   0   55.09    4.00
   2  -8   0   33.80    3.60
  -2   8   0   27.60    3.20
  -2   8   0   26.90    3.70
  -2   8   0   27.30    2.80
   1  -8   0   17.90    3.30
  -1   8   0   21.80    2.50
  -1   8   0   19.60    3.30
  -1   8   0   22.30    3.00
   0  -8   0  109.39    6.10
   0   8   0  116.09    5.80
  -1  -8   0   63.29    4.90
   1   8   0   65.69    4.60
  -2  -8   0   41.50    4.50
  -2  -8   0   37.60    4.10
  -3  -8   0  195.98    8.60
  -4  -8   0   29.90    3.80
  -5  -8   0   13.90    3.50
  -6  -8   0  163.48    8.00
  -7  -8   0  207.88    9.50
  -8  -8   0  114.69    7.10
   8   8   0  126.69    6.10
  -9  -8   0   18.00    4.60
   9   8   0   24.80    3.60
 -10  -8   0    0.90    4.20
  10   8   0    3.60    3.40
 -11  -8   0    5.60    4.70
  11   8   0    2.70    3.60
 -12  -8   0   26.40    5.70
  12   8   0   26.80    4.60
 -13  -8   0   17.40    5.70
  13   8   0   19.80    4.60
 -14  -8   0   47.40    7.00
  14   8   0   53.49    6.10
 -15  -8   0   26.00    6.60
  15   8   0   28.50    5.70
 -16  -8   0   10.40    6.40
  16   8   0    0.60    4.70
 -17  -8   0   -3.10    6.30
  17   8   0    1.70    5.20
  18  -9   0    2.10    6.70
 -18   9   0    4.90    7.80
  17  -9   0   14.00    6.50
 -17   9   0   11.30    7.60
  16  -9   0    1.00    5.60
 -16   9   0    1.00    7.20
  15  -9   0   12.40    5.80
 -15   9   0    8.00    7.30
  14  -9   0   72.59    8.10
 -14   9   0   80.09    9.10
  13  -9   0   49.70    6.70
 -13   9   0   39.90    7.80
  12  -9   0    2.80    4.70
 -12   9   0    7.30    6.40
  11  -9   0   11.20    4.80
 -11   9   0    4.20    6.10
  10  -9   0   71.59    7.30
 -10   9   0   88.29    8.30
   9  -9   0    9.60    3.90
  -9   9   0    8.80    5.10
  -9   9   0    5.80    2.80
   8  -9   0   19.60    4.30
  -8   9   0   11.40    4.90
  -8   9   0   18.10    3.10
   7  -9   0  260.47   11.20
  -7   9   0  257.07   11.60
   6  -9   0  262.27   10.80
  -6   9   0  249.08   11.20
  -5   9   0   61.19    5.60
  -4   9   0   43.70    5.10
  -3   9   0  425.16   16.00
  -3   9   0  436.16   15.50
  -2   9   0   34.10    3.60
  -2   9   0   42.00    4.40
  -1   9   0   85.09    5.50
  -1   9   0   77.59    4.50
   0   9   0   29.70    4.00
   1   9   0  125.99    6.60
  -3  -9   0   40.80    4.60
  -4  -9   0    5.40    3.30
  -5  -9   0  379.06   14.50
  -6  -9   0   48.00    5.00
  -7  -9   0   61.89    5.70
  -8  -9   0   85.29    6.80
   8   9   0   99.59    5.40
  -9  -9   0  116.79    8.10
   9   9   0  124.09    6.60
 -10  -9   0    4.30    4.60
  10   9   0    2.40    3.40
 -11  -9   0   10.90    5.20
  11   9   0   18.00    4.20
 -12  -9   0   43.70    6.50
  12   9   0   52.19    5.60
 -13  -9   0   36.30    6.40
  13   9   0   42.80    5.30
 -14  -9   0   34.40    6.80
  14   9   0   45.20    5.80
 -15  -9   0    4.50    5.80
  15   9   0    0.20    4.90
 -16  -9   0    2.90    6.40
  16   9   0   20.60    5.40
 -17  -9   0   11.70    6.90
  17   9   0   10.20    5.70
  17 -10   0    1.90    6.60
 -17  10   0    1.50    7.70
  16 -10   0   58.79    8.30
 -16  10   0   84.29    9.80
  15 -10   0   55.39    7.60
 -15  10   0   48.80    8.70
  14 -10   0   13.60    5.80
 -14  10   0   26.40    7.60
  13 -10   0    9.50    5.60
 -13  10   0    7.00    6.80
  12 -10   0   64.59    7.00
 -12  10   0   64.69    8.40
  11 -10   0   30.70    5.50
 -11  10   0   26.80    7.00
  10 -10   0   12.90    4.90
 -10  10   0    4.80    5.60
   9 -10   0    8.40    4.30
  -9  10   0    7.70    5.50
   8 -10   0  109.09    7.10
  -8  10   0   82.49    7.70
   7 -10   0  133.09    7.50
  -7  10   0  104.69    7.70
  -6  10   0   28.00    5.00
  -5  10   0   52.79    5.60
  -4  10   0    7.50    3.60
  -3  10   0   81.39    5.90
  -2  10   0   53.79    3.90
  -2  10   0   47.50    5.00
  -1  10   0   57.29    3.80
  -1  10   0   43.40    4.80
   0  10   0  170.58    7.00
   0  10   0  183.18    8.20
   1  10   0   15.80    3.60
   2  10   0    0.50    3.00
  -3 -10   0   44.00    5.00
  -4 -10   0   43.20    5.00
  -5 -10   0  128.59    7.20
  -6 -10   0    8.20    3.90
  -7 -10   0  149.49    8.30
  -8 -10   0   71.69    6.70
  -9 -10   0   -2.10    4.30
 -10 -10   0   61.69    7.30
  10  10   0   67.09    5.70
 -11 -10   0    5.60    5.10
  11  10   0   10.70    4.10
 -12 -10   0  106.19    9.20
  12  10   0  135.39    8.00
 -13 -10   0    8.40    5.70
  13  10   0    3.00    4.00
 -14 -10   0    6.70    6.00
  14  10   0   10.80    4.70
 -15 -10   0   17.80    6.80
  15  10   0   30.60    5.80
 -16 -10   0    7.00    6.80
  16  10   0   18.90    5.50
  17 -11   0   30.70    8.30
 -17  11   0   26.60    9.40
  16 -11   0   38.00    7.90
 -16  11   0   51.19    9.60
  15 -11   0    3.30    5.90
 -15  11   0   11.50    7.50
  14 -11   0   88.59    9.40
 -14  11   0   86.09    9.70
  13 -11   0   16.50    6.00
 -13  11   0   31.90    8.10
  12 -11   0   -1.00    4.80
 -12  11   0    3.30    7.10
  11 -11   0    8.70    4.90
 -11  11   0    5.60    6.30
  10 -11   0    6.90    4.90
 -10  11   0   11.10    6.20
   9 -11   0   61.29    6.30
  -9  11   0   36.10    6.70
   8 -11   0   72.99    6.90
  -8  11   0   77.69    7.60
  -7  11   0    2.20    4.50
  -6  11   0   50.79    6.10
  -5  11   0    0.90    4.00
  -4  11   0   -0.70    3.50
  -3  11   0   55.99    5.50
  -2  11   0   10.60    3.80
  -2  11   0   13.40    2.70
  -1  11   0   28.80    4.10
  -1  11   0   26.80    3.00
   0  11   0  146.89    7.40
   0  11   0  147.89    6.30
   1  11   0   10.30    3.70
   2  11   0  134.29    7.20
  -4 -11   0   12.40    3.90
  -5 -11   0   20.30    4.30
  -6 -11   0  318.77   13.40
  -7 -11   0  168.38    9.20
  -8 -11   0   12.20    4.70
  -9 -11   0   46.80    6.00
 -10 -11   0   77.39    7.70
 -11 -11   0   52.79    6.90
 -12 -11   0    0.90    5.50
  12  11   0    5.50    4.00
 -13 -11   0   -0.40    5.50
  13  11   0    6.20    4.00
 -14 -11   0   38.00    7.10
  14  11   0   44.50    5.90
 -16 -11   0   -1.20    6.40
  16  11   0    8.00    4.90
 -17  12   0    1.10    8.70
 -16  12   0    2.40    8.10
 -15  12   0   62.29   10.00
  14 -12   0   94.89    9.90
 -14  12   0   88.49   10.50
  13 -12   0    0.00    5.80
 -13  12   0    8.20    7.40
  12 -12   0   -3.40    5.20
 -12  12   0    5.00    6.90
  11 -12   0   67.29    7.30
 -11  12   0   64.59    8.20
 -10  12   0    1.20    6.10
  -9  12   0   34.40    6.70
  -8  12   0    7.60    5.30
  -7  12   0   83.39    7.80
  -6  12   0   18.00    5.00
  -5  12   0    3.40    4.30
  -4  12   0    9.30    4.00
  -3  12   0   14.20    4.40
  -2  12   0    5.80    3.90
  -1  12   0    1.20    2.20
  -1  12   0    4.00    3.70
   0  12   0   11.40    2.50
   0  12   0    5.10    3.80
   1  12   0   85.49    6.30
   1  12   0   77.79    4.40
   2  12   0   11.60    4.00
   3  12   0    0.60    3.70
  -4 -12   0  100.19    7.10
  -5 -12   0  367.36   15.10
  -6 -12   0   39.50    5.50
  -7 -12   0    5.00    4.50
  -8 -12   0   27.60    5.40
  -9 -12   0   36.30    6.10
 -10 -12   0   17.60    5.70
 -11 -12   0   24.70    6.10
 -12 -12   0   32.10    6.70
 -13 -12   0   39.30    7.30
 -14 -12   0    0.50    6.10
 -15 -12   0    7.50    6.60
 -16  13   0   65.19   10.50
 -15  13   0   10.40    8.20
 -14  13   0    1.20    7.90
 -13  13   0   32.80    8.70
 -12  13   0   -1.10    6.90
 -11  13   0   15.10    7.00
 -10  13   0   -9.00    6.00
  -9  13   0   18.30    6.30
  -8  13   0   18.00    5.90
  -7  13   0    3.60    5.30
  -6  13   0   10.70    5.10
  -5  13   0    1.90    4.50
  -4  13   0   11.40    4.40
  -3  13   0   35.20    5.30
  -2  13   0    9.20    4.20
  -1  13   0  129.89    7.80
   0  13   0   96.09    7.10
   0  13   0   94.39    5.20
   1  13   0   33.60    4.90
   2  13   0   89.29    6.70
   3  13   0  116.29    7.60
  -5 -13   0    2.20    4.50
  -6 -13   0   28.50    5.70
  -7 -13   0    3.80    5.10
  -8 -13   0   19.60    5.60
  -9 -13   0   -9.70    4.70
 -10 -13   0   10.50    5.70
 -11 -13   0   19.70    6.20
 -12 -13   0    1.20    5.90
 -13 -13   0    2.60    6.10
 -14 -13   0    5.80    6.60
 -15 -13   0    1.10    6.80
 -16  14   0    2.20    8.30
 -15  14   0    3.00    8.40
 -14  14   0   31.70    9.00
 -13  14   0   16.40    8.10
 -12  14   0   -5.60    6.50
 -11  14   0   40.70    8.10
 -10  14   0    3.40    6.40
  -9  14   0    6.40    5.90
  -8  14   0   -1.40    5.60
  -7  14   0   20.10    6.20
  -6  14   0    9.30    5.40
  -5  14   0    8.30    5.00
  -4  14   0    1.60    4.30
  -3  14   0   45.10    5.90
  -2  14   0   46.60    5.70
  -1  14   0  118.19    7.70
   0  14   0    2.60    2.40
   0  14   0    5.40    4.50
   1  14   0  162.18    9.10
   2  14   0   81.19    7.30
   3  14   0  256.97   12.10
   4  14   0   73.09    7.50
  -6 -14   0   14.30    5.40
  -7 -14   0    3.40    5.40
  -8 -14   0    2.90    5.30
  -9 -14   0   20.60    6.00
 -10 -14   0   10.10    5.70
 -11 -14   0    5.80    5.80
 -12 -14   0    3.40    6.00
 -13 -14   0    0.60    6.30
 -14 -14   0   -1.60    6.40
 -15  15   0    5.30    8.90
 -14  15   0    4.30    8.20
 -13  15   0    5.00    7.90
 -12  15   0   11.20    7.40
 -11  15   0   31.30    8.10
 -10  15   0   -2.30    6.30
  -9  15   0   -1.50    5.90
  -8  15   0   14.50    6.60
  -7  15   0   -2.00    5.50
  -6  15   0    3.80    5.40
  -5  15   0   -2.30    5.10
  -4  15   0   43.00    6.10
  -3  15   0   12.10    5.40
  -2  15   0   77.79    7.50
  -1  15   0   54.19    6.30
   0  15   0  182.88   10.10
   1  15   0    7.60    4.90
   2  15   0   11.80    5.20
   3  15   0  152.48    9.80
   4  15   0   36.60    6.00
  -6 -15   0   15.00    5.50
  -7 -15   0   27.00    6.30
  -8 -15   0   42.20    7.10
  -9 -15   0   10.40    5.90
 -10 -15   0    5.60    5.80
 -11 -15   0    6.80    6.40
 -12 -15   0    0.70    6.20
 -13 -15   0    2.70    6.50
 -14 -15   0   -6.50    6.60
 -15  16   0   -3.60    8.60
 -14  16   0    0.90    8.80
 -13  16   0    5.20    8.00
 -12  16   0    7.00    7.70
 -11  16   0   -8.60    6.90
 -10  16   0    9.70    6.70
  -9  16   0   -2.70    6.10
  -8  16   0    6.20    6.40
  -7  16   0    5.20    5.90
  -6  16   0   12.50    6.20
  -5  16   0   31.10    6.70
  -4  16   0   63.29    7.20
  -3  16   0   18.60    6.00
  -2  16   0    5.60    5.10
  -1  16   0   49.90    6.60
   0  16   0    5.60    5.20
   1  16   0    2.20    5.40
   2  16   0  353.16   15.70
   3  16   0   79.89    8.60
   4  16   0    3.90    5.10
   5  16   0    5.80    5.30
  -7 -16   0   42.70    6.90
  -8 -16   0    1.50    5.70
  -9 -16   0   13.20    6.40
 -10 -16   0   12.30    6.70
 -11 -16   0    0.60    6.30
 -12 -16   0   -1.90    6.30
 -13 -16   0   -7.20    6.70
 -14  17   0   20.60    9.70
 -13  17   0    4.90    7.80
 -12  17   0    2.40    7.80
 -11  17   0   -1.70    7.10
 -10  17   0    8.60    6.80
  -9  17   0    7.10    6.50
  -8  17   0   -5.90    6.50
  -7  17   0   32.10    7.20
  -6  17   0   20.90    6.50
  -5  17   0    1.50    5.90
  -4  17   0   21.70    6.10
  -3  17   0   53.19    7.40
  -2  17   0   69.19    8.20
  -1  17   0    3.80    5.70
   0  17   0    1.60    5.30
   1  17   0  223.08   12.30
   2  17   0   24.90    6.30
   3  17   0   28.60    6.70
   4  17   0   20.70    6.10
   5  17   0   18.10    5.90
   6  17   0    2.00    5.50
  -9 -17   0   11.70    6.60
 -10 -17   0    0.70    6.20
 -11 -17   0    7.40    7.00
 -12 -17   0    1.00    7.20
 -13  18   0   15.60    8.80
 -12  18   0   -0.80    7.90
 -11  18   0    3.30    7.70
 -10  18   0    2.30    6.90
  -9  18   0   12.10    7.20
  -8  18   0    6.20    7.00
  -7  18   0    4.00    6.40
  -6  18   0    0.90    6.20
  -5  18   0   18.10    6.80
  -4  18   0   39.50    6.90
  -3  18   0    3.30    6.30
  -2  18   0    8.40    6.10
  -1  18   0   80.09    9.10
   0  18   0   24.80    6.70
   1  18   0   32.50    6.70
   2  18   0    2.20    5.70
   3  18   0    3.30    5.70
   4  18   0    0.10    5.70
   5  18   0    2.00    5.70
   6  18   0   -5.90    5.40
   7  18   0    4.60    5.80
 -10 -18   0   14.60    7.10
 -11 -18   0    2.20    6.90
 -12  19   0   -3.50    8.20
 -11  19   0   -4.30    7.30
 -10  19   0   -1.10    7.00
  -9  19   0   -0.90    7.00
  -8  19   0    2.50    7.00
  -7  19   0   10.40    6.90
  -6  19   0   34.90    7.60
  -5  19   0   33.80    7.50
  -4  19   0   -8.10    5.50
  -3  19   0   11.00    6.90
  -2  19   0   91.89    9.50
  -1  19   0   57.89    8.30
   0  19   0    1.60    6.10
   1  19   0   -1.20    5.80
   2  19   0    4.30    6.40
   3  19   0    5.00    6.10
   4  19   0   -1.20    5.90
   5  19   0   -5.40    5.80
   6  19   0   -3.90    5.80
   7  19   0    5.80    6.20
   8  19   0    3.00    6.40
 -11  20   0    0.60    7.80
 -10  20   0   -2.30    7.30
  -9  20   0    7.20    7.50
  -8  20   0    9.60    7.60
  -7  20   0    8.40    7.20
  -6  20   0   -0.60    6.60
  -5  20   0   -8.00    6.40
  -4  20   0   42.10    7.70
  -3  20   0   34.70    8.10
  -2  20   0    6.10    7.00
  -1  20   0   30.70    7.70
   0  20   0   44.70    8.00
   1  20   0   18.30    6.80
   2  20   0   -5.50    6.20
   3  20   0    3.20    6.30
   4  20   0    0.80    6.30
   5  20   0    2.20    6.60
   6  20   0    3.20    6.50
   7  20   0    1.70    6.60
   8  20   0    8.30    6.80
   9  20   0    0.90    6.70
 -10  21   0   -4.70    7.70
  -9  21   0   -9.60    7.20
  -8  21   0   -5.20    7.50
  -7  21   0   -9.40    6.90
  -6  21   0   11.70    7.40
  -5  21   0   18.90    7.70
  -4  21   0   12.30    7.20
  -3  21   0   17.40    7.60
  -2  21   0  125.39   11.60
  -1  21   0    5.40    6.90
   0  21   0   11.90    7.70
   1  21   0   -0.70    6.70
   2  21   0   -1.80    6.60
   3  21   0   11.30    7.10
   4  21   0    2.80    6.60
   5  21   0    2.60    6.80
   6  21   0   -0.40    6.80
   7  21   0   -0.20    6.80
  -8  22   0    1.60    8.10
  -7  22   0   17.30    8.40
  -6  22   0    4.90    7.60
  -5  22   0    0.10    7.50
  -4  22   0    6.10    7.50
  -3  22   0   66.69    9.40
  -2  22   0    5.20    8.00
  -1  22   0   -8.30    7.10
   0  22   0   -1.70    7.10
   1  22   0    7.80    7.20
   2  22   0   -1.50    6.60
   3  22   0   -4.20    7.00
   4  22   0    1.00    7.20
   5  22   0    1.20    6.80
   6  22   0    8.80    7.40
  -6  23   0   -0.80    7.70
  -5  23   0    1.00    7.90
  -4  23   0   19.50    8.50
  -3  23   0    3.10    7.60
  -2  23   0   -0.80    8.00
  -1  23   0    4.80    8.10
   0  23   0   13.70    8.00
   1  23   0    6.90    8.10
   2  23   0   -4.10    6.90
   3  23   0    7.20    7.40
   2  23  -1   -0.60    7.30
   1  23  -1    2.10    8.00
   0  23  -1   -3.00    7.40
  -1  23  -1   -5.70    7.90
  -2  23  -1    0.50    8.20
  -3  23  -1    2.00    7.60
  -4  23  -1   -0.50    7.60
  -5  23  -1   -0.80    7.80
   5  22  -1   11.00    7.60
   4  22  -1    1.10    7.30
   3  22  -1    3.70    7.10
   2  22  -1   -0.10    7.10
   1  22  -1   -1.30    7.20
   0  22  -1    5.40    7.30
  -1  22  -1   10.00    7.80
  -2  22  -1    3.50    8.00
  -3  22  -1   27.70    8.50
  -4  22  -1   26.00    8.10
  -5  22  -1    5.20    7.70
  -6  22  -1   -2.50    7.30
  -7  22  -1   -1.40    7.70
   7  21  -1    5.30    7.10
   6  21  -1    3.00    6.90
   5  21  -1   22.40    7.50
   4  21  -1   -1.40    6.60
   3  21  -1   -1.10    6.90
   2  21  -1    5.10    6.60
   1  21  -1   17.30    7.00
   0  21  -1   -2.30    6.90
  -1  21  -1    1.80    7.10
  -2  21  -1   74.39    9.70
  -3  21  -1   48.70    8.70
  -4  21  -1    3.50    6.70
  -5  21  -1   20.30    8.00
  -6  21  -1   21.90    7.90
  -7  21  -1    4.30    7.60
  -8  21  -1   -4.10    7.60
  -9  21  -1    2.30    7.60
   8  20  -1   -0.10    6.40
   7  20  -1    1.10    6.60
   6  20  -1    5.10    6.60
   5  20  -1    8.60    6.60
   4  20  -1    9.20    6.50
   3  20  -1   13.10    6.90
   2  20  -1    0.80    6.20
   1  20  -1   -0.90    6.40
   0  20  -1    8.50    7.10
  -1  20  -1   71.89    8.90
  -2  20  -1   22.30    7.60
  -3  20  -1    2.20    7.10
  -4  20  -1   24.20    7.30
  -5  20  -1   26.80    7.90
  -6  20  -1    6.60    6.90
  -7  20  -1   -1.20    7.00
  -8  20  -1    8.60    7.80
  -9  20  -1    7.20    7.60
 -10  20  -1    4.90    7.60
 -11  20  -1    3.30    7.70
   9  19  -1    8.30    6.80
   8  19  -1  -16.70    5.50
   7  19  -1    4.90    6.30
   6  19  -1   -0.30    6.00
   5  19  -1   -1.50    6.10
   4  19  -1    2.30    6.10
   3  19  -1   -0.60    6.00
   2  19  -1   -4.60    6.10
   1  19  -1    8.80    6.20
   0  19  -1   63.89    8.30
  -1  19  -1    1.10    6.50
  -2  19  -1    4.90    6.70
  -3  19  -1   27.80    7.50
  -4  19  -1   18.30    6.70
  -5  19  -1   -1.20    6.60
  -6  19  -1   23.70    7.30
  -7  19  -1   21.60    7.50
  -8  19  -1   22.10    8.00
  -9  19  -1    2.40    7.40
 -10  19  -1    7.10    7.30
 -11  19  -1   14.20    8.00
 -12  19  -1   -3.70    8.40
 -11 -18   1    3.40    7.00
   8  18  -1   -2.80    5.70
   7  18  -1    3.30    5.90
   6  18  -1    7.00    6.00
   5  18  -1   -1.80    5.70
   4  18  -1    5.90    5.90
   3  18  -1   -8.30    5.50
   2  18  -1    2.60    5.90
   1  18  -1   11.70    6.10
   0  18  -1   -6.50    5.50
  -1  18  -1   30.30    7.00
  -2  18  -1   51.59    7.70
  -3  18  -1   23.70    7.10
  -4  18  -1   26.20    6.60
  -5  18  -1   15.90    6.70
  -6  18  -1   56.69    8.00
  -7  18  -1    8.70    6.70
  -8  18  -1   11.00    7.50
  -9  18  -1    4.50    6.90
 -10  18  -1   -0.90    6.90
 -11  18  -1    1.10    7.40
 -12  18  -1   -0.70    8.00
 -13  18  -1    1.30    8.40
 -12 -17   1   -6.60    6.90
 -11 -17   1    1.80    6.80
 -10 -17   1   -1.20    6.30
  -9 -17   1    8.90    6.40
   7  17  -1   -0.40    5.70
   6  17  -1    3.00    5.40
   5  17  -1    2.00    5.40
   4  17  -1   28.80    6.70
   3  17  -1   13.10    5.80
   2  17  -1    2.90    5.80
   1  17  -1    4.20    6.10
   0  17  -1   13.60    5.90
  -1  17  -1    8.90    6.10
  -2  17  -1    6.90    6.00
  -3  17  -1  105.59    9.60
  -4  17  -1  102.19    9.00
  -5  17  -1   13.90    6.50
  -6  17  -1    1.50    5.90
  -7  17  -1    8.90    6.40
  -8  17  -1   42.40    8.00
  -9  17  -1    6.60    6.80
 -10  17  -1    4.60    6.70
 -11  17  -1   31.00    7.70
 -12  17  -1    6.50    7.60
 -13  17  -1   -6.40    7.50
 -14  17  -1    4.90    9.20
 -12 -16   1    9.30    7.10
 -11 -16   1   -1.50    6.60
 -10 -16   1    1.20    6.40
  -9 -16   1    7.00    6.40
  -8 -16   1    0.90    5.90
   6  16  -1   17.40    5.90
   5  16  -1    6.00    5.30
   4  16  -1    1.70    5.30
   3  16  -1    0.00    5.40
   2  16  -1  343.87   15.60
   1  16  -1   96.79    8.80
   0  16  -1    6.30    5.30
  -1  16  -1   -1.50    5.20
  -2  16  -1    7.80    5.50
  -3  16  -1  116.79    9.40
  -4  16  -1    2.10    5.10
  -5  16  -1   13.00    6.20
  -6  16  -1   75.89    8.20
  -7  16  -1    4.40    6.00
  -8  16  -1   -5.00    6.10
  -9  16  -1    1.80    6.30
 -10  16  -1   22.90    7.20
 -11  16  -1    7.40    7.30
 -12  16  -1   -5.20    7.10
 -13  16  -1    4.80    7.80
 -14  16  -1    0.50    8.50
 -13 -15   1   -1.20    6.70
 -12 -15   1    8.50    6.70
 -11 -15   1    5.90    6.30
 -10 -15   1    3.10    6.10
  -9 -15   1   -2.60    5.70
  -8 -15   1    3.70    5.60
  -7 -15   1   18.80    5.90
   5  15  -1    5.70    5.00
   4  15  -1   -0.20    5.10
   3  15  -1  453.45   18.50
   2  15  -1   51.49    6.40
   1  15  -1    4.00    5.00
   0  15  -1   76.89    7.70
  -1  15  -1   42.10    6.00
  -2  15  -1    7.90    5.10
  -3  15  -1    4.20    5.30
  -4  15  -1   10.90    5.20
  -5  15  -1   96.89    8.60
  -6  15  -1   13.10    5.90
  -7  15  -1   18.90    6.20
  -8  15  -1    6.90    6.40
  -9  15  -1    7.60    6.20
 -10  15  -1   -0.40    6.30
 -11  15  -1    2.90    7.10
 -12  15  -1    2.20    7.20
 -13  15  -1   -0.70    7.40
 -14  15  -1   -3.20    8.40
 -15  15  -1   10.60    8.80
 -14 -14   1    2.20    6.70
 -13 -14   1    5.80    6.60
 -12 -14   1   24.40    6.80
 -11 -14   1    3.70    5.90
 -10 -14   1    0.20    5.70
  -9 -14   1   -3.40    5.30
  -8 -14   1   24.50    6.40
  -7 -14   1    8.40    5.40
  -6 -14   1   10.50    5.40
   4  14  -1  330.97   14.60
   3  14  -1   38.60    6.00
   2  14  -1   29.70    5.50
   1  14  -1  144.09    7.20
   0  14  -1   24.50    5.20
  -1  14  -1   10.70    4.70
  -2  14  -1    6.80    4.60
  -3  14  -1  144.19    9.10
  -4  14  -1   -4.10    4.30
  -5  14  -1    9.00    5.20
  -6  14  -1   24.50    6.00
  -7  14  -1   32.20    6.50
  -8  14  -1   -6.30    5.70
  -9  14  -1   -4.60    5.60
 -10  14  -1   -6.60    6.00
 -11  14  -1   -2.20    6.70
 -12  14  -1    5.90    7.10
 -13  14  -1   -5.80    7.40
 -14  14  -1    5.70    8.10
 -15  14  -1    9.00    8.90
 -16  14  -1   10.20    8.80
 -15 -13   1   -0.10    6.80
 -14 -13   1   -3.70    6.40
 -13 -13   1    8.40    6.40
 -12 -13   1   -8.40    5.40
 -11 -13   1   -7.10    5.00
 -10 -13   1   16.50    5.90
  -9 -13   1   12.00    5.50
  -8 -13   1    3.50    5.10
  -7 -13   1    1.00    5.00
  -6 -13   1   28.30    5.80
  -5 -13   1  134.09    8.90
   4  13  -1   11.30    4.90
   3  13  -1   73.19    6.80
   2  13  -1  108.19    7.70
   1  13  -1   58.19    6.30
   0  13  -1    0.60    2.90
   0  13  -1   -2.90    4.10
  -1  13  -1   10.70    4.30
  -2  13  -1  209.98   10.20
  -3  13  -1   86.49    7.20
  -4  13  -1    4.10    4.20
  -5  13  -1   -7.00    4.30
  -6  13  -1    7.50    4.90
  -7  13  -1   13.00    5.70
  -8  13  -1    7.80    5.70
  -9  13  -1    4.50    5.70
 -10  13  -1   -1.20    6.30
 -11  13  -1    2.90    6.40
 -12  13  -1   -1.30    6.70
 -13  13  -1   -0.80    7.40
 -14  13  -1    1.50    7.70
 -15  13  -1   -3.20    7.80
 -16  13  -1    0.10    8.40
  15  12  -1  -10.60    4.60
 -15 -12   1   -8.90    6.20
  14  12  -1    4.60    4.40
 -14 -12   1   -3.30    6.30
  13  12  -1   12.80    4.50
 -13 -12   1   10.00    6.40
 -12 -12   1   25.40    6.80
 -11 -12   1   -4.80    5.30
 -10 -12   1   25.70    6.10
  -9 -12   1   17.00    5.60
  -8 -12   1    3.70    4.80
  -7 -12   1    4.70    4.80
  -6 -12   1    9.00    4.90
  -5 -12   1  178.18    9.60
   3  12  -1  299.97   12.70
   2  12  -1   30.60    4.70
   1  12  -1   12.50    4.10
   0  12  -1   60.79    4.30
   0  12  -1   66.39    5.80
  -1  12  -1   71.19    5.80
  -2  12  -1   42.90    5.00
  -3  12  -1  126.59    7.60
  -4  12  -1   53.39    5.70
  -5  12  -1   18.90    4.80
  -6  12  -1    2.60    4.60
  -7  12  -1    0.60    5.10
  -8  12  -1   21.90    5.90
  -9  12  -1    0.90    5.60
 -10  12  -1   -0.30    6.20
 -11  12  -1   10.60    6.50
 -12  12  -1    5.40    6.80
 -13  12  -1   -4.30    7.00
 -14  12  -1   -4.40    7.50
 -15  12  -1   45.10    9.20
 -16  12  -1   12.40    8.40
 -17  12  -1    5.50    8.50
  16  11  -1    3.70    5.30
 -16 -11   1   10.00    7.10
 -15 -11   1    0.50    6.30
  14  11  -1    0.80    4.40
 -14 -11   1    6.10    6.20
  13  11  -1   10.30    4.70
 -13 -11   1    8.60    6.00
  12  11  -1    6.30    4.30
 -12 -11   1   -2.00    5.40
  11  11  -1   12.30    4.10
 -11 -11   1    2.40    5.30
 -10 -11   1   36.70    6.30
  -9 -11   1    4.10    4.90
  -8 -11   1    0.50    4.50
  -7 -11   1   14.40    4.80
  -6 -11   1  195.78   10.00
  -5 -11   1  122.79    7.90
  -4 -11   1  116.09    7.30
   2  11  -1  332.37   13.30
   1  11  -1  122.29    6.90
   0  11  -1   38.10    4.60
  -1  11  -1   83.29    5.90
  -1  11  -1   79.29    4.80
  -2  11  -1   70.29    5.90
  -3  11  -1   99.29    6.70
  -4  11  -1    8.20    3.90
  -5  11  -1   -0.50    4.00
  -6  11  -1   18.10    4.80
  -7  11  -1   46.20    6.00
  -8  11  -1   48.40    6.50
  -9  11  -1   -1.10    5.30
 -10  11  -1   62.59    7.90
 -11  11  -1    6.00    6.10
 -12  11  -1   35.70    8.00
 -13  11  -1    9.70    7.20
 -14  11  -1   80.89    9.90
 -15  11  -1   11.60    7.70
 -16  11  -1    1.10    7.70
 -17  11  -1   30.70    9.40
  16  10  -1    4.40    5.20
 -16 -10   1   -5.40    6.60
  15  10  -1   25.70    5.70
 -15 -10   1   25.60    7.10
  14  10  -1    6.80    4.50
 -14 -10   1   -1.60    5.90
  13  10  -1   15.50    4.70
 -13 -10   1   14.50    5.90
  12  10  -1   26.40    4.80
 -12 -10   1   14.30    5.90
  11  10  -1   64.49    6.20
 -11 -10   1   57.19    6.80
  10  10  -1   74.29    5.90
 -10 -10   1   60.79    7.40
   9  10  -1    0.80    3.10
  -9 -10   1    4.00    4.70
   8  10  -1   54.09    4.70
  -8 -10   1   50.99    5.90
  -7 -10   1  308.37   13.00
  -6 -10   1   45.10    5.10
  -5 -10   1    1.90    3.70
  -4 -10   1   45.00    5.20
   2  10  -1   24.00    3.90
   1  10  -1    4.40    3.30
   0  10  -1    5.70    3.30
  -1  10  -1   43.30    3.60
  -1  10  -1   39.20    4.40
  -2  10  -1   37.40    3.70
  -2  10  -1   36.30    4.40
  -3  10  -1   21.00    4.00
  -4  10  -1   14.10    3.90
  -5  10  -1    8.50    4.00
  -6  10  -1   10.70    4.40
  -7  10  -1   -0.40    4.20
  -8  10  -1   12.10    5.00
  -9  10  -1  104.49    9.00
   9 -10   1  123.99    8.30
 -10  10  -1  114.49    9.40
  10 -10   1  132.19    9.00
 -11  10  -1   80.49    8.80
  11 -10   1   75.49    8.00
 -12  10  -1   70.89    8.80
  12 -10   1   65.29    7.20
 -13  10  -1   69.39    9.00
  13 -10   1   64.59    7.70
 -14  10  -1    9.60    7.10
  14 -10   1    5.50    5.70
 -15  10  -1    9.00    7.30
  15 -10   1   16.80    6.40
 -16  10  -1  101.59   11.50
  16 -10   1   99.99   10.60
 -17  10  -1   15.00    8.30
  17 -10   1   27.60    7.70
  17   9  -1   -1.50    5.10
 -17  -9   1   -1.80    6.60
  16   9  -1    7.60    5.50
 -16  -9   1   16.80    6.90
  15   9  -1   15.10    5.20
 -15  -9   1    9.50    6.30
  14   9  -1    6.80    4.70
 -14  -9   1   -0.70    5.60
  13   9  -1   19.90    5.10
 -13  -9   1    8.90    5.70
  12   9  -1   45.50    5.40
 -12  -9   1   35.80    6.40
  11   9  -1   54.69    5.90
 -11  -9   1   43.00    6.30
  10   9  -1   -4.10    3.30
 -10  -9   1   -2.30    4.60
   9   9  -1  184.08    8.30
  -9  -9   1  172.78    9.60
   8   9  -1  341.37   12.60
  -8  -9   1  329.47   13.90
   7   9  -1   39.10    3.90
  -7  -9   1   36.10    4.90
  -6  -9   1   71.69    5.90
  -5  -9   1   11.20    3.80
  -4  -9   1  355.56   13.80
  -3  -9   1   40.90    4.40
   2   9  -1   21.80    3.70
   1   9  -1  173.68    8.00
   0   9  -1   62.39    4.90
  -1   9  -1    2.60    2.30
  -1   9  -1    2.10    3.10
  -2   9  -1    8.80    2.50
  -2   9  -1    2.60    3.20
  -3   9  -1   14.20    3.20
  -3   9  -1   19.10    4.00
  -4   9  -1    7.10    3.70
  -5   9  -1   18.90    4.10
  -6   9  -1   56.69    6.10
  -7   9  -1   47.90    5.50
  -8   9  -1   87.99    7.40
   8  -9   1   89.59    6.80
  -9   9  -1    6.70    5.00
   9  -9   1    4.70    4.00
 -10   9  -1    5.80    2.90
 -10   9  -1    0.20    5.20
  10  -9   1   -0.90    4.10
 -11   9  -1   94.29    9.30
  11  -9   1   97.09    8.10
 -12   9  -1   15.20    6.90
  12  -9   1   11.60    5.10
 -13   9  -1   -7.90    6.10
  13  -9   1    0.20    5.00
 -14   9  -1   41.30    7.90
  14  -9   1   56.49    7.30
 -15   9  -1   55.69    8.90
  15  -9   1   63.49    7.80
 -16   9  -1   22.70    8.20
  16  -9   1   13.70    6.30
 -17   9  -1   19.00    8.00
  17  -9   1   -4.60    6.30
 -18   9  -1    4.60    7.70
  18  -9   1    8.70    7.20
  17   8  -1    0.30    5.30
 -17  -8   1    3.30    6.80
  16   8  -1   -3.20    4.80
 -16  -8   1   -1.50    6.10
  15   8  -1   -5.70    4.50
 -15  -8   1    1.80    5.70
  14   8  -1   21.90    5.10
 -14  -8   1   17.90    5.90
  13   8  -1   56.19    6.10
 -13  -8   1   61.59    7.10
  12   8  -1   12.90    4.50
 -12  -8   1    6.60    5.10
  11   8  -1   38.40    4.80
 -11  -8   1   31.10    5.70
  10   8  -1   84.49    6.20
 -10  -8   1   82.99    7.40
   9   8  -1  183.58    8.20
  -9  -8   1  166.88    9.20
   8   8  -1    2.90    2.80
  -8  -8   1    4.90    3.90
   7   8  -1   64.49    4.30
  -7  -8   1   61.29    5.60
   6   8  -1  306.47   10.90
  -6  -8   1  287.47   12.00
  -5  -8   1   11.10    3.50
  -4  -8   1   24.70    3.80
  -3  -8   1   92.29    5.80
   1   8  -1  153.08    7.00
   0   8  -1   17.60    3.20
  -1   8  -1    3.40    2.90
  -2   8  -1  162.78    7.50
  -2   8  -1  163.18    6.90
  -3   8  -1  159.18    7.40
  -3   8  -1  145.69    6.70
  -4   8  -1   16.30    2.90
  -4   8  -1   11.90    3.90
  -5   8  -1  164.28    8.20
  -5   8  -1  153.68    7.00
  -6   8  -1  262.07   10.20
  -6   8  -1  259.07   11.30
   6  -8   1  261.87   10.90
  -7   8  -1   20.20    3.00
  -7   8  -1   14.40    4.40
   7  -8   1   24.20    3.90
  -8   8  -1    3.40    2.40
  -8   8  -1   -0.90    4.30
   8  -8   1    0.10    3.20
  -9   8  -1   -1.10    4.50
  -9   8  -1    2.30    2.50
   9  -8   1   -0.70    3.70
 -10   8  -1   54.49    7.00
  10  -8   1   48.70    5.60
 -11   8  -1   41.30    7.20
  11  -8   1   37.20    5.50
 -12   8  -1    8.40    6.00
  12  -8   1    9.20    5.00
 -13   8  -1   32.20    7.20
  13  -8   1   41.80    6.20
 -14   8  -1   48.80    8.20
  14  -8   1   49.90    7.00
 -15   8  -1   -2.20    6.50
  15  -8   1    4.50    5.30
 -16   8  -1   17.40    7.60
  16  -8   1   29.00    6.80
 -17   8  -1   30.10    8.10
  17  -8   1   13.10    6.50
 -18   8  -1    3.70    7.50
  18  -8   1    5.50    7.10
  17   7  -1    0.30    5.30
 -17  -7   1    1.60    6.40
  16   7  -1   -7.00    4.80
 -16  -7   1    2.00    6.00
  15   7  -1   18.40    5.30
 -15  -7   1   16.00    6.30
  14   7  -1   12.60    4.50
 -14  -7   1   22.40    6.10
  13   7  -1    9.90    4.60
 -13  -7   1   -0.10    5.10
  12   7  -1   -0.50    4.10
 -12  -7   1   -0.40    4.70
  11   7  -1   57.79    6.00
 -11  -7   1   54.49    6.20
  10   7  -1  136.89    7.50
 -10  -7   1  141.89    8.40
   9   7  -1   70.69    5.40
  -9  -7   1   72.19    6.30
   8   7  -1  104.19    5.60
  -8  -7   1   90.99    6.60
   7   7  -1  199.38    7.80
  -7  -7   1  179.58    8.70
   6   7  -1   13.80    2.40
  -6  -7   1   13.30    3.50
  -5  -7   1   12.10    3.40
  -4  -7   1  428.86   15.60
   3   7  -1  242.08   10.30
  -3  -7   1  249.38    9.90
   2   7  -1   65.69    4.30
   2   7  -1   55.59    4.60
  -2  -7   1   70.39    4.70
   1   7  -1   17.80    2.70
   1   7  -1   19.60    2.90
   1   7  -1   19.00    2.70
   0   7  -1    4.90    2.20
   0   7  -1    1.30    2.50
   0   7  -1    2.40    2.10
  -1   7  -1    8.60    2.70
  -1   7  -1    8.40    2.30
   1  -7   1    6.90    2.10
  -2   7  -1   27.50    2.90
  -2   7  -1   31.60    2.90
  -2   7  -1   27.20    3.30
   2  -7   1   26.80    2.90
  -3   7  -1  120.29    5.60
  -3   7  -1  123.69    5.60
  -3   7  -1  101.09    5.90
   3  -7   1  121.49    6.10
  -4   7  -1  230.88    9.10
  -4   7  -1  233.38    9.30
  -4   7  -1  238.08    9.80
  -5   7  -1  972.40   31.50
  -5   7  -1  947.61   30.70
   5  -7   1  810.92   31.00
  -6   7  -1    5.90    2.40
  -6   7  -1   -3.90    3.60
   6  -7   1    5.80    3.00
  -7   7  -1  107.29    5.40
  -7   7  -1   93.59    7.20
   7  -7   1  106.49    6.50
  -8   7  -1    4.40    4.20
  -8   7  -1    6.20    2.30
   8  -7   1    0.80    3.20
  -9   7  -1    2.00    4.60
   9  -7   1    7.30    3.50
 -10   7  -1    6.60    5.10
  10  -7   1    7.80    4.20
 -11   7  -1   -6.90    5.20
  11  -7   1   -1.70    4.00
 -12   7  -1  117.79    9.60
  12  -7   1  125.69    8.90
 -13   7  -1   43.60    7.40
  13  -7   1   69.49    7.70
 -14   7  -1    5.10    6.50
  14  -7   1   12.10    5.30
 -15   7  -1   81.39    9.30
  15  -7   1   84.59    8.90
 -16   7  -1    9.50    6.90
  16  -7   1   19.10    6.50
 -17   7  -1   14.80    7.10
  17  -7   1    6.30    5.90
 -18   7  -1   -2.60    7.10
  18  -7   1    4.80    6.20
  18   6  -1   15.60    5.70
 -18  -6   1   -0.10    6.70
 -17  -6   1   29.20    7.70
  16   6  -1    5.70    5.20
 -16  -6   1    0.40    6.00
  15   6  -1    0.40    4.80
 -15  -6   1    1.70    5.50
  14   6  -1   18.60    4.80
 -14  -6   1   11.60    5.60
  13   6  -1    4.60    4.30
 -13  -6   1   12.10    5.40
  12   6  -1   25.20    4.80
 -12  -6   1   23.60    5.40
  11   6  -1   11.10    4.00
 -11  -6   1    3.80    4.50
  10   6  -1  115.69    6.60
  10   6  -1  146.09    7.40
 -10  -6   1  137.39    8.10
   9   6  -1  159.58    7.30
   9   6  -1  141.39    6.90
  -9  -6   1  140.59    7.90
   8   6  -1  106.69    5.40
   8   6  -1   79.59    5.00
  -8  -6   1   85.29    6.00
   7   6  -1   35.50    3.30
   7   6  -1   34.60    3.70
  -7  -6   1   44.10    4.60
   6   6  -1  145.09    6.80
   6   6  -1  159.38    6.50
  -6  -6   1  155.98    7.40
   5   6  -1  751.52   26.20
  -5  -6   1  777.72   26.30
   4   6  -1   27.10    3.10
  -4  -6   1   28.60    3.50
   3   6  -1    7.80    2.30
   3   6  -1    9.40    2.30
  -3  -6   1    8.70    2.70
   2   6  -1    6.80    2.10
   2   6  -1    4.70    2.00
  -2  -6   1    2.40    2.50
   1   6  -1  383.66   13.80
   1   6  -1  406.46   13.80
   1   6  -1  374.16   13.70
   0   6  -1  231.38    8.50
   0   6  -1  219.08    8.50
   0   6  -1  208.48    8.30
  -1   6  -1    1.30    1.90
  -1   6  -1    0.70    2.10
   1  -6   1   -0.40    1.80
  -2   6  -1  160.18    6.60
  -2   6  -1  160.88    6.50
  -2   6  -1  163.28    6.80
   2  -6   1  160.28    6.60
  -3   6  -1  205.98    8.40
  -3   6  -1  230.28    9.00
  -3   6  -1  222.38    8.50
   3  -6   1  225.78    8.60
  -4   6  -1  461.15   16.80
  -4   6  -1  498.25   17.40
  -4   6  -1  502.55   17.10
   4  -6   1  474.95   17.00
  -5   6  -1  120.49    6.80
  -5   6  -1  118.39    5.50
   5  -6   1  120.49    6.30
  -6   6  -1  948.41   33.20
  -6   6  -1  962.50   32.10
   6  -6   1  972.40   32.90
  -7   6  -1  209.38    8.10
  -7   6  -1  207.78    9.80
   7  -6   1  196.18    9.20
  -8   6  -1   17.20    4.70
   8  -6   1   16.70    3.70
  -9   6  -1   65.49    6.90
   9  -6   1   76.99    6.00
 -10   6  -1  137.99    9.00
  10  -6   1  144.69    8.30
 -11   6  -1   67.79    7.10
  11  -6   1   55.19    6.10
 -12   6  -1    6.60    5.70
  12  -6   1    8.90    4.60
 -13   6  -1   78.89    8.60
  13  -6   1   90.19    8.20
 -14   6  -1   72.79    8.30
 -15   6  -1    0.70    6.20
  15  -6   1   19.00    6.10
 -16   6  -1   -1.30    6.20
  16  -6   1   -4.50    5.20
 -17   6  -1   11.70    7.00
  17  -6   1    1.00    5.90
 -18   6  -1    0.80    7.00
  18  -6   1   -2.60    6.10
  18   5  -1    1.30    5.60
 -18  -5   1    6.50    6.60
  17   5  -1   20.30    5.70
 -17  -5   1    8.30    6.40
  16   5  -1   -6.10    4.70
 -16  -5   1   -1.60    5.70
  15   5  -1   34.20    5.90
 -15  -5   1   50.79    6.90
  14   5  -1    3.80    4.20
 -14  -5   1    5.50    5.00
  13   5  -1   -9.10    3.70
 -13  -5   1   -1.90    4.60
  12   5  -1    3.50    4.20
 -12  -5   1    4.90    4.60
  11   5  -1  265.77   11.30
 -11  -5   1  243.28   11.60
  10   5  -1   76.39    5.70
 -10  -5   1   73.29    6.30
   9   5  -1  127.59    6.50
   9   5  -1  111.19    5.70
  -9  -5   1  120.09    7.10
   8   5  -1   79.89    5.00
   8   5  -1   77.09    4.50
  -8  -5   1   79.19    5.60
   7   5  -1   12.20    2.50
   7   5  -1   14.50    2.70
  -7  -5   1   19.90    3.50
   6   5  -1   15.30    2.60
   6   5  -1   14.30    2.50
  -6  -5   1   15.80    3.30
   5   5  -1   46.40    3.40
   5   5  -1   41.20    3.60
  -5  -5   1   46.70    4.20
   4   5  -1   38.40    3.20
   4   5  -1   38.40    3.30
  -4  -5   1   34.00    3.50
   3   5  -1  227.98    9.00
   3   5  -1  239.58    8.90
  -3  -5   1  249.58    9.20
   2   5  -1  175.48    7.20
   2   5  -1  181.98    7.10
  -2  -5   1  193.28    7.40
   1   5  -1  380.76   13.20
   1   5  -1  378.16   13.40
   0   5  -1   87.69    4.30
   0   5  -1   78.99    4.40
  -1   5  -1  141.69    5.80
  -1   5  -1  139.19    6.00
   1  -5   1  136.49    5.70
  -2   5  -1    8.00    1.90
  -2   5  -1    8.50    2.60
  -2   5  -1   10.60    2.00
   2  -5   1    8.90    2.20
  -3   5  -1  346.07   11.90
  -3   5  -1  327.07   12.10
  -3   5  -1  324.47   11.70
   3  -5   1  325.27   11.90
  -4   5  -1  359.86   13.10
  -4   5  -1  383.06   13.80
  -4   5  -1  389.16   13.50
   4  -5   1  375.96   13.50
   4  -5   1  368.56   13.50
  -5   5  -1  439.46   15.20
  -5   5  -1  436.96   15.70
  -5   5  -1  462.75   16.20
   5  -5   1  424.26   15.80
   5  -5   1  436.16   15.80
  -6   5  -1  608.24   20.80
  -6   5  -1  622.24   22.00
  -7   5  -1   78.79    6.30
   7  -5   1   66.69    5.40
  -8   5  -1  603.34   22.40
   8  -5   1  618.44   22.00
  -9   5  -1  255.47   11.70
   9  -5   1  256.97   11.10
 -10   5  -1   15.50    5.10
  10  -5   1   24.50    4.60
 -11   5  -1   48.00    6.40
  11  -5   1   52.19    5.60
 -12   5  -1  308.07   14.80
  12  -5   1  342.67   14.50
 -13   5  -1    5.80    5.80
  13  -5   1   11.20    5.00
 -14   5  -1   16.60    6.20
  14  -5   1    8.20    5.10
 -15   5  -1   30.60    6.90
  15  -5   1   27.70    6.30
 -16   5  -1    6.90    6.30
  16  -5   1   -4.00    5.40
 -17   5  -1    3.50    6.70
  17  -5   1   17.90    6.30
 -18   5  -1    7.00    7.00
  18  -5   1   -1.30    5.80
 -19   5  -1    6.60    7.10
  19  -5   1   -1.10    6.50
  18   4  -1    4.60    5.80
 -18  -4   1    9.90    6.70
 -17  -4   1    8.10    6.40
  16   4  -1  102.99    8.80
 -16  -4   1   87.09    9.10
  15   4  -1   14.90    5.10
 -15  -4   1    5.70    5.40
  14   4  -1    0.00    4.10
 -14  -4   1    0.90    4.90
  13   4  -1   58.19    6.60
 -13  -4   1   59.39    6.60
  12   4  -1   51.39    5.60
 -12  -4   1   42.70    5.90
  11   4  -1  139.49    7.90
 -11  -4   1  137.49    8.20
  10   4  -1    4.90    3.20
 -10  -4   1    4.10    3.80
   9   4  -1   40.60    4.00
  -9  -4   1   37.40    4.60
   8   4  -1   80.19    4.40
   8   4  -1   86.69    5.10
  -8  -4   1   81.89    5.70
   7   4  -1   29.30    3.10
   7   4  -1   27.60    3.00
  -7  -4   1   25.60    3.60
   6   4  -1   21.90    2.60
   6   4  -1   20.70    2.70
  -6  -4   1   18.10    3.20
   5   4  -1   26.90    2.60
   5   4  -1   25.90    2.90
   5   4  -1   28.70    2.90
  -5  -4   1   23.00    3.10
   4   4  -1    5.60    2.00
   4   4  -1    4.10    1.80
  -4  -4   1    1.00    2.10
   3   4  -1  713.53   24.70
   3   4  -1  731.23   24.70
  -3  -4   1  766.52   24.80
   2   4  -1   11.40    2.10
  -2  -4   1    8.20    2.40
   1   4  -1 1139.59   37.30
  -1  -4   1 1123.99   37.40
   0   4  -1 1770.02   57.49
   0   4  -1 1741.63   57.49
  -1   4  -1  599.14   20.30
  -1   4  -1  607.44   20.40
   1  -4   1  602.44   20.30
  -2   4  -1   16.20    2.70
  -2   4  -1   13.80    2.10
  -2   4  -1   17.70    2.30
   2  -4   1   17.00    2.60
  -3   4  -1  865.51   28.60
  -3   4  -1  840.32   28.40
  -3   4  -1  832.52   28.80
   3  -4   1  871.41   28.70
   3  -4   1  873.11   28.70
  -4   4  -1  772.62   25.70
  -4   4  -1  789.32   26.00
  -4   4  -1  742.53   25.20
   4  -4   1  757.62   25.70
   4  -4   1  737.23   25.70
  -5   4  -1   26.70    3.60
  -5   4  -1   22.60    2.80
  -5   4  -1   20.30    2.40
   5  -4   1   20.70    3.10
   5  -4   1   16.00    2.90
  -6   4  -1    6.60    3.50
   6  -4   1    5.20    2.60
  -7   4  -1  358.06   14.30
   7  -4   1  373.96   13.90
  -8   4  -1  638.94   23.00
   8  -4   1  631.34   22.60
  -9   4  -1   22.60    4.70
   9  -4   1   20.40    3.90
 -10   4  -1   57.49    6.60
  10  -4   1   84.79    6.30
 -11   4  -1  274.07   12.80
  11  -4   1  284.67   12.40
 -12   4  -1   39.60    6.40
  12  -4   1   39.80    5.60
 -13   4  -1   -3.50    5.20
  13  -4   1    3.80    4.70
 -14   4  -1   20.80    6.20
  14  -4   1   17.30    5.60
 -15   4  -1   17.30    6.30
  15  -4   1    9.60    5.40
 -16   4  -1    0.60    6.00
  16  -4   1    6.90    5.60
 -17   4  -1   14.20    6.60
  17  -4   1    4.90    5.90
 -18   4  -1    0.90    6.60
  18  -4   1    6.00    6.30
 -19   4  -1    2.10    7.00
  19  -4   1    5.50    6.50
  18   3  -1   33.20    7.10
 -18  -3   1   19.90    7.10
  17   3  -1   26.20    6.40
 -17  -3   1   47.40    7.60
  16   3  -1   18.80    5.70
 -16  -3   1   17.40    6.10
  15   3  -1    6.90    4.60
 -15  -3   1    4.70    5.10
  14   3  -1   18.10    5.00
 -14  -3   1   25.30    5.60
  13   3  -1   70.29    6.90
 -13  -3   1   91.99    7.60
  12   3  -1    3.00    4.00
 -12  -3   1    7.40    4.50
  11   3  -1   15.50    4.10
 -11  -3   1   14.40    4.40
  10   3  -1   90.79    6.20
 -10  -3   1   92.09    6.50
   9   3  -1   50.49    4.70
  -9  -3   1   45.60    5.00
   8   3  -1    0.20    2.40
  -8  -3   1    1.60    3.00
   7   3  -1    9.40    2.60
  -7  -3   1   13.80    3.20
   6   3  -1    5.30    2.20
   6   3  -1    4.80    1.80
  -6  -3   1    5.40    2.70
   5   3  -1   75.39    4.00
   5   3  -1   73.69    3.70
   5   3  -1   81.49    4.30
  -5  -3   1   76.39    4.40
   4   3  -1   79.89    3.80
   4   3  -1   79.89    3.80
   4   3  -1   78.29    4.00
  -4  -3   1   82.29    4.30
   3   3  -1  105.09    4.50
   3   3  -1   99.69    4.50
  -3  -3   1   91.79    4.70
   2   3  -1  520.95   17.70
   2   3  -1  529.25   17.80
  -2  -3   1  524.75   17.80
   1   3  -1  109.19    4.50
   1   3  -1  101.29    4.60
  -1  -3   1  103.49    4.60
   0   3  -1 1646.44   53.29
   0  -3   1 1619.54   53.29
  -1   3  -1  391.16   13.70
   1  -3   1  410.96   13.70
  -2   3  -1 6323.67  202.28
  -2   3  -1 6053.79  202.08
   2  -3   1 6345.27  202.28
  -3   3  -1  431.96   14.40
  -3   3  -1  400.36   13.70
  -3   3  -1  382.66   14.00
   3  -3   1  379.46   14.10
   3  -3   1  421.06   14.20
  -4   3  -1   18.40    2.10
  -4   3  -1   14.40    2.20
  -4   3  -1   20.90    3.30
   4  -3   1   20.50    2.90
   4  -3   1   15.40    2.60
  -5   3  -1  389.86   14.10
  -5   3  -1  395.96   14.50
   5  -3   1  393.26   14.20
   5  -3   1  401.36   14.30
  -6   3  -1  154.78    6.90
  -6   3  -1  166.28    7.80
   6  -3   1  161.48    7.20
   6  -3   1  154.88    7.20
  -7   3  -1  187.78    9.30
   7  -3   1  221.98    9.00
   8  -3   1   25.50    3.50
  -9   3  -1  231.38   10.80
   9  -3   1  242.78   10.30
 -10   3  -1  569.64   21.80
  10  -3   1  603.64   21.60
 -11   3  -1   25.80    5.40
  11  -3   1   29.30    4.50
 -12   3  -1   25.10    5.60
 -13   3  -1   60.69    7.10
  13  -3   1   53.59    6.30
 -14   3  -1   44.90    6.90
  14  -3   1   42.40    6.30
 -15   3  -1    5.00    5.80
  15  -3   1   -2.90    4.60
 -16   3  -1    0.40    5.90
  16  -3   1    2.70    5.20
 -17   3  -1   -3.90    6.00
  17  -3   1    0.40    5.60
 -18   3  -1    6.60    6.40
  18  -3   1   -6.10    5.70
 -19   3  -1   -3.10    6.60
  19  -3   1    2.70    6.30
  18   2  -1   12.50    6.30
 -18  -2   1    5.70    6.50
  17   2  -1    4.50    5.40
 -17  -2   1   12.40    6.20
  16   2  -1   -0.50    4.90
 -16  -2   1   -0.50    5.60
  15   2  -1    8.10    4.90
 -15  -2   1    7.50    5.50
  14   2  -1   44.60    5.80
 -14  -2   1   41.40    6.20
  13   2  -1   -0.40    3.90
 -13  -2   1    7.90    4.80
  12   2  -1  100.39    7.20
 -12  -2   1   95.29    7.40
  11   2  -1  154.98    8.20
 -11  -2   1  137.19    8.10
  10   2  -1    8.80    3.40
 -10  -2   1    6.30    3.60
   9   2  -1    8.40    3.00
  -9  -2   1   11.50    3.50
   8   2  -1    6.80    2.70
  -8  -2   1    3.80    2.90
   7   2  -1   43.00    4.00
  -7  -2   1   42.40    4.30
   6   2  -1   37.50    3.40
   6   2  -1   36.00    3.70
  -6  -2   1   33.70    3.70
   5   2  -1   92.69    4.60
   5   2  -1   90.99    4.40
  -5  -2   1   92.19    4.70
   4   2  -1   19.20    2.10
   4   2  -1   17.70    2.00
   4   2  -1   20.50    2.40
  -4  -2   1   18.10    2.40
   3   2  -1  815.52   26.80
   3   2  -1  795.12   27.00
   3   2  -1  819.72   26.90
  -3  -2   1  823.62   27.10
   2   2  -1   40.10    2.70
  -2  -2   1   43.20    2.90
   1   2  -1   69.39    3.00
  -1  -2   1   71.99    3.10
   0   2  -1  264.07    8.90
   0  -2   1  256.57    8.80
  -1   2  -1 1912.81   61.59
   1  -2   1 1870.21   61.49
  -2   2  -1  312.87   11.00
  -2   2  -1  324.67   11.20
   2  -2   1  334.87   11.10
   2  -2   1  307.07   11.00
  -3   2  -1  319.57   11.80
  -3   2  -1  352.16   12.20
   3  -2   1  323.67   11.80
   3  -2   1  340.27   12.00
  -4   2  -1  283.07   10.20
  -4   2  -1  289.77   10.70
   4  -2   1  284.47   10.50
   4  -2   1  264.97   10.30
  -5   2  -1    4.80    1.90
  -5   2  -1    3.80    2.90
   5  -2   1    7.90    2.60
   5  -2   1    6.20    2.20
  -6   2  -1    6.90    2.30
  -6   2  -1    6.30    3.20
   6  -2   1    8.50    2.90
   6  -2   1    8.90    2.60
  -7   2  -1    5.80    3.50
   7  -2   1    3.00    2.80
  -8   2  -1    9.90    3.90
   8  -2   1    6.10    3.00
  -9   2  -1  215.38    9.90
   9  -2   1  211.28    9.50
 -10   2  -1    5.10    4.00
  10  -2   1    8.00    3.40
 -11   2  -1  206.48   10.50
  11  -2   1  220.98   10.30
 -12   2  -1  214.18   11.20
  12  -2   1  231.78   11.00
 -13   2  -1   13.80    5.50
  13  -2   1   15.10    4.80
 -14   2  -1   -1.70    5.20
  14  -2   1    4.80    4.80
 -15   2  -1    5.90    5.80
  15  -2   1   11.80    5.30
 -16   2  -1   -0.10    5.60
  16  -2   1    3.90    5.20
 -17   2  -1   -5.70    5.80
  17  -2   1    3.80    5.60
 -18   2  -1   12.40    6.60
  18  -2   1   -0.60    6.00
 -19   2  -1    9.30    7.20
  19  -2   1   18.00    7.10
  18   1  -1    5.20    6.00
 -18  -1   1   11.30    6.70
  17   1  -1   17.20    6.10
 -17  -1   1   24.20    6.70
  16   1  -1   -7.80    4.50
 -16  -1   1    0.50    5.50
  15   1  -1   15.20    5.20
 -15  -1   1   23.70    5.70
  14   1  -1    8.50    4.70
 -14  -1   1    0.10    4.90
  13   1  -1   74.49    7.10
 -13  -1   1   80.49    7.50
  12   1  -1   82.29    6.80
 -12  -1   1   79.59    7.10
  11   1  -1   -1.50    3.30
 -11  -1   1   -1.20    3.80
  10   1  -1    9.90    3.40
 -10  -1   1    6.00    3.70
   9   1  -1    4.20    3.00
  -9  -1   1    7.60    3.50
   8   1  -1   32.40    3.60
  -8  -1   1   29.10    3.80
   7   1  -1    2.30    2.50
  -7  -1   1    4.30    2.90
   6   1  -1   49.60    4.00
   6   1  -1   56.29    3.90
  -6  -1   1   46.40    4.00
  -6  -1   1   54.69    3.50
   5   1  -1  184.28    7.10
   5   1  -1  170.78    7.30
  -5  -1   1  184.08    7.30
  -5  -1   1  185.78    7.00
   4   1  -1   87.69    4.40
   4   1  -1   85.59    4.20
  -4  -1   1   84.99    4.00
  -4  -1   1   91.39    4.40
   3   1  -1  165.08    6.40
   3   1  -1  173.38    6.60
  -3  -1   1  171.68    6.60
   2   1  -1   19.60    1.90
  -2  -1   1   19.30    1.90
   1   1  -1 1508.95   49.50
  -1  -1   1 1539.85   49.50
  -1   1  -1  216.48    7.40
  -2   1  -1  333.97   11.10
  -2   1  -1  310.47   10.90
   2  -1   1  328.57   11.00
   2  -1   1  310.27   10.90
  -3   1  -1  197.18    7.60
  -3   1  -1  212.18    8.10
   3  -1   1  194.48    7.70
   3  -1   1  217.18    8.00
  -4   1  -1    4.60    2.00
  -4   1  -1    9.60    3.00
   4  -1   1    5.70    2.70
   4  -1   1    7.50    2.20
  -5   1  -1   20.50    2.40
  -5   1  -1   22.30    3.20
   5  -1   1   19.40    2.90
   5  -1   1   16.60    2.40
  -6   1  -1   86.49    5.40
  -6   1  -1   74.69    4.30
   6  -1   1   89.09    5.20
   6  -1   1   83.49    4.80
  -7   1  -1    3.70    3.30
   7  -1   1   -0.80    2.70
  -8   1  -1   39.60    4.50
   8  -1   1   39.60    4.50
  -9   1  -1   12.70    4.00
   9  -1   1   11.50    3.20
 -10   1  -1  125.69    7.60
  10  -1   1  117.59    7.00
 -11   1  -1  191.98   10.00
  11  -1   1  211.48    9.80
 -12   1  -1    4.40    4.80
  12  -1   1   11.50    4.20
 -13   1  -1   49.00    6.50
  13  -1   1   46.90    5.90
 -14   1  -1    6.10    5.20
  14  -1   1    5.00    4.60
 -15   1  -1    1.70    5.40
  15  -1   1   13.10    5.20
 -16   1  -1    0.70    5.50
  16  -1   1    4.30    5.20
 -17   1  -1    6.70    6.10
  17  -1   1   -5.50    5.20
 -18   1  -1    6.20    6.40
  18  -1   1    1.40    5.80
 -19   1  -1   -2.20    6.40
  19  -1   1   -8.60    5.90
  19   0  -1   20.90    7.50
 -19   0   1   14.90    7.30
  18   0  -1   14.50    6.30
 -18   0   1   13.50    6.70
  17   0  -1    5.90    5.60
 -17   0   1    0.20    5.70
  16   0  -1    6.70    5.20
 -16   0   1   -3.80    5.60
  15   0  -1    4.30    5.10
 -15   0   1    6.50    5.50
  14   0  -1   42.70    6.10
 -14   0   1   48.10    6.60
  13   0  -1    4.40    4.30
 -13   0   1   11.40    5.00
  12   0  -1    6.90    4.00
 -12   0   1    2.10    4.30
  11   0  -1   26.10    4.40
 -11   0   1   34.30    4.90
  10   0  -1    0.40    3.20
 -10   0   1    3.80    3.50
   9   0  -1   -3.80    2.70
  -9   0   1    1.10    3.20
   8   0  -1   18.40    3.30
  -8   0   1   18.50    3.60
   7   0  -1   97.09    5.50
  -7   0   1   87.49    5.60
   6   0  -1    5.80    2.60
   6   0  -1    3.40    2.20
  -6   0   1    4.00    1.80
  -6   0   1    1.80    2.50
   5   0  -1   35.30    3.40
   5   0  -1   31.80    3.10
  -5   0   1   28.90    2.70
  -5   0   1   31.70    3.40
   4   0  -1  135.79    5.70
   4   0  -1  123.49    5.40
  -4   0   1  123.09    5.30
  -4   0   1  126.09    5.70
   3   0  -1  247.68    9.00
   3   0  -1  252.57    9.10
  -3   0   1  247.88    8.90
  -3   0   1  256.87    9.10
   2   0  -1   15.10    1.40
   2   0  -1   10.70    1.30
  -2   0   1   15.10    1.40
  -2   0   1    9.80    1.20
  -2   0  -1  354.56   11.80
  -2   0  -1  336.87   11.70
   2   0   1  365.86   11.90
   2   0   1  340.67   11.70
  -3   0  -1  140.79    5.70
  -3   0  -1  154.48    6.20
   3   0   1  150.48    6.10
   3   0   1  147.99    5.80
  -4   0  -1  314.47   11.20
  -4   0  -1  322.27   11.60
   4   0   1  307.37   11.20
   4   0   1  314.07   11.50
  -5   0  -1  439.96   15.80
  -5   0  -1  466.95   16.20
   5   0   1  458.25   16.00
   5   0   1  476.75   16.30
  -6   0  -1   24.10    3.30
  -6   0  -1   18.30    2.50
   6   0   1   21.80    2.80
   6   0   1   23.40    3.20
  -7   0  -1    3.50    2.20
  -7   0  -1   -0.60    3.00
   7   0   1   -0.80    2.50
  -8   0  -1   19.30    3.90
   8   0   1   18.90    3.30
  -9   0  -1  140.09    7.50
   9   0   1  140.99    7.20
 -10   0  -1   29.10    4.70
  10   0   1   33.20    4.20
 -11   0  -1    6.30    4.20
  11   0   1    1.70    3.40
 -12   0  -1   55.99    6.80
  12   0   1   67.79    6.30
 -13   0  -1    7.50    5.00
  13   0   1   15.00    4.70
 -14   0  -1   -3.90    4.70
  14   0   1    5.00    4.50
 -15   0  -1   10.20    5.60
  15   0   1    2.60    4.80
 -16   0  -1   34.20    6.70
  16   0   1   35.20    6.40
 -17   0  -1   -1.20    5.60
 -18   0  -1    7.20    6.40
  18   0   1    0.80    5.70
 -19   0  -1   17.30    7.10
  19   0   1   14.20    7.20
  19  -1  -1   17.40    7.30
 -19   1   1   19.70    7.20
  18  -1  -1    5.90    6.00
 -18   1   1    4.00    6.40
  17  -1  -1   20.40    6.40
 -17   1   1   15.80    6.60
  16  -1  -1    8.10    5.40
 -16   1   1    7.70    5.90
  15  -1  -1   92.09    8.20
 -15   1   1   77.89    8.20
  14  -1  -1    8.10    5.00
 -14   1   1    6.90    5.10
  13  -1  -1    4.70    4.30
 -13   1   1    7.20    4.90
  12  -1  -1    1.80    4.00
 -12   1   1    5.00    4.50
  11  -1  -1    1.00    3.60
 -11   1   1   10.30    4.30
  10  -1  -1    1.80    3.20
 -10   1   1   -0.60    3.60
   9  -1  -1    2.30    3.00
  -9   1   1    1.30    3.40
   8  -1  -1    5.50    2.90
  -8   1   1    3.50    3.20
   7  -1  -1    2.70    2.80
  -7   1   1    3.10    3.10
   6  -1  -1    6.20    2.80
   6  -1  -1    4.00    2.30
  -6   1   1    6.80    2.80
  -6   1   1    3.80    1.90
   5  -1  -1    1.20    2.30
   5  -1  -1    1.40    1.90
  -5   1   1    0.30    1.70
  -5   1   1    0.30    2.40
   4  -1  -1  241.18    9.30
   4  -1  -1  260.57    9.60
  -4   1   1  244.88    9.20
  -4   1   1  259.77    9.50
   3  -1  -1  339.17   11.70
   3  -1  -1  341.17   11.80
  -3   1   1  318.47   11.60
  -3   1   1  339.57   11.80
   2  -1  -1  275.47    9.60
   2  -1  -1  288.17    9.60
  -2   1   1  289.27    9.60
  -2   1   1  268.87    9.50
  -2  -1  -1   56.59    2.60
  -2  -1  -1   52.79    2.30
  -2  -1  -1   50.79    2.20
   2   1   1   54.49    2.50
   2   1   1   51.99    2.30
  -3  -1  -1    2.30    1.50
  -3  -1  -1    5.10    2.10
   3   1   1    3.10    1.60
   3   1   1    4.20    2.10
  -4  -1  -1   71.29    4.40
  -4  -1  -1   72.09    3.80
   4   1   1   77.39    4.50
   4   1   1   79.39    4.00
  -5  -1  -1   55.29    3.90
  -5  -1  -1   46.50    3.10
   5   1   1   46.20    3.30
   5   1   1   52.69    3.70
  -6  -1  -1   23.50    2.60
  -6  -1  -1   30.10    3.40
   6   1   1   23.20    2.60
   6   1   1   28.30    3.30
  -7  -1  -1   98.39    5.80
  -7  -1  -1   99.09    5.00
   7   1   1   99.09    5.40
  -8  -1  -1  101.19    6.20
   8   1   1   99.69    5.70
  -9  -1  -1    8.10    3.40
   9   1   1    1.80    2.80
 -10  -1  -1   26.40    4.40
  10   1   1   22.90    3.80
 -11  -1  -1   26.20    4.70
  11   1   1   28.90    4.30
 -12  -1  -1   -0.40    4.20
  12   1   1    3.20    3.80
 -13  -1  -1   -1.40    4.60
  13   1   1    1.00    4.00
 -14  -1  -1    8.60    5.00
  14   1   1    2.70    4.50
 -15  -1  -1   13.50    5.70
  15   1   1    1.00    4.70
 -16  -1  -1    4.20    5.70
  16   1   1    1.30    4.90
 -17  -1  -1    9.10    5.90
  17   1   1    7.50    5.70
 -18  -1  -1    7.40    6.30
  18   1   1    5.50    6.00
 -19  -1  -1   31.10    7.60
  19   1   1   17.40    6.80
  19  -2  -1   -0.90    6.10
 -19   2   1    0.40    6.70
  18  -2  -1    1.30    5.80
 -18   2   1    1.80    6.40
  17  -2  -1   35.00    7.00
 -17   2   1   26.80    7.20
  16  -2  -1   21.20    6.20
 -16   2   1   30.10    6.70
  15  -2  -1   15.80    5.10
 -15   2   1    4.20    5.50
  14  -2  -1   49.10    6.20
 -14   2   1   50.09    6.80
  13  -2  -1    9.70    4.70
 -13   2   1   15.00    5.30
  12  -2  -1   20.30    4.60
 -12   2   1   21.30    5.20
  11  -2  -1    5.20    3.80
 -11   2   1   13.50    4.60
  10  -2  -1   24.50    4.00
 -10   2   1   18.60    4.40
   9  -2  -1   53.19    5.10
  -9   2   1   54.19    5.40
   8  -2  -1   19.80    3.40
  -8   2   1   14.00    3.70
   7  -2  -1   15.50    3.40
  -7   2   1   24.20    3.90
   6  -2  -1   16.80    2.90
   6  -2  -1   21.90    3.20
  -6   2   1   17.80    2.50
  -6   2   1   14.30    3.30
   5  -2  -1   37.60    3.50
   5  -2  -1   40.90    3.60
  -5   2   1   35.70    3.70
  -5   2   1   34.00    3.10
   4  -2  -1   72.69    4.10
   4  -2  -1   71.49    4.40
  -4   2   1   69.19    4.50
  -4   2   1   70.19    3.90
   3  -2  -1   65.69    4.00
   3  -2  -1   53.19    3.80
  -3   2   1   53.09    3.50
   1  -2  -1   97.29    3.40
   1  -2  -1   83.69    3.40
   1  -2  -1   82.29    3.40
  -1   2   1   87.19    3.30
  -1   2   1   99.79    3.40
   0  -2  -1    7.30    0.90
  -1  -2  -1 1108.89   36.80
  -1  -2  -1 1146.59   36.80
   1   2   1 1140.69   36.80
   1   2   1 1117.09   36.80
  -2  -2  -1 2366.76   75.69
  -2  -2  -1 2357.46   75.69
   2   2   1 2289.67   75.69
   2   2   1 2304.57   75.69
  -3  -2  -1  324.87   11.30
  -3  -2  -1  345.87   11.70
  -3  -2  -1  335.27   11.40
   3   2   1  333.47   11.60
   3   2   1  339.87   11.40
   3   2   1  316.67   11.30
  -4  -2  -1   41.30    3.60
  -4  -2  -1   42.80    2.80
   4   2   1   36.10    3.00
   4   2   1   40.70    3.50
  -5  -2  -1   21.60    2.10
  -5  -2  -1   24.00    2.80
   5   2   1   25.80    2.40
   5   2   1   24.60    2.80
  -6  -2  -1  154.98    6.60
  -6  -2  -1  146.29    5.90
   6   2   1  135.79    6.50
   6   2   1  136.59    6.10
  -7  -2  -1    0.50    2.00
  -7  -2  -1    4.20    3.00
   7   2   1    3.70    2.40
  -8  -2  -1   39.40    4.30
   8   2   1   39.40    3.70
  -9  -2  -1   29.60    4.20
   9   2   1   29.20    3.60
 -10  -2  -1   71.39    6.00
  10   2   1   75.89    5.60
 -11  -2  -1   13.20    4.20
  11   2   1   10.00    3.60
 -12  -2  -1    6.40    4.50
  12   2   1    8.90    4.00
 -13  -2  -1   11.10    5.00
  13   2   1   12.40    4.40
 -14  -2  -1   12.90    5.20
  14   2   1    2.70    4.40
 -15  -2  -1   12.20    5.40
  15   2   1    9.10    5.00
 -16  -2  -1   -4.00    5.20
  16   2   1    0.50    4.80
 -17  -2  -1    1.30    5.60
  17   2   1    1.80    5.40
 -18  -2  -1   23.30    7.00
  18   2   1   24.90    7.00
 -19  -2  -1    1.80    6.60
  19   2   1   -1.50    6.10
  19  -3  -1   10.60    6.70
 -19   3   1   13.90    7.30
  18  -3  -1    6.60    6.40
 -18   3   1    8.90    6.70
  17  -3  -1    4.10    5.70
 -17   3   1    3.80    6.30
  16  -3  -1   -2.80    5.00
 -16   3   1    7.40    5.70
  15  -3  -1  104.59    9.00
 -15   3   1   95.99    9.20
  14  -3  -1   -5.40    4.40
 -14   3   1    0.40    5.20
  13  -3  -1   -1.10    4.30
 -13   3   1    4.80    5.20
  12  -3  -1    7.10    4.20
 -12   3   1    7.20    4.90
  11  -3  -1   45.20    5.30
 -11   3   1   58.09    6.10
  10  -3  -1  135.19    7.60
 -10   3   1  128.99    7.80
   9  -3  -1   -2.40    3.00
  -9   3   1    1.60    3.70
   8  -3  -1   50.79    4.80
  -8   3   1   49.20    5.30
   7  -3  -1   98.39    5.70
  -7   3   1   92.09    6.10
   6  -3  -1   35.40    3.80
   6  -3  -1   29.70    3.50
  -6   3   1   32.60    3.10
  -6   3   1   36.50    4.00
   5  -3  -1  157.08    7.00
   5  -3  -1  173.48    7.00
  -5   3   1  159.28    6.70
  -5   3   1  164.38    7.20
   4  -3  -1  202.98    7.80
   4  -3  -1  192.08    7.70
  -4   3   1  199.68    7.60
  -4   3   1  194.18    8.00
   3  -3  -1 6272.67  205.78
   3  -3  -1 6363.46  206.18
  -3   3   1 6480.35  206.08
  -3   3   1 6313.77  205.78
   2  -3  -1  397.56   13.80
   2  -3  -1  409.86   13.90
   2  -3  -1  422.46   13.90
  -2   3   1  415.96   13.90
  -2   3   1  388.76   13.80
  -2   3   1  413.06   14.00
   1  -3  -1  595.34   19.30
   1  -3  -1  570.04   19.40
   1  -3  -1  574.64   19.30
  -1   3   1  581.54   19.30
  -1   3   1  603.74   19.30
  -1   3   1  570.94   19.40
   0  -3  -1 2016.50   68.69
   0   3   1 2187.88   68.59
   0   3   1 2050.79   68.69
   0   3   1 2184.08   68.59
  -1  -3  -1  629.74   21.90
  -1  -3  -1  677.83   21.90
   1   3   1  688.83   21.80
   1   3   1  645.04   21.90
  -2  -3  -1  104.09    4.80
  -2  -3  -1  118.19    4.80
   2   3   1  117.29    4.70
   2   3   1  109.39    4.80
  -3  -3  -1  205.78    7.20
  -3  -3  -1  203.68    7.70
  -3  -3  -1  219.08    8.00
   3   3   1  205.38    7.70
   3   3   1  202.38    7.80
  -4  -3  -1 4488.15  147.09
  -4  -3  -1 4604.34  146.69
  -4  -3  -1 4503.75  146.79
   4   3   1 4621.64  146.79
   4   3   1 4414.16  146.79
   4   3   1 4519.55  147.09
  -5  -3  -1    4.10    2.20
  -5  -3  -1    1.90    1.50
  -5  -3  -1    1.70    1.60
   5   3   1    1.70    1.70
   5   3   1    2.50    2.00
   5   3   1    1.70    1.50
  -6  -3  -1   20.70    2.30
  -6  -3  -1   19.80    3.10
   6   3   1   18.40    2.50
   6   3   1   22.70    3.20
  -7  -3  -1    2.60    2.90
  -7  -3  -1    3.70    2.00
   7   3   1    1.30    2.40
  -8  -3  -1  135.89    7.10
  -8  -3  -1  146.49    7.20
   8   3   1  162.88    7.00
  -9  -3  -1   -2.40    3.00
   9   3   1    0.00    2.60
 -10  -3  -1    7.50    3.60
  10   3   1   13.50    3.20
 -11  -3  -1    1.80    3.80
  11   3   1    3.00    3.40
 -12  -3  -1   15.30    4.80
  12   3   1   18.00    4.20
 -13  -3  -1   11.30    4.90
  13   3   1    7.00    4.20
 -14  -3  -1    3.80    4.80
  14   3   1    4.40    4.20
 -15  -3  -1   23.40    6.00
  15   3   1   24.90    5.40
 -16  -3  -1   -4.70    5.40
  16   3   1  -10.70    4.50
 -17  -3  -1    1.30    5.90
  17   3   1   16.20    5.90
 -18  -3  -1    2.10    6.40
  18   3   1    9.90    6.30
 -19  -3  -1   12.40    6.90
  19   3   1    9.50    6.40
  19  -4  -1   -1.80    6.20
 -19   4   1   -1.80    6.70
  18  -4  -1   -7.00    5.70
 -18   4   1   -1.60    6.30
  17  -4  -1   47.50    7.30
 -17   4   1   41.70    7.60
  16  -4  -1    7.50    5.60
 -16   4   1    2.90    6.00
  15  -4  -1    7.40    5.40
 -15   4   1   16.60    6.40
  14  -4  -1    4.10    4.70
 -14   4   1   -1.70    5.50
  13  -4  -1   37.40    5.70
 -13   4   1   31.10    6.30
  12  -4  -1    5.20    4.10
 -12   4   1    0.00    4.80
  11  -4  -1   -0.30    3.60
 -11   4   1   10.10    4.80
 -10   4   1   13.80    4.70
   9  -4  -1  257.07   11.10
  -9   4   1  263.37   11.50
   8  -4  -1  412.46   15.50
  -8   4   1  402.96   15.60
   7  -4  -1    4.60    2.80
  -7   4   1    4.40    3.60
   6  -4  -1   63.99    4.80
   6  -4  -1   65.19    4.80
  -6   4   1   68.79    5.30
   5  -4  -1   22.00    3.00
   5  -4  -1   26.00    3.20
  -5   4   1   25.00    3.40
  -5   4   1   15.80    2.50
   4  -4  -1 1072.09   36.30
   4  -4  -1 1138.59   36.80
   4  -4  -1 1091.89   36.80
  -4   4   1 1122.99   36.90
  -4   4   1 1099.69   36.40
  -4   4   1 1109.99   36.80
   3  -4  -1   75.79    4.20
   3  -4  -1   77.69    4.10
   3  -4  -1   72.49    3.70
  -3   4   1   73.69    3.70
  -3   4   1   74.29    4.00
  -3   4   1   64.29    4.50
   2  -4  -1  234.98    8.70
   2  -4  -1  243.78    8.80
   2  -4  -1  239.18    8.80
  -2   4   1  248.78    8.90
  -2   4   1  236.18    8.70
  -2   4   1  232.38    8.70
   1  -4  -1  895.51   28.20
   1  -4  -1  813.02   28.30
   1  -4  -1  836.82   28.10
  -1   4   1  841.32   28.30
  -1   4   1  856.31   28.10
  -1   4   1  877.91   28.20
   0  -4  -1  185.28    7.30
   0   4   1  196.18    7.00
   0   4   1  188.18    6.70
   0   4   1  185.48    7.20
   0   4   1  198.68    7.10
  -1  -4  -1  959.40   30.10
  -1  -4  -1  863.91   30.10
   1   4   1  916.21   30.00
   1   4   1  892.01   30.20
  -2  -4  -1   17.30    2.50
  -2  -4  -1   27.70    3.10
   2   4   1   17.30    2.60
   2   4   1   21.20    2.40
  -3  -4  -1  579.24   19.00
  -3  -4  -1  548.05   18.90
   3   4   1  544.35   18.90
   3   4   1  551.04   18.90
  -4  -4  -1   75.89    4.00
  -4  -4  -1   80.99    4.40
   4   4   1   72.79    4.00
   4   4   1   72.89    3.50
   4   4   1   67.59    3.80
  -5  -4  -1  184.78    7.60
  -5  -4  -1  187.08    7.10
   5   4   1  180.88    7.10
   5   4   1  174.08    7.40
   5   4   1  187.48    7.00
  -6  -4  -1  416.06   14.60
  -6  -4  -1  431.36   14.50
  -6  -4  -1  413.86   15.10
   6   4   1  402.46   14.50
   6   4   1  435.76   14.70
  -7  -4  -1   26.90    3.70
  -7  -4  -1   26.70    2.70
   7   4   1   28.60    2.90
   7   4   1   31.70    3.10
  -8  -4  -1    2.80    2.00
  -8  -4  -1    2.50    2.90
   8   4   1    3.20    2.50
  -9  -4  -1   54.39    5.20
   9   4   1   60.99    4.70
 -10  -4  -1   93.29    6.60
  10   4   1   97.59    6.00
 -11  -4  -1    0.90    3.90
  11   4   1    2.10    3.30
 -12  -4  -1    5.50    4.50
  12   4   1    2.50    3.70
 -13  -4  -1    1.50    4.90
  13   4   1    8.60    4.20
 -14  -4  -1   29.40    5.90
  14   4   1   39.60    5.60
 -15  -4  -1   -2.50    5.00
  15   4   1   -0.80    4.40
 -16  -4  -1    0.20    5.40
  16   4   1   -1.60    4.90
 -17  -4  -1    5.80    5.80
  17   4   1    4.60    5.40
 -18  -4  -1    3.40    6.30
  18   4   1  -10.40    5.10
  18  -5  -1    7.90    6.40
 -18   5   1   -1.30    6.60
  17  -5  -1   -0.10    5.70
 -17   5   1    4.40    6.60
  16  -5  -1    2.20    5.50
 -16   5   1    5.60    6.20
  15  -5  -1    0.60    5.00
 -15   5   1    1.10    5.80
  14  -5  -1    6.80    4.90
 -14   5   1    9.80    5.90
  13  -5  -1    6.80    4.70
 -13   5   1    4.80    5.40
  12  -5  -1   19.10    4.90
 -12   5   1   25.60    6.00
  11  -5  -1   18.50    4.20
 -11   5   1   15.00    5.20
  10  -5  -1   10.00    3.80
 -10   5   1   17.20    4.70
   9  -5  -1   63.49    5.60
  -9   5   1   62.89    6.20
   8  -5  -1   37.10    4.20
  -8   5   1   51.89    5.30
   7  -5  -1  238.38   10.10
  -7   5   1  246.18   10.60
   6  -5  -1   32.20    3.60
   6  -5  -1   31.50    4.30
  -6   5   1   29.70    4.20
   5  -5  -1   67.29    4.60
   5  -5  -1   69.89    3.70
   5  -5  -1   67.69    4.50
  -5   5   1   70.79    5.10
  -5   5   1   71.69    3.70
  -5   5   1   71.69    4.30
   4  -5  -1  203.38    8.00
   4  -5  -1  199.18    7.60
   4  -5  -1  197.98    8.10
  -4   5   1  210.98    8.40
  -4   5   1  202.58    8.00
  -4   5   1  209.08    7.70
   3  -5  -1  270.67    9.90
   3  -5  -1  262.07    9.80
   3  -5  -1  263.37    9.90
  -3   5   1  268.77   10.10
  -3   5   1  285.57    9.90
  -3   5   1  272.17    9.80
   2  -5  -1  498.55   17.40
   2  -5  -1  500.05   17.30
   2  -5  -1  506.15   17.30
  -2   5   1  498.95   17.40
  -2   5   1  528.15   17.30
  -2   5   1  516.55   17.50
   1  -5  -1  276.77   10.00
   1  -5  -1  287.27   10.10
   1  -5  -1  280.97   10.40
  -1   5   1  276.97   10.40
  -1   5   1  295.47   10.00
  -1   5   1  288.47   10.30
   0  -5  -1  825.32   29.10
   0   5   1  856.81   28.50
   0   5   1  891.01   28.90
   0   5   1  874.51   29.10
   0   5   1  903.21   29.00
  -1  -5  -1 1621.74   54.39
  -1  -5  -1 1740.53   54.29
   1   5   1 1599.54   54.19
   1   5   1 1658.33   54.39
  -2  -5  -1  284.37   10.10
  -2  -5  -1  280.87   10.20
   2   5   1  261.17   10.10
   2   5   1  274.67    9.90
  -3  -5  -1  667.73   23.20
  -3  -5  -1  685.93   23.20
   3   5   1  703.43   23.30
   3   5   1  689.03   23.20
  -4  -5  -1   95.29    5.00
  -4  -5  -1   93.39    4.80
   4   5   1  102.79    4.80
   4   5   1   92.19    4.70
  -5  -5  -1  370.16   13.10
  -5  -5  -1  359.16   12.80
   5   5   1  344.77   13.50
   5   5   1  356.76   12.80
  -6  -5  -1  256.67   10.20
  -6  -5  -1  256.47    9.80
   6   5   1  267.17    9.60
   6   5   1  252.47    9.70
  -7  -5  -1   16.10    3.40
   7   5   1   18.10    2.70
   7   5   1   11.90    2.40
  -8  -5  -1   -2.70    2.90
   8   5   1    0.40    2.40
   8   5   1    1.80    2.00
  -9  -5  -1   58.59    5.40
   9   5   1   55.69    3.90
   9   5   1   64.99    4.80
 -10  -5  -1    2.10    3.60
  10   5   1   -2.10    2.80
 -11  -5  -1   24.20    4.90
  11   5   1   28.20    4.10
 -12  -5  -1   45.90    5.90
  12   5   1   48.50    5.20
 -13  -5  -1   40.40    5.90
  13   5   1   31.80    5.10
 -14  -5  -1    6.20    5.10
  14   5   1    4.60    4.50
 -15  -5  -1   12.00    5.80
  15   5   1   10.40    4.80
 -16  -5  -1   63.49    7.50
  16   5   1   50.39    6.60
 -17  -5  -1    9.50    6.20
  17   5   1    8.90    5.50
 -18  -5  -1    8.40    6.40
  18   5   1    3.80    5.80
  18  -6  -1   -9.30    5.70
 -18   6   1   -0.40    6.80
  17  -6  -1   11.60    6.20
 -17   6   1   11.90    6.80
  16  -6  -1    2.30    5.40
 -16   6   1    0.30    6.20
  15  -6  -1   38.60    6.50
 -15   6   1   30.10    7.00
  14  -6  -1    7.80    5.00
 -14   6   1    4.40    5.80
  13  -6  -1   27.30    5.50
 -13   6   1   30.30    6.70
  12  -6  -1    4.40    4.30
 -12   6   1   -3.90    5.20
  11  -6  -1   47.30    5.70
 -11   6   1   44.80    6.30
  10  -6  -1    1.90    3.40
 -10   6   1    5.60    4.60
   9  -6  -1   80.59    5.90
  -9   6   1   73.59    6.80
   8  -6  -1   19.80    3.70
  -8   6   1   21.10    4.60
   7  -6  -1    6.60    2.90
  -7   6   1    8.20    3.90
   6  -6  -1   42.30    4.60
  -6   6   1   51.19    5.60
  -6   6   1   38.90    3.40
   5  -6  -1 1141.49   37.10
   5  -6  -1 1082.29   37.50
   5  -6  -1 1118.59   37.70
  -5   6   1 1103.59   37.20
  -5   6   1 1137.99   37.80
  -5   6   1 1132.19   38.40
   4  -6  -1  629.14   21.20
   4  -6  -1  591.44   20.90
   4  -6  -1  615.14   21.30
  -4   6   1  622.74   21.20
  -4   6   1  628.04   21.50
  -4   6   1  615.14   21.00
   3  -6  -1   96.89    4.70
   3  -6  -1   91.69    4.60
   3  -6  -1   96.59    4.70
  -3   6   1   86.19    5.00
  -3   6   1  103.29    4.60
  -3   6   1   91.99    4.60
   2  -6  -1   31.90    2.80
   2  -6  -1   26.00    2.60
   2  -6  -1   26.60    2.80
  -2   6   1   24.90    2.70
  -2   6   1   29.40    3.00
  -2   6   1   26.40    3.00
   1  -6  -1  215.28    8.40
   1  -6  -1  217.48    8.10
  -1   6   1  216.48    8.30
  -1   6   1  215.28    7.90
  -1   6   1  216.78    8.40
   0  -6  -1   26.90    3.00
   0   6   1   27.40    2.90
   0   6   1   25.00    2.90
   0   6   1   33.20    2.30
   0   6   1   31.50    2.90
  -1  -6  -1   37.30    3.20
  -1  -6  -1   28.80    3.40
   1   6   1   21.80    2.60
   1   6   1   31.60    3.00
  -2  -6  -1  115.89    5.30
  -2  -6  -1  115.09    5.50
   2   6   1  119.49    5.40
   2   6   1  111.99    5.00
  -3  -6  -1    5.40    2.40
  -3  -6  -1    5.40    2.30
   3   6   1    5.70    2.00
   3   6   1    5.10    2.20
  -4  -6  -1   15.50    2.70
  -4  -6  -1   14.60    2.90
   4   6   1   16.20    2.60
   4   6   1   16.60    2.50
  -5  -6  -1   99.69    5.40
  -5  -6  -1   97.09    5.30
   5   6   1   90.39    5.10
  -6  -6  -1   48.70    4.60
  -6  -6  -1   70.49    4.50
   6   6   1   55.19    4.10
   6   6   1   57.59    3.80
  -7  -6  -1   91.29    5.80
   7   6   1   94.19    5.10
   7   6   1  112.59    5.10
  -8  -6  -1    3.70    3.30
   8   6   1    9.80    2.70
   8   6   1   12.60    2.60
  -9  -6  -1    6.20    3.60
   9   6   1    5.00    2.40
   9   6   1    3.60    2.80
 -10  -6  -1   34.70    4.80
  10   6   1   42.80    4.70
  10   6   1   38.70    3.60
 -11  -6  -1   10.30    4.40
  11   6   1   16.20    3.80
 -12  -6  -1   40.20    5.90
  12   6   1   45.60    5.10
 -13  -6  -1    2.10    4.80
  13   6   1    1.00    4.00
 -14  -6  -1   82.29    8.20
  14   6   1   82.89    7.50
 -15  -6  -1   75.59    8.40
  15   6   1   83.39    7.60
 -16  -6  -1    6.40    6.00
  16   6   1    6.00    5.00
 -17  -6  -1    2.40    6.10
  17   6   1    3.80    5.30
 -18  -6  -1   30.10    7.50
  18   6   1   33.00    7.00
  18  -7  -1   -2.90    6.30
 -18   7   1    0.60    7.00
  17  -7  -1   -1.20    5.60
 -17   7   1    5.30    6.80
  16  -7  -1    5.10    5.40
 -16   7   1   -3.60    6.20
  15  -7  -1    7.10    5.30
 -15   7   1   -0.60    6.20
  14  -7  -1   18.50    5.50
 -14   7   1   23.60    6.80
  13  -7  -1   27.90    5.80
 -13   7   1   23.80    6.70
  12  -7  -1   27.60    5.30
 -12   7   1   45.90    6.80
  11  -7  -1   42.90    5.60
 -11   7   1   43.00    6.50
  10  -7  -1  196.08    9.90
 -10   7   1  197.38   10.60
   9  -7  -1   57.39    5.80
  -9   7   1   63.59    6.40
   8  -7  -1   22.80    3.80
  -8   7   1   26.30    4.80
   7  -7  -1   72.99    5.60
  -7   7   1   68.79    4.30
  -7   7   1   67.69    6.10
   6  -7  -1 2108.89   68.79
  -6   7   1 2006.80   68.19
  -6   7   1 2113.29   68.99
   5  -7  -1 1777.72   59.29
   5  -7  -1 1828.52   58.99
  -5   7   1 1790.62   58.99
  -5   7   1 1760.22   59.49
   4  -7  -1    8.20    2.60
   4  -7  -1    2.40    2.60
   4  -7  -1    5.40    2.50
  -4   7   1    6.10    3.20
  -4   7   1   11.10    2.50
  -4   7   1   10.90    2.50
   3  -7  -1  297.97   11.20
   3  -7  -1  304.27   11.20
   3  -7  -1  296.37   11.20
  -3   7   1  308.67   11.10
  -3   7   1  310.67   11.30
  -3   7   1  307.67   11.50
   2  -7  -1  310.07   11.20
   2  -7  -1  312.07   11.30
   2  -7  -1  304.47   11.50
  -2   7   1  309.97   11.50
  -2   7   1  314.07   11.50
  -2   7   1  320.17   11.20
   1  -7  -1  158.78    6.90
   1  -7  -1  158.08    6.40
  -1   7   1  164.28    6.70
  -1   7   1  163.08    6.80
  -1   7   1  155.98    6.20
   0  -7  -1   45.90    3.90
   0   7   1   60.59    3.90
   0   7   1   54.29    3.50
   0   7   1   55.39    3.80
   0   7   1   55.69    3.00
  -1  -7  -1   45.70    3.90
   1   7   1   45.50    3.60
   1   7   1   40.50    3.20
  -2  -7  -1  147.99    6.50
  -2  -7  -1  142.99    6.50
   2   7   1  140.19    6.00
   2   7   1  142.39    6.40
  -3  -7  -1   48.50    4.20
  -3  -7  -1   49.70    4.00
   3   7   1   47.00    3.60
   3   7   1   49.50    3.90
  -4  -7  -1    1.90    2.80
  -4  -7  -1    2.50    2.70
   4   7   1   -0.80    2.30
  -5  -7  -1    4.60    2.80
  -5  -7  -1    5.50    3.00
   5   7   1    4.40    2.50
  -6  -7  -1  146.09    7.30
   6   7   1  161.68    7.10
  -7  -7  -1   32.70    4.10
   7   7   1   32.50    3.60
   7   7   1   40.10    3.30
  -8  -7  -1   25.10    4.10
   8   7   1   31.30    3.30
  -9  -7  -1    5.40    3.60
   9   7   1    2.50    2.80
 -10  -7  -1   30.20    4.90
  10   7   1   34.70    4.20
 -11  -7  -1   51.29    6.10
  11   7   1   63.19    5.70
 -12  -7  -1    4.30    4.70
  12   7   1    0.20    3.60
 -13  -7  -1   88.59    8.40
  13   7   1  122.99    7.70
 -14  -7  -1  115.39    9.20
  14   7   1  120.79    8.30
 -15  -7  -1    4.80    5.50
  15   7   1   -0.60    4.30
 -16  -7  -1   12.40    6.20
  16   7   1    8.30    5.10
 -17  -7  -1   33.60    7.40
  17   7   1   31.20    6.30
 -18  -7  -1   17.90    7.30
  18   7   1   29.30    6.70
  18  -8  -1   -1.60    6.10
 -18   8   1  -10.20    6.90
  17  -8  -1   -2.10    5.90
 -17   8   1   -4.80    6.60
  16  -8  -1   -0.60    5.50
 -16   8   1   -5.90    6.40
  15  -8  -1    1.50    5.10
 -15   8   1    6.10    6.70
  14  -8  -1   38.40    6.20
 -14   8   1   31.20    7.30
  13  -8  -1   -3.60    4.60
 -13   8   1   -3.80    5.80
  12  -8  -1   12.50    5.20
 -12   8   1    4.00    5.80
  11  -8  -1  154.58    9.30
 -11   8   1  152.78   10.10
  10  -8  -1   67.09    6.80
 -10   8   1   64.69    7.50
   9  -8  -1    5.40    3.70
  -9   8   1   10.80    4.90
   8  -8  -1    7.70    3.30
  -8   8   1    5.80    4.30
  -8   8   1    9.60    2.60
   7  -8  -1  762.32   26.80
  -7   8   1  770.32   26.00
  -7   8   1  749.42   27.10
   6  -8  -1  291.07   11.80
  -6   8   1  281.97   12.00
  -6   8   1  303.17   11.20
   5  -8  -1  143.59    6.90
   5  -8  -1  141.79    6.60
  -5   8   1  125.19    6.30
  -5   8   1  130.79    7.30
   4  -8  -1 2484.85   80.59
   4  -8  -1 2399.16   80.59
  -4   8   1 2466.85   80.79
  -4   8   1 2448.35   80.59
  -4   8   1 2462.05   80.59
   3  -8  -1  500.45   17.80
   3  -8  -1  491.25   17.60
  -3   8   1  503.55   17.90
  -3   8   1  508.05   17.80
  -3   8   1  505.95   17.50
   2  -8  -1    9.50    2.80
   2  -8  -1    6.70    2.40
  -2   8   1    7.20    2.10
  -2   8   1    6.00    2.40
  -2   8   1    7.20    3.00
   1  -8  -1    2.70    2.10
   1  -8  -1    3.80    2.50
  -1   8   1    6.80    1.90
  -1   8   1    5.10    2.80
  -1   8   1    5.80    2.40
   0  -8  -1    1.00    2.50
   0   8   1    2.40    1.70
   0   8   1    0.40    2.10
   0   8   1    6.70    2.50
   0   8   1    2.80    2.60
  -1  -8  -1   33.80    3.70
   1   8   1   35.90    3.70
   1   8   1   32.20    3.20
   1   8   1   38.60    3.60
  -2  -8  -1   35.10    4.00
  -2  -8  -1   39.30    4.20
  -3  -8  -1   11.00    3.10
  -3  -8  -1    4.90    3.00
  -4  -8  -1   17.40    3.40
  -4  -8  -1   21.20    3.30
  -5  -8  -1   41.20    4.20
  -5  -8  -1   47.30    4.40
  -6  -8  -1   27.90    3.90
  -7  -8  -1  103.39    6.30
  -8  -8  -1   52.69    5.50
  -9  -8  -1    3.60    3.80
   9   8   1    7.70    2.90
 -10  -8  -1   11.50    4.60
  10   8   1   10.20    3.50
 -11  -8  -1    1.20    4.50
  11   8   1    1.50    3.30
 -12  -8  -1  132.99    9.00
  12   8   1  136.19    7.80
 -13  -8  -1   43.40    6.50
  13   8   1   46.50    5.60
 -14  -8  -1    2.80    5.40
  14   8   1   12.60    4.50
 -15  -8  -1   40.90    7.00
  15   8   1   41.60    5.90
 -16  -8  -1   17.80    6.50
  16   8   1   14.60    5.40
 -17  -8  -1   13.10    6.70
  17   8   1   12.80    5.70
 -18   9   1    5.20    7.50
  17  -9  -1   -2.50    6.00
 -17   9   1   -6.60    6.90
  16  -9  -1    8.20    6.20
 -16   9   1   -1.40    6.80
  15  -9  -1    1.50    5.30
 -15   9   1    6.30    7.10
  14  -9  -1   18.00    6.00
 -14   9   1    6.60    6.80
  13  -9  -1   71.19    7.40
 -13   9   1   80.79    8.80
  12  -9  -1   71.49    7.80
 -12   9   1   62.49    8.10
  11  -9  -1   62.79    6.80
 -11   9   1   56.69    7.70
  10  -9  -1   28.50    5.10
 -10   9   1   24.80    6.30
   9  -9  -1    1.90    3.80
  -9   9   1    2.90    2.70
  -9   9   1    3.80    4.80
   8  -9  -1  214.58    9.90
  -8   9   1  196.98   10.40
  -8   9   1  210.48    8.70
   7  -9  -1   48.60    4.80
  -7   9   1   52.79    5.80
  -7   9   1   53.29    4.20
   6  -9  -1   95.79    6.10
  -6   9   1   93.89    6.70
  -6   9   1   97.09    6.10
   5  -9  -1  962.30   32.20
   5  -9  -1  942.71   32.40
  -5   9   1  931.51   32.60
   4  -9  -1   22.00    3.30
   4  -9  -1   25.40    3.50
  -4   9   1   25.10    4.10
   3  -9  -1  100.59    6.00
  -3   9   1  100.99    5.30
  -3   9   1  108.99    6.20
   2  -9  -1  723.33   25.10
  -2   9   1  757.52   24.60
  -2   9   1  688.23   25.00
   1  -9  -1   95.39    5.90
  -1   9   1   93.29    4.70
  -1   9   1   96.89    5.60
   0  -9  -1   32.60    3.80
   0   9   1   36.90    3.10
   0   9   1   34.60    4.10
  -1  -9  -1   14.20    3.20
   1   9   1    9.10    3.10
  -2  -9  -1   34.10    3.90
  -2  -9  -1   37.80    4.50
  -3  -9  -1  139.29    7.10
  -3  -9  -1  146.49    7.20
  -4  -9  -1   31.80    4.00
  -4  -9  -1   33.00    4.10
  -5  -9  -1   38.60    4.30
  -5  -9  -1   44.10    4.90
  -6  -9  -1    2.40    3.30
  -7  -9  -1  193.88    9.10
  -8  -9  -1    5.00    3.90
  -9  -9  -1    0.90    4.00
 -10  -9  -1    3.70    4.40
  10   9   1    7.10    3.30
 -11  -9  -1   21.40    5.30
  11   9   1   35.90    4.30
 -12  -9  -1   14.40    5.40
  12   9   1   16.20    4.10
 -13  -9  -1   75.89    8.40
  13   9   1  106.99    7.40
 -14  -9  -1   71.69    7.80
  14   9   1   48.90    6.00
 -15  -9  -1   14.10    6.20
  15   9   1   15.30    4.90
 -16  -9  -1    4.70    5.90
  16   9   1    6.40    5.00
 -17  -9  -1    6.30    6.50
  17   9   1    8.50    5.40
  17 -10  -1    2.10    6.20
 -17  10   1    0.80    7.60
  16 -10  -1   10.70    6.40
 -16  10   1    2.10    7.40
  15 -10  -1   11.60    5.90
 -15  10   1   20.50    8.00
  14 -10  -1   12.30    5.80
 -14  10   1    6.90    6.70
  13 -10  -1   58.39    7.40
 -13  10   1   65.09    8.60
  12 -10  -1   15.70    5.20
 -12  10   1   11.30    6.90
  11 -10  -1    1.10    4.60
 -11  10   1    2.80    6.20
  10 -10  -1    7.70    4.60
 -10  10   1   12.10    5.90
   9 -10  -1   24.90    4.70
  -9  10   1   14.20    5.50
   8 -10  -1    8.80    4.00
  -8  10   1    6.50    4.80
   7 -10  -1  105.09    6.70
  -7  10   1   88.49    7.10
   6 -10  -1  442.46   16.10
  -6  10   1  404.86   16.40
   5 -10  -1   12.90    3.30
  -5  10   1   12.80    4.10
   4 -10  -1   37.70    4.10
  -4  10   1   44.90    5.00
   3 -10  -1    8.30    3.30
  -3  10   1   11.90    2.50
  -3  10   1    5.50    3.60
   2 -10  -1  335.97   12.80
  -2  10   1  320.07   12.00
  -2  10   1  320.17   12.70
   1 -10  -1  291.07   11.60
  -1  10   1  279.97   10.50
  -1  10   1  289.27   11.40
   0 -10  -1    0.40    3.10
   0  10   1    0.00    1.90
   0  10   1    2.40    3.20
  -1 -10  -1   10.70    3.30
   1  10   1   12.40    3.40
  -2 -10  -1   10.90    3.30
  -3 -10  -1   22.80    3.70
  -3 -10  -1   18.20    3.70
  -4 -10  -1   -0.40    3.20
  -4 -10  -1   -1.70    3.20
  -5 -10  -1  154.38    7.80
  -6 -10  -1   36.50    4.60
  -7 -10  -1   35.10    4.90
  -8 -10  -1   38.30    5.20
  -9 -10  -1    3.00    4.20
 -10 -10  -1   49.99    6.30
 -11 -10  -1    0.60    4.80
  11  10   1    3.30    3.50
 -12 -10  -1   43.70    6.60
  12  10   1   42.10    4.90
 -13 -10  -1   82.29    8.80
  13  10   1  100.79    7.30
 -14 -10  -1    2.70    5.80
  14  10   1    4.80    4.60
 -15 -10  -1    3.60    6.00
  15  10   1    2.30    4.70
 -16 -10  -1   25.30    7.20
  16  10   1   11.80    5.30
 -17 -10  -1   14.40    7.20
  17  10   1   23.00    5.80
  17 -11  -1    4.30    6.50
 -17  11   1    1.00    8.10
  16 -11  -1   19.40    7.00
 -16  11   1   22.00    8.70
  15 -11  -1   17.60    6.30
 -15  11   1   10.30    7.40
  14 -11  -1    9.10    5.60
 -14  11   1    3.80    6.80
  13 -11  -1   11.10    5.80
 -13  11   1   24.70    7.60
  12 -11  -1   25.40    5.90
 -12  11   1   32.60    7.60
  11 -11  -1   10.40    5.00
 -11  11   1    8.20    6.50
  10 -11  -1    4.70    4.60
 -10  11   1   25.40    6.20
   9 -11  -1   11.60    4.70
  -9  11   1   18.30    6.10
   8 -11  -1   60.29    6.40
  -8  11   1   62.39    6.70
   7 -11  -1  128.19    7.30
  -7  11   1  101.99    7.80
   6 -11  -1    1.60    3.40
  -6  11   1   -2.90    4.00
  -5  11   1   95.49    6.70
  -4  11   1   49.10    5.00
   3 -11  -1   24.20    4.00
  -3  11   1   25.80    4.30
   2 -11  -1   -0.90    3.10
  -2  11   1    0.90    3.50
  -2  11   1    2.40    2.20
   1 -11  -1   -0.40    3.10
  -1  11   1    1.30    3.30
  -1  11   1    5.20    2.10
   0 -11  -1   42.20    4.70
   0  11   1   49.60    4.90
   0  11   1   45.20    3.40
  -1 -11  -1    3.20    3.30
   1  11   1    3.40    3.30
  -2 -11  -1   63.29    5.60
   2  11   1   61.29    5.30
  -3 -11  -1   55.69    5.50
  -3 -11  -1   53.79    5.60
  -4 -11  -1   35.30    4.70
  -5 -11  -1   12.60    4.00
  -6 -11  -1   35.00    5.00
  -7 -11  -1  173.08    9.00
  -8 -11  -1    3.00    4.30
  -9 -11  -1    5.10    4.60
 -10 -11  -1    2.30    4.80
 -11 -11  -1  125.49    9.10
 -12 -11  -1   10.30    5.50
 -13 -11  -1    2.60    5.80
 -14 -11  -1   33.50    7.30
  14  11   1   44.90    5.80
 -15 -11  -1   12.10    6.60
 -16 -11  -1    9.80    7.00
  16  11   1   17.10    5.30
  17 -12  -1    7.70    6.90
 -17  12   1   22.60    9.00
  16 -12  -1    1.00    6.40
 -16  12   1   -1.80    7.70
  15 -12  -1    7.10    6.40
 -15  12   1    7.20    7.90
  14 -12  -1   52.69    7.90
 -14  12   1   68.99    9.30
  13 -12  -1   79.09    8.70
 -13  12   1   68.49    9.30
  12 -12  -1   -9.10    4.40
 -12  12   1   -3.60    6.70
  11 -12  -1   29.60    5.80
 -11  12   1   37.20    7.20
  10 -12  -1  174.08   10.10
 -10  12   1  153.88   10.90
   9 -12  -1   49.50    6.00
  -9  12   1   45.00    7.10
   8 -12  -1   18.00    4.80
  -8  12   1   21.70    5.70
   7 -12  -1   17.30    4.40
  -7  12   1   11.60    5.20
  -6  12   1  120.09    8.00
  -5  12   1   28.60    5.00
  -4  12   1    0.50    3.50
  -3  12   1  128.09    7.40
   2 -12  -1  104.49    6.80
  -2  12   1   94.59    5.40
  -2  12   1  102.49    6.60
   1 -12  -1   94.99    6.60
  -1  12   1   90.89    6.40
  -1  12   1  104.59    5.10
   0 -12  -1    5.80    3.60
   0  12   1    5.80    3.70
   0  12   1    5.00    2.10
  -1 -12  -1    0.50    3.30
   1  12   1    2.50    3.50
  -2 -12  -1   42.80    4.90
   2  12   1   45.70    5.10
  -4 -12  -1    5.20    3.90
  -5 -12  -1  183.68    9.60
  -6 -12  -1   49.30    5.80
  -7 -12  -1    1.90    4.40
  -8 -12  -1    3.10    4.50
  -9 -12  -1    4.50    4.90
 -10 -12  -1   63.79    7.60
 -11 -12  -1   14.50    5.60
 -12 -12  -1    7.80    5.80
 -13 -12  -1   65.99    7.90
 -14 -12  -1   21.10    6.70
 -15 -12  -1    5.10    6.50
 -16 -12  -1    6.00    6.80
  16 -13  -1   24.90    7.80
 -16  13   1   18.10    8.60
  15 -13  -1   30.60    7.70
 -15  13   1   32.10    8.90
  14 -13  -1   36.90    7.50
 -14  13   1   31.20    9.00
  13 -13  -1   -3.70    5.40
 -13  13   1    2.00    7.40
  12 -13  -1   38.80    6.80
 -12  13   1   44.70    8.30
  11 -13  -1   18.70    5.90
 -11  13   1   22.40    7.20
  10 -13  -1  111.39    8.80
 -10  13   1   89.39    9.70
   9 -13  -1   16.50    5.30
  -9  13   1    8.60    6.00
  -8  13   1   26.90    6.10
  -7  13   1   51.49    6.70
  -6  13   1   44.80    6.20
  -5  13   1   25.40    5.20
  -4  13   1    8.00    4.10
  -3  13   1    4.90    4.30
  -2  13   1  105.49    7.20
  -1  13   1   10.80    3.90
  -1  13   1   19.10    2.90
   0  13   1  343.57   12.50
   0  13   1  342.47   13.90
   1  13   1   59.79    5.90
   2  13   1   11.30    4.10
   3  13   1   22.10    4.50
  -4 -13  -1  151.58    8.40
  -5 -13  -1  155.38    8.80
  -6 -13  -1    7.20    4.70
  -7 -13  -1    2.20    4.70
  -8 -13  -1   20.70    5.40
  -9 -13  -1   45.50    6.20
 -10 -13  -1    1.70    5.10
 -11 -13  -1    9.60    5.80
 -12 -13  -1   39.80    7.10
 -13 -13  -1   38.20    7.30
 -14 -13  -1    5.10    6.40
 -15 -13  -1    2.30    6.60
 -16  14   1    3.10    8.40
 -15  14   1   19.00    8.80
 -14  14   1    8.50    8.00
 -13  14   1   51.59    9.40
 -12  14   1   50.09    8.50
 -11  14   1    4.20    6.60
 -10  14   1   18.60    7.00
  -9  14   1  124.69   10.00
  -8  14   1    6.70    5.90
  -7  14   1    5.30    5.60
  -6  14   1    8.30    5.20
  -5  14   1   34.80    5.90
  -4  14   1   37.30    5.50
  -3  14   1   16.30    5.20
  -2  14   1   27.20    5.10
  -1  14   1   43.00    5.40
   0  14   1  102.09    7.50
   1  14   1   10.20    4.40
   2  14   1   88.49    7.20
   3  14   1  279.17   12.40
  -5 -14  -1   11.90    5.00
  -6 -14  -1   11.30    5.10
  -7 -14  -1   18.70    5.60
  -8 -14  -1    6.80    5.30
  -9 -14  -1    3.50    5.30
 -10 -14  -1   16.80    5.90
 -11 -14  -1   63.89    7.90
 -12 -14  -1   12.10    6.10
 -13 -14  -1   12.00    6.80
 -14 -14  -1    8.90    6.70
 -15 -14  -1    1.90    6.80
 -15  15   1    5.70    8.70
 -14  15   1    8.20    8.50
 -13  15   1   -6.20    7.50
 -12  15   1    6.10    7.20
 -11  15   1   29.10    8.10
 -10  15   1   73.29    8.90
  -9  15   1   14.50    6.60
  -8  15   1    4.20    6.10
  -7  15   1    5.20    5.60
  -6  15   1   11.10    5.80
  -5  15   1    8.80    5.40
  -4  15   1   12.10    5.20
  -3  15   1   31.00    5.90
  -2  15   1   44.80    5.90
  -1  15   1    2.40    4.50
   0  15   1   26.80    5.50
   1  15   1   59.89    6.90
   2  15   1  199.48   10.50
   3  15   1   11.40    5.10
   4  15   1   13.10    5.00
  -6 -15  -1    6.20    5.10
  -7 -15  -1    4.90    5.40
  -8 -15  -1   59.59    7.40
  -9 -15  -1   16.10    6.00
 -10 -15  -1   -6.30    5.40
 -11 -15  -1   -2.90    5.70
 -12 -15  -1   21.80    6.90
 -13 -15  -1   12.40    6.80
 -14 -15  -1   -6.70    6.50
 -15  16   1   13.80    9.30
 -14  16   1   -0.40    8.70
 -13  16   1   23.20    8.60
 -12  16   1    1.80    7.30
 -11  16   1    6.30    7.50
 -10  16   1    6.80    6.80
  -9  16   1   11.60    6.40
  -8  16   1   -6.30    6.10
  -7  16   1    5.70    5.90
  -6  16   1    2.70    5.80
  -5  16   1   16.00    6.00
  -4  16   1    9.20    5.60
  -3  16   1   12.50    5.80
  -2  16   1    4.90    5.00
  -1  16   1   53.49    6.40
   0  16   1   13.10    5.40
   1  16   1  138.19    9.20
   2  16   1   50.79    6.60
   3  16   1   99.89    8.40
   4  16   1  106.39    8.70
   5  16   1   -2.50    5.00
  -7 -16  -1   74.99    8.50
  -8 -16  -1   26.10    6.60
  -9 -16  -1    6.00    6.10
 -10 -16  -1    9.80    6.20
 -11 -16  -1   16.60    6.90
 -12 -16  -1   11.00    6.80
 -13 -16  -1    1.50    6.50
 -14  17   1    4.60    9.20
 -13  17   1   18.90    8.70
 -12  17   1   -2.80    7.30
 -11  17   1    7.70    7.80
 -10  17   1   14.90    7.10
  -9  17   1   -5.00    6.10
  -8  17   1    6.20    6.50
  -7  17   1   -2.90    5.70
  -6  17   1   10.80    6.10
  -5  17   1   10.40    6.10
  -4  17   1   -4.70    5.30
  -3  17   1   -4.00    5.60
  -2  17   1   71.09    7.60
  -1  17   1   13.50    5.80
   0  17   1   46.10    6.80
   1  17   1  241.48   12.60
   2  17   1   83.29    8.60
   3  17   1   13.00    5.90
   4  17   1    7.80    5.70
   5  17   1   21.00    6.10
   6  17   1   17.80    6.20
  -8 -17  -1    8.50    6.00
  -9 -17  -1   12.20    6.50
 -10 -17  -1   39.10    7.70
 -11 -17  -1   -2.40    6.50
 -12 -17  -1   -4.90    6.40
 -13  18   1   -6.50    8.20
 -12  18   1   11.40    8.30
 -11  18   1   -5.00    7.30
 -10  18   1    2.80    6.70
  -9  18   1  -10.40    6.50
  -8  18   1    3.60    6.60
  -7  18   1   -0.40    6.20
  -6  18   1    4.80    6.30
  -5  18   1   -0.40    6.00
  -4  18   1   19.80    6.30
  -3  18   1   39.50    7.20
  -2  18   1   11.30    6.10
  -1  18   1    0.20    5.90
   0  18   1  100.59    8.80
   1  18   1   15.40    6.30
   2  18   1   25.90    6.50
   3  18   1   40.80    7.10
   4  18   1    8.40    6.00
   5  18   1    7.40    6.00
   6  18   1    4.50    5.60
  -9 -18  -1   17.90    7.10
 -10 -18  -1    4.30    6.70
 -11 -18  -1    1.50    7.20
 -12  19   1   27.60    9.50
 -11  19   1    0.10    7.50
 -10  19   1    3.90    7.10
  -9  19   1    0.20    6.90
  -8  19   1   -0.90    6.90
  -7  19   1    1.80    6.40
  -6  19   1    7.60    6.40
  -5  19   1   49.40    7.90
  -4  19   1   19.10    6.40
  -3  19   1   11.70    6.60
  -2  19   1   34.80    7.10
  -1  19   1  191.58   11.90
   0  19   1   37.90    7.20
   1  19   1    6.00    6.20
   2  19   1    6.60    6.20
   3  19   1    8.40    6.20
   4  19   1   13.60    6.50
   5  19   1   -0.40    5.90
   6  19   1    5.10    6.10
   7  19   1   28.40    7.00
   8  19   1    4.20    6.40
 -10 -19  -1   18.80    7.60
 -11  20   1   -7.00    7.70
 -10  20   1   -6.60    7.10
  -9  20   1    3.30    7.20
  -8  20   1   -6.80    7.10
  -7  20   1   -0.60    6.60
  -6  20   1    9.00    6.90
  -5  20   1    6.70    6.90
  -4  20   1   10.80    6.50
  -3  20   1   26.00    7.60
  -2  20   1   74.09    9.00
  -1  20   1   21.90    7.30
   0  20   1   22.50    7.20
   1  20   1   18.70    6.90
   2  20   1   14.40    6.80
   3  20   1   -0.80    5.90
   4  20   1    1.10    6.20
   5  20   1   -0.60    6.40
   6  20   1    2.00    6.50
   7  20   1   -5.70    6.40
   8  20   1   12.50    6.90
   9  20   1    6.20    7.20
 -10  21   1    6.50    8.00
  -9  21   1    8.80    7.80
  -8  21   1   -5.10    7.40
  -7  21   1    4.00    7.10
  -6  21   1   -7.80    6.50
  -5  21   1   14.10    7.40
  -4  21   1   14.30    6.90
  -3  21   1   11.00    7.60
  -2  21   1    0.20    7.20
  -1  21   1   41.00    8.10
   0  21   1   80.99    9.40
   1  21   1    5.70    6.60
   2  21   1    9.30    7.00
   3  21   1   -5.70    6.50
   4  21   1    3.90    6.40
   5  21   1    1.30    6.60
   6  21   1    1.90    6.90
   7  21   1    5.70    7.20
   8  21   1   12.20    7.50
  -9  22   1    1.50    7.90
  -8  22   1    0.40    8.10
  -7  22   1    8.00    7.70
  -6  22   1   -3.20    7.20
  -5  22   1   -4.80    7.10
  -4  22   1    7.70    7.20
  -3  22   1   28.00    8.30
  -2  22   1   39.40    9.00
  -1  22   1   42.60    8.70
   0  22   1   -1.60    7.10
   1  22   1    0.20    6.90
   2  22   1   25.30    8.00
   3  22   1   -1.20    7.20
   4  22   1   -0.20    7.10
   5  22   1   -4.30    6.70
   6  22   1    8.30    7.40
  -6  23   1   -2.40    7.60
  -5  23   1    2.80    7.60
  -4  23   1    7.10    7.70
  -3  23   1   19.10    8.10
  -2  23   1   21.00    8.80
  -1  23   1    3.10    7.80
   0  23   1   11.60    7.90
   1  23   1   26.80    8.50
   2  23   1    6.30    7.50
   3  23   1   -3.10    7.30
   4  23   1   -4.60    7.40
  -3  24   1    0.40    7.60
  -2  24   1   -0.80    8.40
  -1  24   1    1.50    8.30
   0  24   1    8.80    8.00
   1  24   1    5.00    8.20
   0  23  -2    3.80    7.80
  -1  23  -2   -0.80    8.00
  -2  23  -2   -7.80    7.70
  -3  23  -2   -8.30    7.00
   4  22  -2   -2.40    7.50
   3  22  -2   -7.50    6.70
   2  22  -2    4.90    7.20
   1  22  -2   -1.20    7.50
   0  22  -2    3.70    7.40
  -1  22  -2   21.50    8.30
  -2  22  -2   -8.60    7.40
  -3  22  -2   -3.10    7.00
  -4  22  -2   10.70    7.70
  -5  22  -2   -5.80    7.50
  -6  22  -2   -1.70    7.50
  -7  22  -2   -5.30    7.60
   6  21  -2   -3.70    6.80
   5  21  -2    2.50    6.90
   4  21  -2    6.40    7.40
   3  21  -2    8.60    7.00
   2  21  -2   -1.10    6.70
   1  21  -2    8.70    7.30
   0  21  -2   -0.10    6.90
  -1  21  -2    9.80    7.50
  -2  21  -2   25.20    8.40
  -3  21  -2    7.70    7.00
  -4  21  -2    2.50    6.90
  -5  21  -2    3.30    7.30
  -6  21  -2   -2.80    7.20
  -7  21  -2    5.30    7.60
  -8  21  -2    4.00    8.10
  -9  21  -2   -1.60    7.70
   8  20  -2    1.80    6.70
   7  20  -2   -0.90    6.50
   6  20  -2   -5.30    6.60
   5  20  -2    5.30    6.90
   4  20  -2   13.60    7.10
   3  20  -2   11.90    7.10
   2  20  -2    6.80    6.80
   1  20  -2   10.90    6.80
   0  20  -2   -1.00    6.80
  -1  20  -2   27.40    7.70
  -2  20  -2   12.30    7.40
  -3  20  -2   -0.60    6.80
  -4  20  -2    9.20    6.70
  -5  20  -2   13.80    7.50
  -6  20  -2   35.00    8.20
  -7  20  -2    7.00    7.30
  -8  20  -2    5.50    7.70
  -9  20  -2    1.70    7.60
 -10  20  -2    0.00    7.60
   9  19  -2    3.00    6.40
   8  19  -2    8.40    6.50
   7  19  -2   -0.90    6.30
   6  19  -2    9.80    6.60
   5  19  -2   -1.50    6.10
   4  19  -2    1.50    6.00
   3  19  -2   17.10    6.90
   2  19  -2    4.80    6.30
   1  19  -2   -2.50    5.80
   0  19  -2   38.40    7.80
  -1  19  -2   98.39   10.10
  -2  19  -2    3.00    6.70
  -3  19  -2   -7.80    6.50
  -4  19  -2   21.80    6.90
  -5  19  -2   40.30    8.10
  -6  19  -2   -1.70    6.50
  -7  19  -2   13.90    7.40
  -8  19  -2   28.60    8.20
  -9  19  -2    3.90    7.40
 -10  19  -2   11.10    7.50
 -11  19  -2    3.80    7.70
 -12  19  -2    1.60    8.60
   9  18  -2   -0.80    6.10
   8  18  -2    4.60    6.00
   7  18  -2   -4.00    5.70
   6  18  -2   -4.60    5.80
   5  18  -2    3.40    5.90
   4  18  -2   -0.40    5.60
   3  18  -2    3.30    5.70
   2  18  -2   18.30    6.50
   1  18  -2   -7.30    5.60
   0  18  -2   20.10    6.60
  -1  18  -2   -0.20    6.10
  -2  18  -2   47.90    7.60
  -3  18  -2   33.00    7.40
  -4  18  -2   13.30    6.30
  -5  18  -2   13.60    7.00
  -6  18  -2   12.90    6.90
  -7  18  -2   68.79    8.70
  -8  18  -2    5.20    7.20
  -9  18  -2    8.10    7.20
 -10  18  -2   15.70    7.70
 -11  18  -2    5.30    7.50
 -12  18  -2   -0.40    7.90
 -13  18  -2    8.00    8.40
 -11 -17   2    6.20    7.20
 -10 -17   2   -1.80    6.60
   7  17  -2   13.30    5.90
   6  17  -2   -8.10    5.20
   5  17  -2   -6.90    5.20
   4  17  -2   -6.00    5.40
   3  17  -2    8.90    5.90
   2  17  -2   14.40    6.30
   1  17  -2    1.50    5.80
   0  17  -2    2.90    5.70
  -1  17  -2   -4.90    5.50
  -2  17  -2   23.80    6.70
  -3  17  -2    7.30    6.30
  -4  17  -2   19.40    6.40
  -5  17  -2   45.70    7.60
  -6  17  -2   18.70    6.80
  -7  17  -2    0.70    6.10
  -8  17  -2   16.80    7.40
  -9  17  -2   44.40    8.10
 -10  17  -2   -6.90    6.60
 -11  17  -2    2.70    7.20
 -12  17  -2   -8.50    7.30
 -13  17  -2   -2.60    7.80
 -12 -16   2    6.60    7.60
 -11 -16   2    4.50    6.80
 -10 -16   2   -1.40    6.20
  -9 -16   2  -10.30    5.70
   6  16  -2    0.00    5.00
   5  16  -2    1.40    5.30
   4  16  -2    6.30    5.40
   3  16  -2    4.00    5.50
   2  16  -2    5.40    5.40
   1  16  -2  222.88   12.10
   0  16  -2    1.30    5.40
  -1  16  -2   -3.60    5.40
  -2  16  -2    0.20    5.40
  -3  16  -2   64.59    7.70
  -4  16  -2   66.89    7.80
  -5  16  -2   18.40    6.50
  -6  16  -2    1.30    5.80
  -7  16  -2   18.10    6.60
  -8  16  -2   33.00    7.60
  -9  16  -2    2.10    6.30
 -10  16  -2   -1.60    6.40
 -11  16  -2    3.00    7.30
 -12  16  -2    1.80    7.50
 -13  16  -2   -6.80    7.20
 -14  16  -2   -5.10    8.20
 -13 -15   2    2.20    7.00
 -12 -15   2   -1.00    6.50
 -11 -15   2   -1.80    6.40
 -10 -15   2    9.60    6.60
  -9 -15   2   -3.20    5.80
  -8 -15   2   -1.90    5.50
   5  15  -2    8.60    5.30
   4  15  -2   -1.80    5.00
   3  15  -2  137.69    9.60
   2  15  -2   33.90    6.20
   1  15  -2   18.00    5.80
   0  15  -2   -3.50    4.90
  -1  15  -2   18.10    5.60
  -2  15  -2    2.00    5.00
  -3  15  -2    2.50    5.30
  -4  15  -2    4.50    4.90
  -5  15  -2  113.49    9.10
  -6  15  -2   65.39    7.60
  -7  15  -2   29.20    6.90
  -8  15  -2  -10.70    5.80
  -9  15  -2   16.70    6.70
 -10  15  -2   13.00    6.90
 -11  15  -2    5.80    7.20
 -12  15  -2    7.40    7.20
 -13  15  -2   -7.30    7.20
 -14  15  -2   -7.20    8.00
 -15  15  -2   -0.10    8.50
 -14 -14   2    7.80    7.10
 -13 -14   2   -5.40    6.30
 -12 -14   2    2.30    6.40
 -11 -14   2    2.20    6.20
 -10 -14   2   -3.10    5.70
  -9 -14   2   -1.50    5.70
  -8 -14   2    9.40    5.80
  -7 -14   2   -0.90    5.20
   5  14  -2   11.80    5.40
   4  14  -2  363.76   15.60
   3  14  -2  205.68   10.90
   2  14  -2    0.80    4.60
   1  14  -2   20.90    5.30
   0  14  -2   79.29    7.30
  -1  14  -2   72.49    7.20
  -2  14  -2   19.70    5.20
  -3  14  -2   33.10    5.90
  -4  14  -2    4.30    4.70
  -5  14  -2   35.10    6.30
  -6  14  -2   -0.80    5.40
  -7  14  -2   19.70    6.20
  -8  14  -2   55.99    7.80
  -9  14  -2    4.10    5.80
 -10  14  -2   -6.10    5.80
 -11  14  -2   12.10    7.20
 -12  14  -2    3.70    7.00
 -13  14  -2   -2.70    7.30
 -14  14  -2    7.40    8.00
 -15  14  -2   15.80    8.70
 -16  14  -2    2.10    8.50
  14  13  -2   -4.90    4.50
 -14 -13   2   -2.20    6.60
 -13 -13   2   12.30    6.80
 -12 -13   2    0.90    6.00
 -11 -13   2   -5.20    5.40
 -10 -13   2   -2.80    5.40
  -9 -13   2    1.00    5.50
  -8 -13   2   -4.30    5.30
  -7 -13   2   -6.00    4.90
  -6 -13   2   13.70    5.40
   4  13  -2  155.48    9.10
   3  13  -2   16.70    4.90
   2  13  -2  163.18    9.30
   1  13  -2  136.89    8.20
   0  13  -2  217.58   10.70
  -1  13  -2    2.50    4.10
  -2  13  -2  159.08    8.90
  -3  13  -2  142.29    8.80
  -4  13  -2    0.60    4.30
  -5  13  -2   -4.30    4.60
  -6  13  -2   -5.30    4.70
  -7  13  -2   80.19    8.20
  -8  13  -2   -2.40    5.40
  -9  13  -2    1.60    5.80
 -10  13  -2   -5.70    6.10
 -11  13  -2    9.40    6.90
 -12  13  -2    2.60    6.60
 -13  13  -2  -15.20    6.80
 -14  13  -2   20.60    8.10
 -15  13  -2    2.20    8.20
 -16  13  -2   -1.20    8.10
  15  12  -2    2.40    4.80
 -15 -12   2   14.60    7.30
 -14 -12   2   -4.70    6.30
  13  12  -2    2.20    4.70
 -13 -12   2    1.10    6.10
  12  12  -2    3.90    4.40
 -12 -12   2   -5.00    5.50
 -11 -12   2    0.80    5.60
  10  12  -2   16.20    4.20
 -10 -12   2   11.20    5.50
  -9 -12   2    4.50    5.30
  -8 -12   2    6.60    5.20
  -7 -12   2   34.10    5.90
  -6 -12   2   82.29    7.70
  -5 -12   2  110.29    8.10
   3  12  -2  174.88    9.20
   2  12  -2  272.67   11.90
   1  12  -2    7.10    4.00
   0  12  -2   48.50    5.90
  -1  12  -2  158.58    8.50
  -2  12  -2   52.69    5.90
  -3  12  -2    0.60    4.10
  -4  12  -2   60.19    6.30
  -5  12  -2   73.39    6.70
  -6  12  -2    1.60    4.50
  -7  12  -2   -1.00    4.90
  -8  12  -2   10.90    5.60
  -9  12  -2    1.80    5.50
 -10  12  -2   13.50    6.70
 -11  12  -2   10.20    6.60
 -12  12  -2    8.10    7.00
 -13  12  -2    6.70    7.30
 -14  12  -2   -3.90    7.50
 -15  12  -2   -4.60    7.50
 -16  12  -2    8.30    8.20
 -17  12  -2   12.00    8.60
  15  11  -2   -2.00    4.70
 -15 -11   2    9.20    7.10
  14  11  -2    0.80    4.90
 -14 -11   2   -5.40    5.90
  13  11  -2    7.20    4.80
 -13 -11   2    4.30    6.00
  12  11  -2    0.70    4.20
 -12 -11   2   -0.30    5.50
  11  11  -2   14.70    4.30
 -11 -11   2    9.20    5.80
  10  11  -2   -2.30    3.60
 -10 -11   2    1.10    5.30
   9  11  -2   -1.40    3.30
  -9 -11   2    3.70    5.10
   8  11  -2    3.90    3.00
  -8 -11   2    9.00    5.00
   7  11  -2   26.00    3.40
  -7 -11   2   14.20    5.10
  -6 -11   2   10.80    4.70
  -5 -11   2    4.00    4.30
  -4 -11   2  295.67   12.60
   3  11  -2   62.79    5.80
   2  11  -2    4.70    3.70
   1  11  -2  231.38   10.30
   0  11  -2  271.87   11.50
  -1  11  -2   84.09    6.30
  -2  11  -2   83.49    6.20
  -3  11  -2   49.90    5.80
  -4  11  -2   77.49    6.20
  -5  11  -2   70.19    6.30
  -6  11  -2   37.20    5.50
  -7  11  -2   31.00    5.70
  -8  11  -2   27.80    5.80
  -9  11  -2    5.10    5.60
 -10  11  -2   23.30    6.80
 -11  11  -2    7.70    6.20
 -12  11  -2    8.50    7.00
 -13  11  -2   12.20    7.30
 -14  11  -2   16.30    8.10
 -15  11  -2   10.30    7.70
 -16  11  -2   10.20    7.90
 -17  11  -2    5.00    8.50
  16  10  -2   -2.50    5.10
 -16 -10   2    0.60    6.80
  15  10  -2   10.40    5.00
 -15 -10   2    0.40    6.30
  14  10  -2    8.70    5.00
 -14 -10   2    3.40    5.90
  13  10  -2    7.10    4.60
 -13 -10   2    2.60    5.60
  12  10  -2   -0.20    4.00
 -12 -10   2    6.90    5.70
  11  10  -2   -2.40    3.90
 -11 -10   2    2.40    5.10
  10  10  -2   18.60    4.20
 -10 -10   2   10.30    5.30
   9  10  -2    6.70    3.50
  -9 -10   2    0.30    4.80
   8  10  -2    9.80    3.20
  -8 -10   2    1.30    4.50
   7  10  -2   83.39    5.20
  -7 -10   2   87.89    7.10
  -6 -10   2   89.29    6.80
  -5 -10   2    7.50    4.00
  -4 -10   2    8.30    3.90
   2  10  -2  136.69    7.30
   1  10  -2  102.59    6.40
   0  10  -2   63.89    5.50
  -1  10  -2    5.00    3.40
  -2  10  -2  303.37   12.30
  -3  10  -2   87.79    6.40
  -4  10  -2    2.80    3.60
  -5  10  -2   45.60    5.20
  -6  10  -2    3.70    4.20
  -7  10  -2   -1.50    4.40
  -8  10  -2   20.60    5.30
  -9  10  -2   90.79    8.50
 -10  10  -2   12.00    6.10
 -11  10  -2   26.60    7.10
 -12  10  -2   -7.30    6.40
 -13  10  -2   61.59    8.90
 -14  10  -2    0.00    6.70
 -15  10  -2   15.60    7.60
 -16  10  -2   27.60    8.70
 -17  10  -2   18.50    9.10
  16   9  -2    2.40    5.50
 -16  -9   2   -4.30    6.30
  15   9  -2    2.90    4.80
 -15  -9   2    7.10    6.50
  14   9  -2   18.40    5.30
 -14  -9   2    2.90    5.90
  13   9  -2   -2.70    4.20
 -13  -9   2   -6.70    5.30
  12   9  -2   16.80    4.50
 -12  -9   2    9.80    5.70
  11   9  -2    5.90    4.00
 -11  -9   2    8.70    5.20
  10   9  -2   -1.30    3.60
 -10  -9   2   -0.30    4.60
   9   9  -2   10.70    3.50
  -9  -9   2   11.40    4.80
   8   9  -2  183.18    8.00
  -8  -9   2  169.68    9.20
   7   9  -2  162.88    7.10
  -7  -9   2  153.48    8.60
  -6  -9   2   69.59    6.00
  -5  -9   2   28.60    4.30
  -4  -9   2  147.69    7.80
  -3  -9   2  137.99    7.20
   2   9  -2   74.29    5.40
   1   9  -2   35.30    4.20
   0   9  -2   82.59    5.60
  -1   9  -2  277.27   11.20
  -2   9  -2   55.59    4.10
  -2   9  -2   50.59    4.80
  -3   9  -2    5.30    3.70
  -4   9  -2  132.89    7.30
  -5   9  -2   15.90    4.10
  -6   9  -2    0.10    4.00
  -7   9  -2    0.80    4.10
  -8   9  -2    8.50    4.60
  -9   9  -2    2.30    5.00
 -10   9  -2   16.10    5.80
 -11   9  -2    2.40    6.00
 -12   9  -2   47.70    8.00
  12  -9   2   36.90    6.50
 -13   9  -2   15.90    7.00
  13  -9   2   10.30    5.60
 -14   9  -2   -4.10    6.40
  14  -9   2    3.60    5.90
 -15   9  -2   87.39    9.90
 -16   9  -2   26.20    8.40
 -17   9  -2   12.60    8.20
 -18   9  -2   -6.00    7.60
  17   8  -2   -1.60    5.50
 -17  -8   2   26.10    7.40
  16   8  -2   10.80    5.30
 -16  -8   2    2.50    6.30
  15   8  -2   -1.30    4.50
 -15  -8   2    0.10    5.90
  14   8  -2    1.50    4.80
 -14  -8   2   -3.50    5.50
 -13  -8   2   38.90    6.60
  12   8  -2   36.80    5.20
 -12  -8   2   33.70    6.20
  11   8  -2    5.20    4.00
 -11  -8   2    0.00    4.80
  10   8  -2   24.50    4.30
 -10  -8   2   18.70    5.20
   9   8  -2  217.08    9.00
  -9  -8   2  185.08    9.90
   8   8  -2  191.48    8.20
  -8  -8   2  187.08    9.50
   7   8  -2   44.20    4.00
  -7  -8   2   35.30    4.70
  -6  -8   2   43.80    4.70
  -5  -8   2  301.37   12.10
  -4  -8   2   65.29    5.20
  -3  -8   2   56.39    5.00
   1   8  -2   17.30    3.40
   0   8  -2  123.19    6.30
  -1   8  -2   29.80    3.70
  -2   8  -2    6.50    3.20
  -2   8  -2   -0.20    2.30
  -3   8  -2  149.09    6.70
  -3   8  -2  142.69    7.30
  -4   8  -2   15.10    4.00
  -5   8  -2    3.00    3.70
  -6   8  -2   55.99    5.70
  -7   8  -2   74.79    5.30
  -7   8  -2   64.99    6.20
  -8   8  -2   34.50    3.90
  -8   8  -2   25.90    5.40
  -9   8  -2   -1.00    2.60
  -9   8  -2   -1.00    4.50
   9  -8   2    0.60    3.80
 -10   8  -2   13.20    5.60
  10  -8   2    5.80    4.40
 -11   8  -2   23.10    6.50
  11  -8   2   32.10    5.70
 -12   8  -2   42.90    7.60
  12  -8   2   47.90    6.50
 -13   8  -2   14.90    6.60
  13  -8   2    5.90    4.90
 -14   8  -2   23.10    7.30
  14  -8   2   34.70    6.90
 -15   8  -2   46.80    8.40
  15  -8   2   29.70    6.90
 -16   8  -2    0.40    7.20
  16  -8   2   11.50    6.20
 -17   8  -2   10.50    7.70
  17  -8   2   20.70    7.40
 -18   8  -2    6.50    7.90
  17   7  -2    3.80    5.50
 -17  -7   2    1.20    6.30
  16   7  -2    3.50    5.00
 -16  -7   2    1.40    5.90
  15   7  -2    7.20    4.90
 -15  -7   2    2.70    5.60
  14   7  -2   70.69    7.50
 -14  -7   2   68.69    8.20
  13   7  -2   23.10    5.10
 -13  -7   2   15.70    5.70
  12   7  -2   -1.60    4.00
 -12  -7   2   -1.00    4.90
  11   7  -2   64.59    6.20
 -11  -7   2   63.19    6.60
  10   7  -2  140.99    7.80
 -10  -7   2  149.19    8.70
   9   7  -2   76.59    5.60
  -9  -7   2   74.09    6.50
   8   7  -2   15.00    3.00
  -8  -7   2    2.60    3.70
   7   7  -2  250.07    9.50
  -7  -7   2  232.78   10.40
  -6  -7   2  221.58    9.60
  -5  -7   2    5.70    3.20
  -4  -7   2  216.48    9.20
  -3  -7   2  210.28    9.00
   1   7  -2   19.30    3.00
   0   7  -2    3.80    2.20
   0   7  -2    0.60    2.20
   0   7  -2    6.70    2.80
  -1   7  -2  357.56   12.90
  -1   7  -2  336.47   12.70
   1  -7   2  345.87   12.60
  -2   7  -2   65.99    4.90
  -2   7  -2   62.89    4.10
  -3   7  -2    0.30    2.10
  -3   7  -2    0.30    2.20
  -3   7  -2    0.60    2.90
  -4   7  -2  171.78    7.40
  -4   7  -2  185.98    8.20
  -5   7  -2  110.59    5.50
  -5   7  -2  115.39    7.10
  -6   7  -2   32.90    4.60
  -6   7  -2   21.50    2.90
  -7   7  -2  237.48    9.30
  -7   7  -2  237.88   11.00
  -8   7  -2    0.60    4.20
  -8   7  -2    2.70    2.30
   8  -7   2    2.00    3.30
  -9   7  -2   29.40    3.60
  -9   7  -2   33.70    5.60
   9  -7   2   26.80    4.30
 -10   7  -2   85.09    8.10
  10  -7   2   91.59    7.10
 -11   7  -2   58.19    7.50
  11  -7   2   58.79    6.20
 -12   7  -2   66.49    7.90
  12  -7   2   69.79    7.60
 -13   7  -2   64.59    8.10
  13  -7   2   60.49    7.00
 -14   7  -2   16.20    6.90
  14  -7   2   23.70    6.00
 -15   7  -2   11.80    7.10
  15  -7   2   21.40    6.00
 -16   7  -2   35.60    8.20
  16  -7   2   44.30    7.50
 -17   7  -2   25.20    7.90
  17  -7   2   19.00    6.90
 -18   7  -2    7.20    7.40
  18  -7   2    6.40    7.00
  17   6  -2   -0.60    5.30
 -17  -6   2   -3.20    6.20
  16   6  -2    5.90    5.30
 -16  -6   2   -0.20    6.10
  15   6  -2   20.70    5.40
  14   6  -2    4.90    4.60
 -14  -6   2   11.80    5.80
  13   6  -2    2.50    4.30
 -13  -6   2    0.20    5.00
  12   6  -2   26.00    4.90
 -12  -6   2   23.90    5.50
  11   6  -2  153.28    8.10
 -11  -6   2  126.69    8.60
  10   6  -2    7.60    3.60
 -10  -6   2    9.10    4.40
   9   6  -2   49.40    4.90
  -9  -6   2   48.90    5.60
   8   6  -2  304.67   11.40
  -8  -6   2  286.07   12.00
   7   6  -2   73.19    4.50
  -7  -6   2   61.99    5.40
   6   6  -2   19.60    3.50
   6   6  -2   24.30    2.80
  -6  -6   2   23.70    3.60
   5   6  -2  269.77   10.50
  -5  -6   2  270.47   10.80
   4   6  -2  274.57   10.60
  -4  -6   2  279.07   10.80
   3   6  -2    3.10    2.30
   3   6  -2   10.30    2.50
  -3  -6   2    8.10    2.90
   2   6  -2  159.98    6.90
   2   6  -2  164.98    6.70
  -2  -6   2  163.88    7.10
   1   6  -2   32.00    3.20
   1   6  -2   37.20    3.40
   1   6  -2   31.90    3.00
   0   6  -2  271.57   10.20
   0   6  -2  253.97   10.00
   0   6  -2  298.77   10.40
  -1   6  -2   76.99    4.50
  -1   6  -2   69.99    4.10
   1  -6   2   71.79    4.00
  -2   6  -2    3.60    2.00
  -2   6  -2    7.60    2.70
   2  -6   2    5.90    2.20
  -3   6  -2  119.29    5.50
  -3   6  -2  116.99    5.30
  -3   6  -2  113.59    6.00
   3  -6   2  116.39    5.50
  -4   6  -2  415.26   14.80
  -4   6  -2  388.26   14.40
  -4   6  -2  426.06   15.20
  -5   6  -2   67.59    5.60
  -5   6  -2   81.19    4.40
  -6   6  -2   41.60    4.90
  -6   6  -2   38.40    3.50
   6  -6   2   45.20    4.80
  -7   6  -2   54.69    6.10
  -7   6  -2   53.29    3.70
   7  -6   2   56.99    5.20
  -8   6  -2   31.50    3.30
  -8   6  -2   40.00    5.20
   8  -6   2   46.40    4.60
  -9   6  -2   13.00    5.00
   9  -6   2   21.20    4.10
 -10   6  -2   40.70    6.30
  10  -6   2   40.90    4.90
 -11   6  -2   94.69    8.40
  11  -6   2   96.09    7.70
 -12   6  -2   -3.30    5.30
  12  -6   2    7.90    4.90
 -13   6  -2   14.50    6.50
  13  -6   2   20.00    5.30
 -14   6  -2    8.10    6.40
  14  -6   2   12.10    5.40
 -15   6  -2   46.40    7.80
  15  -6   2   49.10    7.00
 -16   6  -2   30.20    7.60
  16  -6   2   25.80    6.50
 -17   6  -2    0.80    6.80
  17  -6   2    3.00    6.00
 -18   6  -2    2.40    7.20
  18  -6   2    4.30    6.80
  18   5  -2   19.10    5.90
 -18  -5   2   -4.40    6.50
  17   5  -2   -0.50    5.20
 -17  -5   2   11.00    6.40
  16   5  -2   12.90    5.30
 -16  -5   2   13.40    6.20
  15   5  -2    0.20    4.40
 -15  -5   2   -3.20    5.30
  14   5  -2   -1.00    4.30
 -14  -5   2   -0.80    5.10
  13   5  -2   10.30    4.60
 -13  -5   2    3.20    5.00
  12   5  -2    7.60    4.40
 -12  -5   2    6.70    4.90
  11   5  -2   17.50    4.30
 -11  -5   2   25.90    5.10
  10   5  -2  160.08    7.30
  10   5  -2  177.88    8.40
 -10  -5   2  168.18    8.90
   9   5  -2  388.86   14.00
   9   5  -2  350.76   13.50
  -9  -5   2  361.66   14.40
   8   5  -2   28.10    3.10
   8   5  -2   39.30    3.80
  -8  -5   2   27.40    4.20
   7   5  -2   15.80    2.80
   7   5  -2   10.60    2.50
  -7  -5   2   11.30    3.40
   6   5  -2   18.80    2.70
   6   5  -2   22.80    2.90
  -6  -5   2   19.40    3.40
   5   5  -2    2.90    2.30
  -5  -5   2   -0.40    2.70
   4   5  -2  335.97   12.40
   4   5  -2  342.87   12.50
  -4  -5   2  350.16   12.60
   3   5  -2  105.99    5.20
   3   5  -2  109.79    5.00
  -3  -5   2  112.89    5.40
   2   5  -2  207.98    8.20
   2   5  -2  211.18    8.10
  -2  -5   2  219.78    8.40
   1   5  -2   98.19    4.60
   1   5  -2   95.69    4.70
   1   5  -2  103.39    4.70
   0   5  -2    4.50    2.20
   0   5  -2    5.50    1.90
  -1   5  -2   22.90    2.70
  -1   5  -2   19.50    2.70
   1  -5   2   21.00    2.40
  -2   5  -2  112.09    5.40
  -2   5  -2  105.49    4.80
   2  -5   2  101.39    4.80
  -3   5  -2  406.26   14.60
  -3   5  -2  423.36   15.00
  -3   5  -2  428.56   14.80
   3  -5   2  418.36   14.80
  -4   5  -2   16.20    3.30
  -4   5  -2   11.00    2.10
  -4   5  -2   17.50    2.60
   4  -5   2   12.70    2.60
  -5   5  -2  392.76   14.90
  -5   5  -2  397.76   14.60
  -5   5  -2  369.06   13.50
  -6   5  -2   10.00    4.00
  -6   5  -2   15.40    2.30
   6  -5   2    8.30    3.00
  -7   5  -2   71.79    5.90
   7  -5   2   59.19    5.20
  -8   5  -2    5.70    4.30
   8  -5   2   11.40    3.50
  -9   5  -2  114.79    8.00
   9  -5   2  119.59    7.20
 -10   5  -2   89.59    7.60
  10  -5   2  106.49    7.10
 -11   5  -2    4.40    4.90
  11  -5   2   13.10    4.20
 -12   5  -2   49.50    7.20
  12  -5   2   49.90    6.10
 -13   5  -2    3.60    5.90
  13  -5   2    9.20    4.80
 -14   5  -2   42.40    7.50
  14  -5   2   42.50    6.60
 -15   5  -2   22.30    6.90
  15  -5   2   16.20    5.70
 -16   5  -2   -2.90    6.10
  16  -5   2   -1.30    5.40
 -17   5  -2    4.00    6.60
  17  -5   2   11.10    6.40
 -18   5  -2   -1.10    6.70
  18  -5   2    9.40    6.70
 -19   5  -2   -0.30    7.30
  19  -5   2   -8.00    6.50
  18   4  -2   -5.80    5.00
 -18  -4   2   -2.20    6.20
  17   4  -2   -7.40    4.90
 -17  -4   2    1.90    5.90
  16   4  -2   12.40    5.60
 -16  -4   2    7.20    6.00
  15   4  -2    2.40    4.50
 -15  -4   2    7.90    5.50
  14   4  -2    6.90    4.50
 -14  -4   2    1.70    4.90
  13   4  -2    4.70    4.30
 -13  -4   2   -2.80    4.60
  12   4  -2  140.09    8.40
 -12  -4   2  125.79    8.60
  11   4  -2  223.28    9.90
 -11  -4   2  189.78   10.10
  10   4  -2  248.28   10.60
 -10  -4   2  243.48   10.90
   9   4  -2   14.10    3.30
  -9  -4   2    9.20    3.70
   8   4  -2  118.29    5.40
   8   4  -2  112.89    6.00
  -8  -4   2  107.29    6.30
   7   4  -2  194.48    7.90
   7   4  -2  201.28    8.20
  -7  -4   2  203.78    8.70
   6   4  -2   26.10    2.80
   6   4  -2   25.60    2.90
  -6  -4   2   26.40    3.50
   5   4  -2   26.50    2.90
   5   4  -2   29.60    2.70
   5   4  -2   23.90    3.00
  -5  -4   2   30.30    3.40
   4   4  -2   23.80    2.50
   4   4  -2   21.40    2.60
  -4  -4   2   23.60    2.90
   3   4  -2  588.94   20.50
   3   4  -2  609.34   20.60
  -3  -4   2  618.94   20.60
   2   4  -2  706.03   23.60
  -2  -4   2  700.43   23.70
   1   4  -2  160.08    6.30
   0   4  -2 1047.20   33.40
   0  -4   2  968.70   33.30
  -1   4  -2  679.43   23.30
   1  -4   2  703.93   23.20
  -2   4  -2  265.57   10.10
   2  -4   2  282.77   10.00
  -3   4  -2  790.72   25.90
  -3   4  -2  778.32   25.70
   3  -4   2  723.33   25.70
  -4   4  -2  389.66   14.10
  -4   4  -2  400.86   14.30
   4  -4   2  395.76   14.10
  -5   4  -2  168.68    7.20
  -5   4  -2  170.78    7.80
  -5   4  -2  168.18    6.50
   5  -4   2  167.68    7.30
   5  -4   2  168.48    7.30
  -6   4  -2  166.88    8.20
   6  -4   2  173.38    7.80
  -7   4  -2    9.60    4.20
   7  -4   2    9.20    3.20
  -8   4  -2  292.17   12.50
   8  -4   2  287.87   11.80
  -9   4  -2   95.29    7.30
   9  -4   2  111.99    6.80
 -10   4  -2    1.70    4.40
  10  -4   2    1.30    3.40
 -11   4  -2   65.39    6.90
  11  -4   2   64.29    6.50
 -12   4  -2  104.49    8.60
  12  -4   2   94.99    7.90
 -13   4  -2   80.79    8.70
  13  -4   2   79.89    7.80
 -14   4  -2   -2.40    5.40
  14  -4   2    4.80    5.10
 -15   4  -2   23.90    6.60
  15  -4   2   16.80    5.80
 -16   4  -2   16.80    6.60
  16  -4   2   20.10    6.30
 -17   4  -2   -2.10    6.40
  17  -4   2    4.70    6.20
 -18   4  -2   -8.20    6.20
  18  -4   2    0.40    5.90
 -19   4  -2   -7.00    6.80
  19  -4   2    4.30    6.40
  18   3  -2    0.40    5.50
 -18  -3   2    9.00    6.60
  17   3  -2   44.30    7.40
 -17  -3   2   42.70    7.50
  16   3  -2   -0.70    4.80
 -16  -3   2   14.80    6.30
  15   3  -2    8.70    4.90
 -15  -3   2    5.80    5.50
  14   3  -2    2.90    4.40
 -14  -3   2   -0.60    4.80
  13   3  -2   25.70    5.30
 -13  -3   2   15.60    5.20
  12   3  -2  155.28    8.80
 -12  -3   2  141.19    8.80
  11   3  -2   62.89    6.20
 -11  -3   2   64.99    6.30
  10   3  -2   60.99    5.50
 -10  -3   2   59.69    5.70
   9   3  -2  222.98    9.50
  -9  -3   2  220.78    9.70
   8   3  -2  102.19    5.60
  -8  -3   2   89.19    5.70
   7   3  -2   47.60    4.00
   7   3  -2   38.30    3.20
  -7  -3   2   48.30    4.40
   6   3  -2   40.50    3.60
   6   3  -2   41.50    3.20
  -6  -3   2   44.40    4.20
   5   3  -2   38.40    3.40
   5   3  -2   41.70    3.10
   5   3  -2   48.80    3.40
  -5  -3   2   48.30    3.70
   4   3  -2   25.30    2.60
  -4  -3   2   30.80    2.90
   3   3  -2  305.67   10.80
  -3  -3   2  302.37   10.90
   2   3  -2  240.78    8.60
  -2  -3   2  237.08    8.80
   1   3  -2   77.29    3.90
  -1  -3   2   77.09    4.10
   0   3  -2  311.77   10.60
   0  -3   2  290.87   10.50
  -1   3  -2  903.71   28.60
   1  -3   2  815.52   28.40
  -2   3  -2  348.67   12.10
   2  -3   2  326.47   11.90
  -3   3  -2 3942.61  130.99
  -3   3  -2 4083.59  131.09
   3  -3   2 4057.99  130.99
  -4   3  -2  893.91   29.60
  -4   3  -2  873.91   29.80
   4  -3   2  881.41   29.60
   4  -3   2  873.81   29.60
  -5   3  -2  221.98    8.70
  -5   3  -2  221.78    9.20
   5  -3   2  224.48    8.90
   5  -3   2  223.18    8.90
  -6   3  -2   53.39    5.20
  -6   3  -2   47.20    5.20
   6  -3   2   53.49    5.10
   6  -3   2   60.39    4.50
  -7   3  -2  394.96   15.40
   7  -3   2  405.96   14.90
  -8   3  -2    8.90    4.00
   8  -3   2    5.70    3.00
  -9   3  -2   20.60    4.60
   9  -3   2   19.30    3.80
 -10   3  -2  615.94   23.40
  10  -3   2  654.53   23.20
 -11   3  -2  123.89    8.40
  11  -3   2  135.79    8.10
 -12   3  -2   29.50    5.90
  12  -3   2   22.30    4.80
 -13   3  -2   29.40    6.20
  13  -3   2   11.40    5.00
 -14   3  -2   55.79    7.30
 -15   3  -2   -2.00    5.50
  15  -3   2    1.20    5.00
 -16   3  -2   -1.00    5.80
  16  -3   2   -2.70    5.10
 -17   3  -2   -2.80    6.20
  17  -3   2    6.30    5.90
 -18   3  -2    4.20    6.50
  18  -3   2   -5.20    5.60
 -19   3  -2   -4.60    6.60
  19  -3   2   21.10    7.40
  18   2  -2   41.40    7.20
 -18  -2   2   41.90    7.70
  17   2  -2   10.70    5.80
 -17  -2   2   10.20    6.10
  16   2  -2   -9.60    4.40
 -16  -2   2   -9.60    5.20
  15   2  -2    1.50    4.70
 -15  -2   2    7.60    5.40
  14   2  -2   63.89    7.20
 -14  -2   2   76.89    8.10
  13   2  -2   25.80    5.10
 -13  -2   2   19.00    5.30
  12   2  -2   17.70    4.50
 -12  -2   2    9.20    4.60
  11   2  -2  107.19    7.20
 -11  -2   2  112.69    7.30
  10   2  -2  130.59    7.30
 -10  -2   2  135.39    7.40
   9   2  -2  102.99    6.10
  -9  -2   2  100.49    6.20
   8   2  -2    4.10    2.70
  -8  -2   2    0.40    2.90
   7   2  -2   77.39    4.80
  -7  -2   2   71.59    5.00
   6   2  -2  153.58    6.40
   6   2  -2  141.89    6.60
  -6  -2   2  143.89    6.60
   5   2  -2    2.20    1.80
   5   2  -2    1.10    2.00
  -5  -2   2    2.00    2.10
   4   2  -2    3.00    1.70
   4   2  -2    5.30    1.80
  -4  -2   2    3.60    2.00
   3   2  -2 1684.13   56.19
  -3  -2   2 1753.92   56.29
   2   2  -2 1169.58   38.80
  -2  -2   2 1197.98   38.90
   1   2  -2  170.18    6.40
  -1  -2   2  180.18    6.50
   0   2  -2   76.09    3.30
   0  -2   2   71.99    3.20
  -1   2  -2  520.75   17.40
   1  -2   2  517.15   17.30
  -2   2  -2 5594.54  176.78
   2  -2   2 5310.17  176.78
  -3   2  -2  547.95   18.70
  -3   2  -2  525.35   18.50
   3  -2   2  554.44   18.60
  -4   2  -2  275.87   10.10
  -4   2  -2  279.07   10.60
   4  -2   2  268.07   10.30
   4  -2   2  270.97   10.20
  -5   2  -2  442.76   15.50
  -5   2  -2  430.06   15.90
   5  -2   2  432.36   15.60
   5  -2   2  455.65   15.80
  -6   2  -2  290.87   10.90
  -6   2  -2  300.57   11.50
   6  -2   2  280.57   11.00
   6  -2   2  287.47   11.30
  -7   2  -2    6.80    3.50
   7  -2   2    3.60    2.90
  -8   2  -2  149.59    7.90
   8  -2   2  150.48    7.50
  -9   2  -2  258.97   11.50
   9  -2   2  262.77   11.00
 -10   2  -2  176.88    9.40
  10  -2   2  183.38    8.90
 -11   2  -2   32.00    5.50
  11  -2   2   32.00    4.80
 -12   2  -2  218.98   11.30
  12  -2   2  240.68   11.20
 -13   2  -2   62.89    7.20
  13  -2   2   69.19    7.20
 -14   2  -2   -2.80    5.30
  14  -2   2    5.00    4.80
 -15   2  -2   16.90    6.00
  15  -2   2    6.80    5.20
 -16   2  -2    5.70    5.70
  16  -2   2   -6.10    5.10
 -17   2  -2    0.90    5.90
  17  -2   2   -3.60    5.30
 -18   2  -2   -0.90    6.20
  18  -2   2   -6.40    5.70
 -19   2  -2   -2.10    6.60
  19  -2   2   -5.60    6.10
  18   1  -2   16.20    6.30
 -18  -1   2   13.60    6.80
  17   1  -2   -3.10    5.10
 -17  -1   2   -6.50    5.80
  16   1  -2    8.50    5.30
 -16  -1   2   18.00    6.20
  15   1  -2   13.80    5.30
 -15  -1   2   -1.80    5.10
  14   1  -2    2.90    4.40
 -14  -1   2    6.80    5.20
  13   1  -2   25.40    5.10
 -13  -1   2   23.50    5.40
  12   1  -2  205.78   10.40
 -12  -1   2  200.68   10.20
  11   1  -2   63.19    6.10
 -11  -1   2   67.49    6.20
  10   1  -2    9.70    3.50
 -10  -1   2   11.10    3.80
   9   1  -2   12.80    3.30
  -9  -1   2   16.10    3.70
   8   1  -2   64.09    4.90
  -8  -1   2   65.79    5.00
   7   1  -2  245.88    9.60
  -7  -1   2  235.18    9.70
   6   1  -2    0.90    2.40
   6   1  -2   -0.70    2.20
  -6  -1   2   -0.70    2.40
   5   1  -2   82.39    4.30
   5   1  -2   85.89    4.50
  -5  -1   2   88.89    4.50
   4   1  -2  180.48    7.00
   4   1  -2  188.08    7.00
  -4  -1   2  175.98    6.90
   3   1  -2  151.38    6.00
  -3  -1   2  154.38    6.10
   2   1  -2   83.89    3.60
  -2  -1   2   81.49    3.70
   1   1  -2  372.86   12.40
  -1  -1   2  369.56   12.40
   0   1  -2  128.19    4.10
   0  -1   2   99.69    4.00
  -1   1  -2    3.70    1.20
   1  -1   2    7.10    1.00
  -2   1  -2   16.80    2.20
   2  -1   2   21.50    2.10
  -3   1  -2   11.30    2.90
  -3   1  -2   10.30    2.20
   3  -1   2   17.20    2.80
   3  -1   2    7.80    2.30
  -4   1  -2  458.95   15.80
  -4   1  -2  466.25   16.30
   4  -1   2  450.65   15.90
   4  -1   2  456.85   16.10
  -5   1  -2   21.00    2.40
   5  -1   2   23.80    3.10
   5  -1   2   20.40    2.60
  -6   1  -2   18.10    2.60
  -6   1  -2   26.00    3.60
   6  -1   2   22.80    3.40
   6  -1   2   26.80    3.00
  -7   1  -2   15.00    3.90
   7  -1   2    6.30    2.90
  -8   1  -2  438.66   16.40
   8  -1   2  428.06   16.00
  -9   1  -2   -1.20    3.60
   9  -1   2    3.40    2.90
 -10   1  -2   61.59    6.10
  10  -1   2   59.79    5.60
 -11   1  -2  415.26   16.90
  11  -1   2  443.86   16.80
 -12   1  -2  134.19    8.80
  12  -1   2  137.39    8.50
 -13   1  -2    4.70    5.30
  13  -1   2    5.10    4.50
 -14   1  -2   11.40    5.60
  14  -1   2    3.20    4.70
 -15   1  -2    2.40    5.30
  15  -1   2    7.30    5.30
 -16   1  -2    4.20    5.70
  16  -1   2    2.00    5.20
 -17   1  -2   -1.90    5.70
  17  -1   2    0.20    5.40
 -18   1  -2    6.10    6.30
  18  -1   2    1.30    6.00
 -19   1  -2    9.70    7.10
  19  -1   2    1.20    6.20
  18   0  -2    0.90    5.90
 -18   0   2    7.90    6.60
  17   0  -2    7.20    5.50
 -17   0   2    5.00    5.90
  16   0  -2   50.19    7.30
 -16   0   2   47.50    7.10
  15   0  -2    5.50    4.90
 -15   0   2   14.00    5.90
  14   0  -2   46.50    6.20
 -14   0   2   47.30    6.60
  13   0  -2   71.09    7.10
 -13   0   2   70.09    7.30
  12   0  -2   35.50    5.30
 -12   0   2   38.10    5.60
  11   0  -2   11.00    4.00
 -11   0   2   19.20    4.40
  10   0  -2   13.70    3.80
 -10   0   2   10.20    3.70
   9   0  -2   54.29    5.00
  -9   0   2   56.89    5.10
   8   0  -2  114.29    6.20
  -8   0   2  108.19    6.30
   7   0  -2   -0.40    2.50
  -7   0   2    3.70    3.00
   6   0  -2  159.48    6.90
   6   0  -2  157.28    7.10
  -6   0   2  167.08    7.10
  -6   0   2  157.58    6.60
   5   0  -2   17.40    2.70
   5   0  -2   20.40    2.40
  -5   0   2   26.50    2.80
  -5   0   2   17.50    2.10
   4   0  -2    5.60    1.90
   4   0  -2    5.20    2.10
  -4   0   2    6.10    2.10
   3   0  -2  181.58    6.80
   3   0  -2  172.78    6.80
  -3   0   2  179.38    6.80
   2   0  -2   18.70    1.90
  -2   0   2   16.00    1.80
   1   0  -2  400.56   12.70
   1   0  -2  379.06   12.90
  -1   0   2  383.66   12.70
   0   0  -2    5.80    0.60
   0   0  -2    7.10    0.90
  -1   0  -2   87.29    3.20
  -1   0  -2   85.09    3.20
   1   0   2   77.09    3.10
  -2   0  -2 1227.38   39.30
  -2   0  -2 1160.78   39.00
   2   0   2 1219.68   39.30
   2   0   2 1186.28   39.00
  -3   0  -2  451.25   15.40
  -3   0  -2  422.16   15.10
   3   0   2  429.96   15.20
   3   0   2  483.95   15.50
  -4   0  -2  481.75   17.10
  -4   0  -2  503.45   17.50
   4   0   2  501.85   17.20
   4   0   2  519.45   17.50
  -5   0  -2    0.80    2.60
  -5   0  -2   -0.80    1.70
   5   0   2   -2.40    2.20
   5   0   2    2.30    1.90
  -6   0  -2  149.59    6.20
  -6   0  -2  143.19    6.90
   6   0   2  141.69    6.40
   6   0   2  145.99    6.70
  -7   0  -2   44.50    3.90
  -7   0  -2   64.69    4.90
   7   0   2   63.69    4.60
  -8   0  -2    0.10    3.30
   8   0   2    5.60    2.70
  -9   0  -2   34.70    4.50
   9   0   2   28.60    3.80
 -10   0  -2  319.57   13.50
  10   0   2  347.47   13.40
 -11   0  -2   52.59    6.30
  11   0   2   56.39    5.80
 -12   0  -2    7.70    4.70
  12   0   2   14.10    4.20
 -13   0  -2   36.90    6.00
  13   0   2   30.10    5.20
 -14   0  -2   18.60    5.70
  14   0   2   15.50    5.10
 -15   0  -2   15.80    5.30
  15   0   2    3.40    4.90
 -16   0  -2    0.80    5.50
  16   0   2   10.40    5.40
 -17   0  -2    1.90    5.90
  17   0   2   -0.60    5.30
 -18   0  -2   -3.00    5.90
  18   0   2   -6.20    5.50
 -19   0  -2    5.70    6.80
  19   0   2    1.10    6.10
  18  -1  -2    7.20    6.20
 -18   1   2   21.10    7.00
  17  -1  -2    2.60    5.50
 -17   1   2   20.20    6.70
  16  -1  -2   16.10    5.80
 -16   1   2   15.10    6.20
  15  -1  -2  138.19    9.60
 -15   1   2  114.59    9.50
  14  -1  -2   89.59    8.10
 -14   1   2   83.59    8.30
  13  -1  -2    5.90    4.40
 -13   1   2   11.00    5.10
  12  -1  -2   32.30    5.30
 -12   1   2   48.40    5.80
  11  -1  -2   38.40    5.00
 -11   1   2   45.10    5.50
  10  -1  -2    9.50    3.70
 -10   1   2   13.00    4.00
   9  -1  -2    0.70    2.90
  -9   1   2    4.20    3.40
   8  -1  -2   83.89    5.60
  -8   1   2   84.19    5.60
   7  -1  -2  148.59    8.70
   7  -1  -2  164.88    7.40
  -7   1   2  162.68    7.40
   6  -1  -2  195.28    7.80
   6  -1  -2  183.38    7.90
  -6   1   2  182.78    7.50
  -6   1   2  184.98    7.80
   5  -1  -2    6.20    2.10
   5  -1  -2    6.50    2.40
  -5   1   2    6.30    2.40
  -5   1   2    7.10    1.90
   4  -1  -2  150.38    6.30
   4  -1  -2  161.88    6.40
  -4   1   2  157.78    6.40
  -4   1   2  151.98    6.20
   3  -1  -2 1768.92   57.29
   3  -1  -2 1722.53   57.29
  -3   1   2 1761.62   57.19
  -3   1   2 1756.52   57.29
   2  -1  -2   60.39    2.80
   2  -1  -2   62.99    3.00
   2  -1  -2   60.49    3.00
  -2   1   2   61.89    2.90
  -2   1   2   60.69    2.80
   1  -1  -2  210.88    7.60
   1  -1  -2  228.48    7.40
  -1   1   2  227.68    7.40
  -1  -1  -2 2361.76   76.99
  -1  -1  -2 2388.56   77.09
  -2  -1  -2  782.12   26.90
  -2  -1  -2  853.01   27.10
  -2  -1  -2  801.02   26.90
   2   1   2  844.32   27.10
   2   1   2  831.72   26.90
  -3  -1  -2  100.39    4.70
  -3  -1  -2   89.89    4.10
   3   1   2   87.69    4.20
   3   1   2   97.49    4.60
  -4  -1  -2   13.10    2.10
   4   1   2   15.30    2.30
   4   1   2   23.00    3.00
  -5  -1  -2   54.99    3.30
  -5  -1  -2   60.69    4.10
   5   1   2   49.20    3.40
   5   1   2   49.40    4.00
  -6  -1  -2   35.60    3.60
  -6  -1  -2   25.20    2.60
   6   1   2   36.10    3.60
   6   1   2   27.40    2.80
  -7  -1  -2   10.30    3.40
  -7  -1  -2   10.00    2.30
   7   1   2    7.60    2.60
  -8  -1  -2   85.99    5.80
   8   1   2   78.79    5.20
  -9  -1  -2   55.99    5.40
   9   1   2   62.29    4.90
 -10  -1  -2    5.90    3.80
  10   1   2    0.90    2.90
 -11  -1  -2   49.30    5.50
  11   1   2   44.10    4.80
 -12  -1  -2    3.70    4.30
  12   1   2    6.90    3.80
 -13  -1  -2   -5.40    4.50
  13   1   2    7.30    4.30
 -14  -1  -2    2.30    5.20
  14   1   2    6.10    4.60
 -15  -1  -2   15.40    5.80
  15   1   2   18.10    5.40
 -16  -1  -2   -4.10    5.30
  16   1   2   -5.20    4.90
 -17  -1  -2   -0.20    5.90
  17   1   2    4.80    5.40
 -18  -1  -2    1.00    6.00
  18   1   2    7.00    5.90
 -19  -1  -2   10.40    6.90
  19   1   2   -1.20    6.20
  18  -2  -2   -0.30    5.90
 -18   2   2    1.10    6.30
  17  -2  -2   -1.10    5.40
 -17   2   2   15.80    6.40
  16  -2  -2   96.79    9.00
 -16   2   2   96.19    9.40
  15  -2  -2   -0.50    4.90
 -15   2   2    1.00    5.40
  14  -2  -2   19.50    5.20
 -14   2   2   14.40    5.60
  13  -2  -2   27.70    5.40
 -13   2   2   18.80    5.40
  12  -2  -2   -3.50    3.90
 -12   2   2    4.50    4.50
  11  -2  -2    9.00    3.90
 -11   2   2    5.90    4.30
  10  -2  -2   13.20    3.90
 -10   2   2   14.60    4.10
   9  -2  -2    0.30    3.00
  -9   2   2   -5.10    3.10
   8  -2  -2    1.10    2.80
  -8   2   2    7.40    3.40
   7  -2  -2   33.50    4.60
   7  -2  -2   37.50    4.00
  -7   2   2   42.60    4.20
   6  -2  -2   20.90    3.30
   6  -2  -2   30.60    3.40
  -6   2   2   18.80    2.50
  -6   2   2   26.90    3.50
   5  -2  -2   43.40    3.70
   5  -2  -2   38.80    3.50
  -5   2   2   37.20    3.70
  -5   2   2   38.50    3.10
   4  -2  -2  953.40   32.10
   4  -2  -2  988.10   32.20
  -4   2   2  953.70   32.10
  -4   2   2  964.20   32.10
   3  -2  -2  286.87   10.20
   3  -2  -2  277.87   10.20
  -3   2   2  284.37   10.20
  -3   2   2  279.47   10.00
   2  -2  -2 2140.99   71.49
   2  -2  -2 2322.97   71.59
   2  -2  -2 2180.98   71.59
  -2   2   2 2259.57   71.59
  -2   2   2 2171.88   71.59
  -2   2   2 2125.99   71.49
   1  -2  -2  792.92   25.90
   1  -2  -2  774.82   26.00
   1  -2  -2  807.42   25.80
  -1   2   2  795.52   25.90
  -1   2   2  779.22   26.00
  -1   2   2  800.42   25.80
   0  -2  -2  372.96   12.80
   0  -2  -2  393.46   12.60
  -1  -2  -2   50.59    2.50
  -1  -2  -2   54.39    2.20
   1   2   2   51.59    2.40
  -2  -2  -2 3960.10  128.99
   2   2   2 3999.80  128.99
  -3  -2  -2 6178.38  203.18
  -3  -2  -2 6293.57  203.28
   3   2   2 6354.26  203.28
   3   2   2 6284.57  203.48
  -4  -2  -2   48.10    3.10
  -4  -2  -2   47.40    3.70
  -4  -2  -2   54.19    2.90
   4   2   2   46.40    3.80
   4   2   2   52.89    3.10
  -5  -2  -2   74.59    4.50
  -5  -2  -2   81.69    3.80
   5   2   2   78.49    4.00
   5   2   2   75.09    4.40
  -6  -2  -2  353.36   12.60
  -6  -2  -2  333.47   12.00
   6   2   2  342.27   12.20
   6   2   2  326.57   12.60
  -7  -2  -2  539.15   20.70
  -7  -2  -2  601.64   20.30
   7   2   2  630.44   20.60
  -8  -2  -2   61.69    5.20
   8   2   2   60.69    4.70
  -9  -2  -2   -0.40    3.20
   9   2   2    3.50    2.70
 -10  -2  -2   41.20    4.80
  10   2   2   42.80    4.30
 -11  -2  -2    2.20    3.90
  11   2   2    2.50    3.20
 -12  -2  -2    3.20    4.40
  12   2   2    1.30    3.60
 -13  -2  -2    0.00    4.60
  13   2   2    0.90    4.10
 -14  -2  -2    1.80    5.00
  14   2   2   13.00    4.80
 -15  -2  -2    2.30    5.30
  15   2   2   -0.40    4.80
 -16  -2  -2   12.10    5.50
  16   2   2    6.10    5.10
 -17  -2  -2    3.20    5.60
  17   2   2   -8.20    5.00
 -18  -2  -2   20.80    6.70
  18   2   2    3.50    5.90
 -19  -2  -2    6.80    6.80
  19   2   2    3.70    6.40
  18  -3  -2   12.40    6.50
 -18   3   2    0.50    6.40
  17  -3  -2   -2.20    5.40
 -17   3   2   -1.50    5.90
  16  -3  -2   -1.00    5.10
 -16   3   2   -1.20    5.60
  15  -3  -2   10.30    5.20
 -15   3   2   12.60    5.80
  14  -3  -2   93.09    8.20
 -14   3   2   80.19    8.50
  13  -3  -2   68.89    7.40
 -13   3   2   68.19    7.60
  12  -3  -2   -1.10    4.10
 -12   3   2    4.30    4.70
  11  -3  -2   15.70    4.10
 -11   3   2   13.00    4.70
  10  -3  -2  162.08    8.50
 -10   3   2  168.28    8.70
   9  -3  -2    2.20    3.10
  -9   3   2    1.70    3.50
   8  -3  -2   17.30    3.40
   7  -3  -2    6.80    2.90
  -7   3   2   11.70    3.60
   6  -3  -2   10.90    3.00
   6  -3  -2    9.30    3.00
  -6   3   2    8.40    3.10
   5  -3  -2  185.88    7.60
   5  -3  -2  182.38    7.60
  -5   3   2  192.78    7.80
  -5   3   2  180.58    7.40
   4  -3  -2  130.99    5.90
   4  -3  -2  146.19    5.80
  -4   3   2  128.09    5.60
  -4   3   2  132.09    6.00
   3  -3  -2 2880.31   97.29
   3  -3  -2 2905.81   96.99
   3  -3  -2 3156.08   97.29
  -3   3   2 3185.48   97.29
  -3   3   2 2890.31   96.99
  -3   3   2 2906.21   97.19
   2  -3  -2  174.38    6.60
   2  -3  -2  175.18    6.50
   2  -3  -2  167.68    6.50
  -2   3   2  171.28    6.40
  -2   3   2  173.68    6.50
  -2   3   2  172.28    6.60
   1  -3  -2  123.59    4.40
   1  -3  -2  111.79    4.70
   1  -3  -2  112.99    4.40
  -1   3   2  113.39    4.60
  -1   3   2  113.59    4.40
  -1   3   2  118.89    4.40
   0  -3  -2   37.70    1.80
   0  -3  -2   37.00    2.50
   0   3   2   39.50    1.70
   0   3   2   38.10    2.30
   0   3   2   36.40    2.00
  -1  -3  -2 4276.97  137.49
   1   3   2 4199.78  137.49
  -2  -3  -2  520.55   16.40
  -2  -3  -2  464.45   16.40
   2   3   2  462.35   16.40
   2   3   2  493.95   16.30
  -3  -3  -2   95.39    4.70
  -3  -3  -2  104.39    4.90
   3   3   2  102.19    4.70
   3   3   2   96.09    4.50
  -4  -3  -2   98.29    4.40
  -4  -3  -2   94.49    4.00
  -4  -3  -2   99.89    4.70
   4   3   2   89.09    4.60
   4   3   2   94.49    4.20
   4   3   2   95.29    4.10
  -5  -3  -2  526.45   18.00
  -5  -3  -2  538.05   18.00
  -5  -3  -2  539.85   18.50
   5   3   2  519.85   18.00
   5   3   2  548.15   18.10
   5   3   2  528.15   18.50
  -6  -3  -2  164.58    7.40
  -6  -3  -2  170.18    6.70
   6   3   2  176.28    6.90
   6   3   2  170.58    7.30
  -7  -3  -2   84.29    4.60
  -7  -3  -2   90.29    5.60
   7   3   2   92.69    5.00
  -8  -3  -2  232.38    9.30
  -8  -3  -2  245.28   10.20
   8   3   2  249.97    9.70
  -9  -3  -2   52.49    5.20
   9   3   2   52.29    4.60
 -10  -3  -2    2.80    3.60
  10   3   2    4.90    3.10
 -11  -3  -2    0.80    3.90
  11   3   2    3.40    3.20
 -12  -3  -2    1.30    4.30
  12   3   2    3.80    3.70
 -13  -3  -2    9.20    5.00
  13   3   2    6.20    4.20
 -14  -3  -2   -3.60    4.60
  14   3   2    4.90    4.30
 -15  -3  -2    3.10    5.20
  15   3   2    7.30    4.80
 -16  -3  -2   -5.40    5.10
  16   3   2    4.90    5.00
 -17  -3  -2   20.40    6.50
  17   3   2   19.40    6.10
 -18  -3  -2    2.60    6.10
  18   3   2    6.70    6.00
 -19  -3  -2    2.40    6.60
  19   3   2   -8.60    5.90
  18  -4  -2   31.50    6.70
 -18   4   2    1.40    6.50
  17  -4  -2    8.50    5.80
 -17   4   2   -0.20    6.00
  16  -4  -2   32.50    6.60
 -16   4   2   31.10    6.90
  15  -4  -2   15.90    5.50
 -15   4   2   27.40    6.60
  14  -4  -2   75.79    8.20
 -14   4   2  103.99    9.00
  13  -4  -2    6.30    4.80
 -13   4   2   13.80    5.60
  12  -4  -2   26.80    5.00
 -12   4   2   37.60    5.90
  11  -4  -2    0.40    3.70
 -11   4   2    0.10    4.40
  10  -4  -2    9.50    3.70
 -10   4   2   10.20    4.30
   9  -4  -2   20.60    3.70
  -9   4   2   19.40    4.40
   8  -4  -2  136.29    7.20
  -8   4   2  135.79    7.50
   7  -4  -2   16.60    3.30
  -7   4   2   22.30    4.00
   6  -4  -2    6.20    3.00
   6  -4  -2    2.00    2.60
  -6   4   2    8.10    3.40
   5  -4  -2   62.19    4.20
   5  -4  -2   63.89    4.30
  -5   4   2   61.19    4.70
  -5   4   2   60.29    3.90
   4  -4  -2 1177.98   38.20
   4  -4  -2 1107.69   37.80
   4  -4  -2 1132.59   38.30
  -4   4   2 1147.99   38.20
  -4   4   2 1202.98   38.40
  -4   4   2 1137.59   37.80
   3  -4  -2  129.79    5.60
   3  -4  -2  131.79    5.70
   3  -4  -2  130.09    5.40
  -3   4   2  132.89    5.80
  -3   4   2  130.29    5.30
  -3   4   2  137.29    5.60
   2  -4  -2   32.30    3.00
   2  -4  -2   36.00    3.20
   2  -4  -2   30.40    3.20
  -2   4   2   28.90    3.00
  -2   4   2   34.50    3.40
  -2   4   2   30.70    3.10
   1  -4  -2  106.49    4.40
   1  -4  -2  100.39    4.40
   1  -4  -2  101.59    4.80
  -1   4   2   99.99    4.30
  -1   4   2  117.79    4.60
  -1   4   2   98.79    4.70
   0  -4  -2   49.30    3.50
   0   4   2   46.70    3.30
   0   4   2   54.19    3.10
   0   4   2   55.29    2.90
  -1  -4  -2 1724.63   59.99
  -1  -4  -2 1917.01   59.89
   1   4   2 1860.11   59.79
  -2  -4  -2  209.38    8.10
  -2  -4  -2  218.58    8.00
   2   4   2  206.08    8.00
   2   4   2  211.28    7.80
  -3  -4  -2   13.10    2.50
  -3  -4  -2   11.10    2.40
   3   4   2   10.30    2.10
   3   4   2   10.50    2.10
  -4  -4  -2 3393.06  111.29
  -4  -4  -2 3538.45  111.49
   4   4   2 3391.16  111.49
   4   4   2 3362.86  111.29
  -5  -4  -2  610.04   20.40
  -5  -4  -2  597.44   19.80
  -5  -4  -2  590.34   20.10
   5   4   2  580.74   20.10
   5   4   2  607.54   19.90
   5   4   2  567.84   20.30
  -6  -4  -2  190.58    8.10
  -6  -4  -2  197.28    7.30
  -6  -4  -2  194.68    7.50
   6   4   2  190.38    7.40
   6   4   2  183.18    7.40
  -7  -4  -2  119.59    6.40
  -7  -4  -2  117.19    5.30
  -7  -4  -2  120.29    5.40
   7   4   2  126.89    5.70
  -8  -4  -2   28.90    2.80
  -8  -4  -2   30.90    3.90
   8   4   2   32.40    3.30
  -9  -4  -2    3.80    3.20
   9   4   2    3.80    2.70
 -10  -4  -2   -1.60    3.40
  10   4   2   -0.20    2.80
 -11  -4  -2   16.40    4.40
  11   4   2   14.60    3.70
 -12  -4  -2    2.40    4.20
  12   4   2   -0.10    3.40
 -13  -4  -2    5.10    4.70
  13   4   2    1.40    3.90
 -14  -4  -2   14.70    5.50
  14   4   2   10.90    4.50
 -15  -4  -2    3.40    5.40
  15   4   2    2.10    4.40
  16   4   2   42.40    6.60
 -17  -4  -2    2.50    5.80
  17   4   2    3.60    5.20
 -18  -4  -2   -9.90    5.50
  18   4   2    2.40    5.50
 -19  -4  -2   13.30    7.10
  19   4   2   12.40    6.80
  18  -5  -2    8.90    6.50
 -18   5   2   22.70    7.30
  17  -5  -2    5.20    5.70
 -17   5   2   -2.80    6.00
  16  -5  -2   35.30    6.70
 -16   5   2   37.00    7.30
  15  -5  -2    4.10    5.20
 -15   5   2    3.40    5.80
  14  -5  -2   13.60    5.20
 -14   5   2    0.90    5.50
  13  -5  -2   50.39    6.20
 -13   5   2   65.79    7.40
  12  -5  -2   38.90    5.90
 -12   5   2   56.79    6.60
  11  -5  -2   -3.90    3.50
 -11   5   2    2.90    4.70
  10  -5  -2   10.80    3.90
 -10   5   2    4.70    4.30
   9  -5  -2  126.89    7.20
  -9   5   2  120.59    7.60
   8  -5  -2   46.00    5.00
  -8   5   2   58.29    5.50
   7  -5  -2    7.00    3.00
  -7   5   2   10.30    4.00
   6  -5  -2   23.60    3.40
   6  -5  -2   28.30    3.80
  -6   5   2   29.80    4.20
   5  -5  -2  167.98    7.10
   5  -5  -2  162.88    7.30
   5  -5  -2  164.78    6.40
  -5   5   2  166.08    7.00
  -5   5   2  173.28    7.60
  -5   5   2  164.88    6.50
   4  -5  -2  219.18    8.50
   4  -5  -2  230.78    8.70
   4  -5  -2  210.48    8.20
  -4   5   2  218.48    8.20
  -4   5   2  222.38    8.80
  -4   5   2  232.58    8.50
   3  -5  -2  195.78    7.40
   3  -5  -2  188.98    7.40
   3  -5  -2  187.18    7.30
  -3   5   2  193.08    7.50
  -3   5   2  186.38    7.30
  -3   5   2  190.78    7.30
   2  -5  -2  535.65   18.30
   2  -5  -2  528.95   18.40
   2  -5  -2  551.94   18.30
  -2   5   2  535.45   18.40
  -2   5   2  556.34   18.40
  -2   5   2  538.65   18.30
   1  -5  -2    6.30    2.50
   1  -5  -2    5.00    1.80
   1  -5  -2   10.10    2.10
  -1   5   2    6.50    1.70
  -1   5   2    6.70    2.20
  -1   5   2    9.80    2.30
   0  -5  -2  301.87   11.10
   0   5   2  312.27   10.80
   0   5   2  298.97   10.70
  -1  -5  -2    7.40    2.40
  -1  -5  -2    8.70    2.40
   1   5   2    5.70    2.20
   1   5   2    5.80    2.00
  -2  -5  -2 1157.78   39.20
  -2  -5  -2 1229.78   39.10
   2   5   2 1159.48   39.20
   2   5   2 1186.98   39.00
  -3  -5  -2  663.23   22.80
  -3  -5  -2  686.93   22.80
   3   5   2  664.33   22.70
   3   5   2  677.53   22.80
  -4  -5  -2   37.20    3.40
  -4  -5  -2   27.10    3.20
   4   5   2   34.60    3.10
   4   5   2   29.00    3.00
  -5  -5  -2  330.77   11.60
  -5  -5  -2  325.87   11.80
   5   5   2  302.37   11.60
   5   5   2  311.97   11.50
  -6  -5  -2 1416.46   46.20
  -6  -5  -2 1326.87   46.50
  -6  -5  -2 1428.26   45.80
   6   5   2 1451.15   46.00
   6   5   2 1357.46   46.20
  -7  -5  -2  764.12   25.70
  -7  -5  -2  746.83   26.40
  -7  -5  -2  787.52   25.60
   7   5   2  777.62   25.80
   7   5   2  730.93   25.70
  -8  -5  -2    3.60    2.00
  -8  -5  -2    5.70    3.10
  -8  -5  -2    2.60    2.30
   8   5   2    1.70    2.00
   8   5   2    3.70    2.30
  -9  -5  -2   90.89    6.20
   9   5   2   97.79    5.50
 -10  -5  -2   23.00    4.20
  10   5   2   18.60    3.40
 -11  -5  -2   -1.70    3.90
  11   5   2    4.30    3.30
 -12  -5  -2   -3.80    4.10
  12   5   2    1.80    3.60
 -13  -5  -2    2.00    4.60
  13   5   2    0.80    3.80
 -14  -5  -2    5.90    4.90
  14   5   2    3.10    4.10
 -15  -5  -2   20.70    6.00
  15   5   2   15.90    5.20
 -16  -5  -2    0.60    5.60
  16   5   2    5.90    5.00
 -17  -5  -2   10.10    6.50
  17   5   2   19.70    5.90
 -18  -5  -2    7.80    6.70
  18   5   2    4.60    6.00
  18  -6  -2   13.20    6.70
 -18   6   2   24.50    7.80
  17  -6  -2    2.60    5.90
 -17   6   2    0.30    6.30
  16  -6  -2   -1.00    5.40
 -16   6   2    1.00    6.10
  15  -6  -2   50.99    7.00
 -15   6   2   51.59    7.50
  14  -6  -2   11.70    5.30
 -14   6   2   14.10    6.10
  13  -6  -2   11.00    4.80
 -13   6   2    5.40    5.70
  12  -6  -2    1.10    4.10
 -12   6   2    7.30    5.40
  11  -6  -2   10.70    4.10
 -11   6   2   11.10    5.20
  10  -6  -2   40.50    4.90
 -10   6   2   45.00    5.80
   9  -6  -2   18.60    3.90
  -9   6   2   21.20    4.70
   8  -6  -2   13.00    3.40
  -8   6   2   17.60    4.30
   7  -6  -2   30.50    3.70
   6  -6  -2  945.81   31.90
  -6   6   2  921.21   31.10
  -6   6   2  926.11   32.00
   5  -6  -2   13.00    3.00
   5  -6  -2   26.20    3.30
   5  -6  -2   23.10    2.60
  -5   6   2   24.30    3.70
  -5   6   2   20.90    2.60
  -5   6   2   16.10    3.10
   4  -6  -2  518.35   18.20
   4  -6  -2  509.05   18.00
   4  -6  -2  511.65   17.80
  -4   6   2  540.05   18.30
  -4   6   2  532.95   18.10
  -4   6   2  511.85   17.90
   3  -6  -2  279.27   10.30
   3  -6  -2  279.97   10.50
   3  -6  -2  281.47   10.40
  -3   6   2  278.57   10.30
  -3   6   2  283.07   10.50
  -3   6   2  301.57   10.40
   2  -6  -2   67.89    3.70
   2  -6  -2   71.39    3.80
   2  -6  -2   63.19    4.00
  -2   6   2   77.29    3.80
  -2   6   2   64.29    4.00
  -2   6   2   71.99    4.00
   1  -6  -2    0.80    1.70
   1  -6  -2   -0.30    2.10
   1  -6  -2   -0.50    1.60
  -1   6   2    1.70    1.50
  -1   6   2    1.30    1.90
  -1   6   2    1.40    2.10
   0  -6  -2   29.40    3.00
   0   6   2   29.10    2.80
   0   6   2   31.80    2.70
   0   6   2   29.40    2.80
  -1  -6  -2    9.00    2.40
  -1  -6  -2   12.90    2.50
   1   6   2   13.50    2.30
   1   6   2   12.10    2.10
  -2  -6  -2    3.20    2.20
  -2  -6  -2    0.00    2.20
   2   6   2   -0.30    2.00
   2   6   2    1.90    1.80
  -3  -6  -2    8.50    2.40
  -3  -6  -2   12.40    2.50
   3   6   2   11.00    2.30
   3   6   2   12.40    2.20
  -4  -6  -2  211.68    8.30
  -4  -6  -2  204.58    8.20
   4   6   2  193.98    8.00
   4   6   2  205.98    8.10
  -5  -6  -2   26.40    3.20
  -5  -6  -2   28.30    3.30
   5   6   2   29.70    3.40
  -6  -6  -2   91.99    5.10
  -6  -6  -2   87.89    5.50
   6   6   2   76.29    4.80
  -7  -6  -2   23.50    3.10
  -7  -6  -2   20.80    3.60
   7   6   2   22.50    2.90
   7   6   2   32.70    3.00
  -8  -6  -2    7.00    2.60
  -8  -6  -2    4.90    3.20
   8   6   2    6.10    2.40
   8   6   2    6.40    2.40
  -9  -6  -2   -3.70    3.10
   9   6   2    1.10    2.50
   9   6   2    3.40    2.20
 -10  -6  -2   -0.10    3.60
  10   6   2    2.70    2.30
  10   6   2    2.50    2.90
 -11  -6  -2    3.70    4.10
  11   6   2    7.90    3.40
 -12  -6  -2   19.80    5.00
  12   6   2   15.20    4.10
 -13  -6  -2   11.10    5.20
  13   6   2   14.30    4.20
 -14  -6  -2    3.60    5.10
  14   6   2    3.90    4.30
 -15  -6  -2   16.30    6.00
  15   6   2   28.10    5.40
 -16  -6  -2    4.00    5.70
  16   6   2   10.90    5.20
 -17  -6  -2   23.10    6.60
  17   6   2   22.60    6.00
 -18  -6  -2   -2.90    6.10
  18   6   2    0.70    5.60
  18  -7  -2   -2.30    6.10
 -18   7   2    3.60    7.10
  17  -7  -2    5.60    5.90
 -17   7   2    1.00    6.70
  16  -7  -2   10.30    5.80
 -16   7   2    2.40    6.40
  15  -7  -2    0.00    5.00
 -15   7   2   -3.60    5.80
  14  -7  -2   -3.40    4.60
 -14   7   2   -5.00    5.80
  13  -7  -2    0.40    4.80
 -13   7   2   -2.30    5.70
  12  -7  -2  114.59    8.40
 -12   7   2  111.39    9.00
  11  -7  -2    0.70    3.80
 -11   7   2   -3.00    4.80
  10  -7  -2  133.69    7.80
 -10   7   2  115.69    8.60
   9  -7  -2   11.60    3.80
  -9   7   2   23.00    4.90
   8  -7  -2   37.40    4.50
  -8   7   2   49.10    5.50
   7  -7  -2   11.70    3.30
   7  -7  -2    8.40    2.40
  -7   7   2   10.80    2.40
  -7   7   2   10.10    4.10
   6  -7  -2  320.97   11.40
   6  -7  -2  310.47   12.20
  -6   7   2  294.27   12.50
  -6   7   2  311.27   11.40
   5  -7  -2 2702.73   87.49
   5  -7  -2 2645.44   86.99
  -5   7   2 2594.84   87.09
  -5   7   2 2700.63   87.49
   4  -7  -2  387.56   13.80
   4  -7  -2  366.16   13.60
   4  -7  -2  384.76   13.90
  -4   7   2  389.86   14.10
  -4   7   2  392.86   13.70
  -4   7   2  362.36   13.60
   3  -7  -2   34.50    3.40
   3  -7  -2   30.50    3.50
   3  -7  -2   31.10    3.20
  -3   7   2   33.40    3.30
  -3   7   2   32.90    3.20
  -3   7   2   43.00    3.70
   2  -7  -2  407.16   14.30
   2  -7  -2  415.86   14.40
   2  -7  -2  398.26   14.60
  -2   7   2  413.36   14.60
  -2   7   2  414.96   14.50
  -2   7   2  412.36   14.30
   1  -7  -2  182.28    7.00
   1  -7  -2  180.58    7.10
   1  -7  -2  183.78    7.60
  -1   7   2  192.08    7.00
  -1   7   2  191.98    7.60
  -1   7   2  187.38    7.40
   0  -7  -2  310.07   11.90
   0   7   2  310.37   11.80
   0   7   2  327.57   11.60
   0   7   2  345.17   11.70
  -1  -7  -2   40.50    3.80
  -1  -7  -2   50.69    3.70
   1   7   2   45.90    3.60
   1   7   2   46.30    3.10
  -2  -7  -2  318.07   12.10
  -2  -7  -2  342.97   12.00
   2   7   2  312.47   11.60
   2   7   2  323.57   12.00
  -3  -7  -2   11.90    2.70
  -3  -7  -2    6.90    2.60
   3   7   2    7.10    2.40
   3   7   2   10.70    2.20
  -4  -7  -2    3.50    2.70
  -4  -7  -2    4.70    2.70
   4   7   2    6.40    2.40
  -5  -7  -2   21.50    3.20
  -5  -7  -2   15.40    3.20
   5   7   2   17.50    2.80
  -6  -7  -2   95.29    5.40
  -6  -7  -2   93.29    5.60
   6   7   2   88.59    5.10
  -7  -7  -2   18.20    3.60
  -7  -7  -2   22.20    3.30
   7   7   2   15.60    2.90
  -8  -7  -2   -2.10    3.30
   8   7   2    2.00    2.50
  -9  -7  -2   23.30    4.10
   9   7   2   29.00    3.20
   9   7   2   21.20    3.20
 -10  -7  -2   13.60    4.30
  10   7   2   13.00    3.50
  10   7   2   23.90    3.50
 -11  -7  -2   65.99    6.70
  11   7   2   50.69    5.80
  11   7   2   71.99    5.70
 -12  -7  -2    3.90    4.80
  12   7   2   -3.30    3.60
 -13  -7  -2   46.20    6.30
  13   7   2   37.10    5.20
 -14  -7  -2   64.39    7.40
  14   7   2   77.49    7.10
 -15  -7  -2   11.40    5.90
  15   7   2   14.10    5.00
 -16  -7  -2   11.60    6.00
  16   7   2    7.60    5.20
 -17  -7  -2    8.80    6.40
  17   7   2   10.00    5.40
 -18  -7  -2   18.50    6.80
  18   7   2    2.50    5.70
  18  -8  -2    6.40    6.70
 -18   8   2   16.90    7.80
  17  -8  -2   -1.30    5.80
 -17   8   2  -11.70    6.40
  16  -8  -2   14.90    5.80
 -16   8   2   -1.10    6.50
  15  -8  -2   -1.30    4.90
 -15   8   2   -1.00    6.20
  14  -8  -2    6.30    5.20
 -14   8   2    2.40    6.20
  13  -8  -2    2.20    4.60
 -13   8   2    3.30    6.10
  12  -8  -2    6.60    4.80
 -12   8   2    2.00    5.60
  11  -8  -2    4.70    4.00
 -11   8   2    3.50    5.30
  10  -8  -2   37.60    5.00
 -10   8   2   33.70    6.00
   9  -8  -2   20.30    4.20
  -9   8   2   20.00    5.20
   8  -8  -2    6.50    3.30
  -8   8   2    7.80    4.30
  -8   8   2    2.10    2.40
   7  -8  -2  499.55   18.60
   7  -8  -2  529.55   17.70
  -7   8   2  488.25   18.90
  -7   8   2  497.25   17.70
   6  -8  -2  381.06   14.50
   6  -8  -2  375.46   13.90
  -6   8   2  387.96   14.80
  -6   8   2  386.36   13.90
   5  -8  -2  438.56   17.30
   5  -8  -2  502.35   17.00
  -5   8   2  518.45   17.20
  -5   8   2  459.55   17.60
   4  -8  -2  256.07   10.20
   4  -8  -2  257.17   10.20
  -4   8   2  271.57   10.60
  -4   8   2  249.97   10.00
  -4   8   2  257.07   10.00
   3  -8  -2  840.22   29.70
   3  -8  -2  854.51   29.50
   3  -8  -2  877.61   29.60
  -3   8   2  889.41   29.50
  -3   8   2  910.21   29.80
  -3   8   2  882.31   29.80
   2  -8  -2  323.07   11.80
   2  -8  -2  324.77   12.30
   2  -8  -2  330.37   11.90
  -2   8   2  335.77   11.80
  -2   8   2  329.97   12.20
  -2   8   2  321.77   12.20
   1  -8  -2   20.50    2.60
   1  -8  -2   22.40    3.20
  -1   8   2   24.30    3.30
  -1   8   2   25.20    2.30
  -1   8   2   23.90    3.00
   0  -8  -2   11.40    2.80
   0   8   2   15.10    2.90
   0   8   2   15.10    2.50
   0   8   2   11.60    2.60
  -1  -8  -2   17.00    3.00
   1   8   2   11.50    2.40
   1   8   2   16.40    2.70
  -2  -8  -2    1.80    2.60
   2   8   2   -0.10    2.40
   2   8   2    3.60    2.40
  -3  -8  -2    6.10    3.00
  -3  -8  -2    4.00    2.90
   3   8   2    1.40    3.00
  -4  -8  -2  286.27   11.30
  -4  -8  -2  292.17   11.40
  -5  -8  -2  203.38    8.70
  -5  -8  -2  205.88    8.90
  -6  -8  -2  129.99    6.70
  -6  -8  -2  131.79    6.90
  -7  -8  -2   27.40    4.00
  -7  -8  -2   29.10    3.70
  -8  -8  -2   53.69    5.40
  -9  -8  -2    0.20    3.50
 -10  -8  -2    7.00    4.20
  10   8   2    8.60    3.10
 -11  -8  -2    7.30    4.70
  11   8   2   10.20    3.50
 -12  -8  -2   73.39    7.50
  12   8   2   73.99    6.30
 -13  -8  -2   50.29    6.50
  13   8   2   48.60    5.30
 -14  -8  -2    1.90    5.30
  14   8   2    7.70    4.30
 -15  -8  -2    7.50    5.80
  15   8   2    2.90    4.60
 -16  -8  -2   31.10    6.70
  16   8   2   28.40    5.70
 -17  -8  -2   12.60    6.80
  17   8   2   19.50    6.00
 -18  -8  -2   10.80    6.90
  18   8   2    0.50    5.60
  18  -9  -2   -3.20    6.40
 -18   9   2   -6.60    7.20
  17  -9  -2    2.70    6.00
 -17   9   2   -4.60    6.80
  16  -9  -2    8.80    5.70
 -16   9   2   11.10    7.30
  15  -9  -2    1.60    5.10
 -15   9   2    6.90    6.90
  14  -9  -2   -4.60    4.90
 -14   9   2   -3.20    6.30
  13  -9  -2    5.30    5.10
 -13   9   2    8.80    6.30
  12  -9  -2   69.69    7.80
 -12   9   2   85.59    8.60
  11  -9  -2    0.60    4.30
 -11   9   2    3.40    5.90
  10  -9  -2   -2.80    3.90
 -10   9   2    3.10    5.50
   9  -9  -2   -1.30    3.50
  -9   9   2   -9.20    4.40
   8  -9  -2  575.24   20.40
  -8   9   2  528.55   20.60
  -8   9   2  533.85   19.20
   7  -9  -2  273.17   10.80
   7  -9  -2  283.07   11.60
  -7   9   2  295.57   10.90
  -7   9   2  251.77   11.80
   6  -9  -2   42.60    4.80
   6  -9  -2   40.80    4.30
  -6   9   2   42.10    4.00
  -6   9   2   48.20    5.20
   5  -9  -2  109.99    5.90
   5  -9  -2  105.99    6.10
  -5   9   2  111.49    6.70
  -5   9   2  107.49    5.70
   4  -9  -2  307.87   11.70
   4  -9  -2  303.07   11.80
  -4   9   2  306.87   12.40
  -4   9   2  303.37   12.10
   3  -9  -2  708.03   25.00
   3  -9  -2  715.43   25.30
  -3   9   2  762.02   25.40
  -3   9   2  743.33   25.00
   2  -9  -2  166.48    7.30
   2  -9  -2  160.98    7.90
  -2   9   2  182.88    7.90
  -2   9   2  191.28    7.30
   1  -9  -2   84.99    5.50
  -1   9   2   81.69    5.20
  -1   9   2   79.49    4.20
   0  -9  -2  227.48   10.00
   0   9   2  258.27    9.70
  -1  -9  -2   -0.20    2.80
   1   9   2    2.40    2.80
  -2  -9  -2   21.30    3.60
  -2  -9  -2   18.50    3.40
  -3  -9  -2  358.06   13.40
  -3  -9  -2  344.57   13.40
  -4  -9  -2    1.10    3.00
  -4  -9  -2   -2.60    2.80
  -5  -9  -2    5.10    3.10
  -5  -9  -2   -3.10    2.90
  -6  -9  -2    0.30    3.10
  -6  -9  -2    0.30    2.90
  -7  -9  -2   39.60    4.40
  -7  -9  -2   40.70    4.80
  -8  -9  -2  173.08    8.80
  -9  -9  -2   26.80    4.70
 -10  -9  -2    4.00    4.10
 -11  -9  -2   22.90    5.20
  11   9   2   29.30    4.10
 -12  -9  -2   31.60    5.90
  12   9   2   32.10    4.50
 -13  -9  -2    8.10    5.40
  13   9   2    3.80    3.90
 -14  -9  -2   39.20    6.80
  14   9   2   42.70    5.60
 -15  -9  -2   32.40    7.00
  15   9   2   33.50    5.50
 -16  -9  -2   16.80    6.80
  16   9   2   18.90    5.60
 -17  -9  -2   -3.90    6.20
  17   9   2    5.90    5.10
  17 -10  -2    3.40    6.20
 -17  10   2   -0.10    7.40
  16 -10  -2    0.00    5.50
 -16  10   2  -14.30    6.80
  15 -10  -2    1.90    5.30
 -15  10   2   -7.10    6.80
  14 -10  -2    6.50    5.60
 -14  10   2   -8.00    6.10
  13 -10  -2   66.19    7.40
 -13  10   2   51.59    8.10
  12 -10  -2   84.79    7.90
  11 -10  -2    3.80    4.50
 -11  10   2   10.60    6.30
  10 -10  -2    2.80    4.10
 -10  10   2    5.00    5.70
 -10  10   2   12.90    3.40
   9 -10  -2  197.28   10.00
  -9  10   2  186.28   10.80
   8 -10  -2  117.89    7.30
  -8  10   2  104.69    8.00
   7 -10  -2   15.20    3.70
  -7  10   2   13.90    4.50
   6 -10  -2  254.97   10.70
   6 -10  -2  239.88   10.20
  -6  10   2  259.17   11.20
   5 -10  -2  257.17   10.80
   5 -10  -2  284.37   10.80
  -5  10   2  256.07   11.20
   4 -10  -2  102.09    5.80
   4 -10  -2  106.29    6.00
  -4  10   2   93.69    6.30
   3 -10  -2   92.99    5.20
   3 -10  -2   82.69    5.60
  -3  10   2   82.19    5.90
  -3  10   2   89.39    5.00
   2 -10  -2  793.92   28.40
  -2  10   2  838.32   27.80
  -2  10   2  838.82   28.40
   1 -10  -2  298.77   12.00
  -1  10   2  310.87   11.00
  -1  10   2  300.37   11.80
   0 -10  -2   51.19    5.00
   0  10   2   52.59    4.80
  -1 -10  -2    3.50    3.10
   1  10   2    4.30    3.10
  -2 -10  -2  187.08    8.60
  -3 -10  -2   17.90    3.80
  -3 -10  -2   26.20    3.80
  -4 -10  -2   38.90    4.80
  -4 -10  -2   37.60    4.40
  -5 -10  -2   31.40    4.10
  -5 -10  -2   22.30    4.00
  -6 -10  -2  207.28    9.50
  -6 -10  -2  206.58    9.50
  -7 -10  -2    7.30    3.80
  -8 -10  -2    5.20    3.90
  -9 -10  -2    8.40    4.40
 -10 -10  -2  105.79    7.70
 -11 -10  -2   24.10    5.40
 -12 -10  -2   -0.50    4.90
 -13 -10  -2   29.00    6.30
  13  10   2   33.50    4.80
 -14 -10  -2   74.89    8.60
  14  10   2   82.99    7.10
 -15 -10  -2   25.10    6.70
  15  10   2   17.40    5.00
 -16 -10  -2    7.90    6.20
  16  10   2   10.60    5.00
 -17 -10  -2   13.10    6.90
  17  10   2   21.20    5.60
  17 -11  -2    7.70    6.70
 -17  11   2   -2.60    7.70
  16 -11  -2   -0.60    6.00
 -16  11   2   -5.10    7.30
  15 -11  -2    4.50    5.90
 -15  11   2   -1.00    7.10
  14 -11  -2   17.80    6.20
 -14  11   2   24.10    7.50
  13 -11  -2   -4.10    5.00
 -13  11   2    2.60    6.60
  12 -11  -2   -2.00    4.60
 -12  11   2    2.40    6.30
  11 -11  -2   25.30    5.40
 -11  11   2   21.10    7.00
  10 -11  -2   18.00    5.20
 -10  11   2   15.70    6.00
   9 -11  -2    8.30    4.30
  -9  11   2    2.10    5.50
  -8  11   2   16.80    5.10
   7 -11  -2  258.77   11.00
  -7  11   2  229.78   11.30
   6 -11  -2   67.79    5.80
   6 -11  -2   72.69    5.60
  -6  11   2   69.59    6.40
   5 -11  -2    7.70    3.40
   5 -11  -2   11.60    3.30
  -5  11   2   14.80    4.20
   4 -11  -2  254.07   10.10
   4 -11  -2  239.78   10.30
  -4  11   2  242.48   10.50
   3 -11  -2   72.69    5.60
  -3  11   2   83.39    5.90
   2 -11  -2  119.49    6.90
  -2  11   2  127.49    5.80
  -2  11   2  127.79    6.90
   1 -11  -2   58.39    5.30
  -1  11   2   53.29    3.70
  -1  11   2   64.99    5.20
   0 -11  -2  160.28    8.10
   0  11   2  171.58    7.90
  -1 -11  -2   10.60    3.40
   1  11   2    6.20    3.40
  -2 -11  -2    5.70    3.40
  -3 -11  -2    5.00    3.40
  -3 -11  -2   -0.30    3.30
  -4 -11  -2   56.69    5.40
  -4 -11  -2   46.30    5.20
  -5 -11  -2   -4.60    3.20
  -5 -11  -2    1.70    3.40
  -6 -11  -2   19.70    4.20
  -6 -11  -2   20.40    4.20
  -7 -11  -2    0.10    3.90
  -8 -11  -2   -2.20    4.00
  -9 -11  -2   30.70    5.20
 -10 -11  -2   23.90    5.30
 -11 -11  -2   63.39    7.00
 -12 -11  -2   34.40    6.40
 -13 -11  -2   24.30    6.40
 -14 -11  -2   -1.20    5.80
 -15 -11  -2   18.90    6.80
  15  11   2   12.20    4.80
 -16 -11  -2   19.90    7.20
  16  11   2   25.60    5.50
  17 -12  -2   13.80    7.30
 -17  12   2   12.60    8.40
  16 -12  -2   -4.10    6.00
 -16  12   2    0.80    8.00
  15 -12  -2   30.20    7.30
 -15  12   2   39.60    8.80
  14 -12  -2    5.00    5.80
 -14  12   2   10.20    7.40
  13 -12  -2    5.40    5.40
 -13  12   2   11.80    7.50
  12 -12  -2    4.20    5.20
 -12  12   2    8.90    7.10
  11 -12  -2   48.70    6.60
 -11  12   2   51.79    7.90
  10 -12  -2   66.29    7.60
 -10  12   2   64.39    7.90
   9 -12  -2  250.47   11.90
  -9  12   2  230.18   12.50
   8 -12  -2  177.28    9.50
  -8  12   2  162.88    9.90
   7 -12  -2    6.60    3.80
  -7  12   2    0.90    4.70
   6 -12  -2   19.00    4.00
  -6  12   2   19.40    4.90
   5 -12  -2  155.88    8.20
   5 -12  -2  159.98    8.00
  -5  12   2  163.58    8.60
   4 -12  -2   59.49    5.60
  -4  12   2   56.29    5.60
   3 -12  -2   12.20    3.60
  -3  12   2    3.60    3.80
   2 -12  -2   22.70    4.10
  -2  12   2   21.60    2.80
  -2  12   2   21.00    4.30
   1 -12  -2   20.40    4.00
  -1  12   2   29.70    4.30
  -1  12   2   25.80    2.80
   0 -12  -2   71.59    5.90
   0  12   2   72.09    5.70
  -1 -12  -2   16.40    3.80
   1  12   2   15.00    3.90
  -2 -12  -2   38.80    4.60
   2  12   2   34.90    4.40
  -3 -12  -2   -2.10    3.20
  -4 -12  -2   10.80    3.80
  -4 -12  -2    9.20    3.90
  -5 -12  -2   17.50    4.40
  -5 -12  -2   14.60    4.30
  -6 -12  -2   32.30    5.00
  -7 -12  -2    1.50    4.10
  -8 -12  -2    0.60    4.50
  -9 -12  -2   19.70    5.30
 -10 -12  -2   68.19    7.30
 -11 -12  -2   65.39    7.80
 -12 -12  -2   46.10    7.00
 -13 -12  -2   26.70    6.40
 -14 -12  -2   12.50    6.20
 -15 -12  -2   17.70    6.90
  15  12   2   27.10    5.30
 -16 -12  -2    2.40    6.30
  16 -13  -2    5.10    6.80
 -16  13   2    0.80    8.00
  15 -13  -2   13.00    6.40
 -15  13   2   17.30    8.20
  14 -13  -2   32.20    7.00
 -14  13   2   49.10    9.10
  13 -13  -2   10.80    6.10
 -13  13   2    4.90    7.40
  12 -13  -2    4.00    5.30
 -12  13   2    2.50    7.00
  11 -13  -2   -0.80    5.00
 -11  13   2    2.60    6.40
  10 -13  -2  136.19    9.20
 -10  13   2  106.19    9.90
   9 -13  -2  230.58   11.40
  -9  13   2  211.08   12.10
   8 -13  -2    1.20    4.30
  -8  13   2    2.00    5.30
   7 -13  -2   69.29    6.70
  -7  13   2   71.89    7.60
  -6  13   2   65.09    6.70
  -5  13   2    6.50    4.40
   4 -13  -2    3.40    3.80
  -4  13   2   10.30    4.10
   3 -13  -2   11.30    4.00
  -3  13   2   13.70    4.40
   2 -13  -2   72.69    6.20
  -2  13   2   57.19    6.10
   1 -13  -2    4.30    3.60
  -1  13   2    4.60    3.60
  -1  13   2    4.50    2.30
   0 -13  -2   21.00    4.30
  -1 -13  -2    2.50    3.70
   1  13   2    3.80    3.80
  -2 -13  -2    5.50    3.90
   2  13   2    5.90    3.80
  -3 -13  -2    6.80    3.90
  -4 -13  -2   28.40    4.80
  -4 -13  -2   19.00    4.50
  -5 -13  -2  107.49    7.40
  -6 -13  -2   40.70    5.60
  -7 -13  -2   14.70    4.80
  -8 -13  -2    3.40    4.70
  -9 -13  -2   67.49    7.50
 -10 -13  -2   20.80    5.90
 -11 -13  -2    2.80    5.40
 -12 -13  -2   24.10    6.40
 -13 -13  -2  120.89   10.00
 -14 -13  -2   16.60    6.90
 -15 -13  -2   -3.10    6.10
  16 -14  -2    8.80    7.20
 -16  14   2   -1.80    8.20
  15 -14  -2   11.80    7.10
 -15  14   2   28.80    8.80
  14 -14  -2    7.80    6.40
 -14  14   2    6.10    8.20
  13 -14  -2    2.10    5.90
 -13  14   2   -1.20    7.70
  12 -14  -2  121.39    9.80
 -12  14   2   97.99   11.00
  11 -14  -2   62.59    7.20
 -11  14   2   39.30    8.10
  10 -14  -2    1.90    5.20
 -10  14   2  -10.10    6.00
   9 -14  -2    4.20    4.90
  -9  14   2    5.40    6.10
  -8  14   2  110.89    9.20
  -7  14   2   68.09    7.90
  -6  14   2   -2.60    4.90
  -5  14   2   -2.00    4.60
  -4  14   2   16.30    4.70
   3 -14  -2    0.10    4.00
  -3  14   2   -5.00    4.20
   2 -14  -2   17.60    4.50
  -2  14   2   12.20    4.70
   1 -14  -2   14.00    4.30
  -1  14   2    9.90    4.10
  -1  14   2    6.50    2.50
  -1 -14  -2   14.80    4.20
   1  14   2   10.70    4.30
  -2 -14  -2    2.30    4.00
   2  14   2    3.80    4.10
  -3 -14  -2    9.00    4.30
   3  14   2   11.10    4.50
  -5 -14  -2    2.30    4.50
  -6 -14  -2   -4.60    4.50
  -7 -14  -2   23.80    5.50
  -8 -14  -2   31.50    6.00
  -9 -14  -2    8.60    5.40
 -10 -14  -2    1.30    5.30
 -11 -14  -2   62.29    7.70
 -12 -14  -2   39.00    7.20
 -13 -14  -2    7.90    6.50
 -14 -14  -2   23.00    7.30
 -15 -14  -2    3.50    6.60
 -15  15   2    4.40    8.40
  14 -15  -2    6.20    6.30
 -14  15   2    7.80    8.30
  13 -15  -2   36.30    7.50
 -13  15   2   34.40    9.00
  12 -15  -2   19.10    6.40
 -12  15   2   19.10    7.70
 -11  15   2   -7.90    6.60
 -10  15   2   59.89    8.50
  -9  15   2   21.00    6.60
  -8  15   2   67.99    7.90
  -7  15   2    5.20    5.70
  -6  15   2   60.49    7.30
  -5  15   2    5.30    5.20
  -4  15   2   -0.20    4.60
  -3  15   2    8.60    5.00
  -2  15   2    0.10    4.40
   1 -15  -2    9.00    4.40
  -1  15   2    7.90    4.60
   0 -15  -2    5.70    4.40
   0  15   2    3.70    4.50
  -1 -15  -2    2.80    4.20
   1  15   2    2.00    4.40
   2  15   2  245.08   11.70
   3  15   2   49.40    6.10
   4  15   2   -0.60    4.70
  -6 -15  -2   88.69    8.20
  -7 -15  -2    4.70    5.30
  -8 -15  -2    6.20    5.40
  -9 -15  -2    5.60    5.60
 -10 -15  -2   26.20    6.50
 -11 -15  -2   13.90    6.30
 -12 -15  -2   -1.10    5.80
 -13 -15  -2   16.50    7.00
 -14 -15  -2   13.70    7.00
 -15  16   2   25.90    9.60
 -14  16   2   13.70    9.00
 -13  16   2    8.50    8.20
 -12  16   2   38.00    9.10
 -11  16   2   44.40    8.50
 -10  16   2   43.50    8.10
  -9  16   2   -0.90    6.10
  -8  16   2    1.70    6.20
  -7  16   2   41.20    7.30
  -6  16   2    2.10    5.80
  -5  16   2   -2.40    5.30
  -4  16   2    7.20    5.40
  -3  16   2    3.80    5.40
  -2  16   2   10.30    5.20
  -1  16   2   19.10    5.40
   0  16   2   46.20    6.20
   1  16   2  100.89    8.20
   2  16   2   20.30    5.70
   3  16   2   15.20    5.50
   4  16   2   79.49    7.90
  -6 -16  -2   19.80    5.90
  -7 -16  -2    2.60    5.30
  -8 -16  -2   19.70    6.30
  -9 -16  -2   19.80    6.50
 -10 -16  -2    4.00    6.00
 -11 -16  -2    3.00    6.00
 -12 -16  -2    9.10    6.80
 -13 -16  -2   10.90    6.80
 -14  17   2   -7.00    8.50
 -13  17   2   18.80    8.90
 -12  17   2   32.90    8.80
 -11  17   2   11.80    8.00
 -10  17   2   -0.70    6.70
  -9  17   2   10.00    6.80
  -8  17   2   54.89    8.20
  -7  17   2    6.60    6.20
  -6  17   2   -4.40    5.60
  -5  17   2    4.40    5.80
  -4  17   2   16.90    5.70
  -3  17   2   27.70    6.50
  -2  17   2   42.10    6.50
  -1  17   2   28.70    6.00
   0  17   2  169.08   10.30
   1  17   2    2.80    5.50
   2  17   2   58.19    6.90
   3  17   2   55.59    7.10
   4  17   2   22.30    6.10
   5  17   2   31.30    6.20
  -7 -17  -2    4.20    5.60
  -8 -17  -2   14.60    6.10
  -9 -17  -2    2.60    5.90
 -10 -17  -2   26.60    7.30
 -11 -17  -2   38.50    7.60
 -12 -17  -2    7.00    7.00
 -13 -17  -2    7.30    6.90
 -13  18   2    1.60    8.20
 -12  18   2    3.30    8.00
 -11  18   2    4.20    8.00
 -10  18   2    8.50    7.10
  -9  18   2    4.80    6.70
  -8  18   2    5.80    7.00
  -7  18   2   -3.70    6.10
  -6  18   2    1.20    5.90
  -5  18   2   11.50    6.40
  -4  18   2    2.40    5.60
  -3  18   2   28.20    6.70
  -2  18   2    6.20    5.70
  -1  18   2   66.49    7.70
   0  18   2   27.10    6.20
   1  18   2   46.60    7.10
   2  18   2   16.40    6.00
   3  18   2    7.00    5.90
   4  18   2    3.60    5.60
   5  18   2   26.50    6.40
   6  18   2   20.70    6.40
  -8 -18  -2   11.80    6.40
  -9 -18  -2   53.49    7.90
 -10 -18  -2   15.30    7.00
 -11 -18  -2    7.10    7.20
 -12 -18  -2   14.70    7.60
 -12  19   2   30.70    9.40
 -11  19   2    7.10    8.00
 -10  19   2   -2.60    7.20
  -9  19   2   12.30    7.10
  -8  19   2   -5.00    6.80
  -7  19   2   10.30    6.70
  -6  19   2   -1.80    6.10
  -5  19   2    4.60    6.40
  -4  19   2   12.90    6.10
  -3  19   2    5.20    6.40
  -2  19   2    4.50    6.20
  -1  19   2   38.70    7.50
   0  19   2  135.79   10.10
   1  19   2    1.60    5.90
   3  19   2    2.40    5.90
   4  19   2   28.10    7.10
   5  19   2   26.50    6.80
   6  19   2   -7.70    5.60
   7  19   2   37.00    7.20
 -10 -19  -2    5.50    6.70
 -11 -19  -2   20.10    7.70
 -11  20   2   13.70    8.50
 -10  20   2   -0.50    7.40
  -9  20   2    0.60    7.30
  -8  20   2   -0.10    7.30
  -7  20   2    8.70    6.90
  -6  20   2   22.20    7.30
  -5  20   2    2.30    6.50
  -4  20   2   -1.50    5.90
  -3  20   2   28.10    7.10
  -2  20   2   61.09    8.30
  -1  20   2  104.39   10.00
   0  20   2   -3.50    6.00
   1  20   2   54.79    7.70
   2  20   2   -8.90    5.90
   3  20   2   -0.50    5.90
   4  20   2    5.00    6.40
   5  20   2    6.70    6.50
   6  20   2    9.30    6.70
   7  20   2   13.10    6.80
   8  20   2   11.40    6.90
 -10  21   2    5.30    8.00
  -9  21   2   -6.20    7.40
  -8  21   2   -6.90    7.40
  -7  21   2   11.70    7.30
  -6  21   2    4.00    6.90
  -5  21   2   -1.80    6.60
  -4  21   2   -1.20    6.20
  -3  21   2   45.20    8.50
  -2  21   2   58.09    8.70
  -1  21   2    2.80    6.60
   0  21   2   39.90    8.10
   1  21   2   32.40    7.40
   2  21   2    6.80    6.90
   3  21   2   -1.60    6.50
   4  21   2   10.70    6.70
   5  21   2   -1.70    6.60
   6  21   2    6.20    6.90
   7  21   2    0.30    6.70
   8  21   2    3.90    7.10
   9  21   2   19.80    7.70
  -9  22   2    0.50    7.90
  -8  22   2   -5.60    7.70
  -7  22   2    0.20    7.40
  -6  22   2   -4.00    7.10
  -5  22   2   20.30    7.90
  -4  22   2    8.60    7.10
  -3  22   2   -5.50    7.20
  -2  22   2   17.80    8.00
  -1  22   2   58.49    8.70
   0  22   2   28.00    8.10
   1  22   2    0.70    6.70
   2  22   2    9.00    7.10
   3  22   2   18.00    7.90
   4  22   2    1.70    7.00
   5  22   2    4.80    6.90
   6  22   2   -4.20    6.80
   7  22   2    8.80    7.60
  -7  23   2   -2.80    7.60
  -6  23   2    0.60    7.50
  -5  23   2    8.50    8.00
  -4  23   2   -1.50    7.20
  -3  23   2   21.80    8.00
  -2  23   2   44.30    9.30
  -1  23   2   -4.30    7.50
   0  23   2   11.40    7.90
   1  23   2   18.60    7.90
   2  23   2   15.10    7.50
   3  23   2    7.20    7.70
   4  23   2   10.50    8.00
   5  23   2    2.20    7.50
  -4  24   2    9.00    8.10
  -3  24   2    7.30    7.80
  -2  24   2    2.60    8.40
  -1  24   2    5.00    8.30
   0  24   2   15.80    8.10
   1  24   2   17.30    8.60
   2  24   2    2.20    7.60
   3  22  -3   -1.00    7.10
   2  22  -3    4.80    7.30
   1  22  -3    3.40    7.60
   0  22  -3   11.90    7.80
  -1  22  -3   -6.60    7.70
  -2  22  -3   -1.80    7.70
  -3  22  -3    6.50    7.10
  -4  22  -3   -6.30    7.30
  -5  22  -3    1.30    7.50
  -6  22  -3   13.80    8.30
   5  21  -3   -2.70    7.00
   4  21  -3   10.90    7.60
   3  21  -3    8.10    7.30
   2  21  -3    3.50    7.10
   1  21  -3    0.30    7.10
   0  21  -3   -5.00    6.70
  -1  21  -3   -6.40    7.10
  -2  21  -3   -2.90    7.30
  -3  21  -3   -6.20    6.70
  -4  21  -3  -16.80    6.30
  -5  21  -3    7.20    7.50
  -6  21  -3   -5.90    7.20
  -7  21  -3   -4.40    7.40
  -8  21  -3    3.20    8.00
   7  20  -3    4.60    7.00
   6  20  -3    9.90    6.90
   5  20  -3    9.80    7.10
   4  20  -3    6.50    7.00
   3  20  -3    0.70    6.60
   2  20  -3    2.90    6.60
   1  20  -3    4.20    6.80
   0  20  -3    2.50    6.70
  -1  20  -3   -2.40    6.80
  -2  20  -3   -4.70    7.00
  -3  20  -3   -1.00    6.60
  -4  20  -3   -5.70    6.40
  -5  20  -3    8.30    7.10
  -6  20  -3    3.80    7.20
  -7  20  -3    1.20    7.30
  -8  20  -3   -1.90    7.70
  -9  20  -3    6.30    7.70
 -10  20  -3    3.40    7.60
   8  19  -3   -4.10    5.90
   7  19  -3   10.50    6.50
   6  19  -3   15.10    6.70
   5  19  -3    6.00    6.50
   4  19  -3    6.70    6.40
   3  19  -3    3.20    6.40
   2  19  -3    5.00    6.40
   1  19  -3    4.60    6.30
   0  19  -3    6.10    6.80
  -1  19  -3    6.70    6.90
  -2  19  -3   16.10    7.00
  -3  19  -3  -11.10    6.10
  -4  19  -3    0.80    6.10
  -5  19  -3   17.90    7.30
  -6  19  -3    8.20    6.80
  -7  19  -3    1.10    6.90
  -8  19  -3    6.10    7.60
  -9  19  -3   -1.30    7.10
 -10  19  -3    2.30    7.40
 -11  19  -3    0.50    7.60
  10  18  -3   -2.70    5.90
   9  18  -3   16.90    6.60
   8  18  -3   10.80    6.30
   7  18  -3    7.80    6.00
   6  18  -3   -0.80    5.70
   5  18  -3   -1.60    5.90
   4  18  -3   12.70    6.40
   3  18  -3    1.10    6.00
   2  18  -3   -2.00    5.90
   1  18  -3   -1.60    5.60
   0  18  -3   12.10    6.40
  -1  18  -3   -5.10    5.90
  -2  18  -3   -1.30    6.30
  -3  18  -3    7.50    6.60
  -4  18  -3    2.30    6.00
  -5  18  -3    2.10    6.50
  -6  18  -3    5.60    6.50
  -7  18  -3   39.50    8.10
  -8  18  -3   24.30    7.90
  -9  18  -3   10.00    7.30
 -10  18  -3   11.50    7.50
 -11  18  -3   17.90    8.00
 -12  18  -3    6.40    8.30
 -11 -17   3  -10.10    6.80
   8  17  -3    1.70    5.70
   7  17  -3   -0.30    5.50
   6  17  -3    3.10    5.50
   5  17  -3    0.70    5.60
   4  17  -3    4.10    5.60
   3  17  -3    1.10    5.60
   2  17  -3   19.70    6.50
   1  17  -3   10.60    6.10
   0  17  -3    4.10    5.90
  -1  17  -3   23.10    6.40
  -2  17  -3   41.00    7.20
  -3  17  -3   28.50    6.90
  -4  17  -3   -6.20    5.50
  -5  17  -3   -0.40    5.90
  -6  17  -3   62.99    8.10
  -7  17  -3   44.70    7.90
  -8  17  -3    2.70    6.80
  -9  17  -3   19.10    7.60
 -10  17  -3   13.50    7.20
 -11  17  -3   -1.30    7.20
 -12  17  -3    7.00    8.20
 -13  17  -3   -7.70    7.60
 -12 -16   3    4.80    7.80
 -11 -16   3   19.10    7.80
 -10 -16   3    1.50    6.50
   7  16  -3    1.30    5.40
   6  16  -3    0.60    5.30
   5  16  -3    1.60    5.30
   4  16  -3   -1.70    5.20
   3  16  -3   -0.20    5.30
   2  16  -3   21.50    6.30
   1  16  -3    0.90    5.40
   0  16  -3    6.00    5.70
  -1  16  -3   13.00    6.00
  -2  16  -3    4.40    5.70
  -3  16  -3    4.80    6.00
  -4  16  -3   25.30    6.20
  -5  16  -3  139.49   10.10
  -6  16  -3    5.80    6.10
  -7  16  -3    1.20    6.20
  -8  16  -3   82.29    9.60
  -9  16  -3   51.59    8.10
 -10  16  -3   -2.30    6.50
 -11  16  -3   14.10    7.50
 -12  16  -3    5.00    7.70
 -13  16  -3   -0.20    7.70
 -14  16  -3   -0.80    8.40
 -12 -15   3   14.40    7.60
 -11 -15   3    5.30    7.00
 -10 -15   3    3.90    6.40
  -9 -15   3   11.50    6.50
  -8 -15   3    8.30    6.00
   6  15  -3    4.00    5.20
   5  15  -3    8.10    5.20
   4  15  -3   -1.30    5.00
   3  15  -3   13.60    5.70
   2  15  -3   28.20    6.00
   1  15  -3   12.30    5.60
   0  15  -3   24.70    5.80
  -1  15  -3    7.60    5.60
  -2  15  -3    5.00    5.30
  -3  15  -3   51.79    6.90
  -4  15  -3   12.90    5.50
  -5  15  -3   -0.50    5.60
  -6  15  -3    4.80    5.90
  -7  15  -3  186.88   11.70
  -8  15  -3   15.10    6.90
  -9  15  -3    1.80    6.20
 -10  15  -3   30.70    7.30
 -11  15  -3   19.00    7.80
 -12  15  -3   -1.90    6.90
 -13  15  -3    1.20    7.20
 -14  15  -3    5.60    8.40
 -15  15  -3   -0.50    8.50
 -13 -14   3   -3.00    6.90
 -12 -14   3   -4.20    6.50
 -11 -14   3   -3.00    6.20
 -10 -14   3   19.50    6.90
  -9 -14   3   11.80    6.10
  -8 -14   3   -6.10    5.50
  -7 -14   3    1.40    5.40
   5  14  -3    0.50    4.90
   4  14  -3   17.80    5.60
   3  14  -3   64.39    7.30
   2  14  -3   67.49    7.50
   1  14  -3   -1.40    4.90
   0  14  -3   19.90    5.40
  -1  14  -3  109.99    8.10
  -2  14  -3   11.90    5.10
  -3  14  -3    2.00    5.10
  -4  14  -3   15.30    5.30
  -5  14  -3   93.49    8.20
  -6  14  -3   85.09    8.60
  -7  14  -3   28.70    6.80
  -8  14  -3   43.90    7.50
  -9  14  -3   25.50    6.90
 -10  14  -3    2.00    6.10
 -11  14  -3   -0.30    6.90
 -12  14  -3   14.80    7.40
 -13  14  -3    7.80    7.80
 -14  14  -3   -5.20    8.00
 -15  14  -3   -0.20    8.10
  14  13  -3   -2.50    5.00
 -14 -13   3    2.40    6.90
  13  13  -3    1.00    4.80
 -13 -13   3    0.00    6.50
  12  13  -3    0.00    4.40
 -12 -13   3    5.60    6.40
 -11 -13   3    7.30    6.40
 -10 -13   3   -6.60    5.60
  -9 -13   3   -0.90    5.70
  -8 -13   3   -0.90    5.50
  -7 -13   3    3.70    5.40
  -6 -13   3   -0.50    5.00
   4  13  -3  229.78   11.30
   3  13  -3    1.90    4.70
   2  13  -3    2.00    4.40
   1  13  -3   67.29    6.90
   0  13  -3  164.18    9.40
  -1  13  -3   27.80    5.20
  -2  13  -3   17.30    4.90
  -3  13  -3   64.69    6.90
  -4  13  -3    3.60    4.60
  -5  13  -3   -1.40    4.80
  -6  13  -3    4.10    5.30
  -7  13  -3  148.39   10.20
  -8  13  -3   44.80    7.00
  -9  13  -3    5.70    5.90
 -10  13  -3   -6.70    6.00
 -11  13  -3    3.80    6.80
 -12  13  -3   22.60    7.50
 -13  13  -3    7.60    7.50
 -14  13  -3   -0.50    7.70
 -15  13  -3   -0.50    8.10
 -16  13  -3   -0.20    8.10
  14  12  -3    3.20    5.20
 -14 -12   3   -2.10    6.50
  13  12  -3   -1.40    4.60
 -13 -12   3   13.50    6.80
  12  12  -3    5.00    4.60
 -12 -12   3    8.30    6.20
  11  12  -3   10.30    4.40
 -11 -12   3    4.10    5.80
  10  12  -3   -1.70    3.70
 -10 -12   3   -3.90    5.30
   9  12  -3   12.50    3.70
  -9 -12   3    7.40    5.50
   8  12  -3    3.50    3.50
  -8 -12   3    3.70    5.20
  -7 -12   3   34.40    6.30
  -6 -12   3  150.58    9.50
   4  12  -3   45.80    5.60
   3  12  -3  122.29    7.90
   2  12  -3  183.18    9.50
   1  12  -3  175.58    9.10
   0  12  -3    2.50    4.10
  -1  12  -3   24.70    4.70
  -2  12  -3   34.00    5.00
  -4  12  -3   46.50    5.70
  -5  12  -3  117.39    8.30
  -6  12  -3    8.90    5.10
  -7  12  -3   -1.00    5.20
  -8  12  -3   -1.10    5.20
  -9  12  -3    1.10    5.70
 -10  12  -3   12.20    6.50
 -11  12  -3    1.10    6.20
 -12  12  -3    6.90    6.90
 -13  12  -3   -5.70    7.00
 -14  12  -3   -7.20    7.30
 -15  12  -3   -2.90    7.50
 -16  12  -3   -1.70    7.80
  15  11  -3    5.00    5.20
 -15 -11   3    6.60    7.00
  14  11  -3   -9.90    4.60
 -14 -11   3    8.20    6.60
  13  11  -3   -5.00    4.50
 -13 -11   3   -2.70    6.00
  12  11  -3    5.80    4.60
 -12 -11   3   13.10    6.20
  11  11  -3    7.60    4.10
 -11 -11   3    1.60    5.50
  10  11  -3   35.30    4.80
 -10 -11   3   41.10    6.60
   9  11  -3   11.80    3.80
  -9 -11   3    5.80    5.30
   8  11  -3   40.10    4.30
  -8 -11   3   34.90    6.20
  -7 -11   3   42.80    6.00
  -6 -11   3  129.79    8.70
  -5 -11   3    5.50    4.50
   3  11  -3  170.08    8.80
   2  11  -3  219.58   10.20
   1  11  -3   -1.90    3.70
   0  11  -3  160.68    8.50
  -1  11  -3  183.68    9.00
  -2  11  -3  103.09    7.00
  -3  11  -3   27.60    4.90
  -4  11  -3  166.08    8.90
  -5  11  -3  190.28    9.60
  -6  11  -3   17.50    5.00
  -7  11  -3   -1.40    4.90
  -8  11  -3    6.50    5.20
  -9  11  -3   -2.20    5.50
 -10  11  -3    2.60    5.90
 -11  11  -3   10.00    6.50
 -12  11  -3    4.40    6.80
 -13  11  -3   -4.60    6.80
 -14  11  -3    9.90    7.70
 -15  11  -3    4.60    7.40
 -16  11  -3   10.20    7.90
 -17  11  -3    1.10    8.40
  15  10  -3    3.00    5.00
 -15 -10   3    0.10    6.40
  14  10  -3   -6.80    4.60
 -14 -10   3    3.20    6.20
  13  10  -3   10.80    4.90
 -13 -10   3    6.20    5.90
  12  10  -3   -5.60    4.00
 -12 -10   3    4.10    5.50
  11  10  -3    1.50    4.10
 -11 -10   3    0.40    5.30
  10  10  -3    8.10    3.90
 -10 -10   3    6.80    5.40
   9  10  -3  141.19    7.40
  -9 -10   3  127.79    9.00
   8  10  -3    4.90    3.30
  -8 -10   3    4.80    4.70
  -7 -10   3   88.29    7.40
  -6 -10   3    2.10    4.20
  -5 -10   3   71.79    6.40
  -4 -10   3   39.10    4.90
   3  10  -3    3.30    3.60
   2  10  -3  108.99    6.80
   1  10  -3  175.98    8.60
   0  10  -3   81.79    6.00
  -1  10  -3   31.10    4.30
  -2  10  -3   24.80    4.30
  -3  10  -3  317.67   13.00
  -4  10  -3  234.58   10.60
  -5  10  -3   14.90    4.40
  -6  10  -3    7.30    4.40
  -7  10  -3   62.79    6.80
  -8  10  -3    0.90    4.70
  -9  10  -3   21.10    6.10
 -11  10  -3   17.60    6.50
 -12  10  -3   26.10    7.60
 -13  10  -3   12.70    7.20
 -14  10  -3   -2.70    6.70
 -15  10  -3   14.00    7.70
 -16  10  -3  -12.10    7.10
 -17  10  -3    3.80    8.00
  16   9  -3   -3.70    5.00
 -16  -9   3    3.60    6.50
  15   9  -3    3.10    5.10
 -15  -9   3    7.10    6.10
  14   9  -3    9.10    5.00
 -14  -9   3    2.40    6.00
  13   9  -3   17.80    5.00
 -13  -9   3    6.80    5.80
  12   9  -3    0.80    4.10
 -12  -9   3    0.40    5.30
  11   9  -3    8.20    4.30
 -11  -9   3   10.00    5.50
  10   9  -3   93.59    6.60
 -10  -9   3   89.89    8.10
   9   9  -3   -1.50    3.30
  -9  -9   3    3.10    4.80
   8   9  -3   -1.90    3.10
  -8  -9   3    8.40    4.70
  -7  -9   3   55.49    6.10
  -6  -9   3  206.28    9.80
  -5  -9   3   58.49    5.70
  -4  -9   3  124.89    7.20
   2   9  -3  485.25   17.80
   1   9  -3   72.19    5.40
   0   9  -3  101.09    6.20
  -1   9  -3  270.67   11.10
  -2   9  -3  144.09    7.50
  -3   9  -3  193.48    9.00
  -4   9  -3   88.09    6.40
  -5   9  -3    4.20    3.70
  -6   9  -3  140.59    8.40
  -7   9  -3    0.30    4.10
  -8   9  -3   64.29    7.10
  -9   9  -3    6.00    5.40
 -10   9  -3    3.40    5.40
 -11   9  -3   31.70    7.10
 -12   9  -3   14.40    7.00
 -13   9  -3   -2.00    6.60
 -14   9  -3   34.10    8.00
 -15   9  -3    7.20    7.30
 -16   9  -3    3.50    7.60
 -17   9  -3   54.69    9.60
 -18   9  -3   -2.40    7.90
  16   8  -3   -5.80    4.70
 -16  -8   3   -0.50    6.30
  15   8  -3    6.30    5.20
 -15  -8   3    1.60    6.00
  14   8  -3   -0.10    4.70
 -14  -8   3   11.10    5.90
  13   8  -3    2.10    4.60
 -13  -8   3   -0.40    5.50
  12   8  -3   -2.10    4.10
 -12  -8   3   -6.80    5.00
  11   8  -3    4.30    4.10
 -11  -8   3    1.60    5.00
  10   8  -3   38.20    4.80
 -10  -8   3   37.60    5.80
   9   8  -3   34.60    4.30
  -9  -8   3   40.50    5.50
   8   8  -3  244.28    9.90
  -8  -8   3  232.18   10.90
   7   8  -3   94.49    5.30
  -7  -8   3   79.09    6.40
  -6  -8   3   39.20    4.70
  -5  -8   3  163.08    8.10
  -4  -8   3  236.78   10.20
  -3  -8   3   15.40    3.70
   2   8  -3    4.90    3.10
   1   8  -3   12.20    3.40
   0   8  -3  138.19    7.00
  -1   8  -3  279.77   11.10
  -2   8  -3   -0.20    3.20
  -3   8  -3  139.59    7.40
  -4   8  -3    4.20    3.60
  -5   8  -3  104.29    6.60
  -6   8  -3    3.50    4.00
  -7   8  -3    4.00    4.10
  -8   8  -3   50.09    6.10
  -9   8  -3    1.50    4.80
 -10   8  -3   32.90    6.40
 -10   8  -3   19.90    3.60
 -11   8  -3  136.59   10.20
 -12   8  -3   17.10    7.10
 -13   8  -3   12.80    6.70
 -14   8  -3    8.50    6.80
 -15   8  -3   12.40    7.20
 -16   8  -3   14.50    7.80
 -17   8  -3    1.70    7.30
 -18   8  -3   13.20    8.10
  17   7  -3   -9.20    5.20
 -17  -7   3   -2.80    6.40
 -16  -7   3    2.60    6.30
  15   7  -3   -4.60    4.80
 -15  -7   3   -0.90    5.60
  14   7  -3   20.80    5.30
 -14  -7   3   14.90    5.90
  13   7  -3   -6.10    4.10
 -13  -7   3   -2.80    5.20
  12   7  -3    1.20    4.20
 -12  -7   3    3.60    5.00
  11   7  -3   -3.70    3.70
 -11  -7   3    0.10    4.70
  10   7  -3   71.79    6.10
 -10  -7   3   74.89    7.20
   9   7  -3  212.58    9.60
  -9  -7   3  227.08   10.60
   8   7  -3   48.60    4.60
  -8  -7   3   50.29    5.20
   7   7  -3   10.50    2.90
  -7  -7   3   16.00    3.90
  -6  -7   3  209.98    9.40
  -5  -7   3   90.39    5.80
  -4  -7   3   83.19    5.60
  -3  -7   3    8.20    3.20
   1   7  -3   47.50    4.30
   0   7  -3    3.90    2.90
  -1   7  -3   64.09    4.90
  -2   7  -3  554.64   19.60
  -3   7  -3   52.89    4.70
  -3   7  -3   50.49    4.20
  -4   7  -3   94.59    6.10
  -4   7  -3   83.69    5.10
  -5   7  -3   30.30    3.50
  -5   7  -3   30.50    4.50
  -6   7  -3    5.80    2.30
  -6   7  -3   -0.10    3.70
  -7   7  -3    3.00    2.20
  -7   7  -3   -1.40    4.00
  -8   7  -3    4.40    2.40
  -8   7  -3    5.60    4.50
  -9   7  -3    3.00    4.50
  -9   7  -3    1.00    2.30
 -10   7  -3   42.80    6.60
 -11   7  -3    4.70    5.80
  11  -7   3    8.60    4.60
 -12   7  -3   24.00    6.80
  12  -7   3   44.90    6.10
 -13   7  -3   16.50    6.90
  13  -7   3   13.00    5.70
 -14   7  -3   35.70    7.60
  14  -7   3   30.50    6.30
 -15   7  -3   13.20    7.20
  15  -7   3   12.70    6.10
 -16   7  -3   -3.20    6.90
 -17   7  -3   21.00    7.80
 -18   7  -3   -3.40    7.20
  17   6  -3    5.50    5.60
 -17  -6   3    1.00    6.60
  16   6  -3   -5.50    4.70
 -16  -6   3   10.60    6.40
  15   6  -3    0.30    4.80
 -15  -6   3   10.20    6.00
  14   6  -3    8.50    4.90
 -14  -6   3    5.60    5.60
  13   6  -3    1.20    4.50
 -13  -6   3    9.50    5.40
  12   6  -3   12.40    4.40
 -12  -6   3    7.80    5.00
  11   6  -3   77.79    6.50
 -11  -6   3   74.19    7.10
  10   6  -3  195.38    9.10
 -10  -6   3  176.98    9.60
   9   6  -3   60.69    5.30
  -9  -6   3   56.49    6.00
   8   6  -3  146.49    7.00
  -8  -6   3  143.89    7.80
   7   6  -3  191.48    8.00
  -7  -6   3  183.38    8.70
  -6  -6   3  121.19    6.60
  -5  -6   3   48.40    4.70
  -4  -6   3    1.40    2.90
   3   6  -3  313.47   12.90
  -3  -6   3  345.97   12.50
   2   6  -3  171.28    7.40
   2   6  -3  166.38    7.20
  -2  -6   3  189.98    7.60
   1   6  -3    4.10    2.50
   1   6  -3    6.40    2.30
   0   6  -3   44.60    3.80
  -1   6  -3  633.24   21.20
   1  -6   3  593.14   21.00
  -2   6  -3  209.58    8.60
   2  -6   3  212.38    8.30
  -3   6  -3   20.10    3.40
   3  -6   3   20.70    3.10
  -4   6  -3   99.19    6.70
  -4   6  -3  117.59    6.40
  -4   6  -3  108.29    5.30
  -5   6  -3   29.00    3.30
  -5   6  -3   39.50    4.70
  -6   6  -3  132.59    6.00
  -6   6  -3  136.69    7.50
  -7   6  -3    3.80    2.10
  -7   6  -3    0.30    4.00
  -8   6  -3    2.40    4.10
  -8   6  -3    2.10    2.10
  -9   6  -3   49.90    6.30
   9  -6   3   50.79    5.40
 -10   6  -3    3.90    5.10
  10  -6   3    0.90    3.80
 -11   6  -3   18.00    5.80
  11  -6   3   22.00    5.10
 -12   6  -3   63.69    8.00
  12  -6   3   81.99    7.80
 -13   6  -3   61.19    7.80
  13  -6   3   58.89    6.70
 -14   6  -3   15.40    6.90
  14  -6   3   13.90    5.90
 -15   6  -3    0.10    6.70
  15  -6   3    1.50    5.40
 -16   6  -3   18.00    7.30
  16  -6   3   27.00    6.80
 -17   6  -3   -7.30    6.30
  17  -6   3   11.10    6.80
 -18   6  -3   -8.50    6.80
  17   5  -3    5.50    5.50
 -17  -5   3    6.30    6.60
  16   5  -3    6.80    5.10
 -16  -5   3   15.70    6.40
  15   5  -3    8.90    5.10
 -15  -5   3    3.30    5.70
  14   5  -3   -1.50    4.70
 -14  -5   3   -2.00    5.20
  13   5  -3    3.10    4.50
 -13  -5   3   11.00    5.40
  12   5  -3   45.50    5.50
 -12  -5   3   44.90    6.20
  11   5  -3   33.50    4.80
 -11  -5   3   27.00    5.30
  10   5  -3    2.60    3.50
  10   5  -3    8.10    3.00
 -10  -5   3    1.80    4.10
   9   5  -3  214.48    9.20
   9   5  -3  228.48    9.70
  -9  -5   3  234.58   10.30
   8   5  -3  275.17   11.00
   8   5  -3  300.07   11.20
  -8  -5   3  282.77   11.70
   7   5  -3  129.59    6.20
   7   5  -3  122.29    6.00
  -7  -5   3  126.79    6.70
   6   5  -3   45.70    3.80
   6   5  -3   40.70    3.80
  -6  -5   3   45.60    4.50
   5   5  -3  371.66   13.20
  -5  -5   3  345.47   13.30
   4   5  -3   22.00    3.50
   4   5  -3   23.00    2.90
  -4  -5   3   31.50    3.50
   3   5  -3   70.09    4.10
  -3  -5   3   73.89    4.60
   2   5  -3  256.47    9.70
  -2  -5   3  266.67    9.90
   1   5  -3  137.19    5.90
   1   5  -3  142.99    6.00
   0   5  -3   48.30    3.60
  -1   5  -3   21.50    2.80
   1  -5   3   20.60    2.50
  -2   5  -3    6.20    2.60
   2  -5   3    3.80    2.10
  -3   5  -3    3.10    2.70
   3  -5   3    6.80    2.40
  -4   5  -3   68.89    5.00
  -4   5  -3   60.89    4.20
   4  -5   3   72.59    4.50
  -5   5  -3  106.59    6.50
  -6   5  -3    8.70    2.20
  -6   5  -3    3.30    3.70
  -7   5  -3   88.79    6.50
  -7   5  -3   90.19    4.50
  -8   5  -3    3.20    4.20
   8  -5   3   11.40    3.40
  -9   5  -3   24.40    5.30
   9  -5   3   26.00    4.30
 -10   5  -3   61.49    6.70
  10  -5   3   63.99    6.10
 -11   5  -3    3.40    5.00
  11  -5   3    8.40    4.20
 -12   5  -3  145.69    9.90
  12  -5   3  140.29    9.20
 -13   5  -3    7.40    6.10
  13  -5   3    5.00    4.80
 -14   5  -3   72.89    8.60
  14  -5   3   96.79    8.50
 -15   5  -3   46.10    7.70
  15  -5   3   45.20    6.70
 -16   5  -3   -1.40    6.20
  16  -5   3    4.90    5.70
 -17   5  -3   12.80    7.00
  17  -5   3    6.10    6.40
 -18   5  -3    1.50    7.10
  18  -5   3    5.50    6.70
 -19   5  -3    4.00    7.60
  18   4  -3   -5.30    5.20
 -18  -4   3   -6.40    6.20
  17   4  -3   27.00    6.30
 -17  -4   3   16.10    6.60
  16   4  -3   -0.70    4.80
 -16  -4   3    9.70    6.00
  15   4  -3    9.90    5.10
 -15  -4   3    5.30    5.50
  14   4  -3    1.70    4.60
 -14  -4   3    0.50    5.10
  13   4  -3   -4.60    4.10
 -13  -4   3   -2.70    4.80
  12   4  -3    6.30    4.30
 -12  -4   3    4.70    4.70
  11   4  -3   35.90    4.80
 -11  -4   3   39.30    5.50
  10   4  -3  311.07   12.60
 -10  -4   3  303.37   12.80
   9   4  -3  145.39    6.50
   9   4  -3  138.79    7.30
  -9  -4   3  146.29    7.70
   8   4  -3    4.80    2.30
   8   4  -3    2.40    2.70
  -8  -4   3   -0.30    3.20
   7   4  -3  404.36   14.20
   7   4  -3  382.76   14.00
  -7  -4   3  384.56   14.50
   6   4  -3  123.29    5.90
   6   4  -3  116.69    5.70
  -6  -4   3  138.69    6.50
   5   4  -3  186.08    9.00
  -5  -4   3  217.58    8.40
   4   4  -3  635.44   22.30
  -4  -4   3  674.23   22.40
   3   4  -3  101.29    4.80
  -3  -4   3  110.19    5.10
   2   4  -3  297.77   10.70
  -2  -4   3  303.27   10.90
   1   4  -3  118.19    5.00
   1   4  -3  111.39    5.00
   0   4  -3   27.80    2.90
   0  -4   3   25.60    2.60
  -1   4  -3  595.44   20.00
   1  -4   3  577.44   19.80
  -2   4  -3  175.38    7.10
   2  -4   3  166.68    6.80
  -3   4  -3  181.48    7.60
   3  -4   3  181.68    7.30
  -4   4  -3  193.98    7.70
  -4   4  -3  192.68    8.20
   4  -4   3  188.98    7.80
  -5   4  -3  334.07   12.80
  -5   4  -3  331.87   12.30
   5  -4   3  325.77   12.30
  -6   4  -3   18.40    4.00
  -7   4  -3  111.59    7.20
   7  -4   3  126.89    6.80
  -8   4  -3  106.79    7.50
   8  -4   3  110.19    6.50
  -9   4  -3  143.39    8.60
   9  -4   3  144.49    7.90
 -10   4  -3   60.89    6.90
  10  -4   3   68.69    6.20
 -11   4  -3    4.90    5.00
  11  -4   3    9.70    4.20
 -12   4  -3    6.10    5.60
  12  -4   3    7.50    4.50
 -13   4  -3  186.98   11.40
  13  -4   3  214.48   11.20
 -14   4  -3   16.70    6.30
  14  -4   3   27.90    6.10
 -15   4  -3    7.20    6.10
  15  -4   3    4.70    5.40
 -16   4  -3   20.70    6.80
  16  -4   3   22.50    6.30
 -17   4  -3    2.70    6.50
  17  -4   3   11.90    6.20
 -18   4  -3    6.60    7.30
  18  -4   3    8.50    6.50
 -19   4  -3    0.20    7.00
  19  -4   3   25.20    7.90
  18   3  -3    4.10    5.90
 -18  -3   3    0.90    6.30
  17   3  -3    6.70    5.60
 -17  -3   3   -4.70    5.80
  16   3  -3   -2.20    4.80
 -16  -3   3    3.30    5.70
  15   3  -3    6.70    4.90
 -15  -3   3    1.00    5.30
  14   3  -3   -0.20    4.60
 -14  -3   3   -2.70    4.90
  13   3  -3    2.60    4.40
 -13  -3   3    9.10    5.10
  12   3  -3   58.39    6.60
 -12  -3   3   53.39    6.10
  11   3  -3  130.89    7.80
 -11  -3   3  119.19    7.90
 -10  -3   3   63.79    6.20
   9   3  -3   70.49    5.30
  -9  -3   3   65.39    5.60
   8   3  -3  300.47   10.90
   8   3  -3  299.47   11.60
  -8  -3   3  291.87   11.70
   7   3  -3  487.15   17.40
   7   3  -3  510.95   17.80
  -7  -3   3  514.65   18.00
   6   3  -3    7.30    2.50
  -6  -3   3    4.70    2.80
   5   3  -3   35.70    3.30
  -5  -3   3   29.50    3.50
   4   3  -3   10.60    2.10
  -4  -3   3   13.00    2.50
   3   3  -3   48.90    3.20
  -3  -3   3   59.39    3.60
   2   3  -3  105.99    4.50
  -2  -3   3   98.39    4.70
   1   3  -3  468.15   15.90
   0   3  -3   44.30    3.20
   0  -3   3   36.30    2.90
  -1   3  -3  326.97   11.50
   1  -3   3  322.67   11.40
  -2   3  -3  793.32   26.80
   2  -3   3  805.72   26.70
  -3   3  -3  632.64   21.00
   3  -3   3  584.34   20.70
  -4   3  -3    6.30    2.10
  -4   3  -3   10.00    2.90
   4  -3   3    7.60    2.40
  -5   3  -3   47.60    3.60
  -5   3  -3   40.70    4.60
   5  -3   3   40.60    3.90
  -6   3  -3   12.60    3.80
   6  -3   3    7.20    3.10
  -7   3  -3   67.89    6.30
   7  -3   3   87.29    5.50
  -8   3  -3  191.58    9.60
   8  -3   3  203.78    9.10
  -9   3  -3  163.58    8.80
   9  -3   3  169.38    8.40
 -10   3  -3  158.58    9.10
  10  -3   3  157.38    8.50
 -11   3  -3   64.49    7.40
  11  -3   3   91.99    7.00
 -12   3  -3  111.59    9.00
  12  -3   3  145.19    8.70
 -13   3  -3   50.79    6.90
  13  -3   3   37.90    5.90
 -14   3  -3    6.40    5.70
  14  -3   3   10.70    5.10
 -15   3  -3   -5.70    5.60
  15  -3   3    1.30    5.00
 -16   3  -3   12.70    6.40
  16  -3   3    6.30    5.60
 -17   3  -3    7.30    6.40
  17  -3   3    7.10    5.80
 -18   3  -3   11.80    6.80
  18  -3   3   13.00    6.40
 -19   3  -3   12.70    7.00
  19  -3   3   16.40    7.20
  18   2  -3   -0.80    5.80
 -18  -2   3    9.10    6.70
  17   2  -3   13.70    5.80
 -17  -2   3    1.40    6.10
  16   2  -3    1.30    5.00
 -16  -2   3    3.40    5.50
  15   2  -3   20.70    5.10
 -15  -2   3   -5.50    5.00
  14   2  -3   59.09    6.60
 -14  -2   3   48.30    6.60
  13   2  -3   91.39    7.90
 -13  -2   3   99.09    7.90
  12   2  -3   79.69    7.20
 -12  -2   3   91.09    7.20
  11   2  -3    8.30    3.90
 -11  -2   3    0.10    3.90
  10   2  -3   56.59    5.40
 -10  -2   3   47.00    5.10
   9   2  -3  441.36   16.10
  -9  -2   3  420.56   16.10
   8   2  -3  134.99    6.70
  -8  -2   3  132.59    6.80
   7   2  -3   35.70    3.60
  -7  -2   3   34.00    3.70
   6   2  -3   23.10    3.10
   6   2  -3   30.40    3.10
  -6  -2   3   27.30    3.30
   5   2  -3    1.50    2.00
   5   2  -3    4.90    2.00
  -5  -2   3    4.60    2.30
   4   2  -3    7.90    1.90
  -4  -2   3    6.80    2.10
   3   2  -3  282.17    9.80
  -3  -2   3  271.27    9.90
   2   2  -3   43.00    2.90
  -2  -2   3   41.70    3.20
   1   2  -3 1555.24   50.99
  -1  -2   3 1571.54   51.09
   0   2  -3   11.80    2.10
   0  -2   3   10.30    1.80
  -1   2  -3   69.99    3.90
   1  -2   3   66.09    3.60
  -2   2  -3 1007.90   33.40
   2  -2   3 1003.50   33.30
  -3   2  -3   42.80    4.20
   3  -2   3   55.29    3.90
  -4   2  -3 2060.39   67.49
  -4   2  -3 1997.40   67.29
   4  -2   3 2099.69   67.39
  -5   2  -3  230.88    9.00
  -5   2  -3  241.68    9.70
   5  -2   3  234.98    9.40
   5  -2   3  239.98    9.30
  -6   2  -3   52.59    5.20
  -6   2  -3   58.29    4.10
   6  -2   3   64.39    4.50
   6  -2   3   69.69    4.60
   7  -2   3   30.60    3.70
  -8   2  -3  156.68    8.20
   8  -2   3  164.08    7.80
  -9   2  -3  447.96   17.30
   9  -2   3  451.05   16.90
 -10   2  -3  255.07   12.20
  10  -2   3  292.17   11.90
 -11   2  -3  176.68   10.20
  11  -2   3  198.98    9.70
 -12   2  -3    6.30    5.10
  12  -2   3    6.20    4.30
 -13   2  -3   40.30    6.50
  13  -2   3   41.40    6.00
 -14   2  -3   18.40    6.20
  14  -2   3   12.00    5.00
 -15   2  -3   10.60    5.90
  15  -2   3   21.50    5.60
 -16   2  -3   -0.40    5.80
  16  -2   3    5.60    5.30
 -17   2  -3   15.60    6.70
  17  -2   3    9.80    6.00
 -18   2  -3    9.90    6.60
  18  -2   3    4.10    6.00
 -19   2  -3   12.00    7.20
  19  -2   3   -1.00    6.50
  18   1  -3   24.80    6.60
 -18  -1   3    8.10    6.60
  17   1  -3    8.40    5.60
 -17  -1   3    2.80    6.00
  16   1  -3    3.90    5.10
 -16  -1   3   -0.50    5.40
  15   1  -3   24.40    5.40
 -15  -1   3   13.90    5.80
  14   1  -3   25.20    5.40
 -14  -1   3   23.70    5.70
  13   1  -3   40.40    5.90
 -13  -1   3   36.70    5.70
  12   1  -3   24.90    5.00
 -12  -1   3   24.20    5.10
  11   1  -3   93.49    7.00
 -11  -1   3   98.49    7.10
  10   1  -3  175.88    8.80
 -10  -1   3  192.88    8.90
   9   1  -3   17.40    3.60
  -9  -1   3   23.70    3.80
   8   1  -3   32.60    3.70
  -8  -1   3   37.20    4.10
   7   1  -3  345.27   13.70
  -7  -1   3  400.66   13.80
   6   1  -3   15.40    2.80
   6   1  -3    8.20    2.50
  -6  -1   3   13.70    2.80
   5   1  -3   12.10    2.30
   5   1  -3   14.50    2.50
  -5  -1   3   14.90    2.40
   4   1  -3  263.07    9.60
   4   1  -3  262.37    9.60
  -4  -1   3  269.17    9.60
   3   1  -3  402.56   13.70
  -3  -1   3  397.66   13.70
   2   1  -3  336.07   11.90
  -2  -1   3  361.96   12.00
   1   1  -3  257.87    8.70
  -1  -1   3  249.48    8.80
   0   1  -3  267.47    8.90
   0  -1   3  252.67    8.80
  -1   1  -3  929.31   29.50
   1  -1   3  863.21   29.40
  -2   1  -3  220.88    8.20
   2  -1   3  211.48    8.00
  -3   1  -3  193.08    7.70
   3  -1   3  174.08    7.30
  -4   1  -3  561.04   18.80
  -4   1  -3  557.34   19.20
  -4   1  -3  524.75   18.40
   4  -1   3  559.04   19.10
  -5   1  -3    4.90    2.00
  -5   1  -3   10.20    3.00
   5  -1   3    8.20    2.80
   5  -1   3   13.40    2.40
  -6   1  -3   20.30    2.60
  -6   1  -3   24.70    3.50
   6  -1   3   19.20    2.90
   6  -1   3   24.80    3.30
  -7   1  -3    4.30    3.60
   7  -1   3    2.90    2.80
  -8   1  -3  197.48    9.10
   8  -1   3  187.38    8.60
  -9   1  -3  272.97   12.00
   9  -1   3  288.17   11.50
 -10   1  -3   39.50    5.30
  10  -1   3   38.70    4.60
 -11   1  -3   58.09    6.50
  11  -1   3   61.79    6.20
 -12   1  -3  161.38    9.90
  12  -1   3  183.88    9.50
 -13   1  -3  104.59    8.60
  13  -1   3  105.79    8.10
 -14   1  -3    0.90    5.40
  14  -1   3    4.80    4.80
 -15   1  -3   -2.80    5.30
  15  -1   3   10.90    5.40
 -16   1  -3   56.89    7.60
  16  -1   3   54.79    7.20
 -17   1  -3   -1.80    5.80
  17  -1   3   13.70    6.10
 -18   1  -3    6.50    6.20
  18  -1   3    2.00    5.90
 -19   1  -3   -7.50    6.30
  19  -1   3    0.10    6.20
  18   0  -3    4.60    5.80
 -18   0   3   -1.50    6.40
  17   0  -3    4.00    5.60
 -17   0   3   22.40    6.70
  16   0  -3   18.00    5.90
 -16   0   3   18.20    6.10
  15   0  -3   19.90    5.60
 -15   0   3   17.10    5.90
  14   0  -3   28.40    5.60
 -14   0   3   30.50    5.80
  13   0  -3   74.69    7.40
 -13   0   3   70.59    7.40
  12   0  -3  117.39    8.00
 -12   0   3  105.59    7.90
  11   0  -3   68.99    6.50
 -11   0   3   73.29    6.40
  10   0  -3    5.00    3.40
 -10   0   3    3.90    3.70
   9   0  -3  127.39    6.90
  -9   0   3  126.49    7.00
   8   0  -3  106.29    6.10
  -8   0   3  109.99    6.20
   7   0  -3   65.49    4.70
  -7   0   3   70.09    4.90
   6   0  -3  131.19    6.20
   6   0  -3  130.79    6.30
  -6   0   3  137.99    6.30
   5   0  -3   42.40    3.30
   5   0  -3   28.20    3.20
  -5   0   3   36.10    3.30
   4   0  -3   88.19    4.20
   4   0  -3   86.69    4.30
   4   0  -3   81.69    4.00
  -4   0   3   95.09    4.20
   3   0  -3  230.28    8.10
   3   0  -3  214.38    8.10
  -3   0   3  225.08    8.10
   2   0  -3   70.69    3.90
   2   0  -3   75.09    3.40
  -2   0   3   72.39    3.30
   1   0  -3  101.09    3.70
   1   0  -3  105.69    4.30
  -1   0   3  102.59    3.80
   0   0  -3 2483.95   78.19
   0   0  -3 2301.57   77.99
   0   0   3 2351.96   77.99
   0   0   3 2493.75   78.19
  -1   0  -3   11.40    1.40
  -1   0  -3    5.80    1.50
   1   0   3    8.40    1.40
   1   0   3   11.10    1.30
  -2   0  -3  151.48    5.80
  -2   0  -3  143.09    5.60
   2   0   3  144.39    5.60
   2   0   3  139.09    5.50
  -3   0  -3 1731.83   53.69
  -3   0  -3 1635.14   53.29
  -3   0  -3 1589.14   53.49
   3   0   3 1591.34   53.29
   3   0   3 1624.84   53.69
  -4   0  -3   31.00    3.60
  -4   0  -3   30.00    3.00
  -4   0  -3   28.50    3.10
   4   0   3   37.50    3.60
   4   0   3   23.80    2.70
  -5   0  -3   21.30    3.20
  -5   0  -3   18.80    2.30
   5   0   3   26.00    3.10
   5   0   3   23.70    2.70
  -6   0  -3   51.39    3.60
  -6   0  -3   41.90    4.60
   6   0   3   46.50    4.00
   6   0   3   51.69    4.40
  -7   0  -3  690.53   24.50
  -7   0  -3  739.63   25.10
   7   0   3  720.93   24.70
  -8   0  -3  370.36   14.70
   8   0   3  392.96   14.40
  -9   0  -3   58.39    5.80
   9   0   3   60.19    5.30
 -10   0  -3  215.68   10.50
  10   0   3  235.08   10.10
 -11   0  -3  134.39    8.40
  11   0   3  142.19    8.00
 -12   0  -3   56.89    6.50
  12   0   3   59.79    5.90
 -13   0  -3   13.20    5.30
  13   0   3   16.00    4.70
 -14   0  -3   17.50    5.70
  14   0   3   27.10    5.30
 -15   0  -3   48.90    6.90
  15   0   3   46.50    6.60
 -16   0  -3    6.20    5.80
  16   0   3    5.20    5.30
 -17   0  -3    3.60    6.00
  17   0   3    2.40    5.50
 -18   0  -3    7.30    6.30
  18   0   3    5.70    6.10
 -19   0  -3    4.70    6.60
  19   0   3   -0.70    6.00
  18  -1  -3    1.00    6.00
 -18   1   3   10.80    6.40
  17  -1  -3   24.80    6.60
 -17   1   3   18.00    6.60
  16  -1  -3   -2.20    5.00
 -16   1   3   -1.50    5.50
  15  -1  -3   11.90    5.60
 -15   1   3    7.40    5.60
  14  -1  -3  129.89    9.00
 -14   1   3  124.19    9.00
  13  -1  -3  144.89    9.40
 -13   1   3  156.98    9.40
  12  -1  -3    9.70    4.50
 -12   1   3    9.90    4.80
  11  -1  -3   47.80    5.40
 -11   1   3   63.79    6.10
  10  -1  -3  207.68    9.80
 -10   1   3  212.38    9.70
   9  -1  -3  112.39    6.60
  -9   1   3  107.99    6.50
   8  -1  -3    4.90    2.90
  -8   1   3   -0.90    2.90
   7  -1  -3   36.70    3.80
   7  -1  -3   41.20    4.20
  -7   1   3   41.40    4.00
   6  -1  -3   15.50    2.80
   6  -1  -3   23.50    3.20
  -6   1   3   21.40    3.10
  -6   1   3   17.40    2.50
   5  -1  -3  114.89    5.50
   5  -1  -3  124.59    5.70
  -5   1   3  121.89    5.60
  -5   1   3  133.19    5.40
   4  -1  -3   43.20    3.30
   4  -1  -3   43.80    3.30
  -4   1   3   48.50    3.20
   3  -1  -3   87.29    4.30
   3  -1  -3   90.29    4.40
   3  -1  -3   96.09    4.50
  -3   1   3   92.59    4.30
  -3   1   3   87.39    4.20
   2  -1  -3   12.20    2.10
   2  -1  -3   12.30    1.80
  -2   1   3   10.20    1.60
  -2   1   3   14.20    2.10
   1  -1  -3  529.25   17.50
  -1   1   3  517.25   17.40
   0  -1  -3  120.49    4.60
   0   1   3  119.29    4.50
  -1  -1  -3  529.95   16.60
  -1  -1  -3  484.75   16.80
   1   1   3  503.25   16.60
   1   1   3  497.35   16.80
  -2  -1  -3  151.78    5.80
  -2  -1  -3  145.79    5.70
   2   1   3  152.18    5.60
   2   1   3  147.89    5.60
  -3  -1  -3  909.41   29.20
  -3  -1  -3  847.52   28.90
  -3  -1  -3  876.81   28.90
   3   1   3  875.81   29.20
   3   1   3  872.11   28.90
  -4  -1  -3  440.16   14.80
  -4  -1  -3  443.46   15.40
  -4  -1  -3  433.16   15.00
   4   1   3  445.06   15.40
   4   1   3  431.46   15.10
   4   1   3  432.76   14.80
  -5  -1  -3   25.00    3.00
  -5  -1  -3   18.90    2.30
   5   1   3   21.00    2.90
   5   1   3   19.50    2.40
  -6  -1  -3  186.88    7.70
  -6  -1  -3  170.68    7.10
   6   1   3  174.98    7.60
   6   1   3  181.48    7.40
  -7  -1  -3    0.20    2.00
  -7  -1  -3   -0.70    3.00
   7   1   3   -0.20    2.40
  -8  -1  -3   14.70    3.80
   8   1   3   13.30    3.10
  -9  -1  -3  292.27   12.30
   9   1   3  311.37   12.00
 -10  -1  -3  119.79    7.30
  10   1   3  122.39    7.00
 -11  -1  -3    9.00    4.30
  11   1   3    3.40    3.60
 -12  -1  -3    5.00    4.40
  12   1   3    7.80    3.90
 -13  -1  -3   58.19    6.70
  13   1   3   60.89    6.80
 -14  -1  -3   56.59    6.90
  14   1   3   61.99    6.60
 -15  -1  -3    2.10    5.30
  15   1   3    5.40    5.00
 -16  -1  -3   21.20    6.40
  16   1   3    8.20    5.30
 -17  -1  -3    7.20    6.00
  17   1   3    2.60    5.60
 -18  -1  -3   -4.20    5.80
  18   1   3   -4.50    5.40
 -19  -1  -3    1.00    6.50
  19   1   3    1.80    6.20
  18  -2  -3    3.10    5.80
 -18   2   3   -2.50    6.00
  17  -2  -3   -0.30    5.40
 -17   2   3    1.70    6.10
  16  -2  -3   29.80    6.50
 -16   2   3   30.50    6.80
  15  -2  -3   28.20    6.10
 -15   2   3   47.80    7.00
  14  -2  -3   22.20    5.50
 -14   2   3   29.50    6.00
  13  -2  -3    6.80    4.40
 -13   2   3    4.60    4.90
  12  -2  -3   12.50    4.70
 -12   2   3   17.30    4.90
  11  -2  -3   88.29    6.90
 -11   2   3   74.59    6.70
  10  -2  -3   31.00    4.50
 -10   2   3   42.40    4.90
   9  -2  -3   18.00    3.60
  -9   2   3   16.40    3.90
   8  -2  -3   89.09    5.80
  -8   2   3   91.69    5.90
   7  -2  -3   24.20    3.60
   7  -2  -3   22.30    3.80
  -7   2   3   27.50    3.70
   6  -2  -3    9.80    3.00
   6  -2  -3    9.30    2.70
  -6   2   3    7.70    2.90
   5  -2  -3   20.50    2.80
   5  -2  -3   12.50    2.30
  -5   2   3   10.90    2.20
  -5   2   3   17.30    2.80
   4  -2  -3  332.27   12.10
   4  -2  -3  345.47   12.00
  -4   2   3  325.77   11.90
  -4   2   3  350.56   12.00
   3  -2  -3  689.33   23.40
   3  -2  -3  733.13   23.30
   3  -2  -3  686.43   23.20
  -3   2   3  680.13   23.10
  -3   2   3  676.43   23.30
  -3   2   3  726.03   23.30
   2  -2  -3  378.36   12.90
   2  -2  -3  367.76   12.80
   2  -2  -3  382.06   12.70
  -2   2   3  370.46   12.80
  -2   2   3  375.46   12.70
   1  -2  -3  355.56   12.40
   1  -2  -3  371.96   12.00
  -1   2   3  358.06   12.30
  -1   2   3  366.56   12.00
   0  -2  -3  438.66   14.70
   0   2   3  437.96   14.20
   0   2   3  432.96   14.60
  -1  -2  -3  287.97   10.20
  -1  -2  -3  298.87    9.90
   1   2   3  294.67   10.20
   1   2   3  299.07    9.90
  -2  -2  -3  456.55   15.60
  -2  -2  -3  478.45   15.50
   2   2   3  456.75   15.50
   2   2   3  448.46   15.50
  -3  -2  -3 2272.17   70.99
  -3  -2  -3 2133.49   70.79
  -3  -2  -3 2107.89   70.69
   3   2   3 2179.88   70.99
   3   2   3 2177.88   70.79
  -4  -2  -3    5.00    1.70
  -4  -2  -3    8.20    1.90
  -4  -2  -3    6.60    2.50
   4   2   3    6.50    1.80
   4   2   3    8.40    1.90
   4   2   3   10.80    2.40
  -5  -2  -3    2.10    2.30
  -5  -2  -3    4.60    1.70
   5   2   3    1.10    2.20
   5   2   3   -0.80    1.70
  -6  -2  -3   14.90    3.00
  -6  -2  -3   13.40    2.20
   6   2   3   14.60    2.90
   6   2   3   15.00    2.50
  -7  -2  -3  420.16   14.90
  -7  -2  -3  398.96   15.50
   7   2   3  441.56   15.10
  -8  -2  -3  521.95   19.20
   8   2   3  538.15   18.80
  -9  -2  -3   17.20    3.80
   9   2   3   20.70    3.40
 -10  -2  -3    4.90    3.60
  10   2   3    3.30    2.90
 -11  -2  -3    5.90    3.90
  11   2   3   -1.30    3.20
 -12  -2  -3    3.70    4.40
  12   2   3    1.10    3.70
 -13  -2  -3    0.10    4.70
  13   2   3    7.70    4.40
 -14  -2  -3    2.80    5.00
  14   2   3    4.00    4.50
 -15  -2  -3   11.90    5.70
  15   2   3   25.70    5.60
 -16  -2  -3    3.90    5.50
  16   2   3    7.60    5.20
 -17  -2  -3    4.00    5.60
  17   2   3   -6.00    5.00
 -18  -2  -3    4.10    6.10
  18   2   3    2.60    5.80
 -19  -2  -3    2.20    6.40
  19   2   3    0.90    6.20
  18  -3  -3   -0.90    6.10
 -18   3   3   11.10    6.80
  17  -3  -3   17.60    6.30
 -17   3   3   20.60    6.70
  16  -3  -3   19.60    6.10
 -16   3   3   29.80    6.70
  15  -3  -3    8.00    5.30
 -15   3   3    8.80    5.80
  14  -3  -3   61.49    6.90
 -14   3   3   52.59    7.00
  13  -3  -3  375.26   15.70
 -13   3   3  350.06   15.60
  12  -3  -3   71.49    7.20
 -12   3   3   81.49    7.50
  11  -3  -3    2.80    3.80
 -11   3   3    8.50    4.50
  10  -3  -3   17.60    4.00
 -10   3   3   19.50    4.50
   9  -3  -3   13.20    3.70
  -9   3   3   15.40    4.00
   8  -3  -3   39.60    4.20
  -8   3   3   43.40    4.80
   7  -3  -3   13.80    3.10
   7  -3  -3   14.50    3.40
  -7   3   3   14.80    3.60
   6  -3  -3    3.40    2.80
   6  -3  -3    5.70    2.80
  -6   3   3    5.50    3.10
   5  -3  -3  245.98    9.30
   5  -3  -3  243.08    9.40
  -5   3   3  237.68    9.30
  -5   3   3  239.78    9.10
   4  -3  -3  187.68    7.40
   4  -3  -3  193.88    7.30
  -4   3   3  177.38    7.20
  -4   3   3  184.38    7.40
   3  -3  -3  351.66   12.20
   3  -3  -3  367.86   12.40
   3  -3  -3  356.76   12.50
  -3   3   3  346.77   12.40
  -3   3   3  363.06   12.50
  -3   3   3  343.07   12.20
   2  -3  -3 1123.69   36.40
   2  -3  -3 1122.79   36.50
   2  -3  -3 1085.79   36.50
  -2   3   3 1118.79   36.40
  -2   3   3 1080.69   36.50
  -2   3   3 1129.89   36.50
   1  -3  -3    8.00    2.00
   1  -3  -3    7.50    1.40
   1  -3  -3    7.60    1.50
  -1   3   3    6.70    1.80
  -1   3   3    8.20    1.50
   0  -3  -3    7.80    1.30
   0  -3  -3    7.10    1.80
   0   3   3    9.70    1.20
   0   3   3    9.50    1.80
  -1  -3  -3  336.77   11.00
  -1  -3  -3  327.57   11.40
   1   3   3  313.07   11.30
   1   3   3  326.57   11.00
  -2  -3  -3   17.30    2.10
  -2  -3  -3   14.60    2.20
   2   3   3   17.30    2.00
   2   3   3   15.50    2.30
   3   3   3 9999.00  323.67
  -4  -3  -3  759.22   24.90
  -4  -3  -3  720.63   24.40
  -4  -3  -3  734.73   24.60
   4   3   3  720.73   24.90
   4   3   3  742.33   24.60
   4   3   3  747.33   24.50
  -5  -3  -3    1.10    1.50
  -5  -3  -3    3.00    2.30
  -5  -3  -3    1.60    1.70
   5   3   3    3.20    1.70
   5   3   3    1.90    1.70
   5   3   3    6.60    2.20
  -6  -3  -3  147.59    6.00
  -6  -3  -3  150.88    6.90
  -6  -3  -3  152.88    6.10
   6   3   3  147.29    6.80
   6   3   3  151.78    6.30
  -7  -3  -3  345.17   12.50
  -7  -3  -3  355.06   13.30
   7   3   3  344.77   12.70
  -8  -3  -3  360.86   13.90
  -8  -3  -3  348.47   13.10
   8   3   3  371.36   13.40
  -9  -3  -3   35.00    4.40
   9   3   3   45.50    4.40
 -10  -3  -3   21.50    4.20
  10   3   3   20.70    3.50
 -11  -3  -3   -6.70    3.70
  11   3   3    0.40    3.10
 -12  -3  -3   -3.20    4.10
  12   3   3    2.00    3.60
 -13  -3  -3   20.90    5.30
  13   3   3   27.40    4.90
 -14  -3  -3    7.20    5.10
  14   3   3    1.40    4.20
 -15  -3  -3   -3.90    4.80
  15   3   3   -3.30    4.40
 -16  -3  -3    0.90    5.40
  16   3   3   11.10    5.20
 -17  -3  -3   -3.70    5.30
  17   3   3    5.70    5.60
 -18  -3  -3    0.50    5.90
  18   3   3   11.40    6.40
 -19  -3  -3    1.60    6.50
  19   3   3   -8.40    5.90
  18  -4  -3   20.40    6.70
 -18   4   3   18.30    7.30
  17  -4  -3   15.80    6.40
 -17   4   3   28.60    7.00
  16  -4  -3   -8.60    4.60
 -16   4   3    2.60    5.80
  15  -4  -3   86.39    8.70
 -15   4   3   79.79    8.60
  14  -4  -3   31.90    6.00
 -14   4   3   24.00    6.30
  13  -4  -3   68.99    7.10
 -13   4   3   61.79    7.50
  12  -4  -3    6.90    4.20
 -12   4   3    4.30    5.00
  11  -4  -3   26.00    4.80
 -11   4   3   22.00    5.00
  10  -4  -3   30.90    4.50
 -10   4   3   26.70    4.70
   9  -4  -3    7.50    3.40
  -9   4   3    4.40    3.90
   8  -4  -3    7.10    3.30
  -8   4   3    6.80    3.60
   7  -4  -3   54.49    4.90
  -7   4   3   60.79    5.10
   6  -4  -3   32.70    3.70
   6  -4  -3   35.30    3.70
  -6   4   3   38.90    4.10
   5  -4  -3   60.39    4.20
   5  -4  -3   61.09    4.10
  -5   4   3   54.49    3.70
  -5   4   3   58.49    4.40
   4  -4  -3  114.89    5.40
   4  -4  -3  112.89    4.90
   4  -4  -3  123.79    5.30
  -4   4   3  112.59    5.10
  -4   4   3  122.49    5.50
  -4   4   3  108.39    4.80
   3  -4  -3  606.94   19.90
   3  -4  -3  579.44   20.00
   3  -4  -3  575.84   19.80
  -3   4   3  586.34   19.90
  -3   4   3  573.34   19.80
  -3   4   3  611.34   20.00
   2  -4  -3   10.70    2.00
   2  -4  -3    2.70    1.90
   2  -4  -3    9.00    2.30
  -2   4   3    7.90    1.80
  -2   4   3    9.40    2.30
  -2   4   3    6.40    2.10
   1  -4  -3   80.69    4.40
   1  -4  -3   76.29    3.70
   1  -4  -3   76.89    3.50
  -1   4   3   81.39    4.20
  -1   4   3   76.39    3.70
  -1   4   3   75.59    3.60
   0  -4  -3   32.70    3.40
   0  -4  -3   34.30    2.20
   0   4   3   32.70    2.40
   0   4   3   34.60    3.10
  -1  -4  -3   27.40    3.40
  -1  -4  -3   29.10    2.70
   1   4   3   26.10    3.00
   1   4   3   22.60    2.40
  -2  -4  -3   29.00    3.50
  -2  -4  -3   35.10    3.10
   2   4   3   28.20    3.20
   2   4   3   33.80    2.90
  -3  -4  -3   69.99    4.10
  -3  -4  -3   68.69    4.00
   3   4   3   69.89    3.80
   3   4   3   62.69    3.70
  -4  -4  -3 2272.87   74.19
  -4  -4  -3 2291.57   74.29
   4   4   3 2278.07   74.39
   4   4   3 2243.68   74.19
  -5  -4  -3 1677.03   53.09
  -5  -4  -3 1586.04   52.69
  -5  -4  -3 1614.54   52.49
   5   4   3 1618.94   52.49
   5   4   3 1538.35   52.99
   5   4   3 1597.24   52.69
  -6  -4  -3  189.38    8.10
  -6  -4  -3  186.08    7.20
  -6  -4  -3  193.58    7.50
   6   4   3  196.88    7.40
   6   4   3  181.28    7.30
  -7  -4  -3  129.89    6.80
  -7  -4  -3  132.89    5.90
  -7  -4  -3  135.49    5.90
   7   4   3  149.79    6.20
   7   4   3  135.79    5.90
  -8  -4  -3  219.58    9.50
  -8  -4  -3  216.88    8.60
   8   4   3  228.78    8.90
  -9  -4  -3   44.00    4.90
   9   4   3   41.30    4.20
 -10  -4  -3    3.90    3.50
  10   4   3   -1.00    2.70
 -11  -4  -3    0.90    3.70
  11   4   3   -2.30    3.00
 -12  -4  -3   15.00    4.70
  12   4   3   17.90    4.20
 -13  -4  -3    3.30    4.60
  13   4   3    0.50    3.90
 -14  -4  -3   -0.20    4.60
  14   4   3    2.20    4.30
 -15  -4  -3   -2.40    5.00
  15   4   3    8.60    4.80
 -16  -4  -3   19.20    6.30
  16   4   3   13.20    5.30
 -17  -4  -3    1.90    5.80
  17   4   3   13.50    5.60
 -18  -4  -3   -0.80    5.90
  18   4   3    3.80    5.70
 -19  -4  -3    3.10    6.50
  19   4   3    0.70    6.20
  18  -5  -3    0.20    6.00
 -18   5   3    4.20    6.50
  17  -5  -3   20.50    6.60
 -17   5   3   19.90    6.90
  16  -5  -3   48.80    7.20
 -16   5   3   29.60    7.10
 -15   5   3   -0.60    5.80
  14  -5  -3    3.60    5.00
 -14   5   3    3.20    5.70
  13  -5  -3  159.88    9.90
 -13   5   3  151.48    9.80
  12  -5  -3   13.60    4.90
 -12   5   3    5.30    5.10
  11  -5  -3   12.80    4.40
 -11   5   3   17.60    5.10
  10  -5  -3   -1.10    3.50
 -10   5   3   -3.60    4.00
  -9   5   3   57.19    5.70
   8  -5  -3   65.69    5.40
  -8   5   3   55.19    5.50
   7  -5  -3    0.50    3.00
  -7   5   3   -1.30    3.50
   6  -5  -3   70.29    5.00
   6  -5  -3   80.49    5.30
  -6   5   3   76.39    5.60
   5  -5  -3  125.99    5.20
   5  -5  -3  119.39    5.90
   5  -5  -3  119.99    6.00
  -5   5   3  111.99    5.50
  -5   5   3  119.89    5.30
  -5   5   3  122.89    6.10
   4  -5  -3  192.58    7.90
   4  -5  -3  192.48    7.50
   4  -5  -3  192.78    7.60
  -4   5   3  195.38    7.80
  -4   5   3  196.58    7.60
  -4   5   3  201.28    7.50
   3  -5  -3  437.56   14.70
   3  -5  -3  426.06   14.80
   3  -5  -3  413.76   14.70
  -3   5   3  421.96   14.80
  -3   5   3  426.66   14.70
  -3   5   3  415.56   14.60
   2  -5  -3  126.69    5.20
   2  -5  -3  127.89    5.50
   2  -5  -3  124.09    5.60
  -2   5   3  130.99    5.50
  -2   5   3  129.49    5.40
  -2   5   3  135.89    5.30
   1  -5  -3    8.20    2.40
   1  -5  -3    7.10    1.80
   1  -5  -3   11.60    2.00
  -1   5   3    8.90    1.70
  -1   5   3    7.80    2.20
  -1   5   3   10.70    2.30
   0  -5  -3  518.65   18.30
   0   5   3  563.44   17.90
   0   5   3  504.75   18.30
   0   5   3  543.95   17.90
  -1  -5  -3  218.88    7.80
  -1  -5  -3  192.38    8.10
   1   5   3  202.58    8.00
   1   5   3  209.78    7.60
  -2  -5  -3 1219.28   39.10
  -2  -5  -3 1177.68   39.30
   2   5   3 1184.98   39.00
   2   5   3 1157.78   39.30
  -3  -5  -3 1134.79   36.80
  -3  -5  -3 1085.59   36.90
   3   5   3 1111.39   36.80
   3   5   3 1109.19   36.90
  -4  -5  -3  128.99    5.80
  -4  -5  -3  135.89    5.80
   4   5   3  128.19    5.60
   4   5   3  125.59    5.60
  -5  -5  -3   36.10    3.50
  -5  -5  -3   39.10    3.60
   5   5   3   30.10    3.10
   5   5   3   26.70    3.20
  -6  -5  -3 1353.66   43.50
  -6  -5  -3 1370.66   43.20
  -6  -5  -3 1205.58   43.80
   6   5   3 1347.27   43.30
   6   5   3 1285.17   43.50
  -7  -5  -3 1815.12   58.59
  -7  -5  -3 1830.92   58.89
  -7  -5  -3 1731.13   59.29
   7   5   3 1826.62   58.79
   7   5   3 1732.83   58.79
  -8  -5  -3   48.60    4.80
  -8  -5  -3   51.69    3.90
  -8  -5  -3   53.69    3.60
   8   5   3   49.99    3.60
   8   5   3   51.89    4.00
  -9  -5  -3   22.80    4.00
   9   5   3   14.20    2.90
 -10  -5  -3    8.50    3.90
  10   5   3   13.00    3.10
 -11  -5  -3   10.40    4.40
  11   5   3   10.20    3.40
 -12  -5  -3   -0.50    4.20
  12   5   3   -1.80    3.40
 -13  -5  -3    0.70    4.70
  13   5   3    0.70    3.90
 -14  -5  -3    1.40    4.70
  14   5   3    5.60    4.30
 -15  -5  -3   21.30    6.00
  15   5   3   16.70    5.10
 -16  -5  -3    7.00    5.80
  16   5   3    0.70    4.80
 -17  -5  -3    2.50    5.70
  17   5   3   -4.30    5.00
 -18  -5  -3   14.50    6.70
  18   5   3    6.30    5.90
  18  -6  -3   11.80    6.60
 -18   6   3   20.30    7.50
  17  -6  -3   18.00    6.40
 -17   6   3   14.20    7.10
  16  -6  -3    2.30    5.40
 -16   6   3    1.60    6.20
  15  -6  -3   11.70    5.40
 -15   6   3    8.80    6.30
  14  -6  -3   23.70    5.80
 -14   6   3   19.20    6.20
  13  -6  -3   36.30    5.90
 -13   6   3   51.29    7.00
  12  -6  -3   90.89    7.80
 -12   6   3   99.29    8.30
  11  -6  -3   -1.10    3.90
 -11   6   3    0.50    4.80
  10  -6  -3   12.80    3.80
 -10   6   3   13.10    4.70
   9  -6  -3    4.90    3.40
  -9   6   3    1.60    4.00
   8  -6  -3   18.50    3.80
  -8   6   3   14.40    4.20
   7  -6  -3  110.19    6.60
  -7   6   3  125.69    7.20
   6  -6  -3 1114.99   36.50
   6  -6  -3 1040.20   36.30
   6  -6  -3 1068.29   35.60
  -6   6   3 1049.59   35.70
  -6   6   3 1100.29   36.50
   5  -6  -3  238.48    9.70
   5  -6  -3  243.78    9.40
   5  -6  -3  232.48    9.00
  -5   6   3  240.18    9.10
  -5   6   3  246.18    9.90
   4  -6  -3    7.60    2.20
   4  -6  -3   10.40    2.40
   4  -6  -3    4.80    2.40
  -4   6   3    6.80    2.70
  -4   6   3    3.70    1.90
  -4   6   3    9.30    2.20
   3  -6  -3    5.00    2.10
   3  -6  -3    3.00    2.00
   3  -6  -3    6.80    2.20
  -3   6   3    5.20    2.40
  -3   6   3    2.10    1.90
  -3   6   3    3.60    1.80
   2  -6  -3  179.58    6.80
   2  -6  -3  168.38    7.10
   2  -6  -3  173.88    6.80
  -2   6   3  177.68    6.70
  -2   6   3  171.98    6.80
  -2   6   3  172.48    7.00
   1  -6  -3   11.50    1.90
   1  -6  -3    8.30    1.80
   1  -6  -3    9.40    2.50
  -1   6   3   14.70    2.30
  -1   6   3    8.10    1.60
  -1   6   3   11.80    2.40
   0  -6  -3    5.10    2.40
   0   6   3    3.40    2.10
   0   6   3    8.40    2.00
   0   6   3    6.90    2.00
  -1  -6  -3   20.60    2.90
  -1  -6  -3   28.00    2.90
   1   6   3   26.10    2.80
   1   6   3   28.90    2.50
  -2  -6  -3   49.80    3.40
  -2  -6  -3   45.20    3.90
   2   6   3   54.99    3.20
   2   6   3   44.00    3.60
  -3  -6  -3    8.50    2.40
  -3  -6  -3    9.50    2.60
   3   6   3    3.40    2.00
   3   6   3    6.50    2.20
  -4  -6  -3    4.60    2.40
  -4  -6  -3    1.30    2.40
   4   6   3    4.80    2.20
   4   6   3    4.60    2.10
  -5  -6  -3  702.03   23.50
  -5  -6  -3  684.93   23.40
   5   6   3  658.33   23.30
  -6  -6  -3 2999.40   97.69
  -6  -6  -3 3050.69   97.99
   6   6   3 2914.41   97.69
  -7  -6  -3   39.30    4.50
  -7  -6  -3   46.50    4.20
  -7  -6  -3   35.70    3.10
   7   6   3   43.80    3.70
  -8  -6  -3   32.50    3.40
  -8  -6  -3   37.10    3.10
  -8  -6  -3   37.80    4.30
   8   6   3   31.60    3.60
   8   6   3   31.40    3.40
  -9  -6  -3    3.80    2.60
  -9  -6  -3    2.50    3.40
   9   6   3    2.40    2.20
   9   6   3    2.50    2.50
 -10  -6  -3   -2.90    3.40
  10   6   3    5.50    2.80
 -11  -6  -3   18.70    4.50
  11   6   3   11.40    3.40
 -12  -6  -3   -2.40    4.40
  12   6   3    0.70    3.50
 -13  -6  -3    7.90    4.90
 -14  -6  -3    3.10    5.00
  14   6   3    3.00    4.20
 -15  -6  -3   -3.00    5.10
  15   6   3   -0.70    4.40
 -16  -6  -3    1.70    5.50
  16   6   3    7.00    4.80
 -17  -6  -3   25.50    6.70
  17   6   3   23.70    6.10
 -18  -6  -3   -0.80    6.00
  18   6   3   14.90    6.30
  18  -7  -3   -1.70    6.10
 -18   7   3    5.20    7.20
  17  -7  -3   -0.50    5.90
 -17   7   3   -4.70    6.40
  16  -7  -3    3.10    5.60
 -16   7   3    9.20    6.60
  15  -7  -3    8.20    5.30
 -15   7   3    5.50    6.30
  14  -7  -3   43.60    6.60
 -14   7   3   42.50    7.20
  13  -7  -3   -0.90    4.50
 -13   7   3    4.30    5.70
  12  -7  -3   17.60    4.70
 -12   7   3   14.10    5.90
  11  -7  -3   -2.10    3.80
 -11   7   3    3.20    5.00
  10  -7  -3    4.10    4.00
 -10   7   3    0.80    4.60
   9  -7  -3   29.40    4.40
   8  -7  -3    4.30    3.10
  -8   7   3   12.10    4.50
   7  -7  -3  329.37   12.90
   7  -7  -3  306.57   11.70
  -7   7   3  330.97   11.90
  -7   7   3  327.67   13.10
   6  -7  -3  128.99    5.90
   6  -7  -3  133.79    6.80
  -6   7   3  119.99    7.10
  -6   7   3  129.19    6.00
   5  -7  -3  394.36   14.30
   5  -7  -3  392.36   14.60
   5  -7  -3  392.76   14.80
  -5   7   3  432.96   15.10
  -5   7   3  395.96   14.30
   4  -7  -3  176.08    7.50
   4  -7  -3  167.18    7.30
   4  -7  -3  176.18    7.30
  -4   7   3  164.38    7.20
  -4   7   3  170.08    7.70
  -4   7   3  182.58    7.30
   3  -7  -3  293.07   11.30
   3  -7  -3  308.47   11.20
   3  -7  -3  300.17   11.10
  -3   7   3  325.87   11.10
  -3   7   3  292.67   11.30
  -3   7   3  305.97   11.30
   2  -7  -3   86.69    4.30
   2  -7  -3   78.69    4.10
   2  -7  -3   78.39    4.70
  -2   7   3   82.19    4.50
  -2   7   3   90.89    4.20
  -2   7   3   84.09    4.60
   1  -7  -3    6.70    1.70
   1  -7  -3    4.90    1.80
   1  -7  -3    5.10    2.30
  -1   7   3    6.90    1.60
  -1   7   3    5.30    2.30
  -1   7   3    6.10    2.10
   0  -7  -3   91.99    5.10
   0   7   3   96.39    4.60
   0   7   3  105.49    4.80
   0   7   3   96.59    4.90
  -1  -7  -3   73.79    4.70
  -1  -7  -3   81.69    4.40
   1   7   3   76.79    4.30
   1   7   3   75.89    3.90
  -2  -7  -3    2.10    2.30
  -2  -7  -3    3.40    2.30
   2   7   3    4.50    2.20
   2   7   3    2.80    1.80
  -3  -7  -3  220.18    8.90
  -3  -7  -3  221.08    8.60
   3   7   3  220.18    8.70
   3   7   3  212.78    8.40
  -4  -7  -3   42.70    4.10
  -4  -7  -3   36.60    3.90
   4   7   3   46.30    3.80
  -5  -7  -3  446.26   15.40
  -5  -7  -3  419.26   15.30
   5   7   3  401.66   15.20
  -6  -7  -3   67.29    5.00
  -6  -7  -3   59.69    4.70
   6   7   3   64.49    4.50
  -7  -7  -3  172.18    8.10
  -7  -7  -3  191.18    7.90
   7   7   3  163.28    7.50
  -8  -7  -3  286.17   10.70
  -8  -7  -3  264.97   11.30
   8   7   3  264.77   10.50
  -9  -7  -3   20.00    3.30
  -9  -7  -3   16.00    4.00
   9   7   3   14.20    2.70
   9   7   3   13.40    2.90
 -10  -7  -3   -2.10    3.60
  10   7   3   -0.10    2.60
  10   7   3   -1.10    2.30
 -11  -7  -3   56.39    6.40
  11   7   3   50.99    5.30
  11   7   3   52.99    4.60
 -12  -7  -3   37.80    5.70
  12   7   3   45.80    4.90
 -13  -7  -3    5.70    4.80
  13   7   3    5.20    3.90
 -14  -7  -3    8.20    5.30
  14   7   3    3.20    4.20
 -15  -7  -3   11.60    5.70
  15   7   3    4.80    4.40
 -16  -7  -3   39.80    6.80
  16   7   3   22.70    5.50
 -17  -7  -3    2.10    5.80
  17   7   3    3.90    5.40
 -18  -7  -3    3.00    6.20
  18   7   3    1.50    5.50
  18  -8  -3   11.20    6.30
 -18   8   3    7.70    7.40
  17  -8  -3   10.70    6.40
 -17   8   3   20.80    7.50
  16  -8  -3   -2.00    5.30
 -16   8   3    0.40    6.50
  15  -8  -3   -5.10    4.70
 -15   8   3    0.00    6.10
  14  -8  -3   -5.20    4.80
 -14   8   3    5.40    6.20
  13  -8  -3   33.70    6.00
 -13   8   3   32.50    7.00
  12  -8  -3   30.70    5.60
 -12   8   3   17.30    6.10
  11  -8  -3    6.50    4.10
 -11   8   3   -0.80    5.10
  10  -8  -3   38.40    5.10
 -10   8   3   39.20    6.10
   9  -8  -3   53.79    5.80
  -9   8   3   59.89    6.40
   8  -8  -3    8.10    3.50
  -8   8   3   -1.60    4.00
  -8   8   3    1.70    2.50
   7  -8  -3   11.00    3.30
   7  -8  -3   12.90    2.60
  -7   8   3   15.70    2.80
  -7   8   3   11.60    4.20
   6  -8  -3  319.67   12.60
   6  -8  -3  313.17   11.80
  -6   8   3  319.87   11.90
  -6   8   3  319.77   12.70
   5  -8  -3  248.68    9.90
   5  -8  -3  227.18   10.20
  -5   8   3  274.17   10.00
  -5   8   3  260.87   10.60
   4  -8  -3 1204.08   39.90
   4  -8  -3 1158.08   39.70
   4  -8  -3 1171.48   39.70
  -4   8   3 1199.58   39.90
  -4   8   3 1177.58   39.80
  -4   8   3 1214.18   39.70
   3  -8  -3   26.20    3.10
   3  -8  -3   31.20    3.40
   3  -8  -3   26.60    3.00
  -3   8   3   31.00    3.60
  -3   8   3   33.30    3.40
  -3   8   3   23.50    3.10
   2  -8  -3  185.28    7.40
   2  -8  -3  190.08    8.00
   2  -8  -3  185.98    7.40
  -2   8   3  188.98    7.30
  -2   8   3  180.68    7.70
  -2   8   3  185.78    7.70
   1  -8  -3   38.60    3.00
   1  -8  -3   36.60    4.00
  -1   8   3   44.00    3.60
  -1   8   3   38.70    3.60
  -1   8   3   43.20    2.90
   0  -8  -3    0.70    2.40
   0   8   3    0.30    2.00
   0   8   3    1.60    2.20
   0   8   3   -0.60    2.30
  -1  -8  -3   21.90    3.10
   1   8   3   24.20    3.00
   1   8   3   24.90    2.70
  -2  -8  -3    7.90    2.80
  -2  -8  -3    4.60    2.60
   2   8   3    5.40    2.30
   2   8   3    8.60    2.30
  -3  -8  -3   90.79    5.20
  -3  -8  -3   81.29    5.30
   3   8   3   81.49    4.90
  -4  -8  -3  327.17   12.60
  -4  -8  -3  332.67   12.50
  -5  -8  -3  191.88    8.30
  -5  -8  -3  176.88    8.10
  -6  -8  -3   -2.40    2.90
  -6  -8  -3   -0.70    2.80
  -7  -8  -3   15.60    3.50
  -7  -8  -3    9.50    3.10
  -8  -8  -3    2.80    3.40
  -8  -8  -3   -2.10    2.90
  -9  -8  -3    9.10    3.30
  -9  -8  -3   11.10    4.00
 -10  -8  -3   24.20    4.70
  10   8   3   24.20    3.60
 -11  -8  -3   36.30    5.40
  11   8   3   29.20    4.10
 -12  -8  -3    6.40    4.90
  12   8   3   12.50    3.80
 -13  -8  -3    2.50    4.90
  13   8   3    3.60    3.80
 -14  -8  -3    8.60    5.40
  14   8   3    0.80    4.00
 -15  -8  -3   36.90    6.80
  15   8   3   45.80    5.80
 -16  -8  -3   -0.30    5.70
  16   8   3    3.70    4.90
 -17  -8  -3   13.30    6.50
  17   8   3    7.60    5.30
 -18  -8  -3   10.20    6.80
  18   8   3    8.90    6.10
  18  -9  -3    3.80    6.50
 -18   9   3  -10.10    7.10
  17  -9  -3   -2.50    5.90
 -17   9   3    1.90    7.10
  16  -9  -3    0.10    5.70
 -16   9   3    9.60    7.20
  15  -9  -3   -2.60    5.10
 -15   9   3   -3.70    6.30
  14  -9  -3    1.70    5.10
 -14   9   3    7.90    6.60
 -13   9   3   19.00    6.50
  12  -9  -3   23.80    5.50
 -12   9   3   16.70    6.40
  11  -9  -3    7.90    4.70
 -11   9   3    0.60    5.60
  10  -9  -3   49.40    5.90
 -10   9   3   51.59    6.80
   9  -9  -3   22.80    4.30
  -9   9   3   18.70    5.40
   8  -9  -3  165.68    7.30
   8  -9  -3  163.58    8.50
  -8   9   3  160.98    7.40
  -8   9   3  159.68    8.90
   7  -9  -3  303.17   12.10
   7  -9  -3  293.97   11.20
  -7   9   3  285.87   12.40
  -7   9   3  291.87   11.30
   6  -9  -3  328.67   12.70
   6  -9  -3  325.77   12.20
  -6   9   3  324.47   12.20
  -6   9   3  302.97   12.90
   5  -9  -3   17.90    3.20
   5  -9  -3    7.50    2.90
  -5   9   3   18.10    4.00
  -5   9   3   10.10    2.70
   4  -9  -3   61.09    4.70
   4  -9  -3   57.19    4.70
  -4   9   3   59.79    4.50
  -4   9   3   65.49    5.20
   3  -9  -3 2747.23   91.69
   3  -9  -3 2780.42   91.49
  -3   9   3 2841.32   91.69
  -3   9   3 2692.33   92.39
  -3   9   3 2902.71   91.39
   2  -9  -3  193.78    8.60
   2  -9  -3  205.78    8.00
   2  -9  -3  192.28    7.90
  -2   9   3  200.38    8.50
  -2   9   3  198.18    7.80
   1  -9  -3   70.39    4.00
   1  -9  -3   73.39    5.10
  -1   9   3   75.29    3.90
  -1   9   3   70.29    4.80
   0  -9  -3  129.39    6.50
   0   9   3  115.19    5.80
   0   9   3  123.79    6.10
  -1  -9  -3  142.49    7.10
   1   9   3  149.19    6.80
  -2  -9  -3   37.30    4.00
  -2  -9  -3   41.80    4.20
  -3  -9  -3   90.39    5.70
  -3  -9  -3   84.49    5.80
  -4  -9  -3    3.80    3.00
  -4  -9  -3    3.70    3.20
  -5  -9  -3  123.79    6.70
  -5  -9  -3  135.29    7.00
  -6  -9  -3    4.50    3.10
  -6  -9  -3    2.50    3.10
  -7  -9  -3    2.40    3.00
  -7  -9  -3    4.30    3.30
  -8  -9  -3    3.00    3.20
  -8  -9  -3    3.80    3.60
  -9  -9  -3   21.90    4.00
  -9  -9  -3   27.10    4.60
 -10  -9  -3    2.60    4.20
 -11  -9  -3    4.50    4.60
  11   9   3    1.90    3.00
 -12  -9  -3    7.80    5.00
 -13  -9  -3   15.80    5.40
  13   9   3   17.30    4.30
 -14  -9  -3    6.10    5.40
  14   9   3    6.30    4.20
 -15  -9  -3    7.20    5.80
  15   9   3   23.70    5.10
 -16  -9  -3   23.40    6.80
  16   9   3   32.00    5.40
 -17  -9  -3    4.40    6.40
  17   9   3   11.30    5.30
  17 -10  -3   -4.40    5.90
 -17  10   3   12.80    7.90
  16 -10  -3    1.20    5.70
 -16  10   3    7.60    7.20
  15 -10  -3   -4.90    5.30
 -15  10   3    6.10    7.20
  14 -10  -3   -4.70    5.00
 -14  10   3   -4.70    6.30
  13 -10  -3   10.40    5.40
 -13  10   3   16.40    6.70
  12 -10  -3    6.40    5.00
 -12  10   3    6.60    6.10
  11 -10  -3    0.80    4.40
 -11  10   3    2.80    5.90
  10 -10  -3   26.60    5.20
 -10  10   3   41.30    6.80
   9 -10  -3  169.18    9.00
  -9  10   3  162.88    9.70
  -9  10   3  134.69    8.90
   8 -10  -3  153.48    8.30
   8 -10  -3  140.89    7.00
  -8  10   3  134.79    8.90
   7 -10  -3  138.79    7.60
   7 -10  -3  131.29    6.70
  -7  10   3  127.69    8.10
   6 -10  -3   14.50    3.50
   6 -10  -3   14.10    3.20
  -6  10   3   16.80    4.40
   5 -10  -3  170.48    7.70
   5 -10  -3  149.09    7.40
  -5  10   3  158.88    8.00
   4 -10  -3  361.76   13.50
   4 -10  -3  349.96   13.30
  -4  10   3  350.76   13.70
   3 -10  -3   67.69    5.30
   3 -10  -3   71.59    4.70
  -3  10   3   65.19    5.30
  -3  10   3   79.89    4.50
   2 -10  -3  142.39    7.10
   2 -10  -3  128.19    6.20
  -2  10   3  140.29    6.10
  -2  10   3  137.09    6.90
   1 -10  -3  656.93   23.20
  -1  10   3  717.33   22.30
  -1  10   3  592.84   22.70
   0 -10  -3  230.98   10.10
   0  10   3  246.28    9.80
  -1 -10  -3   20.10    3.60
   1  10   3   27.30    3.60
  -2 -10  -3  416.06   15.40
  -2 -10  -3  414.56   15.70
  -3 -10  -3   65.99    5.60
  -3 -10  -3   75.39    5.60
  -4 -10  -3    3.60    3.10
  -4 -10  -3    6.10    3.20
  -5 -10  -3   45.70    5.00
  -5 -10  -3   41.80    5.00
  -6 -10  -3   26.40    4.20
  -6 -10  -3   31.00    4.10
  -7 -10  -3    2.70    3.30
  -7 -10  -3    2.80    3.50
  -8 -10  -3   55.99    5.70
  -8 -10  -3   49.99    5.50
  -9 -10  -3    1.30    4.10
 -10 -10  -3   20.00    5.20
 -11 -10  -3    4.30    4.70
 -12 -10  -3    1.40    4.70
 -13 -10  -3    5.90    5.10
  13  10   3    3.30    3.70
 -14 -10  -3   14.40    6.00
  14  10   3   16.40    4.40
 -15 -10  -3   76.59    8.80
  15  10   3   88.89    7.70
 -16 -10  -3    6.30    6.20
 -17 -10  -3   12.30    6.70
  17  10   3   -5.20    4.70
  17 -11  -3   -2.50    6.60
 -17  11   3   -2.90    7.40
  16 -11  -3   -6.20    5.70
 -16  11   3   -1.30    7.30
  15 -11  -3    0.00    5.40
 -15  11   3    0.30    7.20
  14 -11  -3   15.70    5.90
 -14  11   3   15.00    7.20
  13 -11  -3    5.20    5.40
 -13  11   3    1.10    6.50
  12 -11  -3   -6.00    4.70
 -12  11   3    1.70    6.40
  11 -11  -3    2.30    4.70
 -11  11   3    1.70    6.20
  10 -11  -3  110.29    8.50
 -10  11   3  117.99    9.60
   9 -11  -3   61.89    6.80
  -9  11   3   57.29    7.10
   8 -11  -3    3.50    3.80
  -8  11   3    9.00    5.10
   7 -11  -3  125.89    7.40
   7 -11  -3  114.09    6.70
  -7  11   3  125.19    7.90
   6 -11  -3  289.47   11.70
   6 -11  -3  295.27   12.00
  -6  11   3  288.47   12.60
   5 -11  -3  116.09    6.60
   5 -11  -3  121.39    6.70
  -5  11   3  125.89    7.30
   4 -11  -3    9.40    3.30
   4 -11  -3   12.60    3.00
  -4  11   3    4.50    3.60
   3 -11  -3  167.38    7.40
   3 -11  -3  166.98    8.10
  -3  11   3  173.18    7.40
  -3  11   3  164.58    8.10
   2 -11  -3   18.90    3.60
  -2  11   3    9.30    2.40
  -2  11   3   13.90    3.80
   1 -11  -3  447.16   17.20
  -1  11   3  463.85   16.90
  -1  11   3  474.35   16.10
   0 -11  -3   21.50    3.80
   0  11   3   20.20    3.70
  -1 -11  -3  719.53   26.00
   1  11   3  755.32   25.70
  -2 -11  -3  112.39    6.80
  -3 -11  -3    1.60    3.40
  -3 -11  -3    4.00    3.20
  -4 -11  -3    7.20    3.40
  -4 -11  -3    5.10    3.50
  -5 -11  -3    0.50    3.20
  -5 -11  -3    1.50    3.30
  -6 -11  -3   38.90    4.90
  -6 -11  -3   47.80    5.00
  -7 -11  -3   17.60    4.10
  -7 -11  -3    6.80    4.00
  -8 -11  -3    3.60    3.80
  -8 -11  -3    5.00    4.10
  -9 -11  -3   23.20    4.90
 -10 -11  -3   54.79    6.40
 -11 -11  -3    1.60    4.70
 -12 -11  -3   10.20    5.40
 -13 -11  -3    7.30    5.60
 -14 -11  -3   12.60    5.90
  14  11   3   11.10    4.30
 -15 -11  -3   -1.90    5.90
  15  11   3   -1.20    3.90
 -16 -11  -3   11.40    6.60
  16  11   3    8.60    4.80
 -17 -11  -3   17.70    7.30
  17  11   3   11.10    5.40
  17 -12  -3    5.70    7.10
 -17  12   3   19.60    8.30
  16 -12  -3    4.20    6.20
 -16  12   3   -0.50    7.80
  15 -12  -3   24.30    6.90
 -15  12   3   35.90    8.50
  14 -12  -3   -1.30    5.40
 -14  12   3    6.40    7.20
  13 -12  -3   -3.50    5.30
 -13  12   3   -4.90    6.60
  12 -12  -3    0.00    5.00
 -12  12   3    7.20    6.60
  11 -12  -3   57.09    6.70
 -11  12   3   72.49    8.50
  10 -12  -3   45.90    6.00
 -10  12   3   33.80    7.00
   9 -12  -3   11.40    4.60
  -9  12   3   16.10    6.20
   8 -12  -3  311.87   13.10
  -8  12   3  278.07   13.40
   7 -12  -3   58.59    5.70
   7 -12  -3   62.19    6.10
  -7  12   3   56.29    6.40
   6 -12  -3   67.29    5.80
   6 -12  -3   72.99    5.90
  -6  12   3   68.39    6.70
   5 -12  -3   27.30    4.10
   5 -12  -3   17.00    3.60
  -5  12   3   27.10    4.70
   4 -12  -3  136.89    6.90
   4 -12  -3  131.39    7.40
  -4  12   3  136.79    7.50
   3 -12  -3   79.29    6.00
  -3  12   3   79.89    6.00
   2 -12  -3   42.30    4.70
  -2  12   3   42.40    3.60
  -2  12   3   46.50    4.90
   1 -12  -3   38.90    4.50
  -1  12   3   34.90    3.50
  -1  12   3   35.30    4.40
   0 -12  -3  624.74   23.20
   0  12   3  663.93   22.90
  -1 -12  -3  542.75   20.30
   1  12   3  557.34   20.00
  -2 -12  -3    5.10    3.50
   2  12   3    0.20    3.30
  -3 -12  -3   21.20    4.00
  -3 -12  -3   15.20    4.00
  -4 -12  -3    0.60    3.30
  -4 -12  -3   -1.80    3.50
  -5 -12  -3   25.20    4.50
  -5 -12  -3   26.40    4.40
  -6 -12  -3   -2.60    3.70
  -6 -12  -3   -3.40    3.60
  -7 -12  -3    4.00    4.00
  -7 -12  -3   -0.20    4.00
  -8 -12  -3   47.30    5.80
  -9 -12  -3    2.20    4.60
 -10 -12  -3   25.90    5.50
 -11 -12  -3    8.20    5.10
 -12 -12  -3   76.99    8.20
 -13 -12  -3    7.40    5.90
 -14 -12  -3    0.90    5.90
 -15 -12  -3   38.70    7.40
  15  12   3   39.70    5.30
 -16 -12  -3   15.80    7.20
  16  12   3   10.20    4.60
  16 -13  -3   28.20    7.90
 -16  13   3   39.20    9.40
  15 -13  -3    6.90    6.30
 -15  13   3    3.70    7.50
  14 -13  -3    4.80    5.90
 -14  13   3    9.00    7.50
  13 -13  -3    7.60    5.90
 -13  13   3   13.60    7.70
  12 -13  -3    1.30    5.10
 -12  13   3   -1.90    6.90
  11 -13  -3   -8.30    4.70
 -11  13   3    2.70    6.40
  10 -13  -3   37.60    6.30
 -10  13   3   40.70    7.40
   9 -13  -3  187.08   10.20
  -9  13   3  151.68   10.80
   8 -13  -3   89.19    7.60
  -8  13   3   92.99    8.30
   7 -13  -3   -0.10    3.80
   7 -13  -3    4.60    3.90
  -7  13   3    7.20    5.30
   6 -13  -3   17.40    4.00
   6 -13  -3    7.50    3.90
  -6  13   3   11.40    4.80
   5 -13  -3   48.80    5.30
   5 -13  -3   53.19    5.30
  -5  13   3   49.30    5.80
   4 -13  -3   93.59    6.60
  -4  13   3   75.89    6.40
   3 -13  -3    1.70    3.50
  -3  13   3    7.30    4.10
   2 -13  -3    2.80    3.50
  -2  13   3   -1.60    2.20
  -2  13   3    4.70    3.90
   1 -13  -3  211.68   10.40
  -1  13   3  231.78   10.20
  -1  13   3  243.68    9.00
   0 -13  -3  139.99    7.90
   0  13   3  138.09    7.60
  -1 -13  -3  135.59    7.70
   1  13   3  119.19    7.40
  -2 -13  -3   87.79    6.60
   2  13   3   75.69    5.90
  -3 -13  -3   -0.30    3.50
  -4 -13  -3   -2.20    3.70
  -4 -13  -3    4.70    3.90
  -5 -13  -3    3.00    4.20
  -5 -13  -3    8.20    4.10
  -6 -13  -3   57.19    6.60
  -6 -13  -3   74.39    6.90
  -7 -13  -3   18.70    4.90
  -7 -13  -3   29.00    5.20
  -8 -13  -3    3.30    4.60
  -9 -13  -3   16.10    5.30
 -10 -13  -3   21.30    5.80
 -11 -13  -3   26.70    6.10
 -12 -13  -3    7.40    5.70
 -13 -13  -3   28.30    6.70
 -14 -13  -3   37.70    7.30
 -15 -13  -3    5.20    6.50
 -16 -13  -3    5.70    6.70
  16 -14  -3   -5.60    6.40
 -16  14   3   17.30    8.80
  15 -14  -3    2.60    6.40
 -15  14   3    0.50    8.00
  14 -14  -3   12.70    6.40
 -14  14   3   24.10    8.70
  13 -14  -3    9.60    6.20
 -13  14   3    9.50    7.90
  12 -14  -3   13.70    5.90
 -12  14   3    4.90    7.40
  11 -14  -3  139.19    9.80
 -11  14   3  101.89   10.50
  10 -14  -3   23.70    5.80
 -10  14   3   28.40    7.50
   9 -14  -3    8.90    4.90
  -9  14   3    0.50    5.80
   8 -14  -3   14.30    4.80
  -8  14   3   12.50    6.00
   7 -14  -3  103.79    7.60
  -7  14   3   90.49    8.40
   6 -14  -3  119.29    7.60
   6 -14  -3  124.99    7.90
  -6  14   3   95.19    8.30
   5 -14  -3   26.90    4.70
  -5  14   3   24.80    5.40
   4 -14  -3   30.00    4.80
  -4  14   3   30.40    5.00
   3 -14  -3   12.30    4.20
  -3  14   3   10.00    4.60
   2 -14  -3   15.20    4.40
  -2  14   3   21.10    4.80
   1 -14  -3    4.10    3.90
  -1  14   3    7.70    2.60
  -1  14   3    6.10    4.10
   0  14   3   40.10    5.20
  -1 -14  -3    5.90    4.00
   1  14   3   13.20    4.40
  -2 -14  -3    0.00    3.80
   2  14   3    5.00    3.90
  -3 -14  -3   -0.30    4.00
   3  14   3   -1.10    3.80
  -4 -14  -3   49.70    5.70
  -4 -14  -3   54.79    6.50
  -5 -14  -3   33.50    5.40
  -5 -14  -3   32.30    5.40
  -6 -14  -3   12.90    5.10
  -6 -14  -3    6.40    4.70
  -7 -14  -3   12.10    5.00
  -8 -14  -3   16.50    5.40
  -9 -14  -3   12.00    5.20
 -10 -14  -3   12.50    5.60
 -11 -14  -3   -3.30    5.30
 -12 -14  -3   38.30    7.20
 -13 -14  -3   32.00    7.10
 -14 -14  -3    5.20    6.60
 -15 -14  -3   10.20    6.90
  15 -15  -3    1.40    6.20
 -15  15   3   -5.50    8.00
  14 -15  -3    6.50    6.00
 -14  15   3   -6.90    7.60
  13 -15  -3   19.00    6.60
 -13  15   3   12.10    8.10
  12 -15  -3   39.60    7.00
 -12  15   3   57.79    9.00
  11 -15  -3  147.59   10.40
 -11  15   3  145.79   11.80
  10 -15  -3   16.50    5.50
 -10  15   3   11.60    7.10
   9 -15  -3   62.39    7.10
  -9  15   3   69.49    8.30
   8 -15  -3  119.29    8.60
  -8  15   3   90.49    9.10
  -7  15   3   60.19    7.30
  -6  15   3    5.80    5.40
   5 -15  -3   21.60    5.20
  -5  15   3   22.30    5.70
   4 -15  -3   13.50    4.60
  -4  15   3   15.50    5.20
   3 -15  -3    1.20    4.20
  -3  15   3    9.00    4.80
   2 -15  -3   13.40    4.50
  -2  15   3    7.80    4.80
   1 -15  -3   50.99    5.90
  -1  15   3   55.39    6.30
   0 -15  -3   13.10    4.70
   0  15   3   11.30    4.80
  -1 -15  -3   -2.00    4.00
   1  15   3   -2.00    4.10
  -2 -15  -3   46.50    5.80
   2  15   3   34.30    5.40
  -3 -15  -3  205.58   11.00
   3  15   3  229.28   10.90
  -4 -15  -3    6.00    4.80
  -5 -15  -3    8.70    4.80
  -5 -15  -3    2.80    4.80
  -6 -15  -3    5.60    5.00
  -7 -15  -3   47.80    6.70
  -8 -15  -3   -3.10    5.00
  -9 -15  -3   10.50    5.50
 -10 -15  -3   24.00    6.10
 -11 -15  -3   39.50    7.10
 -12 -15  -3   28.00    6.90
 -13 -15  -3   10.30    6.80
 -14 -15  -3    4.80    6.60
  15 -16  -3    0.50    7.00
 -15  16   3   13.20    9.10
  14 -16  -3    4.20    6.60
 -14  16   3   16.50    8.90
  13 -16  -3   27.70    7.30
 -13  16   3   21.40    9.00
  12 -16  -3   11.30    6.30
 -12  16   3   12.00    7.90
  11 -16  -3   39.30    7.00
 -11  16   3   45.40    8.80
 -10  16   3  122.39   11.20
  -9  16   3   95.19    9.70
  -8  16   3    4.60    6.20
  -7  16   3   26.90    6.70
  -6  16   3   30.10    6.60
  -5  16   3   26.10    6.10
   4 -16  -3   20.30    5.40
  -4  16   3    9.10    5.40
   3 -16  -3   15.90    5.10
  -3  16   3   10.70    5.50
   2 -16  -3   91.39    8.20
  -2  16   3  100.39    8.00
   1 -16  -3    1.30    4.60
  -1  16   3    4.60    4.90
   0 -16  -3    3.50    4.50
   0  16   3   -0.50    4.80
  -1 -16  -3   -0.40    4.60
   1  16   3    3.20    4.80
  -2 -16  -3   75.89    7.90
   2  16   3   79.19    7.70
  -3 -16  -3   -0.30    4.90
   3  16   3    6.10    5.20
  -4 -16  -3   10.10    5.10
   4  16   3    6.10    5.00
  -6 -16  -3   23.20    5.80
  -7 -16  -3   13.90    5.60
  -8 -16  -3    0.50    5.40
  -9 -16  -3   40.70    6.80
 -10 -16  -3   24.00    6.60
 -11 -16  -3    0.30    5.80
 -12 -16  -3    8.50    6.20
 -13 -16  -3   20.80    7.00
 -14 -16  -3   15.30    7.20
 -14  17   3   18.60    9.50
 -13  17   3   -4.60    8.20
 -12  17   3    4.60    7.80
 -11  17   3  115.79   11.50
 -10  17   3   15.60    7.30
  -9  17   3   17.80    6.90
  -8  17   3   96.29    9.80
  -7  17   3   12.20    6.30
  -6  17   3    2.30    5.80
  -5  17   3   -2.40    5.60
  -4  17   3   41.00    6.70
  -3  17   3   26.60    6.40
   2 -17  -3   19.30    5.60
  -2  17   3    9.40    5.40
   1 -17  -3   36.60    6.40
  -1  17   3   33.20    6.10
   0 -17  -3   15.90    5.40
   0  17   3    7.30    5.30
  -1 -17  -3   40.90    6.50
   1  17   3   39.00    6.20
   2  17   3    2.10    5.10
   3  17   3   79.29    8.10
   4  17   3   63.19    7.60
   5  17   3   72.09    7.80
  -7 -17  -3   12.00    5.70
  -8 -17  -3   28.40    6.60
  -9 -17  -3   15.90    6.50
 -10 -17  -3    0.70    6.00
 -11 -17  -3   24.80    7.10
 -12 -17  -3   19.50    7.10
 -13 -17  -3   -0.80    6.50
 -13  18   3   42.70    9.90
 -12  18   3   17.80    8.60
 -11  18   3    5.20    8.00
 -10  18   3    6.60    7.20
  -9  18   3   43.10    7.90
  -8  18   3    2.40    6.80
  -7  18   3   -0.40    6.10
  -6  18   3    4.30    6.00
  -5  18   3   13.40    6.30
  -4  18   3    2.80    5.70
  -3  18   3   14.50    6.20
  -2  18   3   26.50    6.30
  -1  18   3   15.50    6.00
   0  18   3   -3.80    5.30
   1  18   3   -2.50    5.40
   2  18   3   47.40    6.80
   3  18   3   16.60    6.00
   4  18   3   28.40    6.30
   5  18   3   15.90    5.90
  -8 -18  -3    0.90    5.70
  -9 -18  -3   13.10    6.50
 -10 -18  -3   45.70    8.10
 -11 -18  -3    4.10    6.90
 -12 -18  -3   -4.20    6.50
 -13  19   3   10.60    8.60
 -12  19   3  -11.90    7.90
 -11  19   3   25.80    8.80
 -10  19   3   22.50    8.00
  -9  19   3    3.80    6.90
  -8  19   3    1.40    7.00
  -7  19   3   -0.20    6.30
  -6  19   3   10.90    6.60
  -5  19   3    7.60    6.40
  -4  19   3   10.10    6.10
  -3  19   3   -6.10    5.90
  -2  19   3    2.90    5.80
  -1  19   3   -0.40    5.90
   0  19   3   22.00    6.30
   1  19   3   11.10    6.20
   2  19   3    4.40    5.70
   3  19   3   16.80    6.10
   4  19   3   33.70    6.90
   5  19   3   49.40    7.30
   6  19   3   29.60    6.80
  -9 -19  -3   21.60    7.20
 -10 -19  -3   16.40    7.30
 -11 -19  -3   -8.30    6.60
 -12  20   3    9.10    8.90
 -11  20   3    4.20    8.20
 -10  20   3   -5.50    7.20
  -9  20   3   51.29    8.90
  -8  20   3   -2.60    7.00
  -7  20   3   -6.00    6.40
  -6  20   3    1.70    6.50
  -5  20   3    1.20    6.50
  -4  20   3    6.30    6.00
  -3  20   3   15.20    7.00
  -2  20   3   -4.70    6.10
  -1  20   3   35.10    7.60
   0  20   3    5.20    6.20
   1  20   3    5.30    6.10
   2  20   3   -7.20    5.70
   3  20   3    1.40    5.90
   4  20   3   23.70    7.10
   5  20   3   19.50    6.90
   6  20   3   12.20    6.70
   7  20   3   16.00    7.00
 -10 -20  -3   11.50    7.30
 -11  21   3   23.60    9.30
 -10  21   3    0.90    7.90
  -9  21   3    7.40    7.80
  -8  21   3   33.50    8.40
  -7  21   3   -7.80    6.80
  -6  21   3    5.50    6.90
  -5  21   3   -0.80    6.70
  -4  21   3    8.80    6.20
  -3  21   3    8.40    7.00
  -2  21   3   39.10    7.80
  -1  21   3   13.60    7.00
   0  21   3    5.80    6.60
   1  21   3   12.00    6.40
   2  21   3   49.30    8.00
   3  21   3   -8.80    5.90
   4  21   3    5.50    6.30
   5  21   3    7.40    6.80
   6  21   3   17.90    7.50
   7  21   3   -3.80    6.60
   8  21   3    7.40    7.00
   9  21   3   26.30    8.40
  -9  22   3   -9.70    7.40
  -8  22   3    5.60    8.20
  -7  22   3   14.20    7.80
  -6  22   3    2.00    7.40
  -5  22   3    6.40    7.40
  -4  22   3    1.60    6.60
  -3  22   3   37.60    8.20
  -2  22   3   -6.20    7.00
  -1  22   3   12.60    7.10
   0  22   3   17.70    7.60
   1  22   3   28.20    7.60
   2  22   3    6.40    6.90
   3  22   3   19.30    7.40
   4  22   3   15.00    7.20
   5  22   3    3.70    7.10
   6  22   3    7.40    7.40
   7  22   3    2.00    7.40
   8  22   3   12.20    8.00
  -7  23   3   17.60    8.40
  -6  23   3   -4.60    7.30
  -5  23   3  -10.20    7.10
  -4  23   3   22.80    7.80
  -3  23   3   -2.00    7.10
  -2  23   3   10.40    8.10
  -1  23   3   25.90    8.20
   0  23   3   24.40    8.40
   1  23   3   -4.70    7.00
   2  23   3   15.70    7.70
   3  23   3   26.60    8.60
   4  23   3    8.40    7.70
   5  23   3    5.80    7.40
   6  23   3   -0.40    7.50
  -5  24   3    3.50    8.10
  -4  24   3    0.90    7.60
  -3  24   3   10.40    7.90
  -2  24   3   24.80    9.10
  -1  24   3    1.50    7.90
   0  24   3    7.90    7.80
   1  24   3   37.00    9.00
   2  24   3   -5.80    6.90
   3  24   3    5.10    8.00
   1  22  -4   15.20    7.90
   0  22  -4    4.70    7.90
  -1  22  -4   -2.50    7.60
  -2  22  -4   -1.60    7.40
  -3  22  -4    0.80    7.40
  -4  22  -4    8.80    8.10
   4  21  -4    0.50    7.20
   3  21  -4    1.30    6.80
   2  21  -4   18.10    7.60
   1  21  -4    2.40    7.40
   0  21  -4   -1.10    6.90
  -1  21  -4    7.50    7.60
  -2  21  -4   -6.70    6.90
  -3  21  -4    2.80    6.70
  -4  21  -4   -0.20    7.10
  -5  21  -4    0.50    7.50
  -6  21  -4   -9.00    7.10
  -7  21  -4  -14.40    7.10
   6  20  -4    0.60    6.50
   5  20  -4   -4.70    6.30
   4  20  -4   20.00    7.60
   3  20  -4   17.50    7.30
   2  20  -4    5.30    6.90
   1  20  -4   -2.70    6.80
   0  20  -4   -0.20    6.50
  -1  20  -4    2.50    6.90
  -2  20  -4   -3.60    6.90
  -3  20  -4    1.00    6.60
  -4  20  -4   -1.30    6.60
  -5  20  -4    0.20    7.00
  -6  20  -4   -2.90    7.00
  -7  20  -4   -5.10    7.00
  -8  20  -4   -6.50    7.60
  -9  20  -4   -4.10    7.40
   8  19  -4   -1.80    6.00
   7  19  -4   -2.60    6.10
   6  19  -4   -2.00    6.20
   5  19  -4   11.30    6.70
   4  19  -4    8.30    6.70
   3  19  -4    2.50    6.60
   2  19  -4   12.00    6.60
   1  19  -4   -2.60    6.00
   0  19  -4    6.10    6.60
  -1  19  -4    8.20    6.70
  -2  19  -4    7.40    6.90
  -3  19  -4   -4.70    6.00
  -4  19  -4   17.30    6.70
  -5  19  -4   -5.20    6.60
  -6  19  -4   -6.70    6.60
  -7  19  -4  -11.20    6.60
  -8  19  -4    4.70    7.60
  -9  19  -4    5.80    7.60
 -10  19  -4   -7.60    7.00
 -11  19  -4   -4.10    7.40
   9  18  -4    1.00    5.80
   8  18  -4    5.20    6.00
   7  18  -4   13.10    6.20
   6  18  -4   11.30    6.30
   5  18  -4    0.70    5.90
   4  18  -4   -0.60    5.80
   3  18  -4   18.90    6.80
   2  18  -4    6.00    6.10
   1  18  -4   -6.20    5.80
   0  18  -4    1.80    6.30
  -1  18  -4   10.20    6.50
  -2  18  -4   13.80    6.60
  -3  18  -4    0.70    6.20
  -4  18  -4    0.00    5.90
  -5  18  -4    1.50    6.50
  -6  18  -4   10.10    6.80
  -7  18  -4   12.30    7.20
  -8  18  -4    9.00    7.60
  -9  18  -4   12.50    7.60
 -10  18  -4   -0.70    7.10
 -11  18  -4    2.10    7.70
 -12  18  -4   15.30    8.40
   9  17  -4   17.90    6.00
   8  17  -4    8.80    6.10
   7  17  -4    3.60    5.60
   6  17  -4    6.60    5.40
   5  17  -4    7.10    5.90
   4  17  -4   14.50    6.30
   3  17  -4    8.40    5.90
   2  17  -4    0.50    5.80
   1  17  -4    2.60    5.60
   0  17  -4    6.60    6.10
  -1  17  -4   -3.10    5.80
  -2  17  -4    4.80    6.10
  -3  17  -4   74.59    8.80
  -4  17  -4   -2.70    5.70
  -5  17  -4   14.70    6.40
  -6  17  -4   -0.10    6.30
  -7  17  -4   59.09    8.40
  -8  17  -4   18.70    7.60
  -9  17  -4   -3.50    6.80
 -10  17  -4   10.90    7.10
 -11  17  -4    0.30    7.40
 -12  17  -4   -8.90    7.60
 -13  17  -4    5.70    8.20
 -11 -16   4    2.40    7.20
   8  16  -4    9.10    5.40
   7  16  -4    2.20    5.30
   6  16  -4   22.40    6.30
   5  16  -4   -3.60    5.30
   4  16  -4    1.10    5.50
   3  16  -4    6.00    5.50
   2  16  -4    6.30    5.70
   1  16  -4    1.10    5.40
   0  16  -4   19.90    6.20
  -1  16  -4   -5.80    5.20
  -2  16  -4   -1.90    5.70
  -3  16  -4   22.80    6.70
  -4  16  -4    5.00    5.60
  -5  16  -4    9.40    6.30
  -6  16  -4   48.30    7.60
  -7  16  -4   15.50    6.70
  -8  16  -4    3.90    7.00
  -9  16  -4   73.79    8.90
 -10  16  -4   27.80    7.60
 -11  16  -4   -5.20    6.90
 -12  16  -4   24.70    8.30
 -13  16  -4   14.70    8.20
 -14  16  -4    5.80    8.60
 -12 -15   4   26.00    8.10
 -11 -15   4   16.70    7.60
 -10 -15   4    9.70    6.90
  -9 -15   4   -3.30    6.10
   7  15  -4   17.50    5.70
   6  15  -4   -3.40    4.90
   5  15  -4    4.90    5.10
   4  15  -4    7.50    5.20
   3  15  -4   15.00    5.70
   2  15  -4   -4.50    5.00
   1  15  -4   17.40    5.70
   0  15  -4   14.10    5.50
  -1  15  -4    0.00    5.30
  -2  15  -4   -3.80    5.30
  -3  15  -4   27.40    6.50
  -4  15  -4   36.70    6.40
  -5  15  -4   34.50    6.80
  -6  15  -4   -4.90    5.80
  -7  15  -4   77.69    8.60
  -8  15  -4   71.49    8.70
  -9  15  -4   21.10    6.80
 -10  15  -4   -2.20    6.50
 -11  15  -4   13.00    7.50
 -12  15  -4    9.70    7.60
 -13  15  -4    7.50    7.50
 -14  15  -4   -2.90    8.10
 -15  15  -4   15.20    9.30
 -13 -14   4   -3.10    7.00
 -12 -14   4    8.70    7.30
 -11 -14   4   -0.20    6.60
 -10 -14   4   18.20    6.90
   9  14  -4   17.60    4.40
  -9 -14   4   21.50    6.90
  -8 -14   4   12.80    6.10
   6  14  -4    4.00    5.00
   5  14  -4    0.70    4.80
   4  14  -4   32.70    5.90
   3  14  -4   11.30    5.40
   2  14  -4    1.20    4.90
   1  14  -4   10.60    5.30
   0  14  -4    0.10    4.80
  -1  14  -4    3.20    5.00
  -2  14  -4    4.00    5.20
  -3  14  -4   -8.70    5.00
  -4  14  -4   -0.10    4.80
  -5  14  -4    2.90    5.50
  -6  14  -4  427.86   18.30
  -7  14  -4   38.70    7.20
  -8  14  -4    4.50    6.30
  -9  14  -4    7.90    6.30
 -10  14  -4   17.50    7.00
 -11  14  -4   22.70    7.70
 -12  14  -4    4.40    7.10
 -13  14  -4    6.20    7.80
 -14  14  -4    0.60    8.60
 -15  14  -4    0.30    8.20
  13  13  -4    1.50    5.00
 -13 -13   4   14.80    7.20
  12  13  -4   -8.30    4.30
 -12 -13   4    1.40    6.70
  11  13  -4    9.10    4.50
 -11 -13   4   11.00    6.50
  10  13  -4   43.10    5.20
 -10 -13   4   25.60    7.20
   9  13  -4   12.90    4.10
  -9 -13   4    9.90    6.30
   8  13  -4    4.70    3.60
  -8 -13   4   11.20    6.00
  -7 -13   4   29.60    6.20
   5  13  -4    3.30    4.80
   4  13  -4   16.50    5.10
   3  13  -4    9.90    5.00
   2  13  -4   19.50    5.10
   1  13  -4   -3.40    4.50
   0  13  -4    3.60    4.60
  -1  13  -4    3.50    4.70
  -2  13  -4   10.20    4.90
  -3  13  -4    8.40    5.10
  -4  13  -4   12.10    5.10
  -5  13  -4    9.30    5.30
  -6  13  -4   69.89    8.20
  -7  13  -4   62.79    7.70
  -8  13  -4   41.20    7.00
  -9  13  -4   41.50    7.30
 -10  13  -4    9.00    6.40
 -11  13  -4   -6.10    6.50
 -12  13  -4    5.00    6.90
 -13  13  -4   19.50    8.20
 -14  13  -4   21.50    8.70
 -15  13  -4    6.40    8.40
 -16  13  -4  -10.00    7.80
  14  12  -4    1.20    5.40
 -14 -12   4    4.40    7.10
  13  12  -4    3.40    4.80
 -13 -12   4   -1.20    6.40
  12  12  -4    6.20    4.70
 -12 -12   4   16.00    6.70
  11  12  -4   17.30    4.70
 -11 -12   4   10.20    6.00
  10  12  -4   -1.10    3.90
 -10 -12   4   -3.90    5.60
   9  12  -4    9.10    3.90
  -9 -12   4    6.90    5.80
   8  12  -4   87.99    6.30
  -8 -12   4   98.79    9.00
  -7 -12   4   26.80    6.10
  -6 -12   4    2.50    5.10
   4  12  -4   30.30    5.10
   3  12  -4   20.20    4.80
   2  12  -4   16.90    4.60
   1  12  -4   66.79    6.50
   0  12  -4   34.50    5.10
  -1  12  -4    4.10    4.30
  -2  12  -4   -2.40    4.20
  -3  12  -4   52.49    5.90
  -4  12  -4   95.89    7.20
  -5  12  -4    8.10    5.00
  -6  12  -4    1.50    5.00
  -7  12  -4   -0.80    5.40
  -8  12  -4   74.29    8.60
  -9  12  -4   -2.20    5.70
 -10  12  -4   39.40    7.50
 -11  12  -4   10.80    6.70
 -12  12  -4   -1.90    6.40
 -13  12  -4   -5.70    7.10
 -14  12  -4   -0.90    7.50
 -15  12  -4   13.00    8.10
 -16  12  -4    2.90    8.10
  15  11  -4   -5.80    5.10
 -15 -11   4    8.40    7.20
  14  11  -4    7.30    5.30
 -14 -11   4   -7.10    6.50
  13  11  -4   10.10    4.90
 -13 -11   4    9.70    6.50
  12  11  -4    3.30    4.60
 -12 -11   4    0.90    6.00
  11  11  -4   -5.40    3.80
 -11 -11   4   -3.80    5.50
  10  11  -4   35.30    5.00
 -10 -11   4   43.60    6.80
  -9 -11   4    8.20    5.60
   8  11  -4    6.90    3.60
  -8 -11   4    5.80    5.50
  -7 -11   4    6.90    5.30
  -6 -11   4   27.40    5.50
   4  11  -4    4.70    4.10
   3  11  -4   25.10    4.70
   2  11  -4   96.89    6.80
   1  11  -4   57.89    5.80
   0  11  -4    2.90    3.80
  -1  11  -4   89.39    6.60
  -2  11  -4  123.39    7.50
  -3  11  -4   75.99    6.80
  -4  11  -4    6.60    4.30
  -5  11  -4  152.38    9.10
  -6  11  -4  154.28    9.40
  -7  11  -4    4.90    5.20
  -8  11  -4    1.90    5.00
  -9  11  -4  136.49    9.90
 -10  11  -4   29.30    7.20
 -11  11  -4    7.50    6.40
 -12  11  -4   -0.30    6.50
 -13  11  -4   -6.60    7.00
 -14  11  -4   -5.40    7.10
 -15  11  -4    6.50    7.60
 -16  11  -4   12.40    8.10
 -17  11  -4    2.80    8.00
  15  10  -4   18.60    6.10
 -15 -10   4    4.80    7.00
  14  10  -4    6.20    5.10
 -14 -10   4   -7.80    6.20
  13  10  -4   -4.70    4.30
 -13 -10   4    0.50    6.10
  12  10  -4    3.50    4.50
 -12 -10   4   -5.60    5.50
  11  10  -4   31.30    5.10
 -11 -10   4   24.10    6.40
  10  10  -4    1.90    3.80
 -10 -10   4   -1.80    5.20
   9  10  -4   16.40    3.90
  -9 -10   4    7.60    5.30
   8  10  -4   13.60    3.70
  -8 -10   4   10.30    5.10
  -7 -10   4   84.09    7.50
  -6 -10   4    4.40    4.50
  -5 -10   4    3.60    4.20
   3  10  -4  154.88    8.10
   2  10  -4   15.50    4.00
   1  10  -4   21.40    4.10
   0  10  -4  207.48    9.60
  -1  10  -4   80.39    6.00
  -2  10  -4    2.80    3.70
  -3  10  -4   40.10    5.00
  -4  10  -4  222.58   10.30
  -5  10  -4  154.08    8.70
  -6  10  -4    7.60    4.60
  -7  10  -4   43.30    6.00
  -8  10  -4    1.70    4.80
  -9  10  -4    1.80    5.30
 -10  10  -4    8.90    6.10
 -11  10  -4   28.60    6.90
 -12  10  -4    3.80    6.60
 -13  10  -4   17.80    7.40
 -14  10  -4   -4.20    6.80
 -15  10  -4    4.30    7.50
 -16  10  -4   13.30    8.10
 -17  10  -4    5.00    8.10
  16   9  -4    9.20    5.60
 -16  -9   4   -4.10    6.60
  15   9  -4   -1.60    5.30
 -15  -9   4    3.50    6.50
  14   9  -4    4.40    4.90
 -14  -9   4    3.00    6.10
  13   9  -4   -3.60    4.20
 -13  -9   4    1.70    5.80
  12   9  -4    3.80    4.50
 -12  -9   4    4.30    5.50
  11   9  -4    6.90    4.20
 -11  -9   4   -0.40    5.30
  10   9  -4  115.19    7.40
 -10  -9   4  118.89    8.80
   9   9  -4   26.90    4.20
  -9  -9   4   30.90    5.80
   8   9  -4   36.90    4.30
  -8  -9   4   43.30    5.70
  -7  -9   4    5.20    4.30
  -6  -9   4  117.59    7.70
  -5  -9   4   98.39    6.90
  -4  -9   4    9.40    3.80
   3   9  -4    3.70    3.30
   2   9  -4  108.19    6.50
   1   9  -4  328.47   12.90
   0   9  -4   66.19    5.60
  -1   9  -4   58.89    5.30
  -2   9  -4  314.37   12.60
  -3   9  -4  600.94   21.70
  -4   9  -4   87.39    6.60
  -5   9  -4   -2.70    3.60
  -6   9  -4   74.29    6.80
  -7   9  -4   62.19    6.50
  -8   9  -4   -1.40    4.50
  -9   9  -4   -5.10    5.10
 -10   9  -4   25.20    6.40
 -11   9  -4    5.70    6.20
 -12   9  -4   11.90    6.80
 -13   9  -4   11.10    7.00
 -14   9  -4    9.20    7.00
 -15   9  -4   10.00    7.10
 -16   9  -4    6.10    7.50
 -17   9  -4   -4.10    7.50
 -18   9  -4    0.60    7.80
  16   8  -4   -0.50    5.30
 -16  -8   4    4.30    6.40
  15   8  -4   12.20    5.30
 -15  -8   4    9.80    6.50
  14   8  -4    4.80    4.90
 -14  -8   4    4.70    6.00
  13   8  -4   20.70    5.00
 -13  -8   4    0.30    5.50
  12   8  -4   21.80    5.00
 -12  -8   4   15.70    5.90
 -11  -8   4   98.49    8.40
  10   8  -4   -3.70    3.60
 -10  -8   4   -3.00    4.70
   9   8  -4   32.40    4.30
  -9  -8   4   23.80    5.20
   8   8  -4   17.90    3.70
  -8  -8   4   15.40    4.70
  -7  -8   4   65.89    6.10
  -6  -8   4   85.99    6.40
  -5  -8   4   45.10    5.30
  -4  -8   4   10.30    3.90
   2   8  -4   98.99    6.00
   1   8  -4   48.90    4.80
   0   8  -4  101.59    6.10
  -1   8  -4  141.39    7.20
  -2   8  -4  444.26   16.50
  -3   8  -4    1.20    3.50
  -4   8  -4   22.90    4.30
  -5   8  -4  191.78    9.20
  -6   8  -4   18.20    4.70
  -7   8  -4    0.30    4.10
  -8   8  -4    7.30    4.90
  -9   8  -4   82.09    7.90
 -10   8  -4   15.20    5.80
 -11   8  -4   37.30    7.20
 -12   8  -4    7.20    6.50
 -13   8  -4  -12.50    6.00
 -14   8  -4    1.70    6.60
 -15   8  -4    1.50    6.70
 -16   8  -4    0.50    7.20
 -17   8  -4   -1.00    7.40
 -18   8  -4    4.30    7.90
  16   7  -4    3.00    5.40
 -16  -7   4    1.00    6.60
  15   7  -4   -2.50    4.90
 -15  -7   4   -3.10    5.80
  14   7  -4    8.10    5.00
 -14  -7   4    3.60    5.90
  13   7  -4    4.00    4.50
 -13  -7   4    7.60    5.50
  12   7  -4  106.59    8.00
 -12  -7   4  118.39    8.90
  11   7  -4    5.30    4.10
 -11  -7   4    8.30    5.30
  10   7  -4   24.40    4.30
 -10  -7   4   21.60    5.40
   9   7  -4   61.19    5.50
  -9  -7   4   58.79    6.50
   8   7  -4   44.00    4.80
  -8  -7   4   48.20    5.80
  -7  -7   4  114.79    7.00
  -6  -7   4    4.00    3.40
  -5  -7   4   55.99    5.20
  -4  -7   4   24.70    4.00
  -3  -7   4  172.18    7.90
   2   7  -4   80.19    5.30
   1   7  -4   30.30    3.90
   0   7  -4  136.49    6.80
  -1   7  -4   19.40    3.40
  -2   7  -4  344.27   13.10
  -3   7  -4  463.65   17.00
  -4   7  -4  216.38    9.70
  -5   7  -4   -4.30    3.60
  -6   7  -4    8.40    4.00
  -7   7  -4    1.50    3.80
  -8   7  -4   50.09    5.90
  -8   7  -4   38.50    4.40
  -9   7  -4   18.20    5.30
  -9   7  -4   18.20    3.00
 -10   7  -4    0.90    2.50
 -10   7  -4    6.00    5.40
 -11   7  -4   -0.30    5.70
 -12   7  -4   58.59    8.00
 -13   7  -4   10.60    6.50
 -14   7  -4    3.90    6.60
 -15   7  -4   -2.10    7.00
 -16   7  -4    4.90    7.00
 -17   7  -4   -2.50    7.20
 -18   7  -4    4.20    7.60
  17   6  -4   17.70    5.90
 -17  -6   4   17.90    7.10
  16   6  -4    0.80    5.20
 -16  -6   4   -1.40    6.00
  15   6  -4   -9.40    4.70
 -15  -6   4   -5.90    5.40
  14   6  -4    2.10    4.80
 -14  -6   4    6.50    5.60
  13   6  -4    5.00    4.50
 -13  -6   4    2.10    5.20
  12   6  -4    4.50    4.30
 -12  -6   4    4.40    5.10
  11   6  -4   -1.90    3.80
 -11  -6   4    1.90    4.70
  10   6  -4   72.09    6.10
 -10  -6   4   64.89    6.80
   9   6  -4   51.29    5.30
  -9  -6   4   51.09    6.00
   8   6  -4   53.39    5.10
  -8  -6   4   63.69    5.80
   7   6  -4  137.29    6.60
  -7  -6   4  134.69    7.30
  -6  -6   4  328.07   12.80
  -5  -6   4  344.67   13.10
  -4  -6   4    8.30    3.20
  -3  -6   4  173.58    7.80
   1   6  -4   58.19    4.40
   1   6  -4   56.29    4.10
   0   6  -4    9.40    2.90
  -1   6  -4  389.46   13.80
   1  -6   4  368.96   13.60
  -2   6  -4  498.35   16.90
   2  -6   4  442.76   17.00
  -3   6  -4  330.87   12.60
  -4   6  -4   62.69    5.40
  -5   6  -4   11.20    4.00
  -6   6  -4   22.70    4.50
  -7   6  -4   10.40    2.60
  -7   6  -4   -0.40    3.90
  -8   6  -4   -0.30    4.10
  -8   6  -4    0.80    2.10
  -9   6  -4   27.20    3.00
  -9   6  -4   18.90    5.30
 -10   6  -4   13.10    5.30
 -11   6  -4   41.00    6.80
 -12   6  -4    5.50    5.90
 -13   6  -4  147.79   10.80
 -14   6  -4   79.39    9.00
 -15   6  -4    5.80    6.60
 -16   6  -4    6.30    6.70
 -17   6  -4    5.30    7.00
 -18   6  -4   12.40    7.50
  17   5  -4   -1.90    5.20
 -17  -5   4    0.00    6.60
  16   5  -4    8.50    5.30
 -16  -5   4   -0.50    6.00
  15   5  -4   10.00    5.30
 -15  -5   4    4.50    5.80
  14   5  -4    3.10    4.80
 -14  -5   4    0.40    5.40
  13   5  -4   -7.70    4.20
 -13  -5   4   -2.70    4.90
  12   5  -4   14.50    4.60
 -12  -5   4   24.10    5.50
  11   5  -4   74.49    6.70
 -11  -5   4   81.89    7.40
  10   5  -4   16.50    4.00
 -10  -5   4   10.70    4.50
   9   5  -4   13.80    3.60
  -9  -5   4   13.10    4.10
   8   5  -4  213.98    9.20
  -8  -5   4  220.48    9.80
   7   5  -4  687.93   23.80
  -7  -5   4  692.73   24.30
  -6  -5   4   56.69    4.80
  -5  -5   4  157.58    7.30
  -4  -5   4  127.89    6.30
   3   5  -4   26.10    2.90
  -3  -5   4   32.40    3.60
   2   5  -4   -0.40    2.00
  -2  -5   4    1.10    2.50
   1   5  -4   30.30    3.40
   1   5  -4   30.40    3.10
   0   5  -4  336.87   12.20
  -1   5  -4   87.29    4.80
   1  -5   4   92.69    4.50
  -2   5  -4   47.80    4.10
   2  -5   4   53.29    3.60
  -3   5  -4    6.60    3.00
   3  -5   4    7.00    2.50
  -4   5  -4  312.07   11.90
  -4   5  -4  314.47   12.20
  -5   5  -4   12.50    3.90
  -6   5  -4   57.19    5.70
  -7   5  -4    9.50    4.20
  -8   5  -4   27.00    2.80
  -8   5  -4   23.20    4.80
  -9   5  -4    9.00    4.70
 -10   5  -4   -0.90    4.80
 -11   5  -4    9.10    5.40
 -12   5  -4   28.10    6.50
  12  -5   4   28.50    5.50
 -13   5  -4   22.20    6.60
  13  -5   4   19.50    5.60
 -14   5  -4   11.80    6.60
  14  -5   4   18.40    5.80
 -15   5  -4   34.40    7.60
 -16   5  -4   15.30    6.90
 -17   5  -4    3.00    6.80
 -18   5  -4    7.10    7.20
 -19   5  -4    0.20    7.50
  17   4  -4    4.00    5.30
 -17  -4   4   -4.10    6.20
  16   4  -4    7.10    5.20
 -16  -4   4    1.40    6.00
  15   4  -4    8.50    5.30
 -15  -4   4   -3.20    5.50
  14   4  -4    5.60    4.80
 -14  -4   4   12.50    5.70
  13   4  -4    4.40    4.60
 -13  -4   4    3.30    5.00
  12   4  -4  108.99    7.80
 -12  -4   4  101.69    8.30
  11   4  -4    0.10    3.80
 -11  -4   4    6.80    4.60
  10   4  -4  149.19    8.30
  10   4  -4  156.68    7.30
 -10  -4   4  179.38    8.90
   9   4  -4  224.08    9.60
   9   4  -4  211.28    8.90
  -9  -4   4  220.68    9.90
   8   4  -4  344.27   13.10
   8   4  -4  365.96   13.50
  -8  -4   4  361.96   13.80
   7   4  -4   24.30    3.30
  -7  -4   4   25.60    3.80
  -6  -4   4  158.88    7.40
  -5  -4   4   85.39    5.20
   4   4  -4   41.00    3.40
  -4  -4   4   48.00    4.00
   3   4  -4   10.40    2.20
  -3  -4   4    4.80    2.50
   2   4  -4   47.30    3.20
  -2  -4   4   56.29    3.80
   1   4  -4  939.01   30.60
   1   4  -4  892.81   30.50
   0   4  -4  130.89    5.60
   0  -4   4  125.89    5.30
  -1   4  -4   -3.50    2.20
   1  -4   4    2.20    1.90
  -2   4  -4  278.87   10.30
   2  -4   4  273.77   10.10
  -3   4  -4   95.79    5.40
   3  -4   4  101.29    4.90
  -4   4  -4  128.19    6.00
  -4   4  -4  135.19    6.60
   4  -4   4  125.49    5.90
  -5   4  -4   50.09    5.10
  -6   4  -4   86.39    6.30
  -7   4  -4    4.60    4.00
  -8   4  -4   82.59    6.90
  -9   4  -4   20.10    5.10
 -10   4  -4   57.69    6.30
  10  -4   4   57.29    5.60
 -11   4  -4  105.49    8.50
  11  -4   4  126.59    8.10
 -12   4  -4   15.80    6.00
  12  -4   4   12.10    4.70
 -13   4  -4   14.60    6.30
  13  -4   4    6.90    5.00
 -14   4  -4    0.70    6.00
  14  -4   4    9.40    5.40
 -15   4  -4   11.20    6.40
  15  -4   4    0.80    5.40
 -16   4  -4    0.10    6.30
  16  -4   4   -0.90    5.60
 -17   4  -4    0.80    6.60
 -18   4  -4   15.60    7.50
 -19   4  -4    1.20    7.10
  18   3  -4    7.80    6.00
 -18  -3   4  -13.10    6.20
  17   3  -4    3.10    5.40
 -17  -3   4    3.00    6.40
  16   3  -4   11.50    5.70
 -16  -3   4   -5.10    5.70
  15   3  -4   11.20    5.40
 -15  -3   4    8.70    5.60
  14   3  -4   19.70    5.40
 -14  -3   4   31.30    6.00
  13   3  -4   -1.40    4.40
 -13  -3   4   -1.00    4.70
 -12  -3   4   48.40    6.10
  11   3  -4   94.99    7.30
 -11  -3   4  116.39    7.50
  10   3  -4  373.06   14.40
 -10  -3   4  357.46   14.50
   9   3  -4  133.29    6.90
  -9  -3   4  118.69    7.00
   8   3  -4   53.89    3.90
   8   3  -4   59.69    4.80
  -8  -3   4   53.39    5.10
   7   3  -4  301.17   11.60
  -7  -3   4  310.97   11.90
   6   3  -4  313.37   11.40
  -6  -3   4  292.17   11.40
   5   3  -4    1.00    2.10
  -5  -3   4    5.40    2.70
   4   3  -4   26.20    2.80
  -4  -3   4   31.90    3.10
   3   3  -4   32.10    2.80
  -3  -3   4   37.00    3.30
   2   3  -4  455.65   15.40
  -2  -3   4  440.66   15.40
   1   3  -4  131.29    5.40
   1   3  -4  136.59    5.50
   0   3  -4   17.10    2.50
   0  -3   4   20.40    2.10
  -1   3  -4    5.20    2.20
   1  -3   4    8.70    2.10
  -2   3  -4 1040.50   34.10
   2  -3   4 1007.70   34.00
  -3   3  -4   -0.20    2.60
   3  -3   4    5.70    2.20
  -4   3  -4  165.88    7.40
  -4   3  -4  155.58    6.80
   4  -3   4  165.08    6.90
  -5   3  -4   12.90    2.60
  -5   3  -4    8.70    3.40
   5  -3   4   11.20    2.70
  -6   3  -4   49.10    5.30
  -7   3  -4   53.69    5.80
  -8   3  -4   20.50    4.60
  -9   3  -4  182.38    9.70
   9  -3   4  209.48    9.40
 -10   3  -4   43.50    5.80
  10  -3   4   39.70    4.80
 -11   3  -4   13.50    5.30
  11  -3   4    8.10    3.90
 -12   3  -4   86.49    8.50
  12  -3   4  110.79    7.90
 -13   3  -4   41.50    7.00
  13  -3   4   35.60    5.90
 -14   3  -4    3.00    5.70
  14  -3   4   -0.90    4.70
 -15   3  -4    5.20    5.90
  15  -3   4    4.40    5.20
 -16   3  -4   13.70    6.60
  16  -3   4    7.30    5.80
 -17   3  -4   22.70    7.40
  17  -3   4   30.50    7.10
 -18   3  -4    5.20    6.60
 -19   3  -4   11.00    7.30
  18   2  -4   -4.30    5.60
 -18  -2   4    3.40    6.30
  17   2  -4    9.30    5.80
 -17  -2   4    2.50    6.10
  16   2  -4   10.10    5.30
 -16  -2   4    2.60    5.60
  15   2  -4   10.30    5.30
 -15  -2   4    6.60    5.50
  14   2  -4    4.50    4.90
 -14  -2   4    3.30    5.20
  13   2  -4   12.90    4.90
 -13  -2   4   10.10    5.10
  12   2  -4   38.80    5.50
 -12  -2   4   50.19    5.90
  11   2  -4   55.69    5.60
 -11  -2   4   61.09    6.30
  10   2  -4    4.40    3.40
 -10  -2   4    6.00    3.80
   9   2  -4   93.59    6.10
  -9  -2   4  101.89    6.30
   8   2  -4  629.94   22.40
  -8  -2   4  643.34   22.40
   7   2  -4   85.99    5.20
  -7  -2   4   88.79    5.30
   6   2  -4  117.89    5.60
   6   2  -4  102.19    5.50
  -6  -2   4  106.99    5.60
   5   2  -4   11.80    2.40
  -5  -2   4   16.00    2.70
   4   2  -4  222.28    8.50
  -4  -2   4  236.98    8.60
   3   2  -4 1348.37   44.70
  -3  -2   4 1371.26   44.70
   2   2  -4  626.64   20.80
  -2  -2   4  616.84   20.80
   1   2  -4 1198.68   39.30
   0   2  -4   97.79    4.50
   0  -2   4   99.19    4.30
  -1   2  -4   73.09    4.20
   1  -2   4   78.69    3.90
  -2   2  -4  175.48    7.00
   2  -2   4  161.38    6.60
  -3   2  -4  607.04   20.60
   3  -2   4  585.84   20.30
  -4   2  -4  318.87   11.60
  -4   2  -4  287.47   11.10
   4  -2   4  308.37   11.30
  -5   2  -4   21.60    3.50
   5  -2   4   15.30    2.90
  -6   2  -4   84.39    4.40
  -6   2  -4   76.69    6.90
  -6   2  -4   83.79    5.80
  -7   2  -4  153.68    8.10
  -8   2  -4  155.48    8.50
   8  -2   4  172.68    8.10
  -9   2  -4   38.20    5.10
   9  -2   4   43.50    4.60
 -10   2  -4  166.58    9.30
  10  -2   4  177.28    8.80
 -11   2  -4  381.86   16.40
  11  -2   4  421.36   16.10
 -12   2  -4   82.09    7.90
  12  -2   4   87.49    7.50
 -13   2  -4    4.70    5.40
  13  -2   4    5.40    4.60
 -14   2  -4   11.90    5.70
  14  -2   4   15.30    5.30
 -15   2  -4   25.00    6.50
  15  -2   4   16.50    5.60
 -16   2  -4    3.00    6.10
  16  -2   4   -1.30    5.30
 -17   2  -4    0.20    6.20
  17  -2   4   -5.80    5.50
 -18   2  -4    6.50    6.70
  18  -2   4    5.30    6.70
 -19   2  -4    0.80    6.70
  18   1  -4    1.60    5.80
 -18  -1   4   -0.90    6.40
  17   1  -4    6.50    5.80
 -17  -1   4    6.00    6.30
  16   1  -4   -8.20    4.50
 -16  -1   4   -0.80    5.40
  15   1  -4   28.30    5.80
  14   1  -4    7.30    5.00
 -14  -1   4    6.80    5.10
  13   1  -4   31.60    5.70
 -13  -1   4   46.30    6.20
  12   1  -4   34.40    5.30
 -12  -1   4   33.00    5.50
  11   1  -4   32.10    4.80
 -11  -1   4   41.70    5.30
  10   1  -4  306.07   12.40
 -10  -1   4  292.07   12.30
   9   1  -4  142.99    7.40
  -9  -1   4  145.99    7.30
   8   1  -4   99.09    5.90
  -8  -1   4  102.59    5.90
   7   1  -4  122.59    6.20
  -7  -1   4  117.29    6.00
   6   1  -4   55.49    4.20
   6   1  -4   49.00    4.10
  -6  -1   4   56.59    4.20
   5   1  -4  124.99    5.50
   5   1  -4  119.79    5.60
  -5  -1   4  120.79    5.50
   4   1  -4    3.80    1.70
  -4  -1   4    2.20    1.90
   3   1  -4  329.77   11.40
  -3  -1   4  330.97   11.50
   2   1  -4  418.86   14.10
  -2  -1   4  415.76   14.20
   1   1  -4   52.39    2.90
   0   1  -4   21.70    2.50
   0  -1   4   19.40    2.30
  -1   1  -4  107.79    4.70
   1  -1   4   97.99    4.40
  -2   1  -4  983.20   32.90
   2  -1   4 1000.60   32.80
  -3   1  -4 2226.98   72.79
  -3   1  -4 2253.57   73.19
   3  -1   4 2221.28   73.09
  -4   1  -4  273.97   10.20
  -4   1  -4  297.07   10.90
  -4   1  -4  278.57   10.50
   4  -1   4  301.37   10.80
  -5   1  -4   32.90    3.10
  -5   1  -4   44.20    4.10
  -5   1  -4   36.20    3.30
   5  -1   4   33.90    3.90
  -6   1  -4   65.19    5.20
  -6   1  -4   64.89    4.20
   6  -1   4   75.19    5.00
  -7   1  -4  134.39    7.40
   7  -1   4  132.79    6.80
  -8   1  -4   84.49    6.30
   8  -1   4   89.59    5.80
  -9   1  -4   54.99    6.00
   9  -1   4   68.09    5.60
 -10   1  -4  509.15   19.70
  10  -1   4  529.15   19.40
 -11   1  -4  101.59    7.90
  11  -1   4  113.59    7.40
 -12   1  -4   38.00    6.10
  12  -1   4   40.80    5.40
 -13   1  -4  118.69    9.00
  13  -1   4  112.89    8.50
 -14   1  -4   12.70    5.90
  14  -1   4   17.30    5.20
 -15   1  -4    5.20    5.80
  15  -1   4   15.10    5.40
 -16   1  -4   27.30    6.90
  16  -1   4   13.40    5.80
 -17   1  -4   -1.20    5.90
  17  -1   4    4.30    5.70
 -18   1  -4   -2.00    6.10
 -19   1  -4    3.80    6.80
  19  -1   4   -2.60    6.30
  18   0  -4   -0.90    5.50
 -18   0   4   -2.70    6.20
  17   0  -4   -2.60    5.50
 -17   0   4    2.40    5.90
  16   0  -4   12.70    5.60
 -16   0   4   14.70    6.30
  15   0  -4    0.20    4.90
 -15   0   4   -0.20    5.20
  14   0  -4    3.80    4.80
 -14   0   4    8.50    5.20
  13   0  -4   26.10    5.60
 -13   0   4   44.10    6.00
  12   0  -4  130.49    8.60
 -12   0   4  141.49    8.40
  11   0  -4  324.37   13.50
 -11   0   4  314.17   13.20
  10   0  -4   80.79    6.20
 -10   0   4   78.29    6.00
   9   0  -4   13.80    3.60
  -9   0   4   15.70    3.60
   8   0  -4  185.78    8.20
  -8   0   4  174.88    8.00
   7   0  -4   59.59    4.50
  -7   0   4   44.40    4.30
   6   0  -4   39.90    3.90
   6   0  -4   42.80    4.00
  -6   0   4   40.80    3.80
   5   0  -4   27.00    3.00
   5   0  -4   25.00    3.00
   5   0  -4   25.10    2.90
  -5   0   4   25.70    3.00
   4   0  -4   53.29    3.10
   4   0  -4   45.60    3.20
  -4   0   4   47.40    3.20
   3   0  -4   62.99    3.20
   3   0  -4   61.39    3.70
  -3   0   4   68.29    3.30
   2   0  -4   14.10    1.80
   2   0  -4   14.00    2.60
  -2   0   4   15.60    1.80
   1   0  -4  173.68    6.00
   1   0  -4  172.58    6.90
  -1   0   4  164.18    6.00
  -1   0  -4  192.38    7.00
  -1   0  -4  196.58    7.40
   1   0   4  197.08    7.20
   1   0   4  180.68    6.80
  -2   0  -4  194.18    7.60
  -2   0  -4  190.48    7.50
   2   0   4  200.58    7.40
   2   0   4  191.78    7.40
  -3   0  -4   82.99    5.40
  -3   0  -4   75.89    4.90
   3   0   4   89.49    4.60
   3   0   4   81.29    5.00
  -4   0  -4  490.95   16.20
  -4   0  -4  456.35   16.40
  -4   0  -4  482.25   16.80
   4   0   4  466.25   16.10
   4   0   4  485.65   16.70
  -5   0  -4    5.10    2.00
  -5   0  -4    8.80    2.80
  -5   0  -4    6.60    2.00
   5   0   4    6.00    2.50
  -6   0  -4   10.20    3.30
  -6   0  -4   13.90    2.40
   6   0   4   15.60    3.10
   6   0   4   14.10    2.80
  -7   0  -4  117.29    6.80
   7   0   4  124.39    6.30
  -8   0  -4  112.29    6.80
   8   0   4  116.29    6.40
  -9   0  -4  422.56   16.60
   9   0   4  446.06   16.30
 -10   0  -4   11.60    4.30
  10   0   4   12.70    3.70
 -11   0  -4   83.99    7.00
  11   0   4   80.69    6.70
 -12   0  -4  166.88    9.80
  12   0   4  175.28    9.50
 -13   0  -4   11.00    5.50
  13   0   4   21.40    5.00
 -14   0  -4    7.10    5.50
  14   0   4    4.00    4.70
 -15   0  -4   17.70    6.10
  15   0   4   19.20    5.70
 -16   0  -4   21.20    6.40
  16   0   4   26.10    6.20
 -17   0  -4    3.10    6.00
  17   0   4   19.20    6.20
 -18   0  -4   -9.90    5.70
  18   0   4    6.50    6.20
 -19   0  -4    4.00    6.80
  19   0   4    3.00    6.70
  18  -1  -4   -4.00    5.60
 -18   1   4    5.60    6.90
  17  -1  -4   18.80    6.30
 -17   1   4    6.00    6.20
  16  -1  -4   11.90    5.90
 -16   1   4   13.10    6.10
  15  -1  -4   11.90    5.20
 -15   1   4   -3.30    5.10
  14  -1  -4    8.20    5.10
 -14   1   4    9.10    5.40
  13  -1  -4  148.69    9.60
 -13   1   4  153.58    9.30
  12  -1  -4  231.08   11.40
 -12   1   4  230.28   11.20
  11  -1  -4   26.90    4.90
 -11   1   4   29.00    5.00
  10  -1  -4  150.58    8.20
 -10   1   4  152.38    8.00
   9  -1  -4  296.07   11.80
  -9   1   4  276.57   11.50
   8  -1  -4   41.30    4.30
  -8   1   4   41.50    4.10
   7  -1  -4   17.30    3.10
   7  -1  -4   13.30    3.30
  -7   1   4   18.30    3.20
   6  -1  -4   20.90    3.30
   6  -1  -4   20.00    3.00
  -6   1   4   24.50    3.20
   5  -1  -4  423.96   14.80
   5  -1  -4  403.76   14.80
  -5   1   4  425.96   14.60
   4  -1  -4   28.10    2.80
   4  -1  -4   25.30    2.70
   4  -1  -4   31.70    2.80
  -4   1   4   27.90    2.70
   3  -1  -4  878.61   28.10
   3  -1  -4  843.22   28.20
  -3   1   4  864.01   28.00
  -3   1   4  815.42   28.10
   2  -1  -4   64.69    4.30
   2  -1  -4   66.99    3.20
  -2   1   4   69.09    4.10
  -2   1   4   68.59    3.10
   1  -1  -4  199.28    7.50
  -1   1   4  191.78    7.50
   0  -1  -4  174.18    6.80
   0   1   4  178.38    6.70
  -1  -1  -4   72.49    3.20
  -1  -1  -4   78.49    3.90
   1   1   4   68.69    3.70
   1   1   4   66.09    3.10
  -2  -1  -4  374.26   12.80
  -2  -1  -4  365.26   12.90
   2   1   4  374.76   12.80
   2   1   4  363.26   12.80
  -3  -1  -4 1541.35   51.49
  -3  -1  -4 1598.94   51.69
   3   1   4 1569.94   51.49
   3   1   4 1585.94   51.69
  -4  -1  -4    8.50    2.10
  -4  -1  -4   15.50    2.20
  -4  -1  -4    8.60    2.90
   4   1   4   11.30    2.70
  -5  -1  -4   12.10    2.10
  -5  -1  -4   12.30    2.00
  -5  -1  -4   10.10    2.70
   5   1   4   10.10    2.70
   5   1   4   12.60    2.00
  -6  -1  -4  157.88    7.30
  -6  -1  -4  157.38    6.60
   6   1   4  156.58    7.20
   6   1   4  153.28    6.80
  -7  -1  -4   -0.50    2.10
  -7  -1  -4    1.50    3.10
   7   1   4    1.10    2.50
  -8  -1  -4   16.10    3.90
   8   1   4   10.70    3.10
  -9  -1  -4    2.50    3.60
   9   1   4    5.50    3.10
 -10  -1  -4  115.49    7.60
  10   1   4  130.39    7.20
 -11  -1  -4  139.79    8.70
  11   1   4  161.68    8.30
 -12  -1  -4    6.00    4.70
  12   1   4   13.20    4.40
 -13  -1  -4   19.30    5.60
  13   1   4   23.00    5.10
 -14  -1  -4  117.89    9.30
  14   1   4  169.18    9.60
 -15  -1  -4   29.60    6.30
 -16  -1  -4    9.10    5.90
  16   1   4   -4.60    5.00
 -17  -1  -4   -0.10    6.00
  17   1   4    0.80    5.30
 -18  -1  -4    1.30    6.30
  18   1   4   21.50    6.30
 -19  -1  -4   10.60    6.80
  19   1   4   -2.90    6.40
  18  -2  -4   -2.50    5.70
 -18   2   4   -0.70    6.20
 -17   2   4   16.70    6.40
  16  -2  -4    1.20    5.40
 -16   2   4    4.30    5.90
  15  -2  -4   10.90    5.30
 -15   2   4   17.80    6.00
  14  -2  -4  108.39    8.90
 -14   2   4  119.39    9.00
  13  -2  -4    2.90    4.70
 -13   2   4    1.60    4.90
  12  -2  -4   -3.90    4.30
 -12   2   4   13.30    4.80
  11  -2  -4  122.19    8.00
 -11   2   4  121.79    7.60
  10  -2  -4  263.67   11.30
 -10   2   4  244.78   10.90
   9  -2  -4   71.29    5.60
  -9   2   4   65.09    5.30
   8  -2  -4   74.09    5.60
  -8   2   4   85.49    5.50
   7  -2  -4  246.98   10.00
   7  -2  -4  233.58   10.00
  -7   2   4  246.48    9.80
   6  -2  -4   66.29    4.90
   6  -2  -4   67.89    4.70
  -6   2   4   64.09    4.60
   5  -2  -4   23.70    3.00
   5  -2  -4   22.30    2.80
  -5   2   4   30.30    2.90
   4  -2  -4   23.10    2.70
   4  -2  -4   27.10    2.90
   4  -2  -4   24.60    2.70
  -4   2   4   30.50    2.50
  -4   2   4   31.10    2.70
   3  -2  -4   91.19    4.30
   3  -2  -4   88.89    4.40
   3  -2  -4   91.39    4.50
  -3   2   4  100.09    4.20
  -3   2   4   85.99    4.40
   2  -2  -4 1021.80   32.80
   2  -2  -4  995.10   33.20
  -2   2   4 1038.20   32.80
  -2   2   4  958.40   33.10
   1  -2  -4   33.70    3.30
  -1   2   4   31.80    3.10
   0  -2  -4    4.20    2.00
   0   2   4    5.20    1.90
  -1  -2  -4  173.88    6.10
  -1  -2  -4  174.28    6.70
   1   2   4  169.48    6.70
   1   2   4  175.78    6.10
  -2  -2  -4 2007.00   63.49
  -2  -2  -4 1881.61   63.59
   2   2   4 1973.10   63.59
   2   2   4 1937.31   63.69
  -3  -2  -4  508.05   17.00
  -3  -2  -4  488.35   16.90
   3   2   4  484.95   16.90
   3   2   4  493.55   16.90
  -4  -2  -4  370.56   13.30
  -4  -2  -4  362.96   12.90
  -4  -2  -4  377.36   12.90
   4   2   4  370.26   13.30
   4   2   4  383.26   13.00
  -5  -2  -4   44.90    3.10
  -5  -2  -4   42.90    3.90
  -5  -2  -4   43.70    3.20
   5   2   4   46.10    3.80
   5   2   4   44.70    3.10
  -6  -2  -4    4.70    2.00
  -6  -2  -4    3.70    2.80
   6   2   4    7.50    2.80
   6   2   4    3.00    2.20
  -7  -2  -4    2.10    2.10
  -7  -2  -4    5.00    3.20
   7   2   4   11.10    2.70
  -8  -2  -4  252.17   10.60
   8   2   4  250.77   10.10
  -9  -2  -4  572.84   21.30
   9   2   4  600.54   20.90
 -10  -2  -4   52.39    5.90
  10   2   4   71.99    5.50
 -11  -2  -4    4.10    3.90
  11   2   4    1.50    3.30
 -12  -2  -4   22.20    5.00
  12   2   4   15.10    4.20
 -13  -2  -4   30.60    5.60
  13   2   4   35.60    5.30
 -14  -2  -4   15.20    5.60
  14   2   4   14.00    5.10
[truncated: 1,893,202 more chars]
