# Supplementary material for: Pillararene incorporated metal–organic frameworks for supramolecular recognition and selective separation
Source: Nat Commun. 2023 Aug 15;14:4927. doi: 10.1038/s41467-023-40594-2 (PMC10427641; doi:10.1038/s41467-023-40594-2)
Supplement: Supplementary file 5 — Source Data [file 41467_2023_40594_MOESM5_ESM.xlsx]

## Sheet: Fig. 4g
Figure 4g
2θ (deg)	Relative Intensity (a.u.)
	I	II	III
3	0.01991	0	0
3.02	0.01347	0.000195906	0.00315
3.04	0.00689	0.000636693	0.00121
3.06	0.00614	0.00132	0.0053
3.08	0.00883	0.00176	0.00335
3.1	0.00344	0.00191	0.00288
3.12	0.01093	0.00264	0.00409
3.14	0.00254	0.00274	0.00516
3.16	0	0.00318	0.00724
3.18	0.00749	0.00426	0.00342
3.2	0.00524	0.00392	0.00315
3.22	0.00479	0.00362	0.00523
3.24	0.00419	0.00377	0.00456
3.26	0.00749	0.00387	0.00677
3.28	0.01377	0.00358	0.00811
3.3	0.00823	0.00279	0.00456
3.32	0.00659	0.00519	0.00597
3.34	0.01138	0.00397	0.00738
3.36	0.01093	0.00529	0.00644
3.38	0.01677	0.00617	0.00597
3.4	0.02216	0.00754	0.00858
3.42	0.01362	0.00563	0.00718
3.44	0.02051	0.00666	0.00845
3.46	0.01482	0.00715	0.01013
3.48	0.01168	0.00593	0.01026
3.5	0.01168	0.00553	0.01294
3.52	0.02605	0.00842	0.00885
3.54	0.01677	0.00705	0.00878
3.56	0.01392	0.00769	0.01133
3.58	0.02575	0.00681	0.01368
3.6	0.0229	0.00926	0.0114
3.62	0.02126	0.00896	0.01053
3.64	0.01602	0.00808	0.00946
3.66	0.02231	0.00837	0.0118
3.68	0.02156	0.01112	0.01227
3.7	0.02769	0.01038	0.01073
3.72	0.0238	0.00931	0.01442
3.74	0.01886	0.01058	0.01415
3.76	0.01722	0.01136	0.01609
3.78	0.02246	0.01102	0.0171
3.8	0.02979	0.01014	0.01945
3.82	0.02799	0.01327	0.02045
3.84	0.02889	0.01508	0.01784
3.86	0.03383	0.01479	0.01683
3.88	0.03458	0.01807	0.02072
3.9	0.03204	0.01861	0.02133
3.92	0.03728	0.01597	0.01717
3.94	0.03922	0.0121	0.0175
3.96	0.04072	0.01655	0.02019
3.98	0.04686	0.02037	0.02045
4	0.04012	0.01959	0.02173
4.02	0.0491	0.0169	0.01817
4.04	0.04282	0.0144	0.02247
4.06	0.04566	0.01724	0.02441
4.08	0.05823	0.01925	0.02595
4.1	0.05689	0.02934	0.02904
4.12	0.06647	0.03389	0.02991
4.14	0.0744	0.031	0.02937
4.16	0.08114	0.03409	0.04822
4.18	0.08638	0.04545	0.11628
4.2	0.11258	0.08272	0.25818
4.22	0.13743	0.14796	0.36333
4.24	0.16527	0.11745	0.33785
4.26	0.19416	0.0548	0.2266
4.28	0.22515	0.031	0.14123
4.3	0.27904	0.02904	0.11923
4.32	0.51287	0.02512	0.11789
4.34	1	0.02287	0.09455
4.36	0.8762	0.02591	0.08731
4.38	0.3503	0.03095	0.07786
4.4	0.1744	0.03668	0.07263
4.42	0.14296	0.03512	0.07055
4.44	0.13009	0.0361	0.07242
4.46	0.11258	0.04217	0.06599
4.48	0.10509	0.05015	0.06418
4.5	0.1021	0.04266	0.06277
4.52	0.09761	0.03174	0.06398
4.54	0.09356	0.03007	0.05995
4.56	0.10225	0.03281	0.06109
4.58	0.10299	0.03781	0.08275
4.6	0.10479	0.04697	0.15115
4.62	0.11123	0.08169	0.13868
4.64	0.11302	0.13356	0.06867
4.66	0.13548	0.16422	0.0517
4.68	0.1488	0.19272	0.06143
4.7	0.16437	0.21677	0.06002
4.72	0.2027	0.27588	0.04775
4.74	0.18608	0.29063	0.04325
4.76	0.15045	0.25012	0.04218
4.78	0.13638	0.18993	0.04399
4.8	0.18308	0.16476	0.04325
4.82	0.21976	0.15144	0.04097
4.84	0.21557	0.11323	0.04185
4.86	0.1729	0.06568	0.04486
4.88	0.14551	0.04991	0.04319
4.9	0.13892	0.05187	0.04399
4.92	0.13668	0.05814	0.04848
4.94	0.13847	0.06631	0.05278
4.96	0.16078	0.07151	0.06076
4.98	0.16976	0.07645	0.07779
5	0.16737	0.14213	0.1307
5.02	0.1738	0.28715	0.21828
5.04	0.17874	0.47135	0.31827
5.06	0.18413	0.60246	0.37681
5.08	0.19671	0.65016	0.40524
5.1	0.19521	0.67695	0.49021
5.12	0.22725	0.84989	0.53199
5.14	0.24057	1	0.52555
5.16	0.26856	0.94436	0.44763
5.18	0.23668	0.72989	0.2437
5.2	0.23204	0.56093	0.11843
5.22	0.21916	0.49481	0.10253
5.24	0.21048	0.4975	0.10837
5.26	0.20225	0.58194	0.11729
5.28	0.19356	0.68552	0.11601
5.3	0.1762	0.77603	0.11937
5.32	0.16796	0.83505	0.12212
5.34	0.14835	0.82325	0.12017
5.36	0.15	0.70374	0.11782
5.38	0.14476	0.44686	0.10891
5.4	0.14087	0.1748	0.10408
5.42	0.13847	0.08302	0.09241
5.44	0.1271	0.06896	0.08497
5.46	0.13278	0.06504	0.07893
5.48	0.12725	0.06715	0.07377
5.5	0.13383	0.06298	0.06646
5.52	0.12485	0.06151	0.06545
5.54	0.12874	0.0573	0.06377
5.56	0.1274	0.05755	0.05921
5.58	0.1268	0.05583	0.05412
5.6	0.12665	0.05569	0.06109
5.62	0.11767	0.05451	0.06317
5.64	0.1238	0.0572	0.06156
5.66	0.11467	0.0548	0.0572
5.68	0.13084	0.05417	0.05526
5.7	0.1268	0.05338	0.05821
5.72	0.12305	0.04854	0.05687
5.74	0.1232	0.05005	0.05425
5.76	0.1247	0.04819	0.05499
5.78	0.11991	0.05231	0.05479
5.8	0.12575	0.04751	0.05801
5.82	0.1226	0.05138	0.05472
5.84	0.11781	0.05138	0.05479
5.86	0.13009	0.05074	0.05579
5.88	0.1229	0.06342	0.05579
5.9	0.11407	0.06622	0.05633
5.92	0.12425	0.06093	0.05304
5.94	0.1241	0.05701	0.05298
5.96	0.13248	0.05436	0.05204
5.98	0.1238	0.04996	0.0572
6	0.12201	0.04922	0.05787
6.02	0.1238	0.04795	0.05687
6.04	0.11856	0.04854	0.05539
6.06	0.13264	0.05172	0.05787
6.08	0.13413	0.04883	0.05492
6.1	0.13877	0.04932	0.05593
6.12	0.13653	0.04966	0.05546
6.14	0.14117	0.0502	0.0562
6.16	0.13248	0.05001	0.05734
6.18	0.13997	0.05363	0.05767
6.2	0.14521	0.06303	0.05781
6.22	0.13713	0.07141	0.05995
6.24	0.14326	0.08522	0.05975
6.26	0.14072	0.0956	0.06009
6.28	0.13608	0.08605	0.05754
6.3	0.13713	0.07665	0.06096
6.32	0.14281	0.06705	0.05754
6.34	0.1509	0.06548	0.05982
6.36	0.14761	0.0644	0.05687
6.38	0.1488	0.06426	0.05828
6.4	0.14341	0.06543	0.06324
6.42	0.14716	0.07268	0.05962
6.44	0.14581	0.07768	0.06163
6.46	0.14761	0.08434	0.06827
6.48	0.15449	0.09825	0.07102
6.5	0.16557	0.12141	0.08322
6.52	0.15644	0.14992	0.09576
6.54	0.15689	0.18062	0.10602
6.56	0.16138	0.2369	0.11595
6.58	0.16587	0.3036	0.13204
6.6	0.15763	0.33035	0.15088
6.62	0.15883	0.3303	0.14867
6.64	0.16347	0.33603	0.11702
6.66	0.16632	0.35121	0.12078
6.68	0.17425	0.36816	0.15739
6.7	0.175	0.39568	0.19213
6.72	0.17425	0.37521	0.16933
6.74	0.18683	0.32917	0.11192
6.76	0.17515	0.29146	0.08248
6.78	0.18024	0.2725	0.06719
6.8	0.17994	0.2369	0.07242
6.82	0.17081	0.18959	0.06679
6.84	0.16722	0.14198	0.06035
6.86	0.15868	0.10554	0.06089
6.88	0.16617	0.07709	0.0633
6.9	0.17051	0.06465	0.06109
6.92	0.16003	0.06	0.06277
6.94	0.15868	0.05853	0.06029
6.96	0.15659	0.0552	0.06277
6.98	0.14985	0.0527	0.05962
7	0.15763	0.05534	0.06015
7.02	0.14716	0.0528	0.05962
7.04	0.15524	0.06235	0.05781
7.06	0.15614	0.07244	0.06163
7.08	0.15509	0.06484	0.05935
7.1	0.1524	0.05574	0.05975
7.12	0.1491	0.05402	0.05633
7.14	0.1503	0.05476	0.05814
7.16	0.15659	0.0524	0.05754
7.18	0.15868	0.05015	0.05526
7.2	0.14955	0.04682	0.05895
7.22	0.1506	0.04942	0.05593
7.24	0.14925	0.0454	0.05358
7.26	0.15808	0.0478	0.05532
7.28	0.14761	0.04658	0.05257
7.3	0.14087	0.04364	0.05224
7.32	0.13728	0.04765	0.05586
7.34	0.14671	0.04535	0.05311
7.36	0.13698	0.04741	0.05519
7.38	0.13114	0.04663	0.05774
7.4	0.14985	0.04682	0.05526
7.42	0.14222	0.04677	0.0562
7.44	0.14701	0.04824	0.05345
7.46	0.1494	0.04863	0.05338
7.48	0.14596	0.04378	0.05425
7.5	0.15105	0.04932	0.05781
7.52	0.15404	0.04521	0.05492
7.54	0.15105	0.04374	0.04983
7.56	0.15299	0.0454	0.05392
7.58	0.15015	0.04236	0.05331
7.6	0.15	0.04207	0.05506
7.62	0.1518	0.04565	0.05123
7.64	0.15838	0.04305	0.05465
7.66	0.15674	0.04359	0.05673
7.68	0.14596	0.04521	0.05103
7.7	0.16078	0.0453	0.05237
7.72	0.1488	0.04501	0.05331
7.74	0.14356	0.04868	0.0515
7.76	0.1497	0.0477	0.05479
7.78	0.15898	0.04702	0.05452
7.8	0.15254	0.04658	0.05291
7.82	0.15479	0.04917	0.05083
7.84	0.15374	0.04883	0.05231
7.86	0.15659	0.04687	0.04875
7.88	0.16497	0.04628	0.05472
7.9	0.15719	0.04614	0.05063
7.92	0.1494	0.04903	0.05345
7.94	0.16243	0.0525	0.05137
7.96	0.15988	0.05711	0.05043
7.98	0.16856	0.06426	0.05459
8	0.1497	0.07552	0.05325
8.02	0.1726	0.07562	0.05264
8.04	0.16991	0.06602	0.05667
8.06	0.16946	0.06489	0.05459
8.08	0.16542	0.06264	0.05727
8.1	0.17231	0.06024	0.06109
8.12	0.16961	0.0548	0.06176
8.14	0.1759	0.05701	0.06646
8.16	0.17111	0.05706	0.06109
8.18	0.16931	0.06186	0.06082
8.2	0.18847	0.06964	0.06304
8.22	0.17844	0.07655	0.05888
8.24	0.17081	0.06788	0.0574
8.26	0.19296	0.06377	0.05747
8.28	0.17784	0.06475	0.06149
8.3	0.17305	0.06641	0.05895
8.32	0.18952	0.06191	0.06304
8.34	0.18234	0.06073	0.06418
8.36	0.18937	0.06122	0.06418
8.38	0.17246	0.06685	0.06565
8.4	0.18533	0.07038	0.06558
8.42	0.1744	0.07743	0.0733
8.44	0.18773	0.08331	0.0739
8.46	0.20434	0.08635	0.08074
8.48	0.21302	0.11118	0.09395
8.5	0.2015	0.17205	0.12661
8.52	0.21722	0.27637	0.1873
8.54	0.22216	0.43648	0.31941
8.56	0.23024	0.5982	0.49852
8.58	0.24805	0.6533	0.625
8.6	0.2979	0.6194	0.66369
8.62	0.46108	0.5791	0.62272
8.64	0.6753	0.47708	0.51764
8.66	0.8009	0.33255	0.37587
8.68	0.8503	0.1889	0.25275
8.7	0.84596	0.09208	0.1651
8.72	0.72859	0.06573	0.11186
8.74	0.59296	0.05838	0.091
8.76	0.4738	0.05397	0.07377
8.78	0.31737	0.05187	0.07122
8.8	0.24072	0.05079	0.06424
8.82	0.20704	0.05084	0.06317
8.84	0.20494	0.0479	0.06022
8.86	0.19431	0.04805	0.05962
8.88	0.19207	0.05094	0.05734
8.9	0.19296	0.0477	0.05854
8.92	0.19162	0.04628	0.05767
8.94	0.18787	0.04721	0.06458
8.96	0.18338	0.0502	0.06042
8.98	0.1765	0.04849	0.06035
9	0.18623	0.0479	0.05801
9.02	0.19326	0.05275	0.05948
9.04	0.20389	0.04863	0.06699
9.06	0.20389	0.05206	0.06344
9.08	0.19356	0.05294	0.06659
9.1	0.20045	0.05525	0.0676
9.12	0.21572	0.05779	0.06646
9.14	0.21123	0.05779	0.07169
9.16	0.2256	0.06303	0.07806
9.18	0.23129	0.06362	0.08074
9.2	0.24281	0.06592	0.08248
9.22	0.25928	0.07116	0.08979
9.24	0.27665	0.07464	0.09744
9.26	0.27814	0.07875	0.11031
9.28	0.31452	0.07973	0.12808
9.3	0.32575	0.08262	0.15001
9.32	0.36228	0.10236	0.18334
9.34	0.38129	0.14424	0.31605
9.36	0.4262	0.24346	0.57075
9.38	0.50464	0.38349	0.88244
9.4	0.63114	0.45352	1
9.42	0.7744	0.48888	0.92422
9.44	0.91542	0.50264	0.74088
9.46	0.95569	0.52449	0.67489
9.48	0.93024	0.56318	0.69266
9.5	0.85105	0.62019	0.65417
9.52	0.80883	0.72103	0.51006
9.54	0.71766	0.7965	0.30995
9.56	0.60898	0.75556	0.18053
9.58	0.48069	0.51224	0.11715
9.6	0.38743	0.2774	0.08134
9.62	0.35853	0.16064	0.06639
9.64	0.33189	0.1266	0.06438
9.66	0.31242	0.10187	0.0629
9.68	0.28982	0.08008	0.05834
9.7	0.27949	0.06431	0.05687
9.72	0.26437	0.0597	0.05942
9.74	0.24775	0.06372	0.05532
9.76	0.23668	0.07302	0.0564
9.78	0.22949	0.08693	0.05338
9.8	0.23099	0.09198	0.05117
9.82	0.22066	0.09776	0.05237
9.84	0.20868	0.10265	0.05445
9.86	0.2	0.10598	0.05901
9.88	0.20778	0.10892	0.05714
9.9	0.20374	0.1078	0.05385
9.92	0.19895	0.10368	0.05412
9.94	0.20584	0.09717	0.05928
9.96	0.19745	0.09413	0.05586
9.98	0.20614	0.08022	0.05673
10	0.19581	0.07493	0.05962
10.02	0.19641	0.07743	0.06693
10.04	0.21737	0.08605	0.06344
10.06	0.1979	0.10153	0.05848
10.08	0.20479	0.11891	0.05868
10.1	0.19835	0.12406	0.05774
10.12	0.2018	0.11813	0.0564
10.14	0.21662	0.09379	0.05693
10.16	0.21153	0.07542	0.05606
10.18	0.2018	0.07018	0.06538
10.2	0.19491	0.07342	0.06719
10.22	0.19701	0.07469	0.08114
10.24	0.20659	0.07748	0.10535
10.26	0.20599	0.10256	0.14016
10.28	0.20344	0.16329	0.18187
10.3	0.19835	0.25012	0.22157
10.32	0.19671	0.32501	0.23867
10.34	0.21168	0.38025	0.22063
10.36	0.24057	0.42311	0.20661
10.38	0.25644	0.46508	0.18676
10.4	0.27216	0.48252	0.17362
10.42	0.30689	0.44818	0.15249
10.44	0.30494	0.38187	0.13714
10.46	0.30973	0.31879	0.10837
10.48	0.325	0.26722	0.07967
10.5	0.31213	0.21799	0.06216
10.52	0.29731	0.1553	0.05935
10.54	0.27889	0.12151	0.05734
10.56	0.25749	0.1028	0.04828
10.58	0.23159	0.10226	0.04781
10.6	0.2265	0.09869	0.04942
10.62	0.2256	0.09555	0.04728
10.64	0.18877	0.10295	0.04547
10.66	0.19955	0.10339	0.04869
10.68	0.17066	0.11152	0.04278
10.7	0.16632	0.11015	0.04728
10.72	0.16781	0.11176	0.04688
10.74	0.16258	0.10868	0.04614
10.76	0.17096	0.09105	0.04781
10.78	0.15509	0.07557	0.04433
10.8	0.16422	0.06382	0.04151
10.82	0.16407	0.06171	0.04641
10.84	0.16991	0.06005	0.04392
10.86	0.15883	0.06235	0.0405
10.88	0.15075	0.06401	0.04278
10.9	0.1506	0.06249	0.04439
10.92	0.15644	0.062	0.04688
10.94	0.15599	0.06122	0.04339
10.96	0.1497	0.06259	0.03863
10.98	0.14266	0.06416	0.03822
11	0.15524	0.0624	0.04285
11.02	0.16377	0.06338	0.04406
11.04	0.14745	0.06249	0.04345
11.06	0.14446	0.06264	0.04842
11.08	0.15614	0.06186	0.04627
11.1	0.14446	0.05897	0.0509
11.12	0.14955	0.0598	0.05097
11.14	0.1518	0.06382	0.05304
11.16	0.14985	0.0644	0.05485
11.18	0.15554	0.06773	0.05781
11.2	0.15135	0.07082	0.05304
11.22	0.15808	0.0696	0.04734
11.24	0.15704	0.07484	0.04399
11.26	0.15165	0.07831	0.04842
11.28	0.15838	0.07606	0.04889
11.3	0.15105	0.08101	0.04493
11.32	0.16003	0.07826	0.04433
11.34	0.15734	0.07204	0.0456
11.36	0.16138	0.06093	0.04486
11.38	0.15928	0.06186	0.04379
11.4	0.16183	0.06073	0.04372
11.42	0.15659	0.05907	0.04406
11.44	0.16512	0.0624	0.03963
11.46	0.16512	0.07537	0.0395
11.48	0.16018	0.08414	0.03661
11.5	0.14985	0.08253	0.03843
11.52	0.16123	0.07631	0.03963
11.54	0.16347	0.06852	0.04037
11.56	0.16512	0.06656	0.04037
11.58	0.15599	0.06318	0.04446
11.6	0.16138	0.0645	0.04285
11.62	0.16796	0.06573	0.04144
11.64	0.16796	0.07009	0.03876
11.66	0.15898	0.0693	0.04091
11.68	0.16826	0.06357	0.03635
11.7	0.16527	0.06602	0.0336
11.72	0.15	0.06102	0.03775
11.74	0.15614	0.05676	0.03474
11.76	0.16018	0.05569	0.03849
11.78	0.1512	0.0548	0.03735
11.8	0.14536	0.05275	0.03762
11.82	0.1488	0.05456	0.03427
11.84	0.15225	0.05622	0.03172
11.86	0.14671	0.05245	0.03494
11.88	0.14581	0.05456	0.03588
11.9	0.14701	0.05422	0.03333
11.92	0.15314	0.05167	0.03393
11.94	0.14177	0.05064	0.03655
11.96	0.13997	0.05182	0.03527
11.98	0.13817	0.05583	0.03675
12	0.13234	0.05466	0.03843
12.02	0.14117	0.05231	0.03501
12.04	0.14012	0.05123	0.03802
12.06	0.14326	0.05226	0.03695
12.08	0.13383	0.04751	0.03615
12.1	0.13518	0.05098	0.03447
12.12	0.13054	0.04849	0.03105
12.14	0.13144	0.05064	0.0346
12.16	0.13398	0.05378	0.03802
12.18	0.13728	0.05143	0.03521
12.2	0.13713	0.05064	0.0342
12.22	0.14102	0.05196	0.03474
12.24	0.13698	0.0524	0.03574
12.26	0.14042	0.05226	0.03742
12.28	0.13847	0.05275	0.03534
12.3	0.13114	0.05314	0.03212
12.32	0.13024	0.05343	0.03554
12.34	0.13353	0.05324	0.03574
12.36	0.1256	0.0502	0.03809
12.38	0.13338	0.04991	0.03588
12.4	0.13264	0.05353	0.03494
12.42	0.13713	0.05172	0.03688
12.44	0.13743	0.05196	0.03568
12.46	0.13877	0.05045	0.03742
12.48	0.13593	0.05407	0.03816
12.5	0.13114	0.05187	0.03581
12.52	0.13668	0.055	0.03849
12.54	0.13907	0.05814	0.04017
12.56	0.125	0.05476	0.03668
12.58	0.12904	0.05941	0.03936
12.6	0.13638	0.05985	0.0399
12.62	0.13248	0.06245	0.03856
12.64	0.14566	0.06176	0.0401
12.66	0.14147	0.06484	0.04104
12.68	0.13862	0.06602	0.04164
12.7	0.13982	0.06631	0.04037
12.72	0.14431	0.07337	0.04097
12.74	0.14341	0.07675	0.04573
12.76	0.1497	0.08395	0.04889
12.78	0.14925	0.08752	0.05224
12.8	0.14461	0.1004	0.06223
12.82	0.1494	0.13351	0.08289
12.84	0.14581	0.18126	0.11293
12.86	0.1497	0.23225	0.16041
12.88	0.16063	0.29185	0.19427
12.9	0.16153	0.32937	0.21506
12.92	0.15599	0.3423	0.21359
12.94	0.16422	0.34308	0.20976
12.96	0.17575	0.37325	0.20762
12.98	0.2024	0.39612	0.19367
13	0.25135	0.38432	0.16738
13.02	0.28847	0.342	0.15122
13.04	0.41527	0.30233	0.12419
13.06	0.47305	0.26864	0.09905
13.08	0.54371	0.22818	0.08168
13.1	0.58024	0.19311	0.06914
13.12	0.59162	0.17117	0.05358
13.14	0.53443	0.11064	0.0519
13.16	0.46228	0.07337	0.04822
13.18	0.31497	0.06857	0.04272
13.2	0.23428	0.06587	0.04272
13.22	0.18428	0.06651	0.04071
13.24	0.17171	0.05838	0.04077
13.26	0.16153	0.06333	0.04225
13.28	0.15284	0.06328	0.04547
13.3	0.16003	0.06318	0.04506
13.32	0.15299	0.06602	0.04332
13.34	0.16856	0.0694	0.0452
13.36	0.14671	0.07009	0.04406
13.38	0.1515	0.06876	0.04299
13.4	0.14955	0.0766	0.04527
13.42	0.15284	0.08032	0.04587
13.44	0.15195	0.09075	0.04607
13.46	0.1494	0.09516	0.04788
13.48	0.14476	0.10956	0.04855
13.5	0.15778	0.11593	0.05465
13.52	0.16063	0.12239	0.05325
13.54	0.15554	0.11696	0.0572
13.56	0.15539	0.11015	0.07316
13.58	0.16287	0.10378	0.08926
13.6	0.15195	0.10197	0.08926
13.62	0.16063	0.09541	0.07182
13.64	0.15314	0.08845	0.06123
13.66	0.16243	0.09056	0.05834
13.68	0.16033	0.09457	0.06317
13.7	0.15629	0.0982	0.0623
13.72	0.16512	0.1007	0.05734
13.74	0.16781	0.10109	0.0519
13.76	0.17665	0.10148	0.04493
13.78	0.17919	0.09883	0.04848
13.8	0.1735	0.09663	0.04855
13.82	0.1738	0.09399	0.05023
13.84	0.17395	0.09776	0.05714
13.86	0.16632	0.10696	0.05841
13.88	0.17141	0.11554	0.0621
13.9	0.18219	0.12259	0.06149
13.92	0.18069	0.13224	0.06914
13.94	0.18264	0.14326	0.06773
13.96	0.20434	0.1675	0.06954
13.98	0.20165	0.18983	0.06947
14	0.18892	0.18591	0.06518
14.02	0.19865	0.17225	0.06237
14.04	0.21407	0.16368	0.0564
14.06	0.21422	0.14713	0.05942
14.08	0.21542	0.12778	0.05687
14.1	0.23039	0.12621	0.05841
14.12	0.22455	0.11901	0.06022
14.14	0.24686	0.11025	0.06398
14.16	0.24521	0.11093	0.06438
14.18	0.24716	0.11847	0.08289
14.2	0.28009	0.13625	0.10495
14.22	0.30225	0.18523	0.13405
14.24	0.33368	0.23132	0.14827
14.26	0.42201	0.27539	0.14961
14.28	0.52231	0.31624	0.13298
14.3	0.58698	0.34205	0.11561
14.32	0.57186	0.37869	0.09791
14.34	0.57455	0.44578	0.0857
14.36	0.56078	0.50098	0.07497
14.38	0.50838	0.51572	0.06813
14.4	0.45599	0.50407	0.05834
14.42	0.39431	0.43506	0.05512
14.44	0.35719	0.3347	0.05103
14.46	0.33683	0.23788	0.0515
14.48	0.30449	0.1724	0.0505
14.5	0.29761	0.13395	0.0507
14.52	0.28862	0.11798	0.04862
14.54	0.28129	0.10231	0.04828
14.56	0.25823	0.09389	0.0462
14.58	0.2509	0.09085	0.04614
14.6	0.24117	0.08571	0.04567
14.62	0.24162	0.08042	0.04104
14.64	0.23293	0.08218	0.04366
14.66	0.22485	0.07773	0.04433
14.68	0.2259	0.07841	0.04158
14.7	0.21033	0.07635	0.03762
14.72	0.21707	0.08027	0.04372
14.74	0.21677	0.07694	0.04399
14.76	0.21557	0.07513	0.04721
14.78	0.2024	0.07601	0.04486
14.8	0.19716	0.0788	0.04278
14.82	0.19581	0.07675	0.04848
14.84	0.20524	0.07826	0.04386
14.86	0.1994	0.07449	0.04694
14.88	0.19761	0.07449	0.04446
14.9	0.20284	0.0717	0.04245
14.92	0.19296	0.07297	0.04439
14.94	0.20883	0.07557	0.04232
14.96	0.19865	0.07454	0.04171
14.98	0.20329	0.07454	0.03916
15	0.18862	0.07155	0.04366
15.02	0.19611	0.07376	0.04037
15.04	0.18907	0.07185	0.03863
15.06	0.19506	0.07386	0.04185
15.08	0.2012	0.07518	0.04003
15.1	0.19237	0.07244	0.04138
15.12	0.19416	0.07283	0.04587
15.14	0.18278	0.072	0.04144
15.16	0.19132	0.07342	0.04406
15.18	0.18653	0.07288	0.04238
15.2	0.19596	0.07293	0.04466
15.22	0.18503	0.07366	0.04493
15.24	0.19581	0.07239	0.04218
15.26	0.18668	0.07381	0.04433
15.28	0.19386	0.07058	0.04433
15.3	0.20554	0.07631	0.04339
15.32	0.19745	0.0742	0.0456
15.34	0.2027	0.07851	0.04185
15.36	0.18907	0.079	0.04748
15.38	0.20823	0.07743	0.04379
15.4	0.20539	0.0792	0.0448
15.42	0.19356	0.07871	0.04513
15.44	0.19701	0.07552	0.0452
15.46	0.20015	0.07694	0.04553
15.48	0.19716	0.07469	0.04788
15.5	0.2015	0.0791	0.04835
15.52	0.20569	0.07797	0.04922
15.54	0.20988	0.08066	0.04634
15.56	0.20973	0.08267	0.04755
15.58	0.22006	0.0815	0.0517
15.6	0.20404	0.08742	0.0517
15.62	0.20883	0.0931	0.04835
15.64	0.21093	0.09061	0.04755
15.66	0.21198	0.09286	0.04728
15.68	0.2009	0.09452	0.04708
15.7	0.21976	0.1006	0.05063
15.72	0.21901	0.10383	0.05204
15.74	0.22006	0.11255	0.0519
15.76	0.21976	0.12161	0.05063
15.78	0.21557	0.13008	0.056
15.8	0.21123	0.13454	0.05868
15.82	0.21901	0.14497	0.05942
15.84	0.22216	0.15839	0.06297
15.86	0.22994	0.17274	0.06404
15.88	0.22216	0.18508	0.06626
15.9	0.23548	0.19968	0.07175
15.92	0.21871	0.21226	0.07122
15.94	0.22665	0.20511	0.07122
15.96	0.21347	0.18988	0.07075
15.98	0.2259	0.17191	0.06652
16	0.22695	0.15506	0.06558
16.02	0.23009	0.14639	0.06491
16.04	0.21228	0.13576	0.05519
16.06	0.2241	0.1365	0.06076
16.08	0.23114	0.13503	0.05318
16.1	0.22365	0.12905	0.05559
16.12	0.21587	0.11676	0.05412
16.14	0.2259	0.10912	0.0505
16.16	0.21886	0.09565	0.05606
16.18	0.21228	0.09555	0.05224
16.2	0.21512	0.08928	0.05231
16.22	0.22006	0.08987	0.0511
16.24	0.20689	0.08581	0.05204
16.26	0.21482	0.08052	0.04775
16.28	0.20704	0.08135	0.05284
16.3	0.21826	0.08576	0.04942
16.32	0.21422	0.08272	0.05204
16.34	0.21647	0.08052	0.05217
16.36	0.20958	0.08311	0.04962
16.38	0.21826	0.08336	0.05076
16.4	0.21901	0.08439	0.04976
16.42	0.21617	0.08458	0.05056
16.44	0.21557	0.08605	0.05137
16.46	0.20359	0.08399	0.05197
16.48	0.21362	0.08806	0.04956
16.5	0.21183	0.091	0.04889
16.52	0.21243	0.08943	0.05003
16.54	0.2247	0.09124	0.05157
16.56	0.21183	0.0909	0.0517
16.58	0.21632	0.09173	0.05264
16.6	0.20075	0.09193	0.0519
16.62	0.20554	0.08972	0.05217
16.64	0.225	0.09732	0.05579
16.66	0.20674	0.09526	0.05579
16.68	0.21063	0.09359	0.05345
16.7	0.2027	0.09433	0.05351
16.72	0.21617	0.10221	0.05029
16.74	0.21467	0.1007	0.05144
16.76	0.21377	0.10393	0.05479
16.78	0.21901	0.10574	0.05284
16.8	0.21228	0.10295	0.05264
16.82	0.20883	0.10378	0.05298
16.84	0.21677	0.10192	0.05687
16.86	0.2241	0.1003	0.05485
16.88	0.20734	0.09634	0.0509
16.9	0.20823	0.09609	0.05284
16.92	0.20599	0.09697	0.0517
16.94	0.21377	0.08777	0.05137
16.96	0.21048	0.08879	0.05418
16.98	0.20973	0.08811	0.05036
17	0.20659	0.0885	0.05076
17.02	0.22156	0.08639	0.05029
17.04	0.21362	0.08537	0.05304
17.06	0.20494	0.09266	0.05593
17.08	0.22305	0.08816	0.05633
17.1	0.21737	0.08879	0.0568
17.12	0.22021	0.09237	0.05573
17.14	0.21138	0.09384	0.05459
17.16	0.21467	0.09795	0.06263
17.18	0.21287	0.10138	0.05834
17.2	0.21183	0.10647	0.07021
17.22	0.20913	0.11862	0.06766
17.24	0.22769	0.12543	0.07437
17.26	0.21931	0.12714	0.07397
17.28	0.23847	0.1292	0.07283
17.3	0.25374	0.11857	0.07692
17.32	0.26183	0.11039	0.07256
17.34	0.27725	0.10696	0.07417
17.36	0.29805	0.09776	0.0731
17.38	0.31168	0.09932	0.06612
17.4	0.30584	0.09085	0.06532
17.42	0.28488	0.08551	0.06324
17.44	0.26272	0.08311	0.06203
17.46	0.23488	0.08497	0.0627
17.48	0.21707	0.08448	0.0572
17.5	0.22874	0.08757	0.05593
17.52	0.21587	0.08419	0.05532
17.54	0.2021	0.086	0.05177
17.56	0.20988	0.08693	0.05606
17.58	0.21512	0.08659	0.05673
17.6	0.2003	0.08566	0.05217
17.62	0.20943	0.08267	0.06049
17.64	0.21452	0.08199	0.0515
17.66	0.21871	0.08414	0.05439
17.68	0.21392	0.08302	0.05506
17.7	0.21557	0.08777	0.05412
17.72	0.21168	0.0838	0.05519
17.74	0.20659	0.08336	0.05566
17.76	0.19356	0.07851	0.05311
17.78	0.21617	0.08429	0.05646
17.8	0.21856	0.08497	0.05613
17.82	0.2015	0.08649	0.05968
17.84	0.21467	0.08875	0.0576
17.86	0.21946	0.08982	0.0564
17.88	0.22365	0.08248	0.05512
17.9	0.21198	0.0885	0.05325
17.92	0.20449	0.09041	0.05727
17.94	0.21258	0.09761	0.05304
17.96	0.2018	0.10035	0.06062
17.98	0.21647	0.10016	0.05901
18	0.21407	0.10261	0.05506
18.02	0.21512	0.10701	0.0621
18.04	0.22784	0.10158	0.05874
18.06	0.22305	0.11206	0.0572
18.08	0.2229	0.11446	0.05693
18.1	0.22276	0.11441	0.05767
18.12	0.21527	0.11852	0.06015
18.14	0.22171	0.11985	0.05667
18.16	0.20359	0.11505	0.05828
18.18	0.21407	0.11289	0.06002
18.2	0.22006	0.11294	0.05841
18.22	0.21811	0.10848	0.06109
18.24	0.21677	0.10476	0.05854
18.26	0.20928	0.09952	0.06076
18.28	0.20584	0.09869	0.05814
18.3	0.21198	0.0959	0.05935
18.32	0.21123	0.09487	0.05693
18.34	0.21557	0.09173	0.05781
18.36	0.20958	0.09119	0.05693
18.38	0.20853	0.08948	0.05794
18.4	0.20793	0.0935	0.05928
18.42	0.20629	0.08821	0.05915
18.44	0.20704	0.09173	0.05928
18.46	0.21781	0.08762	0.05774
18.48	0.21377	0.08884	0.06123
18.5	0.22006	0.08943	0.05962
18.52	0.20883	0.0907	0.05633
18.54	0.20614	0.09105	0.05848
18.56	0.21572	0.09428	0.05653
18.58	0.20778	0.09266	0.05378
18.6	0.22575	0.0933	0.06009
18.62	0.22036	0.09041	0.05868
18.64	0.22395	0.09565	0.05854
18.66	0.2247	0.09257	0.05767
18.68	0.20689	0.09075	0.05633
18.7	0.20539	0.09257	0.05821
18.72	0.21123	0.09354	0.05955
18.74	0.22051	0.09066	0.06042
18.76	0.21467	0.09653	0.05767
18.78	0.22066	0.09594	0.06129
18.8	0.2229	0.09604	0.06196
18.82	0.2226	0.09874	0.0619
18.84	0.22575	0.09212	0.06116
18.86	0.2235	0.0979	0.06216
18.88	0.225	0.09741	0.06136
18.9	0.23578	0.09217	0.06116
18.92	0.23428	0.08688	0.06867
18.94	0.21497	0.09075	0.06337
18.96	0.23099	0.09095	0.06284
18.98	0.23099	0.09418	0.06431
19	0.24551	0.09448	0.06377
19.02	0.24581	0.09594	0.06149
19.04	0.24162	0.09526	0.06015
19.06	0.25823	0.09795	0.06451
19.08	0.25763	0.10148	0.06458
19.1	0.25284	0.10638	0.06585
19.12	0.24057	0.11926	0.06605
19.14	0.26048	0.12944	0.06351
19.16	0.25913	0.13532	0.06411
19.18	0.25988	0.13302	0.06538
19.2	0.26677	0.13297	0.06411
19.22	0.2732	0.1364	0.06572
19.24	0.27859	0.1267	0.06666
19.26	0.26377	0.12489	0.06552
19.28	0.28264	0.12406	0.06639
19.3	0.26512	0.11343	0.06686
19.32	0.26422	0.11015	0.06719
19.34	0.26302	0.10745	0.06317
19.36	0.25599	0.10706	0.06619
19.38	0.25195	0.10172	0.06652
19.4	0.25943	0.10045	0.06867
19.42	0.25524	0.09815	0.06478
19.44	0.24761	0.09448	0.0625
19.46	0.25299	0.09776	0.06525
19.48	0.24341	0.09467	0.06371
19.5	0.23907	0.09291	0.06585
19.52	0.23847	0.0934	0.06592
19.54	0.24177	0.09521	0.06793
19.56	0.23862	0.09374	0.07028
19.58	0.24506	0.09281	0.07041
19.6	0.23189	0.09061	0.06605
19.62	0.23458	0.0911	0.06699
19.64	0.23114	0.09531	0.06351
19.66	0.23743	0.09526	0.06263
19.68	0.23698	0.08884	0.06699
19.7	0.23518	0.09159	0.0676
19.72	0.24147	0.09041	0.06605
19.74	0.22126	0.09472	0.0623
19.76	0.23608	0.09105	0.06833
19.78	0.22949	0.09384	0.07115
19.8	0.2271	0.09712	0.06914
19.82	0.23189	0.09756	0.06337
19.84	0.22799	0.09242	0.07001
19.86	0.22485	0.0956	0.06532
19.88	0.21916	0.09624	0.06713
19.9	0.23144	0.10099	0.06887
19.92	0.23144	0.09722	0.06793
19.94	0.23024	0.09727	0.06719
19.96	0.21557	0.09653	0.07202
19.98	0.22949	0.09707	0.0682
20	0.23264	0.10079	0.06934
20.02	0.22859	0.09977	0.06726
20.04	0.22725	0.09888	0.06746
20.06	0.22036	0.09928	0.06847
20.08	0.22395	0.09643	0.06921
20.1	0.23323	0.09619	0.0686
20.12	0.22276	0.09991	0.06652
20.14	0.23039	0.09683	0.06532
20.16	0.21961	0.09707	0.06679
20.18	0.23264	0.09648	0.06934
20.2	0.2265	0.09859	0.07444
20.22	0.22665	0.10202	0.07242
20.24	0.22934	0.10084	0.07082
20.26	0.23114	0.09883	0.0743
20.28	0.23817	0.0981	0.06947
20.3	0.23054	0.10109	0.07296
20.32	0.22994	0.09996	0.0688
20.34	0.24192	0.09673	0.07068
20.36	0.21078	0.10021	0.07303
20.38	0.21841	0.10226	0.07189
20.4	0.23338	0.10114	0.07222
20.42	0.23054	0.10236	0.06947
20.44	0.21946	0.10481	0.06786
20.46	0.23743	0.10324	0.06947
20.48	0.21647	0.10339	0.07276
20.5	0.23518	0.10177	0.07209
20.52	0.23264	0.10417	0.07189
20.54	0.22216	0.10123	0.07638
20.56	0.23518	0.10491	0.07994
20.58	0.22934	0.10246	0.07424
20.6	0.22605	0.1028	0.0735
20.62	0.22784	0.1051	0.07531
20.64	0.24671	0.11029	0.08027
20.66	0.23248	0.10951	0.07591
20.68	0.22665	0.11044	0.07538
20.7	0.24536	0.10922	0.07631
20.72	0.24237	0.10912	0.0788
20.74	0.24296	0.11157	0.07658
20.76	0.24027	0.10995	0.08228
20.78	0.23892	0.11363	0.07826
20.8	0.23907	0.10951	0.0794
20.82	0.23817	0.11265	0.07598
20.84	0.23443	0.10721	0.07544
20.86	0.24147	0.11	0.07303
20.88	0.23473	0.10887	0.0741
20.9	0.2482	0.11411	0.08275
20.92	0.23967	0.10981	0.08054
20.94	0.23877	0.11098	0.07826
20.96	0.23488	0.11568	0.0794
20.98	0.23144	0.10966	0.08175
21	0.24281	0.10726	0.07933
21.02	0.22994	0.12053	0.07397
21.04	0.23997	0.11142	0.0792
21.06	0.22874	0.11221	0.08175
21.08	0.24281	0.11666	0.08248
21.1	0.23428	0.12024	0.08047
21.12	0.22545	0.11676	0.08269
21.14	0.23443	0.12014	0.07504
21.16	0.22874	0.1196	0.07839
21.18	0.23039	0.12357	0.07564
21.2	0.24042	0.12381	0.08114
21.22	0.21677	0.12269	0.07678
21.24	0.2274	0.12641	0.07973
21.26	0.24012	0.12626	0.07806
21.28	0.21317	0.13135	0.08007
21.3	0.23219	0.13258	0.07745
21.32	0.2253	0.1315	0.08094
21.34	0.22844	0.13439	0.08134
21.36	0.2265	0.13003	0.08041
21.38	0.23234	0.12704	0.08208
21.4	0.22784	0.1318	0.08094
21.42	0.22949	0.13292	0.08409
21.44	0.23024	0.13072	0.08242
21.46	0.2253	0.13601	0.08228
21.48	0.22874	0.13953	0.08597
21.5	0.23293	0.13395	0.08228
21.52	0.22964	0.13067	0.0853
21.54	0.22171	0.13199	0.08778
21.56	0.22455	0.1318	0.09013
21.58	0.24162	0.13101	0.0857
21.6	0.24132	0.12758	0.08577
21.62	0.22665	0.12915	0.08765
21.64	0.2268	0.1266	0.09053
21.66	0.2229	0.12322	0.09241
21.68	0.22635	0.13077	0.08986
21.7	0.22994	0.12989	0.09241
21.72	0.21811	0.1318	0.09462
21.74	0.2235	0.12881	0.09657
21.76	0.22784	0.12435	0.09187
21.78	0.22066	0.12401	0.09315
21.8	0.22305	0.12886	0.09375
21.82	0.22515	0.12866	0.09469
21.84	0.23114	0.12763	0.08838
21.86	0.23278	0.12327	0.08932
21.88	0.22695	0.12259	0.09341
21.9	0.23189	0.12406	0.08872
21.92	0.2238	0.122	0.08959
21.94	0.2259	0.12068	0.08966
21.96	0.23264	0.11627	0.08657
21.98	0.23832	0.11759	0.08684
22	0.22799	0.11828	0.08872
22.02	0.22755	0.11696	0.08349
22.04	0.225	0.11749	0.08959
22.06	0.2238	0.11598	0.08684
22.08	0.22021	0.11441	0.08215
22.1	0.2268	0.10838	0.07799
22.12	0.23129	0.11505	0.07839
22.14	0.21722	0.11411	0.08067
22.16	0.2244	0.11441	0.07585
22.18	0.2238	0.11269	0.08054
22.2	0.22365	0.11059	0.08041
22.22	0.20838	0.11255	0.07859
22.24	0.21168	0.11074	0.08651
22.26	0.22006	0.10995	0.07658
22.28	0.21871	0.10966	0.08382
22.3	0.21841	0.1101	0.07712
22.32	0.21707	0.11064	0.08302
22.34	0.21093	0.10726	0.07987
22.36	0.22201	0.11372	0.07766
22.38	0.22605	0.10574	0.07953
22.4	0.2256	0.10452	0.07752
22.42	0.20868	0.10603	0.07994
22.44	0.21557	0.10726	0.08101
22.46	0.21213	0.10819	0.07933
22.48	0.21781	0.10804	0.07652
22.5	0.21707	0.10657	0.0794
22.52	0.23698	0.10589	0.08067
22.54	0.23533	0.10643	0.08074
22.56	0.21632	0.10305	0.07994
22.58	0.21692	0.10192	0.07826
22.6	0.22021	0.10216	0.07987
22.62	0.20374	0.10682	0.08181
22.64	0.21737	0.10182	0.07692
22.66	0.2268	0.10339	0.0792
22.68	0.22246	0.10408	0.08188
22.7	0.21946	0.10055	0.0847
22.72	0.21707	0.10501	0.07947
22.74	0.20689	0.10363	0.08295
22.76	0.21811	0.10486	0.08309
22.78	0.23084	0.10368	0.08121
22.8	0.21707	0.10329	0.08336
22.82	0.21287	0.1029	0.07947
22.84	0.20464	0.10471	0.08061
22.86	0.21347	0.09908	0.07665
22.88	0.20853	0.10388	0.08255
22.9	0.20988	0.10123	0.07759
22.92	0.20629	0.10084	0.07678
22.94	0.20719	0.10182	0.08188
22.96	0.2235	0.10314	0.07786
22.98	0.21048	0.09918	0.0792
23	0.20778	0.09957	0.08255
23.02	0.21497	0.09977	0.08175
23.04	0.21377	0.09761	0.07658
23.06	0.22395	0.09918	0.08141
23.08	0.21108	0.10114	0.08087
23.1	0.19506	0.09761	0.07819
23.12	0.20674	0.10123	0.07544
23.14	0.21392	0.10231	0.07779
23.16	0.1979	0.09639	0.08181
23.18	0.20928	0.09668	0.07967
23.2	0.20749	0.1003	0.07813
23.22	0.20494	0.10202	0.07745
23.24	0.20195	0.09521	0.08235
23.26	0.19551	0.09555	0.08356
23.28	0.20808	0.09898	0.08114
23.3	0.21437	0.0958	0.08416
23.32	0.20569	0.09815	0.0798
23.34	0.20254	0.09565	0.08389
23.36	0.19536	0.09306	0.08121
23.38	0.20299	0.10016	0.08201
23.4	0.20434	0.0932	0.08369
23.42	0.20958	0.09668	0.08497
23.44	0.20644	0.098	0.0857
23.46	0.20524	0.09707	0.07806
23.48	0.19955	0.09448	0.08154
23.5	0.20494	0.09477	0.07987
23.52	0.21692	0.09408	0.08014
23.54	0.19536	0.09369	0.0792
23.56	0.21003	0.09604	0.08114
23.58	0.19701	0.09511	0.08034
23.6	0.19266	0.09457	0.08114
23.62	0.2027	0.09374	0.08269
23.64	0.20569	0.09521	0.07886
23.66	0.21183	0.09634	0.07772
23.68	0.19745	0.09031	0.08208
23.7	0.20614	0.09482	0.08382
23.72	0.20629	0.09242	0.08047
23.74	0.21168	0.09369	0.07538
23.76	0.20225	0.09242	0.08054
23.78	0.1988	0.09555	0.08356
23.8	0.1991	0.09462	0.08027
23.82	0.19117	0.09105	0.07517
23.84	0.2	0.08723	0.08336
23.86	0.19042	0.09232	0.08041
23.88	0.20404	0.09433	0.07994
23.9	0.19701	0.09301	0.07725
23.92	0.18802	0.09232	0.08818
23.94	0.19296	0.09389	0.07994
23.96	0.19371	0.08997	0.08275
23.98	0.19641	0.08718	0.08731
24	0.20509	0.09403	0.08222
24.02	0.2009	0.08933	0.08389
24.04	0.18773	0.09041	0.08222
24.06	0.1979	0.08737	0.08014
24.08	0.19057	0.09546	0.08356
24.1	0.2021	0.09266	0.07953
24.12	0.18937	0.09232	0.08047
24.14	0.19865	0.09389	0.08128
24.16	0.2	0.09212	0.08034
24.18	0.19716	0.09266	0.08242
24.2	0.19281	0.0907	0.08134
24.22	0.18832	0.0931	0.08537
24.24	0.19551	0.0884	0.08168
24.26	0.2006	0.08855	0.08584
24.28	0.19296	0.08742	0.08456
24.3	0.19476	0.09237	0.07973
24.32	0.19132	0.08762	0.07813
24.34	0.18787	0.09237	0.08141
24.36	0.1991	0.08796	0.07786
24.38	0.19671	0.09134	0.07873
24.4	0.19177	0.08928	0.08094
24.42	0.19431	0.0836	0.08255
24.44	0.18728	0.08277	0.08329
24.46	0.19222	0.08875	0.08141
24.48	0.18129	0.09222	0.08403
24.5	0.19132	0.09002	0.08101
24.52	0.19611	0.08987	0.07585
24.54	0.19446	0.08982	0.08007
24.56	0.20464	0.08512	0.07786
24.58	0.18368	0.09031	0.08074
24.6	0.18698	0.08527	0.08215
24.62	0.18308	0.08698	0.08396
24.64	0.19671	0.08507	0.08027
24.66	0.19177	0.08522	0.08349
24.68	0.19132	0.08635	0.08242
24.7	0.19057	0.08679	0.07913
24.72	0.18877	0.09061	0.07813
24.74	0.18338	0.08277	0.07926
24.76	0.19446	0.08502	0.0802
24.78	0.19716	0.09002	0.07839
24.8	0.18668	0.08752	0.08087
24.82	0.18338	0.08914	0.07819
24.84	0.19536	0.08953	0.07947
24.86	0.18623	0.08972	0.07766
24.88	0.17365	0.08321	0.08141
24.9	0.18353	0.08483	0.08154
24.92	0.18383	0.08777	0.07544
24.94	0.18084	0.08546	0.08087
24.96	0.1753	0.08781	0.08101
24.98	0.17425	0.08546	0.08168
25	0.18039	0.08742	0.08309
25.02	0.18787	0.08282	0.08054
25.04	0.18952	0.08493	0.08007
25.06	0.17515	0.08747	0.08175
25.08	0.18683	0.07993	0.08483
25.1	0.16946	0.08302	0.08101
25.12	0.18069	0.08483	0.07792
25.14	0.17545	0.08522	0.08188
25.16	0.18189	0.08669	0.08054
25.18	0.19132	0.08341	0.07913
25.2	0.18623	0.0836	0.07719
25.22	0.18503	0.08159	0.07712
25.24	0.18383	0.08639	0.07585
25.26	0.19296	0.08208	0.08409
25.28	0.18757	0.08463	0.07792
25.3	0.17859	0.08541	0.08168
25.32	0.18144	0.08267	0.08181
25.34	0.18009	0.08287	0.08168
25.36	0.17874	0.08199	0.08108
25.38	0.18129	0.0837	0.08067
25.4	0.17515	0.0838	0.07846
25.42	0.175	0.08017	0.07933
25.44	0.1732	0.08326	0.07859
25.46	0.17695	0.08174	0.07926
25.48	0.17335	0.07817	0.07732
25.5	0.17725	0.08556	0.08054
25.52	0.1726	0.0813	0.07745
25.54	0.17485	0.08017	0.08014
25.56	0.16722	0.08468	0.08014
25.58	0.17605	0.08253	0.07645
25.6	0.17171	0.0838	0.07906
25.62	0.17036	0.08204	0.07893
25.64	0.17365	0.08463	0.07658
25.66	0.1738	0.07988	0.08242
25.68	0.17201	0.07978	0.08201
25.7	0.17126	0.08267	0.08175
25.72	0.1738	0.07836	0.08315
25.74	0.18653	0.07787	0.08429
25.76	0.18248	0.07959	0.08047
25.78	0.16617	0.08336	0.07994
25.8	0.18144	0.08169	0.08041
25.82	0.17829	0.08013	0.07833
25.84	0.16886	0.08228	0.08154
25.86	0.17844	0.08419	0.08047
25.88	0.1726	0.07988	0.07947
25.9	0.1747	0.08008	0.07598
25.92	0.16078	0.07724	0.08054
25.94	0.16737	0.07905	0.08007
25.96	0.17335	0.08541	0.08235
25.98	0.16243	0.0791	0.08242
26	0.16796	0.08037	0.07424
26.02	0.1759	0.07572	0.0796
26.04	0.17231	0.08086	0.07806
26.06	0.16976	0.08057	0.07819
26.08	0.18323	0.08331	0.07873
26.1	0.17216	0.08062	0.07544
26.12	0.16677	0.08551	0.0802
26.14	0.16781	0.07826	0.08027
26.16	0.17979	0.07978	0.07658
26.18	0.17395	0.07562	0.07504
26.2	0.16542	0.07822	0.07819
26.22	0.17276	0.0792	0.08255
26.24	0.16811	0.07954	0.08094
26.26	0.16826	0.07547	0.07732
26.28	0.15719	0.07973	0.08168
26.3	0.16991	0.0814	0.07511
26.32	0.15868	0.07503	0.07745
26.34	0.16946	0.07601	0.07792
26.36	0.16452	0.07973	0.08061
26.38	0.16722	0.07954	0.07819
26.4	0.1527	0.07665	0.07343
26.42	0.16407	0.07782	0.07819
26.44	0.16587	0.07567	0.07658
26.46	0.17111	0.07743	0.08041
26.48	0.16751	0.07621	0.07578
26.5	0.16063	0.07934	0.07236
26.52	0.16138	0.07841	0.08195
26.54	0.16527	0.07689	0.08134
26.56	0.15973	0.07675	0.0798
26.58	0.16437	0.0812	0.07719
26.6	0.16108	0.07699	0.07611
26.62	0.1509	0.07939	0.07611
26.64	0.16243	0.07836	0.08208
26.66	0.15988	0.07239	0.0788
26.68	0.16931	0.08076	0.07866
26.7	0.15569	0.0741	0.0792
26.72	0.15599	0.07645	0.07665
26.74	0.16078	0.07871	0.07571
26.76	0.16497	0.07905	0.07363
26.78	0.1726	0.07709	0.07652
26.8	0.15464	0.07738	0.07859
26.82	0.15823	0.07542	0.0788
26.84	0.1509	0.07425	0.07866
26.86	0.15988	0.07704	0.07745
26.88	0.15988	0.07356	0.07913
26.9	0.15958	0.07626	0.07618
26.92	0.1515	0.08164	0.07377
26.94	0.17201	0.08022	0.07833
26.96	0.15494	0.0764	0.08336
26.98	0.15614	0.07626	0.07732
27	0.15449	0.07067	0.08
27.02	0.15105	0.0716	0.07585
27.04	0.15943	0.07631	0.07638
27.06	0.16407	0.07297	0.07725
27.08	0.15569	0.07547	0.07886
27.1	0.16407	0.07547	0.07511
27.12	0.16692	0.07699	0.07766
27.14	0.16557	0.07807	0.0794
27.16	0.15808	0.07875	0.08014
27.18	0.16302	0.07459	0.07739
27.2	0.1527	0.07386	0.0747
27.22	0.15374	0.07239	0.07752
27.24	0.1524	0.07327	0.08014
27.26	0.1518	0.07219	0.07424
27.28	0.15299	0.07371	0.07772
27.3	0.16467	0.07591	0.07886
27.32	0.14162	0.07704	0.0802
27.34	0.14296	0.07342	0.0798
27.36	0.14865	0.07234	0.07759
27.38	0.1512	0.07244	0.07323
27.4	0.15569	0.07376	0.07853
27.42	0.1479	0.0767	0.08081
27.44	0.16018	0.08076	0.07578
27.46	0.15734	0.0766	0.07645
27.48	0.14716	0.07361	0.07886
27.5	0.14611	0.07562	0.07698
27.52	0.15389	0.07591	0.08108
27.54	0.14686	0.074	0.07886
27.56	0.14341	0.07278	0.08403
27.58	0.15509	0.07307	0.07953
27.6	0.1497	0.07454	0.08362
27.62	0.14431	0.07547	0.07766
27.64	0.14671	0.07234	0.07685
27.66	0.15883	0.07229	0.07873
27.68	0.14805	0.07322	0.07524
27.7	0.14266	0.07645	0.08067
27.72	0.14865	0.07586	0.07873
27.74	0.15075	0.07768	0.07705
27.76	0.15704	0.07655	0.08651
27.78	0.14686	0.0743	0.08356
27.8	0.14506	0.07528	0.08007
27.82	0.14925	0.0766	0.08041
27.84	0.14551	0.07337	0.0859
27.86	0.13743	0.07841	0.08517
27.88	0.13922	0.07743	0.08597
27.9	0.15404	0.07444	0.08329
27.92	0.14386	0.07733	0.08517
27.94	0.14596	0.07866	0.08704
27.96	0.14311	0.07699	0.08999
27.98	0.14042	0.07562	0.08953
28	0.15105	0.07626	0.0845
28.02	0.14252	0.07552	0.08215
28.04	0.14716	0.07528	0.08436
28.06	0.14596	0.07444	0.08248
28.08	0.15359	0.07728	0.08416
28.1	0.14162	0.07968	0.08201
28.12	0.13787	0.07278	0.08235
28.14	0.16048	0.07151	0.07826
28.16	0.14072	0.07846	0.07799
28.18	0.14117	0.072	0.07571
28.2	0.13937	0.072	0.08047
28.22	0.15808	0.07856	0.08228
28.24	0.13698	0.07337	0.0788
28.26	0.14266	0.07102	0.08
28.28	0.13847	0.07332	0.08302
28.3	0.14222	0.06999	0.0798
28.32	0.13638	0.07307	0.08128
28.34	0.13593	0.0744	0.07833
28.36	0.13204	0.07053	0.08114
28.38	0.1485	0.07572	0.07477
28.4	0.14237	0.06969	0.08081
28.42	0.13713	0.0719	0.07591
28.44	0.13907	0.07038	0.07712
28.46	0.13952	0.07293	0.07544
28.48	0.15509	0.07454	0.07658
28.5	0.15314	0.06915	0.07035
28.52	0.13264	0.07009	0.07631
28.54	0.13817	0.06862	0.07517
28.56	0.13802	0.07018	0.06599
28.58	0.13847	0.06798	0.07719
28.6	0.14252	0.06705	0.07819
28.62	0.13428	0.06974	0.07605
28.64	0.13264	0.06676	0.07618
28.66	0.15225	0.06866	0.07517
28.68	0.13698	0.06362	0.06927
28.7	0.13608	0.06636	0.07296
28.72	0.13458	0.06519	0.06954
28.74	0.13383	0.07102	0.068
28.76	0.13937	0.06808	0.07169
28.78	0.13937	0.06387	0.07276
28.8	0.13862	0.06734	0.07571
28.82	0.13743	0.06627	0.07491
28.84	0.13308	0.06724	0.0745
28.86	0.14311	0.06524	0.06934
28.88	0.1271	0.06612	0.07618
28.9	0.13338	0.06563	0.07356
28.92	0.13383	0.06597	0.07175
28.94	0.13473	0.06886	0.07229
28.96	0.1274	0.06342	0.07001
28.98	0.13443	0.06607	0.07041
29	0.13862	0.06582	0.07303
29.02	0.13563	0.06925	0.07222
29.04	0.13533	0.06489	0.07008
29.06	0.13817	0.06578	0.06914
29.08	0.13623	0.06759	0.07021
29.1	0.12874	0.06656	0.07008
29.12	0.13743	0.06367	0.06914
29.14	0.14386	0.06862	0.07336
29.16	0.14446	0.06685	0.07035
29.18	0.13892	0.06308	0.06988
29.2	0.13922	0.06298	0.06974
29.22	0.13144	0.0645	0.07088
29.24	0.13308	0.06333	0.07363
29.26	0.13877	0.06362	0.06833
29.28	0.14072	0.06117	0.07102
29.3	0.13488	0.06377	0.0743
29.32	0.12545	0.0647	0.06968
29.34	0.13054	0.0644	0.07216
29.36	0.12994	0.0645	0.07169
29.38	0.13174	0.06499	0.0739
29.4	0.12889	0.06009	0.07075
29.42	0.13129	0.06151	0.07028
29.44	0.13024	0.0645	0.0682
29.46	0.13069	0.06333	0.06954
29.48	0.1262	0.06269	0.07108
29.5	0.12305	0.06147	0.06753
29.52	0.12485	0.06196	0.06384
29.54	0.12829	0.06367	0.07001
29.56	0.12784	0.06382	0.06988
29.58	0.12755	0.06181	0.06391
29.6	0.12126	0.05931	0.06927
29.62	0.13488	0.06112	0.06994
29.64	0.13368	0.06176	0.06813
29.66	0.12725	0.0624	0.06887
29.68	0.11647	0.06181	0.06941
29.7	0.12201	0.06117	0.06927
29.72	0.1256	0.06039	0.07303
29.74	0.12919	0.06181	0.07021
29.76	0.12096	0.06347	0.06914
29.78	0.12485	0.06029	0.06947
29.8	0.13353	0.06137	0.06927
29.82	0.11841	0.05882	0.06974
29.84	0.12186	0.06156	0.06746
29.86	0.11796	0.06107	0.0633
29.88	0.12081	0.06205	0.06277
29.9	0.12081	0.05804	0.06907
29.92	0.12081	0.06318	0.07229
29.94	0.12066	0.06352	0.07162
29.96	0.11228	0.06196	0.06605
29.98	0.11347	0.06	0.06478
30	0.11033	0.05946	0.06398

## Sheet: Fig. 4h
Figure 4h
2θ (deg)	Relative Intensity (a.u.)
	I	II	III
3	0.00582	0.01618	0.01714
3.02	0.00249	0.01144	0.01039
3.04	0.000662942	0.00816	0.00533
3.06	0.000970339	0.00785	0.00305
3.08	0.00159	0.00644	0.000415285
3.1	0.00192	0.00466	0
3.12	0.00162	0.00259	0.00176
3.14	0.00017592	0	0.00225
3.16	0.00014444	0.000370405	0.00345
3.18	0	0.00266	0.00564
3.2	0.00229	0.00497	0.00516
3.22	0.00274	0.0055	0.00391
3.24	0.00281	0.00825	0.00629
3.26	0.00221	0.00691	0.00746
3.28	0.00381	0.0065	0.00591
3.3	0.00517	0.00728	0.00548
3.32	0.00628	0.01313	0.00887
3.34	0.00677	0.02007	0.00981
3.36	0.00691	0.0296	0.01026
3.38	0.00645	0.03108	0.01045
3.4	0.00694	0.02052	0.00973
3.42	0.00402	0.0088	0.00928
3.44	0.00397	0.0078	0.00975
3.46	0.00493	0.00972	0.00986
3.48	0.00703	0.01003	0.00942
3.5	0.00688	0.00829	0.00696
3.52	0.00796	0.00724	0.00519
3.54	0.00759	0.00874	0.00549
3.56	0.00668	0.01181	0.00921
3.58	0.00635	0.01137	0.01034
3.6	0.0065	0.00974	0.00916
3.62	0.00745	0.00955	0.00664
3.64	0.00975	0.01335	0.00782
3.66	0.01055	0.01421	0.00996
3.68	0.01105	0.014	0.01367
3.7	0.00929	0.01379	0.0114
3.72	0.00746	0.01615	0.00868
3.74	0.00728	0.02017	0.00549
3.76	0.00976	0.02063	0.00768
3.78	0.01011	0.01873	0.0096
3.8	0.00917	0.01442	0.01097
3.82	0.00881	0.01511	0.01036
3.84	0.00918	0.01823	0.01077
3.86	0.01071	0.01968	0.01334
3.88	0.0113	0.02095	0.01494
3.9	0.01225	0.02232	0.01609
3.92	0.01121	0.02529	0.01612
3.94	0.01074	0.02465	0.015
3.96	0.01132	0.02409	0.01388
3.98	0.01259	0.02204	0.01512
4	0.01273	0.02007	0.01592
4.02	0.01323	0.02037	0.01848
4.04	0.01471	0.02577	0.01719
4.06	0.01553	0.02999	0.01672
4.08	0.01499	0.03002	0.01725
4.1	0.01548	0.02964	0.02127
4.12	0.01491	0.02989	0.02026
4.14	0.01496	0.02929	0.02011
4.16	0.01522	0.02562	0.02062
4.18	0.01618	0.02783	0.02166
4.2	0.01691	0.03107	0.02065
4.22	0.01546	0.03339	0.02055
4.24	0.01574	0.03139	0.02324
4.26	0.017	0.03113	0.0235
4.28	0.02091	0.03266	0.02391
4.3	0.02122	0.03566	0.02444
4.32	0.02032	0.03808	0.0264
4.34	0.01801	0.03796	0.02491
4.36	0.01913	0.03763	0.02318
4.38	0.02006	0.04049	0.02455
4.4	0.02094	0.046	0.02638
4.42	0.02084	0.0477	0.0293
4.44	0.02175	0.05138	0.02595
4.46	0.02258	0.0562	0.0238
4.48	0.02113	0.06191	0.02746
4.5	0.02043	0.06527	0.03266
4.52	0.01982	0.06832	0.03291
4.54	0.02241	0.07809	0.0272
4.56	0.02304	0.10545	0.0252
4.58	0.02273	0.15293	0.02648
4.6	0.0214	0.1847	0.02929
4.62	0.0206	0.17657	0.03046
4.64	0.02411	0.14859	0.03218
4.66	0.02599	0.1279	0.03711
4.68	0.02856	0.12303	0.04172
4.7	0.03045	0.11878	0.04651
4.72	0.03581	0.11899	0.04894
4.74	0.03485	0.11889	0.05087
4.76	0.03213	0.12724	0.05399
4.78	0.03085	0.14269	0.05421
4.8	0.03099	0.16121	0.05042
4.82	0.03232	0.17776	0.04867
4.84	0.03582	0.19667	0.05479
4.86	0.03987	0.21826	0.05967
4.88	0.04464	0.23688	0.06709
4.9	0.05073	0.2589	0.07525
4.92	0.06226	0.2926	0.08609
4.94	0.08095	0.33749	0.10009
4.96	0.10083	0.36116	0.11614
4.98	0.11308	0.36242	0.1386
5	0.11524	0.37599	0.17539
5.02	0.11107	0.41672	0.21802
5.04	0.1095	0.46026	0.24339
5.06	0.12138	0.49754	0.25227
5.08	0.16261	0.546	0.27688
5.1	0.22287	0.63518	0.32884
5.12	0.27519	0.74935	0.39819
5.14	0.305	0.82489	0.51255
5.16	0.31106	0.79966	0.68971
5.18	0.30306	0.67172	0.89158
5.2	0.27949	0.49016	1
5.22	0.25823	0.33322	0.99302
5.24	0.22812	0.23976	0.89035
5.26	0.18612	0.18654	0.73993
5.28	0.1326	0.15142	0.55556
5.3	0.0922	0.13347	0.37371
5.32	0.06772	0.12397	0.22871
5.34	0.05515	0.10913	0.14163
5.36	0.04572	0.09193	0.10581
5.38	0.04399	0.08303	0.09125
5.4	0.04333	0.08225	0.08386
5.42	0.04274	0.08553	0.0736
5.44	0.04063	0.08152	0.06648
5.46	0.03988	0.07547	0.06455
5.48	0.0397	0.06749	0.06739
5.5	0.03965	0.06416	0.06695
5.52	0.04002	0.06563	0.06192
5.54	0.03986	0.06428	0.05818
5.56	0.041	0.06252	0.05661
5.58	0.04074	0.06363	0.05552
5.6	0.03916	0.06827	0.05443
5.62	0.03769	0.06817	0.05249
5.64	0.03881	0.06628	0.05118
5.66	0.04077	0.0664	0.0509
5.68	0.03936	0.06416	0.05145
5.7	0.03778	0.06319	0.05334
5.72	0.03749	0.06536	0.05427
5.74	0.03887	0.06864	0.05536
5.76	0.04084	0.06924	0.05524
5.78	0.04135	0.06853	0.05526
5.8	0.04289	0.06656	0.05577
5.82	0.04256	0.06551	0.05311
5.84	0.04067	0.06869	0.05306
5.86	0.03837	0.06812	0.05293
5.88	0.0411	0.06513	0.05214
5.9	0.04428	0.06333	0.04793
5.92	0.04357	0.06651	0.0493
5.94	0.04167	0.06708	0.05341
5.96	0.04144	0.06684	0.0532
5.98	0.03993	0.06426	0.04844
6	0.04059	0.06761	0.04717
6.02	0.04125	0.07285	0.05067
6.04	0.0434	0.07424	0.05266
6.06	0.04361	0.07153	0.04927
6.08	0.04317	0.07049	0.0484
6.1	0.04055	0.07039	0.04885
6.12	0.04057	0.06786	0.05172
6.14	0.04295	0.07015	0.0494
6.16	0.0446	0.07017	0.04937
6.18	0.04258	0.07164	0.04711
6.2	0.04365	0.0722	0.05128
6.22	0.0452	0.07804	0.05186
6.24	0.04451	0.08224	0.05347
6.26	0.04119	0.0917	0.05363
6.28	0.0425	0.09129	0.05145
6.3	0.04793	0.08608	0.04874
6.32	0.04803	0.07872	0.05052
6.34	0.05103	0.07662	0.05752
6.36	0.05575	0.0748	0.05723
6.38	0.05852	0.07634	0.0588
6.4	0.05366	0.08437	0.06014
6.42	0.0521	0.09246	0.06738
6.44	0.05415	0.09682	0.06804
6.46	0.05529	0.09643	0.06567
6.48	0.05426	0.09991	0.0611
6.5	0.05584	0.11248	0.06637
6.52	0.06191	0.12093	0.07157
6.54	0.0698	0.12594	0.06952
6.56	0.08051	0.12656	0.08027
6.58	0.09211	0.14347	0.13055
6.6	0.10049	0.1801	0.16967
6.62	0.10038	0.22528	0.15841
6.64	0.09696	0.23313	0.1191
6.66	0.0938	0.21209	0.1031
6.68	0.1032	0.18473	0.09951
6.7	0.12152	0.17473	0.1057
6.72	0.13105	0.16905	0.12423
6.74	0.12556	0.16734	0.15535
6.76	0.12312	0.15347	0.17589
6.78	0.12954	0.13705	0.17927
6.8	0.14355	0.1279	0.16448
6.82	0.16344	0.12979	0.16877
6.84	0.18142	0.13378	0.18949
6.86	0.18202	0.14152	0.20386
6.88	0.16501	0.14765	0.18194
6.9	0.13871	0.15543	0.13666
6.92	0.11421	0.1616	0.10141
6.94	0.09639	0.16009	0.0854
6.96	0.08435	0.13827	0.08097
6.98	0.07472	0.10821	0.07785
7	0.07298	0.08718	0.08015
7.02	0.07973	0.07833	0.08139
7.04	0.08213	0.07812	0.07792
7.06	0.07488	0.08477	0.07353
7.08	0.06262	0.09647	0.07168
7.1	0.05653	0.10649	0.06659
7.12	0.05522	0.10722	0.06349
7.14	0.05743	0.10696	0.06044
7.16	0.05881	0.10435	0.06039
7.18	0.0617	0.09675	0.05798
7.2	0.06371	0.08409	0.05772
7.22	0.06402	0.08018	0.05612
7.24	0.06419	0.08296	0.05473
7.26	0.06459	0.08803	0.05636
7.28	0.06205	0.09155	0.06318
7.3	0.06114	0.09168	0.06885
7.32	0.06925	0.08612	0.07176
7.34	0.08781	0.08343	0.07257
7.36	0.11325	0.08599	0.07079
7.38	0.13516	0.09647	0.06682
7.4	0.13438	0.10419	0.06232
7.42	0.11201	0.10407	0.06209
7.44	0.09136	0.09677	0.06658
7.46	0.09594	0.09067	0.08003
7.48	0.11274	0.10029	0.08678
7.5	0.12141	0.12138	0.08515
7.52	0.11489	0.13119	0.08132
7.54	0.10644	0.11474	0.0806
7.56	0.10268	0.1044	0.07295
7.58	0.10464	0.11528	0.0609
7.6	0.11356	0.12327	0.05702
7.62	0.12317	0.10555	0.05653
7.64	0.12116	0.08441	0.05462
7.66	0.10718	0.07759	0.04893
7.68	0.0936	0.08144	0.04692
7.7	0.0852	0.08601	0.04659
7.72	0.07767	0.08492	0.04544
7.74	0.07531	0.08717	0.0468
7.76	0.07843	0.09089	0.04725
7.78	0.08464	0.09533	0.04624
7.8	0.08254	0.08615	0.04125
7.82	0.07396	0.07366	0.04056
7.84	0.06149	0.06542	0.04248
7.86	0.05474	0.06251	0.04268
7.88	0.05367	0.06163	0.04082
7.9	0.05667	0.0597	0.039
7.92	0.06403	0.0604	0.03854
7.94	0.06841	0.05958	0.03889
7.96	0.06616	0.05879	0.03929
7.98	0.05806	0.05495	0.03946
8	0.05517	0.06046	0.03611
8.02	0.05463	0.06469	0.03505
8.04	0.05664	0.06865	0.03346
8.06	0.06072	0.06424	0.03393
8.08	0.06778	0.06169	0.03246
8.1	0.06971	0.06142	0.0352
8.12	0.0619	0.06766	0.03718
8.14	0.05444	0.07468	0.03604
8.16	0.05783	0.07232	0.03696
8.18	0.06741	0.06587	0.04544
8.2	0.07451	0.06391	0.05724
8.22	0.08012	0.06466	0.06574
8.24	0.08496	0.06968	0.0672
8.26	0.08573	0.07498	0.06025
8.28	0.08193	0.08695	0.04797
8.3	0.0789	0.09346	0.04339
8.32	0.07757	0.09456	0.04238
8.34	0.08218	0.0885	0.04098
8.36	0.08814	0.08264	0.03632
8.38	0.09953	0.07512	0.03702
8.4	0.10795	0.06518	0.03611
8.42	0.1077	0.05865	0.03227
8.44	0.08915	0.05844	0.03046
8.46	0.06929	0.06081	0.03112
8.48	0.05735	0.05674	0.02945
8.5	0.05703	0.05506	0.02825
8.52	0.05519	0.05795	0.02795
8.54	0.05454	0.06116	0.02843
8.56	0.05356	0.05807	0.02713
8.58	0.05466	0.05202	0.02672
8.6	0.0544	0.04946	0.02644
8.62	0.05383	0.04753	0.02776
8.64	0.05184	0.04946	0.0262
8.66	0.04983	0.05031	0.02524
8.68	0.04828	0.04922	0.02656
8.7	0.04822	0.04746	0.02528
8.72	0.04681	0.045	0.02393
8.74	0.04723	0.04132	0.02573
8.76	0.04742	0.03638	0.02658
8.78	0.04894	0.03898	0.02318
8.8	0.04904	0.0448	0.02323
8.82	0.05039	0.04446	0.02431
8.84	0.04921	0.04278	0.02819
8.86	0.0485	0.04436	0.02954
8.88	0.04905	0.04662	0.03376
8.9	0.05067	0.04588	0.03475
8.92	0.04887	0.04585	0.03201
8.94	0.04921	0.04824	0.02685
8.96	0.05036	0.04458	0.02205
8.98	0.05601	0.04633	0.02411
9	0.05854	0.05053	0.02711
9.02	0.0607	0.05571	0.03047
9.04	0.05838	0.05468	0.02729
9.06	0.05927	0.05965	0.02369
9.08	0.05872	0.06465	0.02374
9.1	0.05859	0.0697	0.02533
9.12	0.05694	0.07361	0.02768
9.14	0.05434	0.07526	0.02902
9.16	0.04993	0.06927	0.02721
9.18	0.04442	0.06363	0.02474
9.2	0.04627	0.05769	0.02297
9.22	0.04899	0.05114	0.02389
9.24	0.04947	0.04296	0.02554
9.26	0.04567	0.04281	0.02786
9.28	0.04614	0.04516	0.0263
9.3	0.04795	0.04632	0.02246
9.32	0.04909	0.04677	0.02217
9.34	0.05018	0.04629	0.01998
9.36	0.05136	0.05159	0.0179
9.38	0.04953	0.05538	0.01886
9.4	0.04892	0.06172	0.02006
9.42	0.04909	0.06589	0.02
9.44	0.05189	0.0704	0.02119
9.46	0.05008	0.0704	0.02297
9.48	0.04939	0.06617	0.02073
9.5	0.05041	0.06328	0.01936
9.52	0.05332	0.06314	0.01744
9.54	0.05471	0.06309	0.01831
9.56	0.05457	0.06011	0.01813
9.58	0.0548	0.05392	0.02221
9.6	0.05416	0.0487	0.02316
9.62	0.05482	0.04713	0.02315
9.64	0.05635	0.05054	0.01801
9.66	0.058	0.05338	0.01623
9.68	0.05804	0.05426	0.01744
9.7	0.05838	0.05811	0.01989
9.72	0.05959	0.06279	0.02064
9.74	0.06113	0.06542	0.02397
9.76	0.05987	0.06591	0.02846
9.78	0.05896	0.06755	0.0293
9.8	0.06007	0.07224	0.02894
9.82	0.06425	0.07814	0.02938
9.84	0.06861	0.08088	0.03449
9.86	0.07669	0.08237	0.04141
9.88	0.08529	0.0901	0.05843
9.9	0.09588	0.10505	0.06808
9.92	0.11381	0.13566	0.0678
9.94	0.14395	0.18289	0.05697
9.96	0.17343	0.22487	0.05401
9.98	0.18336	0.2509	0.05256
10	0.17139	0.26622	0.05622
10.02	0.14081	0.25716	0.07364
10.04	0.10925	0.21768	0.10989
10.06	0.08472	0.17185	0.13511
10.08	0.07455	0.14556	0.12656
10.1	0.0713	0.13219	0.0961
10.12	0.06958	0.12483	0.07052
10.14	0.06719	0.11946	0.05957
10.16	0.06719	0.11665	0.0618
10.18	0.06941	0.11314	0.06969
10.2	0.07001	0.11141	0.07944
10.22	0.07194	0.10925	0.08808
10.24	0.08092	0.11413	0.09343
10.26	0.09477	0.11709	0.09005
10.28	0.11043	0.12251	0.08394
10.3	0.12655	0.11995	0.0782
10.32	0.13653	0.11827	0.0779
10.34	0.13343	0.1172	0.08331
10.36	0.1231	0.13092	0.08951
10.38	0.11447	0.1354	0.09045
10.4	0.10674	0.12818	0.08602
10.42	0.09541	0.10377	0.08522
10.44	0.08667	0.08401	0.0833
10.46	0.0813	0.07063	0.08172
10.48	0.07822	0.0671	0.07621
10.5	0.07504	0.06378	0.07248
10.52	0.07365	0.05745	0.06478
10.54	0.06952	0.05553	0.05589
10.56	0.06359	0.05116	0.0496
10.58	0.06119	0.04816	0.04641
10.6	0.05984	0.04607	0.04112
10.62	0.06219	0.04658	0.03525
10.64	0.06263	0.04377	0.03493
10.66	0.06319	0.04237	0.0331
10.68	0.06171	0.04529	0.02664
10.7	0.06618	0.04527	0.02389
10.72	0.07192	0.04367	0.02549
10.74	0.0757	0.04218	0.0259
10.76	0.07783	0.04106	0.02346
10.78	0.07699	0.04099	0.02191
10.8	0.07667	0.04414	0.02273
10.82	0.07684	0.04795	0.02369
10.84	0.07634	0.04977	0.02376
10.86	0.07535	0.04851	0.02314
10.88	0.07839	0.0489	0.02281
10.9	0.08338	0.04882	0.0259
10.92	0.08804	0.05173	0.02961
10.94	0.08911	0.05386	0.03292
10.96	0.0866	0.06145	0.03193
10.98	0.08026	0.06996	0.03334
11	0.07447	0.0757	0.03656
11.02	0.07182	0.07739	0.04028
11.04	0.07518	0.08187	0.04313
11.06	0.07837	0.08855	0.04398
11.08	0.07695	0.10056	0.0442
11.1	0.07678	0.1083	0.0415
11.12	0.08107	0.10907	0.04054
11.14	0.08443	0.10103	0.0423
11.16	0.08415	0.09484	0.0459
11.18	0.08105	0.09062	0.04814
11.2	0.07837	0.08681	0.05117
11.22	0.07627	0.08685	0.05388
11.24	0.07665	0.09246	0.05268
11.26	0.07626	0.10293	0.05333
11.28	0.07673	0.10699	0.05465
11.3	0.07951	0.10934	0.05507
11.32	0.08296	0.11253	0.05816
11.34	0.08665	0.11398	0.06339
11.36	0.09052	0.1103	0.06749
11.38	0.09134	0.10553	0.06536
11.4	0.09071	0.1018	0.0644
11.42	0.09042	0.09339	0.06345
11.44	0.09181	0.08824	0.06111
11.46	0.0877	0.08186	0.0575
11.48	0.08206	0.07329	0.05554
11.5	0.07538	0.06344	0.05576
11.52	0.07267	0.06093	0.05266
11.54	0.0705	0.0609	0.04867
11.56	0.06989	0.05906	0.0408
11.58	0.06797	0.06034	0.03446
11.6	0.06802	0.066	0.03014
11.62	0.06777	0.07323	0.03162
11.64	0.06796	0.07205	0.03265
11.66	0.07192	0.06785	0.03231
11.68	0.07264	0.06713	0.03213
11.7	0.07025	0.0705	0.03072
11.72	0.06656	0.06305	0.03102
11.74	0.06691	0.04783	0.02878
11.76	0.06504	0.03582	0.02775
11.78	0.06459	0.03687	0.02483
11.8	0.06287	0.03895	0.02222
11.82	0.06188	0.03496	0.01793
11.84	0.0616	0.02967	0.018
11.86	0.06413	0.03057	0.01743
11.88	0.0646	0.0322	0.01928
11.9	0.06535	0.03203	0.01952
11.92	0.06423	0.03312	0.01917
11.94	0.06336	0.03647	0.01513
11.96	0.06213	0.03524	0.01427
11.98	0.06116	0.03333	0.01458
12	0.0616	0.0331	0.01265
12.02	0.06357	0.0339	0.01383
12.04	0.06406	0.03218	0.01575
12.06	0.06441	0.02911	0.01792
12.08	0.06589	0.03018	0.01503
12.1	0.06656	0.03212	0.01578
12.12	0.06396	0.03332	0.01814
12.14	0.0639	0.03059	0.01823
12.16	0.06413	0.02823	0.01622
12.18	0.06692	0.02904	0.01647
12.2	0.0676	0.02975	0.01869
12.22	0.06939	0.02845	0.01723
12.24	0.06799	0.02903	0.01609
12.26	0.06916	0.0299	0.0143
12.28	0.07007	0.02997	0.01423
12.3	0.07359	0.02755	0.01376
12.32	0.07512	0.02746	0.01361
12.34	0.07551	0.02985	0.01545
12.36	0.07197	0.03112	0.01518
12.38	0.06912	0.03331	0.01296
12.4	0.06751	0.03254	0.0116
12.42	0.0708	0.03344	0.01492
12.44	0.07134	0.02953	0.01824
12.46	0.07107	0.03144	0.01972
12.48	0.06657	0.03446	0.01735
12.5	0.06508	0.03653	0.01583
12.52	0.06389	0.03713	0.01585
12.54	0.06491	0.03648	0.01652
12.56	0.06633	0.03464	0.01348
12.58	0.06752	0.03238	0.01289
12.6	0.07014	0.03273	0.01586
12.62	0.07026	0.03201	0.01867
12.64	0.07134	0.03146	0.02064
12.66	0.07206	0.0301	0.02213
12.68	0.07496	0.02797	0.02126
12.7	0.07717	0.02613	0.01812
12.72	0.0781	0.02711	0.01493
12.74	0.07929	0.02695	0.01509
12.76	0.07897	0.02871	0.01374
12.78	0.0771	0.02599	0.01456
12.8	0.07344	0.02527	0.01378
12.82	0.07148	0.02411	0.0122
12.84	0.07081	0.02702	0.01265
12.86	0.07157	0.02677	0.01303
12.88	0.07243	0.02742	0.01363
12.9	0.07212	0.02971	0.01372
12.92	0.07315	0.03027	0.01417
12.94	0.07576	0.03005	0.01173
12.96	0.07787	0.03051	0.00894
12.98	0.07968	0.03201	0.01112
13	0.08022	0.02974	0.01268
13.02	0.08291	0.02903	0.01311
13.04	0.08591	0.02896	0.01306
13.06	0.09092	0.03062	0.01267
13.08	0.09152	0.02887	0.0118
13.1	0.09741	0.03159	0.01154
13.12	0.10492	0.03287	0.01276
13.14	0.1122	0.03773	0.01273
13.16	0.11231	0.04041	0.01238
13.18	0.11864	0.04661	0.01546
13.2	0.12268	0.05757	0.01833
13.22	0.12809	0.07652	0.01891
13.24	0.13118	0.0859	0.01907
13.26	0.1411	0.08827	0.0222
13.28	0.15506	0.09255	0.02284
13.3	0.17342	0.10391	0.02202
13.32	0.19287	0.1076	0.02368
13.34	0.22492	0.10809	0.0309
13.36	0.27282	0.1065	0.03668
13.38	0.34044	0.10674	0.03977
13.4	0.43468	0.10973	0.04213
13.42	0.57739	0.12298	0.04711
13.44	0.7516	0.14638	0.05127
13.46	0.88713	0.184	0.0543
13.48	0.91868	0.22813	0.06203
13.5	0.82395	0.28057	0.07281
13.52	0.67185	0.34009	0.08749
13.54	0.53381	0.39368	0.10624
13.56	0.43441	0.43283	0.12066
13.58	0.34717	0.46089	0.13387
13.6	0.26858	0.47466	0.15132
13.62	0.21674	0.49447	0.18396
13.64	0.17846	0.53382	0.23441
13.66	0.15905	0.58816	0.29479
13.68	0.15024	0.65699	0.36572
13.7	0.14841	0.73058	0.44521
13.72	0.14023	0.80017	0.53821
13.74	0.12895	0.88538	0.58176
13.76	0.11739	0.98317	0.53434
13.78	0.10945	1	0.40566
13.8	0.10712	0.89706	0.26194
13.82	0.10541	0.71844	0.15436
13.84	0.10476	0.54133	0.08949
13.86	0.10491	0.39294	0.06518
13.88	0.1027	0.29014	0.05312
13.9	0.09795	0.21354	0.04548
13.92	0.09199	0.16992	0.03811
13.94	0.08903	0.14081	0.03571
13.96	0.08923	0.12184	0.03626
13.98	0.08901	0.10355	0.03477
14	0.08815	0.09394	0.03452
14.02	0.08693	0.08496	0.03285
14.04	0.08653	0.08496	0.03436
14.06	0.08516	0.08221	0.03571
14.08	0.08574	0.07966	0.03682
14.1	0.08583	0.07698	0.03736
14.12	0.08831	0.07941	0.03744
14.14	0.08994	0.07717	0.03809
14.16	0.09256	0.07789	0.03858
14.18	0.09262	0.08009	0.04087
14.2	0.09415	0.08193	0.03994
14.22	0.09599	0.08524	0.03819
14.24	0.09527	0.0918	0.03396
14.26	0.09475	0.09676	0.03542
14.28	0.09569	0.09565	0.03614
14.3	0.1029	0.09491	0.03735
14.32	0.10623	0.0962	0.03595
14.34	0.11143	0.09851	0.03514
14.36	0.11588	0.10482	0.0321
14.38	0.12402	0.11557	0.02733
14.4	0.1298	0.12794	0.02805
14.42	0.13246	0.14126	0.03241
14.44	0.13263	0.15543	0.03558
14.46	0.1384	0.17912	0.03427
14.48	0.14361	0.19637	0.03204
14.5	0.14475	0.21046	0.03245
14.52	0.14611	0.22405	0.0317
14.54	0.15356	0.23712	0.03666
14.56	0.1613	0.22895	0.03999
14.58	0.16784	0.20649	0.04055
14.6	0.17517	0.17815	0.04005
14.62	0.17789	0.15746	0.04034
14.64	0.17496	0.14019	0.04087
14.66	0.16418	0.12935	0.03859
14.68	0.14925	0.1168	0.03665
14.7	0.13055	0.11289	0.03137
14.72	0.11655	0.11034	0.02942
14.74	0.10903	0.10953	0.03007
14.76	0.10633	0.10524	0.03024
14.78	0.1038	0.10069	0.02784
14.8	0.10304	0.08784	0.02662
14.82	0.10782	0.07946	0.02483
14.84	0.1093	0.06893	0.02539
14.86	0.10905	0.06449	0.02447
14.88	0.10604	0.05919	0.02389
14.9	0.11198	0.06073	0.02189
14.92	0.11317	0.05761	0.02378
14.94	0.11848	0.05568	0.02491
14.96	0.12426	0.04924	0.02642
14.98	0.13337	0.04704	0.02637
15	0.13859	0.04595	0.02667
15.02	0.14613	0.04935	0.02344
15.04	0.15029	0.04893	0.02166
15.06	0.14874	0.05012	0.02007
15.08	0.14809	0.0513	0.02105
15.1	0.14968	0.05006	0.02235
15.12	0.15141	0.0475	0.02698
15.14	0.15168	0.04865	0.02824
15.16	0.15095	0.04978	0.02411
15.18	0.14679	0.04958	0.01907
15.2	0.13699	0.05495	0.02082
15.22	0.12638	0.06067	0.0229
15.24	0.11818	0.06033	0.0267
15.26	0.11395	0.05887	0.02889
15.28	0.11091	0.0607	0.03013
15.3	0.11025	0.06405	0.02836
15.32	0.11006	0.06317	0.03277
15.34	0.10844	0.06573	0.03671
15.36	0.10885	0.0669	0.04205
15.38	0.10967	0.06702	0.04847
15.4	0.11038	0.06478	0.05466
15.42	0.11251	0.06162	0.05248
15.44	0.11441	0.06024	0.05104
15.46	0.11523	0.06145	0.05072
15.48	0.11703	0.06316	0.04839
15.5	0.11894	0.06566	0.04212
15.52	0.12256	0.06277	0.04195
15.54	0.13196	0.06354	0.04336
15.56	0.14866	0.06621	0.0435
15.58	0.16279	0.07783	0.03935
15.6	0.17052	0.08518	0.03671
15.62	0.16884	0.08853	0.03639
15.64	0.16134	0.09318	0.04014
15.66	0.1472	0.09637	0.04296
15.68	0.13604	0.10064	0.04597
15.7	0.13009	0.10326	0.05048
15.72	0.12838	0.1041	0.05358
15.74	0.12389	0.09705	0.05189
15.76	0.12206	0.09346	0.05213
15.78	0.11861	0.091	0.05561
15.8	0.11857	0.08844	0.05627
15.82	0.11966	0.08712	0.05662
15.84	0.11977	0.08468	0.05877
15.86	0.11404	0.07741	0.05925
15.88	0.11041	0.07202	0.06003
15.9	0.10927	0.07124	0.06035
15.92	0.10853	0.07156	0.05889
15.94	0.1063	0.07203	0.05256
15.96	0.10617	0.07027	0.04951
15.98	0.10787	0.07368	0.04647
16	0.10858	0.07818	0.04568
16.02	0.11239	0.08101	0.04651
16.04	0.11702	0.07508	0.04413
16.06	0.12128	0.07614	0.0435
16.08	0.1222	0.07912	0.04149
16.1	0.12429	0.08807	0.04489
16.12	0.12542	0.09559	0.04468
16.14	0.1274	0.09876	0.04659
16.16	0.13046	0.09892	0.04448
16.18	0.12959	0.10801	0.04586
16.2	0.12697	0.11881	0.04796
16.22	0.12164	0.12719	0.0512
16.24	0.12054	0.12751	0.05157
16.26	0.12113	0.12934	0.04826
16.28	0.12307	0.13191	0.04673
16.3	0.12445	0.13139	0.05076
16.32	0.12689	0.12776	0.05694
16.34	0.12924	0.12586	0.05901
16.36	0.12936	0.12301	0.06342
16.38	0.13301	0.11181	0.06805
16.4	0.13658	0.10635	0.07305
16.42	0.13962	0.10714	0.07202
16.44	0.1432	0.10479	0.06939
16.46	0.15087	0.10116	0.06619
16.48	0.1569	0.10174	0.06537
16.5	0.15902	0.10521	0.06125
16.52	0.16036	0.10653	0.05435
16.54	0.16748	0.10551	0.05248
16.56	0.17432	0.10059	0.05516
16.58	0.18234	0.0907	0.05473
16.6	0.18343	0.08388	0.04903
16.62	0.18348	0.07942	0.04332
16.64	0.18511	0.07782	0.04255
16.66	0.18736	0.07522	0.03979
16.68	0.19537	0.06966	0.03738
16.7	0.21573	0.06689	0.03348
16.72	0.25014	0.06939	0.03569
16.74	0.28892	0.07679	0.03737
16.76	0.33825	0.08065	0.038
16.78	0.38666	0.0846	0.03776
16.8	0.44848	0.09065	0.0369
16.82	0.52126	0.10161	0.03598
16.84	0.63254	0.11464	0.03476
16.86	0.77642	0.12837	0.04145
16.88	0.92989	0.13803	0.04495
16.9	1	0.14263	0.0435
16.92	0.947	0.14512	0.03876
16.94	0.80262	0.14554	0.03523
16.96	0.63129	0.14196	0.03551
16.98	0.48248	0.13815	0.03819
17	0.37315	0.14605	0.03981
17.02	0.29776	0.15579	0.03666
17.04	0.24378	0.16165	0.03574
17.06	0.20536	0.15941	0.03731
17.08	0.17915	0.15599	0.04045
17.1	0.16281	0.15112	0.04114
17.12	0.15712	0.14485	0.04148
17.14	0.15761	0.13951	0.04056
17.16	0.15322	0.14438	0.03903
17.18	0.15278	0.15488	0.03828
17.2	0.15518	0.1758	0.04084
17.22	0.16324	0.20635	0.04371
17.24	0.17053	0.23998	0.04635
17.26	0.18545	0.25594	0.04566
17.28	0.2054	0.2553	0.04444
17.3	0.22768	0.24447	0.042
17.32	0.23896	0.2238	0.04516
17.34	0.23026	0.19829	0.04453
17.36	0.21396	0.17458	0.04359
17.38	0.19301	0.15551	0.04103
17.4	0.17288	0.14364	0.03919
17.42	0.15288	0.12872	0.03819
17.44	0.13948	0.11719	0.03756
17.46	0.12944	0.10917	0.03568
17.48	0.12361	0.1056	0.03369
17.5	0.12098	0.09787	0.03782
17.52	0.11787	0.09095	0.03955
17.54	0.11818	0.08977	0.03935
17.56	0.12115	0.08676	0.03979
17.58	0.12417	0.08874	0.04305
17.6	0.12398	0.09343	0.04321
17.62	0.12363	0.09651	0.04174
17.64	0.12426	0.09385	0.04188
17.66	0.1278	0.09316	0.03952
17.68	0.13127	0.09519	0.03736
17.7	0.1328	0.0989	0.03549
17.72	0.13261	0.09928	0.03868
17.74	0.13019	0.09515	0.04308
17.76	0.12842	0.09834	0.0433
17.78	0.12712	0.10308	0.03868
17.8	0.12584	0.1037	0.03805
17.82	0.12405	0.09669	0.04069
17.84	0.122	0.09628	0.04143
17.86	0.12099	0.10017	0.03962
17.88	0.1215	0.10528	0.04018
17.9	0.11903	0.10509	0.03875
17.92	0.11437	0.10238	0.03677
17.94	0.11255	0.0987	0.0393
17.96	0.1134	0.0991	0.04204
17.98	0.11301	0.10509	0.03812
18	0.11156	0.11356	0.03342
18.02	0.1126	0.11471	0.03579
18.04	0.11255	0.11457	0.03825
18.06	0.11267	0.11798	0.03698
18.08	0.11084	0.12281	0.03652
18.1	0.10989	0.1306	0.03719
18.12	0.10857	0.14075	0.0393
18.14	0.10938	0.15179	0.0435
18.16	0.10855	0.16395	0.04647
18.18	0.11045	0.18488	0.04587
18.2	0.11201	0.20546	0.04682
18.22	0.11495	0.22208	0.04789
18.24	0.11488	0.22278	0.04846
18.26	0.11531	0.20518	0.04787
18.28	0.11479	0.17695	0.04717
18.3	0.11554	0.1497	0.04918
18.32	0.12085	0.12872	0.05017
18.34	0.12487	0.11146	0.05117
18.36	0.12378	0.10017	0.04554
18.38	0.12096	0.09031	0.04565
18.4	0.12121	0.09138	0.0452
18.42	0.12348	0.09084	0.04906
18.44	0.1239	0.08891	0.0476
18.46	0.12478	0.08619	0.04786
18.48	0.12282	0.09033	0.04503
18.5	0.12283	0.08988	0.04352
18.52	0.12387	0.08594	0.04239
18.54	0.12701	0.08205	0.04279
18.56	0.12872	0.07817	0.0424
18.58	0.13478	0.07915	0.03999
18.6	0.13939	0.08066	0.03785
18.62	0.1432	0.07806	0.03935
18.64	0.14745	0.07206	0.04183
18.66	0.15135	0.06721	0.04261
18.68	0.1546	0.07158	0.04188
18.7	0.15673	0.07425	0.0403
18.72	0.15998	0.07616	0.03836
18.74	0.15925	0.06944	0.04153
18.76	0.16144	0.06625	0.04447
18.78	0.16303	0.06672	0.04335
18.8	0.16478	0.07013	0.04163
18.82	0.16476	0.07003	0.04346
18.84	0.16517	0.06697	0.04463
18.86	0.16205	0.06939	0.04448
18.88	0.15978	0.07213	0.0449
18.9	0.15586	0.07518	0.04771
18.92	0.15065	0.0722	0.04566
18.94	0.14427	0.07044	0.04628
18.96	0.1384	0.06939	0.04139
18.98	0.1339	0.07317	0.04425
19	0.12783	0.07628	0.04281
19.02	0.12356	0.07595	0.04423
19.04	0.11994	0.07325	0.03975
19.06	0.11638	0.07087	0.04227
19.08	0.11415	0.0753	0.0428
19.1	0.11411	0.07871	0.04635
19.12	0.11614	0.08038	0.04644
19.14	0.11439	0.07977	0.04443
19.16	0.11457	0.08146	0.03918
19.18	0.11588	0.08308	0.04278
19.2	0.11938	0.08061	0.0476
19.22	0.11936	0.07902	0.04917
19.24	0.12062	0.08069	0.04638
19.26	0.12204	0.08312	0.04514
19.28	0.12185	0.08012	0.04379
19.3	0.11915	0.07766	0.045
19.32	0.11662	0.08128	0.04612
19.34	0.11613	0.08798	0.04812
19.36	0.11474	0.09039	0.04895
19.38	0.11171	0.08758	0.04947
19.4	0.1087	0.0876	0.05164
19.42	0.10588	0.09216	0.05137
19.44	0.10454	0.09579	0.0501
19.46	0.10176	0.098	0.04829
19.48	0.10286	0.09875	0.04918
19.5	0.10387	0.09721	0.05055
19.52	0.10541	0.09276	0.04893
19.54	0.10303	0.09556	0.04953
19.56	0.10347	0.0934	0.04724
19.58	0.10504	0.0908	0.05049
19.6	0.10595	0.0879	0.05377
19.62	0.1038	0.08787	0.05236
19.64	0.10725	0.084	0.04889
19.66	0.10975	0.08046	0.04782
19.68	0.11411	0.07994	0.04943
19.7	0.11855	0.08247	0.04767
19.72	0.1234	0.08537	0.05054
19.74	0.1223	0.0887	0.05045
19.76	0.12511	0.08858	0.05047
19.78	0.12613	0.08501	0.04956
19.8	0.12613	0.08044	0.05096
19.82	0.12118	0.08186	0.04686
19.84	0.11991	0.08965	0.04817
19.86	0.11953	0.09166	0.04825
19.88	0.12112	0.08884	0.04975
19.9	0.12019	0.08585	0.04777
19.92	0.11486	0.09045	0.05307
19.94	0.11408	0.09296	0.05334
19.96	0.11256	0.09238	0.05418
19.98	0.11303	0.08622	0.0528
20	0.1129	0.08594	0.05122
20.02	0.114	0.08626	0.04876
20.04	0.1154	0.08678	0.05064
20.06	0.1154	0.08634	0.05308
20.08	0.11826	0.08648	0.05362
20.1	0.11905	0.0841	0.05585
20.12	0.12188	0.08208	0.05442
20.14	0.12214	0.08212	0.05273
20.16	0.12523	0.08024	0.05248
20.18	0.12887	0.07915	0.05628
20.2	0.13474	0.08623	0.05218
20.22	0.14377	0.08946	0.05403
20.24	0.15477	0.09126	0.05677
20.26	0.16234	0.08841	0.0605
20.28	0.16757	0.09082	0.05654
20.3	0.17773	0.09136	0.0533
20.32	0.18825	0.09525	0.05416
20.34	0.21185	0.09719	0.05527
20.36	0.24433	0.10135	0.05767
20.38	0.29065	0.10738	0.05789
20.4	0.36022	0.11566	0.05737
20.42	0.44967	0.12215	0.05348
20.44	0.49158	0.11744	0.05076
20.46	0.47491	0.11167	0.05347
20.48	0.43246	0.10682	0.056
20.5	0.37844	0.1073	0.05719
20.52	0.31035	0.10258	0.05689
20.54	0.25048	0.09915	0.05591
20.56	0.21855	0.09416	0.05111
20.58	0.19222	0.09221	0.05068
20.6	0.17849	0.09525	0.05525
20.62	0.1734	0.09768	0.05971
20.64	0.17859	0.09494	0.05895
20.66	0.177	0.0932	0.05865
20.68	0.1698	0.09254	0.05911
20.7	0.15873	0.09482	0.06036
20.72	0.15268	0.09423	0.05962
20.74	0.14963	0.09801	0.05491
20.76	0.14918	0.09837	0.05305
20.78	0.15128	0.10407	0.05373
20.8	0.16048	0.10936	0.05608
20.82	0.17485	0.11469	0.05578
20.84	0.19273	0.10961	0.0581
20.86	0.21062	0.10431	0.06007
20.88	0.22496	0.10313	0.06054
20.9	0.23825	0.1112	0.06088
20.92	0.25611	0.10978	0.06154
20.94	0.28316	0.11018	0.06069
20.96	0.31293	0.10769	0.05967
20.98	0.34271	0.11074	0.05912
21	0.37697	0.11238	0.06324
21.02	0.40517	0.11603	0.06433
21.04	0.4128	0.11633	0.06516
21.06	0.40296	0.10869	0.05874
21.08	0.37578	0.10507	0.05941
21.1	0.3402	0.10525	0.05966
21.12	0.29949	0.10778	0.06356
21.14	0.26535	0.10624	0.0612
21.16	0.23266	0.1077	0.0623
21.18	0.21283	0.10945	0.06042
21.2	0.20222	0.10902	0.06185
21.22	0.19209	0.11041	0.06109
21.24	0.18303	0.11342	0.05985
21.26	0.1734	0.11718	0.05856
21.28	0.16416	0.11745	0.06132
21.3	0.15132	0.11984	0.06441
21.32	0.14586	0.12226	0.06411
21.34	0.14108	0.12416	0.06379
21.36	0.1351	0.12265	0.06722
21.38	0.12794	0.12276	0.06873
21.4	0.12426	0.12459	0.0698
21.42	0.11966	0.12573	0.07053
21.44	0.11501	0.1263	0.07356
21.46	0.11394	0.13148	0.07449
21.48	0.11276	0.13212	0.07448
21.5	0.11134	0.12849	0.07706
21.52	0.11299	0.12437	0.07829
21.54	0.11436	0.12742	0.07894
21.56	0.11447	0.1276	0.07774
21.58	0.11297	0.12328	0.07891
21.6	0.11101	0.11871	0.08026
21.62	0.10753	0.1166	0.07703
21.64	0.10469	0.1204	0.07552
21.66	0.1045	0.12285	0.07459
21.68	0.10514	0.12169	0.07596
21.7	0.10369	0.1175	0.07688
21.72	0.10215	0.11581	0.0744
21.74	0.10225	0.11602	0.07305
21.76	0.10319	0.12104	0.07075
21.78	0.10346	0.12166	0.07284
21.8	0.10232	0.11833	0.07065
21.82	0.1049	0.1199	0.0683
21.84	0.1077	0.12256	0.06987
21.86	0.11235	0.11976	0.07294
21.88	0.11182	0.12138	0.07766
21.9	0.11598	0.12104	0.07381
21.92	0.11821	0.11511	0.07318
21.94	0.1224	0.10853	0.07227
21.96	0.13065	0.11237	0.07491
21.98	0.14555	0.11769	0.07342
22	0.15637	0.11745	0.07375
22.02	0.15957	0.11577	0.0698
22.04	0.16047	0.11172	0.06995
22.06	0.16972	0.11178	0.07165
22.08	0.18159	0.11439	0.07418
22.1	0.19206	0.11322	0.07293
22.12	0.19324	0.11221	0.07595
22.14	0.19232	0.10941	0.07516
22.16	0.18643	0.11333	0.07177
22.18	0.18635	0.11119	0.06951
22.2	0.18631	0.10863	0.07184
22.22	0.18193	0.10573	0.07633
22.24	0.16555	0.10646	0.0778
22.26	0.14842	0.11295	0.07933
22.28	0.13679	0.11471	0.08057
22.3	0.129	0.11418	0.08103
22.32	0.12154	0.11186	0.07939
22.34	0.11279	0.11185	0.07816
22.36	0.1065	0.10903	0.07663
22.38	0.10035	0.11226	0.07436
22.4	0.09871	0.12202	0.07323
22.42	0.09755	0.13118	0.07423
22.44	0.09928	0.13038	0.07839
22.46	0.09747	0.12646	0.08189
22.48	0.09549	0.12343	0.07952
22.5	0.09532	0.11906	0.07882
22.52	0.09903	0.11465	0.08207
22.54	0.09985	0.11207	0.08133
22.56	0.09742	0.11583	0.07698
22.58	0.09658	0.11285	0.07591
22.6	0.09828	0.1132	0.07821
22.62	0.09909	0.113	0.07885
22.64	0.09681	0.11875	0.07816
22.66	0.09679	0.11716	0.07965
22.68	0.09515	0.11999	0.08026
22.7	0.0935	0.11802	0.07957
22.72	0.09013	0.11986	0.07995
22.74	0.09203	0.12184	0.08272
22.76	0.09282	0.12476	0.08164
22.78	0.09168	0.12051	0.07785
22.8	0.08888	0.11755	0.07821
22.82	0.08714	0.12007	0.08209
22.84	0.09055	0.11933	0.08348
22.86	0.09172	0.11336	0.08369
22.88	0.09105	0.11343	0.08524
22.9	0.08656	0.11943	0.08629
22.92	0.08754	0.12328	0.08417
22.94	0.08886	0.12225	0.08542
22.96	0.09132	0.12551	0.08546
22.98	0.09653	0.13221	0.08608
23	0.10281	0.14298	0.08488
23.02	0.10696	0.14576	0.08299
23.04	0.10847	0.15307	0.08069
23.06	0.11025	0.16718	0.08302
23.08	0.11164	0.19101	0.08316
23.1	0.10945	0.20785	0.08139
23.12	0.10488	0.22132	0.08515
23.14	0.10315	0.22331	0.08586
23.16	0.10167	0.21022	0.08249
23.18	0.09652	0.18443	0.07971
23.2	0.08996	0.16495	0.08514
23.22	0.0887	0.15015	0.0834
23.24	0.08684	0.13625	0.07952
23.26	0.08485	0.12774	0.07658
23.28	0.08355	0.12663	0.08083
23.3	0.08358	0.12763	0.08105
23.32	0.08458	0.12677	0.0775
23.34	0.08402	0.12495	0.07528
23.36	0.08298	0.12154	0.08
23.38	0.08296	0.12474	0.0844
23.4	0.08446	0.13214	0.08263
23.42	0.08575	0.13343	0.08065
23.44	0.08738	0.1301	0.08184
23.46	0.09072	0.1251	0.08402
23.48	0.0916	0.12468	0.08132
23.5	0.09014	0.12356	0.0827
23.52	0.08873	0.12551	0.08399
23.54	0.08976	0.12382	0.08299
23.56	0.09269	0.12358	0.08219
23.58	0.09432	0.12086	0.08097
23.6	0.09534	0.11699	0.08188
23.62	0.09865	0.11839	0.0806
23.64	0.10265	0.11768	0.07975
23.66	0.10757	0.1182	0.07617
23.68	0.11116	0.11832	0.07746
23.7	0.11654	0.11938	0.08218
23.72	0.11761	0.11785	0.08581
23.74	0.11632	0.11847	0.08586
23.76	0.11022	0.1193	0.08438
23.78	0.10604	0.11705	0.08393
23.8	0.1017	0.11467	0.08465
23.82	0.09884	0.11204	0.08232
23.84	0.09719	0.11167	0.0814
23.86	0.09754	0.11476	0.0818
23.88	0.09566	0.11708	0.08166
23.9	0.09165	0.11435	0.07992
23.92	0.09124	0.10997	0.07871
23.94	0.09239	0.10929	0.07549
23.96	0.08717	0.11078	0.0764
23.98	0.08063	0.11113	0.08169
24	0.07638	0.10658	0.08201
24.02	0.0764	0.10414	0.07548
24.04	0.0721	0.10456	0.07427
24.06	0.07021	0.10655	0.0771
24.08	0.06777	0.10563	0.07487
24.1	0.06757	0.10433	0.07451
24.12	0.06794	0.10231	0.07694
24.14	0.06942	0.1022	0.07757
24.16	0.07079	0.10099	0.0767
24.18	0.07041	0.10027	0.07904
24.2	0.07117	0.10121	0.08183
24.22	0.07048	0.10039	0.07925
24.24	0.07281	0.09872	0.07554
24.26	0.07393	0.10052	0.07453
24.28	0.07588	0.11225	0.0784
24.3	0.08128	0.12064	0.0784
24.32	0.08819	0.12384	0.07636
24.34	0.09294	0.12247	0.07557
24.36	0.09353	0.12049	0.07389
24.38	0.09721	0.11716	0.07423
24.4	0.09561	0.11458	0.07724
24.42	0.09384	0.11107	0.0799
24.44	0.09408	0.10919	0.07621
24.46	0.09735	0.10826	0.07453
24.48	0.09769	0.10576	0.07488
24.5	0.09784	0.10554	0.07691
24.52	0.09883	0.10642	0.07692
24.54	0.09713	0.1096	0.07863
24.56	0.09539	0.10923	0.07921
24.58	0.093	0.11264	0.07914
24.6	0.09204	0.11186	0.07726
24.62	0.08929	0.10881	0.07743
24.64	0.08543	0.10507	0.0782
24.66	0.08427	0.10521	0.07708
24.68	0.0836	0.10699	0.07757
24.7	0.08318	0.10599	0.07692
24.72	0.07958	0.10417	0.07677
24.74	0.07657	0.10425	0.07281
24.76	0.07367	0.10806	0.07293
24.78	0.07638	0.10806	0.0752
24.8	0.07818	0.10597	0.07865
24.82	0.07933	0.10351	0.078
24.84	0.07991	0.10228	0.07566
24.86	0.07952	0.0978	0.07435
24.88	0.07561	0.09659	0.07579
24.9	0.07356	0.10049	0.07386
24.92	0.07525	0.10442	0.07444
24.94	0.07869	0.1056	0.07601
24.96	0.07922	0.10589	0.07841
24.98	0.07637	0.10593	0.07665
25	0.07328	0.10338	0.07401
25.02	0.0738	0.096	0.07296
25.04	0.07119	0.09254	0.07356
25.06	0.06799	0.09472	0.07642
25.08	0.06459	0.09872	0.07412
25.1	0.06395	0.09857	0.07197
25.12	0.06531	0.10111	0.07329
25.14	0.06838	0.10189	0.07577
25.16	0.06932	0.10014	0.0775
25.18	0.07	0.09653	0.07381
25.2	0.0704	0.09736	0.07441
25.22	0.06982	0.09957	0.07107
25.24	0.06871	0.0985	0.07366
25.26	0.07112	0.09291	0.07449
25.28	0.07064	0.09222	0.07739
25.3	0.06776	0.09802	0.07784
25.32	0.06597	0.10052	0.08148
25.34	0.06625	0.09609	0.08203
25.36	0.06772	0.09478	0.07765
25.38	0.0676	0.0956	0.07455
25.4	0.06667	0.09691	0.07268
25.42	0.06432	0.09838	0.07295
25.44	0.06376	0.09936	0.07469
25.46	0.06373	0.09762	0.07626
25.48	0.06455	0.09878	0.07641
25.5	0.06643	0.10148	0.07855
25.52	0.0669	0.10349	0.08055
25.54	0.06572	0.1034	0.07458
25.56	0.06471	0.10038	0.07329
25.58	0.06573	0.09437	0.07586
25.6	0.06772	0.09307	0.08207
25.62	0.06848	0.09796	0.07765
25.64	0.06766	0.09981	0.07489
25.66	0.06654	0.09692	0.07193
25.68	0.06705	0.09705	0.07442
25.7	0.06703	0.09727	0.07578
25.72	0.06376	0.10186	0.07895
25.74	0.06095	0.10077	0.07822
25.76	0.06214	0.09782	0.07983
25.78	0.06131	0.09377	0.07591
25.8	0.06075	0.09267	0.07394
25.82	0.06148	0.09626	0.07142
25.84	0.06571	0.09549	0.07426
25.86	0.06533	0.0966	0.07538
25.88	0.06172	0.09382	0.07686
25.9	0.05791	0.09326	0.07622
25.92	0.05777	0.09062	0.07401
25.94	0.06194	0.08923	0.07536
25.96	0.06367	0.09097	0.07571
25.98	0.06304	0.09055	0.07563
26	0.06051	0.09403	0.07589
26.02	0.05868	0.09649	0.07595
26.04	0.06029	0.09846	0.07393
26.06	0.06282	0.09305	0.07376
26.08	0.06301	0.08953	0.07631
26.1	0.06376	0.09175	0.07704
26.12	0.06419	0.09568	0.07598
26.14	0.06483	0.09559	0.07634
26.16	0.06262	0.09271	0.07495
26.18	0.0645	0.09525	0.07415
26.2	0.06554	0.09516	0.07402
26.22	0.06604	0.09531	0.07357
26.24	0.06388	0.09355	0.07292
26.26	0.06314	0.09041	0.07254
26.28	0.06319	0.08985	0.07304
26.3	0.06434	0.09058	0.0749
26.32	0.06296	0.09514	0.07378
26.34	0.06187	0.09277	0.07275
26.36	0.06202	0.09093	0.07159
26.38	0.06617	0.08588	0.07545
26.4	0.06673	0.08969	0.07451
26.42	0.06477	0.08995	0.07448
26.44	0.06291	0.092	0.07689
26.46	0.06251	0.09381	0.07818
26.48	0.06239	0.09708	0.07739
26.5	0.06288	0.09231	0.0763
26.52	0.06381	0.08592	0.07508
26.54	0.06227	0.08518	0.07103
26.56	0.06348	0.08817	0.07367
26.58	0.06736	0.09026	0.07381
26.6	0.06932	0.08995	0.07044
26.62	0.06896	0.08806	0.06998
26.64	0.06765	0.0893	0.07544
26.66	0.06775	0.0899	0.07458
26.68	0.06986	0.09155	0.07248
26.7	0.07282	0.09111	0.07379
26.72	0.07253	0.09215	0.07433
26.74	0.07176	0.09139	0.07103
26.76	0.07262	0.09645	0.07289
26.78	0.07255	0.09601	0.07778
26.8	0.07018	0.09818	0.0804
26.82	0.06873	0.09539	0.07551
26.84	0.06833	0.09897	0.07405
26.86	0.067	0.09476	0.07522
26.88	0.06559	0.09238	0.0772
26.9	0.06299	0.09142	0.07531
26.92	0.06237	0.09141	0.07586
26.94	0.06073	0.09001	0.07816
26.96	0.05949	0.09011	0.08031
26.98	0.05844	0.09073	0.0787
27	0.05906	0.08863	0.07832
27.02	0.0608	0.08797	0.07811
27.04	0.06136	0.09121	0.07874
27.06	0.06009	0.09372	0.08089
27.08	0.06007	0.0912	0.08536
27.1	0.0617	0.08449	0.08318
27.12	0.06029	0.08495	0.07688
27.14	0.06081	0.09166	0.07273
27.16	0.06237	0.0938	0.07451
27.18	0.06564	0.08839	0.07943
27.2	0.06501	0.08788	0.07982
27.22	0.06668	0.08983	0.07749
27.24	0.06706	0.08999	0.07273
27.26	0.06574	0.08775	0.07464
27.28	0.06459	0.09023	0.07226
27.3	0.06524	0.08934	0.07247
27.32	0.06714	0.09132	0.07455
27.34	0.06717	0.08929	0.07754
27.36	0.06963	0.08918	0.07569
27.38	0.07288	0.09147	0.07278
27.4	0.07535	0.09409	0.07386
27.42	0.07643	0.09273	0.0758
27.44	0.07654	0.09046	0.07548
27.46	0.07324	0.0905	0.07375
27.48	0.07064	0.0887	0.07172
27.5	0.0704	0.08753	0.06952
27.52	0.07197	0.08953	0.07112
27.54	0.07332	0.09092	0.07348
27.56	0.07313	0.09277	0.07528
27.58	0.07467	0.09139	0.07226
27.6	0.07804	0.08766	0.07111
27.62	0.0817	0.09036	0.0726
27.64	0.08626	0.09297	0.07371
27.66	0.09286	0.09303	0.07568
27.68	0.1004	0.08954	0.07766
27.7	0.10528	0.08951	0.08357
27.72	0.11276	0.08817	0.08573
27.74	0.11765	0.08678	0.08816
27.76	0.12373	0.08806	0.0919
27.78	0.12719	0.08961	0.09725
27.8	0.12791	0.09231	0.10491
27.82	0.12416	0.08887	0.11882
27.84	0.12156	0.08871	0.13869
27.86	0.11728	0.08976	0.16676
27.88	0.11084	0.09163	0.19714
27.9	0.10688	0.08944	0.20355
27.92	0.106	0.08974	0.18018
27.94	0.10374	0.09069	0.15636
27.96	0.10062	0.09075	0.14595
27.98	0.09672	0.09089	0.1341
28	0.09267	0.08965	0.10988
28.02	0.08675	0.08537	0.08982
28.04	0.08191	0.08265	0.07893
28.06	0.07844	0.08272	0.07819
28.08	0.07554	0.08202	0.07472
28.1	0.07302	0.08192	0.07271
28.12	0.07011	0.08273	0.0719
28.14	0.06878	0.08558	0.07404
28.16	0.06665	0.08181	0.07226
28.18	0.06406	0.08162	0.06923
28.2	0.05879	0.08223	0.06459
28.22	0.05772	0.0858	0.06729
28.24	0.06045	0.08096	0.07016
28.26	0.06343	0.07917	0.07196
28.28	0.0667	0.08029	0.06391
28.3	0.06919	0.08554	0.06581
28.32	0.06971	0.08563	0.06885
28.34	0.06817	0.08795	0.07417
28.36	0.07014	0.08621	0.06942
28.38	0.07072	0.08409	0.06727
28.4	0.06997	0.08438	0.0637
28.42	0.06909	0.08646	0.06292
28.44	0.0689	0.08621	0.0642
28.46	0.06533	0.08109	0.06647
28.48	0.063	0.07948	0.06725
28.5	0.06415	0.08119	0.06413
28.52	0.06863	0.08868	0.06271
28.54	0.07013	0.08827	0.06389
28.56	0.06676	0.08192	0.06637
28.58	0.06374	0.08082	0.06386
28.6	0.0623	0.08379	0.06273
28.62	0.06525	0.08435	0.06406
28.64	0.06418	0.0825	0.06632
28.66	0.06315	0.08396	0.06504
28.68	0.06055	0.0844	0.06405
28.7	0.05894	0.08468	0.06272
28.72	0.05759	0.08158	0.06218
28.74	0.06026	0.08047	0.06393
28.76	0.06234	0.0824	0.06772
28.78	0.06224	0.08203	0.0678
28.8	0.06157	0.08022	0.06623
28.82	0.06319	0.08049	0.0634
28.84	0.0627	0.08	0.06497
28.86	0.06287	0.07865	0.06571
28.88	0.06073	0.07907	0.06744
28.9	0.06065	0.08207	0.06774
28.92	0.06022	0.08068	0.06776
28.94	0.06011	0.07935	0.06465
28.96	0.05797	0.0759	0.06352
28.98	0.05698	0.07699	0.06265
29	0.05502	0.07897	0.064
29.02	0.05435	0.08042	0.06523
29.04	0.05501	0.07996	0.0714
29.06	0.0534	0.08003	0.0695
29.08	0.05165	0.07911	0.07086
29.1	0.05045	0.07915	0.06877
29.12	0.04989	0.0793	0.0688
29.14	0.04818	0.07947	0.06306
29.16	0.04941	0.0797	0.06513
29.18	0.04768	0.07988	0.06638
29.2	0.04695	0.07687	0.07111
29.22	0.04613	0.0782	0.07343
29.24	0.04899	0.07909	0.0755
29.26	0.04914	0.07924	0.06965
29.28	0.0494	0.07948	0.06677
29.3	0.04725	0.08074	0.06966
29.32	0.04811	0.08003	0.07362
29.34	0.04706	0.07731	0.06852
29.36	0.04594	0.07698	0.06119
29.38	0.04444	0.07481	0.05841
29.4	0.04558	0.07725	0.06063
29.42	0.04576	0.0774	0.06043
29.44	0.04645	0.07626	0.05878
29.46	0.04734	0.07552	0.05705
29.48	0.04817	0.07408	0.05898
29.5	0.04649	0.07389	0.05969
29.52	0.04467	0.07539	0.06056
29.54	0.0433	0.07829	0.06038
29.56	0.04517	0.07458	0.05851
29.58	0.04541	0.07373	0.05672
29.6	0.04579	0.07378	0.05746
29.62	0.0452	0.07544	0.05852
29.64	0.04476	0.0722	0.0591
29.66	0.04425	0.07257	0.06056
29.68	0.04209	0.07158	0.06004
29.7	0.04164	0.0736	0.0552
29.72	0.04166	0.07326	0.0539
29.74	0.04397	0.07256	0.05852
29.76	0.04344	0.07113	0.06106
29.78	0.04205	0.07372	0.06217
29.8	0.04245	0.0775	0.05809
29.82	0.04428	0.07561	0.0558
29.84	0.0449	0.06996	0.05462
29.86	0.0455	0.06724	0.05772
29.88	0.0471	0.06839	0.05764
29.9	0.04747	0.07139	0.05673
29.92	0.04681	0.07382	0.05485
29.94	0.0493	0.07251	0.05448
29.96	0.05006	0.07118	0.05393
29.98	0.04949	0.06985	0.0538
30	0.04734	0.06841	0.05379

## Sheet: Fig. 4i
Figure 4i
2θ (deg)	Relative Intensity (a.u.)
	I	II	III
3	0.00763	0.00156	0.0013
3.02	0.00617	0.00161	0.000713249
3.04	0.00574	0.00128	0.000382098
3.06	0.000433063	0.00068751	0.000241995
3.08	0.00254	0.000563533	0.000356624
3.1	0.00217	0	0.000165576
3.12	0.00428	0.000788946	0
3.14	0.00119	0.000507179	2.54732e-05
3.16	0	0.000371932	0.000191049
3.18	0.000649595	0.00085657	0.000267468
3.2	0.00233	0.000664969	0.000496727
3.22	0.0026	0.000834028	0.000776932
3.24	0.00336	0.000101436	0.000904298
3.26	0.00401	0.000980547	0.000611356
3.28	0.00455	0.000879111	0.000942507
3.3	0.00254	0.00105	0.000764195
3.32	0.00254	0.000676239	0.00125
3.34	0.00834	0.000924194	0.000534937
3.36	0.0065	0.00116	0.000789668
3.38	0.00503	0.000755134	0.0011
3.4	0.0078	0.000698781	0.000254732
3.42	0.00693	0.000743863	0.00106
3.44	0.0046	0.000811487	0.00106
3.46	0.00736	0.00139	0.00118
3.48	0.00379	0.000822758	0.00102
3.5	0.00801	0.00117	0.000929771
3.52	0.00579	0.00163	0.00106
3.54	0.00671	0.00192	0.00117
3.56	0.00271	0.00159	0.00148
3.58	0.00612	0.00118	0.00203
3.6	0.00687	0.00163	0.00183
3.62	0.00812	0.00171	0.00181
3.64	0.00774	0.00169	0.00162
3.66	0.00698	0.00212	0.00148
3.68	0.00747	0.00216	0.00172
3.7	0.00558	0.00168	0.0019
3.72	0.00882	0.00202	0.00149
3.74	0.00969	0.00152	0.00124
3.76	0.00752	0.00213	0.00232
3.78	0.00693	0.00227	0.00208
3.8	0.00769	0.00252	0.00203
3.82	0.00991	0.00221	0.00259
3.84	0.00834	0.00222	0.00205
3.86	0.00931	0.0019	0.00215
3.88	0.0098	0.0022	0.00271
3.9	0.01131	0.00243	0.00302
3.92	0.01066	0.00222	0.00309
3.94	0.01608	0.00213	0.0038
3.96	0.01532	0.00245	0.00377
3.98	0.01543	0.00237	0.00341
4	0.01478	0.00257	0.00517
4.02	0.01868	0.00243	0.00615
4.04	0.01835	0.00338	0.00695
4.06	0.01927	0.00311	0.00827
4.08	0.01916	0.00283	0.00982
4.1	0.02035	0.00371	0.01
4.12	0.02138	0.00399	0.00941
4.14	0.02138	0.00423	0.0088
4.16	0.02609	0.00478	0.00904
4.18	0.02782	0.00612	0.01204
4.2	0.05662	0.00951	0.01667
4.22	0.12418	0.01565	0.02044
4.24	0.20056	0.02797	0.02974
4.26	0.23764	0.03742	0.0598
4.28	0.294	0.04721	0.12175
4.3	0.40957	0.06064	0.17901
4.32	0.55903	0.07513	0.21566
4.34	0.68841	0.08318	0.21552
4.36	0.67959	0.09069	0.14708
4.38	0.49082	0.08917	0.07915
4.4	0.29248	0.07421	0.05896
4.42	0.21139	0.05884	0.04674
4.44	0.19228	0.03533	0.02938
4.46	0.17766	0.01966	0.01681
4.48	0.09836	0.01126	0.01216
4.5	0.05836	0.01004	0.01116
4.52	0.05143	0.00832	0.01123
4.54	0.04688	0.00761	0.01181
4.56	0.04921	0.00716	0.01215
4.58	0.05662	0.00863	0.01322
4.6	0.06913	0.00999	0.01402
4.62	0.07811	0.0105	0.01661
4.64	0.10339	0.01277	0.02254
4.66	0.14843	0.01766	0.0322
4.68	0.16889	0.02307	0.04541
4.7	0.14946	0.03327	0.06196
4.72	0.1218	0.03704	0.07302
4.74	0.09268	0.03766	0.07268
4.76	0.06962	0.03856	0.06097
4.78	0.05419	0.03355	0.04204
4.8	0.04861	0.02891	0.03282
4.82	0.05202	0.02184	0.02919
4.84	0.04661	0.01479	0.02658
4.86	0.04883	0.01203	0.02033
4.88	0.04536	0.01114	0.0155
4.9	0.05181	0.00851	0.01378
4.92	0.05061	0.00688	0.01299
4.94	0.05727	0.00737	0.01453
4.96	0.07351	0.00713	0.01598
4.98	0.09159	0.00682	0.01362
5	0.12797	0.00735	0.0136
5.02	0.15125	0.00791	0.01404
5.04	0.15287	0.00824	0.01215
5.06	0.15006	0.00862	0.01279
5.08	0.13831	0.00902	0.01265
5.1	0.1382	0.01064	0.01309
5.12	0.12348	0.01103	0.01276
5.14	0.09062	0.0136	0.01125
5.16	0.07129	0.01633	0.00928
5.18	0.05592	0.01695	0.00906
5.2	0.05402	0.01551	0.00886
5.22	0.05484	0.01285	0.00712
5.24	0.055	0.0099	0.00656
5.26	0.05565	0.00765	0.00685
5.28	0.05424	0.00635	0.00727
5.3	0.06177	0.00638	0.00777
5.32	0.06604	0.00621	0.00838
5.34	0.06696	0.00653	0.00758
5.36	0.0734	0.00606	0.00763
5.38	0.07714	0.00662	0.00744
5.4	0.08997	0.00664	0.00664
5.42	0.09912	0.00686	0.00736
5.44	0.10794	0.00566	0.00718
5.46	0.11898	0.006	0.00678
5.48	0.12737	0.00613	0.00725
5.5	0.12137	0.00623	0.00699
5.52	0.12824	0.00631	0.00698
5.54	0.12932	0.00585	0.00788
5.56	0.13734	0.00617	0.00751
5.58	0.15195	0.00638	0.00685
5.6	0.1611	0.00604	0.00741
5.62	0.18768	0.00598	0.00726
5.64	0.21345	0.00637	0.0075
5.66	0.24392	0.0064	0.00734
5.68	0.25258	0.00646	0.00708
5.7	0.25594	0.00657	0.00701
5.72	0.25318	0.00584	0.00716
5.74	0.23781	0.0064	0.00748
5.76	0.21318	0.00638	0.00701
5.78	0.17842	0.00638	0.00698
5.8	0.13544	0.0061	0.0072
5.82	0.09701	0.00658	0.00722
5.84	0.07227	0.00664	0.00796
5.86	0.05581	0.00617	0.00672
5.88	0.04845	0.00708	0.00767
5.9	0.05235	0.00706	0.00718
5.92	0.04948	0.00685	0.00706
5.94	0.04493	0.00668	0.00825
5.96	0.04737	0.00674	0.0076
5.98	0.03903	0.00717	0.00755
6	0.04038	0.00734	0.00706
6.02	0.03871	0.00619	0.00786
6.04	0.04076	0.00657	0.00818
6.06	0.04114	0.00618	0.00744
6.08	0.04017	0.00689	0.00703
6.1	0.04352	0.00681	0.0081
6.12	0.0452	0.00651	0.00815
6.14	0.04856	0.00637	0.00753
6.16	0.05121	0.00674	0.00779
6.18	0.05543	0.00663	0.00743
6.2	0.06258	0.0076	0.00851
6.22	0.07243	0.00631	0.00867
6.24	0.08093	0.00648	0.00824
6.26	0.08591	0.00698	0.00852
6.28	0.0963	0.00635	0.00795
6.3	0.09473	0.00745	0.00765
6.32	0.09192	0.00727	0.00836
6.34	0.08602	0.00718	0.00841
6.36	0.08331	0.00753	0.00823
6.38	0.09327	0.00667	0.00869
6.4	0.11319	0.00771	0.00889
6.42	0.10572	0.0073	0.00912
6.44	0.08948	0.00752	0.00852
6.46	0.07627	0.00716	0.00888
6.48	0.07876	0.00779	0.00945
6.5	0.08336	0.00871	0.00813
6.52	0.09246	0.00805	0.00833
6.54	0.09084	0.00751	0.00824
6.56	0.09051	0.00748	0.00834
6.58	0.09944	0.00736	0.01015
6.6	0.12976	0.00752	0.00922
6.62	0.17707	0.00783	0.01242
6.64	0.23483	0.00834	0.01279
6.66	0.20776	0.00879	0.01581
6.68	0.1991	0.00984	0.01726
6.7	0.20137	0.0093	0.01787
6.72	0.19114	0.00886	0.01733
6.74	0.18562	0.00899	0.01563
6.76	0.15455	0.00896	0.01294
6.78	0.12147	0.00898	0.01247
6.8	0.08797	0.00919	0.01135
6.82	0.06312	0.00823	0.01018
6.84	0.04975	0.00864	0.00927
6.86	0.04412	0.00897	0.01069
6.88	0.04358	0.00997	0.01013
6.9	0.04114	0.01093	0.01109
6.92	0.03822	0.01047	0.01191
6.94	0.03849	0.0116	0.01128
6.96	0.03789	0.01036	0.01275
6.98	0.03865	0.01004	0.01213
7	0.03502	0.01006	0.01266
7.02	0.03779	0.00889	0.01181
7.04	0.04098	0.00793	0.0113
7.06	0.04011	0.00782	0.00872
7.08	0.03578	0.0081	0.00843
7.1	0.03497	0.00771	0.00836
7.12	0.04152	0.00757	0.00823
7.14	0.03567	0.00756	0.00895
7.16	0.03535	0.0069	0.00932
7.18	0.04006	0.00791	0.00922
7.2	0.04049	0.00734	0.00864
7.22	0.03735	0.00764	0.0086
7.24	0.04147	0.00738	0.00923
7.26	0.04347	0.00693	0.00865
7.28	0.04915	0.0076	0.00743
7.3	0.05489	0.00691	0.0081
7.32	0.05278	0.00734	0.00769
7.34	0.05235	0.0077	0.00792
7.36	0.05928	0.00748	0.00765
7.38	0.06615	0.00654	0.00726
7.4	0.06853	0.00695	0.00828
7.42	0.08098	0.00706	0.00838
7.44	0.09733	0.0075	0.00824
7.46	0.1127	0.00675	0.00782
7.48	0.11617	0.00713	0.00856
7.5	0.12061	0.00704	0.00822
7.52	0.11065	0.0074	0.00797
7.54	0.09365	0.00772	0.00793
7.56	0.0904	0.00675	0.00846
7.58	0.09138	0.00759	0.00836
7.6	0.0936	0.00685	0.00793
7.62	0.08927	0.00721	0.0093
7.64	0.09879	0.00736	0.00917
7.66	0.0996	0.00688	0.00921
7.68	0.09739	0.00773	0.0102
7.7	0.09268	0.00783	0.01062
7.72	0.0832	0.00808	0.01057
7.74	0.07373	0.00754	0.00979
7.76	0.06409	0.00766	0.01076
7.78	0.0478	0.00722	0.0109
7.8	0.03925	0.0072	0.01107
7.82	0.03529	0.00735	0.01148
7.84	0.03069	0.00743	0.01159
7.86	0.02902	0.00766	0.00918
7.88	0.03421	0.00706	0.00918
7.9	0.03123	0.00793	0.00963
7.92	0.0412	0.00783	0.01132
7.94	0.03762	0.00747	0.01061
7.96	0.03795	0.00779	0.00992
7.98	0.03881	0.00737	0.00935
8	0.03367	0.00804	0.00949
8.02	0.0341	0.00766	0.01011
8.04	0.03854	0.00822	0.01046
8.06	0.04309	0.00842	0.01168
8.08	0.04926	0.00877	0.01291
8.1	0.05051	0.01014	0.01339
8.12	0.05045	0.01019	0.01649
8.14	0.04536	0.01293	0.01907
8.16	0.04271	0.01616	0.02458
8.18	0.04109	0.02125	0.03324
8.2	0.03957	0.02446	0.03422
8.22	0.03708	0.0243	0.03362
8.24	0.03004	0.01985	0.02992
8.26	0.03075	0.01473	0.02572
8.28	0.03031	0.01462	0.01965
8.3	0.02766	0.01499	0.0163
8.32	0.03031	0.01361	0.01452
8.34	0.03611	0.01224	0.01432
8.36	0.0399	0.01127	0.01476
8.38	0.03735	0.01003	0.01505
8.4	0.03616	0.01062	0.0141
8.42	0.04049	0.01096	0.01387
8.44	0.04996	0.01043	0.01476
8.46	0.04596	0.01219	0.01451
8.48	0.04347	0.0119	0.01625
8.5	0.03952	0.01233	0.01671
8.52	0.04818	0.01383	0.01895
8.54	0.05343	0.01369	0.02011
8.56	0.06566	0.01711	0.02791
8.58	0.09852	0.02203	0.03699
8.6	0.18443	0.03076	0.05084
8.62	0.33579	0.04746	0.0921
8.64	0.48584	0.07088	0.14985
8.66	0.60494	0.09874	0.21274
8.68	0.61544	0.11778	0.27191
8.7	0.58015	0.12357	0.30618
8.72	0.52282	0.1177	0.33379
8.74	0.4997	0.11133	0.32962
8.76	0.56634	0.10153	0.28531
8.78	0.60375	0.09036	0.2074
8.8	0.62957	0.07886	0.14036
8.82	0.6621	0.06789	0.11224
8.84	0.64949	0.0571	0.1071
8.86	0.56904	0.04576	0.10289
8.88	0.44844	0.0371	0.09481
8.9	0.29741	0.03032	0.08116
8.92	0.18481	0.02517	0.05984
8.94	0.11254	0.02254	0.04039
8.96	0.07135	0.02007	0.02687
8.98	0.05765	0.01616	0.02095
9	0.04444	0.01649	0.01843
9.02	0.03968	0.01629	0.01722
9.04	0.03898	0.01842	0.01759
9.06	0.04109	0.01834	0.01907
9.08	0.04103	0.02078	0.02005
9.1	0.04065	0.02212	0.02126
9.12	0.04309	0.02217	0.02317
9.14	0.04607	0.0245	0.02517
9.16	0.04829	0.02501	0.02764
9.18	0.04883	0.02592	0.0289
9.2	0.04596	0.02988	0.03385
9.22	0.0478	0.03228	0.03711
9.24	0.04791	0.03702	0.04082
9.26	0.04693	0.04256	0.04826
9.28	0.05181	0.05268	0.06208
9.3	0.06193	0.07048	0.0775
9.32	0.06734	0.08923	0.09991
9.34	0.08212	0.12016	0.1312
9.36	0.10578	0.17807	0.17127
9.38	0.16359	0.27718	0.24403
9.4	0.2633	0.43817	0.37004
9.42	0.43913	0.70036	0.57958
9.44	0.60965	0.93083	0.80914
9.46	0.70833	1	0.95291
9.48	0.87176	0.94575	1
9.5	1	0.83756	0.94956
9.52	0.87961	0.64203	0.79467
9.54	0.61289	0.43246	0.57099
9.56	0.36545	0.28443	0.36088
9.58	0.22476	0.19451	0.2161
9.6	0.13983	0.1238	0.14093
9.62	0.09284	0.07663	0.09305
9.64	0.06832	0.04992	0.06172
9.66	0.05852	0.0376	0.04324
9.68	0.05067	0.02978	0.03427
9.7	0.04926	0.02578	0.0291
9.72	0.04212	0.02112	0.02635
9.74	0.0419	0.01926	0.02351
9.76	0.03919	0.01855	0.02082
9.78	0.03779	0.01657	0.01967
9.8	0.03145	0.01558	0.0183
9.82	0.03286	0.01469	0.01683
9.84	0.0334	0.01447	0.01606
9.86	0.02723	0.01391	0.01495
9.88	0.03048	0.01381	0.01499
9.9	0.03086	0.01329	0.01455
9.92	0.03048	0.01321	0.01455
9.94	0.02929	0.01365	0.01368
9.96	0.03286	0.01287	0.01404
9.98	0.03226	0.01314	0.01447
10	0.03432	0.01261	0.01397
10.02	0.03724	0.01129	0.01432
10.04	0.03659	0.01269	0.01429
10.06	0.03979	0.01265	0.01516
10.08	0.04038	0.01332	0.01314
10.1	0.04011	0.01189	0.01596
10.12	0.04509	0.012	0.01674
10.14	0.05051	0.01217	0.0182
10.16	0.05641	0.01289	0.01835
10.18	0.06296	0.01207	0.01913
10.2	0.06745	0.01238	0.02025
10.22	0.06924	0.01301	0.02039
10.24	0.06658	0.01287	0.02198
10.26	0.06539	0.0136	0.02238
10.28	0.05955	0.01298	0.02231
10.3	0.05029	0.01343	0.01992
10.32	0.04277	0.0139	0.01849
10.34	0.03952	0.01393	0.0173
10.36	0.03562	0.01392	0.0164
10.38	0.03784	0.01401	0.01545
10.4	0.03324	0.01386	0.01546
10.42	0.03481	0.01356	0.01388
10.44	0.02842	0.0135	0.01414
10.46	0.02425	0.0125	0.01414
10.48	0.02506	0.01318	0.01364
10.5	0.0255	0.0118	0.01271
10.52	0.02517	0.01129	0.0123
10.54	0.02257	0.01115	0.0121
10.56	0.02674	0.01085	0.0121
10.58	0.02404	0.01049	0.01033
10.6	0.02658	0.00995	0.0095
10.62	0.02636	0.00984	0.01004
10.64	0.02956	0.00986	0.00986
10.66	0.03372	0.01	0.00995
10.68	0.03448	0.01011	0.00932
10.7	0.04239	0.00995	0.00959
10.72	0.04347	0.00978	0.00899
10.74	0.04975	0.00979	0.00962
10.76	0.05392	0.00881	0.00965
10.78	0.05489	0.00953	0.00884
10.8	0.06128	0.0095	0.00864
10.82	0.05673	0.00956	0.00936
10.84	0.05614	0.00841	0.0085
10.86	0.04412	0.00913	0.00944
10.88	0.04856	0.00892	0.00795
10.9	0.04856	0.0087	0.00832
10.92	0.04915	0.00815	0.00884
10.94	0.04796	0.0091	0.00936
10.96	0.04948	0.00939	0.00979
10.98	0.0504	0.00839	0.00772
11	0.04812	0.00923	0.0088
11.02	0.05083	0.00919	0.00953
11.04	0.05045	0.00821	0.00913
11.06	0.04899	0.00832	0.00795
11.08	0.05213	0.00815	0.00824
11.1	0.05348	0.00868	0.00949
11.12	0.05863	0.00886	0.00853
11.14	0.06063	0.00941	0.00871
11.16	0.06274	0.00929	0.00858
11.18	0.06886	0.00937	0.00906
11.2	0.06707	0.01009	0.00862
11.22	0.06913	0.01025	0.00802
11.24	0.07432	0.01075	0.00874
11.26	0.07422	0.01052	0.00846
11.28	0.07335	0.01	0.00792
11.3	0.07838	0.01086	0.00813
11.32	0.07817	0.01119	0.00708
11.34	0.08023	0.00975	0.00799
11.36	0.08039	0.00967	0.00802
11.38	0.07465	0.0093	0.00706
11.4	0.07275	0.00925	0.00727
11.42	0.06588	0.00792	0.00694
11.44	0.05478	0.00839	0.00746
11.46	0.05348	0.00825	0.00771
11.48	0.0478	0.00779	0.00718
11.5	0.04309	0.00821	0.00687
11.52	0.03502	0.00836	0.00678
11.54	0.03351	0.00766	0.00746
11.56	0.03021	0.00933	0.0066
11.58	0.03383	0.00872	0.00726
11.6	0.0308	0.00975	0.00721
11.62	0.03205	0.00943	0.00667
11.64	0.03075	0.0094	0.00702
11.66	0.03297	0.00987	0.00695
11.68	0.03486	0.01097	0.00741
11.7	0.02939	0.00942	0.00723
11.72	0.03318	0.00947	0.00825
11.74	0.02967	0.0083	0.00652
11.76	0.03394	0.0083	0.00641
11.78	0.02999	0.0075	0.00681
11.8	0.02885	0.00748	0.00681
11.82	0.02588	0.00725	0.0067
11.84	0.02517	0.00693	0.00616
11.86	0.02176	0.00725	0.00684
11.88	0.021	0.00745	0.00646
11.9	0.01906	0.00709	0.00529
11.92	0.02198	0.00755	0.00639
11.94	0.01765	0.00727	0.00608
11.96	0.01781	0.00718	0.00592
11.98	0.01554	0.00697	0.0066
12	0.01462	0.00642	0.00582
12.02	0.01478	0.00664	0.00568
12.04	0.01375	0.00641	0.00639
12.06	0.01499	0.00728	0.00638
12.08	0.01407	0.00691	0.00578
12.1	0.01505	0.00667	0.00563
12.12	0.01359	0.00641	0.00595
12.14	0.01467	0.0065	0.00591
12.16	0.0111	0.00622	0.00572
12.18	0.0098	0.0064	0.00572
12.2	0.01267	0.00649	0.00665
12.22	0.01083	0.00678	0.00627
12.24	0.01424	0.00647	0.00662
12.26	0.0151	0.00674	0.00651
12.28	0.0164	0.00689	0.00591
12.3	0.01483	0.00727	0.00618
12.32	0.0131	0.00697	0.00553
12.34	0.01635	0.00618	0.00512
12.36	0.01429	0.00623	0.00532
12.38	0.01592	0.00628	0.006
12.4	0.02349	0.00751	0.00665
12.42	0.01976	0.00726	0.00601
12.44	0.02062	0.00686	0.00568
12.46	0.02501	0.00686	0.00587
12.48	0.02366	0.00789	0.00535
12.5	0.02598	0.00698	0.00529
12.52	0.02474	0.00669	0.00534
12.54	0.02582	0.00693	0.00618
12.56	0.02777	0.00653	0.00515
12.58	0.02566	0.00609	0.00562
12.6	0.02517	0.00709	0.00666
12.62	0.02809	0.00647	0.00638
12.64	0.02512	0.00699	0.0061
12.66	0.02414	0.00667	0.00633
12.68	0.02474	0.00704	0.00667
12.7	0.02685	0.00722	0.00681
12.72	0.02804	0.00733	0.00751
12.74	0.02869	0.00692	0.00802
12.76	0.0288	0.00793	0.00881
12.78	0.03031	0.00699	0.00847
12.8	0.02712	0.00766	0.00867
12.82	0.03075	0.00807	0.00955
12.84	0.03194	0.00832	0.0095
12.86	0.03638	0.00802	0.0099
12.88	0.03838	0.00939	0.00921
12.9	0.03968	0.00967	0.01015
12.92	0.0458	0.01056	0.01107
12.94	0.05424	0.01252	0.01229
12.96	0.06063	0.01286	0.01435
12.98	0.08661	0.0165	0.01675
13	0.11119	0.02148	0.02015
13.02	0.14735	0.03362	0.0244
13.04	0.16478	0.05394	0.03779
13.06	0.19298	0.07161	0.06189
13.08	0.21263	0.08095	0.09637
13.1	0.22075	0.08281	0.12898
13.12	0.2259	0.07603	0.15888
13.14	0.22633	0.06819	0.17165
13.16	0.22969	0.06289	0.1778
13.18	0.26509	0.05387	0.16047
13.2	0.27256	0.04585	0.12493
13.22	0.27846	0.04228	0.08379
13.24	0.3026	0.03434	0.05682
13.26	0.33059	0.03039	0.04138
13.28	0.34829	0.02702	0.04081
13.3	0.3406	0.02521	0.04171
13.32	0.30174	0.02508	0.04337
13.34	0.25237	0.02433	0.04292
13.36	0.21707	0.02273	0.04311
13.38	0.17382	0.01943	0.04022
13.4	0.14242	0.01666	0.03511
13.42	0.11893	0.01473	0.02991
13.44	0.10453	0.01315	0.02147
13.46	0.09008	0.01183	0.01502
13.48	0.07714	0.01	0.01074
13.5	0.06913	0.00976	0.00885
13.52	0.06025	0.01005	0.0085
13.54	0.05175	0.01089	0.00858
13.56	0.05159	0.01109	0.00735
13.58	0.04894	0.01234	0.00804
13.6	0.05132	0.01004	0.00751
13.62	0.05359	0.00932	0.0073
13.64	0.05808	0.00846	0.00805
13.66	0.06566	0.00761	0.00754
13.68	0.0733	0.00784	0.00708
13.7	0.08342	0.00739	0.00783
13.72	0.08948	0.00695	0.00768
13.74	0.10632	0.008	0.00736
13.76	0.12018	0.00787	0.00722
13.78	0.14053	0.00833	0.0072
13.8	0.15682	0.00773	0.00695
13.82	0.17685	0.00824	0.0075
13.84	0.17647	0.00871	0.00795
13.86	0.18145	0.00826	0.00779
13.88	0.18698	0.00904	0.00824
13.9	0.18654	0.00966	0.00945
13.92	0.18665	0.00976	0.0102
13.94	0.17388	0.01092	0.01053
13.96	0.1533	0.01077	0.01286
13.98	0.14773	0.01235	0.01353
14	0.12629	0.01336	0.01395
14.02	0.12792	0.01359	0.01535
14.04	0.13436	0.01454	0.01584
14.06	0.12813	0.01591	0.01765
14.08	0.12494	0.01676	0.01899
14.1	0.11601	0.01802	0.02042
14.12	0.11655	0.01893	0.02132
14.14	0.11606	0.02052	0.0227
14.16	0.11752	0.02209	0.02361
14.18	0.12007	0.02254	0.02819
14.2	0.12478	0.02598	0.03238
14.22	0.13587	0.03129	0.03787
14.24	0.15271	0.0378	0.04413
14.26	0.17377	0.04712	0.05496
14.28	0.1998	0.06049	0.07169
14.3	0.24717	0.078	0.09414
14.32	0.29551	0.10206	0.12886
14.34	0.37747	0.13972	0.17577
14.36	0.47458	0.19858	0.26309
14.38	0.59481	0.28425	0.39562
14.4	0.77031	0.35913	0.55639
14.42	0.9038	0.39756	0.67734
14.44	0.83002	0.38733	0.69279
14.46	0.6719	0.32911	0.61611
14.48	0.49402	0.24694	0.4845
14.5	0.35885	0.17303	0.35187
14.52	0.28772	0.11632	0.23665
14.54	0.2488	0.07897	0.15607
14.56	0.22465	0.05677	0.1054
14.58	0.19899	0.04046	0.07315
14.6	0.18059	0.03042	0.05104
14.62	0.15607	0.0241	0.03658
14.64	0.12472	0.02122	0.02899
14.66	0.10323	0.01934	0.02305
14.68	0.08466	0.01737	0.02158
14.7	0.06702	0.01582	0.01937
14.72	0.06355	0.0146	0.01755
14.74	0.05435	0.01336	0.01564
14.76	0.04969	0.01213	0.01536
14.78	0.04493	0.01179	0.01438
14.8	0.04049	0.01167	0.01308
14.82	0.04455	0.01075	0.01204
14.84	0.04206	0.01094	0.0129
14.86	0.04433	0.01107	0.0121
14.88	0.0452	0.01043	0.01142
14.9	0.05126	0.01048	0.01225
14.92	0.05061	0.01043	0.01207
14.94	0.04872	0.01066	0.01167
14.96	0.0583	0.01128	0.01165
14.98	0.06599	0.01089	0.01168
15	0.07443	0.01077	0.01322
15.02	0.08418	0.01048	0.01142
15.04	0.09165	0.01077	0.01215
15.06	0.09879	0.01022	0.01092
15.08	0.09766	0.01036	0.0121
15.1	0.10437	0.01027	0.01135
15.12	0.11915	0.01027	0.01107
15.14	0.12564	0.01046	0.01122
15.16	0.13506	0.01137	0.0108
15.18	0.15552	0.01075	0.01044
15.2	0.16673	0.01109	0.01114
15.22	0.18822	0.01146	0.00997
15.24	0.20922	0.01142	0.01098
15.26	0.23104	0.01136	0.01216
15.28	0.25491	0.01093	0.01199
15.3	0.26769	0.01198	0.01274
15.32	0.28295	0.01269	0.01289
15.34	0.27175	0.01229	0.01362
15.36	0.25518	0.01371	0.01405
15.38	0.23559	0.01389	0.01477
15.4	0.21588	0.01452	0.01711
15.42	0.19228	0.01528	0.01792
15.44	0.17599	0.01556	0.01918
15.46	0.1532	0.01625	0.01937
15.48	0.14475	0.01674	0.02042
15.5	0.13728	0.01667	0.01982
15.52	0.14069	0.01721	0.02095
15.54	0.13517	0.01817	0.02113
15.56	0.12126	0.02116	0.02056
15.58	0.1107	0.02425	0.02052
15.6	0.09874	0.02634	0.02181
15.62	0.08797	0.02547	0.02182
15.64	0.08109	0.02491	0.01981
15.66	0.07108	0.02323	0.01909
15.68	0.06518	0.02103	0.01947
15.7	0.05846	0.01745	0.019
15.72	0.05749	0.01627	0.01888
15.74	0.0609	0.01508	0.01852
15.76	0.06204	0.01295	0.01756
15.78	0.06204	0.01294	0.01674
15.8	0.05965	0.01247	0.016
15.82	0.05965	0.01292	0.01421
15.84	0.05689	0.01292	0.01291
15.86	0.0622	0.01222	0.01302
15.88	0.05787	0.01174	0.011
15.9	0.05695	0.01176	0.01234
15.92	0.05522	0.01034	0.01083
15.94	0.05408	0.01129	0.01056
15.96	0.05332	0.01048	0.00962
15.98	0.0517	0.00938	0.0103
16	0.05148	0.00972	0.00885
16.02	0.05218	0.00979	0.00832
16.04	0.05581	0.01005	0.00922
16.06	0.0629	0.01	0.00889
16.08	0.0701	0.0102	0.00852
16.1	0.07622	0.01085	0.00796
16.12	0.08282	0.01082	0.00809
16.14	0.0714	0.01114	0.00762
16.16	0.07026	0.01262	0.00736
16.18	0.06821	0.01241	0.00844
16.2	0.07525	0.01257	0.00651
16.22	0.06869	0.01252	0.00753
16.24	0.07378	0.0133	0.00731
16.26	0.07146	0.01332	0.00718
16.28	0.07589	0.01403	0.00737
16.3	0.07719	0.01426	0.00787
16.32	0.07952	0.01457	0.00745
16.34	0.08087	0.01402	0.00768
16.36	0.07947	0.0144	0.0074
16.38	0.0747	0.01376	0.00718
16.4	0.07454	0.014	0.00749
16.42	0.07075	0.01189	0.00713
16.44	0.07227	0.01209	0.00777
16.46	0.07514	0.01106	0.00797
16.48	0.07118	0.01086	0.0075
16.5	0.06869	0.01022	0.00815
16.52	0.06956	0.00963	0.00832
16.54	0.07043	0.0099	0.00832
16.56	0.0661	0.00879	0.00834
16.58	0.06669	0.00972	0.00987
16.6	0.06501	0.00896	0.01084
16.62	0.06361	0.00864	0.01
16.64	0.06296	0.00884	0.01001
16.66	0.06198	0.00875	0.00974
16.68	0.05911	0.00872	0.00864
16.7	0.05884	0.00879	0.00847
16.72	0.05484	0.00881	0.00768
16.74	0.05592	0.0086	0.00759
16.76	0.05857	0.01005	0.00695
16.78	0.05435	0.00884	0.00725
16.8	0.0531	0.00884	0.00785
16.82	0.05749	0.00795	0.00773
16.84	0.05614	0.0091	0.00785
16.86	0.05592	0.00915	0.00797
16.88	0.05841	0.0086	0.0083
16.9	0.05938	0.00869	0.00782
16.92	0.06772	0.00887	0.00811
16.94	0.07173	0.00901	0.00837
16.96	0.07335	0.00904	0.00855
16.98	0.07173	0.00898	0.0083
17	0.08255	0.0095	0.00907
17.02	0.08607	0.00961	0.00963
17.04	0.08732	0.00988	0.00892
17.06	0.09105	0.00886	0.00852
17.08	0.09744	0.00994	0.00982
17.1	0.09793	0.00868	0.00937
17.12	0.09966	0.00938	0.00853
17.14	0.10469	0.00953	0.00918
17.16	0.1107	0.00967	0.00967
17.18	0.11373	0.01005	0.01001
17.2	0.11357	0.00942	0.0106
17.22	0.10767	0.0101	0.01037
17.24	0.10215	0.01013	0.0115
17.26	0.09517	0.01108	0.01137
17.28	0.08921	0.01133	0.01286
17.3	0.08883	0.01283	0.01364
17.32	0.08921	0.01267	0.01406
17.34	0.08937	0.01493	0.01774
17.36	0.09078	0.01649	0.02049
17.38	0.09831	0.01976	0.02521
17.4	0.09728	0.02543	0.03404
17.42	0.0949	0.02849	0.04654
17.44	0.093	0.03167	0.05789
17.46	0.09803	0.03349	0.07125
17.48	0.08986	0.03901	0.08048
17.5	0.09224	0.04647	0.08393
17.52	0.08991	0.05394	0.08911
17.54	0.09305	0.05948	0.09491
17.56	0.09213	0.06456	0.09773
17.58	0.09176	0.06306	0.09114
17.6	0.09365	0.05878	0.07653
17.62	0.09295	0.05523	0.0637
17.64	0.08899	0.04753	0.04735
17.66	0.09246	0.0422	0.03714
17.68	0.09224	0.03567	0.03171
17.7	0.09836	0.03181	0.02956
17.72	0.10215	0.02874	0.02845
17.74	0.10637	0.02667	0.03224
17.76	0.10339	0.02561	0.03657
17.78	0.10486	0.02512	0.03666
17.8	0.10431	0.02416	0.04227
17.82	0.10242	0.02343	0.04701
17.84	0.10388	0.02237	0.0493
17.86	0.09333	0.02109	0.05034
17.88	0.09468	0.02012	0.04986
17.9	0.08737	0.01979	0.05048
17.92	0.08272	0.01746	0.04681
17.94	0.07757	0.01748	0.04322
17.96	0.07427	0.01646	0.03871
17.98	0.07378	0.01499	0.03392
18	0.06891	0.0147	0.03188
18.02	0.06832	0.01487	0.0281
18.04	0.06436	0.0131	0.02515
18.06	0.06296	0.01269	0.02224
18.08	0.05971	0.01191	0.02017
18.1	0.06047	0.01214	0.01949
18.12	0.06133	0.01106	0.0188
18.14	0.06047	0.01032	0.01727
18.16	0.06014	0.01183	0.01583
18.18	0.05457	0.01165	0.0147
18.2	0.06068	0.01207	0.01457
18.22	0.05857	0.01174	0.0137
18.24	0.05857	0.01147	0.01306
18.26	0.06003	0.01162	0.01314
18.28	0.05971	0.01162	0.01277
18.3	0.057	0.01199	0.01233
18.32	0.0583	0.01101	0.01306
18.34	0.06133	0.01139	0.01174
18.36	0.06355	0.01102	0.01111
18.38	0.05787	0.01	0.01257
18.4	0.06491	0.01086	0.01078
18.42	0.06518	0.01071	0.01173
18.44	0.06491	0.01019	0.01081
18.46	0.06436	0.01137	0.01081
18.48	0.06572	0.01094	0.01178
18.5	0.05857	0.01137	0.01183
18.52	0.06236	0.01089	0.01104
18.54	0.05895	0.01201	0.01192
18.56	0.05722	0.01263	0.01176
18.58	0.05126	0.01224	0.01228
18.6	0.05056	0.01189	0.01165
18.62	0.04758	0.01343	0.01153
18.64	0.04829	0.01309	0.01196
18.66	0.05186	0.01306	0.01088
18.68	0.05029	0.01435	0.01178
18.7	0.0458	0.01375	0.01132
18.72	0.04287	0.01442	0.01079
18.74	0.04466	0.01461	0.01072
18.76	0.04461	0.01533	0.01052
18.78	0.04553	0.01614	0.01074
18.8	0.04553	0.01634	0.01114
18.82	0.04423	0.0167	0.01085
18.84	0.04791	0.01815	0.0121
18.86	0.05013	0.01964	0.01176
18.88	0.04439	0.01898	0.01263
18.9	0.04693	0.02029	0.01286
18.92	0.05105	0.02218	0.01253
18.94	0.05116	0.02338	0.01334
18.96	0.05505	0.02632	0.01392
18.98	0.05722	0.02865	0.01412
19	0.05435	0.03491	0.01546
19.02	0.06139	0.04323	0.0169
19.04	0.06231	0.05207	0.0201
19.06	0.06128	0.07031	0.02379
19.08	0.06242	0.11265	0.03003
19.1	0.06929	0.19627	0.04188
19.12	0.07032	0.30504	0.05833
19.14	0.07795	0.37615	0.07581
19.16	0.0878	0.41638	0.09145
19.18	0.10648	0.42442	0.09984
19.2	0.12391	0.39149	0.09602
19.22	0.1388	0.33398	0.09093
19.24	0.15996	0.26858	0.08671
19.26	0.17528	0.21994	0.08672
19.28	0.18329	0.18619	0.09682
19.3	0.21507	0.16909	0.11204
19.32	0.239	0.16642	0.12031
19.34	0.23061	0.16442	0.12463
19.36	0.19185	0.15733	0.12765
19.38	0.17301	0.14406	0.12432
19.4	0.14459	0.13101	0.11453
19.42	0.13111	0.11744	0.10715
19.44	0.13041	0.10447	0.10225
19.46	0.12364	0.09304	0.09956
19.48	0.114	0.08588	0.10035
19.5	0.10437	0.07751	0.09908
19.52	0.0976	0.06707	0.10085
19.54	0.09105	0.06102	0.09723
19.56	0.08537	0.05489	0.09058
19.58	0.08163	0.04804	0.08269
19.6	0.07633	0.04219	0.07292
19.62	0.07465	0.03835	0.06488
19.64	0.07443	0.03369	0.05506
19.66	0.07216	0.03094	0.04741
19.68	0.07557	0.02747	0.04096
19.7	0.07021	0.02477	0.03543
19.72	0.07443	0.0232	0.03134
19.74	0.07005	0.02253	0.02802
19.76	0.06463	0.02139	0.02454
19.78	0.07054	0.0187	0.02243
19.8	0.06312	0.01794	0.02039
19.82	0.0681	0.0167	0.01834
19.84	0.06095	0.01652	0.01761
19.86	0.06648	0.01502	0.01681
19.88	0.0648	0.01544	0.01481
19.9	0.06177	0.01488	0.01415
19.92	0.05901	0.01511	0.01486
19.94	0.05949	0.01355	0.01435
19.96	0.05917	0.01413	0.01386
19.98	0.05354	0.01405	0.01349
20	0.05294	0.01444	0.01307
20.02	0.05473	0.01304	0.01197
20.04	0.05229	0.01289	0.01178
20.06	0.05289	0.01293	0.01058
20.08	0.05652	0.01275	0.01064
20.1	0.05581	0.01198	0.01013
20.12	0.06014	0.01203	0.01061
20.14	0.0563	0.01083	0.0101
20.16	0.05597	0.01141	0.00943
20.18	0.05922	0.01168	0.00999
20.2	0.05679	0.01101	0.00893
20.22	0.05662	0.01086	0.01
20.24	0.05673	0.01076	0.00906
20.26	0.05901	0.01137	0.00928
20.28	0.06642	0.01083	0.00968
20.3	0.06675	0.01088	0.00902
20.32	0.06669	0.01064	0.00985
20.34	0.06534	0.011	0.00974
20.36	0.06361	0.01102	0.0095
20.38	0.06696	0.01031	0.01041
20.4	0.0642	0.01008	0.00974
20.42	0.05846	0.01052	0.00883
20.44	0.06063	0.01059	0.00978
20.46	0.06317	0.01128	0.00988
20.48	0.0688	0.01138	0.01015
20.5	0.07221	0.01111	0.01027
20.52	0.07503	0.01153	0.00948
20.54	0.07465	0.01173	0.01023
20.56	0.07535	0.01134	0.01121
20.58	0.07514	0.01158	0.01088
20.6	0.07091	0.01258	0.01183
20.62	0.0694	0.01135	0.01219
20.64	0.06956	0.01117	0.01308
20.66	0.06875	0.01084	0.01463
20.68	0.06258	0.01085	0.01442
20.7	0.06301	0.01032	0.01584
20.72	0.06431	0.01085	0.01567
20.74	0.05971	0.01058	0.01633
20.76	0.05754	0.01047	0.01667
20.78	0.05976	0.01047	0.01754
20.8	0.06166	0.01013	0.01629
20.82	0.06426	0.0107	0.01667
20.84	0.06079	0.01081	0.017
20.86	0.06523	0.0112	0.01623
20.88	0.06328	0.01068	0.01647
20.9	0.06252	0.01148	0.01628
20.92	0.05879	0.01054	0.01632
20.94	0.06723	0.01019	0.01651
20.96	0.06225	0.01074	0.01727
20.98	0.06068	0.01034	0.01674
21	0.06339	0.00999	0.01554
21.02	0.06139	0.01047	0.01565
21.04	0.06518	0.01065	0.01453
21.06	0.06339	0.01044	0.01382
21.08	0.0622	0.01092	0.0135
21.1	0.06274	0.01062	0.0129
21.12	0.06399	0.01071	0.01179
21.14	0.06588	0.01008	0.01213
21.16	0.07205	0.00958	0.01237
21.18	0.07319	0.00978	0.01117
21.2	0.07487	0.00967	0.01112
21.22	0.07866	0.01075	0.01093
21.24	0.08109	0.0092	0.01061
21.26	0.08136	0.00952	0.01141
21.28	0.08748	0.00981	0.01123
21.3	0.09235	0.00931	0.0114
21.32	0.10226	0.00922	0.01125
21.34	0.10453	0.00987	0.01041
21.36	0.11612	0.01023	0.01028
21.38	0.11785	0.00912	0.01019
21.4	0.1323	0.00946	0.01052
21.42	0.13717	0.00929	0.0094
21.44	0.13382	0.01034	0.01006
21.46	0.13604	0.00949	0.0101
21.48	0.13983	0.0089	0.01072
21.5	0.1467	0.01005	0.01043
21.52	0.14502	0.01006	0.01058
21.54	0.12986	0.00992	0.01027
21.56	0.13652	0.01043	0.01155
21.58	0.1375	0.01041	0.01067
21.6	0.12992	0.01066	0.01028
21.62	0.13349	0.01013	0.01109
21.64	0.13495	0.01043	0.01081
21.66	0.13506	0.01071	0.01104
21.68	0.14102	0.01008	0.01064
21.7	0.15531	0.01037	0.01062
21.72	0.15991	0.01136	0.0112
21.74	0.16375	0.0119	0.00985
21.76	0.16332	0.01235	0.01029
21.78	0.16911	0.01249	0.01125
21.8	0.16684	0.01315	0.01148
21.82	0.1637	0.01266	0.01084
21.84	0.15379	0.01271	0.01107
21.86	0.15709	0.01342	0.0102
21.88	0.15092	0.01239	0.01067
21.9	0.14654	0.01274	0.01195
21.92	0.13858	0.01197	0.01256
21.94	0.13712	0.01217	0.01149
21.96	0.13106	0.01215	0.01218
21.98	0.1225	0.01286	0.01269
22	0.11487	0.01268	0.01199
22.02	0.11081	0.01244	0.01255
22.04	0.11059	0.01376	0.01269
22.06	0.10291	0.01417	0.01335
22.08	0.10312	0.01416	0.0139
22.1	0.10475	0.01428	0.01411
22.12	0.10107	0.01541	0.01434
22.14	0.0976	0.01543	0.01507
22.16	0.10209	0.01549	0.01649
22.18	0.10004	0.01606	0.01648
22.2	0.10469	0.01578	0.01835
22.22	0.10626	0.01621	0.01896
22.24	0.10145	0.01623	0.02058
22.26	0.10404	0.01615	0.02094
22.28	0.10323	0.01617	0.02173
22.3	0.10199	0.01605	0.02266
22.32	0.1008	0.01662	0.02336
22.34	0.10718	0.01682	0.02276
22.36	0.09809	0.01671	0.02323
22.38	0.09268	0.01817	0.02347
22.4	0.08954	0.01739	0.02252
22.42	0.08548	0.01679	0.02242
22.44	0.07508	0.01687	0.0203
22.46	0.07481	0.01683	0.01894
22.48	0.07016	0.01513	0.01795
22.5	0.07254	0.01504	0.01576
22.52	0.06848	0.01363	0.01593
22.54	0.06815	0.01321	0.01497
22.56	0.06805	0.01205	0.01358
22.58	0.06978	0.01151	0.01342
22.6	0.06832	0.01121	0.01218
22.62	0.06317	0.00978	0.01132
22.64	0.06155	0.01015	0.01135
22.66	0.06534	0.0094	0.01167
22.68	0.06566	0.01028	0.01019
22.7	0.06972	0.01003	0.01139
22.72	0.06999	0.00963	0.00985
22.74	0.0675	0.00986	0.00986
22.76	0.07108	0.00958	0.01055
22.78	0.0747	0.0088	0.01113
22.8	0.07232	0.00967	0.01042
22.82	0.07595	0.00981	0.01052
22.84	0.07335	0.00932	0.00978
22.86	0.07741	0.00938	0.01034
22.88	0.08466	0.00951	0.00971
22.9	0.07757	0.00956	0.01039
22.92	0.07757	0.01012	0.01021
22.94	0.08147	0.00966	0.0102
22.96	0.07644	0.00951	0.00982
22.98	0.07454	0.01041	0.01007
23	0.07838	0.00953	0.01015
23.02	0.08207	0.00928	0.01057
23.04	0.07941	0.00999	0.01058
23.06	0.07779	0.01043	0.01018
23.08	0.0753	0.01045	0.00978
23.1	0.07432	0.0113	0.01092
23.12	0.07162	0.0105	0.01037
23.14	0.07411	0.01096	0.00967
23.16	0.074	0.01023	0.0102
23.18	0.07416	0.01067	0.00982
23.2	0.07676	0.01039	0.0093
23.22	0.07292	0.00981	0.00946
23.24	0.07617	0.01	0.00935
23.26	0.07757	0.01002	0.00869
23.28	0.08174	0.00853	0.01015
23.3	0.08125	0.00873	0.00886
23.32	0.08185	0.00949	0.00959
23.34	0.09008	0.00953	0.00822
23.36	0.09527	0.00895	0.00886
23.38	0.09977	0.00882	0.00968
23.4	0.10182	0.00949	0.00985
23.42	0.10161	0.00942	0.00928
23.44	0.10675	0.00886	0.01023
23.46	0.11043	0.00961	0.00871
23.48	0.12093	0.00951	0.00979
23.5	0.11693	0.00943	0.00936
23.52	0.11823	0.0091	0.00912
23.54	0.11947	0.00889	0.01011
23.56	0.11655	0.00964	0.00992
23.58	0.11953	0.00903	0.01044
23.6	0.11817	0.00878	0.00926
23.62	0.11222	0.00863	0.00959
23.64	0.10821	0.00948	0.01001
23.66	0.1015	0.00923	0.01027
23.68	0.10285	0.00915	0.00911
23.7	0.0924	0.0094	0.00986
23.72	0.09024	0.00968	0.01023
23.74	0.08586	0.00902	0.00946
23.76	0.0819	0.0094	0.00892
23.78	0.07763	0.00937	0.00983
23.8	0.08115	0.00914	0.01025
23.82	0.07627	0.01	0.00944
23.84	0.07849	0.01003	0.00985
23.86	0.07146	0.00935	0.0099
23.88	0.08115	0.01014	0.00945
23.9	0.07649	0.00952	0.01021
23.92	0.07367	0.00929	0.00959
23.94	0.07395	0.00894	0.00967
23.96	0.07064	0.0103	0.01052
23.98	0.07081	0.01018	0.01033
24	0.06631	0.00983	0.01048
24.02	0.06788	0.00991	0.00992
24.04	0.06756	0.01105	0.00999
24.06	0.06734	0.01017	0.01041
24.08	0.06658	0.01063	0.01055
24.1	0.06523	0.01191	0.01206
24.12	0.06539	0.01165	0.01213
24.14	0.0681	0.01258	0.01179
24.16	0.06675	0.01189	0.01211
24.18	0.06821	0.01254	0.01084
24.2	0.06729	0.01181	0.01071
24.22	0.07422	0.01145	0.01084
24.24	0.07671	0.01214	0.01062
24.26	0.07644	0.01126	0.01136
24.28	0.07275	0.01111	0.01021
24.3	0.07654	0.01191	0.01108
24.32	0.07232	0.0113	0.01051
24.34	0.07043	0.01081	0.01146
24.36	0.06918	0.01165	0.01093
24.38	0.06501	0.01098	0.01135
24.4	0.06296	0.01034	0.01121
24.42	0.06377	0.01045	0.01113
24.44	0.06361	0.01025	0.01128
24.46	0.05938	0.01134	0.01306
24.48	0.05516	0.01021	0.01177
24.5	0.05695	0.01159	0.01153
24.52	0.05641	0.01109	0.01078
24.54	0.05711	0.01073	0.01196
24.56	0.05375	0.01126	0.01102
24.58	0.05522	0.01194	0.01185
24.6	0.05852	0.01091	0.0112
24.62	0.05576	0.01103	0.01093
24.64	0.05781	0.01079	0.0107
24.66	0.06025	0.01121	0.01034
24.68	0.05819	0.01118	0.01192
24.7	0.06047	0.01037	0.01093
24.72	0.05765	0.0103	0.011
24.74	0.05738	0.01091	0.01116
24.76	0.05695	0.0109	0.01177
24.78	0.0557	0.01044	0.01128
24.8	0.05505	0.01133	0.01032
24.82	0.05706	0.0111	0.01088
24.84	0.05208	0.01158	0.01062
24.86	0.05413	0.01105	0.01034
24.88	0.0537	0.01129	0.01046
24.9	0.05971	0.01085	0.00986
24.92	0.05392	0.01102	0.0102
24.94	0.05511	0.01088	0.01084
24.96	0.0504	0.01108	0.01075
24.98	0.0537	0.01053	0.01086
25	0.05424	0.01044	0.01111
25.02	0.05554	0.01039	0.01092
25.04	0.05662	0.00992	0.01061
25.06	0.05559	0.01048	0.01018
25.08	0.05808	0.0105	0.01053
25.1	0.05679	0.01057	0.01113
25.12	0.05587	0.01015	0.01095
25.14	0.05554	0.00984	0.01131
25.16	0.06063	0.01054	0.01139
25.18	0.06079	0.01013	0.01098
25.2	0.05603	0.01045	0.01097
25.22	0.05662	0.01146	0.01108
25.24	0.05668	0.00991	0.01113
25.26	0.05662	0.01071	0.01084
25.28	0.05305	0.01092	0.0114
25.3	0.05045	0.0108	0.01163
25.32	0.05289	0.01103	0.01142
25.34	0.0543	0.01072	0.01163
25.36	0.05532	0.01076	0.01177
25.38	0.05484	0.01135	0.01202
25.4	0.05657	0.01154	0.0116
25.42	0.05619	0.01115	0.0119
25.44	0.05543	0.01052	0.01103
25.46	0.05522	0.01075	0.01107
25.48	0.05722	0.01163	0.01086
25.5	0.0557	0.01115	0.0112
25.52	0.0576	0.01114	0.01165
25.54	0.05641	0.01092	0.01084
25.56	0.05863	0.01071	0.01127
25.58	0.05895	0.01029	0.01076
25.6	0.05976	0.01071	0.01121
25.62	0.05792	0.01161	0.01062
25.64	0.05614	0.01061	0.01141
25.66	0.05608	0.01126	0.00991
25.68	0.05754	0.01106	0.00965
25.7	0.05608	0.01052	0.01023
25.72	0.05419	0.0105	0.01069
25.74	0.05565	0.01085	0.01081
25.76	0.05105	0.01036	0.01046
25.78	0.05451	0.0103	0.01037
25.8	0.05446	0.01029	0.01041
25.82	0.05473	0.01046	0.01064
25.84	0.05386	0.01062	0.01015
25.86	0.05381	0.01067	0.01013
25.88	0.05327	0.01064	0.01066
25.9	0.05744	0.01039	0.01107
25.92	0.05619	0.01046	0.01067
25.94	0.05094	0.01013	0.01051
25.96	0.04959	0.01003	0.01069
25.98	0.05679	0.01035	0.01083
26	0.05538	0.00974	0.01097
26.02	0.05273	0.01028	0.00987
26.04	0.05235	0.01038	0.00962
26.06	0.04899	0.00938	0.01041
26.08	0.05256	0.00985	0.01056
26.1	0.05424	0.0099	0.01093
26.12	0.05105	0.00987	0.01002
26.14	0.05419	0.00958	0.01065
26.16	0.05365	0.00973	0.00964
26.18	0.05549	0.0093	0.0105
26.2	0.05451	0.00948	0.00977
26.22	0.05484	0.00985	0.00955
26.24	0.05424	0.00978	0.00988
26.26	0.05624	0.00949	0.01078
26.28	0.05706	0.00946	0.01016
26.3	0.05895	0.00913	0.00982
26.32	0.05657	0.00957	0.00941
26.34	0.057	0.00967	0.011
26.36	0.05901	0.00999	0.0103
26.38	0.05343	0.00976	0.00971
26.4	0.05998	0.00921	0.01042
26.42	0.05727	0.00921	0.00978
26.44	0.05749	0.01027	0.01113
26.46	0.0609	0.00977	0.00972
26.48	0.06269	0.00912	0.01019
26.5	0.05976	0.00948	0.01001
26.52	0.06014	0.00929	0.01057
26.54	0.05467	0.00851	0.01083
26.56	0.06025	0.00915	0.00973
26.58	0.05744	0.00892	0.01043
26.6	0.05803	0.00966	0.01081
26.62	0.05938	0.00886	0.0099
26.64	0.06209	0.00867	0.01006
26.66	0.05868	0.01045	0.01093
26.68	0.0635	0.00917	0.01033
26.7	0.05781	0.00903	0.00988
26.72	0.05771	0.00983	0.01011
26.74	0.06079	0.00875	0.01043
26.76	0.06269	0.00929	0.00999
26.78	0.06312	0.00987	0.00927
26.8	0.06198	0.00997	0.00946
26.82	0.05852	0.00894	0.01065
26.84	0.06155	0.00963	0.01052
26.86	0.06068	0.0099	0.01098
26.88	0.05933	0.0088	0.0103
26.9	0.06063	0.00948	0.00889
26.92	0.05846	0.00949	0.00959
26.94	0.06436	0.00973	0.00921
26.96	0.0629	0.01013	0.00902
26.98	0.06371	0.00981	0.00991
27	0.06285	0.00948	0.01035
27.02	0.05825	0.00929	0.00986
27.04	0.05917	0.00949	0.00945
27.06	0.06014	0.00922	0.00985
27.08	0.05922	0.00889	0.00923
27.1	0.05955	0.00863	0.00977
27.12	0.06101	0.00908	0.01047
27.14	0.05787	0.00978	0.00968
27.16	0.05922	0.00908	0.00943
27.18	0.05662	0.00939	0.00968
27.2	0.05852	0.00845	0.00992
27.22	0.05771	0.00912	0.00913
27.24	0.05819	0.00988	0.00968
27.26	0.05576	0.00852	0.00911
27.28	0.05814	0.0092	0.00995
27.3	0.05614	0.00924	0.00918
27.32	0.05689	0.00961	0.00983
27.34	0.05348	0.00993	0.0102
27.36	0.05446	0.00966	0.00885
27.38	0.05722	0.00947	0.00899
27.4	0.05289	0.00967	0.0094
27.42	0.05224	0.00981	0.01034
27.44	0.05679	0.01001	0.0085
27.46	0.05652	0.00889	0.01029
27.48	0.05543	0.00926	0.01052
27.5	0.05343	0.00951	0.00883
27.52	0.05592	0.00941	0.00902
27.54	0.05592	0.00893	0.0099
27.56	0.05338	0.00977	0.00988
27.58	0.0557	0.00987	0.00991
27.6	0.06112	0.00901	0.00985
27.62	0.05516	0.00967	0.00954
27.64	0.04915	0.00978	0.00943
27.66	0.05424	0.0093	0.0101
27.68	0.05424	0.00952	0.00995
27.7	0.05343	0.00948	0.00925
27.72	0.05457	0.01023	0.0092
27.74	0.05283	0.00982	0.00951
27.76	0.05338	0.00879	0.00893
27.78	0.05132	0.00924	0.00881
27.8	0.0543	0.00996	0.01032
27.82	0.05614	0.01058	0.00922
27.84	0.05435	0.00937	0.00974
27.86	0.05592	0.00965	0.0082
27.88	0.06117	0.00974	0.00885
27.9	0.05863	0.00944	0.00941
27.92	0.06263	0.00871	0.0089
27.94	0.06761	0.00929	0.00955
27.96	0.06837	0.00908	0.00908
27.98	0.07324	0.00896	0.00967
28	0.076	0.01017	0.00843
28.02	0.08261	0.00915	0.00953
28.04	0.09544	0.00901	0.00964
28.06	0.10058	0.00884	0.00911
28.08	0.1094	0.00939	0.00955
28.1	0.11455	0.00959	0.00953
28.12	0.12461	0.00903	0.00995
28.14	0.12786	0.00904	0.00879
28.16	0.12635	0.00963	0.00943
28.18	0.12932	0.00978	0.0095
28.2	0.13171	0.00929	0.00909
28.22	0.13041	0.00841	0.00921
28.24	0.12889	0.0091	0.00931
28.26	0.12727	0.00974	0.01001
28.28	0.12277	0.00876	0.00955
28.3	0.11985	0.00866	0.0088
28.32	0.11178	0.00843	0.00897
28.34	0.10713	0.00968	0.00939
28.36	0.10518	0.0088	0.00937
28.38	0.09988	0.00947	0.00918
28.4	0.08937	0.00917	0.00963
28.42	0.08824	0.00885	0.00957
28.44	0.08033	0.00997	0.00907
28.46	0.074	0.00941	0.00963
28.48	0.07146	0.00903	0.00974
28.5	0.06664	0.00925	0.00941
28.52	0.05863	0.00915	0.00878
28.54	0.05933	0.00916	0.00904
28.56	0.0583	0.00966	0.00861
28.58	0.05884	0.00931	0.01006
28.6	0.05727	0.00953	0.00907
28.62	0.05608	0.00888	0.0083
28.64	0.05208	0.00944	0.00907
28.66	0.05186	0.0092	0.0083
28.68	0.05089	0.01043	0.00941
28.7	0.04975	0.00944	0.00878
28.72	0.05089	0.00992	0.00921
28.74	0.05089	0.01003	0.00883
28.76	0.0465	0.00953	0.00991
28.78	0.05056	0.00968	0.00967
28.8	0.0485	0.00895	0.01055
28.82	0.05208	0.00967	0.00964
28.84	0.05137	0.00996	0.01032
28.86	0.05256	0.00952	0.01041
28.88	0.05029	0.01043	0.00983
28.9	0.05413	0.01127	0.00982
28.92	0.05516	0.01108	0.01116
28.94	0.05294	0.01238	0.01099
28.96	0.05522	0.01301	0.01323
28.98	0.05359	0.01341	0.01384
29	0.05982	0.0146	0.01465
29.02	0.06577	0.01578	0.01444
29.04	0.06112	0.01508	0.01502
29.06	0.05976	0.01649	0.01558
29.08	0.06063	0.01684	0.01572
29.1	0.06171	0.01625	0.01546
29.12	0.06328	0.01762	0.01572
29.14	0.06344	0.01783	0.01596
29.16	0.06409	0.01841	0.01537
29.18	0.06599	0.01755	0.01623
29.2	0.06247	0.0178	0.01604
29.22	0.06442	0.01711	0.01605
29.24	0.06393	0.01806	0.017
29.26	0.05949	0.01792	0.01717
29.28	0.05565	0.01824	0.01871
29.3	0.05884	0.01756	0.01937
29.32	0.05976	0.01808	0.01956
29.34	0.0615	0.01742	0.02007
29.36	0.06198	0.01755	0.01984
29.38	0.06279	0.01798	0.02001
29.4	0.0603	0.01794	0.01983
29.42	0.06133	0.01831	0.01801
29.44	0.06025	0.01784	0.01862
29.46	0.0629	0.01775	0.01699
29.48	0.06366	0.01625	0.01676
29.5	0.06171	0.01621	0.01657
29.52	0.0609	0.01629	0.01646
29.54	0.0563	0.01653	0.01536
29.56	0.05641	0.01593	0.01387
29.58	0.05917	0.016	0.01432
29.6	0.05917	0.01488	0.01327
29.62	0.05695	0.01513	0.01351
29.64	0.0531	0.01547	0.01386
29.66	0.05825	0.01479	0.01202
29.68	0.05738	0.01384	0.01192
29.7	0.05186	0.01325	0.01186
29.72	0.05148	0.01417	0.01199
29.74	0.05386	0.01258	0.01053
29.76	0.05527	0.01263	0.00968
29.78	0.05305	0.01267	0.01076
29.8	0.05256	0.01205	0.01033
29.82	0.05089	0.01115	0.00935
29.84	0.05132	0.01177	0.00941
29.86	0.04888	0.01082	0.01016
29.88	0.04937	0.01079	0.00824
29.9	0.04634	0.01092	0.00897
29.92	0.04704	0.00991	0.00829
29.94	0.0445	0.01	0.00811
29.96	0.04233	0.00943	0.00874
29.98	0.04341	0.01027	0.00867
30	0.04038	0.01011	0.00829
